# Supplementary material for: Machine-Learning-Guided Discovery of Electrochemical Reactions
Source: J Am Chem Soc. 2022 Dec 2;144(49):22599–610. doi: 10.1021/jacs.2c08997 (PMC9756344; doi:10.1021/jacs.2c08997)
Supplement: Supplementary file 3 — ja2c08997_si_003.zip [file ja2c08997_si_003.zip › Oxidation Site Selectivity/Nlogs_notimes/43.log]

 Entering Gaussian System, Link 0=g16
 Input=43.com
 Output=43.log
 Initial command:
  
 Copyright (c) 1988-2019, Gaussian, Inc.  All Rights Reserved.
  
 This is part of the Gaussian(R) 16 program.  It is based on
 the Gaussian(R) 09 system (copyright 2009, Gaussian, Inc.),
 the Gaussian(R) 03 system (copyright 2003, Gaussian, Inc.),
 the Gaussian(R) 98 system (copyright 1998, Gaussian, Inc.),
 the Gaussian(R) 94 system (copyright 1995, Gaussian, Inc.),
 the Gaussian 92(TM) system (copyright 1992, Gaussian, Inc.),
 the Gaussian 90(TM) system (copyright 1990, Gaussian, Inc.),
 the Gaussian 88(TM) system (copyright 1988, Gaussian, Inc.),
 the Gaussian 86(TM) system (copyright 1986, Carnegie Mellon
 University), and the Gaussian 82(TM) system (copyright 1983,
 Carnegie Mellon University). Gaussian is a federally registered
 trademark of Gaussian, Inc.
  
 This software contains proprietary and confidential information,
 including trade secrets, belonging to Gaussian, Inc.
  
 This software is provided under written license and may be
 used, copied, transmitted, or stored only in accord with that
 written license.
  
 The following legend is applicable only to US Government
 contracts under FAR:
  
                    RESTRICTED RIGHTS LEGEND
  
 Use, reproduction and disclosure by the US Government is
 subject to restrictions as set forth in subparagraphs (a)
 and (c) of the Commercial Computer Software - Restricted
 Rights clause in FAR 52.227-19.
  
 Gaussian, Inc.
 340 Quinnipiac St., Bldg. 40, Wallingford CT 06492
  
  
 ---------------------------------------------------------------
 Warning -- This program may not be used in any manner that
 competes with the business of Gaussian, Inc. or will provide
 assistance to any competitor of Gaussian, Inc.  The licensee
 of this program is prohibited from giving any competitor of
 Gaussian, Inc. access to this program.  By using this program,
 the user acknowledges that Gaussian, Inc. is engaged in the
 business of creating and licensing software in the field of
 computational chemistry and represents and warrants to the
 licensee that it is not a competitor of Gaussian, Inc. and that
 it will not use this program in any manner prohibited above.
 ---------------------------------------------------------------
  

 Cite this work as:
 Gaussian 16, Revision C.01,
 M. J. Frisch, G. W. Trucks, H. B. Schlegel, G. E. Scuseria, 
 M. A. Robb, J. R. Cheeseman, G. Scalmani, V. Barone, 
 G. A. Petersson, H. Nakatsuji, X. Li, M. Caricato, A. V. Marenich, 
 J. Bloino, B. G. Janesko, R. Gomperts, B. Mennucci, H. P. Hratchian, 
 J. V. Ortiz, A. F. Izmaylov, J. L. Sonnenberg, D. Williams-Young, 
 F. Ding, F. Lipparini, F. Egidi, J. Goings, B. Peng, A. Petrone, 
 T. Henderson, D. Ranasinghe, V. G. Zakrzewski, J. Gao, N. Rega, 
 G. Zheng, W. Liang, M. Hada, M. Ehara, K. Toyota, R. Fukuda, 
 J. Hasegawa, M. Ishida, T. Nakajima, Y. Honda, O. Kitao, H. Nakai, 
 T. Vreven, K. Throssell, J. A. Montgomery, Jr., J. E. Peralta, 
 F. Ogliaro, M. J. Bearpark, J. J. Heyd, E. N. Brothers, K. N. Kudin, 
 V. N. Staroverov, T. A. Keith, R. Kobayashi, J. Normand, 
 K. Raghavachari, A. P. Rendell, J. C. Burant, S. S. Iyengar, 
 J. Tomasi, M. Cossi, J. M. Millam, M. Klene, C. Adamo, R. Cammi, 
 J. W. Ochterski, R. L. Martin, K. Morokuma, O. Farkas, 
 J. B. Foresman, and D. J. Fox, Gaussian, Inc., Wallingford CT, 2019.
 
 ******************************************
 Gaussian 16:  ES64L-G16RevC.01  3-Jul-2019
                 8-Jan-2021 
 ******************************************
 %nprocshared=16
 Will use up to   16 processors via shared memory.
 %mem=7GB
 -----------------------------------------
 # b3lyp/def2svp geom=NewRedundant pop=NBO
 -----------------------------------------
 1/29=4000,38=1,172=1/1;
 2/12=2,17=6,18=5,40=1/2;
 3/5=43,7=101,11=2,25=1,30=1,74=-5/1,2,3;
 4//1;
 5/5=2,38=5/2;
 6/7=2,8=2,9=2,10=2,28=1,40=1/1,7;
 99/5=1,9=1/99;
 --
 43
 --
 Symbolic Z-matrix:
 Charge =  0 Multiplicity = 1
 C                     0.41221   1.32791   1.51626 
 C                     0.01234   0.75724   0.14403 
 C                    -0.32525   1.93535  -0.78696 
 C                     1.19444  -0.01905  -0.48069 
 C                     1.65643  -1.27089   0.24891 
 O                     2.763    -1.79183  -0.46225 
 C                    -1.2351   -0.137     0.34006 
 C                    -1.76768  -0.8649   -0.89231 
 O                    -2.98071  -1.54178  -0.62597 
 H                     1.31188   1.9589    1.43361 
 H                     0.62285   0.53263   2.2479 
 H                    -0.39856   1.94871   1.93013 
 H                     0.53369   2.62004  -0.87212 
 H                    -1.18043   2.51244  -0.39978 
 H                    -0.57626   1.59717  -1.80386 
 H                     0.94854  -0.30984  -1.51542 
 H                     2.06249   0.6574   -0.55877 
 H                     1.93083  -1.02543   1.29398 
 H                     0.83165  -2.01034   0.29945 
 H                     3.0727   -2.58453  -0.00804 
 H                    -2.05687   0.48105   0.74017 
 H                    -1.01959  -0.8912    1.12009 
 H                    -1.0021   -1.55741  -1.29561 
 H                    -1.99508  -0.14637  -1.69464 
 H                    -2.81542  -2.1783    0.08181 
 
                          Input orientation:                          
 ---------------------------------------------------------------------
 Center     Atomic      Atomic             Coordinates (Angstroms)
 Number     Number       Type             X           Y           Z
 ---------------------------------------------------------------------
      1          6           0        0.412210    1.327915    1.516256
      2          6           0        0.012344    0.757240    0.144026
      3          6           0       -0.325247    1.935350   -0.786959
      4          6           0        1.194437   -0.019050   -0.480687
      5          6           0        1.656433   -1.270891    0.248912
      6          8           0        2.762995   -1.791825   -0.462247
      7          6           0       -1.235096   -0.137002    0.340057
      8          6           0       -1.767682   -0.864898   -0.892308
      9          8           0       -2.980710   -1.541780   -0.625972
     10          1           0        1.311883    1.958902    1.433610
     11          1           0        0.622853    0.532633    2.247902
     12          1           0       -0.398565    1.948713    1.930130
     13          1           0        0.533690    2.620042   -0.872117
     14          1           0       -1.180427    2.512437   -0.399777
     15          1           0       -0.576259    1.597174   -1.803856
     16          1           0        0.948535   -0.309839   -1.515416
     17          1           0        2.062486    0.657402   -0.558767
     18          1           0        1.930831   -1.025429    1.293985
     19          1           0        0.831646   -2.010338    0.299455
     20          1           0        3.072700   -2.584535   -0.008042
     21          1           0       -2.056868    0.481048    0.740167
     22          1           0       -1.019590   -0.891195    1.120093
     23          1           0       -1.002103   -1.557408   -1.295612
     24          1           0       -1.995076   -0.146370   -1.694638
     25          1           0       -2.815420   -2.178295    0.081807
 ---------------------------------------------------------------------
                    Distance matrix (angstroms):
                    1          2          3          4          5
     1  C    0.000000
     2  C    1.539018   0.000000
     3  C    2.493516   1.539040   0.000000
     4  C    2.532583   1.546038   2.494578   0.000000
     5  C    3.147704   2.612918   3.908972   1.520809   0.000000
     6  O    4.378749   3.798866   4.851238   2.367160   1.414779
     7  C    2.498608   1.547322   2.528367   2.567132   3.107242
     8  C    3.919379   2.621796   3.151684   3.107899   3.632048
     9  O    4.933173   3.851852   4.378109   4.446534   4.726721
    10  H    1.101992   2.189935   2.758926   2.755108   3.457425
    11  H    1.100976   2.202149   3.475182   2.841876   2.883912
    12  H    1.101833   2.186006   2.718111   3.495967   4.173171
    13  H    2.718212   2.185035   1.101737   2.748565   4.201977
    14  H    2.758761   2.190694   1.101940   3.472024   4.773063
    15  H    3.474581   2.201405   1.100658   2.738306   4.174274
    16  H    3.487251   2.183772   2.682172   1.102584   2.130162
    17  H    2.734725   2.169555   2.717810   1.103265   2.129680
    18  H    2.809598   2.860228   4.264555   2.168994   1.108027
    19  H    3.577773   2.890484   4.252899   2.169209   1.108878
    20  H    4.970810   4.533912   5.708074   3.214495   1.948717
    21  H    2.723205   2.171015   2.728667   3.508784   4.135121
    22  H    2.670476   2.175990   3.479701   2.867934   2.839757
    23  H    4.269891   2.908480   3.593915   2.802755   3.087954
    24  H    4.275322   2.868262   2.818824   3.415095   4.286659
    25  H    4.976821   4.076456   4.886492   4.588866   4.566046
                    6          7          8          9         10
     6  O    0.000000
     7  C    4.400780   0.000000
     8  C    4.644478   1.527155   0.000000
     9  O    5.751476   2.440037   1.414405   0.000000
    10  H    4.446117   3.475021   4.781993   5.909569   0.000000
    11  H    4.162718   2.745953   4.186725   5.054503   1.781032
    12  H    5.450739   2.752875   4.213910   5.038320   1.781086
    13  H    4.960077   3.492744   4.176305   5.452738   2.521718
    14  H    5.837906   2.751339   3.463213   4.441718   3.143137
    15  H    4.943263   2.835101   2.883090   4.125751   3.765250
    16  H    2.568601   2.870697   2.841512   4.212808   3.738444
    17  H    2.549263   3.508990   4.135073   5.502249   2.495371
    18  H    2.089070   3.423795   4.299376   5.298687   3.051037
    19  H    2.087594   2.789706   3.080395   3.950951   4.155935
    20  H    0.964680   4.966759   5.212329   6.173568   5.081501
    21  H    5.462859   1.103351   2.135456   2.609914   3.743447
    22  H    4.197962   1.106213   2.147112   2.705180   3.695552
    23  H    3.863342   2.178819   1.108302   2.088910   5.016733
    24  H    5.183199   2.172013   1.100784   2.015115   5.015384
    25  H    5.618191   2.594416   1.942078   0.966139   5.998200
                   11         12         13         14         15
    11  H    0.000000
    12  H    1.774698   0.000000
    13  H    3.754962   3.028591   0.000000
    14  H    3.765852   2.521420   1.781258   0.000000
    15  H    4.357506   3.754704   1.773805   1.781618   0.000000
    16  H    3.870193   4.334458   3.028223   3.707071   2.458637
    17  H    3.156818   3.730799   2.507461   3.739374   3.065354
    18  H    2.246847   3.830964   4.464690   5.006520   4.770761
    19  H    3.210411   4.454952   4.785580   4.999285   4.406842
    20  H    4.561553   6.029637   5.854982   6.649937   5.833227
    21  H    3.075196   2.513965   3.726358   2.488807   3.148014
    22  H    2.448848   3.017765   4.325548   3.731030   3.864971
    23  H    4.423261   4.802348   4.470916   4.171085   3.223514
    24  H    4.781026   4.480754   3.837216   3.067502   2.250536
    25  H    4.884959   5.127347   5.928790   4.990801   4.777419
                   16         17         18         19         20
    16  H    0.000000
    17  H    1.758300   0.000000
    18  H    3.060998   2.506381   0.000000
    19  H    2.489802   3.060776   1.779703   0.000000
    20  H    3.458105   3.440056   2.330225   2.333791   0.000000
    21  H    3.840001   4.322894   4.298596   3.839888   6.022465
    22  H    3.340269   3.836133   2.958587   2.313655   4.570221
    23  H    2.325883   3.852276   3.948558   2.472250   4.395093
    24  H    2.953589   4.289529   5.011721   3.929521   5.871252
    25  H    4.495510   5.678511   5.032432   3.657413   5.902801
                   21         22         23         24         25
    21  H    0.000000
    22  H    1.761630   0.000000
    23  H    3.067935   2.505948   0.000000
    24  H    2.515103   3.070676   1.770945   0.000000
    25  H    2.842700   2.441244   2.360276   2.820894   0.000000
 Stoichiometry    C7H16O2
 Framework group  C1[X(C7H16O2)]
 Deg. of freedom    69
 Full point group                 C1      NOp   1
 Largest Abelian subgroup         C1      NOp   1
 Largest concise Abelian subgroup C1      NOp   1
                         Standard orientation:                         
 ---------------------------------------------------------------------
 Center     Atomic      Atomic             Coordinates (Angstroms)
 Number     Number       Type             X           Y           Z
 ---------------------------------------------------------------------
      1          6           0        0.500896    1.884510    1.149124
      2          6           0       -0.006509    0.986308    0.007043
      3          6           0       -0.530235    1.892645   -1.121189
      4          6           0        1.152076    0.136905   -0.564298
      5          6           0        1.782074   -0.883393    0.371092
      6          8           0        2.837630   -1.508985   -0.333208
      7          6           0       -1.156111    0.109946    0.558960
      8          6           0       -1.768084   -0.913389   -0.395229
      9          8           0       -2.891559   -1.560592    0.169988
     10          1           0        1.337550    2.517003    0.810968
     11          1           0        0.848813    1.296493    2.012454
     12          1           0       -0.301801    2.549345    1.506488
     13          1           0        0.261861    2.574834   -1.469079
     14          1           0       -1.376735    2.506741   -0.773919
     15          1           0       -0.867499    1.311242   -1.992782
     16          1           0        0.814451   -0.402541   -1.464685
     17          1           0        1.954590    0.813191   -0.904596
     18          1           0        2.152388   -0.384196    1.288367
     19          1           0        1.023956   -1.625432    0.693962
     20          1           0        3.252700   -2.156169    0.249439
     21          1           0       -1.971038    0.768349    0.905056
     22          1           0       -0.800979   -0.426467    1.458876
     23          1           0       -1.003795   -1.647291   -0.720167
     24          1           0       -2.134884   -0.417414   -1.306926
     25          1           0       -2.602786   -2.002270    0.979280
 ---------------------------------------------------------------------
 Rotational constants (GHZ):           1.6461092           1.0330536           0.7686776
 Standard basis: def2SVP (5D, 7F)
 There are   215 symmetry adapted cartesian basis functions of A   symmetry.
 There are   206 symmetry adapted basis functions of A   symmetry.
   206 basis functions,   337 primitive gaussians,   215 cartesian basis functions
    37 alpha electrons       37 beta electrons
       nuclear repulsion energy       499.7279626441 Hartrees.
 NAtoms=   25 NActive=   25 NUniq=   25 SFac= 1.00D+00 NAtFMM=   60 NAOKFM=F Big=F
 Integral buffers will be    131072 words long.
 Raffenetti 2 integral format.
 Two-electron integral symmetry is turned on.
 One-electron integrals computed using PRISM.
   1 Symmetry operations used in ECPInt.
 ECPInt:  NShTT=    5253 NPrTT=   17931 LenC2=    5185 LenP2D=   14258.
 LDataN:  DoStor=T MaxTD1= 4 Len=   56
 NBasis=   206 RedAO= T EigKep=  1.20D-03  NBF=   206
 NBsUse=   206 1.00D-06 EigRej= -1.00D+00 NBFU=   206
 ExpMin= 1.22D-01 ExpMax= 2.27D+03 ExpMxC= 3.41D+02 IAcc=3 IRadAn=         5 AccDes= 0.00D+00
 Harris functional with IExCor=  402 and IRadAn=       5 diagonalized for initial guess.
 HarFok:  IExCor=  402 AccDes= 0.00D+00 IRadAn=         5 IDoV= 1 UseB2=F ITyADJ=14
 ICtDFT=  3500011 ScaDFX=  1.000000  1.000000  1.000000  1.000000
 FoFCou: FMM=F IPFlag=           0 FMFlag=      100000 FMFlg1=           0
         NFxFlg=           0 DoJE=T BraDBF=F KetDBF=T FulRan=T
         wScrn=  0.000000 ICntrl=       500 IOpCl=  0 I1Cent=   200000004 NGrid=           0
         NMat0=    1 NMatS0=      1 NMatT0=    0 NMatD0=    1 NMtDS0=    0 NMtDT0=    0
 Petite list used in FoFCou.
 Requested convergence on RMS density matrix=1.00D-08 within 128 cycles.
 Requested convergence on MAX density matrix=1.00D-06.
 Requested convergence on             energy=1.00D-06.
 No special actions if energy rises.
 Integral accuracy reduced to 1.0D-05 until final iterations.
 Initial convergence to 1.0D-05 achieved.  Increase integral accuracy.
 SCF Done:  E(RB3LYP) =  -426.496584283     A.U. after   13 cycles
            NFock= 13  Conv=0.29D-08     -V/T= 2.0108

 **********************************************************************

            Population analysis using the SCF Density.

 **********************************************************************

 Orbital symmetries:
       Occupied  (A) (A) (A) (A) (A) (A) (A) (A) (A) (A) (A) (A)
                 (A) (A) (A) (A) (A) (A) (A) (A) (A) (A) (A) (A)
                 (A) (A) (A) (A) (A) (A) (A) (A) (A) (A) (A) (A)
                 (A)
       Virtual   (A) (A) (A) (A) (A) (A) (A) (A) (A) (A) (A) (A)
                 (A) (A) (A) (A) (A) (A) (A) (A) (A) (A) (A) (A)
                 (A) (A) (A) (A) (A) (A) (A) (A) (A) (A) (A) (A)
                 (A) (A) (A) (A) (A) (A) (A) (A) (A) (A) (A) (A)
                 (A) (A) (A) (A) (A) (A) (A) (A) (A) (A) (A) (A)
                 (A) (A) (A) (A) (A) (A) (A) (A) (A) (A) (A) (A)
                 (A) (A) (A) (A) (A) (A) (A) (A) (A) (A) (A) (A)
                 (A) (A) (A) (A) (A) (A) (A) (A) (A) (A) (A) (A)
                 (A) (A) (A) (A) (A) (A) (A) (A) (A) (A) (A) (A)
                 (A) (A) (A) (A) (A) (A) (A) (A) (A) (A) (A) (A)
                 (A) (A) (A) (A) (A) (A) (A) (A) (A) (A) (A) (A)
                 (A) (A) (A) (A) (A) (A) (A) (A) (A) (A) (A) (A)
                 (A) (A) (A) (A) (A) (A) (A) (A) (A) (A) (A) (A)
                 (A) (A) (A) (A) (A) (A) (A) (A) (A) (A) (A) (A)
                 (A)
 The electronic state is 1-A.
 Alpha  occ. eigenvalues --  -19.12716 -19.12369 -10.23122 -10.22645 -10.20042
 Alpha  occ. eigenvalues --  -10.18193 -10.17943 -10.17891 -10.17794  -1.00554
 Alpha  occ. eigenvalues --   -1.00222  -0.82532  -0.73043  -0.71566  -0.68004
 Alpha  occ. eigenvalues --   -0.62256  -0.61187  -0.53699  -0.51377  -0.49987
 Alpha  occ. eigenvalues --   -0.47268  -0.45940  -0.44868  -0.43714  -0.41363
 Alpha  occ. eigenvalues --   -0.40300  -0.38185  -0.37893  -0.37141  -0.36016
 Alpha  occ. eigenvalues --   -0.34500  -0.33742  -0.32381  -0.31414  -0.31072
 Alpha  occ. eigenvalues --   -0.27014  -0.26470
 Alpha virt. eigenvalues --    0.03957   0.05072   0.05706   0.07813   0.08995
 Alpha virt. eigenvalues --    0.09380   0.10894   0.11528   0.12962   0.13604
 Alpha virt. eigenvalues --    0.13874   0.16282   0.16777   0.18049   0.19070
 Alpha virt. eigenvalues --    0.19305   0.20054   0.21875   0.22997   0.23330
 Alpha virt. eigenvalues --    0.24931   0.25692   0.27547   0.28204   0.39390
 Alpha virt. eigenvalues --    0.40630   0.42512   0.44226   0.45609   0.46805
 Alpha virt. eigenvalues --    0.51284   0.52257   0.53052   0.54835   0.55906
 Alpha virt. eigenvalues --    0.57259   0.58841   0.59960   0.60215   0.61265
 Alpha virt. eigenvalues --    0.62906   0.63440   0.64464   0.65157   0.65874
 Alpha virt. eigenvalues --    0.66355   0.66834   0.66921   0.68628   0.69055
 Alpha virt. eigenvalues --    0.69619   0.70014   0.71964   0.72880   0.73042
 Alpha virt. eigenvalues --    0.73245   0.73635   0.75306   0.76931   0.80568
 Alpha virt. eigenvalues --    0.83759   0.92413   0.92995   0.95582   1.01359
 Alpha virt. eigenvalues --    1.01716   1.05857   1.07297   1.08312   1.10322
 Alpha virt. eigenvalues --    1.11499   1.13881   1.14702   1.19084   1.22270
 Alpha virt. eigenvalues --    1.24624   1.27587   1.32089   1.33091   1.35742
 Alpha virt. eigenvalues --    1.38708   1.40783   1.42976   1.45960   1.47385
 Alpha virt. eigenvalues --    1.52937   1.53693   1.54724   1.56006   1.59211
 Alpha virt. eigenvalues --    1.60872   1.62597   1.64179   1.70999   1.72295
 Alpha virt. eigenvalues --    1.73193   1.74618   1.75401   1.75941   1.77248
 Alpha virt. eigenvalues --    1.78068   1.80067   1.81733   1.82456   1.83717
 Alpha virt. eigenvalues --    1.84507   1.85275   1.85849   1.86675   1.87074
 Alpha virt. eigenvalues --    1.89730   1.92419   1.93760   1.94160   1.95618
 Alpha virt. eigenvalues --    1.96425   1.98067   1.99747   2.00531   2.02717
 Alpha virt. eigenvalues --    2.04757   2.07918   2.16653   2.18036   2.19133
 Alpha virt. eigenvalues --    2.20444   2.23409   2.24782   2.27419   2.28162
 Alpha virt. eigenvalues --    2.32778   2.37263   2.39953   2.41945   2.43655
 Alpha virt. eigenvalues --    2.44508   2.45567   2.47657   2.48593   2.50469
 Alpha virt. eigenvalues --    2.59191   2.61236   2.62086   2.64388   2.68962
 Alpha virt. eigenvalues --    2.71101   2.77301   2.80336   2.84083   2.86975
 Alpha virt. eigenvalues --    2.89657   2.89962   2.91682   2.94121   2.94966
 Alpha virt. eigenvalues --    2.96145   2.98597   3.00654   3.01887   3.05877
 Alpha virt. eigenvalues --    3.09028   3.10328   3.14069   3.15640   3.18324
 Alpha virt. eigenvalues --    3.35264   3.37521   3.76740   3.77317
          Condensed to atoms (all electrons):
               1          2          3          4          5          6
     1  C    4.592831   0.362218  -0.045777  -0.046452  -0.010029  -0.000056
     2  C    0.362218   5.255231   0.388897   0.225369  -0.006741   0.005108
     3  C   -0.045777   0.388897   4.566439  -0.045253   0.007470  -0.000122
     4  C   -0.046452   0.225369  -0.045253   5.005085   0.335086  -0.077694
     5  C   -0.010029  -0.006741   0.007470   0.335086   4.459327   0.354380
     6  O   -0.000056   0.005108  -0.000122  -0.077694   0.354380   7.754606
     7  C   -0.036317   0.192565  -0.048832  -0.043427  -0.009368  -0.000110
     8  C    0.007946  -0.021736  -0.009409  -0.006219  -0.003326   0.000068
     9  O   -0.000161   0.006881  -0.000097  -0.000080   0.000039  -0.000000
    10  H    0.372061  -0.017905  -0.005674  -0.003495  -0.002478  -0.000026
    11  H    0.374115  -0.015742   0.008500  -0.008693   0.001566  -0.000133
    12  H    0.370742  -0.018613  -0.007479   0.008491   0.000290   0.000000
    13  H   -0.007550  -0.018660   0.371971  -0.006062   0.000350  -0.000007
    14  H   -0.005972  -0.020667   0.375681   0.007840  -0.000485   0.000002
    15  H    0.008719  -0.016480   0.376456  -0.007257   0.000413  -0.000007
    16  H    0.009350   0.000074  -0.008229   0.336727  -0.021713   0.009837
    17  H   -0.013954  -0.008135  -0.008646   0.336505  -0.021112   0.009583
    18  H    0.005986   0.003319   0.000006  -0.033069   0.368915  -0.028578
    19  H   -0.002391  -0.007889  -0.000149  -0.025957   0.357310  -0.029192
    20  H    0.000032  -0.000923   0.000024   0.010077  -0.018604   0.308625
    21  H   -0.009110  -0.001971  -0.014288   0.011692  -0.000379   0.000000
    22  H   -0.009476   0.001512   0.009987  -0.019843   0.007783  -0.000061
    23  H   -0.000250  -0.004903  -0.002199   0.015325  -0.003543  -0.000278
    24  H   -0.000010  -0.001609   0.007507  -0.005192   0.000587  -0.000000
    25  H   -0.000024   0.000379   0.000059  -0.000203   0.000119  -0.000000
               7          8          9         10         11         12
     1  C   -0.036317   0.007946  -0.000161   0.372061   0.374115   0.370742
     2  C    0.192565  -0.021736   0.006881  -0.017905  -0.015742  -0.018613
     3  C   -0.048832  -0.009409  -0.000097  -0.005674   0.008500  -0.007479
     4  C   -0.043427  -0.006219  -0.000080  -0.003495  -0.008693   0.008491
     5  C   -0.009368  -0.003326   0.000039  -0.002478   0.001566   0.000290
     6  O   -0.000110   0.000068  -0.000000  -0.000026  -0.000133   0.000000
     7  C    5.005951   0.386171  -0.050603   0.006968  -0.008467  -0.005521
     8  C    0.386171   4.451547   0.338156  -0.000410   0.000393   0.000317
     9  O   -0.050603   0.338156   7.743419   0.000002  -0.000004  -0.000008
    10  H    0.006968  -0.000410   0.000002   0.688201  -0.026731  -0.024110
    11  H   -0.008467   0.000393  -0.000004  -0.026731   0.686451  -0.020955
    12  H   -0.005521   0.000317  -0.000008  -0.024110  -0.020955   0.689197
    13  H    0.008952   0.000289   0.000001   0.005011   0.000129  -0.000895
    14  H   -0.004125  -0.002352  -0.000026  -0.000834   0.000032   0.005021
    15  H   -0.007289   0.001490  -0.000084   0.000003  -0.000598   0.000082
    16  H   -0.020710   0.008132  -0.000038   0.000044   0.000013  -0.000459
    17  H    0.011472  -0.000274   0.000001   0.005474  -0.000814   0.000107
    18  H   -0.006188   0.000603   0.000001   0.000923   0.005538  -0.000504
    19  H    0.014578  -0.002379  -0.000162   0.000094  -0.000465  -0.000012
    20  H    0.000047  -0.000006   0.000000   0.000002   0.000022  -0.000002
    21  H    0.330633  -0.023014   0.011162   0.000099  -0.001089   0.005285
    22  H    0.335109  -0.030675  -0.000048   0.000246   0.006168  -0.001266
    23  H   -0.043396   0.367401  -0.026403   0.000023  -0.000020  -0.000013
    24  H   -0.019309   0.355718  -0.028647   0.000019  -0.000001  -0.000030
    25  H   -0.004471  -0.046263   0.325057   0.000001  -0.000000   0.000002
              13         14         15         16         17         18
     1  C   -0.007550  -0.005972   0.008719   0.009350  -0.013954   0.005986
     2  C   -0.018660  -0.020667  -0.016480   0.000074  -0.008135   0.003319
     3  C    0.371971   0.375681   0.376456  -0.008229  -0.008646   0.000006
     4  C   -0.006062   0.007840  -0.007257   0.336727   0.336505  -0.033069
     5  C    0.000350  -0.000485   0.000413  -0.021713  -0.021112   0.368915
     6  O   -0.000007   0.000002  -0.000007   0.009837   0.009583  -0.028578
     7  C    0.008952  -0.004125  -0.007289  -0.020710   0.011472  -0.006188
     8  C    0.000289  -0.002352   0.001490   0.008132  -0.000274   0.000603
     9  O    0.000001  -0.000026  -0.000084  -0.000038   0.000001   0.000001
    10  H    0.005011  -0.000834   0.000003   0.000044   0.005474   0.000923
    11  H    0.000129   0.000032  -0.000598   0.000013  -0.000814   0.005538
    12  H   -0.000895   0.005021   0.000082  -0.000459   0.000107  -0.000504
    13  H    0.687434  -0.024391  -0.020538  -0.001265   0.005369  -0.000033
    14  H   -0.024391   0.687659  -0.026532   0.000231   0.000053   0.000018
    15  H   -0.020538  -0.026532   0.677525   0.005680  -0.001119  -0.000010
    16  H   -0.001265   0.000231   0.005680   0.713800  -0.030210   0.012899
    17  H    0.005369   0.000053  -0.001119  -0.030210   0.721432  -0.014577
    18  H   -0.000033   0.000018  -0.000010   0.012899  -0.014577   0.761502
    19  H   -0.000010   0.000014  -0.000018  -0.016971   0.013098  -0.053977
    20  H    0.000000  -0.000001   0.000001  -0.000410  -0.000340  -0.005524
    21  H    0.000153   0.005154  -0.000709  -0.000008  -0.000342  -0.000012
    22  H   -0.000546   0.000109  -0.000121   0.000089  -0.000023   0.000218
    23  H    0.000017   0.000053  -0.000310   0.001480  -0.000154  -0.000178
    24  H   -0.000602   0.000933   0.003983  -0.000038  -0.000010  -0.000025
    25  H   -0.000000   0.000002   0.000005  -0.000012  -0.000001  -0.000012
              19         20         21         22         23         24
     1  C   -0.002391   0.000032  -0.009110  -0.009476  -0.000250  -0.000010
     2  C   -0.007889  -0.000923  -0.001971   0.001512  -0.004903  -0.001609
     3  C   -0.000149   0.000024  -0.014288   0.009987  -0.002199   0.007507
     4  C   -0.025957   0.010077   0.011692  -0.019843   0.015325  -0.005192
     5  C    0.357310  -0.018604  -0.000379   0.007783  -0.003543   0.000587
     6  O   -0.029192   0.308625   0.000000  -0.000061  -0.000278  -0.000000
     7  C    0.014578   0.000047   0.330633   0.335109  -0.043396  -0.019309
     8  C   -0.002379  -0.000006  -0.023014  -0.030675   0.367401   0.355718
     9  O   -0.000162   0.000000   0.011162  -0.000048  -0.026403  -0.028647
    10  H    0.000094   0.000002   0.000099   0.000246   0.000023   0.000019
    11  H   -0.000465   0.000022  -0.001089   0.006168  -0.000020  -0.000001
    12  H   -0.000012  -0.000002   0.005285  -0.001266  -0.000013  -0.000030
    13  H   -0.000010   0.000000   0.000153  -0.000546   0.000017  -0.000602
    14  H    0.000014  -0.000001   0.005154   0.000109   0.000053   0.000933
    15  H   -0.000018   0.000001  -0.000709  -0.000121  -0.000310   0.003983
    16  H   -0.016971  -0.000410  -0.000008   0.000089   0.001480  -0.000038
    17  H    0.013098  -0.000340  -0.000342  -0.000023  -0.000154  -0.000010
    18  H   -0.053977  -0.005524  -0.000012   0.000218  -0.000178  -0.000025
    19  H    0.775533  -0.005482  -0.000087   0.001743   0.005307  -0.000159
    20  H   -0.005482   0.552729  -0.000002   0.000015  -0.000006   0.000000
    21  H   -0.000087  -0.000002   0.729140  -0.033883   0.013025  -0.014286
    22  H    0.001743   0.000015  -0.033883   0.750058  -0.014963   0.011326
    23  H    0.005307  -0.000006   0.013025  -0.014963   0.747020  -0.039309
    24  H   -0.000159   0.000000  -0.014286   0.011326  -0.039309   0.719706
    25  H   -0.000175   0.000000  -0.002258   0.009862  -0.007002   0.010858
              25
     1  C   -0.000024
     2  C    0.000379
     3  C    0.000059
     4  C   -0.000203
     5  C    0.000119
     6  O   -0.000000
     7  C   -0.004471
     8  C   -0.046263
     9  O    0.325057
    10  H    0.000001
    11  H   -0.000000
    12  H    0.000002
    13  H   -0.000000
    14  H    0.000002
    15  H    0.000005
    16  H   -0.000012
    17  H   -0.000001
    18  H   -0.000012
    19  H   -0.000175
    20  H    0.000000
    21  H   -0.002258
    22  H    0.009862
    23  H   -0.007002
    24  H    0.010858
    25  H    0.557287
 Mulliken charges:
               1
     1  C    0.083531
     2  C   -0.279579
     3  C    0.083156
     4  C    0.036700
     5  C    0.204143
     6  O   -0.305944
     7  C    0.015685
     8  C    0.227832
     9  O   -0.318359
    10  H    0.002492
    11  H    0.000785
    12  H    0.000332
    13  H    0.000886
    14  H    0.002583
    15  H    0.006716
    16  H    0.001706
    17  H   -0.003383
    18  H   -0.017239
    19  H   -0.022203
    20  H    0.159727
    21  H   -0.004905
    22  H   -0.023320
    23  H   -0.006725
    24  H   -0.001410
    25  H    0.156791
 Sum of Mulliken charges =  -0.00000
 Mulliken charges with hydrogens summed into heavy atoms:
               1
     1  C    0.087140
     2  C   -0.279579
     3  C    0.093341
     4  C    0.035022
     5  C    0.164702
     6  O   -0.146217
     7  C   -0.012540
     8  C    0.219697
     9  O   -0.161568
 Electronic spatial extent (au):  <R**2>=           1631.6060
 Charge=             -0.0000 electrons
 Dipole moment (field-independent basis, Debye):
    X=              1.2108    Y=             -0.3191    Z=              2.0129  Tot=              2.3706
 Quadrupole moment (field-independent basis, Debye-Ang):
   XX=            -66.5212   YY=            -55.0896   ZZ=            -57.2838
   XY=             -3.9342   XZ=              2.4905   YZ=             -5.0365
 Traceless Quadrupole moment (field-independent basis, Debye-Ang):
   XX=             -6.8897   YY=              4.5420   ZZ=              2.3477
   XY=             -3.9342   XZ=              2.4905   YZ=             -5.0365
 Octapole moment (field-independent basis, Debye-Ang**2):
  XXX=             33.4977  YYY=            -28.2717  ZZZ=              0.9060  XYY=             10.9390
  XXY=             -3.1116  XXZ=             18.1586  XZZ=             -5.4871  YZZ=             -9.2620
  YYZ=             10.4326  XYZ=             -2.6303
 Hexadecapole moment (field-independent basis, Debye-Ang**3):
 XXXX=          -1145.1460 YYYY=           -680.6695 ZZZZ=           -289.0305 XXXY=            -84.7492
 XXXZ=             22.3932 YYYX=            -28.4387 YYYZ=            -23.7713 ZZZX=             -7.5589
 ZZZY=             -5.6079 XXYY=           -261.6928 XXZZ=           -214.5418 YYZZ=           -163.9433
 XXYZ=            -40.6395 YYXZ=             -6.8194 ZZXY=              9.9083
 N-N= 4.997279626441D+02 E-N=-1.991527757114D+03  KE= 4.219569296164D+02
 ******************************Gaussian NBO Version 3.1******************************
             N A T U R A L   A T O M I C   O R B I T A L   A N D
          N A T U R A L   B O N D   O R B I T A L   A N A L Y S I S
 ******************************Gaussian NBO Version 3.1******************************
       /RESON  / : Allow strongly delocalized NBO set

 Analyzing the SCF density

 Job title: 43                                                              

 Storage needed:    129414 in NPA,    171001 in NBO ( 939520721 available)
 GSVD:  LWork=       24394 too small for GESVD, short by       10853 words or       10853 for optimal perf.


 NATURAL POPULATIONS:  Natural atomic orbital occupancies 
                                                          
   NAO  Atom  No  lang   Type(AO)    Occupancy      Energy
 ----------------------------------------------------------
     1    C    1  S      Cor( 1S)     1.99918     -10.05528
     2    C    1  S      Val( 2S)     1.07163      -0.22144
     3    C    1  S      Ryd( 3S)     0.00152       0.90255
     4    C    1  px     Val( 2p)     1.21305      -0.07590
     5    C    1  px     Ryd( 3p)     0.00347       0.67125
     6    C    1  py     Val( 2p)     1.17753      -0.07365
     7    C    1  py     Ryd( 3p)     0.00306       0.62637
     8    C    1  pz     Val( 2p)     1.15051      -0.07025
     9    C    1  pz     Ryd( 3p)     0.00288       0.60114
    10    C    1  dxy    Ryd( 3d)     0.00080       2.45943
    11    C    1  dxz    Ryd( 3d)     0.00045       2.25972
    12    C    1  dyz    Ryd( 3d)     0.00071       2.37443
    13    C    1  dx2y2  Ryd( 3d)     0.00012       2.11171
    14    C    1  dz2    Ryd( 3d)     0.00043       2.22854

    15    C    2  S      Cor( 1S)     1.99887     -10.06890
    16    C    2  S      Val( 2S)     0.87251      -0.16336
    17    C    2  S      Ryd( 3S)     0.00053       0.98851
    18    C    2  px     Val( 2p)     1.05601      -0.08413
    19    C    2  px     Ryd( 3p)     0.00218       0.77368
    20    C    2  py     Val( 2p)     1.05871      -0.08712
    21    C    2  py     Ryd( 3p)     0.00293       0.80884
    22    C    2  pz     Val( 2p)     1.06393      -0.08822
    23    C    2  pz     Ryd( 3p)     0.00509       0.82006
    24    C    2  dxy    Ryd( 3d)     0.00107       2.31675
    25    C    2  dxz    Ryd( 3d)     0.00087       2.18271
    26    C    2  dyz    Ryd( 3d)     0.00114       2.33120
    27    C    2  dx2y2  Ryd( 3d)     0.00067       2.02332
    28    C    2  dz2    Ryd( 3d)     0.00072       2.07730

    29    C    3  S      Cor( 1S)     1.99918     -10.05384
    30    C    3  S      Val( 2S)     1.07151      -0.21992
    31    C    3  S      Ryd( 3S)     0.00146       0.90589
    32    C    3  px     Val( 2p)     1.21167      -0.07418
    33    C    3  px     Ryd( 3p)     0.00345       0.67358
    34    C    3  py     Val( 2p)     1.17637      -0.07193
    35    C    3  py     Ryd( 3p)     0.00302       0.62789
    36    C    3  pz     Val( 2p)     1.15243      -0.06878
    37    C    3  pz     Ryd( 3p)     0.00293       0.60546
    38    C    3  dxy    Ryd( 3d)     0.00080       2.45886
    39    C    3  dxz    Ryd( 3d)     0.00045       2.25945
    40    C    3  dyz    Ryd( 3d)     0.00071       2.37456
    41    C    3  dx2y2  Ryd( 3d)     0.00013       2.11416
    42    C    3  dz2    Ryd( 3d)     0.00044       2.23289

    43    C    4  S      Cor( 1S)     1.99907     -10.05020
    44    C    4  S      Val( 2S)     1.00561      -0.19797
    45    C    4  S      Ryd( 3S)     0.00290       0.91466
    46    C    4  px     Val( 2p)     1.13898      -0.07064
    47    C    4  px     Ryd( 3p)     0.00541       0.73732
    48    C    4  py     Val( 2p)     1.13803      -0.07427
    49    C    4  py     Ryd( 3p)     0.00492       0.76978
    50    C    4  pz     Val( 2p)     1.15665      -0.07319
    51    C    4  pz     Ryd( 3p)     0.00383       0.68688
    52    C    4  dxy    Ryd( 3d)     0.00080       2.41211
    53    C    4  dxz    Ryd( 3d)     0.00063       2.24202
    54    C    4  dyz    Ryd( 3d)     0.00085       2.37314
    55    C    4  dx2y2  Ryd( 3d)     0.00035       2.08788
    56    C    4  dz2    Ryd( 3d)     0.00039       2.19890

    57    C    5  S      Cor( 1S)     1.99911     -10.12302
    58    C    5  S      Val( 2S)     0.98445      -0.20501
    59    C    5  S      Ryd( 3S)     0.00298       0.80264
    60    C    5  px     Val( 2p)     0.92185      -0.06536
    61    C    5  px     Ryd( 3p)     0.00303       0.65271
    62    C    5  py     Val( 2p)     1.05293      -0.07218
    63    C    5  py     Ryd( 3p)     0.00194       0.62876
    64    C    5  pz     Val( 2p)     1.05235      -0.06631
    65    C    5  pz     Ryd( 3p)     0.00257       0.56218
    66    C    5  dxy    Ryd( 3d)     0.00164       2.34445
    67    C    5  dxz    Ryd( 3d)     0.00152       2.26747
    68    C    5  dyz    Ryd( 3d)     0.00129       2.32327
    69    C    5  dx2y2  Ryd( 3d)     0.00132       2.05062
    70    C    5  dz2    Ryd( 3d)     0.00103       2.16887

    71    O    6  S      Cor( 1S)     1.99975     -18.94520
    72    O    6  S      Val( 2S)     1.67391      -0.84698
    73    O    6  S      Ryd( 3S)     0.00139       1.42045
    74    O    6  px     Val( 2p)     1.64191      -0.28032
    75    O    6  px     Ryd( 3p)     0.00191       1.12534
    76    O    6  py     Val( 2p)     1.69077      -0.27484
    77    O    6  py     Ryd( 3p)     0.00230       1.16105
    78    O    6  pz     Val( 2p)     1.72734      -0.29083
    79    O    6  pz     Ryd( 3p)     0.00099       1.13496
    80    O    6  dxy    Ryd( 3d)     0.00044       3.06476
    81    O    6  dxz    Ryd( 3d)     0.00119       3.00982
    82    O    6  dyz    Ryd( 3d)     0.00123       3.11329
    83    O    6  dx2y2  Ryd( 3d)     0.00023       2.85817
    84    O    6  dz2    Ryd( 3d)     0.00109       2.82659

    85    C    7  S      Cor( 1S)     1.99907     -10.05364
    86    C    7  S      Val( 2S)     1.01033      -0.20278
    87    C    7  S      Ryd( 3S)     0.00257       0.91185
    88    C    7  px     Val( 2p)     1.14504      -0.07525
    89    C    7  px     Ryd( 3p)     0.00463       0.73163
    90    C    7  py     Val( 2p)     1.13935      -0.07988
    91    C    7  py     Ryd( 3p)     0.00468       0.74950
    92    C    7  pz     Val( 2p)     1.15552      -0.07770
    93    C    7  pz     Ryd( 3p)     0.00388       0.68308
    94    C    7  dxy    Ryd( 3d)     0.00079       2.40772
    95    C    7  dxz    Ryd( 3d)     0.00062       2.23861
    96    C    7  dyz    Ryd( 3d)     0.00084       2.36326
    97    C    7  dx2y2  Ryd( 3d)     0.00037       2.08333
    98    C    7  dz2    Ryd( 3d)     0.00041       2.19283

    99    C    8  S      Cor( 1S)     1.99911     -10.11845
   100    C    8  S      Val( 2S)     0.98240      -0.19966
   101    C    8  S      Ryd( 3S)     0.00204       0.82268
   102    C    8  px     Val( 2p)     0.91040      -0.05356
   103    C    8  px     Ryd( 3p)     0.00599       0.66665
   104    C    8  py     Val( 2p)     1.04708      -0.06607
   105    C    8  py     Ryd( 3p)     0.00253       0.63325
   106    C    8  pz     Val( 2p)     1.07074      -0.06823
   107    C    8  pz     Ryd( 3p)     0.00125       0.57852
   108    C    8  dxy    Ryd( 3d)     0.00190       2.35549
   109    C    8  dxz    Ryd( 3d)     0.00148       2.24524
   110    C    8  dyz    Ryd( 3d)     0.00111       2.32293
   111    C    8  dx2y2  Ryd( 3d)     0.00126       2.08098
   112    C    8  dz2    Ryd( 3d)     0.00102       2.17322

   113    O    9  S      Cor( 1S)     1.99976     -18.94120
   114    O    9  S      Val( 2S)     1.67134      -0.84245
   115    O    9  S      Ryd( 3S)     0.00099       1.40032
   116    O    9  px     Val( 2p)     1.67904      -0.29306
   117    O    9  px     Ryd( 3p)     0.00078       1.10051
   118    O    9  py     Val( 2p)     1.78151      -0.27663
   119    O    9  py     Ryd( 3p)     0.00254       1.11772
   120    O    9  pz     Val( 2p)     1.59696      -0.26484
   121    O    9  pz     Ryd( 3p)     0.00256       1.18339
   122    O    9  dxy    Ryd( 3d)     0.00110       2.92807
   123    O    9  dxz    Ryd( 3d)     0.00111       3.02434
   124    O    9  dyz    Ryd( 3d)     0.00050       3.10141
   125    O    9  dx2y2  Ryd( 3d)     0.00091       2.84897
   126    O    9  dz2    Ryd( 3d)     0.00064       2.99544

   127    H   10  S      Val( 1S)     0.77960       0.07230
   128    H   10  S      Ryd( 2S)     0.00156       0.37767
   129    H   10  px     Ryd( 2p)     0.00049       2.14631
   130    H   10  py     Ryd( 2p)     0.00035       1.99755
   131    H   10  pz     Ryd( 2p)     0.00017       1.83454

   132    H   11  S      Val( 1S)     0.78532       0.06950
   133    H   11  S      Ryd( 2S)     0.00151       0.40630
   134    H   11  px     Ryd( 2p)     0.00027       1.87822
   135    H   11  py     Ryd( 2p)     0.00027       1.94024
   136    H   11  pz     Ryd( 2p)     0.00049       2.16911

   137    H   12  S      Val( 1S)     0.77894       0.07207
   138    H   12  S      Ryd( 2S)     0.00154       0.37761
   139    H   12  px     Ryd( 2p)     0.00042       2.09362
   140    H   12  py     Ryd( 2p)     0.00038       2.02220
   141    H   12  pz     Ryd( 2p)     0.00022       1.86416

   142    H   13  S      Val( 1S)     0.77854       0.07379
   143    H   13  S      Ryd( 2S)     0.00149       0.37952
   144    H   13  px     Ryd( 2p)     0.00041       2.08753
   145    H   13  py     Ryd( 2p)     0.00039       2.03598
   146    H   13  pz     Ryd( 2p)     0.00022       1.86279

   147    H   14  S      Val( 1S)     0.78029       0.07344
   148    H   14  S      Ryd( 2S)     0.00150       0.37906
   149    H   14  px     Ryd( 2p)     0.00049       2.15547
   150    H   14  py     Ryd( 2p)     0.00034       1.98725
   151    H   14  pz     Ryd( 2p)     0.00017       1.83870

   152    H   15  S      Val( 1S)     0.78190       0.07427
   153    H   15  S      Ryd( 2S)     0.00126       0.41110
   154    H   15  px     Ryd( 2p)     0.00027       1.87753
   155    H   15  py     Ryd( 2p)     0.00027       1.93950
   156    H   15  pz     Ryd( 2p)     0.00050       2.17990

   157    H   16  S      Val( 1S)     0.77177       0.08244
   158    H   16  S      Ryd( 2S)     0.00345       0.41993
   159    H   16  px     Ryd( 2p)     0.00018       1.93217
   160    H   16  py     Ryd( 2p)     0.00029       2.00825
   161    H   16  pz     Ryd( 2p)     0.00054       2.21277

   162    H   17  S      Val( 1S)     0.76788       0.08336
   163    H   17  S      Ryd( 2S)     0.00365       0.39243
   164    H   17  px     Ryd( 2p)     0.00045       2.16149
   165    H   17  py     Ryd( 2p)     0.00032       2.07969
   166    H   17  pz     Ryd( 2p)     0.00023       1.91149

   167    H   18  S      Val( 1S)     0.82521       0.05275
   168    H   18  S      Ryd( 2S)     0.00220       0.39235
   169    H   18  px     Ryd( 2p)     0.00023       1.90517
   170    H   18  py     Ryd( 2p)     0.00033       1.88366
   171    H   18  pz     Ryd( 2p)     0.00055       2.20094

   172    H   19  S      Val( 1S)     0.83103       0.04815
   173    H   19  S      Ryd( 2S)     0.00240       0.41097
   174    H   19  px     Ryd( 2p)     0.00041       2.06555
   175    H   19  py     Ryd( 2p)     0.00044       2.06976
   176    H   19  pz     Ryd( 2p)     0.00025       1.85321

   177    H   20  S      Val( 1S)     0.54106       0.10291
   178    H   20  S      Ryd( 2S)     0.00153       0.40542
   179    H   20  px     Ryd( 2p)     0.00157       1.85935
   180    H   20  py     Ryd( 2p)     0.00186       2.02693
   181    H   20  pz     Ryd( 2p)     0.00144       1.99266

   182    H   21  S      Val( 1S)     0.76854       0.08023
   183    H   21  S      Ryd( 2S)     0.00417       0.38724
   184    H   21  px     Ryd( 2p)     0.00046       2.16137
   185    H   21  py     Ryd( 2p)     0.00030       2.04369
   186    H   21  pz     Ryd( 2p)     0.00022       1.90911

   187    H   22  S      Val( 1S)     0.79065       0.05970
   188    H   22  S      Ryd( 2S)     0.00343       0.41736
   189    H   22  px     Ryd( 2p)     0.00023       1.90953
   190    H   22  py     Ryd( 2p)     0.00027       1.98533
   191    H   22  pz     Ryd( 2p)     0.00054       2.19591

   192    H   23  S      Val( 1S)     0.82633       0.05738
   193    H   23  S      Ryd( 2S)     0.00219       0.42126
   194    H   23  px     Ryd( 2p)     0.00039       2.08932
   195    H   23  py     Ryd( 2p)     0.00044       2.06753
   196    H   23  pz     Ryd( 2p)     0.00025       1.84869

   197    H   24  S      Val( 1S)     0.80250       0.07077
   198    H   24  S      Ryd( 2S)     0.00184       0.39412
   199    H   24  px     Ryd( 2p)     0.00020       1.90551
   200    H   24  py     Ryd( 2p)     0.00029       1.90235
   201    H   24  pz     Ryd( 2p)     0.00058       2.21629

   202    H   25  S      Val( 1S)     0.54851       0.10158
   203    H   25  S      Ryd( 2S)     0.00174       0.42199
   204    H   25  px     Ryd( 2p)     0.00117       1.82005
   205    H   25  py     Ryd( 2p)     0.00173       1.83299
   206    H   25  pz     Ryd( 2p)     0.00201       2.22099

 WARNING:  1 low occupancy (<1.9990e) core orbital  found on  C    2


 Summary of Natural Population Analysis:                  
                                                          
                                       Natural Population 
                Natural  -----------------------------------------------
    Atom  No    Charge         Core      Valence    Rydberg      Total
 -----------------------------------------------------------------------
      C    1   -0.62534      1.99918     4.61272    0.01344     6.62534
      C    2   -0.06523      1.99887     4.05116    0.01520     6.06523
      C    3   -0.62454      1.99918     4.61199    0.01338     6.62454
      C    4   -0.45843      1.99907     4.43927    0.02009     6.45843
      C    5   -0.02801      1.99911     4.01158    0.01732     6.02801
      O    6   -0.74445      1.99975     6.73394    0.01076     8.74445
      C    7   -0.46810      1.99907     4.45023    0.01880     6.46810
      C    8   -0.02830      1.99911     4.01061    0.01858     6.02830
      O    9   -0.73975      1.99976     6.72886    0.01113     8.73975
      H   10    0.21783      0.00000     0.77960    0.00257     0.78217
      H   11    0.21214      0.00000     0.78532    0.00254     0.78786
      H   12    0.21850      0.00000     0.77894    0.00256     0.78150
      H   13    0.21894      0.00000     0.77854    0.00252     0.78106
      H   14    0.21720      0.00000     0.78029    0.00251     0.78280
      H   15    0.21580      0.00000     0.78190    0.00230     0.78420
      H   16    0.22376      0.00000     0.77177    0.00446     0.77624
      H   17    0.22746      0.00000     0.76788    0.00466     0.77254
      H   18    0.17149      0.00000     0.82521    0.00330     0.82851
      H   19    0.16547      0.00000     0.83103    0.00350     0.83453
      H   20    0.45254      0.00000     0.54106    0.00640     0.54746
      H   21    0.22631      0.00000     0.76854    0.00515     0.77369
      H   22    0.20487      0.00000     0.79065    0.00447     0.79513
      H   23    0.17039      0.00000     0.82633    0.00328     0.82961
      H   24    0.19459      0.00000     0.80250    0.00290     0.80541
      H   25    0.44484      0.00000     0.54851    0.00666     0.55516
 =======================================================================
   * Total *    0.00000     17.99309    55.80844    0.19846    74.00000

                                 Natural Population      
 --------------------------------------------------------
   Core                      17.99309 ( 99.9616% of  18)
   Valence                   55.80844 ( 99.6579% of  56)
   Natural Minimal Basis     73.80154 ( 99.7318% of  74)
   Natural Rydberg Basis      0.19846 (  0.2682% of  74)
 --------------------------------------------------------

    Atom  No          Natural Electron Configuration
 ----------------------------------------------------------------------------
      C    1      [core]2S( 1.07)2p( 3.54)3p( 0.01)
      C    2      [core]2S( 0.87)2p( 3.18)3p( 0.01)
      C    3      [core]2S( 1.07)2p( 3.54)3p( 0.01)
      C    4      [core]2S( 1.01)2p( 3.43)3p( 0.01)
      C    5      [core]2S( 0.98)2p( 3.03)3p( 0.01)3d( 0.01)
      O    6      [core]2S( 1.67)2p( 5.06)3p( 0.01)
      C    7      [core]2S( 1.01)2p( 3.44)3p( 0.01)
      C    8      [core]2S( 0.98)2p( 3.03)3p( 0.01)3d( 0.01)
      O    9      [core]2S( 1.67)2p( 5.06)3p( 0.01)
      H   10            1S( 0.78)
      H   11            1S( 0.79)
      H   12            1S( 0.78)
      H   13            1S( 0.78)
      H   14            1S( 0.78)
      H   15            1S( 0.78)
      H   16            1S( 0.77)
      H   17            1S( 0.77)
      H   18            1S( 0.83)
      H   19            1S( 0.83)
      H   20            1S( 0.54)
      H   21            1S( 0.77)
      H   22            1S( 0.79)
      H   23            1S( 0.83)
      H   24            1S( 0.80)
      H   25            1S( 0.55)


 NATURAL BOND ORBITAL ANALYSIS:

                       Occupancies       Lewis Structure    Low   High
           Occ.    -------------------  -----------------   occ   occ
  Cycle   Thresh.   Lewis   Non-Lewis     CR  BD  3C  LP    (L)   (NL)   Dev
 =============================================================================
   1(1)    1.90    73.44697   0.55303      9  24   0   4     0      0    0.03
 -----------------------------------------------------------------------------

 Structure accepted: No low occupancy Lewis orbitals

 WARNING:  1 low occupancy (<1.9990e) core orbital  found on  C    2

 --------------------------------------------------------
   Core                     17.99310 ( 99.962% of  18)
   Valence Lewis            55.45387 ( 99.025% of  56)
  ==================       ============================
   Total Lewis              73.44697 ( 99.253% of  74)
  -----------------------------------------------------
   Valence non-Lewis         0.41381 (  0.559% of  74)
   Rydberg non-Lewis         0.13921 (  0.188% of  74)
  ==================       ============================
   Total non-Lewis           0.55303 (  0.747% of  74)
 --------------------------------------------------------


       (Occupancy)   Bond orbital/ Coefficients/ Hybrids
 ---------------------------------------------------------------------------------
     1. (1.97013) BD ( 1) C   1 - C   2  
                ( 48.91%)   0.6993* C   1 s( 30.72%)p 2.25( 69.24%)d 0.00(  0.04%)
                                            0.0006  0.5542 -0.0082 -0.2701  0.0018
                                           -0.4913  0.0062 -0.6149  0.0039  0.0066
                                            0.0083  0.0151 -0.0042  0.0062
                ( 51.09%)   0.7148* C   2 s( 24.75%)p 3.04( 75.20%)d 0.00(  0.05%)
                                            0.0001  0.4975  0.0029  0.2925  0.0007
                                            0.4995  0.0043  0.6457 -0.0016  0.0072
                                            0.0094  0.0165 -0.0045  0.0074
     2. (1.98877) BD ( 1) C   1 - H  10  
                ( 60.97%)   0.7808* C   1 s( 23.02%)p 3.34( 76.94%)d 0.00(  0.04%)
                                           -0.0001  0.4798  0.0034  0.6661  0.0005
                                            0.5055  0.0088 -0.2641  0.0184  0.0152
                                           -0.0082 -0.0067  0.0044 -0.0080
                ( 39.03%)   0.6247* H  10 s( 99.92%)p 0.00(  0.08%)
                                            0.9996 -0.0012 -0.0213 -0.0165  0.0078
     3. (1.98830) BD ( 1) C   1 - H  11  
                ( 60.69%)   0.7791* C   1 s( 23.16%)p 3.32( 76.79%)d 0.00(  0.04%)
                                           -0.0001  0.4813  0.0030  0.2802  0.0046
                                           -0.4686  0.0183  0.6851  0.0116 -0.0063
                                            0.0085 -0.0155 -0.0029  0.0086
                ( 39.31%)   0.6269* H  11 s( 99.92%)p 0.00(  0.08%)
                                            0.9996 -0.0011 -0.0090  0.0135 -0.0224
     4. (1.98829) BD ( 1) C   1 - H  12  
                ( 61.01%)   0.7811* C   1 s( 23.01%)p 3.34( 76.95%)d 0.00(  0.04%)
                                            0.0000 -0.4796 -0.0035  0.6358 -0.0133
                                           -0.5318 -0.0081 -0.2865 -0.0132  0.0157
                                            0.0091 -0.0065 -0.0029  0.0069
                ( 38.99%)   0.6244* H  12 s( 99.92%)p 0.00(  0.08%)
                                           -0.9996  0.0013 -0.0198  0.0176  0.0094
     5. (1.96925) BD ( 1) C   2 - C   3  
                ( 51.21%)   0.7156* C   2 s( 24.73%)p 3.04( 75.23%)d 0.00(  0.05%)
                                            0.0001  0.4972  0.0026 -0.3017 -0.0003
                                            0.5052  0.0040 -0.6372  0.0018 -0.0075
                                            0.0095 -0.0164 -0.0045  0.0068
                ( 48.79%)   0.6985* C   3 s( 30.65%)p 2.26( 69.31%)d 0.00(  0.04%)
                                            0.0006  0.5536 -0.0079  0.2786 -0.0017
                                           -0.4954  0.0061  0.6083 -0.0034 -0.0069
                                            0.0085 -0.0151 -0.0041  0.0059
     6. (1.96310) BD ( 1) C   2 - C   4  
                ( 50.63%)   0.7115* C   2 s( 25.34%)p 2.94( 74.61%)d 0.00(  0.05%)
                                            0.0001  0.5034 -0.0033  0.6447  0.0013
                                           -0.4897  0.0083 -0.3009 -0.0087 -0.0160
                                           -0.0099  0.0075  0.0047 -0.0068
                ( 49.37%)   0.7026* C   4 s( 29.42%)p 2.40( 70.54%)d 0.00(  0.04%)
                                            0.0004  0.5424 -0.0052 -0.6313  0.0062
                                            0.4454  0.0025  0.3290 -0.0107 -0.0133
                                           -0.0110  0.0072  0.0051 -0.0045
     7. (1.96328) BD ( 1) C   2 - C   7  
                ( 50.36%)   0.7097* C   2 s( 25.17%)p 2.97( 74.79%)d 0.00(  0.05%)
                                            0.0001  0.5017 -0.0020 -0.6380 -0.0024
                                           -0.5047  0.0077  0.2932  0.0085  0.0163
                                           -0.0095 -0.0075  0.0041 -0.0070
                ( 49.64%)   0.7045* C   7 s( 29.61%)p 2.38( 70.35%)d 0.00(  0.04%)
                                            0.0005  0.5442 -0.0051  0.6258 -0.0072
                                            0.4585  0.0012 -0.3186  0.0103  0.0137
                                           -0.0100 -0.0069  0.0050 -0.0053
     8. (1.98809) BD ( 1) C   3 - H  13  
                ( 61.02%)   0.7811* C   3 s( 22.99%)p 3.35( 76.97%)d 0.00(  0.04%)
                                           -0.0000  0.4794  0.0034  0.6271 -0.0136
                                            0.5462  0.0078 -0.2786 -0.0134  0.0160
                                           -0.0087 -0.0064  0.0024 -0.0071
                ( 38.98%)   0.6244* H  13 s( 99.92%)p 0.00(  0.08%)
                                            0.9996 -0.0012 -0.0195 -0.0180  0.0093
     9. (1.98882) BD ( 1) C   3 - H  14  
                ( 60.93%)   0.7806* C   3 s( 23.03%)p 3.34( 76.93%)d 0.00(  0.04%)
                                           -0.0001  0.4798  0.0032 -0.6739 -0.0009
                                            0.4908  0.0092  0.2717 -0.0186 -0.0149
                                           -0.0086  0.0068  0.0050 -0.0078
                ( 39.07%)   0.6251* H  14 s( 99.92%)p 0.00(  0.08%)
                                            0.9996 -0.0011  0.0216 -0.0161 -0.0079
    10. (1.98825) BD ( 1) C   3 - H  15  
                ( 60.86%)   0.7801* C   3 s( 23.24%)p 3.30( 76.72%)d 0.00(  0.04%)
                                            0.0001 -0.4821 -0.0029  0.2725  0.0046
                                            0.4633 -0.0185  0.6912  0.0111 -0.0061
                                           -0.0083 -0.0154  0.0029 -0.0090
                ( 39.14%)   0.6257* H  15 s( 99.92%)p 0.00(  0.08%)
                                           -0.9996  0.0009 -0.0087 -0.0134 -0.0227
    11. (1.98272) BD ( 1) C   4 - C   5  
                ( 50.74%)   0.7123* C   4 s( 27.32%)p 2.66( 72.63%)d 0.00(  0.05%)
                                            0.0002  0.5224  0.0180  0.3346  0.0215
                                           -0.5637 -0.0145  0.5440 -0.0080 -0.0101
                                            0.0098 -0.0157 -0.0053  0.0015
                ( 49.26%)   0.7018* C   5 s( 30.33%)p 2.30( 69.63%)d 0.00(  0.05%)
                                            0.0002  0.5507  0.0010 -0.3452  0.0168
                                            0.5598 -0.0123 -0.5132 -0.0038 -0.0093
                                            0.0096 -0.0155 -0.0053  0.0022
    12. (1.97575) BD ( 1) C   4 - H  16  
                ( 61.40%)   0.7836* C   4 s( 21.67%)p 3.61( 78.29%)d 0.00(  0.04%)
                                            0.0002 -0.4655  0.0041  0.2790 -0.0194
                                            0.4298 -0.0077  0.7210  0.0057 -0.0058
                                           -0.0089 -0.0151  0.0034 -0.0093
                ( 38.60%)   0.6213* H  16 s( 99.92%)p 0.00(  0.08%)
                                           -0.9996  0.0043 -0.0065 -0.0132 -0.0242
    13. (1.97551) BD ( 1) C   4 - H  17  
                ( 61.61%)   0.7849* C   4 s( 21.53%)p 3.64( 78.43%)d 0.00(  0.04%)
                                           -0.0002  0.4640 -0.0025  0.6409 -0.0025
                                            0.5459 -0.0143 -0.2742 -0.0138  0.0161
                                           -0.0076 -0.0062  0.0038 -0.0078
                ( 38.39%)   0.6196* H  17 s( 99.92%)p 0.00(  0.08%)
                                            0.9996 -0.0048 -0.0211 -0.0165  0.0102
    14. (1.99414) BD ( 1) C   5 - O   6  
                ( 32.49%)   0.5700* C   5 s( 21.27%)p 3.69( 78.45%)d 0.01(  0.28%)
                                            0.0001  0.4588  0.0464  0.6680  0.0303
                                           -0.4135 -0.0183 -0.4071 -0.0186 -0.0324
                                           -0.0321  0.0199  0.0162 -0.0095
                ( 67.51%)   0.8216* O   6 s( 32.48%)p 2.08( 67.45%)d 0.00(  0.07%)
                                           -0.0001  0.5699  0.0042 -0.6059 -0.0009
                                            0.3448  0.0018  0.4341 -0.0021 -0.0100
                                           -0.0208  0.0064  0.0079  0.0073
    15. (1.98648) BD ( 1) C   5 - H  18  
                ( 59.32%)   0.7702* C   5 s( 24.31%)p 3.11( 75.64%)d 0.00(  0.05%)
                                           -0.0000  0.4929 -0.0125  0.3283  0.0008
                                            0.3721 -0.0124  0.7141 -0.0014  0.0069
                                            0.0122  0.0133 -0.0030  0.0121
                ( 40.68%)   0.6378* H  18 s( 99.92%)p 0.00(  0.08%)
                                            0.9996 -0.0054 -0.0096 -0.0132 -0.0234
    16. (1.98638) BD ( 1) C   5 - H  19  
                ( 59.04%)   0.7684* C   5 s( 24.18%)p 3.13( 75.77%)d 0.00(  0.05%)
                                           -0.0000  0.4916 -0.0126 -0.5687  0.0126
                                           -0.6130 -0.0007  0.2416  0.0054  0.0190
                                           -0.0060 -0.0087  0.0000 -0.0081
                ( 40.96%)   0.6400* H  19 s( 99.92%)p 0.00(  0.08%)
                                            0.9996 -0.0056  0.0193  0.0188 -0.0082
    17. (1.98877) BD ( 1) O   6 - H  20  
                ( 72.89%)   0.8538* O   6 s( 19.67%)p 4.08( 80.25%)d 0.00(  0.08%)
                                           -0.0002 -0.4430 -0.0214 -0.4224 -0.0265
                                            0.6137  0.0256 -0.4960 -0.0035  0.0066
                                           -0.0102  0.0227  0.0073 -0.0113
                ( 27.11%)   0.5207* H  20 s( 99.62%)p 0.00(  0.38%)
                                           -0.9981  0.0031  0.0309 -0.0429  0.0323
    18. (1.98720) BD ( 1) C   7 - C   8  
                ( 51.52%)   0.7177* C   7 s( 27.60%)p 2.62( 72.35%)d 0.00(  0.05%)
                                            0.0002  0.5252  0.0149 -0.3218 -0.0218
                                           -0.5649 -0.0135 -0.5478  0.0103  0.0098
                                            0.0092  0.0154 -0.0061  0.0014
                ( 48.48%)   0.6963* C   8 s( 30.65%)p 2.26( 69.30%)d 0.00(  0.05%)
                                            0.0003  0.5537 -0.0036  0.3246 -0.0090
                                            0.5506 -0.0053  0.5333  0.0004  0.0095
                                            0.0104  0.0153 -0.0058  0.0029
    19. (1.97654) BD ( 1) C   7 - H  21  
                ( 61.59%)   0.7848* C   7 s( 21.58%)p 3.63( 78.37%)d 0.00(  0.04%)
                                            0.0002 -0.4646  0.0014  0.6504 -0.0010
                                           -0.5310  0.0130 -0.2801 -0.0122  0.0158
                                            0.0086 -0.0065 -0.0042  0.0071
                ( 38.41%)   0.6197* H  21 s( 99.92%)p 0.00(  0.08%)
                                           -0.9996  0.0050 -0.0215  0.0163  0.0096
    20. (1.97667) BD ( 1) C   7 - H  22  
                ( 60.49%)   0.7777* C   7 s( 21.13%)p 3.73( 78.82%)d 0.00(  0.05%)
                                           -0.0002  0.4597 -0.0031  0.2845 -0.0147
                                           -0.4334  0.0096  0.7205  0.0065 -0.0062
                                            0.0094 -0.0153 -0.0033  0.0098
                ( 39.51%)   0.6286* H  22 s( 99.92%)p 0.00(  0.08%)
                                            0.9996 -0.0038 -0.0084  0.0117 -0.0238
    21. (1.99463) BD ( 1) C   8 - O   9  
                ( 32.45%)   0.5697* C   8 s( 21.17%)p 3.71( 78.55%)d 0.01(  0.28%)
                                            0.0001  0.4583  0.0409 -0.6815 -0.0407
                                           -0.4221 -0.0231  0.3750 -0.0036  0.0333
                                           -0.0307 -0.0196  0.0167 -0.0108
                ( 67.55%)   0.8219* O   9 s( 32.93%)p 2.03( 67.00%)d 0.00(  0.07%)
                                           -0.0001  0.5738  0.0028  0.6611 -0.0045
                                            0.3577  0.0012 -0.3240 -0.0094  0.0143
                                           -0.0063 -0.0052  0.0174 -0.0110
    22. (1.98688) BD ( 1) C   8 - H  23  
                ( 59.26%)   0.7698* C   8 s( 24.28%)p 3.12( 75.66%)d 0.00(  0.05%)
                                           -0.0001  0.4926 -0.0146  0.5766 -0.0178
                                           -0.6066 -0.0018 -0.2361 -0.0118 -0.0197
                                           -0.0062  0.0069  0.0006 -0.0073
                ( 40.74%)   0.6382* H  23 s( 99.92%)p 0.00(  0.08%)
                                            0.9996 -0.0052 -0.0185  0.0189  0.0102
    23. (1.97822) BD ( 1) C   8 - H  24  
                ( 60.04%)   0.7749* C   8 s( 23.87%)p 3.19( 76.08%)d 0.00(  0.05%)
                                            0.0002 -0.4885  0.0036  0.3061  0.0086
                                           -0.3859  0.0217  0.7194 -0.0052  0.0079
                                           -0.0118  0.0133  0.0027 -0.0115
                ( 39.96%)   0.6321* H  24 s( 99.92%)p 0.00(  0.08%)
                                           -0.9996  0.0039 -0.0097  0.0118 -0.0244
    24. (1.98954) BD ( 1) O   9 - H  25  
                ( 72.66%)   0.8524* O   9 s( 19.86%)p 4.03( 80.05%)d 0.00(  0.09%)
                                            0.0001  0.4453  0.0181  0.2155 -0.0105
                                           -0.4277 -0.0231  0.7546  0.0326 -0.0098
                                            0.0207 -0.0135  0.0037  0.0113
                ( 27.34%)   0.5229* H  25 s( 99.63%)p 0.00(  0.37%)
                                            0.9981 -0.0047 -0.0113  0.0303 -0.0519
    25. (1.99918) CR ( 1) C   1           s(100.00%)p 0.00(  0.00%)
                                            1.0000 -0.0003  0.0000  0.0002 -0.0000
                                            0.0003 -0.0000  0.0004 -0.0000 -0.0000
                                           -0.0000 -0.0000  0.0000 -0.0000
    26. (1.99887) CR ( 1) C   2           s(100.00%)
                                            1.0000 -0.0002  0.0000  0.0000  0.0000
                                            0.0000 -0.0000  0.0000 -0.0000 -0.0000
                                            0.0000  0.0000 -0.0000  0.0000
    27. (1.99919) CR ( 1) C   3           s(100.00%)p 0.00(  0.00%)
                                            1.0000 -0.0003  0.0000 -0.0002  0.0000
                                            0.0003 -0.0000 -0.0004 -0.0000  0.0000
                                           -0.0000  0.0000  0.0000 -0.0000
    28. (1.99907) CR ( 1) C   4           s(100.00%)p 0.00(  0.00%)
                                            1.0000 -0.0002 -0.0000  0.0002 -0.0000
                                           -0.0000  0.0000 -0.0005  0.0000  0.0000
                                            0.0000  0.0000 -0.0000  0.0000
    29. (1.99911) CR ( 1) C   5           s(100.00%)p 0.00(  0.00%)
                                            1.0000 -0.0001 -0.0000 -0.0000 -0.0000
                                           -0.0001  0.0000  0.0002  0.0000  0.0000
                                            0.0000  0.0000 -0.0000  0.0000
    30. (1.99975) CR ( 1) O   6           s(100.00%)p 0.00(  0.00%)
                                            1.0000 -0.0000 -0.0000 -0.0001 -0.0000
                                            0.0001  0.0000 -0.0000 -0.0000  0.0000
                                           -0.0000  0.0000  0.0000 -0.0000
    31. (1.99907) CR ( 1) C   7           s(100.00%)p 0.00(  0.00%)
                                            1.0000 -0.0002 -0.0000 -0.0003  0.0000
                                           -0.0001  0.0000  0.0004 -0.0000 -0.0000
                                            0.0000 -0.0000 -0.0000  0.0000
    32. (1.99911) CR ( 1) C   8           s(100.00%)p 0.00(  0.00%)
                                            1.0000 -0.0001 -0.0000 -0.0001  0.0000
                                           -0.0001 -0.0000 -0.0004  0.0000 -0.0000
                                            0.0000 -0.0000  0.0000  0.0000
    33. (1.99976) CR ( 1) O   9           s(100.00%)p 0.00(  0.00%)
                                            1.0000 -0.0001 -0.0000  0.0000  0.0000
                                            0.0001  0.0000 -0.0001 -0.0000  0.0000
                                           -0.0000  0.0000  0.0000 -0.0000
    34. (1.98098) LP ( 1) O   6           s( 47.86%)p 1.09( 52.10%)d 0.00(  0.04%)
                                            0.0000  0.6917 -0.0120  0.2251 -0.0005
                                            0.1062 -0.0028 -0.6775  0.0075 -0.0055
                                            0.0084  0.0036 -0.0008 -0.0155
    35. (1.95927) LP ( 2) O   6           s(  0.00%)p 1.00( 99.95%)d 0.00(  0.05%)
                                           -0.0000  0.0034 -0.0000  0.6344 -0.0103
                                            0.7012 -0.0115  0.3242 -0.0053 -0.0072
                                            0.0117  0.0136 -0.0004  0.0121
    36. (1.98056) LP ( 1) O   9           s( 47.19%)p 1.12( 52.78%)d 0.00(  0.04%)
                                            0.0000  0.6868 -0.0099 -0.6963  0.0084
                                           -0.0018 -0.0008 -0.2072  0.0038  0.0010
                                           -0.0103 -0.0035 -0.0138  0.0077
    37. (1.95738) LP ( 2) O   9           s(  0.03%)p99.99( 99.92%)d 1.81(  0.05%)
                                            0.0000  0.0159  0.0068  0.1754 -0.0013
                                           -0.8292  0.0156 -0.5296  0.0085 -0.0181
                                           -0.0096 -0.0074  0.0034 -0.0075
    38. (0.00409) RY*( 1) C   1           s(  0.53%)p99.99( 93.32%)d11.72(  6.16%)
                                           -0.0000  0.0007  0.0725  0.0106  0.6937
                                            0.0047  0.3014 -0.0074 -0.6008 -0.1751
                                           -0.0365  0.0241 -0.0127  0.1698
    39. (0.00361) RY*( 2) C   1           s(  0.00%)p 1.00( 92.94%)d 0.08(  7.06%)
                                            0.0000  0.0020  0.0022  0.0084  0.5752
                                           -0.0111 -0.7132  0.0033  0.2995 -0.0357
                                           -0.1627  0.1283 -0.1057 -0.1234
    40. (0.00192) RY*( 3) C   1           s( 68.55%)p 0.45( 31.10%)d 0.00(  0.34%)
                                           -0.0000  0.0176  0.8278 -0.0018 -0.2374
                                           -0.0022 -0.3518 -0.0004 -0.3618  0.0180
                                           -0.0004 -0.0500  0.0213 -0.0114
    41. (0.00018) RY*( 4) C   1           s( 29.85%)p 2.27( 67.88%)d 0.08(  2.27%)
                                           -0.0000 -0.0264  0.5457 -0.0055  0.2554
                                           -0.0112  0.4895 -0.0146  0.6112 -0.0728
                                           -0.0912 -0.0665 -0.0060 -0.0681
    42. (0.00002) RY*( 5) C   1           s(  0.69%)p 3.15(  2.16%)d99.99( 97.16%)
    43. (0.00002) RY*( 6) C   1           s(  0.29%)p12.67(  3.72%)d99.99( 95.99%)
    44. (0.00001) RY*( 7) C   1           s(  0.15%)p25.09(  3.74%)d99.99( 96.11%)
    45. (0.00001) RY*( 8) C   1           s(  0.02%)p25.46(  0.56%)d99.99( 99.42%)
    46. (0.00001) RY*( 9) C   1           s(  0.02%)p99.99(  4.66%)d99.99( 95.32%)
    47. (0.00511) RY*( 1) C   2           s(  0.00%)p 1.00( 97.56%)d 0.02(  2.44%)
                                            0.0000 -0.0001  0.0012 -0.0129 -0.0740
                                            0.0002  0.0039 -0.0009 -0.9849  0.0814
                                            0.0023  0.1332  0.0018 -0.0014
    48. (0.00302) RY*( 2) C   2           s(  0.60%)p99.99( 91.25%)d13.55(  8.15%)
                                           -0.0000  0.0117  0.0766  0.0006  0.0189
                                           -0.0104 -0.9550  0.0000 -0.0055 -0.0044
                                            0.2534 -0.0023 -0.1280  0.0293
    49. (0.00230) RY*( 3) C   2           s(  0.03%)p99.99( 93.25%)d99.99(  6.71%)
                                           -0.0000 -0.0001  0.0183 -0.0019 -0.9600
                                            0.0005 -0.0194 -0.0041  0.1031 -0.0429
                                           -0.0003  0.2554  0.0065  0.0020
    50. (0.00069) RY*( 4) C   2           s( 39.25%)p 0.00(  0.19%)d 1.54( 60.56%)
                                            0.0000 -0.0004  0.6265 -0.0003  0.0181
                                            0.0056  0.0391  0.0002  0.0014 -0.0313
                                            0.1812  0.0190  0.2847 -0.7003
    51. (0.00059) RY*( 5) C   2           s(  1.67%)p 0.03(  0.05%)d58.72( 98.27%)
                                            0.0000 -0.0004  0.1294 -0.0007  0.0037
                                            0.0031  0.0224  0.0001 -0.0012 -0.0320
                                           -0.3551  0.0256 -0.8658 -0.3246
    52. (0.00053) RY*( 6) C   2           s(  0.12%)p18.75(  2.20%)d99.99( 97.68%)
                                           -0.0000  0.0001  0.0343  0.0233 -0.1423
                                            0.0015 -0.0112 -0.0107  0.0312  0.9031
                                           -0.0315 -0.3982 -0.0137 -0.0385
    53. (0.00039) RY*( 7) C   2           s( 35.23%)p 0.15(  5.16%)d 1.69( 59.62%)
                                           -0.0000 -0.0027  0.5935 -0.0003  0.0330
                                           -0.0212  0.2229 -0.0038  0.0185  0.0656
                                            0.4495  0.1054 -0.2922  0.5416
    54. (0.00029) RY*( 8) C   2           s( 22.40%)p 0.16(  3.51%)d 3.31( 74.08%)
                                           -0.0000  0.0019  0.4733 -0.0007  0.0182
                                            0.0089 -0.1863  0.0000 -0.0040 -0.0223
                                           -0.7553  0.0083  0.2556  0.3233
    55. (0.00030) RY*( 9) C   2           s(  0.71%)p 9.88(  7.00%)d99.99( 92.29%)
                                            0.0000 -0.0004  0.0842  0.0091 -0.2250
                                           -0.0027  0.0295  0.0224 -0.1337 -0.4105
                                            0.0552 -0.8635 -0.0438  0.0623
    56. (0.00409) RY*( 1) C   3           s(  0.89%)p99.99( 92.93%)d 6.98(  6.18%)
                                            0.0000  0.0012  0.0941 -0.0106 -0.6884
                                            0.0045  0.2758  0.0073  0.6158  0.1759
                                           -0.0343 -0.0275 -0.0173  0.1692
    57. (0.00364) RY*( 2) C   3           s(  0.00%)p 1.00( 92.93%)d 0.08(  7.07%)
                                           -0.0000  0.0019  0.0047 -0.0083 -0.5682
                                           -0.0116 -0.7143 -0.0035 -0.3097  0.0367
                                           -0.1608 -0.1267 -0.1089 -0.1248
    58. (0.00181) RY*( 3) C   3           s( 69.46%)p 0.43( 30.17%)d 0.01(  0.37%)
                                           -0.0000  0.0173  0.8332  0.0019  0.2574
                                           -0.0020 -0.3537  0.0001  0.3323 -0.0217
                                           -0.0003  0.0497  0.0222 -0.0159
    59. (0.00018) RY*( 4) C   3           s( 28.58%)p 2.42( 69.28%)d 0.07(  2.13%)
                                            0.0000 -0.0267  0.5340  0.0064 -0.2715
                                           -0.0116  0.5015  0.0142 -0.6060  0.0511
                                           -0.0839  0.0821 -0.0003 -0.0702
    60. (0.00002) RY*( 5) C   3           s(  0.84%)p 1.85(  1.56%)d99.99( 97.59%)
    61. (0.00002) RY*( 6) C   3           s(  0.24%)p13.40(  3.22%)d99.99( 96.54%)
    62. (0.00001) RY*( 7) C   3           s(  0.04%)p99.99(  3.81%)d99.99( 96.15%)
    63. (0.00001) RY*( 8) C   3           s(  0.03%)p45.03(  1.17%)d99.99( 98.80%)
    64. (0.00001) RY*( 9) C   3           s(  0.02%)p99.99(  4.99%)d99.99( 94.99%)
    65. (0.00541) RY*( 1) C   4           s(  0.02%)p99.99( 94.96%)d99.99(  5.02%)
                                            0.0000 -0.0032  0.0126  0.0184  0.6615
                                            0.0192  0.6470  0.0070  0.3046 -0.0668
                                            0.0998  0.1458 -0.0621  0.1033
    66. (0.00416) RY*( 2) C   4           s(  1.74%)p55.41( 96.64%)d 0.93(  1.62%)
                                           -0.0000  0.0203  0.1305  0.0071 -0.6754
                                           -0.0079  0.7117  0.0046 -0.0597  0.0190
                                            0.0833 -0.0741 -0.0429  0.0392
    67. (0.00357) RY*( 3) C   4           s(  6.84%)p12.46( 85.19%)d 1.17(  7.98%)
                                            0.0000 -0.0231  0.2604 -0.0022  0.2764
                                            0.0062  0.1286 -0.0072 -0.8711 -0.1752
                                            0.1253 -0.0990 -0.0286 -0.1508
    68. (0.00252) RY*( 4) C   4           s( 90.44%)p 0.10(  8.92%)d 0.01(  0.65%)
                                            0.0000  0.0003  0.9510 -0.0088 -0.0046
                                            0.0117 -0.1446 -0.0119  0.2605 -0.0178
                                           -0.0161  0.0682  0.0122 -0.0330
    69. (0.00031) RY*( 5) C   4           s(  0.00%)p 1.00(  0.24%)d99.99( 99.76%)
                                            0.0000 -0.0002  0.0038 -0.0031  0.0272
                                           -0.0048  0.0392 -0.0015  0.0071  0.1047
                                           -0.4928 -0.0744 -0.8126 -0.2791
    70. (0.00011) RY*( 6) C   4           s(  0.15%)p14.36(  2.21%)d99.99( 97.63%)
                                           -0.0000 -0.0005  0.0392 -0.0167  0.0667
                                            0.0188 -0.1121 -0.0034  0.0668  0.2284
                                            0.5315 -0.6169 -0.3625  0.3601
    71. (0.00006) RY*( 7) C   4           s(  0.78%)p 7.85(  6.14%)d99.99( 93.08%)
    72. (0.00003) RY*( 8) C   4           s(  0.02%)p99.99(  5.78%)d99.99( 94.21%)
    73. (0.00001) RY*( 9) C   4           s(  0.07%)p 0.63(  0.05%)d99.99( 99.88%)
    74. (0.00314) RY*( 1) C   5           s( 32.58%)p 1.30( 42.37%)d 0.77( 25.06%)
                                            0.0000 -0.0068  0.5707 -0.0242  0.0404
                                            0.0069  0.2416  0.0298 -0.6018 -0.2634
                                            0.2706 -0.0965 -0.0680 -0.3067
    75. (0.00299) RY*( 2) C   5           s(  5.78%)p14.77( 85.43%)d 1.52(  8.79%)
                                           -0.0000  0.0284  0.2388  0.0047 -0.6302
                                           -0.0009  0.3881 -0.0047  0.5536 -0.1891
                                            0.0574  0.0349 -0.0021 -0.2182
    76. (0.00199) RY*( 3) C   5           s(  0.01%)p 1.00( 50.26%)d 0.99( 49.73%)
                                           -0.0000  0.0022  0.0094 -0.0030 -0.4842
                                           -0.0039 -0.4733 -0.0027 -0.2101  0.0785
                                            0.1492 -0.1858  0.6583 -0.0303
    77. (0.00137) RY*( 4) C   5           s(  0.03%)p99.99( 23.94%)d99.99( 76.02%)
                                           -0.0000 -0.0021  0.0181  0.0158  0.3394
                                            0.0196  0.3137  0.0105  0.1583  0.2745
                                           -0.2980 -0.5265  0.3932 -0.4053
    78. (0.00054) RY*( 5) C   5           s( 10.24%)p 4.83( 49.39%)d 3.94( 40.38%)
                                            0.0000 -0.0272  0.3188 -0.0377  0.3573
                                            0.0183 -0.4926  0.0314  0.3476 -0.4333
                                           -0.1519  0.2699  0.1633 -0.3057
    79. (0.00043) RY*( 6) C   5           s( 25.00%)p 0.17(  4.27%)d 2.83( 70.73%)
                                           -0.0000 -0.0034  0.5000 -0.0318 -0.0911
                                            0.0224  0.1289  0.0124 -0.1271  0.2526
                                           -0.6001  0.3125  0.1899  0.3870
    80. (0.00017) RY*( 7) C   5           s( 25.94%)p 0.71( 18.47%)d 2.14( 55.60%)
                                            0.0000 -0.0042  0.5093  0.0122  0.1119
                                           -0.0113 -0.2617  0.0005  0.3216  0.3219
                                            0.3396 -0.4191 -0.2290  0.3301
    81. (0.00002) RY*( 8) C   5           s(  0.07%)p99.99( 17.92%)d99.99( 82.02%)
    82. (0.00001) RY*( 9) C   5           s(  0.28%)p30.61(  8.47%)d99.99( 91.25%)
    83. (0.00160) RY*( 1) O   6           s(  0.01%)p 1.00( 92.60%)d 0.08(  7.39%)
                                           -0.0000  0.0002  0.0081 -0.0072 -0.6131
                                           -0.0082 -0.6650 -0.0038 -0.3282  0.0688
                                           -0.0336 -0.1456  0.1946 -0.0947
    84. (0.00152) RY*( 2) O   6           s( 26.28%)p 2.39( 62.79%)d 0.42( 10.93%)
                                           -0.0000  0.0062  0.5126  0.0039 -0.1560
                                           -0.0018  0.4601 -0.0029 -0.6260 -0.1961
                                            0.1686 -0.0808 -0.0477 -0.1833
    85. (0.00008) RY*( 3) O   6           s( 48.00%)p 0.85( 40.66%)d 0.24( 11.34%)
    86. (0.00004) RY*( 4) O   6           s( 22.41%)p 2.98( 66.70%)d 0.49( 10.89%)
    87. (0.00001) RY*( 5) O   6           s(  1.67%)p 6.28( 10.50%)d52.48( 87.83%)
    88. (0.00001) RY*( 6) O   6           s(  0.71%)p14.27( 10.18%)d99.99( 89.11%)
    89. (0.00001) RY*( 7) O   6           s(  0.32%)p17.05(  5.42%)d99.99( 94.27%)
    90. (0.00000) RY*( 8) O   6           s(  0.29%)p16.81(  4.96%)d99.99( 94.75%)
    91. (0.00000) RY*( 9) O   6           s(  0.30%)p21.77(  6.45%)d99.99( 93.26%)
    92. (0.00525) RY*( 1) C   7           s(  0.66%)p99.99( 94.14%)d 7.91(  5.20%)
                                            0.0000  0.0009  0.0811 -0.0173 -0.5342
                                            0.0161  0.7336 -0.0069 -0.3424  0.0647
                                            0.1048 -0.1487 -0.0696  0.0994
    93. (0.00376) RY*( 2) C   7           s( 19.81%)p 3.90( 77.30%)d 0.15(  2.88%)
                                           -0.0000  0.0105  0.4450 -0.0016  0.6178
                                           -0.0030  0.5509 -0.0009  0.2965  0.0553
                                            0.0888  0.1088 -0.0272 -0.0730
    94. (0.00337) RY*( 3) C   7           s(  1.31%)p72.00( 94.29%)d 3.36(  4.40%)
                                           -0.0000  0.0261  0.1114  0.0003  0.4532
                                           -0.0066 -0.0777 -0.0045 -0.8553 -0.1203
                                           -0.1187 -0.0894  0.0449  0.0737
    95. (0.00199) RY*( 4) C   7           s( 76.04%)p 0.29( 21.96%)d 0.03(  2.00%)
                                            0.0000 -0.0117  0.8719  0.0098 -0.3109
                                            0.0124 -0.3480  0.0142 -0.0368  0.0942
                                            0.0179 -0.0534  0.0169 -0.0875
    96. (0.00032) RY*( 5) C   7           s(  0.03%)p 7.14(  0.22%)d99.99( 99.75%)
                                            0.0000 -0.0006  0.0176  0.0043 -0.0342
                                           -0.0046  0.0316  0.0017 -0.0015 -0.1403
                                           -0.5050  0.0640 -0.8015 -0.2763
    97. (0.00018) RY*( 6) C   7           s(  1.43%)p 0.58(  0.83%)d68.20( 97.74%)
                                           -0.0000 -0.0009  0.1197  0.0130 -0.0379
                                            0.0129 -0.0450 -0.0086  0.0664 -0.5626
                                            0.2016  0.2969 -0.2399  0.6888
    98. (0.00007) RY*( 7) C   7           s(  0.73%)p 8.06(  5.89%)d99.99( 93.38%)
    99. (0.00002) RY*( 8) C   7           s(  0.04%)p99.99(  4.94%)d99.99( 95.02%)
   100. (0.00001) RY*( 9) C   7           s(  0.01%)p39.83(  0.53%)d99.99( 99.45%)
   101. (0.00491) RY*( 1) C   8           s(  0.34%)p99.99( 91.16%)d24.94(  8.50%)
                                           -0.0000  0.0405  0.0421 -0.0190  0.8902
                                           -0.0191  0.3437  0.0021 -0.0151  0.1731
                                            0.1710  0.0132  0.0050 -0.1601
   102. (0.00228) RY*( 2) C   8           s( 13.19%)p 3.69( 48.71%)d 2.89( 38.10%)
                                            0.0000 -0.0060  0.3631  0.0118 -0.3506
                                            0.0139  0.4998 -0.0235 -0.3368  0.3467
                                            0.0601  0.0035 -0.3878 -0.3268
   103. (0.00129) RY*( 3) C   8           s(  1.60%)p19.73( 31.58%)d41.76( 66.82%)
                                           -0.0000 -0.0047  0.1264  0.0177  0.1991
                                           -0.0033 -0.3206  0.0073 -0.4159  0.0857
                                           -0.0824 -0.5353 -0.4218  0.4356
   104. (0.00123) RY*( 4) C   8           s(  7.47%)p 5.09( 37.96%)d 7.31( 54.57%)
                                           -0.0000 -0.0047  0.2732  0.0104  0.0794
                                            0.0275 -0.0020 -0.0092 -0.6102 -0.2352
                                           -0.4220  0.0718  0.5408 -0.1214
   105. (0.00104) RY*( 5) C   8           s(  7.74%)p 4.12( 31.87%)d 7.80( 60.39%)
                                            0.0000 -0.0199  0.2775  0.0332 -0.0226
                                            0.0001 -0.5619 -0.0153 -0.0336  0.5017
                                            0.4277 -0.0263  0.3195 -0.2579
   106. (0.00043) RY*( 6) C   8           s( 62.19%)p 0.38( 23.82%)d 0.22( 13.99%)
                                           -0.0000  0.0000  0.7886  0.0298  0.0102
                                            0.0030  0.1368 -0.0088  0.4674 -0.1303
                                           -0.0502 -0.1059  0.1150  0.3097
   107. (0.00016) RY*( 7) C   8           s(  2.41%)p 4.40( 10.60%)d36.06( 86.99%)
                                            0.0000  0.0053  0.1552 -0.0322  0.0188
                                           -0.0208 -0.0607  0.0130 -0.3168 -0.3626
                                            0.5611  0.5538 -0.1628  0.3006
   108. (0.00005) RY*( 8) C   8           s(  4.07%)p 5.66( 23.01%)d17.93( 72.92%)
   109. (0.00001) RY*( 9) C   8           s(  1.02%)p 1.67(  1.70%)d95.71( 97.29%)
   110. (0.00188) RY*( 1) O   9           s(  1.57%)p59.11( 92.95%)d 3.48(  5.47%)
                                            0.0000  0.0016  0.1254 -0.0014 -0.0907
                                            0.0135  0.8160  0.0059  0.5052  0.1388
                                            0.1233 -0.0138 -0.1187 -0.0774
   111. (0.00091) RY*( 2) O   9           s( 10.71%)p 6.41( 68.69%)d 1.92( 20.60%)
                                           -0.0000  0.0011  0.3273 -0.0050 -0.6750
                                           -0.0004  0.1517  0.0017 -0.4564  0.0045
                                           -0.0648 -0.2806 -0.2364  0.2591
   112. (0.00014) RY*( 3) O   9           s( 81.17%)p 0.21( 17.21%)d 0.02(  1.62%)
                                            0.0000 -0.0019  0.9010 -0.0069  0.4095
                                            0.0090 -0.0649 -0.0078 -0.0049 -0.0305
                                           -0.0568  0.0860  0.0272  0.0621
   113. (0.00004) RY*( 4) O   9           s(  2.19%)p42.65( 93.52%)d 1.95(  4.28%)
   114. (0.00001) RY*( 5) O   9           s(  0.07%)p41.06(  2.77%)d99.99( 97.16%)
   115. (0.00001) RY*( 6) O   9           s(  0.41%)p 4.79(  1.95%)d99.99( 97.64%)
   116. (0.00001) RY*( 7) O   9           s(  0.20%)p47.13(  9.54%)d99.99( 90.26%)
   117. (0.00000) RY*( 8) O   9           s(  0.81%)p 8.12(  6.57%)d99.99( 92.62%)
   118. (0.00000) RY*( 9) O   9           s(  2.85%)p 2.46(  7.03%)d31.58( 90.11%)
   119. (0.00158) RY*( 1) H  10           s( 98.64%)p 0.01(  1.36%)
                                            0.0044  0.9932  0.0877  0.0762 -0.0106
   120. (0.00021) RY*( 2) H  10           s(  0.00%)p 1.00(100.00%)
                                           -0.0001  0.0008 -0.6541  0.7042 -0.2761
   121. (0.00011) RY*( 3) H  10           s(  0.00%)p 1.00(100.00%)
                                            0.0054  0.0006  0.1129 -0.2700 -0.9562
   122. (0.00004) RY*( 4) H  10           s(  1.44%)p68.59( 98.56%)
   123. (0.00153) RY*( 1) H  11           s( 98.72%)p 0.01(  1.28%)
                                            0.0042  0.9936  0.0503 -0.0543  0.0853
   124. (0.00023) RY*( 2) H  11           s(  0.03%)p99.99( 99.97%)
                                           -0.0009  0.0184 -0.9132  0.1077  0.3925
   125. (0.00013) RY*( 3) H  11           s(  0.05%)p99.99( 99.95%)
                                           -0.0057  0.0214  0.2119  0.9492  0.2315
   126. (0.00004) RY*( 4) H  11           s(  1.27%)p77.80( 98.73%)
   127. (0.00156) RY*( 1) H  12           s( 98.63%)p 0.01(  1.37%)
                                            0.0045  0.9931 -0.0673  0.0767  0.0578
   128. (0.00021) RY*( 2) H  12           s(  0.00%)p 1.00(100.00%)
                                            0.0005  0.0033  0.2820  0.6990 -0.6572
   129. (0.00012) RY*( 3) H  12           s(  0.00%)p 1.00(100.00%)
                                            0.0054  0.0007 -0.7710 -0.2425 -0.5888
   130. (0.00004) RY*( 4) H  12           s(  1.45%)p67.98( 98.55%)
   131. (0.00151) RY*( 1) H  13           s( 98.53%)p 0.01(  1.47%)
                                            0.0045  0.9926  0.0692  0.0813 -0.0573
   132. (0.00022) RY*( 2) H  13           s(  0.00%)p 1.00(100.00%)
                                            0.0005  0.0024 -0.2919  0.6880  0.6644
   133. (0.00012) RY*( 3) H  13           s(  0.00%)p 1.00(100.00%)
                                            0.0052 -0.0001  0.7718 -0.2408  0.5885
   134. (0.00004) RY*( 4) H  13           s(  1.54%)p63.79( 98.46%)
   135. (0.00152) RY*( 1) H  14           s( 98.49%)p 0.02(  1.51%)
                                            0.0045  0.9924 -0.0923  0.0800  0.0125
   136. (0.00021) RY*( 2) H  14           s(  0.00%)p 1.00(100.00%)
                                            0.0002  0.0013 -0.6424 -0.7139 -0.2788
   137. (0.00012) RY*( 3) H  14           s(  0.00%)p 1.00(100.00%)
                                            0.0054  0.0002 -0.1078 -0.2759  0.9551
   138. (0.00004) RY*( 4) H  14           s(  1.58%)p62.21( 98.42%)
   139. (0.00129) RY*( 1) H  15           s( 98.39%)p 0.02(  1.61%)
                                            0.0044  0.9919 -0.0474 -0.0596 -0.1013
   140. (0.00023) RY*( 2) H  15           s(  0.02%)p99.99( 99.98%)
                                           -0.0010  0.0125  0.9132  0.1345 -0.3844
   141. (0.00013) RY*( 3) H  15           s(  0.06%)p99.99( 99.94%)
                                           -0.0057  0.0235 -0.2321  0.9474 -0.2191
   142. (0.00004) RY*( 4) H  15           s(  1.61%)p61.15( 98.39%)
   143. (0.00348) RY*( 1) H  16           s( 99.69%)p 0.00(  0.31%)
                                            0.0054  0.9984 -0.0469 -0.0022 -0.0301
   144. (0.00020) RY*( 2) H  16           s(  0.02%)p99.99( 99.98%)
                                           -0.0024  0.0143  0.5506  0.7125 -0.4346
   145. (0.00012) RY*( 3) H  16           s(  0.16%)p99.99( 99.84%)
                                            0.0003  0.0396  0.8128 -0.5742  0.0897
   146. (0.00005) RY*( 4) H  16           s(  0.21%)p99.99( 99.79%)
   147. (0.00368) RY*( 1) H  17           s( 99.76%)p 0.00(  0.24%)
                                            0.0060  0.9988  0.0156  0.0450 -0.0132
   148. (0.00018) RY*( 2) H  17           s(  0.00%)p 1.00(100.00%)
                                           -0.0027  0.0032 -0.4128 -0.1890 -0.8910
   149. (0.00012) RY*( 3) H  17           s(  0.07%)p99.99( 99.93%)
                                           -0.0002  0.0263  0.5761 -0.8115 -0.0947
   150. (0.00005) RY*( 4) H  17           s(  0.26%)p99.99( 99.74%)
   151. (0.00223) RY*( 1) H  18           s( 99.56%)p 0.00(  0.44%)
                                            0.0067  0.9978  0.0146 -0.0195  0.0615
   152. (0.00023) RY*( 2) H  18           s(  0.16%)p99.99( 99.84%)
                                            0.0036  0.0401  0.2733  0.8513 -0.4460
   153. (0.00013) RY*( 3) H  18           s(  0.07%)p99.99( 99.93%)
                                           -0.0077  0.0247 -0.9609  0.2612 -0.0880
   154. (0.00004) RY*( 4) H  18           s(  0.29%)p99.99( 99.71%)
   155. (0.00243) RY*( 1) H  19           s( 99.70%)p 0.00(  0.30%)
                                            0.0068  0.9985 -0.0137 -0.0340  0.0405
   156. (0.00024) RY*( 2) H  19           s(  0.07%)p99.99( 99.93%)
                                            0.0034  0.0269 -0.4938 -0.0457 -0.8680
   157. (0.00014) RY*( 3) H  19           s(  0.04%)p99.99( 99.96%)
                                           -0.0080  0.0187 -0.3862  0.9059  0.1726
   158. (0.00004) RY*( 4) H  19           s(  0.26%)p99.99( 99.74%)
   159. (0.00173) RY*( 1) H  20           s( 79.26%)p 0.26( 20.74%)
                                            0.0124  0.8902  0.2733 -0.2355 -0.2779
   160. (0.00166) RY*( 2) H  20           s(  0.50%)p99.99( 99.50%)
                                            0.0011  0.0706  0.6626  0.6829  0.2994
   161. (0.00094) RY*( 3) H  20           s( 16.83%)p 4.94( 83.17%)
                                            0.0078  0.4102 -0.4795  0.0847  0.7711
   162. (0.00002) RY*( 4) H  20           s(  3.79%)p25.40( 96.21%)
   163. (0.00420) RY*( 1) H  21           s( 99.78%)p 0.00(  0.22%)
                                            0.0060  0.9989 -0.0077  0.0433  0.0155
   164. (0.00018) RY*( 2) H  21           s(  0.00%)p 1.00(100.00%)
                                            0.0032  0.0023 -0.4033  0.1935 -0.8944
   165. (0.00010) RY*( 3) H  21           s(  0.07%)p99.99( 99.93%)
   166. (0.00005) RY*( 4) H  21           s(  0.23%)p99.99( 99.77%)
   167. (0.00346) RY*( 1) H  22           s( 99.52%)p 0.00(  0.48%)
                                            0.0053  0.9976  0.0545 -0.0004  0.0431
   168. (0.00021) RY*( 2) H  22           s(  0.03%)p99.99( 99.97%)
                                           -0.0018  0.0159 -0.6437  0.6173  0.4520
   169. (0.00014) RY*( 3) H  22           s(  0.19%)p99.99( 99.81%)
                                           -0.0006  0.0441 -0.7256 -0.6781 -0.1089
   170. (0.00005) RY*( 4) H  22           s(  0.34%)p99.99( 99.66%)
   171. (0.00222) RY*( 1) H  23           s( 99.50%)p 0.01(  0.50%)
                                            0.0062  0.9975  0.0588 -0.0178  0.0355
   172. (0.00023) RY*( 2) H  23           s(  0.36%)p99.99( 99.64%)
                                            0.0005  0.0598 -0.6102 -0.1911 -0.7665
   173. (0.00012) RY*( 3) H  23           s(  0.06%)p99.99( 99.94%)
                                           -0.0119  0.0212  0.1251  0.9350 -0.3311
   174. (0.00004) RY*( 4) H  23           s(  0.17%)p99.99( 99.83%)
   175. (0.00186) RY*( 1) H  24           s( 99.56%)p 0.00(  0.44%)
                                            0.0047  0.9978 -0.0608 -0.0201 -0.0166
   176. (0.00020) RY*( 2) H  24           s(  0.01%)p 1.00( 99.99%)
                                            0.0037  0.0077 -0.2699  0.8833  0.3833
   177. (0.00011) RY*( 3) H  24           s(  0.45%)p99.99( 99.55%)
                                           -0.0156  0.0649  0.9258  0.1313  0.3481
   178. (0.00005) RY*( 4) H  24           s(  0.07%)p99.99( 99.93%)
   179. (0.00193) RY*( 1) H  25           s( 83.84%)p 0.19( 16.16%)
                                            0.0146  0.9155 -0.2796 -0.2709  0.1002
   180. (0.00170) RY*( 2) H  25           s(  1.22%)p81.01( 98.78%)
                                            0.0034  0.1104 -0.2046  0.7928  0.5633
   181. (0.00101) RY*( 3) H  25           s( 11.26%)p 7.88( 88.74%)
                                            0.0069  0.3355  0.9237  0.1847  0.0097
   182. (0.00002) RY*( 4) H  25           s(  4.05%)p23.69( 95.95%)
   183. (0.02383) BD*( 1) C   1 - C   2  
                ( 51.09%)   0.7148* C   1 s( 30.72%)p 2.25( 69.24%)d 0.00(  0.04%)
                                            0.0006  0.5542 -0.0082 -0.2701  0.0018
                                           -0.4913  0.0062 -0.6149  0.0039  0.0066
                                            0.0083  0.0151 -0.0042  0.0062
                ( 48.91%)  -0.6993* C   2 s( 24.75%)p 3.04( 75.20%)d 0.00(  0.05%)
                                            0.0001  0.4975  0.0029  0.2925  0.0007
                                            0.4995  0.0043  0.6457 -0.0016  0.0072
                                            0.0094  0.0165 -0.0045  0.0074
   184. (0.00656) BD*( 1) C   1 - H  10  
                ( 39.03%)   0.6247* C   1 s( 23.02%)p 3.34( 76.94%)d 0.00(  0.04%)
                                            0.0001 -0.4798 -0.0034 -0.6661 -0.0005
                                           -0.5055 -0.0088  0.2641 -0.0184 -0.0152
                                            0.0082  0.0067 -0.0044  0.0080
                ( 60.97%)  -0.7808* H  10 s( 99.92%)p 0.00(  0.08%)
                                           -0.9996  0.0012  0.0213  0.0165 -0.0078
   185. (0.00729) BD*( 1) C   1 - H  11  
                ( 39.31%)   0.6269* C   1 s( 23.16%)p 3.32( 76.79%)d 0.00(  0.04%)
                                            0.0001 -0.4813 -0.0030 -0.2802 -0.0046
                                            0.4686 -0.0183 -0.6851 -0.0116  0.0063
                                           -0.0085  0.0155  0.0029 -0.0086
                ( 60.69%)  -0.7791* H  11 s( 99.92%)p 0.00(  0.08%)
                                           -0.9996  0.0011  0.0090 -0.0135  0.0224
   186. (0.00707) BD*( 1) C   1 - H  12  
                ( 38.99%)   0.6244* C   1 s( 23.01%)p 3.34( 76.95%)d 0.00(  0.04%)
                                           -0.0000  0.4796  0.0035 -0.6358  0.0133
                                            0.5318  0.0081  0.2865  0.0132 -0.0157
                                           -0.0091  0.0065  0.0029 -0.0069
                ( 61.01%)  -0.7811* H  12 s( 99.92%)p 0.00(  0.08%)
                                            0.9996 -0.0013  0.0198 -0.0176 -0.0094
   187. (0.02333) BD*( 1) C   2 - C   3  
                ( 48.79%)   0.6985* C   2 s( 24.73%)p 3.04( 75.23%)d 0.00(  0.05%)
                                           -0.0001 -0.4972 -0.0026  0.3017  0.0003
                                           -0.5052 -0.0040  0.6372 -0.0018  0.0075
                                           -0.0095  0.0164  0.0045 -0.0068
                ( 51.21%)  -0.7156* C   3 s( 30.65%)p 2.26( 69.31%)d 0.00(  0.04%)
                                           -0.0006 -0.5536  0.0079 -0.2786  0.0017
                                            0.4954 -0.0061 -0.6083  0.0034  0.0069
                                           -0.0085  0.0151  0.0041 -0.0059
   188. (0.03137) BD*( 1) C   2 - C   4  
                ( 49.37%)   0.7026* C   2 s( 25.34%)p 2.94( 74.61%)d 0.00(  0.05%)
                                           -0.0001 -0.5034  0.0033 -0.6447 -0.0013
                                            0.4897 -0.0083  0.3009  0.0087  0.0160
                                            0.0099 -0.0075 -0.0047  0.0068
                ( 50.63%)  -0.7115* C   4 s( 29.42%)p 2.40( 70.54%)d 0.00(  0.04%)
                                           -0.0004 -0.5424  0.0052  0.6313 -0.0062
                                           -0.4454 -0.0025 -0.3290  0.0107  0.0133
                                            0.0110 -0.0072 -0.0051  0.0045
   189. (0.03411) BD*( 1) C   2 - C   7  
                ( 49.64%)   0.7045* C   2 s( 25.17%)p 2.97( 74.79%)d 0.00(  0.05%)
                                           -0.0001 -0.5017  0.0020  0.6380  0.0024
                                            0.5047 -0.0077 -0.2932 -0.0085 -0.0163
                                            0.0095  0.0075 -0.0041  0.0070
                ( 50.36%)  -0.7097* C   7 s( 29.61%)p 2.38( 70.35%)d 0.00(  0.04%)
                                           -0.0005 -0.5442  0.0051 -0.6258  0.0072
                                           -0.4585 -0.0012  0.3186 -0.0103 -0.0137
                                            0.0100  0.0069 -0.0050  0.0053
   190. (0.00683) BD*( 1) C   3 - H  13  
                ( 38.98%)   0.6244* C   3 s( 22.99%)p 3.35( 76.97%)d 0.00(  0.04%)
                                            0.0000 -0.4794 -0.0034 -0.6271  0.0136
                                           -0.5462 -0.0078  0.2786  0.0134 -0.0160
                                            0.0087  0.0064 -0.0024  0.0071
                ( 61.02%)  -0.7811* H  13 s( 99.92%)p 0.00(  0.08%)
                                           -0.9996  0.0012  0.0195  0.0180 -0.0093
   191. (0.00642) BD*( 1) C   3 - H  14  
                ( 39.07%)   0.6251* C   3 s( 23.03%)p 3.34( 76.93%)d 0.00(  0.04%)
                                            0.0001 -0.4798 -0.0032  0.6739  0.0009
                                           -0.4908 -0.0092 -0.2717  0.0186  0.0149
                                            0.0086 -0.0068 -0.0050  0.0078
                ( 60.93%)  -0.7806* H  14 s( 99.92%)p 0.00(  0.08%)
                                           -0.9996  0.0011 -0.0216  0.0161  0.0079
   192. (0.00697) BD*( 1) C   3 - H  15  
                ( 39.14%)   0.6257* C   3 s( 23.24%)p 3.30( 76.72%)d 0.00(  0.04%)
                                           -0.0001  0.4821  0.0029 -0.2725 -0.0046
                                           -0.4633  0.0185 -0.6912 -0.0111  0.0061
                                            0.0083  0.0154 -0.0029  0.0090
                ( 60.86%)  -0.7801* H  15 s( 99.92%)p 0.00(  0.08%)
                                            0.9996 -0.0009  0.0087  0.0134  0.0227
   193. (0.01907) BD*( 1) C   4 - C   5  
                ( 49.26%)   0.7018* C   4 s( 27.32%)p 2.66( 72.63%)d 0.00(  0.05%)
                                           -0.0002 -0.5224 -0.0180 -0.3346 -0.0215
                                            0.5637  0.0145 -0.5440  0.0080  0.0101
                                           -0.0098  0.0157  0.0053 -0.0015
                ( 50.74%)  -0.7123* C   5 s( 30.33%)p 2.30( 69.63%)d 0.00(  0.05%)
                                           -0.0002 -0.5507 -0.0010  0.3452 -0.0168
                                           -0.5598  0.0123  0.5132  0.0038  0.0093
                                           -0.0096  0.0155  0.0053 -0.0022
   194. (0.01599) BD*( 1) C   4 - H  16  
                ( 38.60%)   0.6213* C   4 s( 21.67%)p 3.61( 78.29%)d 0.00(  0.04%)
                                           -0.0002  0.4655 -0.0041 -0.2790  0.0194
                                           -0.4298  0.0077 -0.7210 -0.0057  0.0058
                                            0.0089  0.0151 -0.0034  0.0093
                ( 61.40%)  -0.7836* H  16 s( 99.92%)p 0.00(  0.08%)
                                            0.9996 -0.0043  0.0065  0.0132  0.0242
   195. (0.01632) BD*( 1) C   4 - H  17  
                ( 38.39%)   0.6196* C   4 s( 21.53%)p 3.64( 78.43%)d 0.00(  0.04%)
                                            0.0002 -0.4640  0.0025 -0.6409  0.0025
                                           -0.5459  0.0143  0.2742  0.0138 -0.0161
                                            0.0076  0.0062 -0.0038  0.0078
                ( 61.61%)  -0.7849* H  17 s( 99.92%)p 0.00(  0.08%)
                                           -0.9996  0.0048  0.0211  0.0165 -0.0102
   196. (0.01193) BD*( 1) C   5 - O   6  
                ( 67.51%)   0.8216* C   5 s( 21.27%)p 3.69( 78.45%)d 0.01(  0.28%)
                                            0.0001  0.4588  0.0464  0.6680  0.0303
                                           -0.4135 -0.0183 -0.4071 -0.0186 -0.0324
                                           -0.0321  0.0199  0.0162 -0.0095
                ( 32.49%)  -0.5700* O   6 s( 32.48%)p 2.08( 67.45%)d 0.00(  0.07%)
                                           -0.0001  0.5699  0.0042 -0.6059 -0.0009
                                            0.3448  0.0018  0.4341 -0.0021 -0.0100
                                           -0.0208  0.0064  0.0079  0.0073
   197. (0.03009) BD*( 1) C   5 - H  18  
                ( 40.68%)   0.6378* C   5 s( 24.31%)p 3.11( 75.64%)d 0.00(  0.05%)
                                            0.0000 -0.4929  0.0125 -0.3283 -0.0008
                                           -0.3721  0.0124 -0.7141  0.0014 -0.0069
                                           -0.0122 -0.0133  0.0030 -0.0121
                ( 59.32%)  -0.7702* H  18 s( 99.92%)p 0.00(  0.08%)
                                           -0.9996  0.0054  0.0096  0.0132  0.0234
   198. (0.03049) BD*( 1) C   5 - H  19  
                ( 40.96%)   0.6400* C   5 s( 24.18%)p 3.13( 75.77%)d 0.00(  0.05%)
                                            0.0000 -0.4916  0.0126  0.5687 -0.0126
                                            0.6130  0.0007 -0.2416 -0.0054 -0.0190
                                            0.0060  0.0087 -0.0000  0.0081
                ( 59.04%)  -0.7684* H  19 s( 99.92%)p 0.00(  0.08%)
                                           -0.9996  0.0056 -0.0193 -0.0188  0.0082
   199. (0.00547) BD*( 1) O   6 - H  20  
                ( 27.11%)   0.5207* O   6 s( 19.67%)p 4.08( 80.25%)d 0.00(  0.08%)
                                            0.0002  0.4430  0.0214  0.4224  0.0265
                                           -0.6137 -0.0256  0.4960  0.0035 -0.0066
                                            0.0102 -0.0227 -0.0073  0.0113
                ( 72.89%)  -0.8538* H  20 s( 99.62%)p 0.00(  0.38%)
                                            0.9981 -0.0031 -0.0309  0.0429 -0.0323
   200. (0.02593) BD*( 1) C   7 - C   8  
                ( 48.48%)   0.6963* C   7 s( 27.60%)p 2.62( 72.35%)d 0.00(  0.05%)
                                           -0.0002 -0.5252 -0.0149  0.3218  0.0218
                                            0.5649  0.0135  0.5478 -0.0103 -0.0098
                                           -0.0092 -0.0154  0.0061 -0.0014
                ( 51.52%)  -0.7177* C   8 s( 30.65%)p 2.26( 69.30%)d 0.00(  0.05%)
                                           -0.0003 -0.5537  0.0036 -0.3246  0.0090
                                           -0.5506  0.0053 -0.5333 -0.0004 -0.0095
                                           -0.0104 -0.0153  0.0058 -0.0029
   201. (0.01635) BD*( 1) C   7 - H  21  
                ( 38.41%)   0.6197* C   7 s( 21.58%)p 3.63( 78.37%)d 0.00(  0.04%)
                                           -0.0002  0.4646 -0.0014 -0.6504  0.0010
                                            0.5310 -0.0130  0.2801  0.0122 -0.0158
                                           -0.0086  0.0065  0.0042 -0.0071
                ( 61.59%)  -0.7848* H  21 s( 99.92%)p 0.00(  0.08%)
                                            0.9996 -0.0050  0.0215 -0.0163 -0.0096
   202. (0.01697) BD*( 1) C   7 - H  22  
                ( 39.51%)   0.6286* C   7 s( 21.13%)p 3.73( 78.82%)d 0.00(  0.05%)
                                            0.0002 -0.4597  0.0031 -0.2845  0.0147
                                            0.4334 -0.0096 -0.7205 -0.0065  0.0062
                                           -0.0094  0.0153  0.0033 -0.0098
                ( 60.49%)  -0.7777* H  22 s( 99.92%)p 0.00(  0.08%)
                                           -0.9996  0.0038  0.0084 -0.0117  0.0238
   203. (0.01149) BD*( 1) C   8 - O   9  
                ( 67.55%)   0.8219* C   8 s( 21.17%)p 3.71( 78.55%)d 0.01(  0.28%)
                                            0.0001  0.4583  0.0409 -0.6815 -0.0407
                                           -0.4221 -0.0231  0.3750 -0.0036  0.0333
                                           -0.0307 -0.0196  0.0167 -0.0108
                ( 32.45%)  -0.5697* O   9 s( 32.93%)p 2.03( 67.00%)d 0.00(  0.07%)
                                           -0.0001  0.5738  0.0028  0.6611 -0.0045
                                            0.3577  0.0012 -0.3240 -0.0094  0.0143
                                           -0.0063 -0.0052  0.0174 -0.0110
   204. (0.02974) BD*( 1) C   8 - H  23  
                ( 40.74%)   0.6382* C   8 s( 24.28%)p 3.12( 75.66%)d 0.00(  0.05%)
                                            0.0001 -0.4926  0.0146 -0.5766  0.0178
                                            0.6066  0.0018  0.2361  0.0118  0.0197
                                            0.0062 -0.0069 -0.0006  0.0073
                ( 59.26%)  -0.7698* H  23 s( 99.92%)p 0.00(  0.08%)
                                           -0.9996  0.0052  0.0185 -0.0189 -0.0102
   205. (0.02126) BD*( 1) C   8 - H  24  
                ( 39.96%)   0.6321* C   8 s( 23.87%)p 3.19( 76.08%)d 0.00(  0.05%)
                                           -0.0002  0.4885 -0.0036 -0.3061 -0.0086
                                            0.3859 -0.0217 -0.7194  0.0052 -0.0079
                                            0.0118 -0.0133 -0.0027  0.0115
                ( 60.04%)  -0.7749* H  24 s( 99.92%)p 0.00(  0.08%)
                                            0.9996 -0.0039  0.0097 -0.0118  0.0244
   206. (0.00892) BD*( 1) O   9 - H  25  
                ( 27.34%)   0.5229* O   9 s( 19.86%)p 4.03( 80.05%)d 0.00(  0.09%)
                                           -0.0001 -0.4453 -0.0181 -0.2155  0.0105
                                            0.4277  0.0231 -0.7546 -0.0326  0.0098
                                           -0.0207  0.0135 -0.0037 -0.0113
                ( 72.66%)  -0.8524* H  25 s( 99.63%)p 0.00(  0.37%)
                                           -0.9981  0.0047  0.0113 -0.0303  0.0519


 NHO Directionality and "Bond Bending" (deviations from line of nuclear centers)

         [Thresholds for printing:  angular deviation  >  1.0 degree]
                                    hybrid p-character > 25.0%
                                    orbital occupancy  >  0.10e

                                Line of Centers        Hybrid 1              Hybrid 2
                                ---------------  -------------------   ------------------
                NBO               Theta   Phi    Theta   Phi    Dev    Theta   Phi    Dev
 ========================================================================================
     2. BD (   1) C   1 - H  10   107.9   37.1   106.3   37.7   1.7      --     --    --
     3. BD (   1) C   1 - H  11    38.4  300.6    37.4  302.3   1.4      --     --    --
     4. BD (   1) C   1 - H  12    71.1  140.4    70.0  139.1   1.6      --     --    --
     7. BD (   1) C   2 - C   7    69.1  217.3     --     --    --     111.8   36.6   1.1
     8. BD (   1) C   3 - H  13   108.4   40.7   109.5   42.1   1.6      --     --    --
     9. BD (   1) C   3 - H  14    71.6  144.0    73.2  143.5   1.7      --     --    --
    10. BD (   1) C   3 - H  15   142.4  239.9   143.3  238.1   1.4      --     --    --
    11. BD (   1) C   4 - C   5    52.0  301.7     --     --    --     129.0  121.0   1.2
    13. BD (   1) C   4 - H  17   108.0   40.1   109.1   39.8   1.2      --     --    --
    14. BD (   1) C   5 - O   6   119.9  329.3   117.4  328.3   2.6     58.3  150.3   2.0
    15. BD (   1) C   5 - H  18    34.1   53.4    34.4   47.5   3.3      --     --    --
    16. BD (   1) C   5 - H  19    73.1  224.4    73.4  227.8   3.3      --     --    --
    17. BD (   1) O   6 - H  20    52.8  302.7    57.4  305.1   5.0      --     --    --
    18. BD (   1) C   7 - C   8   128.7  239.1     --     --    --      49.7   59.9   1.7
    19. BD (   1) C   7 - H  21    71.7  141.1    70.6  141.4   1.2      --     --    --
    20. BD (   1) C   7 - H  22    35.6  303.5    34.6  302.5   1.1      --     --    --
    21. BD (   1) C   8 - O   9    66.4  209.9    66.4  211.6   1.6    114.0   28.7   1.3
    22. BD (   1) C   8 - H  23   107.0  316.2   106.7  312.6   3.5      --     --    --
    23. BD (   1) C   8 - H  24   145.9  126.5   146.0  130.8   2.4      --     --    --
    24. BD (   1) O   9 - H  25    33.1  303.2    32.2  294.5   4.8      --     --    --
    34. LP (   1) O   6             --     --    159.7   24.7   --       --     --    --
    35. LP (   2) O   6             --     --     71.1   47.9   --       --     --    --
    36. LP (   1) O   9             --     --    106.5  180.2   --       --     --    --
    37. LP (   2) O   9             --     --    122.1  282.1   --       --     --    --


 Second Order Perturbation Theory Analysis of Fock Matrix in NBO Basis

     Threshold for printing:   0.50 kcal/mol
                                                                              E(2)  E(j)-E(i) F(i,j)
         Donor NBO (i)                     Acceptor NBO (j)                 kcal/mol   a.u.    a.u. 
 ===================================================================================================

 within unit  1
   1. BD (   1) C   1 - C   2        / 57. RY*(   2) C   3                    0.96    1.39    0.033
   1. BD (   1) C   1 - C   2        / 65. RY*(   1) C   4                    1.10    1.56    0.037
   1. BD (   1) C   1 - C   2        / 93. RY*(   2) C   7                    0.93    1.36    0.032
   1. BD (   1) C   1 - C   2        / 94. RY*(   3) C   7                    0.70    1.31    0.027
   1. BD (   1) C   1 - C   2        /184. BD*(   1) C   1 - H  10            0.60    1.03    0.022
   1. BD (   1) C   1 - C   2        /185. BD*(   1) C   1 - H  11            0.64    1.03    0.023
   1. BD (   1) C   1 - C   2        /186. BD*(   1) C   1 - H  12            0.63    1.03    0.023
   1. BD (   1) C   1 - C   2        /187. BD*(   1) C   2 - C   3            1.37    0.97    0.032
   1. BD (   1) C   1 - C   2        /188. BD*(   1) C   2 - C   4            1.45    0.97    0.034
   1. BD (   1) C   1 - C   2        /189. BD*(   1) C   2 - C   7            1.42    0.97    0.033
   1. BD (   1) C   1 - C   2        /192. BD*(   1) C   3 - H  15            2.08    1.03    0.042
   1. BD (   1) C   1 - C   2        /194. BD*(   1) C   4 - H  16            1.91    1.03    0.040
   1. BD (   1) C   1 - C   2        /200. BD*(   1) C   7 - C   8            2.81    0.99    0.047
   2. BD (   1) C   1 - H  10        / 47. RY*(   1) C   2                    0.73    1.38    0.028
   2. BD (   1) C   1 - H  10        /189. BD*(   1) C   2 - C   7            3.13    0.87    0.047
   3. BD (   1) C   1 - H  11        / 48. RY*(   2) C   2                    0.73    1.45    0.029
   3. BD (   1) C   1 - H  11        /187. BD*(   1) C   2 - C   3            3.05    0.87    0.046
   4. BD (   1) C   1 - H  12        /183. BD*(   1) C   1 - C   2            0.52    0.87    0.019
   4. BD (   1) C   1 - H  12        /188. BD*(   1) C   2 - C   4            3.37    0.87    0.049
   5. BD (   1) C   2 - C   3        / 39. RY*(   2) C   1                    0.97    1.38    0.033
   5. BD (   1) C   2 - C   3        / 67. RY*(   3) C   4                    1.18    1.41    0.037
   5. BD (   1) C   2 - C   3        / 92. RY*(   1) C   7                    1.10    1.56    0.037
   5. BD (   1) C   2 - C   3        /183. BD*(   1) C   1 - C   2            1.36    0.96    0.032
   5. BD (   1) C   2 - C   3        /185. BD*(   1) C   1 - H  11            2.12    1.03    0.042
   5. BD (   1) C   2 - C   3        /188. BD*(   1) C   2 - C   4            1.50    0.97    0.034
   5. BD (   1) C   2 - C   3        /189. BD*(   1) C   2 - C   7            1.46    0.96    0.033
   5. BD (   1) C   2 - C   3        /190. BD*(   1) C   3 - H  13            0.61    1.03    0.023
   5. BD (   1) C   2 - C   3        /191. BD*(   1) C   3 - H  14            0.59    1.03    0.022
   5. BD (   1) C   2 - C   3        /192. BD*(   1) C   3 - H  15            0.63    1.03    0.023
   5. BD (   1) C   2 - C   3        /193. BD*(   1) C   4 - C   5            2.85    0.99    0.048
   5. BD (   1) C   2 - C   3        /202. BD*(   1) C   7 - H  22            1.99    1.01    0.040
   6. BD (   1) C   2 - C   4        / 39. RY*(   2) C   1                    0.69    1.38    0.028
   6. BD (   1) C   2 - C   4        / 56. RY*(   1) C   3                    1.14    1.38    0.036
   6. BD (   1) C   2 - C   4        / 75. RY*(   2) C   5                    0.89    1.38    0.032
   6. BD (   1) C   2 - C   4        / 92. RY*(   1) C   7                    0.70    1.56    0.030
   6. BD (   1) C   2 - C   4        /183. BD*(   1) C   1 - C   2            1.40    0.96    0.033
   6. BD (   1) C   2 - C   4        /186. BD*(   1) C   1 - H  12            1.79    1.02    0.039
   6. BD (   1) C   2 - C   4        /187. BD*(   1) C   2 - C   3            1.11    0.96    0.029
   6. BD (   1) C   2 - C   4        /189. BD*(   1) C   2 - C   7            1.46    0.96    0.034
   6. BD (   1) C   2 - C   4        /191. BD*(   1) C   3 - H  14            1.82    1.02    0.039
   6. BD (   1) C   2 - C   4        /193. BD*(   1) C   4 - C   5            0.93    0.99    0.027
   6. BD (   1) C   2 - C   4        /194. BD*(   1) C   4 - H  16            0.75    1.03    0.025
   6. BD (   1) C   2 - C   4        /195. BD*(   1) C   4 - H  17            0.74    1.03    0.025
   6. BD (   1) C   2 - C   4        /196. BD*(   1) C   5 - O   6            1.61    0.89    0.034
   6. BD (   1) C   2 - C   4        /201. BD*(   1) C   7 - H  21            1.69    1.03    0.037
   7. BD (   1) C   2 - C   7        / 38. RY*(   1) C   1                    1.15    1.38    0.036
   7. BD (   1) C   2 - C   7        / 57. RY*(   2) C   3                    0.71    1.38    0.028
   7. BD (   1) C   2 - C   7        / 65. RY*(   1) C   4                    0.75    1.55    0.031
   7. BD (   1) C   2 - C   7        /183. BD*(   1) C   1 - C   2            1.08    0.96    0.029
   7. BD (   1) C   2 - C   7        /184. BD*(   1) C   1 - H  10            1.80    1.02    0.039
   7. BD (   1) C   2 - C   7        /187. BD*(   1) C   2 - C   3            1.38    0.96    0.033
   7. BD (   1) C   2 - C   7        /188. BD*(   1) C   2 - C   4            1.45    0.97    0.034
   7. BD (   1) C   2 - C   7        /190. BD*(   1) C   3 - H  13            1.80    1.03    0.039
   7. BD (   1) C   2 - C   7        /195. BD*(   1) C   4 - H  17            1.68    1.03    0.037
   7. BD (   1) C   2 - C   7        /200. BD*(   1) C   7 - C   8            0.97    0.98    0.028
   7. BD (   1) C   2 - C   7        /201. BD*(   1) C   7 - H  21            0.75    1.03    0.025
   7. BD (   1) C   2 - C   7        /202. BD*(   1) C   7 - H  22            0.78    1.01    0.025
   7. BD (   1) C   2 - C   7        /203. BD*(   1) C   8 - O   9            1.92    0.90    0.037
   8. BD (   1) C   3 - H  13        /187. BD*(   1) C   2 - C   3            0.51    0.87    0.019
   8. BD (   1) C   3 - H  13        /189. BD*(   1) C   2 - C   7            3.40    0.87    0.049
   9. BD (   1) C   3 - H  14        / 47. RY*(   1) C   2                    0.71    1.38    0.028
   9. BD (   1) C   3 - H  14        /188. BD*(   1) C   2 - C   4            3.07    0.87    0.046
  10. BD (   1) C   3 - H  15        / 48. RY*(   2) C   2                    0.73    1.45    0.029
  10. BD (   1) C   3 - H  15        /183. BD*(   1) C   1 - C   2            3.07    0.87    0.046
  11. BD (   1) C   4 - C   5        / 47. RY*(   1) C   2                    1.45    1.50    0.042
  11. BD (   1) C   4 - C   5        / 84. RY*(   2) O   6                    0.88    2.00    0.038
  11. BD (   1) C   4 - C   5        /187. BD*(   1) C   2 - C   3            1.75    0.99    0.037
  11. BD (   1) C   4 - C   5        /188. BD*(   1) C   2 - C   4            1.53    0.99    0.035
  11. BD (   1) C   4 - C   5        /194. BD*(   1) C   4 - H  16            0.63    1.05    0.023
  11. BD (   1) C   4 - C   5        /195. BD*(   1) C   4 - H  17            0.65    1.05    0.023
  11. BD (   1) C   4 - C   5        /197. BD*(   1) C   5 - H  18            0.60    1.04    0.022
  11. BD (   1) C   4 - C   5        /198. BD*(   1) C   5 - H  19            0.61    1.04    0.023
  11. BD (   1) C   4 - C   5        /199. BD*(   1) O   6 - H  20            1.88    1.04    0.039
  12. BD (   1) C   4 - H  16        / 49. RY*(   3) C   2                    0.87    1.37    0.031
  12. BD (   1) C   4 - H  16        /183. BD*(   1) C   1 - C   2            3.51    0.86    0.049
  12. BD (   1) C   4 - H  16        /188. BD*(   1) C   2 - C   4            0.54    0.86    0.019
  12. BD (   1) C   4 - H  16        /196. BD*(   1) C   5 - O   6            0.64    0.78    0.020
  12. BD (   1) C   4 - H  16        /197. BD*(   1) C   5 - H  18            3.33    0.91    0.049
  13. BD (   1) C   4 - H  17        / 48. RY*(   2) C   2                    0.79    1.44    0.030
  13. BD (   1) C   4 - H  17        /188. BD*(   1) C   2 - C   4            0.60    0.86    0.020
  13. BD (   1) C   4 - H  17        /189. BD*(   1) C   2 - C   7            3.89    0.85    0.052
  13. BD (   1) C   4 - H  17        /196. BD*(   1) C   5 - O   6            0.78    0.78    0.022
  13. BD (   1) C   4 - H  17        /198. BD*(   1) C   5 - H  19            3.39    0.90    0.049
  14. BD (   1) C   5 - O   6        /159. RY*(   1) H  20                    0.76    1.53    0.031
  14. BD (   1) C   5 - O   6        /188. BD*(   1) C   2 - C   4            2.19    1.21    0.046
  15. BD (   1) C   5 - H  18        / 83. RY*(   1) O   6                    0.71    1.65    0.031
  15. BD (   1) C   5 - H  18        /194. BD*(   1) C   4 - H  16            3.10    0.95    0.048
  16. BD (   1) C   5 - H  19        / 65. RY*(   1) C   4                    0.57    1.47    0.026
  16. BD (   1) C   5 - H  19        / 83. RY*(   1) O   6                    0.71    1.65    0.031
  16. BD (   1) C   5 - H  19        /195. BD*(   1) C   4 - H  17            3.08    0.95    0.048
  17. BD (   1) O   6 - H  20        / 75. RY*(   2) C   5                    0.85    1.49    0.032
  17. BD (   1) O   6 - H  20        / 79. RY*(   6) C   5                    0.62    2.47    0.035
  17. BD (   1) O   6 - H  20        /193. BD*(   1) C   4 - C   5            2.87    1.10    0.050
  18. BD (   1) C   7 - C   8        / 47. RY*(   1) C   2                    1.42    1.50    0.041
  18. BD (   1) C   7 - C   8        /110. RY*(   1) O   9                    0.85    1.74    0.034
  18. BD (   1) C   7 - C   8        /183. BD*(   1) C   1 - C   2            1.73    0.99    0.037
  18. BD (   1) C   7 - C   8        /189. BD*(   1) C   2 - C   7            1.69    0.99    0.037
  18. BD (   1) C   7 - C   8        /201. BD*(   1) C   7 - H  21            0.69    1.05    0.024
  18. BD (   1) C   7 - C   8        /202. BD*(   1) C   7 - H  22            0.62    1.03    0.023
  18. BD (   1) C   7 - C   8        /205. BD*(   1) C   8 - H  24            0.69    1.06    0.024
  19. BD (   1) C   7 - H  21        / 48. RY*(   2) C   2                    0.83    1.44    0.031
  19. BD (   1) C   7 - H  21        /188. BD*(   1) C   2 - C   4            3.79    0.86    0.051
  19. BD (   1) C   7 - H  21        /189. BD*(   1) C   2 - C   7            0.64    0.86    0.021
  19. BD (   1) C   7 - H  21        /203. BD*(   1) C   8 - O   9            0.75    0.79    0.022
  19. BD (   1) C   7 - H  21        /204. BD*(   1) C   8 - H  23            3.28    0.92    0.049
  20. BD (   1) C   7 - H  22        / 49. RY*(   3) C   2                    0.96    1.38    0.033
  20. BD (   1) C   7 - H  22        /187. BD*(   1) C   2 - C   3            3.41    0.86    0.048
  20. BD (   1) C   7 - H  22        /189. BD*(   1) C   2 - C   7            0.52    0.86    0.019
  20. BD (   1) C   7 - H  22        /205. BD*(   1) C   8 - H  24            3.14    0.94    0.048
  21. BD (   1) C   8 - O   9        /179. RY*(   1) H  25                    0.58    1.48    0.026
  21. BD (   1) C   8 - O   9        /189. BD*(   1) C   2 - C   7            1.82    1.20    0.042
  22. BD (   1) C   8 - H  23        /110. RY*(   1) O   9                    0.58    1.63    0.028
  22. BD (   1) C   8 - H  23        /201. BD*(   1) C   7 - H  21            3.06    0.94    0.048
  23. BD (   1) C   8 - H  24        /111. RY*(   2) O   9                    0.65    2.01    0.033
  23. BD (   1) C   8 - H  24        /202. BD*(   1) C   7 - H  22            3.28    0.92    0.049
  23. BD (   1) C   8 - H  24        /206. BD*(   1) O   9 - H  25            2.92    0.92    0.046
  24. BD (   1) O   9 - H  25        /101. RY*(   1) C   8                    0.84    1.45    0.031
  24. BD (   1) O   9 - H  25        /103. RY*(   3) C   8                    0.56    2.42    0.033
  24. BD (   1) O   9 - H  25        /205. BD*(   1) C   8 - H  24            2.72    1.15    0.050
  25. CR (   1) C   1                / 47. RY*(   1) C   2                    0.88   10.95    0.088
  25. CR (   1) C   1                /119. RY*(   1) H  10                    0.62   10.49    0.072
  25. CR (   1) C   1                /123. RY*(   1) H  11                    0.64   10.51    0.073
  25. CR (   1) C   1                /127. RY*(   1) H  12                    0.62   10.49    0.072
  26. CR (   1) C   2                / 40. RY*(   3) C   1                    0.82   10.88    0.084
  26. CR (   1) C   2                / 58. RY*(   3) C   3                    0.80   10.89    0.083
  26. CR (   1) C   2                / 66. RY*(   2) C   4                    1.00   10.79    0.093
  26. CR (   1) C   2                / 93. RY*(   2) C   7                    0.86   10.85    0.086
  27. CR (   1) C   3                / 47. RY*(   1) C   2                    0.87   10.95    0.087
  27. CR (   1) C   3                /131. RY*(   1) H  13                    0.62   10.49    0.072
  27. CR (   1) C   3                /135. RY*(   1) H  14                    0.62   10.49    0.072
  27. CR (   1) C   3                /139. RY*(   1) H  15                    0.66   10.53    0.074
  28. CR (   1) C   4                / 49. RY*(   3) C   2                    0.91   10.95    0.089
  28. CR (   1) C   4                / 74. RY*(   1) C   5                    0.88   11.05    0.088
  28. CR (   1) C   4                /143. RY*(   1) H  16                    0.62   10.48    0.072
  28. CR (   1) C   4                /147. RY*(   1) H  17                    0.61   10.46    0.071
  29. CR (   1) C   5                / 66. RY*(   2) C   4                    0.85   10.84    0.086
  29. CR (   1) C   5                / 68. RY*(   4) C   4                    0.52   11.02    0.068
  29. CR (   1) C   5                /151. RY*(   1) H  18                    0.58   10.53    0.070
  29. CR (   1) C   5                /155. RY*(   1) H  19                    0.57   10.55    0.069
  29. CR (   1) C   5                /196. BD*(   1) C   5 - O   6            0.96   10.43    0.090
  30. CR (   1) O   6                / 74. RY*(   1) C   5                    0.56   19.94    0.095
  30. CR (   1) O   6                / 75. RY*(   2) C   5                    1.18   19.75    0.136
  30. CR (   1) O   6                / 78. RY*(   5) C   5                    0.82   20.20    0.115
  31. CR (   1) C   7                / 49. RY*(   3) C   2                    0.98   10.96    0.093
  31. CR (   1) C   7                /106. RY*(   6) C   8                    0.57   10.95    0.070
  31. CR (   1) C   7                /163. RY*(   1) H  21                    0.62   10.45    0.072
  31. CR (   1) C   7                /167. RY*(   1) H  22                    0.57   10.49    0.069
  32. CR (   1) C   8                / 93. RY*(   2) C   7                    0.52   10.90    0.067
  32. CR (   1) C   8                / 95. RY*(   4) C   7                    0.80   11.00    0.084
  32. CR (   1) C   8                /171. RY*(   1) H  23                    0.59   10.56    0.070
  32. CR (   1) C   8                /175. RY*(   1) H  24                    0.62   10.52    0.072
  32. CR (   1) C   8                /203. BD*(   1) C   8 - O   9            0.93   10.44    0.088
  33. CR (   1) O   9                /101. RY*(   1) C   8                    1.64   19.70    0.161
  34. LP (   1) O   6                / 74. RY*(   1) C   5                    1.51    1.57    0.044
  34. LP (   1) O   6                /161. RY*(   3) H  20                    0.90    2.17    0.040
  34. LP (   1) O   6                /188. BD*(   1) C   2 - C   4            0.61    0.96    0.022
  34. LP (   1) O   6                /193. BD*(   1) C   4 - C   5            0.85    0.98    0.026
  34. LP (   1) O   6                /197. BD*(   1) C   5 - H  18            1.29    1.01    0.032
  34. LP (   1) O   6                /198. BD*(   1) C   5 - H  19            1.19    1.00    0.031
  35. LP (   2) O   6                / 76. RY*(   3) C   5                    1.04    1.61    0.037
  35. LP (   2) O   6                / 77. RY*(   4) C   5                    0.61    2.31    0.034
  35. LP (   2) O   6                /160. RY*(   2) H  20                    2.26    1.92    0.059
  35. LP (   2) O   6                /197. BD*(   1) C   5 - H  18            6.57    0.73    0.062
  35. LP (   2) O   6                /198. BD*(   1) C   5 - H  19            6.78    0.72    0.063
  36. LP (   1) O   9                /101. RY*(   1) C   8                    1.99    1.32    0.046
  36. LP (   1) O   9                /181. RY*(   3) H  25                    0.93    2.24    0.041
  36. LP (   1) O   9                /200. BD*(   1) C   7 - C   8            1.44    0.97    0.033
  36. LP (   1) O   9                /204. BD*(   1) C   8 - H  23            1.30    1.00    0.032
  36. LP (   1) O   9                /205. BD*(   1) C   8 - H  24            1.82    1.02    0.038
  37. LP (   2) O   9                /102. RY*(   2) C   8                    0.66    1.55    0.029
  37. LP (   2) O   9                /104. RY*(   4) C   8                    0.50    1.83    0.027
  37. LP (   2) O   9                /180. RY*(   2) H  25                    2.12    1.93    0.058
  37. LP (   2) O   9                /189. BD*(   1) C   2 - C   7            0.85    0.67    0.021
  37. LP (   2) O   9                /200. BD*(   1) C   7 - C   8            5.89    0.69    0.057
  37. LP (   2) O   9                /204. BD*(   1) C   8 - H  23            6.85    0.73    0.063


 Natural Bond Orbitals (Summary):

                                                            Principal Delocalizations
           NBO                        Occupancy    Energy   (geminal,vicinal,remote)
 ====================================================================================
 Molecular unit  1  (C7H16O2)
     1. BD (   1) C   1 - C   2          1.97013    -0.57957  200(v),192(v),194(v),188(g)
                                                    189(g),187(g),65(v),57(v)
                                                    93(v),94(v),185(g),186(g)
                                                    184(g)
     2. BD (   1) C   1 - H  10          1.98877    -0.48148  189(v),47(v)
     3. BD (   1) C   1 - H  11          1.98830    -0.48471  187(v),48(v)
     4. BD (   1) C   1 - H  12          1.98829    -0.48123  188(v),183(g)
     5. BD (   1) C   2 - C   3          1.96925    -0.57834  193(v),185(v),202(v),188(g)
                                                    189(g),183(g),67(v),92(v)
                                                    39(v),192(g),190(g),191(g)
     6. BD (   1) C   2 - C   4          1.96310    -0.57666  191(v),186(v),201(v),196(v)
                                                    189(g),183(g),56(v),187(g)
                                                    193(g),75(v),194(g),195(g)
                                                    92(v),39(v)
     7. BD (   1) C   2 - C   7          1.96328    -0.57773  203(v),184(v),190(v),195(v)
                                                    188(g),187(g),38(v),183(g)
                                                    200(g),202(g),201(g),65(v)
                                                    57(v)
     8. BD (   1) C   3 - H  13          1.98809    -0.47962  189(v),187(g)
     9. BD (   1) C   3 - H  14          1.98882    -0.48021  188(v),47(v)
    10. BD (   1) C   3 - H  15          1.98825    -0.48240  183(v),48(v)
    11. BD (   1) C   4 - C   5          1.98272    -0.60007  199(v),187(v),188(g),47(v)
                                                    84(v),195(g),194(g),198(g)
                                                    197(g)
    12. BD (   1) C   4 - H  16          1.97575    -0.46997  183(v),197(v),49(v),196(v)
                                                    188(g)
    13. BD (   1) C   4 - H  17          1.97551    -0.46745  189(v),198(v),48(v),196(v)
                                                    188(g)
    14. BD (   1) C   5 - O   6          1.99414    -0.81633  188(v),159(v)
    15. BD (   1) C   5 - H  18          1.98648    -0.49578  194(v),83(v)
    16. BD (   1) C   5 - H  19          1.98638    -0.49656  195(v),83(v),65(v)
    17. BD (   1) O   6 - H  20          1.98877    -0.69080  193(v),75(v),79(v)
    18. BD (   1) C   7 - C   8          1.98720    -0.60003  183(v),189(g),47(v),110(v)
                                                    205(g),201(g),202(g)
    19. BD (   1) C   7 - H  21          1.97654    -0.47121  188(v),204(v),48(v),203(v)
                                                    189(g)
    20. BD (   1) C   7 - H  22          1.97667    -0.47784  187(v),205(v),49(v),189(g)
    21. BD (   1) C   8 - O   9          1.99463    -0.81556  189(v),179(v)
    22. BD (   1) C   8 - H  23          1.98688    -0.49139  201(v),110(v)
    23. BD (   1) C   8 - H  24          1.97822    -0.48809  202(v),206(v),111(v)
    24. BD (   1) O   9 - H  25          1.98954    -0.68836  205(v),101(v),103(v)
    25. CR (   1) C   1                  1.99918   -10.05488  47(v),123(v),119(v),127(v)
    26. CR (   1) C   2                  1.99887   -10.06865  66(v),93(v),40(v),58(v)
    27. CR (   1) C   3                  1.99919   -10.05344  47(v),139(v),135(v),131(v)
    28. CR (   1) C   4                  1.99907   -10.04990  49(v),74(v),143(v),147(v)
    29. CR (   1) C   5                  1.99911   -10.12288  196(g),66(v),151(v),155(v)
                                                    68(v)
    30. CR (   1) O   6                  1.99975   -18.94533  75(v),78(v),74(v)
    31. CR (   1) C   7                  1.99907   -10.05337  49(v),163(v),167(v),106(v)
    32. CR (   1) C   8                  1.99911   -10.11834  203(g),95(v),175(v),171(v)
                                                    93(v)
    33. CR (   1) O   9                  1.99976   -18.94140  101(v)
    34. LP (   1) O   6                  1.98098    -0.56892  74(v),197(v),198(v),161(v)
                                                    193(v),188(r)
    35. LP (   2) O   6                  1.95927    -0.28898  198(v),197(v),160(v),76(v)
                                                    77(v)
    36. LP (   1) O   9                  1.98056    -0.56074  101(v),205(v),200(v),204(v)
                                                    181(v)
    37. LP (   2) O   9                  1.95738    -0.28486  204(v),200(v),180(v),189(r)
                                                    102(v),104(v)
    38. RY*(   1) C   1                  0.00409     0.80011   
    39. RY*(   2) C   1                  0.00361     0.80495   
    40. RY*(   3) C   1                  0.00192     0.81453   
    41. RY*(   4) C   1                  0.00018     0.64999   
    42. RY*(   5) C   1                  0.00002     2.27196   
    43. RY*(   6) C   1                  0.00002     2.21386   
    44. RY*(   7) C   1                  0.00001     2.36828   
    45. RY*(   8) C   1                  0.00001     2.13378   
    46. RY*(   9) C   1                  0.00001     2.16745   
    47. RY*(   1) C   2                  0.00511     0.89547   
    48. RY*(   2) C   2                  0.00302     0.96806   
    49. RY*(   3) C   2                  0.00230     0.90260   
    50. RY*(   4) C   2                  0.00069     1.63101   
    51. RY*(   5) C   2                  0.00059     1.97326   
    52. RY*(   6) C   2                  0.00053     2.25815   
    53. RY*(   7) C   2                  0.00039     1.73612   
    54. RY*(   8) C   2                  0.00029     1.77959   
    55. RY*(   9) C   2                  0.00030     2.16877   
    56. RY*(   1) C   3                  0.00409     0.80481   
    57. RY*(   2) C   3                  0.00364     0.80623   
    58. RY*(   3) C   3                  0.00181     0.82300   
    59. RY*(   4) C   3                  0.00018     0.64483   
    60. RY*(   5) C   3                  0.00002     2.28495   
    61. RY*(   6) C   3                  0.00002     2.20175   
    62. RY*(   7) C   3                  0.00001     2.37363   
    63. RY*(   8) C   3                  0.00001     2.11091   
    64. RY*(   9) C   3                  0.00001     2.19224   
    65. RY*(   1) C   4                  0.00541     0.97715   
    66. RY*(   2) C   4                  0.00416     0.71800   
    67. RY*(   3) C   4                  0.00357     0.82874   
    68. RY*(   4) C   4                  0.00252     0.89996   
    69. RY*(   5) C   4                  0.00031     2.10054   
    70. RY*(   6) C   4                  0.00011     2.20995   
    71. RY*(   7) C   4                  0.00006     2.19193   
    72. RY*(   8) C   4                  0.00003     2.31894   
    73. RY*(   9) C   4                  0.00001     2.16292   
    74. RY*(   1) C   5                  0.00314     0.99941   
    75. RY*(   2) C   5                  0.00299     0.80123   
    76. RY*(   3) C   5                  0.00199     1.32434   
    77. RY*(   4) C   5                  0.00137     2.02463   
    78. RY*(   5) C   5                  0.00054     1.25496   
    79. RY*(   6) C   5                  0.00043     1.78364   
    80. RY*(   7) C   5                  0.00017     1.56459   
    81. RY*(   8) C   5                  0.00002     1.94742   
    82. RY*(   9) C   5                  0.00001     2.07536   
    83. RY*(   1) O   6                  0.00160     1.15330   
    84. RY*(   2) O   6                  0.00152     1.40434   
    85. RY*(   3) O   6                  0.00008     1.69257   
    86. RY*(   4) O   6                  0.00004     1.29388   
    87. RY*(   5) O   6                  0.00001     2.80612   
    88. RY*(   6) O   6                  0.00001     2.82500   
    89. RY*(   7) O   6                  0.00001     2.99086   
    90. RY*(   8) O   6                  0.00000     2.78499   
    91. RY*(   9) O   6                  0.00000     2.76019   
    92. RY*(   1) C   7                  0.00525     0.98662   
    93. RY*(   2) C   7                  0.00376     0.78295   
    94. RY*(   3) C   7                  0.00337     0.72885   
    95. RY*(   4) C   7                  0.00199     0.87733   
    96. RY*(   5) C   7                  0.00032     2.09870   
    97. RY*(   6) C   7                  0.00018     2.20552   
    98. RY*(   7) C   7                  0.00007     2.16653   
    99. RY*(   8) C   7                  0.00002     2.30323   
   100. RY*(   9) C   7                  0.00001     2.19865   
   101. RY*(   1) C   8                  0.00491     0.76202   
   102. RY*(   2) C   8                  0.00228     1.26658   
   103. RY*(   3) C   8                  0.00129     1.73641   
   104. RY*(   4) C   8                  0.00123     1.55001   
   105. RY*(   5) C   8                  0.00104     1.57521   
   106. RY*(   6) C   8                  0.00043     0.89582   
   107. RY*(   7) C   8                  0.00016     2.07779   
   108. RY*(   8) C   8                  0.00005     1.85059   
   109. RY*(   9) C   8                  0.00001     2.13879   
   110. RY*(   1) O   9                  0.00188     1.13585   
   111. RY*(   2) O   9                  0.00091     1.52418   
   112. RY*(   3) O   9                  0.00014     1.50891   
   113. RY*(   4) O   9                  0.00004     1.19906   
   114. RY*(   5) O   9                  0.00001     2.90087   
   115. RY*(   6) O   9                  0.00001     3.00891   
   116. RY*(   7) O   9                  0.00001     2.87470   
   117. RY*(   8) O   9                  0.00000     2.74862   
   118. RY*(   9) O   9                  0.00000     2.79530   
   119. RY*(   1) H  10                  0.00158     0.43094   
   120. RY*(   2) H  10                  0.00021     1.81997   
   121. RY*(   3) H  10                  0.00011     1.80236   
   122. RY*(   4) H  10                  0.00004     2.29531   
   123. RY*(   1) H  11                  0.00153     0.45743   
   124. RY*(   2) H  11                  0.00023     1.82671   
   125. RY*(   3) H  11                  0.00013     1.80562   
   126. RY*(   4) H  11                  0.00004     2.29687   
   127. RY*(   1) H  12                  0.00156     0.43121   
   128. RY*(   2) H  12                  0.00021     1.82432   
   129. RY*(   3) H  12                  0.00012     1.79977   
   130. RY*(   4) H  12                  0.00004     2.29476   
   131. RY*(   1) H  13                  0.00151     0.43598   
   132. RY*(   2) H  13                  0.00022     1.82653   
   133. RY*(   3) H  13                  0.00012     1.80077   
   134. RY*(   4) H  13                  0.00004     2.29504   
   135. RY*(   1) H  14                  0.00152     0.43662   
   136. RY*(   2) H  14                  0.00021     1.82030   
   137. RY*(   3) H  14                  0.00012     1.80493   
   138. RY*(   4) H  14                  0.00004     2.29119   
   139. RY*(   1) H  15                  0.00129     0.47202   
   140. RY*(   2) H  15                  0.00023     1.83100   
   141. RY*(   3) H  15                  0.00013     1.80688   
   142. RY*(   4) H  15                  0.00004     2.29090   
   143. RY*(   1) H  16                  0.00348     0.43287   
   144. RY*(   2) H  16                  0.00020     1.87647   
   145. RY*(   3) H  16                  0.00012     1.89034   
   146. RY*(   4) H  16                  0.00005     2.36481   
   147. RY*(   1) H  17                  0.00368     0.40526   
   148. RY*(   2) H  17                  0.00018     1.88029   
   149. RY*(   3) H  17                  0.00012     1.89128   
   150. RY*(   4) H  17                  0.00005     2.35925   
   151. RY*(   1) H  18                  0.00223     0.40817   
   152. RY*(   2) H  18                  0.00023     1.78104   
   153. RY*(   3) H  18                  0.00013     1.87706   
   154. RY*(   4) H  18                  0.00004     2.30687   
   155. RY*(   1) H  19                  0.00243     0.42379   
   156. RY*(   2) H  19                  0.00024     1.78013   
   157. RY*(   3) H  19                  0.00014     1.88079   
   158. RY*(   4) H  19                  0.00004     2.30590   
   159. RY*(   1) H  20                  0.00173     0.71524   
   160. RY*(   2) H  20                  0.00166     1.63191   
   161. RY*(   3) H  20                  0.00094     1.60082   
   162. RY*(   4) H  20                  0.00002     2.30839   
   163. RY*(   1) H  21                  0.00420     0.39773   
   164. RY*(   2) H  21                  0.00018     1.87605   
   165. RY*(   3) H  21                  0.00010     1.86073   
   166. RY*(   4) H  21                  0.00005     2.35779   
   167. RY*(   1) H  22                  0.00346     0.43615   
   168. RY*(   2) H  22                  0.00021     1.86005   
   169. RY*(   3) H  22                  0.00014     1.85456   
   170. RY*(   4) H  22                  0.00005     2.34924   
   171. RY*(   1) H  23                  0.00222     0.43701   
   172. RY*(   2) H  23                  0.00023     1.77735   
   173. RY*(   3) H  23                  0.00012     1.93543   
   174. RY*(   4) H  23                  0.00004     2.26828   
   175. RY*(   1) H  24                  0.00186     0.40387   
   176. RY*(   2) H  24                  0.00020     1.81013   
   177. RY*(   3) H  24                  0.00011     1.97677   
   178. RY*(   4) H  24                  0.00005     2.21877   
   179. RY*(   1) H  25                  0.00193     0.66555   
   180. RY*(   2) H  25                  0.00170     1.64186   
   181. RY*(   3) H  25                  0.00101     1.67564   
   182. RY*(   4) H  25                  0.00002     2.28582   
   183. BD*(   1) C   1 - C   2          0.02383     0.38528   
   184. BD*(   1) C   1 - H  10          0.00656     0.44660   
   185. BD*(   1) C   1 - H  11          0.00729     0.44738   
   186. BD*(   1) C   1 - H  12          0.00707     0.44619   
   187. BD*(   1) C   2 - C   3          0.02333     0.38591   
   188. BD*(   1) C   2 - C   4          0.03137     0.39216   
   189. BD*(   1) C   2 - C   7          0.03411     0.38663   
   190. BD*(   1) C   3 - H  13          0.00683     0.44790   
   191. BD*(   1) C   3 - H  14          0.00642     0.44804   
   192. BD*(   1) C   3 - H  15          0.00697     0.45148   
   193. BD*(   1) C   4 - C   5          0.01907     0.41034   
   194. BD*(   1) C   4 - H  16          0.01599     0.45383   
   195. BD*(   1) C   4 - H  17          0.01632     0.45237   
   196. BD*(   1) C   5 - O   6          0.01193     0.31047   
   197. BD*(   1) C   5 - H  18          0.03009     0.43878   
   198. BD*(   1) C   5 - H  19          0.03049     0.43568   
   199. BD*(   1) O   6 - H  20          0.00547     0.43563   
   200. BD*(   1) C   7 - C   8          0.02593     0.40661   
   201. BD*(   1) C   7 - H  21          0.01635     0.44954   
   202. BD*(   1) C   7 - H  22          0.01697     0.43336   
   203. BD*(   1) C   8 - O   9          0.01149     0.31774   
   204. BD*(   1) C   8 - H  23          0.02974     0.44413   
   205. BD*(   1) C   8 - H  24          0.02126     0.45759   
   206. BD*(   1) O   9 - H  25          0.00892     0.43325   
       -------------------------------
              Total Lewis   73.44697  ( 99.2527%)
        Valence non-Lewis    0.41381  (  0.5592%)
        Rydberg non-Lewis    0.13921  (  0.1881%)
       -------------------------------
            Total unit  1   74.00000  (100.0000%)
           Charge unit  1    0.00000
 Unable to Open any file for archive entry.
 1\1\GINC-COMPUTE-1-6\SP\RB3LYP\def2SVP\C7H16O2\ZAHRT2\08-Jan-2021\0\\#
  b3lyp/def2svp geom=NewRedundant pop=NBO\\43\\0,1\C,0,0.4122098167,1.3
 27914645,1.5162560885\C,0,0.0123444069,0.7572401355,0.1440258531\C,0,-
 0.3252465213,1.9353503986,-0.786959248\C,0,1.1944367681,-0.0190499036,
 -0.4806871404\C,0,1.656432644,-1.2708906945,0.2489115914\O,0,2.7629951
 457,-1.791825056,-0.4622473109\C,0,-1.2350962852,-0.1370021342,0.34005
 70224\C,0,-1.7676815873,-0.8648983591,-0.8923076525\O,0,-2.9807097114,
 -1.541779919,-0.6259723809\H,0,1.3118826092,1.9589019066,1.4336096485\
 H,0,0.6228527758,0.5326331641,2.2479016629\H,0,-0.3985647171,1.9487126
 ,1.9301299583\H,0,0.5336895189,2.6200419354,-0.872116534\H,0,-1.180426
 7466,2.5124366252,-0.3997766357\H,0,-0.5762590219,1.5971740399,-1.8038
 558038\H,0,0.9485350432,-0.3098394374,-1.5154164174\H,0,2.0624860808,0
 .6574018427,-0.5587673432\H,0,1.9308306401,-1.0254293695,1.2939848752\
 H,0,0.83164562,-2.0103377416,0.2994549461\H,0,3.0727001294,-2.58453460
 63,-0.0080423291\H,0,-2.0568681268,0.4810478192,0.7401667708\H,0,-1.01
 95895118,-0.8911951833,1.1200932364\H,0,-1.0021030692,-1.5574078596,-1
 .2956118396\H,0,-1.995075682,-0.1463695295,-1.6946377173\H,0,-2.815420
 2183,-2.1782953185,0.081806699\\Version=ES64L-G16RevC.01\State=1-A\HF=
 -426.4965843\RMSD=2.861e-09\Dipole=0.3674311,-0.3394039,0.787183\Quadr
 upole=-5.6733255,5.3984994,0.2748261,-2.1522634,0.2517137,-3.309176\PG
 =C01 [X(C7H16O2)]\\@
 The archive entry for this job was punched.


 Sorry, no quote for you today!
 File lengths (MBytes):  RWF=     25 Int=      0 D2E=      0 Chk=      4 Scr=      1
 Normal termination of Gaussian 16
