# Supplementary material for: Machine-Learning-Guided Discovery of Electrochemical Reactions
Source: J Am Chem Soc. 2022 Dec 2;144(49):22599–610. doi: 10.1021/jacs.2c08997 (PMC9756344; doi:10.1021/jacs.2c08997)
Supplement: Supplementary file 3 — ja2c08997_si_003.zip [file ja2c08997_si_003.zip › Oxidation Site Selectivity/Nlogs_notimes/63.log]

 Entering Gaussian System, Link 0=g16
 Input=63.com
 Output=63.log
 Initial command:
  
 Copyright (c) 1988-2019, Gaussian, Inc.  All Rights Reserved.
  
 This is part of the Gaussian(R) 16 program.  It is based on
 the Gaussian(R) 09 system (copyright 2009, Gaussian, Inc.),
 the Gaussian(R) 03 system (copyright 2003, Gaussian, Inc.),
 the Gaussian(R) 98 system (copyright 1998, Gaussian, Inc.),
 the Gaussian(R) 94 system (copyright 1995, Gaussian, Inc.),
 the Gaussian 92(TM) system (copyright 1992, Gaussian, Inc.),
 the Gaussian 90(TM) system (copyright 1990, Gaussian, Inc.),
 the Gaussian 88(TM) system (copyright 1988, Gaussian, Inc.),
 the Gaussian 86(TM) system (copyright 1986, Carnegie Mellon
 University), and the Gaussian 82(TM) system (copyright 1983,
 Carnegie Mellon University). Gaussian is a federally registered
 trademark of Gaussian, Inc.
  
 This software contains proprietary and confidential information,
 including trade secrets, belonging to Gaussian, Inc.
  
 This software is provided under written license and may be
 used, copied, transmitted, or stored only in accord with that
 written license.
  
 The following legend is applicable only to US Government
 contracts under FAR:
  
                    RESTRICTED RIGHTS LEGEND
  
 Use, reproduction and disclosure by the US Government is
 subject to restrictions as set forth in subparagraphs (a)
 and (c) of the Commercial Computer Software - Restricted
 Rights clause in FAR 52.227-19.
  
 Gaussian, Inc.
 340 Quinnipiac St., Bldg. 40, Wallingford CT 06492
  
  
 ---------------------------------------------------------------
 Warning -- This program may not be used in any manner that
 competes with the business of Gaussian, Inc. or will provide
 assistance to any competitor of Gaussian, Inc.  The licensee
 of this program is prohibited from giving any competitor of
 Gaussian, Inc. access to this program.  By using this program,
 the user acknowledges that Gaussian, Inc. is engaged in the
 business of creating and licensing software in the field of
 computational chemistry and represents and warrants to the
 licensee that it is not a competitor of Gaussian, Inc. and that
 it will not use this program in any manner prohibited above.
 ---------------------------------------------------------------
  

 Cite this work as:
 Gaussian 16, Revision C.01,
 M. J. Frisch, G. W. Trucks, H. B. Schlegel, G. E. Scuseria, 
 M. A. Robb, J. R. Cheeseman, G. Scalmani, V. Barone, 
 G. A. Petersson, H. Nakatsuji, X. Li, M. Caricato, A. V. Marenich, 
 J. Bloino, B. G. Janesko, R. Gomperts, B. Mennucci, H. P. Hratchian, 
 J. V. Ortiz, A. F. Izmaylov, J. L. Sonnenberg, D. Williams-Young, 
 F. Ding, F. Lipparini, F. Egidi, J. Goings, B. Peng, A. Petrone, 
 T. Henderson, D. Ranasinghe, V. G. Zakrzewski, J. Gao, N. Rega, 
 G. Zheng, W. Liang, M. Hada, M. Ehara, K. Toyota, R. Fukuda, 
 J. Hasegawa, M. Ishida, T. Nakajima, Y. Honda, O. Kitao, H. Nakai, 
 T. Vreven, K. Throssell, J. A. Montgomery, Jr., J. E. Peralta, 
 F. Ogliaro, M. J. Bearpark, J. J. Heyd, E. N. Brothers, K. N. Kudin, 
 V. N. Staroverov, T. A. Keith, R. Kobayashi, J. Normand, 
 K. Raghavachari, A. P. Rendell, J. C. Burant, S. S. Iyengar, 
 J. Tomasi, M. Cossi, J. M. Millam, M. Klene, C. Adamo, R. Cammi, 
 J. W. Ochterski, R. L. Martin, K. Morokuma, O. Farkas, 
 J. B. Foresman, and D. J. Fox, Gaussian, Inc., Wallingford CT, 2019.
 
 ******************************************
 Gaussian 16:  ES64L-G16RevC.01  3-Jul-2019
                 8-Jan-2021 
 ******************************************
 %nprocshared=16
 Will use up to   16 processors via shared memory.
 %mem=7GB
 -----------------------------------------
 # b3lyp/def2svp geom=NewRedundant pop=NBO
 -----------------------------------------
 1/29=4000,38=1,172=1/1;
 2/12=2,17=6,18=5,40=1/2;
 3/5=43,7=101,11=2,25=1,30=1,74=-5/1,2,3;
 4//1;
 5/5=2,38=5/2;
 6/7=2,8=2,9=2,10=2,28=1,40=1/1,7;
 99/5=1,9=1/99;
 --
 63
 --
 Symbolic Z-matrix:
 Charge =  0 Multiplicity = 1
 O                     2.53502   1.13154  -0.16007 
 C                     1.98599  -0.12225   0.17278 
 C                     0.47967  -0.08382   0.05778 
 C                    -0.1874    1.08185  -0.33271 
 C                    -1.58249   1.09623  -0.43295 
 C                    -2.32339  -0.05151  -0.14463 
 C                    -1.66058  -1.22008   0.24643 
 C                    -0.26915  -1.23427   0.34636 
 H                     3.4938    1.07601  -0.0777 
 H                     2.36988  -0.92417  -0.49229 
 H                     2.25289  -0.42152   1.20815 
 H                     0.39973   1.97275  -0.55569 
 H                    -2.09269   2.01315  -0.73912 
 H                    -3.41317  -0.03853  -0.22345 
 H                    -2.23145  -2.12376   0.4743 
 H                     0.24331  -2.15162   0.65281 
 
                          Input orientation:                          
 ---------------------------------------------------------------------
 Center     Atomic      Atomic             Coordinates (Angstroms)
 Number     Number       Type             X           Y           Z
 ---------------------------------------------------------------------
      1          8           0        2.535024    1.131544   -0.160070
      2          6           0        1.985994   -0.122254    0.172784
      3          6           0        0.479671   -0.083816    0.057782
      4          6           0       -0.187396    1.081846   -0.332712
      5          6           0       -1.582487    1.096231   -0.432954
      6          6           0       -2.323393   -0.051506   -0.144633
      7          6           0       -1.660581   -1.220079    0.246428
      8          6           0       -0.269147   -1.234273    0.346361
      9          1           0        3.493804    1.076014   -0.077698
     10          1           0        2.369884   -0.924174   -0.492285
     11          1           0        2.252889   -0.421519    1.208145
     12          1           0        0.399729    1.972746   -0.555685
     13          1           0       -2.092685    2.013154   -0.739121
     14          1           0       -3.413171   -0.038530   -0.223451
     15          1           0       -2.231447   -2.123760    0.474299
     16          1           0        0.243314   -2.151625    0.652812
 ---------------------------------------------------------------------
                    Distance matrix (angstroms):
                    1          2          3          4          5
     1  O    0.000000
     2  C    1.408629   0.000000
     3  C    2.397714   1.511195   0.000000
     4  C    2.728341   2.535549   1.398653   0.000000
     5  C    4.126695   3.819121   2.426073   1.398762   0.000000
     6  C    5.000405   4.321640   2.810548   2.425354   1.396199
     7  C    4.826849   3.808956   2.430506   2.793660   2.415150
     8  C    3.703638   2.520392   1.402697   2.415001   2.786296
     9  H    0.963913   1.942184   3.232423   3.690028   5.088748
    10  H    2.088927   1.110299   2.140486   3.254115   4.439234
    11  H    2.088927   1.110299   2.140486   3.254126   4.439243
    12  H    2.328866   2.726890   2.147598   1.090016   2.170834
    13  H    4.746391   4.693310   3.413115   2.159312   1.093063
    14  H    6.062517   5.414332   3.903250   3.416548   2.164019
    15  H    5.806778   4.678006   3.418336   3.886556   3.407726
    16  H    4.085573   2.717665   2.164661   3.407653   3.880851
                    6          7          8          9         10
     6  C    0.000000
     7  C    1.399218   0.000000
     8  C    2.420731   1.395090   0.000000
     9  H    5.925838   5.651972   4.435882   0.000000
    10  H    4.786361   4.108273   2.786391   2.331486   0.000000
    11  H    4.786363   4.108265   2.786379   2.331494   1.777024
    12  H    3.417887   3.883606   3.397948   3.256671   3.503952
    13  H    2.160894   3.407611   3.879348   5.703032   5.348210
    14  H    1.092702   2.165275   3.411653   6.997839   5.856651
    15  H    2.164663   1.092910   2.158281   6.581926   4.852375
    16  H    3.410923   2.158180   1.094560   4.638640   2.709277
                   11         12         13         14         15
    11  H    0.000000
    12  H    3.503970   0.000000
    13  H    5.348223   2.499482   0.000000
    14  H    5.856653   4.323634   2.493793   0.000000
    15  H    4.852363   4.976476   4.313432   2.496299   0.000000
    16  H    2.709253   4.300624   4.973907   4.313106   2.481348
                   16
    16  H    0.000000
 Stoichiometry    C7H8O
 Framework group  C1[X(C7H8O)]
 Deg. of freedom    42
 Full point group                 C1      NOp   1
 Largest Abelian subgroup         C1      NOp   1
 Largest concise Abelian subgroup C1      NOp   1
                         Standard orientation:                         
 ---------------------------------------------------------------------
 Center     Atomic      Atomic             Coordinates (Angstroms)
 Number     Number       Type             X           Y           Z
 ---------------------------------------------------------------------
      1          8           0       -2.689671    0.545056   -0.000011
      2          6           0       -1.907743   -0.626621    0.000007
      3          6           0       -0.437442   -0.277441    0.000002
      4          6           0       -0.009228    1.054048    0.000003
      5          6           0        1.356618    1.355708    0.000002
      6          6           0        2.306200    0.332153   -0.000002
      7          6           0        1.882726   -1.001443   -0.000003
      8          6           0        0.520430   -1.302155   -0.000001
      9          1           0       -3.619495    0.290977    0.000003
     10          1           0       -2.120120   -1.257644    0.888528
     11          1           0       -2.120120   -1.257671   -0.888496
     12          1           0       -0.758105    1.846083    0.000006
     13          1           0        1.679207    2.400085    0.000003
     14          1           0        3.372796    0.569577   -0.000003
     15          1           0        2.618133   -1.809917   -0.000006
     16          1           0        0.195705   -2.347437   -0.000003
 ---------------------------------------------------------------------
 Rotational constants (GHZ):           4.9213884           1.4902908           1.1521967
 Standard basis: def2SVP (5D, 7F)
 There are   160 symmetry adapted cartesian basis functions of A   symmetry.
 There are   152 symmetry adapted basis functions of A   symmetry.
   152 basis functions,   256 primitive gaussians,   160 cartesian basis functions
    29 alpha electrons       29 beta electrons
       nuclear repulsion energy       340.4864705761 Hartrees.
 NAtoms=   16 NActive=   16 NUniq=   16 SFac= 1.00D+00 NAtFMM=   60 NAOKFM=F Big=F
 Integral buffers will be    131072 words long.
 Raffenetti 2 integral format.
 Two-electron integral symmetry is turned on.
 One-electron integrals computed using PRISM.
   1 Symmetry operations used in ECPInt.
 ECPInt:  NShTT=    2628 NPrTT=    9444 LenC2=    2603 LenP2D=    7567.
 LDataN:  DoStor=T MaxTD1= 4 Len=   56
 NBasis=   152 RedAO= T EigKep=  3.01D-04  NBF=   152
 NBsUse=   152 1.00D-06 EigRej= -1.00D+00 NBFU=   152
 ExpMin= 1.22D-01 ExpMax= 2.27D+03 ExpMxC= 3.41D+02 IAcc=3 IRadAn=         5 AccDes= 0.00D+00
 Harris functional with IExCor=  402 and IRadAn=       5 diagonalized for initial guess.
 HarFok:  IExCor=  402 AccDes= 0.00D+00 IRadAn=         5 IDoV= 1 UseB2=F ITyADJ=14
 ICtDFT=  3500011 ScaDFX=  1.000000  1.000000  1.000000  1.000000
 FoFCou: FMM=F IPFlag=           0 FMFlag=      100000 FMFlg1=           0
         NFxFlg=           0 DoJE=T BraDBF=F KetDBF=T FulRan=T
         wScrn=  0.000000 ICntrl=       500 IOpCl=  0 I1Cent=   200000004 NGrid=           0
         NMat0=    1 NMatS0=      1 NMatT0=    0 NMatD0=    1 NMtDS0=    0 NMtDT0=    0
 Petite list used in FoFCou.
 Requested convergence on RMS density matrix=1.00D-08 within 128 cycles.
 Requested convergence on MAX density matrix=1.00D-06.
 Requested convergence on             energy=1.00D-06.
 No special actions if energy rises.
 Integral accuracy reduced to 1.0D-05 until final iterations.
 Initial convergence to 1.0D-05 achieved.  Increase integral accuracy.
 SCF Done:  E(RB3LYP) =  -346.523575696     A.U. after   13 cycles
            NFock= 13  Conv=0.57D-08     -V/T= 2.0107

 **********************************************************************

            Population analysis using the SCF Density.

 **********************************************************************

 Orbital symmetries:
       Occupied  (A) (A) (A) (A) (A) (A) (A) (A) (A) (A) (A) (A)
                 (A) (A) (A) (A) (A) (A) (A) (A) (A) (A) (A) (A)
                 (A) (A) (A) (A) (A)
       Virtual   (A) (A) (A) (A) (A) (A) (A) (A) (A) (A) (A) (A)
                 (A) (A) (A) (A) (A) (A) (A) (A) (A) (A) (A) (A)
                 (A) (A) (A) (A) (A) (A) (A) (A) (A) (A) (A) (A)
                 (A) (A) (A) (A) (A) (A) (A) (A) (A) (A) (A) (A)
                 (A) (A) (A) (A) (A) (A) (A) (A) (A) (A) (A) (A)
                 (A) (A) (A) (A) (A) (A) (A) (A) (A) (A) (A) (A)
                 (A) (A) (A) (A) (A) (A) (A) (A) (A) (A) (A) (A)
                 (A) (A) (A) (A) (A) (A) (A) (A) (A) (A) (A) (A)
                 (A) (A) (A) (A) (A) (A) (A) (A) (A) (A) (A) (A)
                 (A) (A) (A) (A) (A) (A) (A) (A) (A) (A) (A) (A)
                 (A) (A) (A)
 The electronic state is 1-A.
 Alpha  occ. eigenvalues --  -19.13526 -10.24075 -10.19071 -10.18690 -10.18616
 Alpha  occ. eigenvalues --  -10.18461 -10.18398 -10.17947  -1.01554  -0.84358
 Alpha  occ. eigenvalues --   -0.75608  -0.73173  -0.66760  -0.59881  -0.57311
 Alpha  occ. eigenvalues --   -0.51937  -0.50661  -0.45786  -0.44726  -0.43775
 Alpha  occ. eigenvalues --   -0.42102  -0.41418  -0.35861  -0.35842  -0.34069
 Alpha  occ. eigenvalues --   -0.32981  -0.28350  -0.24990  -0.24013
 Alpha virt. eigenvalues --   -0.00678  -0.00025   0.04556   0.06963   0.08743
 Alpha virt. eigenvalues --    0.11353   0.11821   0.12600   0.14968   0.16572
 Alpha virt. eigenvalues --    0.17519   0.20064   0.24445   0.29161   0.29691
 Alpha virt. eigenvalues --    0.31029   0.32965   0.36646   0.41260   0.42291
 Alpha virt. eigenvalues --    0.43864   0.44984   0.45643   0.47380   0.48040
 Alpha virt. eigenvalues --    0.50288   0.50791   0.53483   0.54290   0.58744
 Alpha virt. eigenvalues --    0.58838   0.59937   0.60543   0.62922   0.64000
 Alpha virt. eigenvalues --    0.64677   0.65320   0.67397   0.68144   0.69129
 Alpha virt. eigenvalues --    0.70010   0.70029   0.73758   0.74137   0.75119
 Alpha virt. eigenvalues --    0.76614   0.82601   0.84848   0.90448   0.94824
 Alpha virt. eigenvalues --    1.01140   1.01197   1.05880   1.10851   1.18409
 Alpha virt. eigenvalues --    1.21948   1.25273   1.25894   1.26181   1.28045
 Alpha virt. eigenvalues --    1.29406   1.31573   1.34701   1.42601   1.46379
 Alpha virt. eigenvalues --    1.51007   1.54016   1.59213   1.66488   1.67209
 Alpha virt. eigenvalues --    1.67799   1.72456   1.73142   1.74464   1.75234
 Alpha virt. eigenvalues --    1.75451   1.76771   1.77625   1.79501   1.80590
 Alpha virt. eigenvalues --    1.85972   1.86258   1.88525   1.94466   1.95125
 Alpha virt. eigenvalues --    1.98766   1.98973   2.02088   2.07986   2.11436
 Alpha virt. eigenvalues --    2.12257   2.13232   2.15278   2.15510   2.22708
 Alpha virt. eigenvalues --    2.29484   2.29825   2.31324   2.33634   2.35272
 Alpha virt. eigenvalues --    2.38899   2.40723   2.48293   2.55887   2.61814
 Alpha virt. eigenvalues --    2.62739   2.64568   2.71862   2.72316   2.72887
 Alpha virt. eigenvalues --    2.83087   2.85262   2.87149   2.89383   2.94952
 Alpha virt. eigenvalues --    3.04790   3.06857   3.08731   3.16105   3.27103
 Alpha virt. eigenvalues --    3.33787   3.63001   3.77515
          Condensed to atoms (all electrons):
               1          2          3          4          5          6
     1  O    7.720675   0.371727  -0.083972   0.006036   0.000996   0.000004
     2  C    0.371727   4.540532   0.286626  -0.091100   0.017476  -0.000513
     3  C   -0.083972   0.286626   5.479851   0.285684   0.104881  -0.164008
     4  C    0.006036  -0.091100   0.285684   5.118808   0.228104   0.108343
     5  C    0.000996   0.017476   0.104881   0.228104   5.123522   0.244378
     6  C    0.000004  -0.000513  -0.164008   0.108343   0.244378   5.126727
     7  C   -0.000109   0.008687   0.111978  -0.147536   0.106241   0.251952
     8  C    0.002985  -0.065773   0.236878   0.085932  -0.153358   0.101997
     9  H    0.311254  -0.020249   0.012086   0.000121  -0.000063   0.000003
    10  H   -0.030297   0.365515  -0.031905   0.002459  -0.000216   0.000063
    11  H   -0.030297   0.365516  -0.031907   0.002460  -0.000216   0.000063
    12  H    0.024826  -0.025051  -0.071058   0.442875  -0.078352   0.014602
    13  H   -0.000020  -0.000399   0.016385  -0.076399   0.440751  -0.078107
    14  H    0.000000   0.000042  -0.001445   0.014725  -0.073916   0.437763
    15  H    0.000001  -0.000354   0.016436  -0.001688   0.015273  -0.076911
    16  H    0.000073  -0.015671  -0.084258   0.016092  -0.001791   0.015350
               7          8          9         10         11         12
     1  O   -0.000109   0.002985   0.311254  -0.030297  -0.030297   0.024826
     2  C    0.008687  -0.065773  -0.020249   0.365515   0.365516  -0.025051
     3  C    0.111978   0.236878   0.012086  -0.031905  -0.031907  -0.071058
     4  C   -0.147536   0.085932   0.000121   0.002459   0.002460   0.442875
     5  C    0.106241  -0.153358  -0.000063  -0.000216  -0.000216  -0.078352
     6  C    0.251952   0.101997   0.000003   0.000063   0.000063   0.014602
     7  C    5.056087   0.284425   0.000019  -0.000011  -0.000011  -0.002074
     8  C    0.284425   5.128321  -0.000533  -0.000106  -0.000106   0.017121
     9  H    0.000019  -0.000533   0.543838  -0.005409  -0.005409  -0.001435
    10  H   -0.000011  -0.000106  -0.005409   0.746337  -0.050834   0.001374
    11  H   -0.000011  -0.000106  -0.005409  -0.050834   0.746338   0.001374
    12  H   -0.002074   0.017121  -0.001435   0.001374   0.001374   0.702338
    13  H    0.015429  -0.001608   0.000000   0.000009   0.000009  -0.012522
    14  H   -0.074625   0.015274  -0.000000  -0.000001  -0.000001  -0.000274
    15  H    0.439494  -0.076188  -0.000000   0.000006   0.000006   0.000032
    16  H   -0.070678   0.438096  -0.000016   0.003598   0.003598  -0.000249
              13         14         15         16
     1  O   -0.000020   0.000000   0.000001   0.000073
     2  C   -0.000399   0.000042  -0.000354  -0.015671
     3  C    0.016385  -0.001445   0.016436  -0.084258
     4  C   -0.076399   0.014725  -0.001688   0.016092
     5  C    0.440751  -0.073916   0.015273  -0.001791
     6  C   -0.078107   0.437763  -0.076911   0.015350
     7  C    0.015429  -0.074625   0.439494  -0.070678
     8  C   -0.001608   0.015274  -0.076188   0.438096
     9  H    0.000000  -0.000000  -0.000000  -0.000016
    10  H    0.000009  -0.000001   0.000006   0.003598
    11  H    0.000009  -0.000001   0.000006   0.003598
    12  H   -0.012522  -0.000274   0.000032  -0.000249
    13  H    0.729919  -0.013754  -0.000337   0.000040
    14  H   -0.013754   0.730254  -0.013545  -0.000333
    15  H   -0.000337  -0.013545   0.732328  -0.014025
    16  H    0.000040  -0.000333  -0.014025   0.745086
 Mulliken charges:
               1
     1  O   -0.293881
     2  C    0.262989
     3  C   -0.082251
     4  C    0.005086
     5  C    0.026290
     6  C    0.018293
     7  C    0.020730
     8  C   -0.013357
     9  H    0.165793
    10  H   -0.000583
    11  H   -0.000583
    12  H   -0.013525
    13  H   -0.019394
    14  H   -0.020164
    15  H   -0.020528
    16  H   -0.034915
 Sum of Mulliken charges =  -0.00000
 Mulliken charges with hydrogens summed into heavy atoms:
               1
     1  O   -0.128089
     2  C    0.261823
     3  C   -0.082251
     4  C   -0.008438
     5  C    0.006896
     6  C   -0.001871
     7  C    0.000203
     8  C   -0.048272
 Electronic spatial extent (au):  <R**2>=           1003.1026
 Charge=             -0.0000 electrons
 Dipole moment (field-independent basis, Debye):
    X=             -1.2711    Y=             -1.2598    Z=              0.0000  Tot=              1.7896
 Quadrupole moment (field-independent basis, Debye-Ang):
   XX=            -37.1007   YY=            -44.7777   ZZ=            -50.6390
   XY=              3.0791   XZ=             -0.0001   YZ=              0.0000
 Traceless Quadrupole moment (field-independent basis, Debye-Ang):
   XX=              7.0718   YY=             -0.6052   ZZ=             -6.4665
   XY=              3.0791   XZ=             -0.0001   YZ=              0.0000
 Octapole moment (field-independent basis, Debye-Ang**2):
  XXX=            -46.1487  YYY=              2.4922  ZZZ=             -0.0000  XYY=             -0.6265
  XXY=             -5.1540  XXZ=              0.0003  XZZ=             -8.9347  YZZ=              0.0236
  YYZ=             -0.0000  XYZ=             -0.0000
 Hexadecapole moment (field-independent basis, Debye-Ang**3):
 XXXX=           -695.7416 YYYY=           -325.2856 ZZZZ=            -60.1678 XXXY=              1.6681
 XXXZ=             -0.0010 YYYX=             -4.6587 YYYZ=              0.0001 ZZZX=              0.0000
 ZZZY=             -0.0001 XXYY=           -205.1291 XXZZ=           -171.0422 YYZZ=            -72.0997
 XXYZ=              0.0002 YYXZ=              0.0000 ZZXY=             -0.5918
 N-N= 3.404864705761D+02 E-N=-1.485991824940D+03  KE= 3.428440960701D+02
 ******************************Gaussian NBO Version 3.1******************************
             N A T U R A L   A T O M I C   O R B I T A L   A N D
          N A T U R A L   B O N D   O R B I T A L   A N A L Y S I S
 ******************************Gaussian NBO Version 3.1******************************
       /RESON  / : Allow strongly delocalized NBO set

 Analyzing the SCF density

 Job title: 63                                                              

 Storage needed:     70248 in NPA,     93142 in NBO ( 939522656 available)
 GSVD:  LWork=       14400 too small for GESVD, short by        2432 words or        2432 for optimal perf.


 NATURAL POPULATIONS:  Natural atomic orbital occupancies 
                                                          
   NAO  Atom  No  lang   Type(AO)    Occupancy      Energy
 ----------------------------------------------------------
     1    O    1  S      Cor( 1S)     1.99974     -18.95422
     2    O    1  S      Val( 2S)     1.67062      -0.85398
     3    O    1  S      Ryd( 3S)     0.00128       1.42085
     4    O    1  px     Val( 2p)     1.45363      -0.27208
     5    O    1  px     Ryd( 3p)     0.00225       1.28341
     6    O    1  py     Val( 2p)     1.65215      -0.30382
     7    O    1  py     Ryd( 3p)     0.00067       1.13221
     8    O    1  pz     Val( 2p)     1.95647      -0.29588
     9    O    1  pz     Ryd( 3p)     0.00186       1.05026
    10    O    1  dxy    Ryd( 3d)     0.00116       3.14057
    11    O    1  dxz    Ryd( 3d)     0.00015       2.79517
    12    O    1  dyz    Ryd( 3d)     0.00100       2.74258
    13    O    1  dx2y2  Ryd( 3d)     0.00117       3.12966
    14    O    1  dz2    Ryd( 3d)     0.00068       3.02621

    15    C    2  S      Cor( 1S)     1.99906     -10.13237
    16    C    2  S      Val( 2S)     0.98554      -0.20956
    17    C    2  S      Ryd( 3S)     0.00327       0.77471
    18    C    2  px     Val( 2p)     0.95510      -0.07412
    19    C    2  px     Ryd( 3p)     0.00196       0.50998
    20    C    2  py     Val( 2p)     0.88941      -0.06426
    21    C    2  py     Ryd( 3p)     0.00495       0.55360
    22    C    2  pz     Val( 2p)     1.19294      -0.08254
    23    C    2  pz     Ryd( 3p)     0.00095       0.65549
    24    C    2  dxy    Ryd( 3d)     0.00168       2.24892
    25    C    2  dxz    Ryd( 3d)     0.00094       2.01706
    26    C    2  dyz    Ryd( 3d)     0.00175       2.38241
    27    C    2  dx2y2  Ryd( 3d)     0.00158       2.22235
    28    C    2  dz2    Ryd( 3d)     0.00086       2.24276

    29    C    3  S      Cor( 1S)     1.99885     -10.05675
    30    C    3  S      Val( 2S)     0.87240      -0.10877
    31    C    3  S      Ryd( 3S)     0.00145       0.55547
    32    C    3  px     Val( 2p)     1.07354      -0.06105
    33    C    3  px     Ryd( 3p)     0.00547       1.09220
    34    C    3  py     Val( 2p)     1.10638      -0.04945
    35    C    3  py     Ryd( 3p)     0.00424       0.86487
    36    C    3  pz     Val( 2p)     0.99639      -0.09363
    37    C    3  pz     Ryd( 3p)     0.00165       0.63342
    38    C    3  dxy    Ryd( 3d)     0.00078       2.46448
    39    C    3  dxz    Ryd( 3d)     0.00067       1.92882
    40    C    3  dyz    Ryd( 3d)     0.00069       1.93129
    41    C    3  dx2y2  Ryd( 3d)     0.00082       2.42179
    42    C    3  dz2    Ryd( 3d)     0.00042       2.20075

    43    C    4  S      Cor( 1S)     1.99888     -10.04497
    44    C    4  S      Val( 2S)     0.93532      -0.11724
    45    C    4  S      Ryd( 3S)     0.00149       0.57926
    46    C    4  px     Val( 2p)     1.13541      -0.03880
    47    C    4  px     Ryd( 3p)     0.00537       0.91136
    48    C    4  py     Val( 2p)     1.14193      -0.03707
    49    C    4  py     Ryd( 3p)     0.00497       0.84702
    50    C    4  pz     Val( 2p)     0.99330      -0.09217
    51    C    4  pz     Ryd( 3p)     0.00129       0.57232
    52    C    4  dxy    Ryd( 3d)     0.00073       2.54214
    53    C    4  dxz    Ryd( 3d)     0.00046       1.93902
    54    C    4  dyz    Ryd( 3d)     0.00045       1.94905
    55    C    4  dx2y2  Ryd( 3d)     0.00070       2.46895
    56    C    4  dz2    Ryd( 3d)     0.00040       2.23399

    57    C    5  S      Cor( 1S)     1.99894     -10.05326
    58    C    5  S      Val( 2S)     0.94272      -0.12889
    59    C    5  S      Ryd( 3S)     0.00117       0.58396
    60    C    5  px     Val( 2p)     1.08125      -0.02987
    61    C    5  px     Ryd( 3p)     0.00419       0.68461
    62    C    5  py     Val( 2p)     1.17962      -0.04710
    63    C    5  py     Ryd( 3p)     0.00600       0.99896
    64    C    5  pz     Val( 2p)     0.99483      -0.09553
    65    C    5  pz     Ryd( 3p)     0.00088       0.56515
    66    C    5  dxy    Ryd( 3d)     0.00073       2.46348
    67    C    5  dxz    Ryd( 3d)     0.00057       1.94511
    68    C    5  dyz    Ryd( 3d)     0.00036       1.92199
    69    C    5  dx2y2  Ryd( 3d)     0.00075       2.50236
    70    C    5  dz2    Ryd( 3d)     0.00039       2.23419

    71    C    6  S      Cor( 1S)     1.99893     -10.05301
    72    C    6  S      Val( 2S)     0.94461      -0.13139
    73    C    6  S      Ryd( 3S)     0.00124       0.56818
    74    C    6  px     Val( 2p)     1.18525      -0.04850
    75    C    6  px     Ryd( 3p)     0.00586       1.00624
    76    C    6  py     Val( 2p)     1.07669      -0.03272
    77    C    6  py     Ryd( 3p)     0.00412       0.66260
    78    C    6  pz     Val( 2p)     1.00879      -0.09679
    79    C    6  pz     Ryd( 3p)     0.00101       0.56433
    80    C    6  dxy    Ryd( 3d)     0.00071       2.45212
    81    C    6  dxz    Ryd( 3d)     0.00036       1.92238
    82    C    6  dyz    Ryd( 3d)     0.00055       1.94368
    83    C    6  dx2y2  Ryd( 3d)     0.00077       2.50987
    84    C    6  dz2    Ryd( 3d)     0.00039       2.22862

    85    C    7  S      Cor( 1S)     1.99894     -10.05542
    86    C    7  S      Val( 2S)     0.94192      -0.13137
    87    C    7  S      Ryd( 3S)     0.00116       0.57126
    88    C    7  px     Val( 2p)     1.12297      -0.03952
    89    C    7  px     Ryd( 3p)     0.00495       0.81580
    90    C    7  py     Val( 2p)     1.13780      -0.04369
    91    C    7  py     Ryd( 3p)     0.00534       0.85577
    92    C    7  pz     Val( 2p)     0.99950      -0.09792
    93    C    7  pz     Ryd( 3p)     0.00086       0.56171
    94    C    7  dxy    Ryd( 3d)     0.00078       2.52653
    95    C    7  dxz    Ryd( 3d)     0.00049       1.93403
    96    C    7  dyz    Ryd( 3d)     0.00045       1.92988
    97    C    7  dx2y2  Ryd( 3d)     0.00069       2.43423
    98    C    7  dz2    Ryd( 3d)     0.00039       2.23274

    99    C    8  S      Cor( 1S)     1.99888     -10.05234
   100    C    8  S      Val( 2S)     0.93108      -0.12464
   101    C    8  S      Ryd( 3S)     0.00148       0.57555
   102    C    8  px     Val( 2p)     1.08848      -0.03833
   103    C    8  px     Ryd( 3p)     0.00373       0.73095
   104    C    8  py     Val( 2p)     1.17572      -0.05141
   105    C    8  py     Ryd( 3p)     0.00595       0.98857
   106    C    8  pz     Val( 2p)     1.01478      -0.10074
   107    C    8  pz     Ryd( 3p)     0.00079       0.56879
   108    C    8  dxy    Ryd( 3d)     0.00072       2.46041
   109    C    8  dxz    Ryd( 3d)     0.00054       1.94209
   110    C    8  dyz    Ryd( 3d)     0.00034       1.93131
   111    C    8  dx2y2  Ryd( 3d)     0.00070       2.51544
   112    C    8  dz2    Ryd( 3d)     0.00040       2.22722

   113    H    9  S      Val( 1S)     0.53398       0.10046
   114    H    9  S      Ryd( 2S)     0.00130       0.40015
   115    H    9  px     Ryd( 2p)     0.00213       2.43139
   116    H    9  py     Ryd( 2p)     0.00110       1.81287
   117    H    9  pz     Ryd( 2p)     0.00164       1.62908

   118    H   10  S      Val( 1S)     0.81088       0.04691
   119    H   10  S      Ryd( 2S)     0.00249       0.34785
   120    H   10  px     Ryd( 2p)     0.00024       1.77354
   121    H   10  py     Ryd( 2p)     0.00029       2.00738
   122    H   10  pz     Ryd( 2p)     0.00062       2.14366

   123    H   11  S      Val( 1S)     0.81088       0.04691
   124    H   11  S      Ryd( 2S)     0.00249       0.34785
   125    H   11  px     Ryd( 2p)     0.00024       1.77353
   126    H   11  py     Ryd( 2p)     0.00029       2.00739
   127    H   11  pz     Ryd( 2p)     0.00062       2.14365

   128    H   12  S      Val( 1S)     0.75586       0.10533
   129    H   12  S      Ryd( 2S)     0.00255       0.35742
   130    H   12  px     Ryd( 2p)     0.00050       2.20701
   131    H   12  py     Ryd( 2p)     0.00045       2.21393
   132    H   12  pz     Ryd( 2p)     0.00016       1.67903

   133    H   13  S      Val( 1S)     0.77665       0.08623
   134    H   13  S      Ryd( 2S)     0.00165       0.33017
   135    H   13  px     Ryd( 2p)     0.00015       2.02085
   136    H   13  py     Ryd( 2p)     0.00075       2.35108
   137    H   13  pz     Ryd( 2p)     0.00018       1.65770

   138    H   14  S      Val( 1S)     0.77690       0.08489
   139    H   14  S      Ryd( 2S)     0.00162       0.32784
   140    H   14  px     Ryd( 2p)     0.00078       2.36580
   141    H   14  py     Ryd( 2p)     0.00012       1.99547
   142    H   14  pz     Ryd( 2p)     0.00019       1.65730

   143    H   15  S      Val( 1S)     0.77665       0.08289
   144    H   15  S      Ryd( 2S)     0.00165       0.32659
   145    H   15  px     Ryd( 2p)     0.00042       2.16055
   146    H   15  py     Ryd( 2p)     0.00048       2.20034
   147    H   15  pz     Ryd( 2p)     0.00019       1.65515

   148    H   16  S      Val( 1S)     0.78120       0.07379
   149    H   16  S      Ryd( 2S)     0.00186       0.33424
   150    H   16  px     Ryd( 2p)     0.00014       2.02996
   151    H   16  py     Ryd( 2p)     0.00075       2.34435
   152    H   16  pz     Ryd( 2p)     0.00020       1.66101

 WARNING:  1 low occupancy (<1.9990e) core orbital  found on  C    3
           1 low occupancy (<1.9990e) core orbital  found on  C    4
           1 low occupancy (<1.9990e) core orbital  found on  C    5
           1 low occupancy (<1.9990e) core orbital  found on  C    6
           1 low occupancy (<1.9990e) core orbital  found on  C    7
           1 low occupancy (<1.9990e) core orbital  found on  C    8


 Summary of Natural Population Analysis:                  
                                                          
                                       Natural Population 
                Natural  -----------------------------------------------
    Atom  No    Charge         Core      Valence    Rydberg      Total
 -----------------------------------------------------------------------
      O    1   -0.74283      1.99974     6.73287    0.01022     8.74283
      C    2   -0.03999      1.99906     4.02300    0.01793     6.03999
      C    3   -0.06374      1.99885     4.04871    0.01619     6.06374
      C    4   -0.22068      1.99888     4.20596    0.01584     6.22068
      C    5   -0.21240      1.99894     4.19844    0.01503     6.21240
      C    6   -0.22927      1.99893     4.21534    0.01500     6.22927
      C    7   -0.21623      1.99894     4.20219    0.01510     6.21623
      C    8   -0.22361      1.99888     4.21006    0.01467     6.22361
      H    9    0.45985      0.00000     0.53398    0.00616     0.54015
      H   10    0.18547      0.00000     0.81088    0.00365     0.81453
      H   11    0.18547      0.00000     0.81088    0.00365     0.81453
      H   12    0.24048      0.00000     0.75586    0.00366     0.75952
      H   13    0.22063      0.00000     0.77665    0.00272     0.77937
      H   14    0.22039      0.00000     0.77690    0.00270     0.77961
      H   15    0.22062      0.00000     0.77665    0.00273     0.77938
      H   16    0.21585      0.00000     0.78120    0.00295     0.78415
 =======================================================================
   * Total *   -0.00000     15.99221    41.85958    0.14821    58.00000

                                 Natural Population      
 --------------------------------------------------------
   Core                      15.99221 ( 99.9513% of  16)
   Valence                   41.85958 ( 99.6657% of  42)
   Natural Minimal Basis     57.85179 ( 99.7445% of  58)
   Natural Rydberg Basis      0.14821 (  0.2555% of  58)
 --------------------------------------------------------

    Atom  No          Natural Electron Configuration
 ----------------------------------------------------------------------------
      O    1      [core]2S( 1.67)2p( 5.06)
      C    2      [core]2S( 0.99)2p( 3.04)3p( 0.01)3d( 0.01)
      C    3      [core]2S( 0.87)2p( 3.18)3p( 0.01)
      C    4      [core]2S( 0.94)2p( 3.27)3p( 0.01)
      C    5      [core]2S( 0.94)2p( 3.26)3p( 0.01)
      C    6      [core]2S( 0.94)2p( 3.27)3p( 0.01)
      C    7      [core]2S( 0.94)2p( 3.26)3p( 0.01)
      C    8      [core]2S( 0.93)2p( 3.28)3p( 0.01)
      H    9            1S( 0.53)
      H   10            1S( 0.81)
      H   11            1S( 0.81)
      H   12            1S( 0.76)
      H   13            1S( 0.78)
      H   14            1S( 0.78)
      H   15            1S( 0.78)
      H   16            1S( 0.78)


 NATURAL BOND ORBITAL ANALYSIS:

                       Occupancies       Lewis Structure    Low   High
           Occ.    -------------------  -----------------   occ   occ
  Cycle   Thresh.   Lewis   Non-Lewis     CR  BD  3C  LP    (L)   (NL)   Dev
 =============================================================================
   1(1)    1.90    54.61429   3.38571      8  16   0   5     3      3    0.45
   2(2)    1.90    54.61429   3.38571      8  16   0   5     3      3    0.45
   3(1)    1.80    54.61429   3.38571      8  16   0   5     3      3    0.45
   4(2)    1.80    54.61429   3.38571      8  16   0   5     3      3    0.45
   5(1)    1.70    54.61429   3.38571      8  16   0   5     3      3    0.45
   6(2)    1.70    54.61429   3.38571      8  16   0   5     3      3    0.45
   7(1)    1.60    56.60036   1.39964      8  19   0   2     0      3    0.42
   8(2)    1.60    56.55499   1.44501      8  19   0   2     0      3    0.45
   9(3)    1.60    55.93783   2.06217      8  18   0   3     1      3    0.44
  10(4)    1.60    56.60036   1.39964      8  19   0   2     0      3    0.42
  11(1)    1.50    56.60036   1.39964      8  19   0   2     0      3    0.42
  12(2)    1.50    56.55499   1.44501      8  19   0   2     0      3    0.45
  13(3)    1.50    55.93783   2.06217      8  18   0   3     1      3    0.44
  14(4)    1.50    56.60036   1.39964      8  19   0   2     0      3    0.42
  15(1)    1.60    56.60036   1.39964      8  19   0   2     0      3    0.42
 -----------------------------------------------------------------------------

 Structure accepted: RESONANCE keyword permits strongly delocalized structure

 WARNING:  1 low occupancy (<1.9990e) core orbital  found on  C    3
           1 low occupancy (<1.9990e) core orbital  found on  C    4
           1 low occupancy (<1.9990e) core orbital  found on  C    5
           1 low occupancy (<1.9990e) core orbital  found on  C    6
           1 low occupancy (<1.9990e) core orbital  found on  C    7
           1 low occupancy (<1.9990e) core orbital  found on  C    8

 --------------------------------------------------------
   Core                     15.99223 ( 99.951% of  16)
   Valence Lewis            40.60813 ( 96.686% of  42)
  ==================       ============================
   Total Lewis              56.60036 ( 97.587% of  58)
  -----------------------------------------------------
   Valence non-Lewis         1.29549 (  2.234% of  58)
   Rydberg non-Lewis         0.10415 (  0.180% of  58)
  ==================       ============================
   Total non-Lewis           1.39964 (  2.413% of  58)
 --------------------------------------------------------


       (Occupancy)   Bond orbital/ Coefficients/ Hybrids
 ---------------------------------------------------------------------------------
     1. (1.99513) BD ( 1) O   1 - C   2  
                ( 67.42%)   0.8211* O   1 s( 32.49%)p 2.08( 67.44%)d 0.00(  0.07%)
                                            0.0001 -0.5700 -0.0049 -0.4333 -0.0034
                                            0.6976 -0.0005 -0.0000  0.0000  0.0122
                                           -0.0000  0.0000  0.0170  0.0158
                ( 32.58%)   0.5708* C   2 s( 21.65%)p 3.61( 78.07%)d 0.01(  0.28%)
                                           -0.0000 -0.4631 -0.0452  0.5179  0.0264
                                           -0.7148 -0.0307  0.0000  0.0000  0.0433
                                           -0.0000  0.0000  0.0148  0.0266
     2. (1.98834) BD ( 1) O   1 - H   9  
                ( 73.22%)   0.8557* O   1 s( 19.94%)p 4.01( 79.98%)d 0.00(  0.08%)
                                           -0.0002 -0.4460 -0.0212  0.8753  0.0340
                                            0.1797 -0.0139 -0.0000 -0.0000 -0.0222
                                            0.0000  0.0000 -0.0122  0.0136
                ( 26.78%)   0.5175* H   9 s( 99.61%)p 0.00(  0.39%)
                                           -0.9980  0.0026 -0.0620 -0.0100  0.0000
     3. (1.97512) BD ( 1) C   2 - C   3  
                ( 48.96%)   0.6997* C   2 s( 30.82%)p 2.24( 69.13%)d 0.00(  0.05%)
                                            0.0003  0.5552  0.0025  0.8014 -0.0117
                                            0.2210 -0.0006 -0.0000 -0.0000  0.0109
                                           -0.0000 -0.0000  0.0168 -0.0101
                ( 51.04%)   0.7144* C   3 s( 30.50%)p 2.28( 69.46%)d 0.00(  0.04%)
                                            0.0001  0.5522  0.0013 -0.8130  0.0095
                                           -0.1831  0.0022  0.0000 -0.0000  0.0068
                                           -0.0000 -0.0000  0.0147 -0.0120
     4. (1.97788) BD ( 1) C   2 - H  10  
                ( 59.87%)   0.7738* C   2 s( 23.82%)p 3.20( 76.13%)d 0.00(  0.05%)
                                           -0.0001  0.4879 -0.0125 -0.2092 -0.0073
                                           -0.4667  0.0041  0.7068 -0.0084  0.0057
                                           -0.0040 -0.0175 -0.0048  0.0112
                ( 40.13%)   0.6335* H  10 s( 99.91%)p 0.00(  0.09%)
                                            0.9996 -0.0061  0.0053  0.0158 -0.0240
     5. (1.97788) BD ( 1) C   2 - H  11  
                ( 59.87%)   0.7738* C   2 s( 23.82%)p 3.20( 76.13%)d 0.00(  0.05%)
                                           -0.0001  0.4879 -0.0125 -0.2092 -0.0073
                                           -0.4667  0.0041 -0.7068  0.0084  0.0057
                                            0.0040  0.0175 -0.0048  0.0112
                ( 40.13%)   0.6335* H  11 s( 99.91%)p 0.00(  0.09%)
                                            0.9996 -0.0061  0.0053  0.0158  0.0240
     6. (1.97033) BD ( 1) C   3 - C   4  
                ( 51.04%)   0.7144* C   3 s( 34.90%)p 1.86( 65.06%)d 0.00(  0.04%)
                                           -0.0001  0.5908 -0.0004  0.2269 -0.0160
                                            0.7738  0.0098  0.0000  0.0000  0.0091
                                            0.0000  0.0000 -0.0123 -0.0114
                ( 48.96%)   0.6997* C   4 s( 35.23%)p 1.84( 64.72%)d 0.00(  0.05%)
                                            0.0001  0.5935  0.0044 -0.2658 -0.0235
                                           -0.7590  0.0049 -0.0000  0.0000  0.0092
                                           -0.0000  0.0000 -0.0147 -0.0125
     7. (1.65161) BD ( 2) C   3 - C   4  
                ( 50.11%)   0.7079* C   3 s(  0.00%)p 1.00( 99.96%)d 0.00(  0.04%)
                                           -0.0000 -0.0000  0.0000  0.0000 -0.0000
                                           -0.0000  0.0000  0.9998 -0.0027  0.0000
                                            0.0138  0.0140  0.0000  0.0000
                ( 49.89%)   0.7063* C   4 s(  0.00%)p 1.00( 99.95%)d 0.00(  0.05%)
                                           -0.0000 -0.0000 -0.0000  0.0000  0.0000
                                           -0.0000 -0.0000  0.9998 -0.0034 -0.0000
                                            0.0054 -0.0208 -0.0000 -0.0000
     8. (1.97090) BD ( 1) C   3 - C   8  
                ( 50.77%)   0.7125* C   3 s( 34.55%)p 1.89( 65.41%)d 0.00(  0.04%)
                                           -0.0001  0.5878  0.0025  0.5355 -0.0103
                                           -0.6058 -0.0159 -0.0000 -0.0000 -0.0161
                                           -0.0000  0.0000 -0.0019 -0.0119
                ( 49.23%)   0.7016* C   8 s( 35.84%)p 1.79( 64.12%)d 0.00(  0.04%)
                                            0.0001  0.5986  0.0032 -0.5653 -0.0182
                                            0.5666 -0.0154  0.0000 -0.0000 -0.0169
                                           -0.0000  0.0000 -0.0014 -0.0124
     9. (1.97596) BD ( 1) C   4 - C   5  
                ( 50.19%)   0.7084* C   4 s( 35.80%)p 1.79( 64.15%)d 0.00(  0.04%)
                                            0.0000  0.5982  0.0138  0.7754  0.0005
                                            0.1966  0.0411 -0.0000  0.0000  0.0057
                                           -0.0000  0.0000  0.0165 -0.0117
                ( 49.81%)   0.7058* C   5 s( 35.84%)p 1.79( 64.11%)d 0.00(  0.04%)
                                            0.0000  0.5986  0.0065 -0.7857 -0.0171
                                           -0.1490  0.0354  0.0000  0.0000  0.0087
                                           -0.0000  0.0000  0.0150 -0.0120
    10. (1.97830) BD ( 1) C   4 - H  12  
                ( 62.26%)   0.7891* C   4 s( 28.89%)p 2.46( 71.08%)d 0.00(  0.03%)
                                           -0.0003  0.5373 -0.0145 -0.5714  0.0064
                                            0.6199 -0.0012  0.0000 -0.0000 -0.0144
                                           -0.0000  0.0000 -0.0005 -0.0100
                ( 37.74%)   0.6143* H  12 s( 99.90%)p 0.00(  0.10%)
                                            0.9995 -0.0037  0.0224 -0.0216 -0.0000
    11. (1.97765) BD ( 1) C   5 - C   6  
                ( 49.98%)   0.7070* C   5 s( 35.85%)p 1.79( 64.10%)d 0.00(  0.04%)
                                            0.0000  0.5987  0.0094  0.5637  0.0365
                                           -0.5671  0.0175 -0.0000 -0.0000 -0.0171
                                           -0.0000  0.0000 -0.0026 -0.0118
                ( 50.02%)   0.7072* C   6 s( 35.83%)p 1.79( 64.13%)d 0.00(  0.04%)
                                            0.0000  0.5985  0.0083 -0.5217  0.0203
                                            0.6063  0.0345  0.0000  0.0000 -0.0173
                                           -0.0000  0.0000  0.0002 -0.0119
    12. (1.67424) BD ( 2) C   5 - C   6  
                ( 49.48%)   0.7034* C   5 s(  0.00%)p 1.00( 99.96%)d 0.00(  0.04%)
                                            0.0000  0.0000 -0.0000  0.0000 -0.0000
                                           -0.0000  0.0000  0.9997 -0.0112 -0.0000
                                            0.0048 -0.0205 -0.0000 -0.0000
                ( 50.52%)   0.7108* C   6 s(  0.00%)p 1.00( 99.96%)d 0.00(  0.04%)
                                           -0.0000 -0.0000 -0.0000  0.0000 -0.0000
                                           -0.0000 -0.0000  0.9997 -0.0129  0.0000
                                           -0.0199  0.0058 -0.0000  0.0000
    13. (1.98028) BD ( 1) C   5 - H  13  
                ( 61.19%)   0.7822* C   5 s( 28.21%)p 2.54( 71.76%)d 0.00(  0.03%)
                                           -0.0003  0.5310 -0.0134  0.2507 -0.0027
                                            0.8091 -0.0074  0.0000  0.0000  0.0085
                                           -0.0000  0.0000 -0.0123 -0.0098
                ( 38.81%)   0.6230* H  13 s( 99.91%)p 0.00(  0.09%)
                                            0.9995 -0.0019 -0.0089 -0.0287 -0.0000
    14. (1.97709) BD ( 1) C   6 - C   7  
                ( 49.89%)   0.7063* C   6 s( 35.60%)p 1.81( 64.36%)d 0.00(  0.04%)
                                            0.0000  0.5966  0.0085 -0.2133  0.0330
                                           -0.7723 -0.0225 -0.0000 -0.0000  0.0112
                                           -0.0000  0.0000 -0.0133 -0.0119
                ( 50.11%)   0.7079* C   7 s( 35.80%)p 1.79( 64.15%)d 0.00(  0.04%)
                                            0.0000  0.5983  0.0081  0.2696  0.0402
                                            0.7531 -0.0011  0.0000 -0.0000  0.0088
                                            0.0000  0.0000 -0.0147 -0.0118
    15. (1.98047) BD ( 1) C   6 - H  14  
                ( 61.18%)   0.7822* C   6 s( 28.49%)p 2.51( 71.48%)d 0.00(  0.03%)
                                           -0.0003  0.5336 -0.0137  0.8252 -0.0075
                                            0.1838 -0.0014 -0.0000 -0.0000  0.0062
                                           -0.0000 -0.0000  0.0134 -0.0098
                ( 38.82%)   0.6230* H  14 s( 99.91%)p 0.00(  0.09%)
                                            0.9995 -0.0019 -0.0293 -0.0066  0.0000
    16. (1.97618) BD ( 1) C   7 - C   8  
                ( 49.68%)   0.7048* C   7 s( 35.83%)p 1.79( 64.12%)d 0.00(  0.04%)
                                            0.0000  0.5986  0.0086 -0.7748 -0.0018
                                           -0.1981 -0.0399  0.0000 -0.0000  0.0060
                                           -0.0000 -0.0000  0.0162 -0.0120
                ( 50.32%)   0.7094* C   8 s( 36.17%)p 1.76( 63.78%)d 0.00(  0.04%)
                                            0.0000  0.6013  0.0136  0.7841  0.0175
                                            0.1466 -0.0359 -0.0000 -0.0000  0.0083
                                           -0.0000 -0.0000  0.0149 -0.0117
    17. (1.68472) BD ( 2) C   7 - C   8  
                ( 49.44%)   0.7031* C   7 s(  0.00%)p 1.00( 99.96%)d 0.00(  0.04%)
                                           -0.0000  0.0000 -0.0000  0.0000 -0.0000
                                           -0.0000  0.0000  0.9997 -0.0108  0.0000
                                           -0.0203  0.0058 -0.0000  0.0000
                ( 50.56%)   0.7111* C   8 s(  0.00%)p 1.00( 99.96%)d 0.00(  0.04%)
                                            0.0000 -0.0000 -0.0000  0.0000  0.0000
                                           -0.0000  0.0000  0.9998 -0.0069  0.0000
                                            0.0149  0.0134  0.0000 -0.0000
    18. (1.98034) BD ( 1) C   7 - H  15  
                ( 61.18%)   0.7822* C   7 s( 28.27%)p 2.54( 71.70%)d 0.00(  0.03%)
                                           -0.0003  0.5315 -0.0139  0.5701 -0.0052
                                           -0.6260  0.0065 -0.0000  0.0000 -0.0149
                                           -0.0000  0.0000 -0.0015 -0.0099
                ( 38.82%)   0.6230* H  15 s( 99.91%)p 0.00(  0.09%)
                                            0.9995 -0.0018 -0.0203  0.0222  0.0000
    19. (1.97989) BD ( 1) C   8 - H  16  
                ( 60.98%)   0.7809* C   8 s( 27.90%)p 2.58( 72.07%)d 0.00(  0.03%)
                                            0.0003 -0.5280  0.0140  0.2534 -0.0106
                                            0.8102 -0.0027  0.0000  0.0000 -0.0088
                                           -0.0000 -0.0000  0.0122  0.0102
                ( 39.02%)   0.6247* H  16 s( 99.91%)p 0.00(  0.09%)
                                           -0.9996  0.0022 -0.0079 -0.0288 -0.0000
    20. (1.99974) CR ( 1) O   1           s(100.00%)p 0.00(  0.00%)
                                            1.0000 -0.0000 -0.0000  0.0002  0.0000
                                           -0.0000 -0.0000 -0.0000 -0.0000 -0.0000
                                            0.0000  0.0000 -0.0000  0.0000
    21. (1.99907) CR ( 1) C   2           s(100.00%)p 0.00(  0.00%)
                                            1.0000 -0.0001 -0.0000 -0.0003  0.0000
                                           -0.0002  0.0000  0.0000  0.0000 -0.0000
                                            0.0000  0.0000 -0.0000  0.0000
    22. (1.99884) CR ( 1) C   3           s(100.00%)p 0.00(  0.00%)
                                            1.0000  0.0000 -0.0000  0.0001 -0.0000
                                            0.0001 -0.0000  0.0000 -0.0000 -0.0000
                                            0.0000  0.0000 -0.0000 -0.0000
    23. (1.99888) CR ( 1) C   4           s(100.00%)p 0.00(  0.00%)
                                            1.0000  0.0001 -0.0000 -0.0002  0.0000
                                            0.0002 -0.0000  0.0000 -0.0000 -0.0000
                                           -0.0000 -0.0000  0.0000 -0.0000
    24. (1.99894) CR ( 1) C   5           s(100.00%)p 0.00(  0.00%)
                                            1.0000  0.0001 -0.0000  0.0001 -0.0000
                                            0.0003 -0.0000 -0.0000  0.0000  0.0000
                                           -0.0000  0.0000 -0.0000 -0.0000
    25. (1.99894) CR ( 1) C   6           s(100.00%)p 0.00(  0.00%)
                                            1.0000  0.0001 -0.0000  0.0003 -0.0000
                                            0.0001 -0.0000  0.0000 -0.0000  0.0000
                                           -0.0000  0.0000  0.0000 -0.0000
    26. (1.99894) CR ( 1) C   7           s(100.00%)p 0.00(  0.00%)
                                            1.0000  0.0001 -0.0000  0.0002 -0.0000
                                           -0.0002  0.0000 -0.0000  0.0000 -0.0000
                                           -0.0000  0.0000 -0.0000 -0.0000
    27. (1.99888) CR ( 1) C   8           s(100.00%)p 0.00(  0.00%)
                                            1.0000  0.0001 -0.0000 -0.0000  0.0000
                                           -0.0003  0.0000 -0.0000  0.0000  0.0000
                                           -0.0000 -0.0000 -0.0000 -0.0000
    28. (1.97789) LP ( 1) O   1           s( 47.58%)p 1.10( 52.38%)d 0.00(  0.04%)
                                           -0.0000  0.6897 -0.0127  0.2089 -0.0054
                                            0.6929 -0.0073 -0.0000  0.0000 -0.0103
                                            0.0000  0.0000  0.0148  0.0054
    29. (1.95795) LP ( 2) O   1           s(  0.00%)p 1.00( 99.95%)d 0.00(  0.05%)
                                           -0.0000  0.0000 -0.0000  0.0000 -0.0000
                                            0.0000 -0.0000  0.9996 -0.0152 -0.0000
                                           -0.0079 -0.0215  0.0000  0.0000
    30. (0.00152) RY*( 1) O   1           s(  0.00%)p 1.00( 92.42%)d 0.08(  7.58%)
                                            0.0000 -0.0000  0.0000  0.0000  0.0000
                                            0.0000  0.0000  0.0104  0.9613  0.0000
                                            0.1301 -0.2427  0.0000  0.0000
    31. (0.00109) RY*( 2) O   1           s( 25.65%)p 2.36( 60.63%)d 0.53( 13.72%)
                                            0.0000  0.0049  0.5065  0.0007  0.6211
                                            0.0056  0.4696  0.0000 -0.0000 -0.0833
                                           -0.0000  0.0000  0.3554 -0.0625
    32. (0.00009) RY*( 3) O   1           s(  1.95%)p44.03( 85.81%)d 6.28( 12.24%)
    33. (0.00002) RY*( 4) O   1           s( 66.92%)p 0.46( 30.77%)d 0.03(  2.31%)
    34. (0.00001) RY*( 5) O   1           s(  1.16%)p 9.82( 11.43%)d75.12( 87.41%)
    35. (0.00002) RY*( 6) O   1           s(  3.30%)p 2.94(  9.69%)d26.40( 87.02%)
    36. (0.00000) RY*( 7) O   1           s(  0.00%)p 1.00(  5.83%)d16.15( 94.17%)
    37. (0.00000) RY*( 8) O   1           s(  0.00%)p 1.00(  1.81%)d54.34( 98.19%)
    38. (0.00001) RY*( 9) O   1           s(  1.01%)p 1.86(  1.87%)d96.50( 97.12%)
    39. (0.00454) RY*( 1) C   2           s( 13.01%)p 6.47( 84.20%)d 0.21(  2.79%)
                                            0.0000 -0.0176  0.3603  0.0162  0.0535
                                           -0.0284  0.9154  0.0000 -0.0000  0.0936
                                            0.0000  0.0000  0.1384  0.0027
    40. (0.00324) RY*( 2) C   2           s( 30.63%)p 1.27( 38.81%)d 1.00( 30.57%)
                                            0.0000  0.0125  0.5533 -0.0047  0.5460
                                           -0.0199 -0.2992 -0.0000 -0.0000 -0.2460
                                            0.0000  0.0000  0.4929 -0.0467
    41. (0.00179) RY*( 3) C   2           s(  0.00%)p 1.00( 10.10%)d 8.90( 89.90%)
                                           -0.0000 -0.0000  0.0000  0.0000  0.0000
                                           -0.0000  0.0000  0.0091 -0.3176 -0.0000
                                           -0.6681  0.6728 -0.0000 -0.0000
    42. (0.00117) RY*( 4) C   2           s(  0.00%)p 1.00( 55.07%)d 0.82( 44.93%)
                                           -0.0000  0.0000  0.0000 -0.0000 -0.0000
                                            0.0000 -0.0000  0.0255  0.7417 -0.0000
                                            0.2669  0.6148  0.0000 -0.0000
    43. (0.00042) RY*( 5) C   2           s( 31.82%)p 0.03(  1.07%)d 2.11( 67.11%)
                                           -0.0000 -0.0102  0.5640  0.0339 -0.0471
                                           -0.0379 -0.0769  0.0000 -0.0000 -0.2707
                                            0.0000 -0.0000 -0.7701 -0.0684
    44. (0.00030) RY*( 6) C   2           s(  3.66%)p16.21( 59.34%)d10.11( 37.00%)
                                            0.0000 -0.0251  0.1897  0.0134 -0.7683
                                           -0.0378 -0.0387  0.0000 -0.0000 -0.4723
                                            0.0000  0.0000  0.3681 -0.1072
    45. (0.00003) RY*( 7) C   2           s( 18.54%)p 0.84( 15.50%)d 3.56( 65.97%)
    46. (0.00001) RY*( 8) C   2           s(  0.00%)p 1.00( 34.89%)d 1.87( 65.11%)
    47. (0.00001) RY*( 9) C   2           s(  2.23%)p 0.71(  1.57%)d43.19( 96.20%)
    48. (0.00594) RY*( 1) C   3           s(  7.20%)p12.17( 87.68%)d 0.71(  5.12%)
                                            0.0000  0.0081  0.2683  0.0184  0.9184
                                            0.0099 -0.1815  0.0000  0.0000  0.1669
                                           -0.0000 -0.0000  0.1511 -0.0222
    49. (0.00410) RY*( 2) C   3           s(  2.54%)p36.79( 93.56%)d 1.53(  3.89%)
                                            0.0000  0.0026  0.1595  0.0119  0.1245
                                           -0.0117  0.9591 -0.0000 -0.0000 -0.0685
                                            0.0000  0.0000  0.1820 -0.0334
    50. (0.00196) RY*( 3) C   3           s(  0.00%)p 1.00( 80.39%)d 0.24( 19.61%)
                                           -0.0000  0.0000 -0.0000  0.0000  0.0000
                                           -0.0000  0.0000  0.0110  0.8966 -0.0000
                                           -0.3665 -0.2484  0.0000  0.0000
    51. (0.00105) RY*( 4) C   3           s( 86.94%)p 0.07(  6.16%)d 0.08(  6.90%)
                                           -0.0000 -0.0051  0.9324 -0.0099 -0.2305
                                            0.0011 -0.0916  0.0000  0.0000 -0.1258
                                           -0.0000  0.0000 -0.2285 -0.0300
    52. (0.00073) RY*( 5) C   3           s(  0.00%)p 1.00(  4.27%)d22.43( 95.73%)
                                            0.0000  0.0000 -0.0000  0.0000  0.0000
                                           -0.0000  0.0000 -0.0109  0.2063  0.0000
                                           -0.1509  0.9667  0.0000  0.0000
    53. (0.00026) RY*( 6) C   3           s(  0.00%)p 1.00( 15.38%)d 5.50( 84.62%)
                                            0.0000  0.0000 -0.0000  0.0000 -0.0000
                                           -0.0000  0.0000 -0.0125  0.3919  0.0000
                                            0.9180  0.0595  0.0000 -0.0000
    54. (0.00020) RY*( 7) C   3           s(  0.12%)p23.24(  2.84%)d99.99( 97.03%)
                                           -0.0000 -0.0003  0.0350  0.0055 -0.0983
                                           -0.0210  0.1353  0.0000 -0.0000  0.9294
                                           -0.0000 -0.0000 -0.3261  0.0128
    55. (0.00016) RY*( 8) C   3           s(  3.08%)p 3.15(  9.68%)d28.36( 87.24%)
                                            0.0000 -0.0027  0.1754  0.0117 -0.2779
                                            0.0057 -0.1395  0.0000  0.0000  0.2949
                                           -0.0000 -0.0000  0.8860  0.0227
    56. (0.00003) RY*( 9) C   3           s(  0.16%)p 0.82(  0.13%)d99.99( 99.70%)
    57. (0.00596) RY*( 1) C   4           s(  0.84%)p99.99( 93.95%)d 6.19(  5.21%)
                                            0.0000 -0.0217  0.0891 -0.0171 -0.8408
                                            0.0203  0.4816  0.0000  0.0000  0.2244
                                            0.0000 -0.0000  0.0365  0.0191
    58. (0.00303) RY*( 2) C   4           s(  3.28%)p28.79( 94.31%)d 0.74(  2.42%)
                                           -0.0000  0.0164  0.1802  0.0232 -0.4807
                                            0.0123 -0.8434  0.0000  0.0000 -0.0782
                                           -0.0000  0.0000  0.1291 -0.0369
    59. (0.00126) RY*( 3) C   4           s(  0.00%)p 1.00( 98.15%)d 0.02(  1.85%)
                                            0.0000 -0.0000  0.0000 -0.0000  0.0000
                                            0.0000  0.0000  0.0006  0.9907 -0.0000
                                            0.0705 -0.1162 -0.0000  0.0000
    60. (0.00095) RY*( 4) C   4           s( 93.55%)p 0.04(  4.07%)d 0.03(  2.38%)
                                            0.0000 -0.0052  0.9672 -0.0208  0.1805
                                            0.0077  0.0873  0.0000 -0.0000  0.1180
                                           -0.0000 -0.0000 -0.0560 -0.0822
    61. (0.00062) RY*( 5) C   4           s(  0.00%)p 1.00(  0.08%)d99.99( 99.92%)
                                            0.0000 -0.0000  0.0000 -0.0000  0.0000
                                            0.0000  0.0000  0.0100  0.0256  0.0000
                                            0.7428  0.6689  0.0000 -0.0000
    62. (0.00012) RY*( 6) C   4           s(  0.40%)p 5.96(  2.41%)d99.99( 97.18%)
                                           -0.0000 -0.0022  0.0636 -0.0197  0.0699
                                           -0.0182  0.1361 -0.0000  0.0000 -0.2185
                                            0.0000 -0.0000  0.9576  0.0838
    63. (0.00006) RY*( 7) C   4           s(  1.67%)p 2.72(  4.55%)d56.18( 93.78%)
    64. (0.00002) RY*( 8) C   4           s(  0.00%)p 1.00(  1.82%)d54.03( 98.18%)
    65. (0.00001) RY*( 9) C   4           s(  0.34%)p 2.19(  0.75%)d99.99( 98.91%)
    66. (0.00537) RY*( 1) C   5           s(  0.08%)p99.99( 92.83%)d90.22(  7.09%)
                                           -0.0000  0.0280  0.0019 -0.0107 -0.2685
                                           -0.0297 -0.9248 -0.0000 -0.0000  0.1530
                                            0.0000  0.0000 -0.2147 -0.0370
    67. (0.00265) RY*( 2) C   5           s(  0.00%)p 1.00( 98.56%)d 0.01(  1.43%)
                                            0.0000 -0.0019  0.0052 -0.0347  0.9521
                                            0.0130 -0.2788  0.0000 -0.0000  0.0927
                                           -0.0000 -0.0000  0.0757  0.0033
    68. (0.00089) RY*( 3) C   5           s( 94.22%)p 0.00(  0.31%)d 0.06(  5.47%)
                                            0.0000 -0.0030  0.9707  0.0032 -0.0180
                                            0.0192 -0.0487 -0.0000 -0.0000 -0.1407
                                            0.0000 -0.0000  0.1556 -0.1034
    69. (0.00073) RY*( 4) C   5           s(  0.00%)p 1.00( 71.05%)d 0.41( 28.95%)
                                           -0.0000 -0.0000 -0.0000  0.0000  0.0000
                                           -0.0000 -0.0000  0.0004  0.8429 -0.0000
                                            0.4129 -0.3449  0.0000 -0.0000
    70. (0.00068) RY*( 5) C   5           s(  0.00%)p 1.00( 23.18%)d 3.31( 76.82%)
                                           -0.0000  0.0000 -0.0000 -0.0000 -0.0000
                                           -0.0000  0.0000 -0.0124 -0.4813 -0.0000
                                            0.8652 -0.1404 -0.0000 -0.0000
    71. (0.00014) RY*( 6) C   5           s(  0.03%)p46.75(  1.48%)d99.99( 98.49%)
                                           -0.0000 -0.0002  0.0178  0.0256 -0.1150
                                           -0.0073  0.0293 -0.0000 -0.0000  0.7975
                                            0.0000 -0.0000  0.5901 -0.0251
    72. (0.00004) RY*( 7) C   5           s(  5.70%)p 0.88(  5.01%)d15.67( 89.29%)
    73. (0.00000) RY*( 8) C   5           s(  0.00%)p 1.00(  5.81%)d16.20( 94.19%)
    74. (0.00000) RY*( 9) C   5           s(  0.06%)p29.72(  1.83%)d99.99( 98.10%)
    75. (0.00519) RY*( 1) C   6           s(  0.17%)p99.99( 92.42%)d44.82(  7.42%)
                                           -0.0000  0.0270  0.0305 -0.0295 -0.9385
                                           -0.0068 -0.2059  0.0000  0.0000  0.1148
                                           -0.0000 -0.0000  0.2444 -0.0352
    76. (0.00258) RY*( 2) C   6           s(  0.01%)p 1.00( 98.49%)d 0.02(  1.50%)
                                           -0.0000 -0.0004  0.0095  0.0085 -0.2129
                                           -0.0373  0.9686 -0.0000  0.0000  0.1098
                                            0.0000 -0.0000 -0.0543 -0.0005
    77. (0.00093) RY*( 3) C   6           s( 95.08%)p 0.00(  0.11%)d 0.05(  4.82%)
                                            0.0000 -0.0039  0.9751  0.0198 -0.0200
                                            0.0052 -0.0152 -0.0000 -0.0000 -0.0800
                                            0.0000 -0.0000 -0.1836 -0.0900
    78. (0.00080) RY*( 4) C   6           s(  0.00%)p 1.00( 93.14%)d 0.07(  6.86%)
                                            0.0000  0.0000  0.0000  0.0000  0.0000
                                            0.0000 -0.0000  0.0070  0.9651  0.0000
                                           -0.2589  0.0398 -0.0000  0.0000
    79. (0.00065) RY*( 5) C   6           s(  0.00%)p 1.00(  0.89%)d99.99( 99.11%)
                                           -0.0000 -0.0000  0.0000  0.0000 -0.0000
                                           -0.0000  0.0000 -0.0109 -0.0935  0.0000
                                           -0.1992  0.9754  0.0000  0.0000
    80. (0.00014) RY*( 6) C   6           s(  0.01%)p 1.00(  1.55%)d63.54( 98.44%)
                                           -0.0000 -0.0002  0.0096  0.0059 -0.0230
                                           -0.0265  0.1193 -0.0000  0.0000 -0.8936
                                           -0.0000  0.0000  0.4312  0.0030
    81. (0.00005) RY*( 7) C   6           s(  4.77%)p 1.08(  5.17%)d18.86( 90.05%)
    82. (0.00000) RY*( 8) C   6           s(  0.00%)p 1.00(  6.02%)d15.62( 93.98%)
    83. (0.00000) RY*( 9) C   6           s(  0.05%)p43.68(  2.30%)d99.99( 97.65%)
    84. (0.00538) RY*( 1) C   7           s(  0.08%)p99.99( 92.89%)d89.80(  7.03%)
                                           -0.0000  0.0277 -0.0042 -0.0230 -0.6126
                                            0.0222  0.7433  0.0000  0.0000 -0.2622
                                           -0.0000  0.0000 -0.0190 -0.0346
    85. (0.00272) RY*( 2) C   7           s(  0.16%)p99.99( 98.33%)d 9.40(  1.51%)
                                           -0.0000  0.0019  0.0400  0.0272 -0.7621
                                            0.0257 -0.6334 -0.0000  0.0000 -0.0062
                                           -0.0000  0.0000 -0.1226 -0.0037
    86. (0.00084) RY*( 3) C   7           s( 94.47%)p 0.01(  0.48%)d 0.05(  5.05%)
                                            0.0000 -0.0032  0.9719  0.0123 -0.0074
                                           -0.0154  0.0660  0.0000 -0.0000  0.1989
                                            0.0000  0.0000  0.0144 -0.1036
    87. (0.00076) RY*( 4) C   7           s(  0.00%)p 1.00( 41.72%)d 1.40( 58.28%)
                                            0.0000 -0.0000  0.0000  0.0000  0.0000
                                           -0.0000 -0.0000 -0.0042  0.6459  0.0000
                                           -0.6610 -0.3819 -0.0000 -0.0000
    88. (0.00065) RY*( 5) C   7           s(  0.00%)p 1.00( 51.80%)d 0.93( 48.20%)
                                           -0.0000  0.0000 -0.0000 -0.0000  0.0000
                                            0.0000 -0.0000  0.0116  0.7197 -0.0000
                                            0.3602  0.5935  0.0000  0.0000
    89. (0.00014) RY*( 6) C   7           s(  0.00%)p 1.00(  1.54%)d63.92( 98.46%)
                                            0.0000  0.0005  0.0017  0.0201 -0.0962
                                            0.0176 -0.0737 -0.0000  0.0000 -0.0567
                                           -0.0000 -0.0000  0.9906  0.0052
    90. (0.00005) RY*( 7) C   7           s(  5.33%)p 0.90(  4.80%)d16.85( 89.87%)
    91. (0.00000) RY*( 8) C   7           s(  0.00%)p 1.00(  6.52%)d14.33( 93.48%)
    92. (0.00000) RY*( 9) C   7           s(  0.05%)p39.02(  1.99%)d99.99( 97.96%)
    93. (0.00586) RY*( 1) C   8           s(  0.66%)p99.99( 93.49%)d 8.84(  5.85%)
                                            0.0000 -0.0228  0.0781 -0.0096 -0.4630
                                           -0.0268 -0.8483  0.0000  0.0000 -0.1299
                                           -0.0000 -0.0000  0.2029  0.0218
    94. (0.00250) RY*( 2) C   8           s(  5.50%)p16.69( 91.82%)d 0.49(  2.68%)
                                            0.0000  0.0168  0.2340  0.0214 -0.8340
                                           -0.0082  0.4713  0.0000  0.0000  0.1400
                                            0.0000 -0.0000  0.0735 -0.0418
    95. (0.00097) RY*( 3) C   8           s( 92.03%)p 0.06(  5.83%)d 0.02(  2.13%)
                                            0.0000 -0.0062  0.9593 -0.0159  0.2395
                                           -0.0130 -0.0235  0.0000  0.0000 -0.1220
                                           -0.0000  0.0000  0.0063 -0.0799
    96. (0.00078) RY*( 4) C   8           s(  0.00%)p 1.00( 80.70%)d 0.24( 19.30%)
                                           -0.0000  0.0000 -0.0000  0.0000 -0.0000
                                            0.0000 -0.0000  0.0064  0.8983  0.0000
                                           -0.3009  0.3201 -0.0000  0.0000
    97. (0.00064) RY*( 5) C   8           s(  0.00%)p 1.00( 13.33%)d 6.50( 86.67%)
                                           -0.0000  0.0000 -0.0000 -0.0000  0.0000
                                            0.0000 -0.0000 -0.0090  0.3650 -0.0000
                                            0.9167 -0.1625  0.0000 -0.0000
    98. (0.00011) RY*( 6) C   8           s(  0.86%)p 4.09(  3.52%)d99.99( 95.62%)
                                           -0.0000 -0.0032  0.0926 -0.0234  0.1196
                                            0.0103 -0.1422  0.0000 -0.0000  0.9441
                                            0.0000 -0.0000  0.2373  0.0928
    99. (0.00006) RY*( 7) C   8           s(  0.65%)p 6.83(  4.44%)d99.99( 94.91%)
   100. (0.00001) RY*( 8) C   8           s(  0.00%)p 1.00(  6.01%)d15.65( 93.99%)
   101. (0.00001) RY*( 9) C   8           s(  0.38%)p 2.42(  0.93%)d99.99( 98.69%)
   102. (0.00164) RY*( 1) H   9           s(  0.00%)p 1.00(100.00%)
                                           -0.0000 -0.0000  0.0000  0.0000  1.0000
   103. (0.00152) RY*( 2) H   9           s( 70.56%)p 0.42( 29.44%)
                                            0.0117  0.8399 -0.2333  0.4899 -0.0000
   104. (0.00091) RY*( 3) H   9           s( 25.91%)p 2.86( 74.09%)
                                            0.0083  0.5089  0.0261 -0.8604  0.0000
   105. (0.00002) RY*( 4) H   9           s(  3.93%)p24.48( 96.07%)
   106. (0.00254) RY*( 1) H  10           s( 99.28%)p 0.01(  0.72%)
                                            0.0073  0.9964 -0.0548 -0.0647 -0.0009
   107. (0.00026) RY*( 2) H  10           s(  0.46%)p99.99( 99.54%)
                                            0.0023  0.0679  0.7682  0.3881  0.5046
   108. (0.00014) RY*( 3) H  10           s(  0.02%)p99.99( 99.98%)
                                            0.0122 -0.0071 -0.6365  0.4217  0.6456
   109. (0.00003) RY*( 4) H  10           s(  0.32%)p99.99( 99.68%)
   110. (0.00254) RY*( 1) H  11           s( 99.28%)p 0.01(  0.72%)
                                            0.0073  0.9964 -0.0548 -0.0647  0.0009
   111. (0.00026) RY*( 2) H  11           s(  0.46%)p99.99( 99.54%)
                                            0.0023  0.0679  0.7682  0.3881 -0.5046
   112. (0.00014) RY*( 3) H  11           s(  0.02%)p99.99( 99.98%)
                                            0.0122 -0.0071 -0.6365  0.4217 -0.6456
   113. (0.00003) RY*( 4) H  11           s(  0.32%)p99.99( 99.68%)
   114. (0.00258) RY*( 1) H  12           s( 99.16%)p 0.01(  0.84%)
                                            0.0057  0.9958 -0.0915 -0.0012 -0.0000
   115. (0.00016) RY*( 2) H  12           s(  0.00%)p 1.00(100.00%)
                                           -0.0000  0.0000  0.0000  0.0000  1.0000
   116. (0.00010) RY*( 3) H  12           s(  0.58%)p99.99( 99.42%)
   117. (0.00007) RY*( 4) H  12           s(  0.36%)p99.99( 99.64%)
   118. (0.00166) RY*( 1) H  13           s( 99.16%)p 0.01(  0.84%)
                                            0.0047  0.9958  0.0322  0.0860  0.0000
   119. (0.00018) RY*( 2) H  13           s(  0.00%)p 1.00(100.00%)
                                           -0.0000  0.0000  0.0000 -0.0000  1.0000
   120. (0.00009) RY*( 3) H  13           s(  0.00%)p 1.00(100.00%)
   121. (0.00006) RY*( 4) H  13           s(  0.93%)p99.99( 99.07%)
   122. (0.00164) RY*( 1) H  14           s( 99.20%)p 0.01(  0.80%)
                                            0.0045  0.9960  0.0879  0.0172  0.0000
   123. (0.00019) RY*( 2) H  14           s(  0.00%)p 1.00(100.00%)
                                            0.0000 -0.0000  0.0000 -0.0000  1.0000
   124. (0.00009) RY*( 3) H  14           s(  0.00%)p 1.00(100.00%)
   125. (0.00006) RY*( 4) H  14           s(  0.89%)p99.99( 99.11%)
   126. (0.00166) RY*( 1) H  15           s( 99.18%)p 0.01(  0.82%)
                                            0.0046  0.9959  0.0633 -0.0650 -0.0000
   127. (0.00019) RY*( 2) H  15           s(  0.00%)p 1.00(100.00%)
                                           -0.0000  0.0000  0.0000 -0.0000  1.0000
   128. (0.00009) RY*( 3) H  15           s(  0.00%)p 1.00(100.00%)
   129. (0.00006) RY*( 4) H  15           s(  0.91%)p99.99( 99.09%)
   130. (0.00188) RY*( 1) H  16           s( 99.30%)p 0.01(  0.70%)
                                            0.0045  0.9965 -0.0473 -0.0692  0.0000
   131. (0.00020) RY*( 2) H  16           s(  0.00%)p 1.00(100.00%)
                                           -0.0000 -0.0000  0.0000 -0.0000  1.0000
   132. (0.00009) RY*( 3) H  16           s(  0.07%)p99.99( 99.93%)
   133. (0.00006) RY*( 4) H  16           s(  0.72%)p99.99( 99.28%)
   134. (0.00666) BD*( 1) O   1 - C   2  
                ( 32.58%)   0.5708* O   1 s( 32.49%)p 2.08( 67.44%)d 0.00(  0.07%)
                                           -0.0001  0.5700  0.0049  0.4333  0.0034
                                           -0.6976  0.0005  0.0000 -0.0000 -0.0122
                                            0.0000 -0.0000 -0.0170 -0.0158
                ( 67.42%)  -0.8211* C   2 s( 21.65%)p 3.61( 78.07%)d 0.01(  0.28%)
                                            0.0000  0.4631  0.0452 -0.5179 -0.0264
                                            0.7148  0.0307 -0.0000 -0.0000 -0.0433
                                            0.0000 -0.0000 -0.0148 -0.0266
   135. (0.00498) BD*( 1) O   1 - H   9  
                ( 26.78%)   0.5175* O   1 s( 19.94%)p 4.01( 79.98%)d 0.00(  0.08%)
                                            0.0002  0.4460  0.0212 -0.8753 -0.0340
                                           -0.1797  0.0139  0.0000  0.0000  0.0222
                                           -0.0000 -0.0000  0.0122 -0.0136
                ( 73.22%)  -0.8557* H   9 s( 99.61%)p 0.00(  0.39%)
                                            0.9980 -0.0026  0.0620  0.0100 -0.0000
   136. (0.03030) BD*( 1) C   2 - C   3  
                ( 51.04%)   0.7144* C   2 s( 30.82%)p 2.24( 69.13%)d 0.00(  0.05%)
                                            0.0003  0.5552  0.0025  0.8014 -0.0117
                                            0.2210 -0.0006 -0.0000 -0.0000  0.0109
                                           -0.0000 -0.0000  0.0168 -0.0101
                ( 48.96%)  -0.6997* C   3 s( 30.50%)p 2.28( 69.46%)d 0.00(  0.04%)
                                            0.0001  0.5522  0.0013 -0.8130  0.0095
                                           -0.1831  0.0022  0.0000 -0.0000  0.0068
                                           -0.0000 -0.0000  0.0147 -0.0120
   137. (0.02983) BD*( 1) C   2 - H  10  
                ( 40.13%)   0.6335* C   2 s( 23.82%)p 3.20( 76.13%)d 0.00(  0.05%)
                                            0.0001 -0.4879  0.0125  0.2092  0.0073
                                            0.4667 -0.0041 -0.7068  0.0084 -0.0057
                                            0.0040  0.0175  0.0048 -0.0112
                ( 59.87%)  -0.7738* H  10 s( 99.91%)p 0.00(  0.09%)
                                           -0.9996  0.0061 -0.0053 -0.0158  0.0240
   138. (0.02983) BD*( 1) C   2 - H  11  
                ( 40.13%)   0.6335* C   2 s( 23.82%)p 3.20( 76.13%)d 0.00(  0.05%)
                                            0.0001 -0.4879  0.0125  0.2092  0.0073
                                            0.4667 -0.0041  0.7068 -0.0084 -0.0057
                                           -0.0040 -0.0175  0.0048 -0.0112
                ( 59.87%)  -0.7738* H  11 s( 99.91%)p 0.00(  0.09%)
                                           -0.9996  0.0061 -0.0053 -0.0158 -0.0240
   139. (0.02637) BD*( 1) C   3 - C   4  
                ( 48.96%)   0.6997* C   3 s( 34.90%)p 1.86( 65.06%)d 0.00(  0.04%)
                                            0.0001 -0.5908  0.0004 -0.2269  0.0160
                                           -0.7738 -0.0098 -0.0000 -0.0000 -0.0091
                                           -0.0000 -0.0000  0.0123  0.0114
                ( 51.04%)  -0.7144* C   4 s( 35.23%)p 1.84( 64.72%)d 0.00(  0.05%)
                                           -0.0001 -0.5935 -0.0044  0.2658  0.0235
                                            0.7590 -0.0049  0.0000 -0.0000 -0.0092
                                            0.0000 -0.0000  0.0147  0.0125
   140. (0.33844) BD*( 2) C   3 - C   4  
                ( 49.89%)   0.7063* C   3 s(  0.00%)p 1.00( 99.96%)d 0.00(  0.04%)
                                            0.0000  0.0000 -0.0000 -0.0000  0.0000
                                            0.0000 -0.0000 -0.9998  0.0027 -0.0000
                                           -0.0138 -0.0140 -0.0000 -0.0000
                ( 50.11%)  -0.7079* C   4 s(  0.00%)p 1.00( 99.95%)d 0.00(  0.05%)
                                            0.0000  0.0000  0.0000 -0.0000 -0.0000
                                            0.0000  0.0000 -0.9998  0.0034  0.0000
                                           -0.0054  0.0208  0.0000  0.0000
   141. (0.02443) BD*( 1) C   3 - C   8  
                ( 49.23%)   0.7016* C   3 s( 34.55%)p 1.89( 65.41%)d 0.00(  0.04%)
                                            0.0001 -0.5878 -0.0025 -0.5355  0.0103
                                            0.6058  0.0159  0.0000  0.0000  0.0161
                                            0.0000 -0.0000  0.0019  0.0119
                ( 50.77%)  -0.7125* C   8 s( 35.84%)p 1.79( 64.12%)d 0.00(  0.04%)
                                           -0.0001 -0.5986 -0.0032  0.5653  0.0182
                                           -0.5666  0.0154 -0.0000  0.0000  0.0169
                                            0.0000 -0.0000  0.0014  0.0124
   142. (0.01712) BD*( 1) C   4 - C   5  
                ( 49.81%)   0.7058* C   4 s( 35.80%)p 1.79( 64.15%)d 0.00(  0.04%)
                                           -0.0000 -0.5982 -0.0138 -0.7754 -0.0005
                                           -0.1966 -0.0411  0.0000 -0.0000 -0.0057
                                            0.0000 -0.0000 -0.0165  0.0117
                ( 50.19%)  -0.7084* C   5 s( 35.84%)p 1.79( 64.11%)d 0.00(  0.04%)
                                           -0.0000 -0.5986 -0.0065  0.7857  0.0171
                                            0.1490 -0.0354 -0.0000 -0.0000 -0.0087
                                            0.0000 -0.0000 -0.0150  0.0120
   143. (0.01615) BD*( 1) C   4 - H  12  
                ( 37.74%)   0.6143* C   4 s( 28.89%)p 2.46( 71.08%)d 0.00(  0.03%)
                                            0.0003 -0.5373  0.0145  0.5714 -0.0064
                                           -0.6199  0.0012 -0.0000  0.0000  0.0144
                                            0.0000 -0.0000  0.0005  0.0100
                ( 62.26%)  -0.7891* H  12 s( 99.90%)p 0.00(  0.10%)
                                           -0.9995  0.0037 -0.0224  0.0216  0.0000
   144. (0.01794) BD*( 1) C   5 - C   6  
                ( 50.02%)   0.7072* C   5 s( 35.85%)p 1.79( 64.10%)d 0.00(  0.04%)
                                            0.0000  0.5987  0.0094  0.5637  0.0365
                                           -0.5671  0.0175 -0.0000 -0.0000 -0.0171
                                           -0.0000  0.0000 -0.0026 -0.0118
                ( 49.98%)  -0.7070* C   6 s( 35.83%)p 1.79( 64.13%)d 0.00(  0.04%)
                                            0.0000  0.5985  0.0083 -0.5217  0.0203
                                            0.6063  0.0345  0.0000  0.0000 -0.0173
                                           -0.0000  0.0000  0.0002 -0.0119
   145. (0.33024) BD*( 2) C   5 - C   6  
                ( 50.52%)   0.7108* C   5 s(  0.00%)p 1.00( 99.96%)d 0.00(  0.04%)
                                            0.0000  0.0000 -0.0000  0.0000 -0.0000
                                           -0.0000  0.0000  0.9997 -0.0112 -0.0000
                                            0.0048 -0.0205 -0.0000 -0.0000
                ( 49.48%)  -0.7034* C   6 s(  0.00%)p 1.00( 99.96%)d 0.00(  0.04%)
                                           -0.0000 -0.0000 -0.0000  0.0000 -0.0000
                                           -0.0000 -0.0000  0.9997 -0.0129  0.0000
                                           -0.0199  0.0058 -0.0000  0.0000
   146. (0.01446) BD*( 1) C   5 - H  13  
                ( 38.81%)   0.6230* C   5 s( 28.21%)p 2.54( 71.76%)d 0.00(  0.03%)
                                            0.0003 -0.5310  0.0134 -0.2507  0.0027
                                           -0.8091  0.0074 -0.0000 -0.0000 -0.0085
                                            0.0000 -0.0000  0.0123  0.0098
                ( 61.19%)  -0.7822* H  13 s( 99.91%)p 0.00(  0.09%)
                                           -0.9995  0.0019  0.0089  0.0287  0.0000
   147. (0.01792) BD*( 1) C   6 - C   7  
                ( 50.11%)   0.7079* C   6 s( 35.60%)p 1.81( 64.36%)d 0.00(  0.04%)
                                            0.0000  0.5966  0.0085 -0.2133  0.0330
                                           -0.7723 -0.0225 -0.0000 -0.0000  0.0112
                                           -0.0000  0.0000 -0.0133 -0.0119
                ( 49.89%)  -0.7063* C   7 s( 35.80%)p 1.79( 64.15%)d 0.00(  0.04%)
                                            0.0000  0.5983  0.0081  0.2696  0.0402
                                            0.7531 -0.0011  0.0000 -0.0000  0.0088
                                            0.0000  0.0000 -0.0147 -0.0118
   148. (0.01445) BD*( 1) C   6 - H  14  
                ( 38.82%)   0.6230* C   6 s( 28.49%)p 2.51( 71.48%)d 0.00(  0.03%)
                                            0.0003 -0.5336  0.0137 -0.8252  0.0075
                                           -0.1838  0.0014  0.0000  0.0000 -0.0062
                                            0.0000  0.0000 -0.0134  0.0098
                ( 61.18%)  -0.7822* H  14 s( 99.91%)p 0.00(  0.09%)
                                           -0.9995  0.0019  0.0293  0.0066 -0.0000
   149. (0.01664) BD*( 1) C   7 - C   8  
                ( 50.32%)   0.7094* C   7 s( 35.83%)p 1.79( 64.12%)d 0.00(  0.04%)
                                            0.0000  0.5986  0.0086 -0.7748 -0.0018
                                           -0.1981 -0.0399  0.0000 -0.0000  0.0060
                                           -0.0000 -0.0000  0.0162 -0.0120
                ( 49.68%)  -0.7048* C   8 s( 36.17%)p 1.76( 63.78%)d 0.00(  0.04%)
                                            0.0000  0.6013  0.0136  0.7841  0.0175
                                            0.1466 -0.0359 -0.0000 -0.0000  0.0083
                                           -0.0000 -0.0000  0.0149 -0.0117
   150. (0.33019) BD*( 2) C   7 - C   8  
                ( 50.56%)   0.7111* C   7 s(  0.00%)p 1.00( 99.96%)d 0.00(  0.04%)
                                           -0.0000  0.0000 -0.0000  0.0000 -0.0000
                                           -0.0000  0.0000  0.9997 -0.0108  0.0000
                                           -0.0203  0.0058 -0.0000  0.0000
                ( 49.44%)  -0.7031* C   8 s(  0.00%)p 1.00( 99.96%)d 0.00(  0.04%)
                                            0.0000 -0.0000 -0.0000  0.0000  0.0000
                                           -0.0000  0.0000  0.9998 -0.0069  0.0000
                                            0.0149  0.0134  0.0000 -0.0000
   151. (0.01421) BD*( 1) C   7 - H  15  
                ( 38.82%)   0.6230* C   7 s( 28.27%)p 2.54( 71.70%)d 0.00(  0.03%)
                                            0.0003 -0.5315  0.0139 -0.5701  0.0052
                                            0.6260 -0.0065  0.0000 -0.0000  0.0149
                                            0.0000 -0.0000  0.0015  0.0099
                ( 61.18%)  -0.7822* H  15 s( 99.91%)p 0.00(  0.09%)
                                           -0.9995  0.0018  0.0203 -0.0222 -0.0000
   152. (0.01535) BD*( 1) C   8 - H  16  
                ( 39.02%)   0.6247* C   8 s( 27.90%)p 2.58( 72.07%)d 0.00(  0.03%)
                                           -0.0003  0.5280 -0.0140 -0.2534  0.0106
                                           -0.8102  0.0027 -0.0000 -0.0000  0.0088
                                            0.0000  0.0000 -0.0122 -0.0102
                ( 60.98%)  -0.7809* H  16 s( 99.91%)p 0.00(  0.09%)
                                            0.9996 -0.0022  0.0079  0.0288  0.0000


 NHO Directionality and "Bond Bending" (deviations from line of nuclear centers)

         [Thresholds for printing:  angular deviation  >  1.0 degree]
                                    hybrid p-character > 25.0%
                                    orbital occupancy  >  0.10e

                                Line of Centers        Hybrid 1              Hybrid 2
                                ---------------  -------------------   ------------------
                NBO               Theta   Phi    Theta   Phi    Dev    Theta   Phi    Dev
 ========================================================================================
     1. BD (   1) O   1 - C   2    90.0  303.7    90.0  302.1   1.6     90.0  126.1   2.4
     2. BD (   1) O   1 - H   9    90.0  195.3    90.0  190.3   4.9      --     --    --
     3. BD (   1) C   2 - C   3    90.0   13.4    90.0   15.6   2.2      --     --    --
     4. BD (   1) C   2 - H  10    36.8  251.4    36.2  244.9   3.9      --     --    --
     5. BD (   1) C   2 - H  11   143.2  251.4   143.8  244.9   3.9      --     --    --
     6. BD (   1) C   3 - C   4    90.0   72.2    90.0   74.9   2.8     90.0  249.0   3.2
     7. BD (   2) C   3 - C   4    90.0   72.2     0.0    0.0  90.0      0.0    0.0  90.0
     8. BD (   1) C   3 - C   8    90.0  313.1    90.0  310.2   2.9     90.0  136.6   3.6
     9. BD (   1) C   4 - C   5    90.0   12.5    90.0   17.0   4.6     90.0  188.1   4.4
    11. BD (   1) C   5 - C   6    90.0  312.9    90.0  317.5   4.7     90.0  128.0   4.8
    12. BD (   2) C   5 - C   6    90.0  312.9     0.0    0.0  90.0      0.0    0.0  90.0
    14. BD (   1) C   6 - C   7    90.0  252.4    90.0  257.2   4.8     90.0   67.6   4.8
    16. BD (   1) C   7 - C   8    90.0  192.4    90.0  197.0   4.6     90.0    7.9   4.6
    17. BD (   2) C   7 - C   8    90.0  192.4     0.0    0.0  90.0      0.0    0.0  90.0
    28. LP (   1) O   1             --     --     90.0   73.5   --       --     --    --
    29. LP (   2) O   1             --     --      0.0    0.0   --       --     --    --
   140. BD*(   2) C   3 - C   4    90.0   72.2     0.0    0.0  90.0      0.0    0.0  90.0
   145. BD*(   2) C   5 - C   6    90.0  312.9     0.0    0.0  90.0      0.0    0.0  90.0
   150. BD*(   2) C   7 - C   8    90.0  192.4     0.0    0.0  90.0      0.0    0.0  90.0


 Second Order Perturbation Theory Analysis of Fock Matrix in NBO Basis

     Threshold for printing:   0.50 kcal/mol
                                                                              E(2)  E(j)-E(i) F(i,j)
         Donor NBO (i)                     Acceptor NBO (j)                 kcal/mol   a.u.    a.u. 
 ===================================================================================================

 within unit  1
   1. BD (   1) O   1 - C   2        / 49. RY*(   2) C   3                    0.67    1.79    0.031
   1. BD (   1) O   1 - C   2        /103. RY*(   2) H   9                    0.77    1.65    0.032
   1. BD (   1) O   1 - C   2        /141. BD*(   1) C   3 - C   8            2.26    1.41    0.051
   2. BD (   1) O   1 - H   9        / 40. RY*(   2) C   2                    0.58    1.90    0.030
   2. BD (   1) O   1 - H   9        /136. BD*(   1) C   2 - C   3            3.24    1.12    0.054
   3. BD (   1) C   2 - C   3        / 31. RY*(   2) O   1                    0.51    2.13    0.030
   3. BD (   1) C   2 - C   3        / 57. RY*(   1) C   4                    1.27    1.76    0.042
   3. BD (   1) C   2 - C   3        / 93. RY*(   1) C   8                    1.31    1.76    0.043
   3. BD (   1) C   2 - C   3        /135. BD*(   1) O   1 - H   9            1.85    1.05    0.040
   3. BD (   1) C   2 - C   3        /137. BD*(   1) C   2 - H  10            0.54    1.04    0.021
   3. BD (   1) C   2 - C   3        /138. BD*(   1) C   2 - H  11            0.54    1.04    0.021
   3. BD (   1) C   2 - C   3        /139. BD*(   1) C   3 - C   4            2.80    1.20    0.052
   3. BD (   1) C   2 - C   3        /141. BD*(   1) C   3 - C   8            2.46    1.20    0.048
   3. BD (   1) C   2 - C   3        /142. BD*(   1) C   4 - C   5            2.47    1.21    0.049
   3. BD (   1) C   2 - C   3        /149. BD*(   1) C   7 - C   8            2.54    1.21    0.049
   4. BD (   1) C   2 - H  10        / 30. RY*(   1) O   1                    0.69    1.64    0.030
   4. BD (   1) C   2 - H  10        / 50. RY*(   3) C   3                    0.93    1.38    0.032
   4. BD (   1) C   2 - H  10        /136. BD*(   1) C   2 - C   3            0.55    0.92    0.020
   4. BD (   1) C   2 - H  10        /139. BD*(   1) C   3 - C   4            2.16    1.09    0.043
   4. BD (   1) C   2 - H  10        /140. BD*(   2) C   3 - C   4            3.55    0.55    0.043
   5. BD (   1) C   2 - H  11        / 30. RY*(   1) O   1                    0.69    1.64    0.030
   5. BD (   1) C   2 - H  11        / 50. RY*(   3) C   3                    0.93    1.38    0.032
   5. BD (   1) C   2 - H  11        /136. BD*(   1) C   2 - C   3            0.55    0.92    0.020
   5. BD (   1) C   2 - H  11        /139. BD*(   1) C   3 - C   4            2.16    1.09    0.043
   5. BD (   1) C   2 - H  11        /140. BD*(   2) C   3 - C   4            3.55    0.55    0.043
   6. BD (   1) C   3 - C   4        / 39. RY*(   1) C   2                    0.63    1.23    0.025
   6. BD (   1) C   3 - C   4        / 66. RY*(   1) C   5                    1.00    1.85    0.039
   6. BD (   1) C   3 - C   4        / 67. RY*(   2) C   5                    1.26    1.34    0.037
   6. BD (   1) C   3 - C   4        / 93. RY*(   1) C   8                    0.74    1.81    0.033
   6. BD (   1) C   3 - C   4        /136. BD*(   1) C   2 - C   3            2.40    1.09    0.046
   6. BD (   1) C   3 - C   4        /141. BD*(   1) C   3 - C   8            4.60    1.25    0.068
   6. BD (   1) C   3 - C   4        /142. BD*(   1) C   4 - C   5            3.36    1.26    0.058
   6. BD (   1) C   3 - C   4        /143. BD*(   1) C   4 - H  12            1.54    1.16    0.038
   6. BD (   1) C   3 - C   4        /146. BD*(   1) C   5 - H  13            2.40    1.15    0.047
   6. BD (   1) C   3 - C   4        /152. BD*(   1) C   8 - H  16            2.67    1.13    0.049
   7. BD (   2) C   3 - C   4        / 70. RY*(   5) C   5                    1.13    1.86    0.045
   7. BD (   2) C   3 - C   4        / 96. RY*(   4) C   8                    2.09    1.05    0.046
   7. BD (   2) C   3 - C   4        /137. BD*(   1) C   2 - H  10            2.50    0.67    0.040
   7. BD (   2) C   3 - C   4        /138. BD*(   1) C   2 - H  11            2.50    0.67    0.040
   7. BD (   2) C   3 - C   4        /145. BD*(   2) C   5 - C   6           21.34    0.28    0.070
   7. BD (   2) C   3 - C   4        /150. BD*(   2) C   7 - C   8           20.40    0.28    0.068
   8. BD (   1) C   3 - C   8        / 39. RY*(   1) C   2                    0.51    1.23    0.022
   8. BD (   1) C   3 - C   8        / 57. RY*(   1) C   4                    0.91    1.82    0.036
   8. BD (   1) C   3 - C   8        / 84. RY*(   1) C   7                    1.03    1.84    0.039
   8. BD (   1) C   3 - C   8        / 85. RY*(   2) C   7                    1.28    1.34    0.037
   8. BD (   1) C   3 - C   8        /134. BD*(   1) O   1 - C   2            1.27    0.98    0.032
   8. BD (   1) C   3 - C   8        /136. BD*(   1) C   2 - C   3            2.12    1.09    0.043
   8. BD (   1) C   3 - C   8        /139. BD*(   1) C   3 - C   4            4.50    1.26    0.067
   8. BD (   1) C   3 - C   8        /143. BD*(   1) C   4 - H  12            2.50    1.16    0.048
   8. BD (   1) C   3 - C   8        /149. BD*(   1) C   7 - C   8            3.47    1.26    0.059
   8. BD (   1) C   3 - C   8        /151. BD*(   1) C   7 - H  15            2.42    1.15    0.047
   8. BD (   1) C   3 - C   8        /152. BD*(   1) C   8 - H  16            1.41    1.13    0.036
   9. BD (   1) C   4 - C   5        / 48. RY*(   1) C   3                    2.00    1.81    0.054
   9. BD (   1) C   4 - C   5        / 75. RY*(   1) C   6                    0.82    1.85    0.035
   9. BD (   1) C   4 - C   5        / 76. RY*(   2) C   6                    1.25    1.33    0.037
   9. BD (   1) C   4 - C   5        /136. BD*(   1) C   2 - C   3            3.82    1.09    0.058
   9. BD (   1) C   4 - C   5        /139. BD*(   1) C   3 - C   4            3.91    1.25    0.063
   9. BD (   1) C   4 - C   5        /143. BD*(   1) C   4 - H  12            1.56    1.16    0.038
   9. BD (   1) C   4 - C   5        /144. BD*(   1) C   5 - C   6            3.22    1.26    0.057
   9. BD (   1) C   4 - C   5        /146. BD*(   1) C   5 - H  13            1.34    1.15    0.035
   9. BD (   1) C   4 - C   5        /148. BD*(   1) C   6 - H  14            2.62    1.14    0.049
  10. BD (   1) C   4 - H  12        / 48. RY*(   1) C   3                    0.63    1.63    0.029
  10. BD (   1) C   4 - H  12        / 66. RY*(   1) C   5                    0.64    1.67    0.029
  10. BD (   1) C   4 - H  12        /139. BD*(   1) C   3 - C   4            1.22    1.08    0.032
  10. BD (   1) C   4 - H  12        /141. BD*(   1) C   3 - C   8            4.51    1.07    0.062
  10. BD (   1) C   4 - H  12        /142. BD*(   1) C   4 - C   5            1.00    1.08    0.029
  10. BD (   1) C   4 - H  12        /144. BD*(   1) C   5 - C   6            3.71    1.08    0.056
  11. BD (   1) C   5 - C   6        / 58. RY*(   2) C   4                    1.82    1.43    0.046
  11. BD (   1) C   5 - C   6        / 84. RY*(   1) C   7                    0.79    1.84    0.034
  11. BD (   1) C   5 - C   6        / 85. RY*(   2) C   7                    1.36    1.34    0.038
  11. BD (   1) C   5 - C   6        /142. BD*(   1) C   4 - C   5            3.23    1.26    0.057
  11. BD (   1) C   5 - C   6        /143. BD*(   1) C   4 - H  12            2.51    1.16    0.048
  11. BD (   1) C   5 - C   6        /146. BD*(   1) C   5 - H  13            1.39    1.15    0.036
  11. BD (   1) C   5 - C   6        /147. BD*(   1) C   6 - C   7            3.17    1.25    0.056
  11. BD (   1) C   5 - C   6        /148. BD*(   1) C   6 - H  14            1.43    1.15    0.036
  11. BD (   1) C   5 - C   6        /151. BD*(   1) C   7 - H  15            2.66    1.15    0.049
  12. BD (   2) C   5 - C   6        / 59. RY*(   3) C   4                    1.56    0.83    0.035
  12. BD (   2) C   5 - C   6        / 88. RY*(   5) C   7                    1.65    1.46    0.048
  12. BD (   2) C   5 - C   6        /140. BD*(   2) C   3 - C   4           19.54    0.29    0.068
  12. BD (   2) C   5 - C   6        /150. BD*(   2) C   7 - C   8           21.13    0.28    0.069
  13. BD (   1) C   5 - H  13        / 57. RY*(   1) C   4                    0.63    1.64    0.029
  13. BD (   1) C   5 - H  13        / 75. RY*(   1) C   6                    0.67    1.68    0.030
  13. BD (   1) C   5 - H  13        /139. BD*(   1) C   3 - C   4            3.92    1.08    0.058
  13. BD (   1) C   5 - H  13        /142. BD*(   1) C   4 - C   5            0.86    1.09    0.027
  13. BD (   1) C   5 - H  13        /144. BD*(   1) C   5 - C   6            0.83    1.09    0.027
  13. BD (   1) C   5 - H  13        /147. BD*(   1) C   6 - C   7            3.80    1.08    0.057
  14. BD (   1) C   6 - C   7        / 66. RY*(   1) C   5                    0.86    1.85    0.036
  14. BD (   1) C   6 - C   7        / 67. RY*(   2) C   5                    1.32    1.34    0.038
  14. BD (   1) C   6 - C   7        / 93. RY*(   1) C   8                    0.61    1.82    0.030
  14. BD (   1) C   6 - C   7        / 94. RY*(   2) C   8                    1.54    1.41    0.042
  14. BD (   1) C   6 - C   7        /144. BD*(   1) C   5 - C   6            3.16    1.26    0.056
  14. BD (   1) C   6 - C   7        /146. BD*(   1) C   5 - H  13            2.65    1.15    0.049
  14. BD (   1) C   6 - C   7        /148. BD*(   1) C   6 - H  14            1.38    1.15    0.036
  14. BD (   1) C   6 - C   7        /149. BD*(   1) C   7 - C   8            3.30    1.26    0.058
  14. BD (   1) C   6 - C   7        /151. BD*(   1) C   7 - H  15            1.39    1.14    0.036
  14. BD (   1) C   6 - C   7        /152. BD*(   1) C   8 - H  16            2.69    1.13    0.049
  15. BD (   1) C   6 - H  14        / 66. RY*(   1) C   5                    0.70    1.68    0.031
  15. BD (   1) C   6 - H  14        / 84. RY*(   1) C   7                    0.69    1.67    0.031
  15. BD (   1) C   6 - H  14        /142. BD*(   1) C   4 - C   5            3.77    1.09    0.057
  15. BD (   1) C   6 - H  14        /144. BD*(   1) C   5 - C   6            0.89    1.09    0.028
  15. BD (   1) C   6 - H  14        /147. BD*(   1) C   6 - C   7            0.83    1.08    0.027
  15. BD (   1) C   6 - H  14        /149. BD*(   1) C   7 - C   8            3.74    1.09    0.057
  16. BD (   1) C   7 - C   8        / 49. RY*(   2) C   3                    2.14    1.63    0.053
  16. BD (   1) C   7 - C   8        / 75. RY*(   1) C   6                    0.86    1.86    0.036
  16. BD (   1) C   7 - C   8        / 76. RY*(   2) C   6                    1.22    1.34    0.036
  16. BD (   1) C   7 - C   8        /136. BD*(   1) C   2 - C   3            3.60    1.10    0.056
  16. BD (   1) C   7 - C   8        /141. BD*(   1) C   3 - C   8            4.00    1.25    0.063
  16. BD (   1) C   7 - C   8        /147. BD*(   1) C   6 - C   7            3.21    1.26    0.057
  16. BD (   1) C   7 - C   8        /148. BD*(   1) C   6 - H  14            2.56    1.15    0.049
  16. BD (   1) C   7 - C   8        /151. BD*(   1) C   7 - H  15            1.39    1.15    0.036
  16. BD (   1) C   7 - C   8        /152. BD*(   1) C   8 - H  16            1.50    1.14    0.037
  17. BD (   2) C   7 - C   8        / 50. RY*(   3) C   3                    0.53    1.13    0.024
  17. BD (   2) C   7 - C   8        / 53. RY*(   6) C   3                    0.56    1.98    0.032
  17. BD (   2) C   7 - C   8        / 78. RY*(   4) C   6                    1.40    0.88    0.034
  17. BD (   2) C   7 - C   8        / 79. RY*(   5) C   6                    0.51    2.18    0.032
  17. BD (   2) C   7 - C   8        / 96. RY*(   4) C   8                    0.55    1.06    0.023
  17. BD (   2) C   7 - C   8        /140. BD*(   2) C   3 - C   4           20.66    0.30    0.070
  17. BD (   2) C   7 - C   8        /145. BD*(   2) C   5 - C   6           19.43    0.29    0.067
  18. BD (   1) C   7 - H  15        / 75. RY*(   1) C   6                    0.67    1.68    0.030
  18. BD (   1) C   7 - H  15        / 93. RY*(   1) C   8                    0.62    1.65    0.029
  18. BD (   1) C   7 - H  15        /141. BD*(   1) C   3 - C   8            3.94    1.08    0.058
  18. BD (   1) C   7 - H  15        /144. BD*(   1) C   5 - C   6            3.68    1.09    0.056
  18. BD (   1) C   7 - H  15        /147. BD*(   1) C   6 - C   7            0.82    1.08    0.027
  18. BD (   1) C   7 - H  15        /149. BD*(   1) C   7 - C   8            0.88    1.09    0.028
  19. BD (   1) C   8 - H  16        / 48. RY*(   1) C   3                    0.97    1.64    0.036
  19. BD (   1) C   8 - H  16        / 84. RY*(   1) C   7                    0.70    1.67    0.031
  19. BD (   1) C   8 - H  16        /139. BD*(   1) C   3 - C   4            4.24    1.09    0.061
  19. BD (   1) C   8 - H  16        /141. BD*(   1) C   3 - C   8            0.97    1.08    0.029
  19. BD (   1) C   8 - H  16        /147. BD*(   1) C   6 - C   7            3.69    1.08    0.057
  19. BD (   1) C   8 - H  16        /149. BD*(   1) C   7 - C   8            0.92    1.09    0.028
  20. CR (   1) O   1                / 39. RY*(   1) C   2                    1.60   19.51    0.158
  20. CR (   1) O   1                / 44. RY*(   6) C   2                    0.73   20.12    0.108
  21. CR (   1) C   2                / 48. RY*(   1) C   3                    0.51   11.28    0.068
  21. CR (   1) C   2                / 51. RY*(   4) C   3                    0.52   10.85    0.067
  21. CR (   1) C   2                /106. RY*(   1) H  10                    0.54   10.50    0.067
  21. CR (   1) C   2                /110. RY*(   1) H  11                    0.54   10.50    0.067
  21. CR (   1) C   2                /134. BD*(   1) O   1 - C   2            0.96   10.44    0.089
  21. CR (   1) C   2                /139. BD*(   1) C   3 - C   4            0.88   10.72    0.087
  21. CR (   1) C   2                /141. BD*(   1) C   3 - C   8            0.78   10.71    0.082
  22. CR (   1) C   3                / 40. RY*(   2) C   2                    0.65   11.25    0.077
  22. CR (   1) C   3                / 58. RY*(   2) C   4                    1.74   10.81    0.122
  22. CR (   1) C   3                / 94. RY*(   2) C   8                    1.68   10.79    0.120
  22. CR (   1) C   3                /142. BD*(   1) C   4 - C   5            0.92   10.65    0.089
  22. CR (   1) C   3                /143. BD*(   1) C   4 - H  12            0.65   10.55    0.074
  22. CR (   1) C   3                /149. BD*(   1) C   7 - C   8            0.91   10.65    0.088
  22. CR (   1) C   3                /152. BD*(   1) C   8 - H  16            0.69   10.52    0.076
  23. CR (   1) C   4                / 49. RY*(   2) C   3                    2.05   11.00    0.134
  23. CR (   1) C   4                / 67. RY*(   2) C   5                    1.45   10.72    0.111
  23. CR (   1) C   4                / 68. RY*(   3) C   5                    0.53   10.73    0.068
  23. CR (   1) C   4                /114. RY*(   1) H  12                    0.77   10.43    0.080
  23. CR (   1) C   4                /136. BD*(   1) C   2 - C   3            1.10   10.47    0.097
  23. CR (   1) C   4                /141. BD*(   1) C   3 - C   8            1.16   10.63    0.100
  23. CR (   1) C   4                /144. BD*(   1) C   5 - C   6            0.99   10.63    0.092
  23. CR (   1) C   4                /146. BD*(   1) C   5 - H  13            0.66   10.52    0.075
  24. CR (   1) C   5                / 58. RY*(   2) C   4                    0.70   10.81    0.078
  24. CR (   1) C   5                / 60. RY*(   4) C   4                    0.95   10.69    0.090
  24. CR (   1) C   5                / 76. RY*(   2) C   6                    1.49   10.72    0.113
  24. CR (   1) C   5                / 77. RY*(   3) C   6                    0.53   10.71    0.067
  24. CR (   1) C   5                /118. RY*(   1) H  13                    0.67   10.42    0.075
  24. CR (   1) C   5                /139. BD*(   1) C   3 - C   4            1.06   10.64    0.095
  24. CR (   1) C   5                /143. BD*(   1) C   4 - H  12            0.72   10.55    0.078
  24. CR (   1) C   5                /147. BD*(   1) C   6 - C   7            0.96   10.64    0.090
  24. CR (   1) C   5                /148. BD*(   1) C   6 - H  14            0.71   10.53    0.078
  25. CR (   1) C   6                / 67. RY*(   2) C   5                    1.49   10.73    0.113
  25. CR (   1) C   6                / 68. RY*(   3) C   5                    0.58   10.74    0.071
  25. CR (   1) C   6                / 85. RY*(   2) C   7                    1.36   10.72    0.108
  25. CR (   1) C   6                / 86. RY*(   3) C   7                    0.64   10.72    0.074
  25. CR (   1) C   6                /122. RY*(   1) H  14                    0.68   10.42    0.075
  25. CR (   1) C   6                /142. BD*(   1) C   4 - C   5            0.98   10.64    0.092
  25. CR (   1) C   6                /146. BD*(   1) C   5 - H  13            0.70   10.53    0.077
  25. CR (   1) C   6                /149. BD*(   1) C   7 - C   8            0.97   10.64    0.091
  25. CR (   1) C   6                /151. BD*(   1) C   7 - H  15            0.70   10.53    0.077
  26. CR (   1) C   7                / 76. RY*(   2) C   6                    1.45   10.72    0.111
  26. CR (   1) C   7                / 77. RY*(   3) C   6                    0.57   10.71    0.070
  26. CR (   1) C   7                / 94. RY*(   2) C   8                    0.68   10.79    0.077
  26. CR (   1) C   7                / 95. RY*(   3) C   8                    1.02   10.68    0.093
  26. CR (   1) C   7                /126. RY*(   1) H  15                    0.67   10.42    0.074
  26. CR (   1) C   7                /141. BD*(   1) C   3 - C   8            1.08   10.64    0.096
  26. CR (   1) C   7                /144. BD*(   1) C   5 - C   6            0.94   10.64    0.090
  26. CR (   1) C   7                /148. BD*(   1) C   6 - H  14            0.70   10.53    0.077
  26. CR (   1) C   7                /152. BD*(   1) C   8 - H  16            0.74   10.52    0.079
  27. CR (   1) C   8                / 48. RY*(   1) C   3                    1.32   11.20    0.109
  27. CR (   1) C   8                / 49. RY*(   2) C   3                    0.67   11.01    0.077
  27. CR (   1) C   8                / 85. RY*(   2) C   7                    1.58   10.72    0.116
  27. CR (   1) C   8                /130. RY*(   1) H  16                    0.65   10.42    0.073
  27. CR (   1) C   8                /136. BD*(   1) C   2 - C   3            1.06   10.48    0.095
  27. CR (   1) C   8                /139. BD*(   1) C   3 - C   4            1.11   10.64    0.098
  27. CR (   1) C   8                /147. BD*(   1) C   6 - C   7            0.97   10.64    0.091
  27. CR (   1) C   8                /151. BD*(   1) C   7 - H  15            0.68   10.53    0.076
  28. LP (   1) O   1                / 39. RY*(   1) C   2                    1.66    1.13    0.039
  28. LP (   1) O   1                / 44. RY*(   6) C   2                    0.56    1.74    0.028
  28. LP (   1) O   1                /104. RY*(   3) H   9                    0.89    2.06    0.038
  28. LP (   1) O   1                /136. BD*(   1) C   2 - C   3            0.98    1.00    0.028
  28. LP (   1) O   1                /137. BD*(   1) C   2 - H  10            1.30    1.00    0.032
  28. LP (   1) O   1                /138. BD*(   1) C   2 - H  11            1.30    1.00    0.032
  28. LP (   1) O   1                /143. BD*(   1) C   4 - H  12            0.51    1.07    0.021
  29. LP (   2) O   1                / 41. RY*(   3) C   2                    1.44    2.21    0.051
  29. LP (   2) O   1                /102. RY*(   1) H   9                    2.25    1.93    0.059
  29. LP (   2) O   1                /137. BD*(   1) C   2 - H  10            6.88    0.73    0.063
  29. LP (   2) O   1                /138. BD*(   1) C   2 - H  11            6.88    0.73    0.063
 140. BD*(   2) C   3 - C   4        / 52. RY*(   5) C   3                    0.58    1.82    0.071
 140. BD*(   2) C   3 - C   4        / 59. RY*(   3) C   4                    3.44    0.53    0.093
 140. BD*(   2) C   3 - C   4        / 96. RY*(   4) C   8                    0.71    0.76    0.050
 140. BD*(   2) C   3 - C   4        /137. BD*(   1) C   2 - H  10            1.06    0.38    0.042
 140. BD*(   2) C   3 - C   4        /138. BD*(   1) C   2 - H  11            1.06    0.38    0.042
 145. BD*(   2) C   5 - C   6        / 69. RY*(   4) C   5                    2.50    0.90    0.104
 145. BD*(   2) C   5 - C   6        / 78. RY*(   4) C   6                    3.09    0.59    0.094
 145. BD*(   2) C   5 - C   6        / 88. RY*(   5) C   7                    0.51    1.17    0.054
 150. BD*(   2) C   7 - C   8        / 87. RY*(   4) C   7                    1.60    1.31    0.101
 150. BD*(   2) C   7 - C   8        / 96. RY*(   4) C   8                    1.03    0.77    0.062
 150. BD*(   2) C   7 - C   8        / 97. RY*(   5) C   8                    0.90    1.72    0.086


 Natural Bond Orbitals (Summary):

                                                            Principal Delocalizations
           NBO                        Occupancy    Energy   (geminal,vicinal,remote)
 ====================================================================================
 Molecular unit  1  (C7H8O)
     1. BD (   1) O   1 - C   2          1.99513    -0.82952  141(v),103(v),49(v)
     2. BD (   1) O   1 - H   9          1.98834    -0.70021  136(v),40(v)
     3. BD (   1) C   2 - C   3          1.97512    -0.61655  139(g),149(v),142(v),141(g)
                                                    135(v),93(v),57(v),137(g)
                                                    138(g),31(v)
     4. BD (   1) C   2 - H  10          1.97788    -0.49795  140(v),139(v),50(v),30(v)
                                                    136(g)
     5. BD (   1) C   2 - H  11          1.97788    -0.49795  140(v),139(v),50(v),30(v)
                                                    136(g)
     6. BD (   1) C   3 - C   4          1.97033    -0.66699  141(g),142(g),152(v),146(v)
                                                    136(g),143(g),67(v),66(v)
                                                    93(v),39(v)
     7. BD (   2) C   3 - C   4          1.65161    -0.23696  145(v),150(v),137(v),138(v)
                                                    96(v),70(v)
     8. BD (   1) C   3 - C   8          1.97090    -0.66929  139(g),149(g),143(v),151(v)
                                                    136(g),152(g),85(v),134(v)
                                                    84(v),57(v),39(v)
     9. BD (   1) C   4 - C   5          1.97596    -0.66624  139(g),136(v),144(g),148(v)
                                                    48(v),143(g),146(g),76(v)
                                                    75(v)
    10. BD (   1) C   4 - H  12          1.97830    -0.48903  141(v),144(v),139(g),142(g)
                                                    66(v),48(v)
    11. BD (   1) C   5 - C   6          1.97765    -0.67013  142(g),147(g),151(v),143(v)
                                                    58(v),148(g),146(g),85(v)
                                                    84(v)
    12. BD (   2) C   5 - C   6          1.67424    -0.23998  150(v),140(v),88(v),59(v)
    13. BD (   1) C   5 - H  13          1.98028    -0.49616  139(v),147(v),142(g),144(g)
                                                    75(v),57(v)
    14. BD (   1) C   6 - C   7          1.97709    -0.66915  149(g),144(g),152(v),146(v)
                                                    94(v),151(g),148(g),67(v)
                                                    66(v),93(v)
    15. BD (   1) C   6 - H  14          1.98047    -0.49834  142(v),149(v),144(g),147(g)
                                                    66(v),84(v)
    16. BD (   1) C   7 - C   8          1.97618    -0.67247  141(g),136(v),147(g),148(v)
                                                    49(v),152(g),151(g),76(v)
                                                    75(v)
    17. BD (   2) C   7 - C   8          1.68472    -0.24313  140(v),145(v),78(v),53(v)
                                                    96(g),50(v),79(v)
    18. BD (   1) C   7 - H  15          1.98034    -0.49954  141(v),144(v),149(g),147(g)
                                                    75(v),93(v)
    19. BD (   1) C   8 - H  16          1.97989    -0.50102  139(v),147(v),48(v),141(g)
                                                    149(g),84(v)
    20. CR (   1) O   1                  1.99974   -18.95433  39(v),44(v)
    21. CR (   1) C   2                  1.99907   -10.13224  134(g),139(v),141(v),106(v)
                                                    110(v),51(v),48(v)
    22. CR (   1) C   3                  1.99884   -10.05679  58(v),94(v),142(v),149(v)
                                                    152(v),40(v),143(v)
    23. CR (   1) C   4                  1.99888   -10.04517  49(v),67(v),141(v),136(v)
                                                    144(v),114(v),146(v),68(v)
    24. CR (   1) C   5                  1.99894   -10.05343  76(v),139(v),147(v),60(v)
                                                    143(v),148(v),58(v),118(v)
                                                    77(v)
    25. CR (   1) C   6                  1.99894   -10.05321  67(v),85(v),142(v),149(v)
                                                    151(v),146(v),122(v),86(v)
                                                    68(v)
    26. CR (   1) C   7                  1.99894   -10.05559  76(v),141(v),95(v),144(v)
                                                    152(v),148(v),94(v),126(v)
                                                    77(v)
    27. CR (   1) C   8                  1.99888   -10.05251  85(v),48(v),139(v),136(v)
                                                    147(v),151(v),49(v),130(v)
    28. LP (   1) O   1                  1.97789    -0.57522  39(v),137(v),138(v),136(v)
                                                    104(v),44(v),143(r)
    29. LP (   2) O   1                  1.95795    -0.29680  138(v),137(v),102(v),41(v)
    30. RY*(   1) O   1                  0.00152     1.13861   
    31. RY*(   2) O   1                  0.00109     1.51148   
    32. RY*(   3) O   1                  0.00009     1.36456   
    33. RY*(   4) O   1                  0.00002     1.45422   
    34. RY*(   5) O   1                  0.00001     2.99483   
    35. RY*(   6) O   1                  0.00002     2.87458   
    36. RY*(   7) O   1                  0.00000     2.67693   
    37. RY*(   8) O   1                  0.00000     2.77339   
    38. RY*(   9) O   1                  0.00001     2.92892   
    39. RY*(   1) C   2                  0.00454     0.55893   
    40. RY*(   2) C   2                  0.00324     1.19612   
    41. RY*(   3) C   2                  0.00179     1.90967   
    42. RY*(   4) C   2                  0.00117     1.50912   
    43. RY*(   5) C   2                  0.00042     1.74677   
    44. RY*(   6) C   2                  0.00030     1.16807   
    45. RY*(   7) C   2                  0.00003     1.69706   
    46. RY*(   8) C   2                  0.00001     1.63117   
    47. RY*(   9) C   2                  0.00001     2.16276   
    48. RY*(   1) C   3                  0.00594     1.14361   
    49. RY*(   2) C   3                  0.00410     0.95680   
    50. RY*(   3) C   3                  0.00196     0.88278   
    51. RY*(   4) C   3                  0.00105     0.71722   
    52. RY*(   5) C   3                  0.00073     1.87559   
    53. RY*(   6) C   3                  0.00026     1.73460   
    54. RY*(   7) C   3                  0.00020     2.39700   
    55. RY*(   8) C   3                  0.00016     2.17808   
    56. RY*(   9) C   3                  0.00003     2.19824   
    57. RY*(   1) C   4                  0.00596     1.14736   
    58. RY*(   2) C   4                  0.00303     0.75699   
    59. RY*(   3) C   4                  0.00126     0.58586   
    60. RY*(   4) C   4                  0.00095     0.63917   
    61. RY*(   5) C   4                  0.00062     1.95281   
    62. RY*(   6) C   4                  0.00012     2.40151   
    63. RY*(   7) C   4                  0.00006     2.39067   
    64. RY*(   8) C   4                  0.00002     1.92130   
    65. RY*(   9) C   4                  0.00001     2.23256   
    66. RY*(   1) C   5                  0.00537     1.18216   
    67. RY*(   2) C   5                  0.00265     0.67304   
    68. RY*(   3) C   5                  0.00089     0.68471   
    69. RY*(   4) C   5                  0.00073     0.95045   
    70. RY*(   5) C   5                  0.00068     1.62286   
    71. RY*(   6) C   5                  0.00014     2.40068   
    72. RY*(   7) C   5                  0.00004     2.27273   
    73. RY*(   8) C   5                  0.00000     1.85955   
    74. RY*(   9) C   5                  0.00000     2.23806   
    75. RY*(   1) C   6                  0.00519     1.18490   
    76. RY*(   2) C   6                  0.00258     0.66550   
    77. RY*(   3) C   6                  0.00093     0.65355   
    78. RY*(   4) C   6                  0.00080     0.63901   
    79. RY*(   5) C   6                  0.00065     1.93280   
    80. RY*(   6) C   6                  0.00014     2.40187   
    81. RY*(   7) C   6                  0.00005     2.26599   
    82. RY*(   8) C   6                  0.00000     1.85944   
    83. RY*(   9) C   6                  0.00000     2.23925   
    84. RY*(   1) C   7                  0.00538     1.17379   
    85. RY*(   2) C   7                  0.00272     0.66812   
    86. RY*(   3) C   7                  0.00084     0.66498   
    87. RY*(   4) C   7                  0.00076     1.35871   
    88. RY*(   5) C   7                  0.00065     1.21777   
    89. RY*(   6) C   7                  0.00014     2.39937   
    90. RY*(   7) C   7                  0.00005     2.27189   
    91. RY*(   8) C   7                  0.00000     1.84971   
    92. RY*(   9) C   7                  0.00000     2.24190   
    93. RY*(   1) C   8                  0.00586     1.14682   
    94. RY*(   2) C   8                  0.00250     0.73760   
    95. RY*(   3) C   8                  0.00097     0.62621   
    96. RY*(   4) C   8                  0.00078     0.81613   
    97. RY*(   5) C   8                  0.00064     1.76004   
    98. RY*(   6) C   8                  0.00011     2.35359   
    99. RY*(   7) C   8                  0.00006     2.39473   
   100. RY*(   8) C   8                  0.00001     1.86606   
   101. RY*(   9) C   8                  0.00001     2.22494   
   102. RY*(   1) H   9                  0.00164     1.62908   
   103. RY*(   2) H   9                  0.00152     0.82514   
   104. RY*(   3) H   9                  0.00091     1.48799   
   105. RY*(   4) H   9                  0.00002     2.30285   
   106. RY*(   1) H  10                  0.00254     0.36782   
   107. RY*(   2) H  10                  0.00026     1.76894   
   108. RY*(   3) H  10                  0.00014     1.87875   
   109. RY*(   4) H  10                  0.00003     2.24749   
   110. RY*(   1) H  11                  0.00254     0.36782   
   111. RY*(   2) H  11                  0.00026     1.76895   
   112. RY*(   3) H  11                  0.00014     1.87875   
   113. RY*(   4) H  11                  0.00003     2.24749   
   114. RY*(   1) H  12                  0.00258     0.38510   
   115. RY*(   2) H  12                  0.00016     1.67903   
   116. RY*(   3) H  12                  0.00010     2.00643   
   117. RY*(   4) H  12                  0.00007     2.37713   
   118. RY*(   1) H  13                  0.00166     0.36811   
   119. RY*(   2) H  13                  0.00018     1.65770   
   120. RY*(   3) H  13                  0.00009     1.98957   
   121. RY*(   4) H  13                  0.00006     2.33561   
   122. RY*(   1) H  14                  0.00164     0.36452   
   123. RY*(   2) H  14                  0.00019     1.65730   
   124. RY*(   3) H  14                  0.00009     1.97621   
   125. RY*(   4) H  14                  0.00006     2.33955   
   126. RY*(   1) H  15                  0.00166     0.36396   
   127. RY*(   2) H  15                  0.00019     1.65515   
   128. RY*(   3) H  15                  0.00009     1.97781   
   129. RY*(   4) H  15                  0.00006     2.33690   
   130. RY*(   1) H  16                  0.00188     0.36567   
   131. RY*(   2) H  16                  0.00020     1.66101   
   132. RY*(   3) H  16                  0.00009     1.99192   
   133. RY*(   4) H  16                  0.00006     2.34221   
   134. BD*(   1) O   1 - C   2          0.00666     0.30976   
   135. BD*(   1) O   1 - H   9          0.00498     0.43237   
   136. BD*(   1) C   2 - C   3          0.03030     0.42394   
   137. BD*(   1) C   2 - H  10          0.02983     0.42845   
   138. BD*(   1) C   2 - H  11          0.02983     0.42845   
   139. BD*(   1) C   3 - C   4          0.02637     0.58790   
   140. BD*(   2) C   3 - C   4          0.33844     0.05211  145(v),150(v),59(g),137(v)
                                                    138(v),96(v),52(g)
   141. BD*(   1) C   3 - C   8          0.02443     0.58052   
   142. BD*(   1) C   4 - C   5          0.01712     0.59139   
   143. BD*(   1) C   4 - H  12          0.01615     0.49221   
   144. BD*(   1) C   5 - C   6          0.01794     0.58891   
   145. BD*(   2) C   5 - C   6          0.33024     0.04620  150(v),140(v),78(g),69(g)
                                                    88(v)
   146. BD*(   1) C   5 - H  13          0.01446     0.47879   
   147. BD*(   1) C   6 - C   7          0.01792     0.58341   
   148. BD*(   1) C   6 - H  14          0.01445     0.47808   
   149. BD*(   1) C   7 - C   8          0.01664     0.58949   
   150. BD*(   2) C   7 - C   8          0.33019     0.04389  145(v),140(v),87(g),96(g)
                                                    97(g)
   151. BD*(   1) C   7 - H  15          0.01421     0.47574   
   152. BD*(   1) C   8 - H  16          0.01535     0.46495   
       -------------------------------
              Total Lewis   56.60036  ( 97.5868%)
        Valence non-Lewis    1.29549  (  2.2336%)
        Rydberg non-Lewis    0.10415  (  0.1796%)
       -------------------------------
            Total unit  1   58.00000  (100.0000%)
           Charge unit  1    0.00000
 Unable to Open any file for archive entry.
 1\1\GINC-COMPUTE-0-10\SP\RB3LYP\def2SVP\C7H8O1\ZAHRT2\08-Jan-2021\0\\#
  b3lyp/def2svp geom=NewRedundant pop=NBO\\63\\0,1\O,0,2.5350236244,1.1
 315440391,-0.1600698819\C,0,1.9859936887,-0.1222541715,0.172784203\C,0
 ,0.4796709916,-0.0838155649,0.057781531\C,0,-0.1873963783,1.0818462357
 ,-0.3327118659\C,0,-1.5824874389,1.0962312177,-0.4329540556\C,0,-2.323
 3925663,-0.0515064186,-0.144633318\C,0,-1.6605808099,-1.2200789729,0.2
 46427896\C,0,-0.2691468523,-1.2342729188,0.34636101\H,0,3.493804181,1.
 0760135021,-0.0776982328\H,0,2.3698839816,-0.9241738384,-0.4922853695\
 H,0,2.2528889146,-0.4215185937,1.2081450112\H,0,0.399728501,1.97274617
 39,-0.5556851849\H,0,-2.0926853797,2.0131536759,-0.7391210906\H,0,-3.4
 131708529,-0.0385301435,-0.2234509204\H,0,-2.2314473479,-2.123759691,0
 .4742987206\H,0,0.2433137433,-2.1516245311,0.6528115478\\Version=ES64L
 -G16RevC.01\State=1-A\HF=-346.5235757\RMSD=5.731e-09\Dipole=0.5823155,
 -0.366859,0.1485026\Quadrupole=5.8507783,-1.4234889,-4.4272894,-0.8408
 478,0.9818495,-1.0583442\PG=C01 [X(C7H8O1)]\\@
 The archive entry for this job was punched.


 ALL OUR THINKING ABOUT NATURE MUST NECESSARILY MOVE IN CIRCLES OR SPIRALS;
 FOR WE CAN ONLY UNDERSTAND NATURE IF WE THINK ABOUT HER, AND WE CAN ONLY
 THINK BECAUSE OUR BRAIN IS BUILT IN ACCORDANCE WITH NATURE'S LAWS.

                                             -- TIMOTHY FERRIS, "GALAXIES"
 File lengths (MBytes):  RWF=     15 Int=      0 D2E=      0 Chk=      2 Scr=      1
 Normal termination of Gaussian 16
