# Supplementary material for: Machine-Learning-Guided Discovery of Electrochemical Reactions
Source: J Am Chem Soc. 2022 Dec 2;144(49):22599–610. doi: 10.1021/jacs.2c08997 (PMC9756344; doi:10.1021/jacs.2c08997)
Supplement: Supplementary file 3 — ja2c08997_si_003.zip [file ja2c08997_si_003.zip › Oxidation Site Selectivity/Nlogs_notimes/65.log]

 Entering Gaussian System, Link 0=g16
 Input=65.com
 Output=65.log
 Initial command:
  
 Copyright (c) 1988-2019, Gaussian, Inc.  All Rights Reserved.
  
 This is part of the Gaussian(R) 16 program.  It is based on
 the Gaussian(R) 09 system (copyright 2009, Gaussian, Inc.),
 the Gaussian(R) 03 system (copyright 2003, Gaussian, Inc.),
 the Gaussian(R) 98 system (copyright 1998, Gaussian, Inc.),
 the Gaussian(R) 94 system (copyright 1995, Gaussian, Inc.),
 the Gaussian 92(TM) system (copyright 1992, Gaussian, Inc.),
 the Gaussian 90(TM) system (copyright 1990, Gaussian, Inc.),
 the Gaussian 88(TM) system (copyright 1988, Gaussian, Inc.),
 the Gaussian 86(TM) system (copyright 1986, Carnegie Mellon
 University), and the Gaussian 82(TM) system (copyright 1983,
 Carnegie Mellon University). Gaussian is a federally registered
 trademark of Gaussian, Inc.
  
 This software contains proprietary and confidential information,
 including trade secrets, belonging to Gaussian, Inc.
  
 This software is provided under written license and may be
 used, copied, transmitted, or stored only in accord with that
 written license.
  
 The following legend is applicable only to US Government
 contracts under FAR:
  
                    RESTRICTED RIGHTS LEGEND
  
 Use, reproduction and disclosure by the US Government is
 subject to restrictions as set forth in subparagraphs (a)
 and (c) of the Commercial Computer Software - Restricted
 Rights clause in FAR 52.227-19.
  
 Gaussian, Inc.
 340 Quinnipiac St., Bldg. 40, Wallingford CT 06492
  
  
 ---------------------------------------------------------------
 Warning -- This program may not be used in any manner that
 competes with the business of Gaussian, Inc. or will provide
 assistance to any competitor of Gaussian, Inc.  The licensee
 of this program is prohibited from giving any competitor of
 Gaussian, Inc. access to this program.  By using this program,
 the user acknowledges that Gaussian, Inc. is engaged in the
 business of creating and licensing software in the field of
 computational chemistry and represents and warrants to the
 licensee that it is not a competitor of Gaussian, Inc. and that
 it will not use this program in any manner prohibited above.
 ---------------------------------------------------------------
  

 Cite this work as:
 Gaussian 16, Revision C.01,
 M. J. Frisch, G. W. Trucks, H. B. Schlegel, G. E. Scuseria, 
 M. A. Robb, J. R. Cheeseman, G. Scalmani, V. Barone, 
 G. A. Petersson, H. Nakatsuji, X. Li, M. Caricato, A. V. Marenich, 
 J. Bloino, B. G. Janesko, R. Gomperts, B. Mennucci, H. P. Hratchian, 
 J. V. Ortiz, A. F. Izmaylov, J. L. Sonnenberg, D. Williams-Young, 
 F. Ding, F. Lipparini, F. Egidi, J. Goings, B. Peng, A. Petrone, 
 T. Henderson, D. Ranasinghe, V. G. Zakrzewski, J. Gao, N. Rega, 
 G. Zheng, W. Liang, M. Hada, M. Ehara, K. Toyota, R. Fukuda, 
 J. Hasegawa, M. Ishida, T. Nakajima, Y. Honda, O. Kitao, H. Nakai, 
 T. Vreven, K. Throssell, J. A. Montgomery, Jr., J. E. Peralta, 
 F. Ogliaro, M. J. Bearpark, J. J. Heyd, E. N. Brothers, K. N. Kudin, 
 V. N. Staroverov, T. A. Keith, R. Kobayashi, J. Normand, 
 K. Raghavachari, A. P. Rendell, J. C. Burant, S. S. Iyengar, 
 J. Tomasi, M. Cossi, J. M. Millam, M. Klene, C. Adamo, R. Cammi, 
 J. W. Ochterski, R. L. Martin, K. Morokuma, O. Farkas, 
 J. B. Foresman, and D. J. Fox, Gaussian, Inc., Wallingford CT, 2019.
 
 ******************************************
 Gaussian 16:  ES64L-G16RevC.01  3-Jul-2019
                 8-Jan-2021 
 ******************************************
 %nprocshared=16
 Will use up to   16 processors via shared memory.
 %mem=7GB
 -----------------------------------------
 # b3lyp/def2svp geom=NewRedundant pop=NBO
 -----------------------------------------
 1/29=4000,38=1,172=1/1;
 2/12=2,17=6,18=5,40=1/2;
 3/5=43,7=101,11=2,25=1,30=1,74=-5/1,2,3;
 4//1;
 5/5=2,38=5/2;
 6/7=2,8=2,9=2,10=2,28=1,40=1/1,7;
 99/5=1,9=1/99;
 --
 65
 --
 Symbolic Z-matrix:
 Charge =  0 Multiplicity = 1
 O                     2.99617  -0.72874   0.3507 
 C                     2.23464   0.27997  -0.28345 
 C                     0.78283   0.15719   0.15902 
 C                    -0.07122   1.30571  -0.39485 
 C                    -1.53487   1.19065   0.04473 
 C                    -2.13098  -0.17057  -0.32999 
 C                    -1.28201  -1.32045   0.22263 
 C                     0.17842  -1.20153  -0.22228 
 H                     3.89603  -0.69771   0.00531 
 H                     2.60996   1.29177  -0.02443 
 H                     2.28373   0.1905   -1.38953 
 H                     0.78037   0.22929   1.26346 
 H                    -0.02165   1.28846  -1.50013 
 H                     0.3468    2.27695  -0.07908 
 H                    -1.59202   1.32064   1.14092 
 H                    -2.13043   2.00672  -0.39726 
 H                    -3.16955  -0.24684   0.03301 
 H                    -2.17792  -0.25334  -1.43168 
 H                    -1.69903  -2.29174  -0.09158 
 H                    -1.32642  -1.3054    1.32713 
 H                     0.79199  -2.00634   0.20885 
 H                     0.23518  -1.31519  -1.32199 
 
                          Input orientation:                          
 ---------------------------------------------------------------------
 Center     Atomic      Atomic             Coordinates (Angstroms)
 Number     Number       Type             X           Y           Z
 ---------------------------------------------------------------------
      1          8           0        2.996167   -0.728735    0.350697
      2          6           0        2.234645    0.279973   -0.283452
      3          6           0        0.782827    0.157186    0.159019
      4          6           0       -0.071222    1.305709   -0.394849
      5          6           0       -1.534867    1.190653    0.044731
      6          6           0       -2.130983   -0.170573   -0.329991
      7          6           0       -1.282015   -1.320448    0.222627
      8          6           0        0.178417   -1.201534   -0.222280
      9          1           0        3.896029   -0.697708    0.005310
     10          1           0        2.609961    1.291766   -0.024425
     11          1           0        2.283725    0.190502   -1.389528
     12          1           0        0.780373    0.229291    1.263462
     13          1           0       -0.021653    1.288462   -1.500130
     14          1           0        0.346805    2.276951   -0.079084
     15          1           0       -1.592020    1.320636    1.140924
     16          1           0       -2.130434    2.006718   -0.397256
     17          1           0       -3.169554   -0.246835    0.033007
     18          1           0       -2.177923   -0.253336   -1.431678
     19          1           0       -1.699026   -2.291740   -0.091584
     20          1           0       -1.326419   -1.305403    1.327132
     21          1           0        0.791986   -2.006344    0.208852
     22          1           0        0.235179   -1.315192   -1.321991
 ---------------------------------------------------------------------
                    Distance matrix (angstroms):
                    1          2          3          4          5
     1  O    0.000000
     2  C    1.414056   0.000000
     3  C    2.391751   1.522706   0.000000
     4  C    3.755487   2.526176   1.534691   0.000000
     5  C    4.930307   3.891819   2.540240   1.532555   0.000000
     6  C    5.202168   4.389062   2.972684   2.535001   1.532549
     7  C    4.320806   3.896712   2.539886   2.957025   2.530061
     8  C    2.914028   2.535090   1.535194   2.525543   2.954520
     9  H    0.964369   1.949216   3.232104   4.462386   5.749964
    10  H    2.091004   1.109812   2.158551   2.706686   4.146637
    11  H    2.093073   1.110774   2.156804   2.789059   4.199886
    12  H    2.580833   2.123775   1.106797   2.152647   2.787447
    13  H    4.074541   2.754675   2.163273   1.106526   2.164712
    14  H    4.029638   2.755653   2.177202   1.103524   2.176249
    15  H    5.086830   4.213691   2.820931   2.161400   1.105351
    16  H    5.858684   4.695584   3.495325   2.175264   1.102731
    17  H    6.192678   5.439029   3.974975   3.491864   2.176858
    18  H    5.493093   4.590599   3.385984   2.818479   2.162963
    19  H    4.968243   4.703647   3.495660   3.960222   3.488924
    20  H    4.468862   4.217651   2.820031   3.370260   2.813947
    21  H    2.551630   2.747885   2.164123   3.475526   3.957520
    22  H    3.280986   2.760612   2.158983   2.796890   3.358608
                    6          7          8          9         10
     6  C    0.000000
     7  C    1.532432   0.000000
     8  C    2.531365   1.531321   0.000000
     9  H    6.059305   5.219882   3.758495   0.000000
    10  H    4.970750   4.693844   3.488280   2.369148   0.000000
    11  H    4.554409   4.194820   2.780748   2.309549   1.784018
    12  H    3.342900   2.781811   2.148730   3.485626   2.476873
    13  H    2.819093   3.370878   2.805889   4.643216   3.017136
    14  H    3.491813   3.960475   3.485501   4.631707   2.468897
    15  H    2.162817   2.813308   3.369586   5.956678   4.360678
    16  H    2.178329   3.489141   3.956550   6.617722   4.808483
    17  H    1.102820   2.179771   3.490777   7.080008   5.981085
    18  H    1.105788   2.162893   2.813194   6.257419   5.224130
    19  H    2.177792   1.102740   2.174954   5.818503   5.604766
    20  H    2.163613   1.105499   2.162406   5.421299   4.905822
    21  H    3.493445   2.184519   1.100028   3.374765   3.773192
    22  H    2.809438   2.165122   1.107025   3.942694   3.757592
                   11         12         13         14         15
    11  H    0.000000
    12  H    3.049579   0.000000
    13  H    2.555879   3.066355   0.000000
    14  H    3.134038   2.486629   1.769814   0.000000
    15  H    4.764640   2.614249   3.072826   2.482337   0.000000
    16  H    4.875248   3.793419   2.485796   2.512165   1.768218
    17  H    5.652709   4.164449   3.823209   4.329762   2.484565
    18  H    4.483868   4.030909   2.651665   3.821794   3.072288
    19  H    4.869137   3.786709   4.197075   5.005848   3.818349
    20  H    4.759319   2.607281   4.052650   4.196473   2.645997
    21  H    3.099393   2.471922   3.799786   4.315983   4.197742
    22  H    2.543269   3.060593   2.622348   3.802732   4.043785
                   16         17         18         19         20
    16  H    0.000000
    17  H    2.518610   0.000000
    18  H    2.485987   1.768807   0.000000
    19  H    4.330853   2.521827   2.486018   0.000000
    20  H    3.819699   2.488468   3.072937   1.767612   0.000000
    21  H    5.001257   4.338270   3.818996   2.525244   2.495899
    22  H    4.181668   3.817016   2.638679   2.491726   3.075149
                   21         22
    21  H    0.000000
    22  H    1.769521   0.000000
 Stoichiometry    C7H14O
 Framework group  C1[X(C7H14O)]
 Deg. of freedom    60
 Full point group                 C1      NOp   1
 Largest Abelian subgroup         C1      NOp   1
 Largest concise Abelian subgroup C1      NOp   1
                         Standard orientation:                         
 ---------------------------------------------------------------------
 Center     Atomic      Atomic             Coordinates (Angstroms)
 Number     Number       Type             X           Y           Z
 ---------------------------------------------------------------------
      1          8           0       -2.870978   -0.454105   -0.269767
      2          6           0       -2.003394    0.545356    0.228156
      3          6           0       -0.583928    0.244882   -0.233868
      4          6           0        0.385093    1.365647    0.166331
      5          6           0        1.817103    1.072079   -0.293982
      6          6           0        2.305805   -0.288026    0.215909
      7          6           0        1.341769   -1.410451   -0.183023
      8          6           0       -0.086523   -1.112770    0.282070
      9          1           0       -3.752217   -0.304707    0.092319
     10          1           0       -2.298486    1.552357   -0.133162
     11          1           0       -2.021535    0.582204    1.338171
     12          1           0       -0.613656    0.195213   -1.339150
     13          1           0        0.372689    1.473949    1.267475
     14          1           0        0.041991    2.330138   -0.245741
     15          1           0        1.847134    1.075691   -1.398920
     16          1           0        2.496096    1.874734    0.038778
     17          1           0        3.320617   -0.496599   -0.162065
     18          1           0        2.383692   -0.253650    1.318415
     19          1           0        1.683801   -2.375070    0.227536
     20          1           0        1.348867   -1.520383   -1.283020
     21          1           0       -0.782087   -1.901477   -0.040719
     22          1           0       -0.114629   -1.099871    1.388663
 ---------------------------------------------------------------------
 Rotational constants (GHZ):           3.8777500           1.3114013           1.0554005
 Standard basis: def2SVP (5D, 7F)
 There are   190 symmetry adapted cartesian basis functions of A   symmetry.
 There are   182 symmetry adapted basis functions of A   symmetry.
   182 basis functions,   298 primitive gaussians,   190 cartesian basis functions
    32 alpha electrons       32 beta electrons
       nuclear repulsion energy       404.9859881683 Hartrees.
 NAtoms=   22 NActive=   22 NUniq=   22 SFac= 1.00D+00 NAtFMM=   60 NAOKFM=F Big=F
 Integral buffers will be    131072 words long.
 Raffenetti 2 integral format.
 Two-electron integral symmetry is turned on.
 One-electron integrals computed using PRISM.
   1 Symmetry operations used in ECPInt.
 ECPInt:  NShTT=    4095 NPrTT=   14007 LenC2=    4062 LenP2D=   11474.
 LDataN:  DoStor=T MaxTD1= 4 Len=   56
 NBasis=   182 RedAO= T EigKep=  1.32D-03  NBF=   182
 NBsUse=   182 1.00D-06 EigRej= -1.00D+00 NBFU=   182
 ExpMin= 1.22D-01 ExpMax= 2.27D+03 ExpMxC= 3.41D+02 IAcc=3 IRadAn=         5 AccDes= 0.00D+00
 Harris functional with IExCor=  402 and IRadAn=       5 diagonalized for initial guess.
 HarFok:  IExCor=  402 AccDes= 0.00D+00 IRadAn=         5 IDoV= 1 UseB2=F ITyADJ=14
 ICtDFT=  3500011 ScaDFX=  1.000000  1.000000  1.000000  1.000000
 FoFCou: FMM=F IPFlag=           0 FMFlag=      100000 FMFlg1=           0
         NFxFlg=           0 DoJE=T BraDBF=F KetDBF=T FulRan=T
         wScrn=  0.000000 ICntrl=       500 IOpCl=  0 I1Cent=   200000004 NGrid=           0
         NMat0=    1 NMatS0=      1 NMatT0=    0 NMatD0=    1 NMtDS0=    0 NMtDT0=    0
 Petite list used in FoFCou.
 Requested convergence on RMS density matrix=1.00D-08 within 128 cycles.
 Requested convergence on MAX density matrix=1.00D-06.
 Requested convergence on             energy=1.00D-06.
 No special actions if energy rises.
 Integral accuracy reduced to 1.0D-05 until final iterations.
 Initial convergence to 1.0D-05 achieved.  Increase integral accuracy.
 SCF Done:  E(RB3LYP) =  -350.150518620     A.U. after   12 cycles
            NFock= 12  Conv=0.97D-08     -V/T= 2.0116

 **********************************************************************

            Population analysis using the SCF Density.

 **********************************************************************

 Orbital symmetries:
       Occupied  (A) (A) (A) (A) (A) (A) (A) (A) (A) (A) (A) (A)
                 (A) (A) (A) (A) (A) (A) (A) (A) (A) (A) (A) (A)
                 (A) (A) (A) (A) (A) (A) (A) (A)
       Virtual   (A) (A) (A) (A) (A) (A) (A) (A) (A) (A) (A) (A)
                 (A) (A) (A) (A) (A) (A) (A) (A) (A) (A) (A) (A)
                 (A) (A) (A) (A) (A) (A) (A) (A) (A) (A) (A) (A)
                 (A) (A) (A) (A) (A) (A) (A) (A) (A) (A) (A) (A)
                 (A) (A) (A) (A) (A) (A) (A) (A) (A) (A) (A) (A)
                 (A) (A) (A) (A) (A) (A) (A) (A) (A) (A) (A) (A)
                 (A) (A) (A) (A) (A) (A) (A) (A) (A) (A) (A) (A)
                 (A) (A) (A) (A) (A) (A) (A) (A) (A) (A) (A) (A)
                 (A) (A) (A) (A) (A) (A) (A) (A) (A) (A) (A) (A)
                 (A) (A) (A) (A) (A) (A) (A) (A) (A) (A) (A) (A)
                 (A) (A) (A) (A) (A) (A) (A) (A) (A) (A) (A) (A)
                 (A) (A) (A) (A) (A) (A) (A) (A) (A) (A) (A) (A)
                 (A) (A) (A) (A) (A) (A)
 The electronic state is 1-A.
 Alpha  occ. eigenvalues --  -19.12518 -10.22565 -10.17848 -10.17820 -10.17780
 Alpha  occ. eigenvalues --  -10.17588 -10.17440 -10.16990  -1.00326  -0.82378
 Alpha  occ. eigenvalues --   -0.74936  -0.72840  -0.65596  -0.59918  -0.57249
 Alpha  occ. eigenvalues --   -0.54511  -0.50792  -0.47060  -0.45641  -0.43284
 Alpha  occ. eigenvalues --   -0.42848  -0.41214  -0.38394  -0.37425  -0.36589
 Alpha  occ. eigenvalues --   -0.34126  -0.33728  -0.32754  -0.31074  -0.29827
 Alpha  occ. eigenvalues --   -0.29567  -0.26627
 Alpha virt. eigenvalues --    0.05090   0.05978   0.06979   0.08271   0.09905
 Alpha virt. eigenvalues --    0.12325   0.12537   0.13592   0.14549   0.14891
 Alpha virt. eigenvalues --    0.15146   0.15654   0.17191   0.17380   0.19842
 Alpha virt. eigenvalues --    0.21325   0.23809   0.24869   0.25210   0.26150
 Alpha virt. eigenvalues --    0.27784   0.29253   0.41406   0.42575   0.43739
 Alpha virt. eigenvalues --    0.44168   0.45896   0.46417   0.48027   0.55135
 Alpha virt. eigenvalues --    0.57353   0.57616   0.60007   0.60307   0.61912
 Alpha virt. eigenvalues --    0.63376   0.63409   0.64766   0.64878   0.65558
 Alpha virt. eigenvalues --    0.65988   0.66989   0.67317   0.67883   0.68566
 Alpha virt. eigenvalues --    0.69705   0.70669   0.71273   0.71508   0.71988
 Alpha virt. eigenvalues --    0.72748   0.72958   0.73428   0.73786   0.77765
 Alpha virt. eigenvalues --    0.84779   0.89026   0.94517   0.99681   1.04210
 Alpha virt. eigenvalues --    1.04835   1.07712   1.11264   1.11563   1.12914
 Alpha virt. eigenvalues --    1.15728   1.22271   1.26058   1.26382   1.30034
 Alpha virt. eigenvalues --    1.32053   1.35780   1.36777   1.39811   1.43590
 Alpha virt. eigenvalues --    1.47650   1.50518   1.56110   1.60438   1.66030
 Alpha virt. eigenvalues --    1.67880   1.70886   1.72974   1.74529   1.75325
 Alpha virt. eigenvalues --    1.75877   1.76624   1.77710   1.78301   1.79541
 Alpha virt. eigenvalues --    1.80517   1.83208   1.84979   1.85611   1.85975
 Alpha virt. eigenvalues --    1.87303   1.87911   1.88937   1.89759   1.90668
 Alpha virt. eigenvalues --    1.91818   1.92400   1.94446   1.96051   1.99267
 Alpha virt. eigenvalues --    2.00773   2.02132   2.04379   2.06006   2.06355
 Alpha virt. eigenvalues --    2.11388   2.14234   2.22491   2.24548   2.25378
 Alpha virt. eigenvalues --    2.26454   2.28486   2.30676   2.37596   2.43149
 Alpha virt. eigenvalues --    2.43970   2.45420   2.46311   2.48490   2.51128
 Alpha virt. eigenvalues --    2.55431   2.57107   2.61415   2.62548   2.63292
 Alpha virt. eigenvalues --    2.67604   2.69700   2.81400   2.84264   2.84792
 Alpha virt. eigenvalues --    2.88553   2.90025   2.92918   2.93417   2.97418
 Alpha virt. eigenvalues --    2.98137   3.02398   3.03707   3.05746   3.07459
 Alpha virt. eigenvalues --    3.13845   3.16160   3.17519   3.36181   3.77730
          Condensed to atoms (all electrons):
               1          2          3          4          5          6
     1  O    7.746559   0.361791  -0.085765   0.004270  -0.000096  -0.000020
     2  C    0.361791   4.461851   0.310384  -0.009257   0.005460   0.000505
     3  C   -0.085765   0.310384   5.128616   0.316314  -0.037946  -0.013376
     4  C    0.004270  -0.009257   0.316314   4.714822   0.416622  -0.049480
     5  C   -0.000096   0.005460  -0.037946   0.416622   4.591175   0.436630
     6  C   -0.000020   0.000505  -0.013376  -0.049480   0.436630   4.615449
     7  C    0.000337   0.008709  -0.053002  -0.016828  -0.057654   0.430474
     8  C    0.001457  -0.035870   0.359473  -0.049853  -0.015223  -0.053545
     9  H    0.309877  -0.019421   0.010629  -0.000792   0.000021   0.000002
    10  H   -0.030771   0.369384  -0.038092   0.000968   0.000456  -0.000098
    11  H   -0.030828   0.354429  -0.010813  -0.003758  -0.000271  -0.000095
    12  H    0.006386  -0.025174   0.335448  -0.021087  -0.006789  -0.005954
    13  H   -0.000097  -0.008705  -0.019223   0.349710  -0.022947  -0.005665
    14  H   -0.000047  -0.008196  -0.017565   0.343973  -0.011354   0.007827
    15  H   -0.000002   0.000338  -0.008310  -0.016013   0.349816  -0.022409
    16  H    0.000001  -0.000335   0.007893  -0.014981   0.349009  -0.014791
    17  H   -0.000000   0.000029   0.001201   0.008271  -0.015531   0.347185
    18  H    0.000002   0.000018  -0.007636  -0.004943  -0.023710   0.353059
    19  H   -0.000006  -0.000375   0.008183   0.000967   0.008770  -0.015800
    20  H   -0.000026   0.000280  -0.008376  -0.007516  -0.005441  -0.023026
    21  H    0.019748  -0.005895  -0.026898   0.011634   0.000539   0.007305
    22  H   -0.001154  -0.004810  -0.025374  -0.008809  -0.006173  -0.005687
               7          8          9         10         11         12
     1  O    0.000337   0.001457   0.309877  -0.030771  -0.030828   0.006386
     2  C    0.008709  -0.035870  -0.019421   0.369384   0.354429  -0.025174
     3  C   -0.053002   0.359473   0.010629  -0.038092  -0.010813   0.335448
     4  C   -0.016828  -0.049853  -0.000792   0.000968  -0.003758  -0.021087
     5  C   -0.057654  -0.015223   0.000021   0.000456  -0.000271  -0.006789
     6  C    0.430474  -0.053545   0.000002  -0.000098  -0.000095  -0.005954
     7  C    4.587989   0.433855  -0.000005  -0.000309   0.000450  -0.003817
     8  C    0.433855   4.706739   0.000695   0.013459  -0.027260  -0.042556
     9  H   -0.000005   0.000695   0.550179  -0.003719  -0.007271  -0.000359
    10  H   -0.000309   0.013459  -0.003719   0.769882  -0.054392  -0.013772
    11  H    0.000450  -0.027260  -0.007271  -0.054392   0.778169   0.012954
    12  H   -0.003817  -0.042556  -0.000359  -0.013772   0.012954   0.758826
    13  H   -0.005437  -0.011520   0.000025  -0.002638   0.008958   0.010727
    14  H    0.000807   0.010968   0.000006   0.009915  -0.002266  -0.010183
    15  H   -0.004942  -0.007339   0.000000  -0.000038   0.000008   0.006879
    16  H    0.008664   0.000886  -0.000000  -0.000012   0.000018  -0.000056
    17  H   -0.013999   0.008074   0.000000  -0.000002   0.000001  -0.000030
    18  H   -0.022823  -0.004689  -0.000000   0.000009  -0.000035   0.000512
    19  H    0.349414  -0.015154  -0.000001   0.000018  -0.000009  -0.000172
    20  H    0.350179  -0.015663  -0.000000   0.000008   0.000003   0.006903
    21  H   -0.012069   0.348899  -0.001330   0.000875  -0.000440  -0.008256
    22  H   -0.025593   0.347632  -0.000102  -0.000341   0.009280   0.010858
              13         14         15         16         17         18
     1  O   -0.000097  -0.000047  -0.000002   0.000001  -0.000000   0.000002
     2  C   -0.008705  -0.008196   0.000338  -0.000335   0.000029   0.000018
     3  C   -0.019223  -0.017565  -0.008310   0.007893   0.001201  -0.007636
     4  C    0.349710   0.343973  -0.016013  -0.014981   0.008271  -0.004943
     5  C   -0.022947  -0.011354   0.349816   0.349009  -0.015531  -0.023710
     6  C   -0.005665   0.007827  -0.022409  -0.014791   0.347185   0.353059
     7  C   -0.005437   0.000807  -0.004942   0.008664  -0.013999  -0.022823
     8  C   -0.011520   0.010968  -0.007339   0.000886   0.008074  -0.004689
     9  H    0.000025   0.000006   0.000000  -0.000000   0.000000  -0.000000
    10  H   -0.002638   0.009915  -0.000038  -0.000012  -0.000002   0.000009
    11  H    0.008958  -0.002266   0.000008   0.000018   0.000001  -0.000035
    12  H    0.010727  -0.010183   0.006879  -0.000056  -0.000030   0.000512
    13  H    0.741433  -0.033017   0.009817  -0.009211  -0.000061   0.006530
    14  H   -0.033017   0.734970  -0.009170  -0.005270  -0.000436  -0.000029
    15  H    0.009817  -0.009170   0.738339  -0.031790  -0.008821   0.009907
    16  H   -0.009211  -0.005270  -0.031790   0.731072  -0.005008  -0.008910
    17  H   -0.000061  -0.000436  -0.008821  -0.005008   0.730815  -0.031546
    18  H    0.006530  -0.000029   0.009907  -0.008910  -0.031546   0.739683
    19  H   -0.000042   0.000046  -0.000109  -0.000456  -0.004950  -0.008884
    20  H    0.000511  -0.000001   0.006495  -0.000107  -0.008714   0.009873
    21  H   -0.000188  -0.000437  -0.000006   0.000047  -0.000413  -0.000014
    22  H    0.007357  -0.000186   0.000528  -0.000033  -0.000047   0.006713
              19         20         21         22
     1  O   -0.000006  -0.000026   0.019748  -0.001154
     2  C   -0.000375   0.000280  -0.005895  -0.004810
     3  C    0.008183  -0.008376  -0.026898  -0.025374
     4  C    0.000967  -0.007516   0.011634  -0.008809
     5  C    0.008770  -0.005441   0.000539  -0.006173
     6  C   -0.015800  -0.023026   0.007305  -0.005687
     7  C    0.349414   0.350179  -0.012069  -0.025593
     8  C   -0.015154  -0.015663   0.348899   0.347632
     9  H   -0.000001  -0.000000  -0.001330  -0.000102
    10  H    0.000018   0.000008   0.000875  -0.000341
    11  H   -0.000009   0.000003  -0.000440   0.009280
    12  H   -0.000172   0.006903  -0.008256   0.010858
    13  H   -0.000042   0.000511  -0.000188   0.007357
    14  H    0.000046  -0.000001  -0.000437  -0.000186
    15  H   -0.000109   0.006495  -0.000006   0.000528
    16  H   -0.000456  -0.000107   0.000047  -0.000033
    17  H   -0.004950  -0.008714  -0.000413  -0.000047
    18  H   -0.008884   0.009873  -0.000014   0.006713
    19  H    0.730278  -0.031465  -0.004464  -0.009221
    20  H   -0.031465   0.738462  -0.008902   0.009956
    21  H   -0.004464  -0.008902   0.703718  -0.029627
    22  H   -0.009221   0.009956  -0.029627   0.749601
 Mulliken charges:
               1
     1  O   -0.301614
     2  C    0.244860
     3  C   -0.125765
     4  C    0.035765
     5  C    0.044636
     6  C    0.011510
     7  C    0.045600
     8  C    0.046534
     9  H    0.161565
    10  H   -0.020790
    11  H   -0.026833
    12  H   -0.011287
    13  H   -0.016317
    14  H   -0.010357
    15  H   -0.013179
    16  H   -0.006629
    17  H   -0.006018
    18  H   -0.013087
    19  H   -0.006568
    20  H   -0.013434
    21  H    0.006175
    22  H   -0.024769
 Sum of Mulliken charges =  -0.00000
 Mulliken charges with hydrogens summed into heavy atoms:
               1
     1  O   -0.140049
     2  C    0.197237
     3  C   -0.137052
     4  C    0.009091
     5  C    0.024828
     6  C   -0.007595
     7  C    0.025599
     8  C    0.027940
 Electronic spatial extent (au):  <R**2>=           1171.8255
 Charge=             -0.0000 electrons
 Dipole moment (field-independent basis, Debye):
    X=             -0.6309    Y=              0.9148    Z=              0.8130  Tot=              1.3769
 Quadrupole moment (field-independent basis, Debye-Ang):
   XX=            -46.5217   YY=            -52.8491   ZZ=            -52.1852
   XY=             -2.1959   XZ=             -2.9111   YZ=             -0.4492
 Traceless Quadrupole moment (field-independent basis, Debye-Ang):
   XX=              3.9970   YY=             -2.3305   ZZ=             -1.6665
   XY=             -2.1959   XZ=             -2.9111   YZ=             -0.4492
 Octapole moment (field-independent basis, Debye-Ang**2):
  XXX=            -51.7783  YYY=             -2.0073  ZZZ=             -1.0368  XYY=             -3.8702
  XXY=              3.6120  XXZ=              8.6954  XZZ=             -3.7631  YZZ=             -0.5340
  YYZ=             -0.5318  XYZ=              1.5199
 Hexadecapole moment (field-independent basis, Debye-Ang**3):
 XXXX=           -840.0476 YYYY=           -400.7403 ZZZZ=           -126.9148 XXXY=              2.1495
 XXXZ=            -28.6253 YYYX=              5.2859 YYYZ=             -1.3989 ZZZX=              1.5832
 ZZZY=              0.4918 XXYY=           -240.4755 XXZZ=           -195.7495 YYZZ=            -89.5199
 XXYZ=             -3.1056 YYXZ=              2.9731 ZZXY=              1.4207
 N-N= 4.049859881683D+02 E-N=-1.622107727231D+03  KE= 3.461524078495D+02
 ******************************Gaussian NBO Version 3.1******************************
             N A T U R A L   A T O M I C   O R B I T A L   A N D
          N A T U R A L   B O N D   O R B I T A L   A N A L Y S I S
 ******************************Gaussian NBO Version 3.1******************************
       /RESON  / : Allow strongly delocalized NBO set

 Analyzing the SCF density

 Job title: 65                                                              

 Storage needed:    101028 in NPA,    133540 in NBO ( 939521456 available)
 GSVD:  LWork=       19020 too small for GESVD, short by        8450 words or        8450 for optimal perf.


 NATURAL POPULATIONS:  Natural atomic orbital occupancies 
                                                          
   NAO  Atom  No  lang   Type(AO)    Occupancy      Energy
 ----------------------------------------------------------
     1    O    1  S      Cor( 1S)     1.99974     -18.94272
     2    O    1  S      Val( 2S)     1.67213      -0.84494
     3    O    1  S      Ryd( 3S)     0.00141       1.42114
     4    O    1  px     Val( 2p)     1.45929      -0.26196
     5    O    1  px     Ryd( 3p)     0.00255       1.25232
     6    O    1  py     Val( 2p)     1.74679      -0.29102
     7    O    1  py     Ryd( 3p)     0.00104       1.10875
     8    O    1  pz     Val( 2p)     1.85982      -0.28804
     9    O    1  pz     Ryd( 3p)     0.00142       1.10343
    10    O    1  dxy    Ryd( 3d)     0.00077       3.03371
    11    O    1  dxz    Ryd( 3d)     0.00067       3.05059
    12    O    1  dyz    Ryd( 3d)     0.00100       2.86387
    13    O    1  dx2y2  Ryd( 3d)     0.00083       3.08140
    14    O    1  dz2    Ryd( 3d)     0.00086       2.86562

    15    C    2  S      Cor( 1S)     1.99905     -10.11569
    16    C    2  S      Val( 2S)     0.98271      -0.19921
    17    C    2  S      Ryd( 3S)     0.00337       0.82722
    18    C    2  px     Val( 2p)     0.92887      -0.06447
    19    C    2  px     Ryd( 3p)     0.00253       0.55983
    20    C    2  py     Val( 2p)     0.97011      -0.05806
    21    C    2  py     Ryd( 3p)     0.00451       0.66644
    22    C    2  pz     Val( 2p)     1.12600      -0.06788
    23    C    2  pz     Ryd( 3p)     0.00273       0.66079
    24    C    2  dxy    Ryd( 3d)     0.00167       2.21669
    25    C    2  dxz    Ryd( 3d)     0.00106       2.11187
    26    C    2  dyz    Ryd( 3d)     0.00093       2.16219
    27    C    2  dx2y2  Ryd( 3d)     0.00155       2.26408
    28    C    2  dz2    Ryd( 3d)     0.00147       2.41289

    29    C    3  S      Cor( 1S)     1.99898     -10.04854
    30    C    3  S      Val( 2S)     0.94479      -0.17451
    31    C    3  S      Ryd( 3S)     0.00239       0.97597
    32    C    3  px     Val( 2p)     1.05580      -0.07357
    33    C    3  px     Ryd( 3p)     0.00447       0.80479
    34    C    3  py     Val( 2p)     1.05872      -0.06527
    35    C    3  py     Ryd( 3p)     0.00306       0.70012
    36    C    3  pz     Val( 2p)     1.19137      -0.06698
    37    C    3  pz     Ryd( 3p)     0.00332       0.81605
    38    C    3  dxy    Ryd( 3d)     0.00080       2.25044
    39    C    3  dxz    Ryd( 3d)     0.00051       2.11695
    40    C    3  dyz    Ryd( 3d)     0.00053       2.10067
    41    C    3  dx2y2  Ryd( 3d)     0.00086       2.23002
    42    C    3  dz2    Ryd( 3d)     0.00109       2.48368

    43    C    4  S      Cor( 1S)     1.99909     -10.05167
    44    C    4  S      Val( 2S)     1.00225      -0.19186
    45    C    4  S      Ryd( 3S)     0.00123       0.99308
    46    C    4  px     Val( 2p)     1.06287      -0.06420
    47    C    4  px     Ryd( 3p)     0.00271       0.66374
    48    C    4  py     Val( 2p)     1.15355      -0.06419
    49    C    4  py     Ryd( 3p)     0.00429       0.69522
    50    C    4  pz     Val( 2p)     1.19726      -0.06846
    51    C    4  pz     Ryd( 3p)     0.00324       0.74307
    52    C    4  dxy    Ryd( 3d)     0.00072       2.25579
    53    C    4  dxz    Ryd( 3d)     0.00044       2.12272
    54    C    4  dyz    Ryd( 3d)     0.00037       2.19626
    55    C    4  dx2y2  Ryd( 3d)     0.00071       2.26504
    56    C    4  dz2    Ryd( 3d)     0.00095       2.44859

    57    C    5  S      Cor( 1S)     1.99912     -10.05350
    58    C    5  S      Val( 2S)     1.00793      -0.19391
    59    C    5  S      Ryd( 3S)     0.00075       0.99361
    60    C    5  px     Val( 2p)     1.09219      -0.05967
    61    C    5  px     Ryd( 3p)     0.00309       0.64225
    62    C    5  py     Val( 2p)     1.12019      -0.06240
    63    C    5  py     Ryd( 3p)     0.00386       0.67172
    64    C    5  pz     Val( 2p)     1.18980      -0.06475
    65    C    5  pz     Ryd( 3p)     0.00259       0.69648
    66    C    5  dxy    Ryd( 3d)     0.00085       2.30598
    67    C    5  dxz    Ryd( 3d)     0.00040       2.13434
    68    C    5  dyz    Ryd( 3d)     0.00039       2.14993
    69    C    5  dx2y2  Ryd( 3d)     0.00060       2.21141
    70    C    5  dz2    Ryd( 3d)     0.00098       2.46584

    71    C    6  S      Cor( 1S)     1.99911     -10.05186
    72    C    6  S      Val( 2S)     1.01043      -0.19370
    73    C    6  S      Ryd( 3S)     0.00085       0.98164
    74    C    6  px     Val( 2p)     1.16589      -0.06127
    75    C    6  px     Ryd( 3p)     0.00464       0.71757
    76    C    6  py     Val( 2p)     1.04696      -0.05869
    77    C    6  py     Ryd( 3p)     0.00192       0.58752
    78    C    6  pz     Val( 2p)     1.19176      -0.06329
    79    C    6  pz     Ryd( 3p)     0.00260       0.70463
    80    C    6  dxy    Ryd( 3d)     0.00065       2.23337
    81    C    6  dxz    Ryd( 3d)     0.00034       2.18731
    82    C    6  dyz    Ryd( 3d)     0.00048       2.11348
    83    C    6  dx2y2  Ryd( 3d)     0.00080       2.27702
    84    C    6  dz2    Ryd( 3d)     0.00096       2.45709

    85    C    7  S      Cor( 1S)     1.99911     -10.05004
    86    C    7  S      Val( 2S)     1.00792      -0.19036
    87    C    7  S      Ryd( 3S)     0.00074       0.99606
    88    C    7  px     Val( 2p)     1.05493      -0.05556
    89    C    7  px     Ryd( 3p)     0.00215       0.59978
    90    C    7  py     Val( 2p)     1.15353      -0.05951
    91    C    7  py     Ryd( 3p)     0.00447       0.70301
    92    C    7  pz     Val( 2p)     1.19583      -0.06195
    93    C    7  pz     Ryd( 3p)     0.00288       0.71863
    94    C    7  dxy    Ryd( 3d)     0.00072       2.25383
    95    C    7  dxz    Ryd( 3d)     0.00045       2.11884
    96    C    7  dyz    Ryd( 3d)     0.00037       2.19967
    97    C    7  dx2y2  Ryd( 3d)     0.00073       2.25956
    98    C    7  dz2    Ryd( 3d)     0.00095       2.45133

    99    C    8  S      Cor( 1S)     1.99910     -10.04286
   100    C    8  S      Val( 2S)     1.00345      -0.18436
   101    C    8  S      Ryd( 3S)     0.00175       0.99170
   102    C    8  px     Val( 2p)     1.10368      -0.05667
   103    C    8  px     Ryd( 3p)     0.00459       0.72386
   104    C    8  py     Val( 2p)     1.12475      -0.05637
   105    C    8  py     Ryd( 3p)     0.00408       0.67841
   106    C    8  pz     Val( 2p)     1.18627      -0.06018
   107    C    8  pz     Ryd( 3p)     0.00309       0.72440
   108    C    8  dxy    Ryd( 3d)     0.00081       2.32887
   109    C    8  dxz    Ryd( 3d)     0.00039       2.14988
   110    C    8  dyz    Ryd( 3d)     0.00037       2.15364
   111    C    8  dx2y2  Ryd( 3d)     0.00061       2.23291
   112    C    8  dz2    Ryd( 3d)     0.00097       2.47539

   113    H    9  S      Val( 1S)     0.53906       0.10631
   114    H    9  S      Ryd( 2S)     0.00146       0.40699
   115    H    9  px     Ryd( 2p)     0.00204       2.36215
   116    H    9  py     Ryd( 2p)     0.00130       1.74791
   117    H    9  pz     Ryd( 2p)     0.00154       1.78341

   118    H   10  S      Val( 1S)     0.82169       0.05842
   119    H   10  S      Ryd( 2S)     0.00255       0.36480
   120    H   10  px     Ryd( 2p)     0.00018       1.83298
   121    H   10  py     Ryd( 2p)     0.00060       2.28024
   122    H   10  pz     Ryd( 2p)     0.00029       1.87321

   123    H   11  S      Val( 1S)     0.82717       0.05158
   124    H   11  S      Ryd( 2S)     0.00288       0.37039
   125    H   11  px     Ryd( 2p)     0.00015       1.79814
   126    H   11  py     Ryd( 2p)     0.00017       1.87727
   127    H   11  pz     Ryd( 2p)     0.00076       2.35756

   128    H   12  S      Val( 1S)     0.77097       0.09071
   129    H   12  S      Ryd( 2S)     0.00494       0.39337
   130    H   12  px     Ryd( 2p)     0.00013       1.98100
   131    H   12  py     Ryd( 2p)     0.00013       1.86757
   132    H   12  pz     Ryd( 2p)     0.00072       2.38811

   133    H   13  S      Val( 1S)     0.78851       0.07267
   134    H   13  S      Ryd( 2S)     0.00323       0.39030
   135    H   13  px     Ryd( 2p)     0.00013       1.84840
   136    H   13  py     Ryd( 2p)     0.00018       1.87739
   137    H   13  pz     Ryd( 2p)     0.00069       2.37481

   138    H   14  S      Val( 1S)     0.77577       0.08407
   139    H   14  S      Ryd( 2S)     0.00251       0.37308
   140    H   14  px     Ryd( 2p)     0.00017       1.90440
   141    H   14  py     Ryd( 2p)     0.00058       2.25390
   142    H   14  pz     Ryd( 2p)     0.00025       1.93453

   143    H   15  S      Val( 1S)     0.78733       0.07736
   144    H   15  S      Ryd( 2S)     0.00288       0.38317
   145    H   15  px     Ryd( 2p)     0.00016       1.82581
   146    H   15  py     Ryd( 2p)     0.00016       1.84802
   147    H   15  pz     Ryd( 2p)     0.00070       2.38020

   148    H   16  S      Val( 1S)     0.77510       0.08796
   149    H   16  S      Ryd( 2S)     0.00214       0.36031
   150    H   16  px     Ryd( 2p)     0.00035       2.03494
   151    H   16  py     Ryd( 2p)     0.00044       2.11862
   152    H   16  pz     Ryd( 2p)     0.00022       1.89754

   153    H   17  S      Val( 1S)     0.77557       0.08916
   154    H   17  S      Ryd( 2S)     0.00213       0.36132
   155    H   17  px     Ryd( 2p)     0.00062       2.30276
   156    H   17  py     Ryd( 2p)     0.00015       1.83523
   157    H   17  pz     Ryd( 2p)     0.00023       1.91657

   158    H   18  S      Val( 1S)     0.78926       0.07727
   159    H   18  S      Ryd( 2S)     0.00293       0.38407
   160    H   18  px     Ryd( 2p)     0.00018       1.88603
   161    H   18  py     Ryd( 2p)     0.00013       1.78947
   162    H   18  pz     Ryd( 2p)     0.00070       2.37828

   163    H   19  S      Val( 1S)     0.77474       0.09105
   164    H   19  S      Ryd( 2S)     0.00214       0.36331
   165    H   19  px     Ryd( 2p)     0.00019       1.87575
   166    H   19  py     Ryd( 2p)     0.00058       2.25625
   167    H   19  pz     Ryd( 2p)     0.00024       1.92738

   168    H   20  S      Val( 1S)     0.78743       0.08012
   169    H   20  S      Ryd( 2S)     0.00286       0.38588
   170    H   20  px     Ryd( 2p)     0.00014       1.79601
   171    H   20  py     Ryd( 2p)     0.00019       1.88583
   172    H   20  pz     Ryd( 2p)     0.00069       2.37903

   173    H   21  S      Val( 1S)     0.75818       0.10857
   174    H   21  S      Ryd( 2S)     0.00320       0.38698
   175    H   21  px     Ryd( 2p)     0.00042       2.08829
   176    H   21  py     Ryd( 2p)     0.00040       2.13754
   177    H   21  pz     Ryd( 2p)     0.00021       1.92016

   178    H   22  S      Val( 1S)     0.79217       0.07554
   179    H   22  S      Ryd( 2S)     0.00302       0.39944
   180    H   22  px     Ryd( 2p)     0.00015       1.87992
   181    H   22  py     Ryd( 2p)     0.00016       1.84694
   182    H   22  pz     Ryd( 2p)     0.00070       2.38388

 WARNING:  1 low occupancy (<1.9990e) core orbital  found on  C    3


 Summary of Natural Population Analysis:                  
                                                          
                                       Natural Population 
                Natural  -----------------------------------------------
    Atom  No    Charge         Core      Valence    Rydberg      Total
 -----------------------------------------------------------------------
      O    1   -0.74833      1.99974     6.73803    0.01055     8.74833
      C    2   -0.02655      1.99905     4.00769    0.01982     6.02655
      C    3   -0.26669      1.99898     4.25069    0.01702     6.26669
      C    4   -0.42969      1.99909     4.41593    0.01466     6.42969
      C    5   -0.42274      1.99912     4.41011    0.01352     6.42274
      C    6   -0.42738      1.99911     4.41503    0.01323     6.42738
      C    7   -0.42478      1.99911     4.41220    0.01347     6.42478
      C    8   -0.43390      1.99910     4.41815    0.01665     6.43390
      H    9    0.45460      0.00000     0.53906    0.00634     0.54540
      H   10    0.17469      0.00000     0.82169    0.00362     0.82531
      H   11    0.16886      0.00000     0.82717    0.00397     0.83114
      H   12    0.22312      0.00000     0.77097    0.00592     0.77688
      H   13    0.20726      0.00000     0.78851    0.00423     0.79274
      H   14    0.22073      0.00000     0.77577    0.00350     0.77927
      H   15    0.20877      0.00000     0.78733    0.00390     0.79123
      H   16    0.22175      0.00000     0.77510    0.00315     0.77825
      H   17    0.22129      0.00000     0.77557    0.00313     0.77871
      H   18    0.20680      0.00000     0.78926    0.00394     0.79320
      H   19    0.22211      0.00000     0.77474    0.00314     0.77789
      H   20    0.20869      0.00000     0.78743    0.00388     0.79131
      H   21    0.23759      0.00000     0.75818    0.00423     0.76241
      H   22    0.20380      0.00000     0.79217    0.00403     0.79620
 =======================================================================
   * Total *   -0.00000     15.99330    47.83079    0.17591    64.00000

                                 Natural Population      
 --------------------------------------------------------
   Core                      15.99330 ( 99.9581% of  16)
   Valence                   47.83079 ( 99.6475% of  48)
   Natural Minimal Basis     63.82409 ( 99.7251% of  64)
   Natural Rydberg Basis      0.17591 (  0.2749% of  64)
 --------------------------------------------------------

    Atom  No          Natural Electron Configuration
 ----------------------------------------------------------------------------
      O    1      [core]2S( 1.67)2p( 5.07)3p( 0.01)
      C    2      [core]2S( 0.98)2p( 3.02)3p( 0.01)3d( 0.01)
      C    3      [core]2S( 0.94)2p( 3.31)3p( 0.01)
      C    4      [core]2S( 1.00)2p( 3.41)3p( 0.01)
      C    5      [core]2S( 1.01)2p( 3.40)3p( 0.01)
      C    6      [core]2S( 1.01)2p( 3.40)3p( 0.01)
      C    7      [core]2S( 1.01)2p( 3.40)3p( 0.01)
      C    8      [core]2S( 1.00)2p( 3.41)3p( 0.01)
      H    9            1S( 0.54)
      H   10            1S( 0.82)
      H   11            1S( 0.83)
      H   12            1S( 0.77)
      H   13            1S( 0.79)
      H   14            1S( 0.78)
      H   15            1S( 0.79)
      H   16            1S( 0.78)
      H   17            1S( 0.78)
      H   18            1S( 0.79)
      H   19            1S( 0.77)
      H   20            1S( 0.79)
      H   21            1S( 0.76)
      H   22            1S( 0.79)


 NATURAL BOND ORBITAL ANALYSIS:

                       Occupancies       Lewis Structure    Low   High
           Occ.    -------------------  -----------------   occ   occ
  Cycle   Thresh.   Lewis   Non-Lewis     CR  BD  3C  LP    (L)   (NL)   Dev
 =============================================================================
   1(1)    1.90    63.47614   0.52386      8  22   0   2     0      0    0.03
 -----------------------------------------------------------------------------

 Structure accepted: No low occupancy Lewis orbitals

 WARNING:  1 low occupancy (<1.9990e) core orbital  found on  C    3

 --------------------------------------------------------
   Core                     15.99330 ( 99.958% of  16)
   Valence Lewis            47.48284 ( 98.923% of  48)
  ==================       ============================
   Total Lewis              63.47614 ( 99.181% of  64)
  -----------------------------------------------------
   Valence non-Lewis         0.39762 (  0.621% of  64)
   Rydberg non-Lewis         0.12624 (  0.197% of  64)
  ==================       ============================
   Total non-Lewis           0.52386 (  0.819% of  64)
 --------------------------------------------------------


       (Occupancy)   Bond orbital/ Coefficients/ Hybrids
 ---------------------------------------------------------------------------------
     1. (1.99453) BD ( 1) O   1 - C   2  
                ( 67.71%)   0.8229* O   1 s( 32.81%)p 2.05( 67.12%)d 0.00(  0.07%)
                                           -0.0001  0.5728  0.0034  0.4788  0.0016
                                            0.5917 -0.0004  0.3032 -0.0016  0.0131
                                            0.0065  0.0189 -0.0092 -0.0051
                ( 32.29%)   0.5682* C   2 s( 21.12%)p 3.72( 78.59%)d 0.01(  0.29%)
                                            0.0001  0.4573  0.0457 -0.5735 -0.0307
                                           -0.6083 -0.0262 -0.2918 -0.0155  0.0415
                                            0.0196  0.0209 -0.0027 -0.0182
     2. (1.98861) BD ( 1) O   1 - H   9  
                ( 72.98%)   0.8543* O   1 s( 19.71%)p 4.07( 80.21%)d 0.00(  0.08%)
                                           -0.0002 -0.4434 -0.0218  0.8368  0.0349
                                           -0.0929  0.0122 -0.3032 -0.0017  0.0146
                                            0.0196 -0.0081 -0.0125  0.0037
                ( 27.02%)   0.5198* H   9 s( 99.61%)p 0.00(  0.39%)
                                           -0.9981  0.0030 -0.0586  0.0043  0.0201
     3. (1.97449) BD ( 1) C   2 - C   3  
                ( 48.96%)   0.6997* C   2 s( 31.19%)p 2.20( 68.77%)d 0.00(  0.04%)
                                            0.0004  0.5585 -0.0016  0.7668 -0.0175
                                           -0.1785  0.0052 -0.2598 -0.0076 -0.0086
                                           -0.0107  0.0025  0.0142 -0.0068
                ( 51.04%)   0.7144* C   3 s( 26.46%)p 2.78( 73.49%)d 0.00(  0.05%)
                                            0.0003  0.5141  0.0172 -0.7973 -0.0070
                                            0.1675  0.0015  0.2664 -0.0157 -0.0068
                                           -0.0112  0.0023  0.0157 -0.0075
     4. (1.98692) BD ( 1) C   2 - H  10  
                ( 59.48%)   0.7712* C   2 s( 24.04%)p 3.16( 75.91%)d 0.00(  0.05%)
                                           -0.0001  0.4902 -0.0081 -0.2775 -0.0073
                                            0.7711 -0.0105 -0.2954  0.0097 -0.0114
                                            0.0023 -0.0123 -0.0142 -0.0070
                ( 40.52%)   0.6366* H  10 s( 99.92%)p 0.00(  0.08%)
                                            0.9996 -0.0057  0.0069 -0.0262  0.0096
     5. (1.98646) BD ( 1) C   2 - H  11  
                ( 59.24%)   0.7697* C   2 s( 23.74%)p 3.21( 76.21%)d 0.00(  0.05%)
                                           -0.0001  0.4871 -0.0130 -0.0593 -0.0115
                                            0.0028  0.0088  0.8708 -0.0052 -0.0019
                                           -0.0019  0.0001  0.0005  0.0232
                ( 40.76%)   0.6384* H  11 s( 99.92%)p 0.00(  0.08%)
                                            0.9996 -0.0066 -0.0004 -0.0014 -0.0288
     6. (1.97097) BD ( 1) C   3 - C   4  
                ( 50.38%)   0.7098* C   3 s( 26.50%)p 2.77( 73.46%)d 0.00(  0.04%)
                                            0.0001  0.5148  0.0011  0.5384 -0.0127
                                            0.6283  0.0142  0.2225 -0.0080  0.0163
                                            0.0064  0.0082 -0.0031 -0.0082
                ( 49.62%)   0.7044* C   4 s( 28.28%)p 2.53( 71.68%)d 0.00(  0.04%)
                                            0.0004  0.5318 -0.0042 -0.5417 -0.0085
                                           -0.6116  0.0133 -0.2213 -0.0085  0.0165
                                            0.0056  0.0072 -0.0031 -0.0086
     7. (1.97125) BD ( 1) C   3 - C   8  
                ( 50.64%)   0.7116* C   3 s( 26.70%)p 2.74( 73.26%)d 0.00(  0.04%)
                                            0.0001  0.5167 -0.0012  0.2708 -0.0157
                                           -0.7582 -0.0069  0.2900 -0.0059 -0.0099
                                            0.0045 -0.0117 -0.0113 -0.0068
                ( 49.36%)   0.7026* C   8 s( 27.87%)p 2.59( 72.09%)d 0.00(  0.04%)
                                            0.0003  0.5279 -0.0034 -0.2785 -0.0142
                                            0.7497 -0.0093 -0.2845 -0.0073 -0.0093
                                            0.0033 -0.0110 -0.0130 -0.0071
     8. (1.96283) BD ( 1) C   3 - H  12  
                ( 61.55%)   0.7845* C   3 s( 20.32%)p 3.92( 79.63%)d 0.00(  0.05%)
                                            0.0003 -0.4506  0.0125  0.0160  0.0078
                                            0.0396 -0.0011  0.8913 -0.0062 -0.0005
                                           -0.0010 -0.0012 -0.0005 -0.0213
                ( 38.45%)   0.6201* H  12 s( 99.91%)p 0.00(  0.09%)
                                           -0.9995  0.0079 -0.0026 -0.0015 -0.0290
     9. (1.98040) BD ( 1) C   4 - C   5  
                ( 50.41%)   0.7100* C   4 s( 28.00%)p 2.57( 71.96%)d 0.00(  0.04%)
                                            0.0002  0.5291  0.0066  0.7944  0.0066
                                           -0.1513  0.0307 -0.2541 -0.0021 -0.0076
                                           -0.0101  0.0025  0.0145 -0.0077
                ( 49.59%)   0.7042* C   5 s( 27.85%)p 2.59( 72.11%)d 0.00(  0.04%)
                                            0.0003  0.5277  0.0021 -0.7906  0.0023
                                            0.1724  0.0326  0.2554  0.0019 -0.0053
                                           -0.0106  0.0016  0.0155 -0.0076
    10. (1.97796) BD ( 1) C   4 - H  13  
                ( 60.69%)   0.7791* C   4 s( 21.35%)p 3.68( 78.60%)d 0.00(  0.05%)
                                           -0.0002  0.4620 -0.0063 -0.0091 -0.0012
                                            0.0910  0.0224  0.8816 -0.0011 -0.0004
                                           -0.0002  0.0023 -0.0002  0.0213
                ( 39.31%)   0.6269* H  13 s( 99.92%)p 0.00(  0.08%)
                                            0.9996 -0.0050  0.0004 -0.0050 -0.0280
    11. (1.97983) BD ( 1) C   4 - H  14  
                ( 61.20%)   0.7823* C   4 s( 22.27%)p 3.49( 77.69%)d 0.00(  0.04%)
                                           -0.0001  0.4719  0.0049 -0.2728  0.0078
                                            0.7705 -0.0003 -0.3294  0.0147 -0.0100
                                            0.0041 -0.0119 -0.0121 -0.0054
                ( 38.80%)   0.6229* H  14 s( 99.92%)p 0.00(  0.08%)
                                            0.9996 -0.0030  0.0086 -0.0254  0.0096
    12. (1.98108) BD ( 1) C   5 - C   6  
                ( 50.11%)   0.7079* C   5 s( 27.96%)p 2.58( 72.00%)d 0.00(  0.04%)
                                            0.0003  0.5287  0.0014  0.2814  0.0315
                                           -0.7481  0.0071  0.2830  0.0017 -0.0090
                                            0.0033 -0.0112 -0.0131 -0.0069
                ( 49.89%)   0.7063* C   6 s( 27.81%)p 2.59( 72.15%)d 0.00(  0.04%)
                                            0.0003  0.5273  0.0016 -0.2589  0.0285
                                            0.7573  0.0142 -0.2826 -0.0037 -0.0112
                                            0.0045 -0.0107 -0.0115 -0.0071
    13. (1.97774) BD ( 1) C   5 - H  15  
                ( 60.71%)   0.7792* C   5 s( 21.59%)p 3.63( 78.36%)d 0.00(  0.05%)
                                            0.0002 -0.4646  0.0072 -0.0258 -0.0153
                                           -0.0040 -0.0172  0.8845 -0.0025 -0.0005
                                           -0.0002 -0.0011  0.0002 -0.0215
                ( 39.29%)   0.6268* H  15 s( 99.92%)p 0.00(  0.08%)
                                           -0.9996  0.0045  0.0026  0.0021 -0.0284
    14. (1.97959) BD ( 1) C   5 - H  16  
                ( 61.20%)   0.7823* C   5 s( 22.49%)p 3.45( 77.47%)d 0.00(  0.04%)
                                           -0.0001  0.4742  0.0049  0.5419 -0.0038
                                            0.6397 -0.0059  0.2673 -0.0167  0.0162
                                            0.0069  0.0082 -0.0028 -0.0067
                ( 38.80%)   0.6229* H  16 s( 99.92%)p 0.00(  0.08%)
                                            0.9996 -0.0024 -0.0179 -0.0210 -0.0073
    15. (1.98127) BD ( 1) C   6 - C   7  
                ( 50.09%)   0.7078* C   6 s( 27.95%)p 2.58( 72.00%)d 0.00(  0.04%)
                                            0.0002  0.5287  0.0012 -0.5229  0.0218
                                           -0.6297 -0.0234 -0.2215 -0.0018  0.0167
                                            0.0066  0.0067 -0.0011 -0.0083
                ( 49.91%)   0.7065* C   7 s( 27.80%)p 2.60( 72.16%)d 0.00(  0.04%)
                                            0.0002  0.5272  0.0020  0.5440  0.0273
                                            0.6130 -0.0174  0.2209  0.0031  0.0164
                                            0.0057  0.0074 -0.0039 -0.0085
    16. (1.97949) BD ( 1) C   6 - H  17  
                ( 61.18%)   0.7822* C   6 s( 22.54%)p 3.43( 77.42%)d 0.00(  0.04%)
                                           -0.0001  0.4747  0.0055  0.8087 -0.0060
                                           -0.1668  0.0015 -0.3034  0.0167 -0.0062
                                           -0.0116  0.0024  0.0146 -0.0058
                ( 38.82%)   0.6231* H  17 s( 99.92%)p 0.00(  0.08%)
                                            0.9996 -0.0024 -0.0267  0.0055  0.0085
    17. (1.97784) BD ( 1) C   6 - H  18  
                ( 60.62%)   0.7786* C   6 s( 21.59%)p 3.63( 78.37%)d 0.00(  0.05%)
                                           -0.0002  0.4646 -0.0070  0.0643  0.0224
                                            0.0271 -0.0047  0.8822 -0.0033 -0.0001
                                            0.0009  0.0016  0.0004  0.0214
                ( 39.38%)   0.6275* H  18 s( 99.92%)p 0.00(  0.08%)
                                            0.9996 -0.0045 -0.0047 -0.0002 -0.0281
    18. (1.98024) BD ( 1) C   7 - C   8  
                ( 49.91%)   0.7065* C   7 s( 28.01%)p 2.57( 71.95%)d 0.00(  0.04%)
                                            0.0003  0.5292  0.0007 -0.7924 -0.0088
                                            0.1547 -0.0314  0.2580  0.0042 -0.0078
                                           -0.0103  0.0027  0.0142 -0.0076
                ( 50.09%)   0.7077* C   8 s( 27.95%)p 2.58( 72.00%)d 0.00(  0.04%)
                                            0.0002  0.5286  0.0071  0.7887 -0.0037
                                           -0.1768 -0.0321 -0.2563  0.0001 -0.0051
                                           -0.0106  0.0015  0.0157 -0.0076
    19. (1.97925) BD ( 1) C   7 - H  19  
                ( 61.21%)   0.7824* C   7 s( 22.49%)p 3.44( 77.47%)d 0.00(  0.04%)
                                            0.0001 -0.4742 -0.0053 -0.2735  0.0024
                                            0.7687 -0.0052 -0.3296  0.0173  0.0098
                                           -0.0043  0.0119  0.0120  0.0051
                ( 38.79%)   0.6228* H  19 s( 99.92%)p 0.00(  0.08%)
                                           -0.9996  0.0024  0.0088 -0.0255  0.0093
    20. (1.97761) BD ( 1) C   7 - H  20  
                ( 60.70%)   0.7791* C   7 s( 21.59%)p 3.63( 78.37%)d 0.00(  0.05%)
                                            0.0002 -0.4646  0.0070 -0.0069 -0.0072
                                            0.0890  0.0219  0.8804 -0.0041  0.0002
                                           -0.0003 -0.0019  0.0005 -0.0214
                ( 39.30%)   0.6269* H  20 s( 99.92%)p 0.00(  0.08%)
                                           -0.9996  0.0044  0.0009 -0.0056 -0.0280
    21. (1.97851) BD ( 1) C   8 - H  21  
                ( 62.06%)   0.7878* C   8 s( 22.86%)p 3.37( 77.10%)d 0.00(  0.04%)
                                            0.0001 -0.4781 -0.0056  0.5467 -0.0052
                                            0.6369 -0.0011  0.2573 -0.0152 -0.0160
                                           -0.0066 -0.0077  0.0020  0.0068
                ( 37.94%)   0.6159* H  21 s( 99.91%)p 0.00(  0.09%)
                                           -0.9996  0.0038 -0.0202 -0.0200 -0.0074
    22. (1.97767) BD ( 1) C   8 - H  22  
                ( 60.49%)   0.7778* C   8 s( 21.22%)p 3.71( 78.73%)d 0.00(  0.05%)
                                           -0.0002  0.4606 -0.0074 -0.0202 -0.0099
                                            0.0044 -0.0217  0.8868  0.0004  0.0002
                                            0.0001  0.0020  0.0001  0.0214
                ( 39.51%)   0.6285* H  22 s( 99.92%)p 0.00(  0.08%)
                                            0.9996 -0.0048  0.0021  0.0020 -0.0282
    23. (1.99974) CR ( 1) O   1           s(100.00%)p 0.00(  0.00%)
                                            1.0000 -0.0000 -0.0000  0.0002  0.0000
                                            0.0000  0.0000 -0.0000 -0.0000  0.0000
                                            0.0000  0.0000 -0.0000  0.0000
    24. (1.99905) CR ( 1) C   2           s(100.00%)p 0.00(  0.00%)
                                            1.0000 -0.0002 -0.0000 -0.0003  0.0000
                                            0.0002 -0.0000  0.0002  0.0000 -0.0000
                                            0.0000 -0.0000 -0.0000  0.0000
    25. (1.99898) CR ( 1) C   3           s(100.00%)p 0.00(  0.00%)
                                            1.0000 -0.0002 -0.0000  0.0001  0.0000
                                           -0.0001 -0.0000 -0.0004  0.0000  0.0000
                                            0.0000 -0.0000 -0.0000  0.0000
    26. (1.99909) CR ( 1) C   4           s(100.00%)p 0.00(  0.00%)
                                            1.0000 -0.0002 -0.0000 -0.0000  0.0000
                                            0.0003 -0.0000  0.0003  0.0000 -0.0000
                                            0.0000 -0.0000 -0.0000  0.0000
    27. (1.99912) CR ( 1) C   5           s(100.00%)p 0.00(  0.00%)
                                            1.0000 -0.0002 -0.0000  0.0002 -0.0000
                                            0.0002 -0.0000 -0.0003 -0.0000  0.0000
                                            0.0000  0.0000 -0.0000  0.0000
    28. (1.99911) CR ( 1) C   6           s(100.00%)p 0.00(  0.00%)
                                            1.0000 -0.0002 -0.0000  0.0003 -0.0000
                                           -0.0000  0.0000  0.0002  0.0000 -0.0000
                                           -0.0000  0.0000  0.0000  0.0000
    29. (1.99911) CR ( 1) C   7           s(100.00%)p 0.00(  0.00%)
                                            1.0000 -0.0002 -0.0000  0.0001 -0.0000
                                           -0.0003  0.0000 -0.0002 -0.0000 -0.0000
                                            0.0000 -0.0000 -0.0000  0.0000
    30. (1.99910) CR ( 1) C   8           s(100.00%)p 0.00(  0.00%)
                                            1.0000 -0.0002 -0.0000 -0.0001  0.0000
                                           -0.0003  0.0000  0.0003  0.0000  0.0000
                                            0.0000  0.0000  0.0000  0.0000
    31. (1.97954) LP ( 1) O   1           s( 47.36%)p 1.11( 52.61%)d 0.00(  0.04%)
                                            0.0000  0.6881 -0.0119  0.1295 -0.0038
                                           -0.5202  0.0047 -0.4885  0.0051  0.0064
                                            0.0034 -0.0132  0.0101 -0.0046
    32. (1.95875) LP ( 2) O   1           s(  0.13%)p99.99( 99.82%)d 0.38(  0.05%)
                                           -0.0000  0.0366 -0.0015  0.2270 -0.0044
                                           -0.6082  0.0098  0.7593 -0.0120  0.0076
                                           -0.0015  0.0040  0.0087  0.0189
    33. (0.00153) RY*( 1) O   1           s( 16.58%)p 4.48( 74.22%)d 0.56(  9.20%)
                                            0.0000  0.0050  0.4071  0.0013  0.5886
                                           -0.0077 -0.5847  0.0049  0.2318  0.0155
                                            0.0531 -0.0154  0.2976  0.0135
    34. (0.00144) RY*( 2) O   1           s( 11.31%)p 6.98( 78.91%)d 0.86(  9.78%)
                                            0.0000  0.0043  0.3363 -0.0042  0.2601
                                            0.0023  0.1914 -0.0066 -0.8275  0.0814
                                           -0.1403 -0.1652  0.0675 -0.1991
    35. (0.00007) RY*( 3) O   1           s( 30.93%)p 1.73( 53.58%)d 0.50( 15.49%)
    36. (0.00004) RY*( 4) O   1           s( 36.62%)p 1.38( 50.63%)d 0.35( 12.75%)
    37. (0.00001) RY*( 5) O   1           s(  0.36%)p19.38(  6.89%)d99.99( 92.75%)
    38. (0.00000) RY*( 6) O   1           s(  0.55%)p 8.45(  4.63%)d99.99( 94.82%)
    39. (0.00000) RY*( 7) O   1           s(  0.19%)p25.27(  4.69%)d99.99( 95.12%)
    40. (0.00001) RY*( 8) O   1           s(  0.39%)p48.50( 18.84%)d99.99( 80.77%)
    41. (0.00000) RY*( 9) O   1           s(  3.07%)p 2.55(  7.85%)d28.98( 89.07%)
    42. (0.00426) RY*( 1) C   2           s( 16.11%)p 4.77( 76.85%)d 0.44(  7.03%)
                                           -0.0000 -0.0035  0.4014  0.0224  0.2012
                                            0.0103 -0.8352  0.0242  0.1713 -0.1433
                                            0.1136 -0.0692  0.1441 -0.1065
    43. (0.00327) RY*( 2) C   2           s( 27.68%)p 1.60( 44.32%)d 1.01( 28.01%)
                                            0.0000  0.0140  0.5259  0.0005  0.4938
                                            0.0169  0.4453  0.0065  0.0279  0.2454
                                            0.0479 -0.1603  0.4134 -0.1448
    44. (0.00277) RY*( 3) C   2           s(  3.90%)p21.88( 85.38%)d 2.75( 10.72%)
                                            0.0000 -0.0157  0.1969  0.0036 -0.1528
                                            0.0256 -0.1526  0.0041 -0.8980  0.0757
                                           -0.2698 -0.1089  0.1187  0.0517
    45. (0.00150) RY*( 4) C   2           s(  0.13%)p11.13(  1.41%)d99.99( 98.47%)
                                           -0.0000  0.0007  0.0356  0.0045  0.0137
                                           -0.0102 -0.0161  0.0171  0.1150  0.1630
                                           -0.4621 -0.4143 -0.4649 -0.5972
    46. (0.00059) RY*( 5) C   2           s( 34.99%)p 0.51( 17.70%)d 1.35( 47.31%)
                                            0.0000 -0.0231  0.5911  0.0394 -0.4083
                                            0.0402  0.0687  0.0187  0.0449  0.3368
                                            0.2674  0.3062 -0.4384  0.0466
    47. (0.00032) RY*( 6) C   2           s(  1.06%)p41.61( 44.25%)d51.43( 54.69%)
                                           -0.0000  0.0218  0.1008 -0.0034  0.6422
                                           -0.0180  0.0432 -0.0124 -0.1665 -0.2653
                                           -0.1165  0.2115 -0.5712  0.3032
    48. (0.00016) RY*( 7) C   2           s( 12.10%)p 1.57( 19.06%)d 5.69( 68.84%)
                                            0.0000 -0.0019  0.3479 -0.0188 -0.2807
                                           -0.0092  0.1125 -0.0110  0.3140 -0.3314
                                           -0.6210 -0.0775  0.1335  0.4112
    49. (0.00001) RY*( 8) C   2           s(  3.72%)p 2.86( 10.65%)d23.01( 85.63%)
    50. (0.00001) RY*( 9) C   2           s(  0.22%)p 4.21(  0.91%)d99.99( 98.88%)
    51. (0.00506) RY*( 1) C   3           s( 29.32%)p 2.20( 64.58%)d 0.21(  6.10%)
                                            0.0000 -0.0041  0.5415  0.0163  0.2374
                                           -0.0022 -0.3203 -0.0227 -0.6972 -0.0231
                                           -0.0365  0.0114  0.0705 -0.2325
    52. (0.00453) RY*( 2) C   3           s(  0.04%)p99.99( 96.59%)d75.68(  3.37%)
                                           -0.0000  0.0179  0.0112  0.0063  0.8692
                                           -0.0071  0.4475  0.0037  0.1004 -0.1291
                                           -0.0825 -0.0252  0.0860  0.0463
    53. (0.00220) RY*( 3) C   3           s(  0.66%)p99.99( 88.82%)d15.98( 10.52%)
                                            0.0000 -0.0165  0.0794 -0.0063 -0.3343
                                           -0.0082  0.7922 -0.0121 -0.3854  0.0075
                                            0.0199 -0.1586 -0.2247 -0.1706
    54. (0.00087) RY*( 4) C   3           s( 61.28%)p 0.42( 26.00%)d 0.21( 12.72%)
                                           -0.0000 -0.0004  0.7828  0.0055 -0.1382
                                           -0.0026  0.1348 -0.0041  0.4719 -0.0661
                                            0.2928 -0.0711  0.1566  0.0867
    55. (0.00046) RY*( 5) C   3           s(  5.31%)p 0.46(  2.46%)d17.38( 92.23%)
                                           -0.0000  0.0036  0.2303 -0.0060  0.0833
                                           -0.0087 -0.0147  0.0018  0.1318  0.7332
                                           -0.4652 -0.0692 -0.3842  0.1263
    56. (0.00039) RY*( 6) C   3           s(  0.93%)p 2.96(  2.75%)d99.99( 96.32%)
                                            0.0000  0.0034  0.0964 -0.0090  0.0716
                                            0.0031 -0.0463 -0.0046  0.1420 -0.2825
                                            0.0894  0.5697 -0.7037 -0.2360
    57. (0.00020) RY*( 7) C   3           s(  0.00%)p 1.00(  6.12%)d15.35( 93.88%)
                                            0.0000  0.0039  0.0029 -0.0021  0.0606
                                            0.0242 -0.2126 -0.0027  0.1081 -0.3612
                                           -0.0733 -0.7830 -0.4276 -0.0837
    58. (0.00013) RY*( 8) C   3           s(  1.03%)p 6.99(  7.19%)d89.31( 91.79%)
                                           -0.0000 -0.0028  0.1013  0.0177 -0.1780
                                           -0.0005  0.0538 -0.0093  0.1920 -0.3248
                                           -0.7766  0.1110  0.2704 -0.3519
    59. (0.00009) RY*( 9) C   3           s(  1.45%)p 3.89(  5.65%)d64.03( 92.90%)
    60. (0.00546) RY*( 1) C   4           s(  4.50%)p19.93( 89.62%)d 1.31(  5.88%)
                                           -0.0000  0.0202  0.2111  0.0097  0.2647
                                           -0.0248 -0.6413  0.0152  0.6434 -0.0936
                                            0.0300 -0.0907 -0.1210 -0.1621
    61. (0.00324) RY*( 2) C   4           s( 14.70%)p 5.29( 77.76%)d 0.51(  7.54%)
                                            0.0000 -0.0061  0.3833 -0.0028 -0.7564
                                            0.0038  0.2066  0.0027  0.4034  0.0753
                                           -0.0585 -0.0984  0.2111 -0.1099
    62. (0.00105) RY*( 3) C   4           s(  4.53%)p16.08( 72.80%)d 5.01( 22.67%)
                                            0.0000 -0.0215  0.2117 -0.0116  0.5293
                                            0.0015  0.5924  0.0039  0.3111  0.2867
                                            0.2601 -0.0372  0.1828 -0.2051
    63. (0.00048) RY*( 4) C   4           s( 69.38%)p 0.25( 17.28%)d 0.19( 13.34%)
                                           -0.0000  0.0043  0.8329 -0.0030  0.1000
                                            0.0002 -0.1345  0.0005 -0.3804 -0.0728
                                            0.1796  0.1971 -0.0039  0.2387
    64. (0.00027) RY*( 5) C   4           s(  4.48%)p 0.59(  2.62%)d20.73( 92.89%)
                                            0.0000 -0.0018  0.2117 -0.0028  0.1449
                                            0.0009  0.0383  0.0007 -0.0614  0.4342
                                           -0.7767 -0.2671 -0.2497  0.0580
    65. (0.00014) RY*( 6) C   4           s(  0.20%)p99.99( 25.59%)d99.99( 74.21%)
                                           -0.0000 -0.0129  0.0429 -0.0148  0.1101
                                           -0.0153  0.3772 -0.0117  0.3177 -0.6472
                                           -0.2716  0.1172 -0.2261  0.4297
    66. (0.00009) RY*( 7) C   4           s(  0.55%)p12.43(  6.85%)d99.99( 92.60%)
    67. (0.00002) RY*( 8) C   4           s(  0.18%)p 8.74(  1.53%)d99.99( 98.29%)
    68. (0.00002) RY*( 9) C   4           s(  1.59%)p 3.78(  6.02%)d58.10( 92.39%)
    69. (0.00520) RY*( 1) C   5           s(  4.00%)p22.54( 90.05%)d 1.49(  5.95%)
                                           -0.0000  0.0231  0.1985 -0.0218 -0.4602
                                           -0.0241 -0.5939 -0.0153 -0.5786  0.1619
                                            0.0410  0.0457 -0.0231 -0.1703
    70. (0.00155) RY*( 2) C   5           s(  9.47%)p 6.27( 59.44%)d 3.28( 31.09%)
                                            0.0000 -0.0202  0.3071  0.0094  0.2024
                                            0.0047  0.4794 -0.0089 -0.5687 -0.4373
                                            0.1475  0.0853  0.0516 -0.2967
    71. (0.00122) RY*( 3) C   5           s(  0.31%)p99.99( 93.33%)d20.75(  6.36%)
                                            0.0000 -0.0044  0.0552 -0.0155  0.7939
                                            0.0161 -0.5467 -0.0015 -0.0597 -0.0882
                                           -0.1477  0.1649  0.0614 -0.0555
    72. (0.00041) RY*( 4) C   5           s( 73.25%)p 0.23( 17.14%)d 0.13(  9.61%)
                                           -0.0000  0.0062  0.8558  0.0042 -0.1361
                                            0.0009 -0.0673 -0.0031  0.3852 -0.1712
                                           -0.1766  0.1103 -0.0845  0.1275
    73. (0.00029) RY*( 5) C   5           s(  4.03%)p 0.99(  4.01%)d22.83( 91.97%)
                                           -0.0000  0.0016  0.2007 -0.0055  0.1101
                                            0.0064 -0.1441  0.0003  0.0844  0.0058
                                            0.6488 -0.5736  0.3979  0.1063
    74. (0.00014) RY*( 6) C   5           s(  0.02%)p99.99(  2.20%)d99.99( 97.78%)
                                            0.0000 -0.0017  0.0135 -0.0215  0.1288
                                            0.0171 -0.0605  0.0004 -0.0317 -0.0572
                                            0.2698 -0.2760 -0.9074  0.0458
    75. (0.00006) RY*( 7) C   5           s(  2.39%)p 9.88( 23.59%)d30.98( 74.02%)
    76. (0.00001) RY*( 8) C   5           s(  6.66%)p 1.48(  9.86%)d12.54( 83.48%)
    77. (0.00001) RY*( 9) C   5           s(  0.00%)p 1.00(  0.43%)d99.99( 99.57%)
    78. (0.00508) RY*( 1) C   6           s(  5.99%)p14.69( 88.01%)d 1.00(  6.00%)
                                           -0.0000  0.0226  0.2438 -0.0306 -0.7028
                                            0.0065  0.1587  0.0170  0.5998 -0.0613
                                           -0.0812  0.0093  0.1475 -0.1666
    79. (0.00147) RY*( 2) C   6           s( 10.11%)p 5.54( 56.01%)d 3.35( 33.88%)
                                            0.0000 -0.0204  0.3173  0.0103  0.5328
                                           -0.0029 -0.0197  0.0082  0.5250  0.1692
                                           -0.1727  0.0029 -0.4448 -0.2873
    80. (0.00117) RY*( 3) C   6           s(  0.09%)p99.99( 93.74%)d71.81(  6.17%)
                                            0.0000 -0.0012  0.0293  0.0044 -0.1504
                                            0.0219 -0.9539 -0.0007  0.0665 -0.0305
                                           -0.0537 -0.2384 -0.0327  0.0029
    81. (0.00042) RY*( 4) C   6           s( 76.01%)p 0.23( 17.50%)d 0.09(  6.49%)
                                            0.0000  0.0052  0.8718  0.0038 -0.1227
                                           -0.0016  0.0179  0.0010 -0.3995  0.0435
                                            0.0854 -0.0022 -0.1379  0.1916
    82. (0.00028) RY*( 5) C   6           s(  0.00%)p 1.00(  4.56%)d20.91( 95.43%)
                                           -0.0000  0.0001  0.0058 -0.0017  0.0363
                                           -0.0093  0.2094  0.0009 -0.0192  0.3184
                                           -0.1904 -0.8862  0.1666  0.0594
    83. (0.00014) RY*( 6) C   6           s(  0.02%)p72.73(  1.58%)d99.99( 98.39%)
                                            0.0000 -0.0003  0.0148  0.0049 -0.0154
                                            0.0267 -0.1214 -0.0016  0.0113  0.8692
                                            0.0319  0.3383  0.3360 -0.0075
    84. (0.00006) RY*( 7) C   6           s(  1.42%)p19.33( 27.38%)d50.27( 71.20%)
    85. (0.00001) RY*( 8) C   6           s(  6.36%)p 1.64( 10.46%)d13.07( 83.18%)
    86. (0.00001) RY*( 9) C   6           s(  0.11%)p 7.12(  0.82%)d99.99( 99.07%)
    87. (0.00515) RY*( 1) C   7           s(  4.04%)p22.28( 89.99%)d 1.48(  5.98%)
                                           -0.0000  0.0232  0.1996 -0.0121 -0.2203
                                            0.0291  0.6667 -0.0177 -0.6368 -0.1026
                                            0.0252 -0.0913 -0.1210 -0.1600
    88. (0.00153) RY*( 2) C   7           s( 10.32%)p 5.56( 57.35%)d 3.13( 32.33%)
                                            0.0000 -0.0209  0.3205  0.0038  0.1377
                                           -0.0097 -0.5300 -0.0081 -0.5230  0.2867
                                            0.0439 -0.1639  0.3656 -0.2805
    89. (0.00122) RY*( 3) C   7           s(  0.02%)p99.99( 94.48%)d99.99(  5.50%)
                                           -0.0000 -0.0014  0.0157 -0.0209  0.9274
                                           -0.0092  0.2894  0.0002 -0.0190 -0.0325
                                           -0.2133 -0.0722  0.0558  0.0102
    90. (0.00039) RY*( 4) C   7           s( 73.30%)p 0.23( 16.71%)d 0.14(  9.99%)
                                           -0.0000  0.0065  0.8561  0.0008 -0.0939
                                           -0.0030  0.1470 -0.0020  0.3696  0.1882
                                           -0.1967  0.0139  0.0298  0.1573
    91. (0.00028) RY*( 5) C   7           s(  3.52%)p 1.21(  4.27%)d26.18( 92.21%)
                                           -0.0000  0.0017  0.1876 -0.0081  0.1609
                                           -0.0039  0.1034  0.0001  0.0778 -0.2106
                                            0.8375  0.3287  0.2606  0.0162
    92. (0.00014) RY*( 6) C   7           s(  0.11%)p18.09(  2.02%)d99.99( 97.87%)
                                            0.0000  0.0012  0.0334  0.0261 -0.1350
                                            0.0083 -0.0174 -0.0008  0.0299 -0.7052
                                           -0.3201 -0.0752  0.6107  0.0181
    93. (0.00006) RY*( 7) C   7           s(  1.85%)p13.29( 24.57%)d39.80( 73.58%)
    94. (0.00001) RY*( 8) C   7           s(  6.96%)p 1.44( 10.02%)d11.93( 83.03%)
    95. (0.00001) RY*( 9) C   7           s(  0.00%)p 1.00(  0.66%)d99.99( 99.34%)
    96. (0.00564) RY*( 1) C   8           s(  5.49%)p16.25( 89.17%)d 0.97(  5.34%)
                                           -0.0000  0.0203  0.2334  0.0190  0.4470
                                            0.0209  0.5668  0.0142  0.6080  0.1462
                                            0.0405  0.0441 -0.0246 -0.1669
    97. (0.00465) RY*( 2) C   8           s( 17.65%)p 4.46( 78.70%)d 0.21(  3.65%)
                                            0.0000 -0.0050  0.4201  0.0004 -0.8216
                                           -0.0035  0.1947  0.0031  0.2720 -0.1348
                                           -0.0209  0.0869  0.0714 -0.0724
    98. (0.00118) RY*( 3) C   8           s(  3.73%)p19.26( 71.85%)d 6.55( 24.42%)
                                            0.0000 -0.0219  0.1919 -0.0136  0.1543
                                            0.0023 -0.6915  0.0032  0.4651 -0.3560
                                            0.2405 -0.0474 -0.0271 -0.2379
    99. (0.00061) RY*( 4) C   8           s( 67.96%)p 0.33( 22.14%)d 0.15(  9.91%)
                                            0.0000  0.0027  0.8244 -0.0049  0.2415
                                            0.0015 -0.0273  0.0025 -0.4028  0.0183
                                            0.1100 -0.1799  0.0530  0.2269
   100. (0.00027) RY*( 5) C   8           s(  3.07%)p 0.69(  2.13%)d30.85( 94.80%)
                                            0.0000 -0.0016  0.1753 -0.0034  0.1093
                                            0.0003 -0.0914 -0.0003 -0.0312 -0.1781
                                           -0.6122  0.5146 -0.5255  0.0222
   101. (0.00013) RY*( 6) C   8           s(  0.36%)p68.64( 24.88%)d99.99( 74.76%)
                                            0.0000 -0.0127  0.0588 -0.0077 -0.0460
                                            0.0172 -0.3495 -0.0142  0.3520  0.6046
                                           -0.3011  0.0280  0.2438  0.4808
   102. (0.00010) RY*( 7) C   8           s(  0.19%)p20.65(  3.86%)d99.99( 95.95%)
                                            0.0000  0.0011  0.0432 -0.0202  0.1470
                                            0.0114 -0.0077  0.0069 -0.1278 -0.1780
                                           -0.2900  0.3620  0.7945 -0.2854
   103. (0.00002) RY*( 8) C   8           s(  0.00%)p 1.00(  0.54%)d99.99( 99.46%)
   104. (0.00002) RY*( 9) C   8           s(  1.65%)p 4.14(  6.82%)d55.63( 91.54%)
   105. (0.00169) RY*( 1) H   9           s( 30.94%)p 2.23( 69.06%)
                                            0.0077  0.5561  0.0097 -0.6813  0.4758
   106. (0.00165) RY*( 2) H   9           s( 45.81%)p 1.18( 54.19%)
                                            0.0096  0.6768 -0.3431  0.0980 -0.6439
   107. (0.00092) RY*( 3) H   9           s( 19.66%)p 4.09( 80.34%)
                                            0.0082  0.4434  0.1130  0.7241  0.5161
   108. (0.00002) RY*( 4) H   9           s(  3.98%)p24.15( 96.02%)
   109. (0.00259) RY*( 1) H  10           s( 99.54%)p 0.00(  0.46%)
                                            0.0070  0.9977 -0.0364  0.0502  0.0279
   110. (0.00022) RY*( 2) H  10           s(  0.21%)p99.99( 99.79%)
                                            0.0035  0.0454  0.4100 -0.1024 -0.9052
   111. (0.00011) RY*( 3) H  10           s(  0.07%)p99.99( 99.93%)
                                           -0.0118  0.0245  0.9058 -0.0615  0.4184
   112. (0.00003) RY*( 4) H  10           s(  0.26%)p99.99( 99.74%)
   113. (0.00293) RY*( 1) H  11           s( 99.63%)p 0.00(  0.37%)
                                            0.0079  0.9981 -0.0290  0.0242  0.0479
   114. (0.00022) RY*( 2) H  11           s(  0.09%)p99.99( 99.91%)
                                            0.0036  0.0295  0.6097 -0.7784  0.1468
   115. (0.00013) RY*( 3) H  11           s(  0.10%)p99.99( 99.90%)
                                           -0.0111  0.0301  0.7482  0.5065 -0.4274
   116. (0.00003) RY*( 4) H  11           s(  0.26%)p99.99( 99.74%)
   117. (0.00499) RY*( 1) H  12           s( 99.83%)p 0.00(  0.17%)
                                            0.0087  0.9991  0.0101  0.0269 -0.0290
   118. (0.00013) RY*( 2) H  12           s(  0.02%)p99.99( 99.98%)
                                            0.0005  0.0123 -0.9970  0.0005  0.0768
   119. (0.00013) RY*( 3) H  12           s(  0.07%)p99.99( 99.93%)
                                            0.0031  0.0256 -0.0036 -0.9986 -0.0450
   120. (0.00005) RY*( 4) H  12           s(  0.17%)p99.99( 99.83%)
   121. (0.00326) RY*( 1) H  13           s( 99.65%)p 0.00(  0.35%)
                                            0.0066  0.9982 -0.0174  0.0142  0.0545
   122. (0.00018) RY*( 2) H  13           s(  0.00%)p 1.00(100.00%)
                                            0.0037  0.0030  0.3803 -0.8770  0.2936
   123. (0.00013) RY*( 3) H  13           s(  0.01%)p99.99( 99.99%)
                                            0.0009  0.0118  0.9202  0.3905 -0.0255
   124. (0.00004) RY*( 4) H  13           s(  0.41%)p99.99( 99.59%)
   125. (0.00253) RY*( 1) H  14           s( 99.58%)p 0.00(  0.42%)
                                            0.0047  0.9979 -0.0315  0.0568 -0.0012
   126. (0.00018) RY*( 2) H  14           s(  0.02%)p99.99( 99.98%)
                                            0.0036  0.0122  0.0238 -0.2208 -0.9749
   127. (0.00011) RY*( 3) H  14           s(  0.01%)p99.99( 99.99%)
                                            0.0007  0.0113  0.9442  0.3253 -0.0505
   128. (0.00004) RY*( 4) H  14           s(  0.48%)p99.99( 99.52%)
   129. (0.00291) RY*( 1) H  15           s( 99.58%)p 0.00(  0.42%)
                                            0.0063  0.9979  0.0053  0.0079 -0.0638
   130. (0.00018) RY*( 2) H  15           s(  0.00%)p 1.00(100.00%)
                                           -0.0032  0.0055  0.6581  0.7173  0.2289
   131. (0.00013) RY*( 3) H  15           s(  0.00%)p 1.00(100.00%)
                                            0.0005  0.0015  0.7367 -0.6763  0.0013
   132. (0.00004) RY*( 4) H  15           s(  0.49%)p99.99( 99.51%)
   133. (0.00216) RY*( 1) H  16           s( 99.48%)p 0.01(  0.52%)
                                            0.0044  0.9974  0.0491  0.0523  0.0040
   134. (0.00017) RY*( 2) H  16           s(  0.00%)p 1.00(100.00%)
                                            0.0039  0.0048 -0.0981 -0.0750  0.9923
   135. (0.00013) RY*( 3) H  16           s(  0.00%)p 1.00(100.00%)
                                           -0.0001  0.0034 -0.7592  0.6503 -0.0259
   136. (0.00004) RY*( 4) H  16           s(  0.59%)p99.99( 99.41%)
   137. (0.00215) RY*( 1) H  17           s( 99.46%)p 0.01(  0.54%)
                                            0.0045  0.9973  0.0721 -0.0137 -0.0059
   138. (0.00017) RY*( 2) H  17           s(  0.01%)p 1.00( 99.99%)
                                            0.0039  0.0062 -0.1630  0.0212 -0.9864
   139. (0.00013) RY*( 3) H  17           s(  0.00%)p 1.00(100.00%)
                                            0.0003  0.0002 -0.1882 -0.9821  0.0100
   140. (0.00004) RY*( 4) H  17           s(  0.62%)p99.99( 99.38%)
   141. (0.00296) RY*( 1) H  18           s( 99.58%)p 0.00(  0.42%)
                                            0.0063  0.9979  0.0133  0.0012  0.0633
   142. (0.00018) RY*( 2) H  18           s(  0.00%)p 1.00(100.00%)
                                           -0.0034  0.0053  0.9386 -0.2054 -0.2770
   143. (0.00013) RY*( 3) H  18           s(  0.00%)p 1.00(100.00%)
                                            0.0001  0.0008 -0.2004 -0.9786  0.0467
   144. (0.00004) RY*( 4) H  18           s(  0.50%)p99.99( 99.50%)
   145. (0.00215) RY*( 1) H  19           s( 99.47%)p 0.01(  0.53%)
                                            0.0044  0.9974  0.0294 -0.0656  0.0088
   146. (0.00017) RY*( 2) H  19           s(  0.00%)p 1.00(100.00%)
                                            0.0040  0.0045  0.0216  0.2102  0.9774
   147. (0.00013) RY*( 3) H  19           s(  0.00%)p 1.00(100.00%)
                                            0.0004  0.0069 -0.9470 -0.3090  0.0874
   148. (0.00004) RY*( 4) H  19           s(  0.60%)p99.99( 99.40%)
   149. (0.00289) RY*( 1) H  20           s( 99.58%)p 0.00(  0.42%)
                                            0.0063  0.9979  0.0029 -0.0124 -0.0637
   150. (0.00018) RY*( 2) H  20           s(  0.01%)p 1.00( 99.99%)
                                           -0.0033  0.0076  0.3136 -0.8985  0.3071
   151. (0.00013) RY*( 3) H  20           s(  0.00%)p 1.00(100.00%)
                                           -0.0000  0.0010 -0.9472 -0.3187  0.0346
   152. (0.00004) RY*( 4) H  20           s(  0.50%)p99.99( 99.50%)
   153. (0.00323) RY*( 1) H  21           s( 99.57%)p 0.00(  0.43%)
                                            0.0052  0.9978 -0.0656 -0.0003 -0.0035
   154. (0.00017) RY*( 2) H  21           s(  0.00%)p 1.00(100.00%)
                                            0.0039 -0.0026  0.0119  0.1587 -0.9873
   155. (0.00013) RY*( 3) H  21           s(  0.24%)p99.99( 99.76%)
                                           -0.0015  0.0493  0.7565 -0.6452 -0.0947
   156. (0.00005) RY*( 4) H  21           s(  0.27%)p99.99( 99.73%)
   157. (0.00305) RY*( 1) H  22           s( 99.55%)p 0.00(  0.45%)
                                            0.0067  0.9977 -0.0073 -0.0066  0.0662
   158. (0.00019) RY*( 2) H  22           s(  0.00%)p 1.00(100.00%)
                                           -0.0036  0.0056 -0.6842 -0.6924 -0.2290
   159. (0.00013) RY*( 3) H  22           s(  0.00%)p 1.00(100.00%)
                                           -0.0008  0.0016 -0.7057  0.7078 -0.0315
   160. (0.00004) RY*( 4) H  22           s(  0.52%)p99.99( 99.48%)
   161. (0.01188) BD*( 1) O   1 - C   2  
                ( 32.29%)   0.5682* O   1 s( 32.81%)p 2.05( 67.12%)d 0.00(  0.07%)
                                            0.0001 -0.5728 -0.0034 -0.4788 -0.0016
                                           -0.5917  0.0004 -0.3032  0.0016 -0.0131
                                           -0.0065 -0.0189  0.0092  0.0051
                ( 67.71%)  -0.8229* C   2 s( 21.12%)p 3.72( 78.59%)d 0.01(  0.29%)
                                           -0.0001 -0.4573 -0.0457  0.5735  0.0307
                                            0.6083  0.0262  0.2918  0.0155 -0.0415
                                           -0.0196 -0.0209  0.0027  0.0182
   162. (0.00533) BD*( 1) O   1 - H   9  
                ( 27.02%)   0.5198* O   1 s( 19.71%)p 4.07( 80.21%)d 0.00(  0.08%)
                                            0.0002  0.4434  0.0218 -0.8368 -0.0349
                                            0.0929 -0.0122  0.3032  0.0017 -0.0146
                                           -0.0196  0.0081  0.0125 -0.0037
                ( 72.98%)  -0.8543* H   9 s( 99.61%)p 0.00(  0.39%)
                                            0.9981 -0.0030  0.0586 -0.0043 -0.0201
   163. (0.02524) BD*( 1) C   2 - C   3  
                ( 51.04%)   0.7144* C   2 s( 31.19%)p 2.20( 68.77%)d 0.00(  0.04%)
                                            0.0004  0.5585 -0.0016  0.7668 -0.0175
                                           -0.1785  0.0052 -0.2598 -0.0076 -0.0086
                                           -0.0107  0.0025  0.0142 -0.0068
                ( 48.96%)  -0.6997* C   3 s( 26.46%)p 2.78( 73.49%)d 0.00(  0.05%)
                                            0.0003  0.5141  0.0172 -0.7973 -0.0070
                                            0.1675  0.0015  0.2664 -0.0157 -0.0068
                                           -0.0112  0.0023  0.0157 -0.0075
   164. (0.02891) BD*( 1) C   2 - H  10  
                ( 40.52%)   0.6366* C   2 s( 24.04%)p 3.16( 75.91%)d 0.00(  0.05%)
                                            0.0001 -0.4902  0.0081  0.2775  0.0073
                                           -0.7711  0.0105  0.2954 -0.0097  0.0114
                                           -0.0023  0.0123  0.0142  0.0070
                ( 59.48%)  -0.7712* H  10 s( 99.92%)p 0.00(  0.08%)
                                           -0.9996  0.0057 -0.0069  0.0262 -0.0096
   165. (0.03081) BD*( 1) C   2 - H  11  
                ( 40.76%)   0.6384* C   2 s( 23.74%)p 3.21( 76.21%)d 0.00(  0.05%)
                                            0.0001 -0.4871  0.0130  0.0593  0.0115
                                           -0.0028 -0.0088 -0.8708  0.0052  0.0019
                                            0.0019 -0.0001 -0.0005 -0.0232
                ( 59.24%)  -0.7697* H  11 s( 99.92%)p 0.00(  0.08%)
                                           -0.9996  0.0066  0.0004  0.0014  0.0288
   166. (0.02230) BD*( 1) C   3 - C   4  
                ( 49.62%)   0.7044* C   3 s( 26.50%)p 2.77( 73.46%)d 0.00(  0.04%)
                                           -0.0001 -0.5148 -0.0011 -0.5384  0.0127
                                           -0.6283 -0.0142 -0.2225  0.0080 -0.0163
                                           -0.0064 -0.0082  0.0031  0.0082
                ( 50.38%)  -0.7098* C   4 s( 28.28%)p 2.53( 71.68%)d 0.00(  0.04%)
                                           -0.0004 -0.5318  0.0042  0.5417  0.0085
                                            0.6116 -0.0133  0.2213  0.0085 -0.0165
                                           -0.0056 -0.0072  0.0031  0.0086
   167. (0.02568) BD*( 1) C   3 - C   8  
                ( 49.36%)   0.7026* C   3 s( 26.70%)p 2.74( 73.26%)d 0.00(  0.04%)
                                           -0.0001 -0.5167  0.0012 -0.2708  0.0157
                                            0.7582  0.0069 -0.2900  0.0059  0.0099
                                           -0.0045  0.0117  0.0113  0.0068
                ( 50.64%)  -0.7116* C   8 s( 27.87%)p 2.59( 72.09%)d 0.00(  0.04%)
                                           -0.0003 -0.5279  0.0034  0.2785  0.0142
                                           -0.7497  0.0093  0.2845  0.0073  0.0093
                                           -0.0033  0.0110  0.0130  0.0071
   168. (0.02746) BD*( 1) C   3 - H  12  
                ( 38.45%)   0.6201* C   3 s( 20.32%)p 3.92( 79.63%)d 0.00(  0.05%)
                                           -0.0003  0.4506 -0.0125 -0.0160 -0.0078
                                           -0.0396  0.0011 -0.8913  0.0062  0.0005
                                            0.0010  0.0012  0.0005  0.0213
                ( 61.55%)  -0.7845* H  12 s( 99.91%)p 0.00(  0.09%)
                                            0.9995 -0.0079  0.0026  0.0015  0.0290
   169. (0.01486) BD*( 1) C   4 - C   5  
                ( 49.59%)   0.7042* C   4 s( 28.00%)p 2.57( 71.96%)d 0.00(  0.04%)
                                           -0.0002 -0.5291 -0.0066 -0.7944 -0.0066
                                            0.1513 -0.0307  0.2541  0.0021  0.0076
                                            0.0101 -0.0025 -0.0145  0.0077
                ( 50.41%)  -0.7100* C   5 s( 27.85%)p 2.59( 72.11%)d 0.00(  0.04%)
                                           -0.0003 -0.5277 -0.0021  0.7906 -0.0023
                                           -0.1724 -0.0326 -0.2554 -0.0019  0.0053
                                            0.0106 -0.0016 -0.0155  0.0076
   170. (0.01926) BD*( 1) C   4 - H  13  
                ( 39.31%)   0.6269* C   4 s( 21.35%)p 3.68( 78.60%)d 0.00(  0.05%)
                                            0.0002 -0.4620  0.0063  0.0091  0.0012
                                           -0.0910 -0.0224 -0.8816  0.0011  0.0004
                                            0.0002 -0.0023  0.0002 -0.0213
                ( 60.69%)  -0.7791* H  13 s( 99.92%)p 0.00(  0.08%)
                                           -0.9996  0.0050 -0.0004  0.0050  0.0280
   171. (0.01357) BD*( 1) C   4 - H  14  
                ( 38.80%)   0.6229* C   4 s( 22.27%)p 3.49( 77.69%)d 0.00(  0.04%)
                                            0.0001 -0.4719 -0.0049  0.2728 -0.0078
                                           -0.7705  0.0003  0.3294 -0.0147  0.0100
                                           -0.0041  0.0119  0.0121  0.0054
                ( 61.20%)  -0.7823* H  14 s( 99.92%)p 0.00(  0.08%)
                                           -0.9996  0.0030 -0.0086  0.0254 -0.0096
   172. (0.01667) BD*( 1) C   5 - C   6  
                ( 49.89%)   0.7063* C   5 s( 27.96%)p 2.58( 72.00%)d 0.00(  0.04%)
                                           -0.0003 -0.5287 -0.0014 -0.2814 -0.0315
                                            0.7481 -0.0071 -0.2830 -0.0017  0.0090
                                           -0.0033  0.0112  0.0131  0.0069
                ( 50.11%)  -0.7079* C   6 s( 27.81%)p 2.59( 72.15%)d 0.00(  0.04%)
                                           -0.0003 -0.5273 -0.0016  0.2589 -0.0285
                                           -0.7573 -0.0142  0.2826  0.0037  0.0112
                                           -0.0045  0.0107  0.0115  0.0071
   173. (0.01806) BD*( 1) C   5 - H  15  
                ( 39.29%)   0.6268* C   5 s( 21.59%)p 3.63( 78.36%)d 0.00(  0.05%)
                                           -0.0002  0.4646 -0.0072  0.0258  0.0153
                                            0.0040  0.0172 -0.8845  0.0025  0.0005
                                            0.0002  0.0011 -0.0002  0.0215
                ( 60.71%)  -0.7792* H  15 s( 99.92%)p 0.00(  0.08%)
                                            0.9996 -0.0045 -0.0026 -0.0021  0.0284
   174. (0.01241) BD*( 1) C   5 - H  16  
                ( 38.80%)   0.6229* C   5 s( 22.49%)p 3.45( 77.47%)d 0.00(  0.04%)
                                            0.0001 -0.4742 -0.0049 -0.5419  0.0038
                                           -0.6397  0.0059 -0.2673  0.0167 -0.0162
                                           -0.0069 -0.0082  0.0028  0.0067
                ( 61.20%)  -0.7823* H  16 s( 99.92%)p 0.00(  0.08%)
                                           -0.9996  0.0024  0.0179  0.0210  0.0073
   175. (0.01673) BD*( 1) C   6 - C   7  
                ( 49.91%)   0.7065* C   6 s( 27.95%)p 2.58( 72.00%)d 0.00(  0.04%)
                                           -0.0002 -0.5287 -0.0012  0.5229 -0.0218
                                            0.6297  0.0234  0.2215  0.0018 -0.0167
                                           -0.0066 -0.0067  0.0011  0.0083
                ( 50.09%)  -0.7078* C   7 s( 27.80%)p 2.60( 72.16%)d 0.00(  0.04%)
                                           -0.0002 -0.5272 -0.0020 -0.5440 -0.0273
                                           -0.6130  0.0174 -0.2209 -0.0031 -0.0164
                                           -0.0057 -0.0074  0.0039  0.0085
   176. (0.01262) BD*( 1) C   6 - H  17  
                ( 38.82%)   0.6231* C   6 s( 22.54%)p 3.43( 77.42%)d 0.00(  0.04%)
                                            0.0001 -0.4747 -0.0055 -0.8087  0.0060
                                            0.1668 -0.0015  0.3034 -0.0167  0.0062
                                            0.0116 -0.0024 -0.0146  0.0058
                ( 61.18%)  -0.7822* H  17 s( 99.92%)p 0.00(  0.08%)
                                           -0.9996  0.0024  0.0267 -0.0055 -0.0085
   177. (0.01822) BD*( 1) C   6 - H  18  
                ( 39.38%)   0.6275* C   6 s( 21.59%)p 3.63( 78.37%)d 0.00(  0.05%)
                                            0.0002 -0.4646  0.0070 -0.0643 -0.0224
                                           -0.0271  0.0047 -0.8822  0.0033  0.0001
                                           -0.0009 -0.0016 -0.0004 -0.0214
                ( 60.62%)  -0.7786* H  18 s( 99.92%)p 0.00(  0.08%)
                                           -0.9996  0.0045  0.0047  0.0002  0.0281
   178. (0.01474) BD*( 1) C   7 - C   8  
                ( 50.09%)   0.7077* C   7 s( 28.01%)p 2.57( 71.95%)d 0.00(  0.04%)
                                            0.0003  0.5292  0.0007 -0.7924 -0.0088
                                            0.1547 -0.0314  0.2580  0.0042 -0.0078
                                           -0.0103  0.0027  0.0142 -0.0076
                ( 49.91%)  -0.7065* C   8 s( 27.95%)p 2.58( 72.00%)d 0.00(  0.04%)
                                            0.0002  0.5286  0.0071  0.7887 -0.0037
                                           -0.1768 -0.0321 -0.2563  0.0001 -0.0051
                                           -0.0106  0.0015  0.0157 -0.0076
   179. (0.01249) BD*( 1) C   7 - H  19  
                ( 38.79%)   0.6228* C   7 s( 22.49%)p 3.44( 77.47%)d 0.00(  0.04%)
                                           -0.0001  0.4742  0.0053  0.2735 -0.0024
                                           -0.7687  0.0052  0.3296 -0.0173 -0.0098
                                            0.0043 -0.0119 -0.0120 -0.0051
                ( 61.21%)  -0.7824* H  19 s( 99.92%)p 0.00(  0.08%)
                                            0.9996 -0.0024 -0.0088  0.0255 -0.0093
   180. (0.01805) BD*( 1) C   7 - H  20  
                ( 39.30%)   0.6269* C   7 s( 21.59%)p 3.63( 78.37%)d 0.00(  0.05%)
                                           -0.0002  0.4646 -0.0070  0.0069  0.0072
                                           -0.0890 -0.0219 -0.8804  0.0041 -0.0002
                                            0.0003  0.0019 -0.0005  0.0214
                ( 60.70%)  -0.7791* H  20 s( 99.92%)p 0.00(  0.08%)
                                            0.9996 -0.0044 -0.0009  0.0056  0.0280
   181. (0.01332) BD*( 1) C   8 - H  21  
                ( 37.94%)   0.6159* C   8 s( 22.86%)p 3.37( 77.10%)d 0.00(  0.04%)
                                           -0.0001  0.4781  0.0056 -0.5467  0.0052
                                           -0.6369  0.0011 -0.2573  0.0152  0.0160
                                            0.0066  0.0077 -0.0020 -0.0068
                ( 62.06%)  -0.7878* H  21 s( 99.91%)p 0.00(  0.09%)
                                            0.9996 -0.0038  0.0202  0.0200  0.0074
   182. (0.01900) BD*( 1) C   8 - H  22  
                ( 39.51%)   0.6285* C   8 s( 21.22%)p 3.71( 78.73%)d 0.00(  0.05%)
                                            0.0002 -0.4606  0.0074  0.0202  0.0099
                                           -0.0044  0.0217 -0.8868 -0.0004 -0.0002
                                           -0.0001 -0.0020 -0.0001 -0.0214
                ( 60.49%)  -0.7778* H  22 s( 99.92%)p 0.00(  0.08%)
                                           -0.9996  0.0048 -0.0021 -0.0020  0.0282


 NHO Directionality and "Bond Bending" (deviations from line of nuclear centers)

         [Thresholds for printing:  angular deviation  >  1.0 degree]
                                    hybrid p-character > 25.0%
                                    orbital occupancy  >  0.10e

                                Line of Centers        Hybrid 1              Hybrid 2
                                ---------------  -------------------   ------------------
                NBO               Theta   Phi    Theta   Phi    Dev    Theta   Phi    Dev
 ========================================================================================
     1. BD (   1) O   1 - C   2    69.4   49.0    68.4   50.9   2.0    109.3  226.4   2.8
     2. BD (   1) O   1 - H   9    67.9  170.4    70.8  174.7   5.0      --     --    --
     3. BD (   1) C   2 - C   3   107.7  348.0   109.2  347.0   1.8      --     --    --
     4. BD (   1) C   2 - H  10   109.0  106.3   109.4  110.5   4.0      --     --    --
     5. BD (   1) C   2 - H  11     2.1  116.2     4.7  170.7   3.9      --     --    --
     6. BD (   1) C   3 - C   4    74.9   49.2    75.5   50.7   1.6    105.8  227.4   1.8
     7. BD (   1) C   3 - C   8    70.4  290.1    70.6  288.4   1.6    110.1  111.6   1.4
     9. BD (   1) C   4 - C   5   107.5  348.4   107.6  351.4   2.9     72.5  165.4   2.9
    10. BD (   1) C   4 - H  13     5.7   96.5     7.4   95.2   1.7      --     --    --
    12. BD (   1) C   5 - C   6    70.6  289.8    70.5  292.9   2.9    109.6  106.6   3.0
    13. BD (   1) C   5 - H  15   178.4    6.9   177.0   27.4   1.6      --     --    --
    15. BD (   1) C   6 - C   7   105.1  229.3   105.2  232.5   3.1     74.8   46.2   3.0
    17. BD (   1) C   6 - H  18     4.4   23.8     5.8   14.5   1.6      --     --    --
    18. BD (   1) C   7 - C   8    72.3  168.2    72.1  171.3   2.9    107.5  345.1   3.0
    20. BD (   1) C   7 - H  20   174.3  273.7   172.7  277.2   1.6      --     --    --
    21. BD (   1) C   8 - H  21   107.1  228.6   106.2  229.6   1.3      --     --    --
    22. BD (   1) C   8 - H  22     1.6  155.3     2.2  209.8   1.8      --     --    --
    31. LP (   1) O   1             --     --    132.3  283.7   --       --     --    --
    32. LP (   2) O   1             --     --     40.5  290.4   --       --     --    --


 Second Order Perturbation Theory Analysis of Fock Matrix in NBO Basis

     Threshold for printing:   0.50 kcal/mol
                                                                              E(2)  E(j)-E(i) F(i,j)
         Donor NBO (i)                     Acceptor NBO (j)                 kcal/mol   a.u.    a.u. 
 ===================================================================================================

 within unit  1
   1. BD (   1) O   1 - C   2        /166. BD*(   1) C   3 - C   4            1.92    1.22    0.043
   2. BD (   1) O   1 - H   9        / 43. RY*(   2) C   2                    0.58    1.86    0.029
   2. BD (   1) O   1 - H   9        / 52. RY*(   2) C   3                    0.60    1.55    0.027
   2. BD (   1) O   1 - H   9        /163. BD*(   1) C   2 - C   3            2.96    1.10    0.051
   3. BD (   1) C   2 - C   3        / 33. RY*(   1) O   1                    0.52    1.91    0.028
   3. BD (   1) C   2 - C   3        / 61. RY*(   2) C   4                    1.50    1.43    0.042
   3. BD (   1) C   2 - C   3        / 97. RY*(   2) C   8                    1.31    1.40    0.038
   3. BD (   1) C   2 - C   3        /162. BD*(   1) O   1 - H   9            1.85    1.03    0.039
   3. BD (   1) C   2 - C   3        /164. BD*(   1) C   2 - H  10            0.63    1.03    0.023
   3. BD (   1) C   2 - C   3        /165. BD*(   1) C   2 - H  11            0.55    1.02    0.021
   3. BD (   1) C   2 - C   3        /166. BD*(   1) C   3 - C   4            1.33    1.00    0.033
   3. BD (   1) C   2 - C   3        /167. BD*(   1) C   3 - C   8            1.42    1.00    0.034
   3. BD (   1) C   2 - C   3        /168. BD*(   1) C   3 - H  12            0.73    1.05    0.025
   3. BD (   1) C   2 - C   3        /169. BD*(   1) C   4 - C   5            2.24    1.00    0.042
   3. BD (   1) C   2 - C   3        /178. BD*(   1) C   7 - C   8            2.19    1.01    0.042
   4. BD (   1) C   2 - H  10        /163. BD*(   1) C   2 - C   3            0.55    0.90    0.020
   4. BD (   1) C   2 - H  10        /167. BD*(   1) C   3 - C   8            3.66    0.90    0.051
   5. BD (   1) C   2 - H  11        / 34. RY*(   2) O   1                    0.57    1.77    0.028
   5. BD (   1) C   2 - H  11        / 52. RY*(   2) C   3                    0.70    1.35    0.028
   5. BD (   1) C   2 - H  11        /168. BD*(   1) C   3 - H  12            3.22    0.95    0.049
   6. BD (   1) C   3 - C   4        / 43. RY*(   2) C   2                    0.65    1.75    0.030
   6. BD (   1) C   3 - C   4        / 69. RY*(   1) C   5                    1.13    1.59    0.038
   6. BD (   1) C   3 - C   4        / 96. RY*(   1) C   8                    1.18    1.60    0.039
   6. BD (   1) C   3 - C   4        /161. BD*(   1) O   1 - C   2            2.44    0.89    0.042
   6. BD (   1) C   3 - C   4        /163. BD*(   1) C   2 - C   3            1.00    0.99    0.028
   6. BD (   1) C   3 - C   4        /167. BD*(   1) C   3 - C   8            1.40    0.98    0.033
   6. BD (   1) C   3 - C   4        /168. BD*(   1) C   3 - H  12            0.72    1.03    0.024
   6. BD (   1) C   3 - C   4        /169. BD*(   1) C   4 - C   5            1.17    0.98    0.030
   6. BD (   1) C   3 - C   4        /170. BD*(   1) C   4 - H  13            0.54    1.02    0.021
   6. BD (   1) C   3 - C   4        /171. BD*(   1) C   4 - H  14            0.74    1.03    0.025
   6. BD (   1) C   3 - C   4        /174. BD*(   1) C   5 - H  16            1.78    1.04    0.039
   6. BD (   1) C   3 - C   4        /181. BD*(   1) C   8 - H  21            1.90    1.06    0.040
   7. BD (   1) C   3 - C   8        / 42. RY*(   1) C   2                    0.95    1.37    0.032
   7. BD (   1) C   3 - C   8        / 60. RY*(   1) C   4                    1.15    1.59    0.038
   7. BD (   1) C   3 - C   8        / 87. RY*(   1) C   7                    1.12    1.59    0.038
   7. BD (   1) C   3 - C   8        /163. BD*(   1) C   2 - C   3            1.19    0.98    0.031
   7. BD (   1) C   3 - C   8        /164. BD*(   1) C   2 - H  10            1.69    1.01    0.037
   7. BD (   1) C   3 - C   8        /166. BD*(   1) C   3 - C   4            1.42    0.98    0.033
   7. BD (   1) C   3 - C   8        /168. BD*(   1) C   3 - H  12            0.70    1.03    0.024
   7. BD (   1) C   3 - C   8        /171. BD*(   1) C   4 - H  14            2.04    1.03    0.041
   7. BD (   1) C   3 - C   8        /178. BD*(   1) C   7 - C   8            1.14    0.99    0.030
   7. BD (   1) C   3 - C   8        /179. BD*(   1) C   7 - H  19            1.80    1.04    0.039
   7. BD (   1) C   3 - C   8        /181. BD*(   1) C   8 - H  21            0.76    1.05    0.025
   7. BD (   1) C   3 - C   8        /182. BD*(   1) C   8 - H  22            0.51    1.02    0.020
   8. BD (   1) C   3 - H  12        /161. BD*(   1) O   1 - C   2            0.69    0.77    0.021
   8. BD (   1) C   3 - H  12        /165. BD*(   1) C   2 - H  11            3.28    0.89    0.048
   8. BD (   1) C   3 - H  12        /170. BD*(   1) C   4 - H  13            3.35    0.90    0.049
   8. BD (   1) C   3 - H  12        /182. BD*(   1) C   8 - H  22            3.29    0.90    0.049
   9. BD (   1) C   4 - C   5        / 51. RY*(   1) C   3                    0.92    1.65    0.035
   9. BD (   1) C   4 - C   5        / 78. RY*(   1) C   6                    1.05    1.60    0.037
   9. BD (   1) C   4 - C   5        /163. BD*(   1) C   2 - C   3            2.30    0.99    0.043
   9. BD (   1) C   4 - C   5        /166. BD*(   1) C   3 - C   4            1.47    0.98    0.034
   9. BD (   1) C   4 - C   5        /170. BD*(   1) C   4 - H  13            0.59    1.02    0.022
   9. BD (   1) C   4 - C   5        /171. BD*(   1) C   4 - H  14            0.75    1.04    0.025
   9. BD (   1) C   4 - C   5        /172. BD*(   1) C   5 - C   6            1.09    0.99    0.029
   9. BD (   1) C   4 - C   5        /173. BD*(   1) C   5 - H  15            0.52    1.03    0.021
   9. BD (   1) C   4 - C   5        /174. BD*(   1) C   5 - H  16            0.68    1.04    0.024
   9. BD (   1) C   4 - C   5        /176. BD*(   1) C   6 - H  17            1.94    1.04    0.040
  10. BD (   1) C   4 - H  13        / 52. RY*(   2) C   3                    0.52    1.33    0.024
  10. BD (   1) C   4 - H  13        /168. BD*(   1) C   3 - H  12            3.23    0.93    0.049
  10. BD (   1) C   4 - H  13        /173. BD*(   1) C   5 - H  15            3.10    0.92    0.048
  11. BD (   1) C   4 - H  14        / 70. RY*(   2) C   5                    0.56    1.61    0.027
  11. BD (   1) C   4 - H  14        /167. BD*(   1) C   3 - C   8            3.40    0.88    0.049
  11. BD (   1) C   4 - H  14        /172. BD*(   1) C   5 - C   6            3.34    0.88    0.048
  12. BD (   1) C   5 - C   6        / 60. RY*(   1) C   4                    1.08    1.60    0.037
  12. BD (   1) C   5 - C   6        / 87. RY*(   1) C   7                    1.03    1.59    0.036
  12. BD (   1) C   5 - C   6        /169. BD*(   1) C   4 - C   5            1.12    0.99    0.030
  12. BD (   1) C   5 - C   6        /171. BD*(   1) C   4 - H  14            2.01    1.03    0.041
  12. BD (   1) C   5 - C   6        /173. BD*(   1) C   5 - H  15            0.53    1.03    0.021
  12. BD (   1) C   5 - C   6        /174. BD*(   1) C   5 - H  16            0.71    1.04    0.024
  12. BD (   1) C   5 - C   6        /175. BD*(   1) C   6 - C   7            1.09    0.99    0.029
  12. BD (   1) C   5 - C   6        /176. BD*(   1) C   6 - H  17            0.70    1.04    0.024
  12. BD (   1) C   5 - C   6        /177. BD*(   1) C   6 - H  18            0.51    1.03    0.020
  12. BD (   1) C   5 - C   6        /179. BD*(   1) C   7 - H  19            2.00    1.04    0.041
  13. BD (   1) C   5 - H  15        /170. BD*(   1) C   4 - H  13            3.29    0.91    0.049
  13. BD (   1) C   5 - H  15        /177. BD*(   1) C   6 - H  18            3.22    0.92    0.049
  14. BD (   1) C   5 - H  16        / 79. RY*(   2) C   6                    0.54    1.65    0.027
  14. BD (   1) C   5 - H  16        /166. BD*(   1) C   3 - C   4            3.40    0.88    0.049
  14. BD (   1) C   5 - H  16        /175. BD*(   1) C   6 - C   7            3.34    0.88    0.048
  15. BD (   1) C   6 - C   7        / 69. RY*(   1) C   5                    1.00    1.59    0.036
  15. BD (   1) C   6 - C   7        / 96. RY*(   1) C   8                    1.18    1.60    0.039
  15. BD (   1) C   6 - C   7        /172. BD*(   1) C   5 - C   6            1.08    0.98    0.029
  15. BD (   1) C   6 - C   7        /174. BD*(   1) C   5 - H  16            2.02    1.04    0.041
  15. BD (   1) C   6 - C   7        /176. BD*(   1) C   6 - H  17            0.73    1.04    0.025
  15. BD (   1) C   6 - C   7        /177. BD*(   1) C   6 - H  18            0.52    1.02    0.021
  15. BD (   1) C   6 - C   7        /178. BD*(   1) C   7 - C   8            1.12    0.99    0.030
  15. BD (   1) C   6 - C   7        /179. BD*(   1) C   7 - H  19            0.70    1.04    0.024
  15. BD (   1) C   6 - C   7        /180. BD*(   1) C   7 - H  20            0.51    1.03    0.021
  15. BD (   1) C   6 - C   7        /181. BD*(   1) C   8 - H  21            1.98    1.06    0.041
  16. BD (   1) C   6 - H  17        / 70. RY*(   2) C   5                    0.51    1.60    0.026
  16. BD (   1) C   6 - H  17        / 88. RY*(   2) C   7                    0.53    1.63    0.026
  16. BD (   1) C   6 - H  17        /169. BD*(   1) C   4 - C   5            3.43    0.88    0.049
  16. BD (   1) C   6 - H  17        /178. BD*(   1) C   7 - C   8            3.33    0.88    0.049
  17. BD (   1) C   6 - H  18        /173. BD*(   1) C   5 - H  15            3.24    0.91    0.049
  17. BD (   1) C   6 - H  18        /180. BD*(   1) C   7 - H  20            3.23    0.92    0.049
  18. BD (   1) C   7 - C   8        / 51. RY*(   1) C   3                    0.56    1.65    0.027
  18. BD (   1) C   7 - C   8        / 52. RY*(   2) C   3                    0.64    1.43    0.027
  18. BD (   1) C   7 - C   8        / 78. RY*(   1) C   6                    1.04    1.59    0.036
  18. BD (   1) C   7 - C   8        /163. BD*(   1) C   2 - C   3            2.43    0.99    0.044
  18. BD (   1) C   7 - C   8        /167. BD*(   1) C   3 - C   8            1.34    0.98    0.032
  18. BD (   1) C   7 - C   8        /175. BD*(   1) C   6 - C   7            1.10    0.98    0.029
  18. BD (   1) C   7 - C   8        /176. BD*(   1) C   6 - H  17            2.00    1.04    0.041
  18. BD (   1) C   7 - C   8        /179. BD*(   1) C   7 - H  19            0.71    1.04    0.024
  18. BD (   1) C   7 - C   8        /180. BD*(   1) C   7 - H  20            0.54    1.03    0.021
  18. BD (   1) C   7 - C   8        /181. BD*(   1) C   8 - H  21            0.76    1.05    0.025
  18. BD (   1) C   7 - C   8        /182. BD*(   1) C   8 - H  22            0.55    1.02    0.021
  19. BD (   1) C   7 - H  19        / 79. RY*(   2) C   6                    0.53    1.65    0.026
  19. BD (   1) C   7 - H  19        /167. BD*(   1) C   3 - C   8            3.44    0.87    0.049
  19. BD (   1) C   7 - H  19        /172. BD*(   1) C   5 - C   6            3.39    0.87    0.049
  20. BD (   1) C   7 - H  20        /177. BD*(   1) C   6 - H  18            3.24    0.91    0.049
  20. BD (   1) C   7 - H  20        /182. BD*(   1) C   8 - H  22            3.31    0.91    0.049
  21. BD (   1) C   8 - H  21        / 88. RY*(   2) C   7                    0.54    1.62    0.027
  21. BD (   1) C   8 - H  21        /166. BD*(   1) C   3 - C   4            3.58    0.87    0.050
  21. BD (   1) C   8 - H  21        /167. BD*(   1) C   3 - C   8            0.54    0.87    0.019
  21. BD (   1) C   8 - H  21        /175. BD*(   1) C   6 - C   7            3.34    0.87    0.048
  22. BD (   1) C   8 - H  22        /168. BD*(   1) C   3 - H  12            3.25    0.92    0.049
  22. BD (   1) C   8 - H  22        /180. BD*(   1) C   7 - H  20            3.17    0.91    0.048
  23. CR (   1) O   1                / 42. RY*(   1) C   2                    0.71   19.75    0.106
  23. CR (   1) O   1                / 44. RY*(   3) C   2                    0.75   19.74    0.108
  23. CR (   1) O   1                / 46. RY*(   5) C   2                    0.87   20.37    0.119
  24. CR (   1) C   2                / 52. RY*(   2) C   3                    0.70   10.97    0.078
  24. CR (   1) C   2                /109. RY*(   1) H  10                    0.52   10.50    0.066
  24. CR (   1) C   2                /113. RY*(   1) H  11                    0.54   10.50    0.067
  24. CR (   1) C   2                /161. BD*(   1) O   1 - C   2            1.05   10.43    0.094
  24. CR (   1) C   2                /163. BD*(   1) C   2 - C   3            0.59   10.53    0.071
  25. CR (   1) C   3                / 62. RY*(   3) C   4                    0.52   11.03    0.068
  25. CR (   1) C   3                /117. RY*(   1) H  12                    0.63   10.45    0.072
  26. CR (   1) C   4                / 52. RY*(   2) C   3                    1.01   10.91    0.094
  26. CR (   1) C   4                / 71. RY*(   3) C   5                    0.91   10.74    0.088
  26. CR (   1) C   4                /121. RY*(   1) H  13                    0.59   10.46    0.070
  26. CR (   1) C   4                /125. RY*(   1) H  14                    0.58   10.45    0.069
  27. CR (   1) C   5                / 80. RY*(   3) C   6                    0.90   10.73    0.088
  27. CR (   1) C   5                /129. RY*(   1) H  15                    0.59   10.46    0.070
  27. CR (   1) C   5                /133. RY*(   1) H  16                    0.57   10.44    0.069
  28. CR (   1) C   6                / 71. RY*(   3) C   5                    0.83   10.74    0.085
  28. CR (   1) C   6                / 89. RY*(   3) C   7                    0.92   10.72    0.088
  28. CR (   1) C   6                /137. RY*(   1) H  17                    0.58   10.44    0.069
  28. CR (   1) C   6                /141. RY*(   1) H  18                    0.59   10.46    0.070
  29. CR (   1) C   7                / 80. RY*(   3) C   6                    0.89   10.73    0.087
  29. CR (   1) C   7                / 97. RY*(   2) C   8                    0.54   10.85    0.068
  29. CR (   1) C   7                / 99. RY*(   4) C   8                    0.51   11.08    0.067
  29. CR (   1) C   7                /145. RY*(   1) H  19                    0.57   10.44    0.069
  29. CR (   1) C   7                /149. RY*(   1) H  20                    0.59   10.46    0.070
  30. CR (   1) C   8                / 53. RY*(   3) C   3                    0.96   10.96    0.092
  30. CR (   1) C   8                / 89. RY*(   3) C   7                    0.89   10.72    0.087
  30. CR (   1) C   8                /153. RY*(   1) H  21                    0.65   10.45    0.074
  30. CR (   1) C   8                /157. RY*(   1) H  22                    0.58   10.46    0.070
  31. LP (   1) O   1                / 42. RY*(   1) C   2                    0.76    1.37    0.029
  31. LP (   1) O   1                / 44. RY*(   3) C   2                    0.97    1.36    0.033
  31. LP (   1) O   1                /107. RY*(   3) H   9                    0.90    2.13    0.039
  31. LP (   1) O   1                /163. BD*(   1) C   2 - C   3            0.77    0.98    0.024
  31. LP (   1) O   1                /164. BD*(   1) C   2 - H  10            0.79    1.01    0.025
  31. LP (   1) O   1                /165. BD*(   1) C   2 - H  11            1.87    1.00    0.039
  31. LP (   1) O   1                /166. BD*(   1) C   3 - C   4            0.52    0.97    0.020
  32. LP (   2) O   1                / 45. RY*(   4) C   2                    1.07    2.52    0.047
  32. LP (   2) O   1                /105. RY*(   1) H   9                    1.68    1.58    0.046
  32. LP (   2) O   1                /106. RY*(   2) H   9                    1.27    1.40    0.038
  32. LP (   2) O   1                /164. BD*(   1) C   2 - H  10            7.60    0.73    0.067
  32. LP (   2) O   1                /165. BD*(   1) C   2 - H  11            5.70    0.72    0.057


 Natural Bond Orbitals (Summary):

                                                            Principal Delocalizations
           NBO                        Occupancy    Energy   (geminal,vicinal,remote)
 ====================================================================================
 Molecular unit  1  (C7H14O)
     1. BD (   1) O   1 - C   2          1.99453    -0.81581  166(v)
     2. BD (   1) O   1 - H   9          1.98861    -0.68914  163(v),52(r),43(v)
     3. BD (   1) C   2 - C   3          1.97449    -0.59128  169(v),178(v),162(v),61(v)
                                                    167(g),166(g),97(v),168(g)
                                                    164(g),165(g),33(v)
     4. BD (   1) C   2 - H  10          1.98692    -0.48739  167(v),163(g)
     5. BD (   1) C   2 - H  11          1.98646    -0.48840  168(v),52(v),34(v)
     6. BD (   1) C   3 - C   4          1.97097    -0.57401  161(v),181(v),174(v),167(g)
                                                    96(v),169(g),69(v),163(g)
                                                    171(g),168(g),43(v),170(g)
     7. BD (   1) C   3 - C   8          1.97125    -0.56857  171(v),179(v),164(v),166(g)
                                                    163(g),60(v),178(g),87(v)
                                                    42(v),181(g),168(g),182(g)
     8. BD (   1) C   3 - H  12          1.96283    -0.45560  170(v),182(v),165(v),161(v)
     9. BD (   1) C   4 - C   5          1.98040    -0.57695  163(v),176(v),166(g),172(g)
                                                    78(v),51(v),171(g),174(g)
                                                    170(g),173(g)
    10. BD (   1) C   4 - H  13          1.97796    -0.46770  168(v),173(v),52(v)
    11. BD (   1) C   4 - H  14          1.97983    -0.46990  167(v),172(v),70(v)
    12. BD (   1) C   5 - C   6          1.98108    -0.57529  171(v),179(v),169(g),60(v)
                                                    175(g),87(v),174(g),176(g)
                                                    173(g),177(g)
    13. BD (   1) C   5 - H  15          1.97774    -0.46587  170(v),177(v)
    14. BD (   1) C   5 - H  16          1.97959    -0.46826  166(v),175(v),79(v)
    15. BD (   1) C   6 - C   7          1.98127    -0.57364  174(v),181(v),96(v),178(g)
                                                    172(g),69(v),176(g),179(g)
                                                    177(g),180(g)
    16. BD (   1) C   6 - H  17          1.97949    -0.46706  169(v),178(v),88(v),70(v)
    17. BD (   1) C   6 - H  18          1.97784    -0.46480  173(v),180(v)
    18. BD (   1) C   7 - C   8          1.98024    -0.57249  163(v),176(v),167(g),175(g)
                                                    78(v),181(g),179(g),52(v)
                                                    51(v),182(g),180(g)
    19. BD (   1) C   7 - H  19          1.97925    -0.46502  167(v),172(v),79(v)
    20. BD (   1) C   7 - H  20          1.97761    -0.46287  182(v),177(v)
    21. BD (   1) C   8 - H  21          1.97851    -0.45957  166(v),175(v),88(v),167(g)
    22. BD (   1) C   8 - H  22          1.97767    -0.46067  168(v),180(v)
    23. CR (   1) O   1                  1.99974   -18.94285  46(v),44(v),42(v)
    24. CR (   1) C   2                  1.99905   -10.11546  161(g),52(v),163(g),113(v)
                                                    109(v)
    25. CR (   1) C   3                  1.99898   -10.04828  117(v),62(v)
    26. CR (   1) C   4                  1.99909   -10.05140  52(v),71(v),121(v),125(v)
    27. CR (   1) C   5                  1.99912   -10.05326  80(v),129(v),133(v)
    28. CR (   1) C   6                  1.99911   -10.05164  89(v),71(v),141(v),137(v)
    29. CR (   1) C   7                  1.99911   -10.04981  80(v),149(v),145(v),97(v)
                                                    99(v)
    30. CR (   1) C   8                  1.99910   -10.04262  53(v),89(v),153(v),157(v)
    31. LP (   1) O   1                  1.97954    -0.56476  165(v),44(v),107(v),164(v)
                                                    163(v),42(v),166(r)
    32. LP (   2) O   1                  1.95875    -0.28777  164(v),165(v),105(v),106(v)
                                                    45(v)
    33. RY*(   1) O   1                  0.00153     1.31499   
    34. RY*(   2) O   1                  0.00144     1.28622   
    35. RY*(   3) O   1                  0.00007     1.68925   
    36. RY*(   4) O   1                  0.00004     1.39769   
    37. RY*(   5) O   1                  0.00001     2.93656   
    38. RY*(   6) O   1                  0.00000     2.94274   
    39. RY*(   7) O   1                  0.00000     2.81270   
    40. RY*(   8) O   1                  0.00001     2.72744   
    41. RY*(   9) O   1                  0.00000     2.67018   
    42. RY*(   1) C   2                  0.00426     0.80297   
    43. RY*(   2) C   2                  0.00327     1.17485   
    44. RY*(   3) C   2                  0.00277     0.79253   
    45. RY*(   4) C   2                  0.00150     2.23407   
    46. RY*(   5) C   2                  0.00059     1.42469   
    47. RY*(   6) C   2                  0.00032     1.46824   
    48. RY*(   7) C   2                  0.00016     1.76182   
    49. RY*(   8) C   2                  0.00001     1.99978   
    50. RY*(   9) C   2                  0.00001     2.19714   
    51. RY*(   1) C   3                  0.00506     1.07540   
    52. RY*(   2) C   3                  0.00453     0.85814   
    53. RY*(   3) C   3                  0.00220     0.91483   
    54. RY*(   4) C   3                  0.00087     1.01499   
    55. RY*(   5) C   3                  0.00046     2.03740   
    56. RY*(   6) C   3                  0.00039     2.04176   
    57. RY*(   7) C   3                  0.00020     2.14121   
    58. RY*(   8) C   3                  0.00013     2.12647   
    59. RY*(   9) C   3                  0.00009     2.25526   
    60. RY*(   1) C   4                  0.00546     1.02555   
    61. RY*(   2) C   4                  0.00324     0.84002   
    62. RY*(   3) C   4                  0.00105     0.98227   
    63. RY*(   4) C   4                  0.00048     1.09068   
    64. RY*(   5) C   4                  0.00027     1.96858   
    65. RY*(   6) C   4                  0.00014     1.84022   
    66. RY*(   7) C   4                  0.00009     2.16341   
    67. RY*(   8) C   4                  0.00002     2.24194   
    68. RY*(   9) C   4                  0.00002     2.21871   
    69. RY*(   1) C   5                  0.00520     1.01515   
    70. RY*(   2) C   5                  0.00155     1.13742   
    71. RY*(   3) C   5                  0.00122     0.68387   
    72. RY*(   4) C   5                  0.00041     1.04716   
    73. RY*(   5) C   5                  0.00029     1.94991   
    74. RY*(   6) C   5                  0.00014     2.22940   
    75. RY*(   7) C   5                  0.00006     1.90862   
    76. RY*(   8) C   5                  0.00001     2.09189   
    77. RY*(   9) C   5                  0.00001     2.19412   
    78. RY*(   1) C   6                  0.00508     1.02052   
    79. RY*(   2) C   6                  0.00147     1.18379   
    80. RY*(   3) C   6                  0.00117     0.67936   
    81. RY*(   4) C   6                  0.00042     1.01394   
    82. RY*(   5) C   6                  0.00028     1.97665   
    83. RY*(   6) C   6                  0.00014     2.23690   
    84. RY*(   7) C   6                  0.00006     1.85294   
    85. RY*(   8) C   6                  0.00001     2.06895   
    86. RY*(   9) C   6                  0.00001     2.21274   
    87. RY*(   1) C   7                  0.00515     1.01842   
    88. RY*(   2) C   7                  0.00153     1.16282   
    89. RY*(   3) C   7                  0.00122     0.67314   
    90. RY*(   4) C   7                  0.00039     1.05899   
    91. RY*(   5) C   7                  0.00028     1.95113   
    92. RY*(   6) C   7                  0.00014     2.23655   
    93. RY*(   7) C   7                  0.00006     1.90597   
    94. RY*(   8) C   7                  0.00001     2.08943   
    95. RY*(   9) C   7                  0.00001     2.19047   
    96. RY*(   1) C   8                  0.00564     1.02284   
    97. RY*(   2) C   8                  0.00465     0.80509   
    98. RY*(   3) C   8                  0.00118     1.00704   
    99. RY*(   4) C   8                  0.00061     1.02913   
   100. RY*(   5) C   8                  0.00027     2.00783   
   101. RY*(   6) C   8                  0.00013     1.85982   
   102. RY*(   7) C   8                  0.00010     2.22602   
   103. RY*(   8) C   8                  0.00002     2.21408   
   104. RY*(   9) C   8                  0.00002     2.27433   
   105. RY*(   1) H   9                  0.00169     1.28974   
   106. RY*(   2) H   9                  0.00165     1.10750   
   107. RY*(   3) H   9                  0.00092     1.56912   
   108. RY*(   4) H   9                  0.00002     2.30604   
   109. RY*(   1) H  10                  0.00259     0.38141   
   110. RY*(   2) H  10                  0.00022     1.79465   
   111. RY*(   3) H  10                  0.00011     1.91870   
   112. RY*(   4) H  10                  0.00003     2.24727   
   113. RY*(   1) H  11                  0.00293     0.38639   
   114. RY*(   2) H  11                  0.00022     1.83042   
   115. RY*(   3) H  11                  0.00013     1.92340   
   116. RY*(   4) H  11                  0.00003     2.25370   
   117. RY*(   1) H  12                  0.00499     0.39938   
   118. RY*(   2) H  12                  0.00013     1.98293   
   119. RY*(   3) H  12                  0.00013     1.86995   
   120. RY*(   4) H  12                  0.00005     2.36756   
   121. RY*(   1) H  13                  0.00326     0.40831   
   122. RY*(   2) H  13                  0.00018     1.91785   
   123. RY*(   3) H  13                  0.00013     1.82545   
   124. RY*(   4) H  13                  0.00004     2.33043   
   125. RY*(   1) H  14                  0.00253     0.39477   
   126. RY*(   2) H  14                  0.00018     1.87083   
   127. RY*(   3) H  14                  0.00011     1.85094   
   128. RY*(   4) H  14                  0.00004     2.34104   
   129. RY*(   1) H  15                  0.00291     0.40476   
   130. RY*(   2) H  15                  0.00018     1.91144   
   131. RY*(   3) H  15                  0.00013     1.78542   
   132. RY*(   4) H  15                  0.00004     2.32683   
   133. RY*(   1) H  16                  0.00216     0.38675   
   134. RY*(   2) H  16                  0.00017     1.86572   
   135. RY*(   3) H  16                  0.00013     1.81934   
   136. RY*(   4) H  16                  0.00004     2.33139   
   137. RY*(   1) H  17                  0.00215     0.38862   
   138. RY*(   2) H  17                  0.00017     1.87110   
   139. RY*(   3) H  17                  0.00013     1.81489   
   140. RY*(   4) H  17                  0.00004     2.33303   
   141. RY*(   1) H  18                  0.00296     0.40568   
   142. RY*(   2) H  18                  0.00018     1.91274   
   143. RY*(   3) H  18                  0.00013     1.78523   
   144. RY*(   4) H  18                  0.00004     2.32547   
   145. RY*(   1) H  19                  0.00215     0.38999   
   146. RY*(   2) H  19                  0.00017     1.87043   
   147. RY*(   3) H  19                  0.00013     1.82052   
   148. RY*(   4) H  19                  0.00004     2.33354   
   149. RY*(   1) H  20                  0.00289     0.40775   
   150. RY*(   2) H  20                  0.00018     1.91537   
   151. RY*(   3) H  20                  0.00013     1.78671   
   152. RY*(   4) H  20                  0.00004     2.32817   
   153. RY*(   1) H  21                  0.00323     0.40273   
   154. RY*(   2) H  21                  0.00017     1.88267   
   155. RY*(   3) H  21                  0.00013     1.86607   
   156. RY*(   4) H  21                  0.00005     2.37250   
   157. RY*(   1) H  22                  0.00305     0.42215   
   158. RY*(   2) H  22                  0.00019     1.92441   
   159. RY*(   3) H  22                  0.00013     1.82804   
   160. RY*(   4) H  22                  0.00004     2.32684   
   161. BD*(   1) O   1 - C   2          0.01188     0.31461   
   162. BD*(   1) O   1 - H   9          0.00533     0.43868   
   163. BD*(   1) C   2 - C   3          0.02524     0.41391   
   164. BD*(   1) C   2 - H  10          0.02891     0.44167   
   165. BD*(   1) C   2 - H  11          0.03081     0.43349   
   166. BD*(   1) C   3 - C   4          0.02230     0.40795   
   167. BD*(   1) C   3 - C   8          0.02568     0.40936   
   168. BD*(   1) C   3 - H  12          0.02746     0.45794   
   169. BD*(   1) C   4 - C   5          0.01486     0.41062   
   170. BD*(   1) C   4 - H  13          0.01926     0.44336   
   171. BD*(   1) C   4 - H  14          0.01357     0.45855   
   172. BD*(   1) C   5 - C   6          0.01667     0.40882   
   173. BD*(   1) C   5 - H  15          0.01806     0.44995   
   174. BD*(   1) C   5 - H  16          0.01241     0.46437   
   175. BD*(   1) C   6 - C   7          0.01673     0.41061   
   176. BD*(   1) C   6 - H  17          0.01262     0.46582   
   177. BD*(   1) C   6 - H  18          0.01822     0.45042   
   178. BD*(   1) C   7 - C   8          0.01474     0.41780   
   179. BD*(   1) C   7 - H  19          0.01249     0.46733   
   180. BD*(   1) C   7 - H  20          0.01805     0.45277   
   181. BD*(   1) C   8 - H  21          0.01332     0.48179   
   182. BD*(   1) C   8 - H  22          0.01900     0.44661   
       -------------------------------
              Total Lewis   63.47614  ( 99.1815%)
        Valence non-Lewis    0.39762  (  0.6213%)
        Rydberg non-Lewis    0.12624  (  0.1973%)
       -------------------------------
            Total unit  1   64.00000  (100.0000%)
           Charge unit  1    0.00000
 Unable to Open any file for archive entry.
 1\1\GINC-COMPUTE-1-7\SP\RB3LYP\def2SVP\C7H14O1\ZAHRT2\08-Jan-2021\0\\#
  b3lyp/def2svp geom=NewRedundant pop=NBO\\65\\0,1\O,0,2.9961670134,-0.
 7287352318,0.3506966604\C,0,2.2346449883,0.2799734811,-0.2834520532\C,
 0,0.7828270741,0.1571864451,0.1590193533\C,0,-0.0712221942,1.305709226
 9,-0.3948494425\C,0,-1.5348666665,1.1906527459,0.0447308398\C,0,-2.130
 9831086,-0.1705726711,-0.3299913224\C,0,-1.2820147338,-1.3204481556,0.
 2226274932\C,0,0.1784167125,-1.2015338351,-0.2222796549\H,0,3.89602935
 67,-0.697707504,0.0053102843\H,0,2.6099609556,1.2917663596,-0.02442520
 77\H,0,2.2837253226,0.1905020079,-1.3895282557\H,0,0.780373129,0.22929
 07203,1.2634620435\H,0,-0.0216526845,1.2884622498,-1.5001303691\H,0,0.
 3468047141,2.2769508737,-0.0790844456\H,0,-1.592019951,1.3206364374,1.
 1409239786\H,0,-2.1304341187,2.0067177812,-0.397256263\H,0,-3.16955351
 36,-0.2468353911,0.0330065192\H,0,-2.177922501,-0.2533363208,-1.431678
 4818\H,0,-1.6990261322,-2.2917402319,-0.0915837407\H,0,-1.3264192893,-
 1.3054034065,1.3271323691\H,0,0.7919863504,-2.0063436127,0.2088521142\
 H,0,0.2351792767,-1.3151919683,-1.3219910296\\Version=ES64L-G16RevC.01
 \State=1-A\HF=-350.1505186\RMSD=9.686e-09\Dipole=0.2874897,0.2989687,-
 0.3484682\Quadrupole=3.3293523,-1.8549503,-1.474402,0.9384905,-2.13005
 15,0.6144749\PG=C01 [X(C7H14O1)]\\@
 The archive entry for this job was punched.


 IN-LAWS ARE LIKE SEEDS. YOU DON'T NEED THEM
 BUT THEY COME WITH THE TOMATO.
 File lengths (MBytes):  RWF=     21 Int=      0 D2E=      0 Chk=      3 Scr=      1
 Normal termination of Gaussian 16
