# Supplementary material for: Machine-Learning-Guided Discovery of Electrochemical Reactions
Source: J Am Chem Soc. 2022 Dec 2;144(49):22599–610. doi: 10.1021/jacs.2c08997 (PMC9756344; doi:10.1021/jacs.2c08997)
Supplement: Supplementary file 3 — ja2c08997_si_003.zip [file ja2c08997_si_003.zip › Oxidation Site Selectivity/Nlogs_notimes/66.log]

 Entering Gaussian System, Link 0=g16
 Input=66.com
 Output=66.log
 Initial command:
  
 Copyright (c) 1988-2019, Gaussian, Inc.  All Rights Reserved.
  
 This is part of the Gaussian(R) 16 program.  It is based on
 the Gaussian(R) 09 system (copyright 2009, Gaussian, Inc.),
 the Gaussian(R) 03 system (copyright 2003, Gaussian, Inc.),
 the Gaussian(R) 98 system (copyright 1998, Gaussian, Inc.),
 the Gaussian(R) 94 system (copyright 1995, Gaussian, Inc.),
 the Gaussian 92(TM) system (copyright 1992, Gaussian, Inc.),
 the Gaussian 90(TM) system (copyright 1990, Gaussian, Inc.),
 the Gaussian 88(TM) system (copyright 1988, Gaussian, Inc.),
 the Gaussian 86(TM) system (copyright 1986, Carnegie Mellon
 University), and the Gaussian 82(TM) system (copyright 1983,
 Carnegie Mellon University). Gaussian is a federally registered
 trademark of Gaussian, Inc.
  
 This software contains proprietary and confidential information,
 including trade secrets, belonging to Gaussian, Inc.
  
 This software is provided under written license and may be
 used, copied, transmitted, or stored only in accord with that
 written license.
  
 The following legend is applicable only to US Government
 contracts under FAR:
  
                    RESTRICTED RIGHTS LEGEND
  
 Use, reproduction and disclosure by the US Government is
 subject to restrictions as set forth in subparagraphs (a)
 and (c) of the Commercial Computer Software - Restricted
 Rights clause in FAR 52.227-19.
  
 Gaussian, Inc.
 340 Quinnipiac St., Bldg. 40, Wallingford CT 06492
  
  
 ---------------------------------------------------------------
 Warning -- This program may not be used in any manner that
 competes with the business of Gaussian, Inc. or will provide
 assistance to any competitor of Gaussian, Inc.  The licensee
 of this program is prohibited from giving any competitor of
 Gaussian, Inc. access to this program.  By using this program,
 the user acknowledges that Gaussian, Inc. is engaged in the
 business of creating and licensing software in the field of
 computational chemistry and represents and warrants to the
 licensee that it is not a competitor of Gaussian, Inc. and that
 it will not use this program in any manner prohibited above.
 ---------------------------------------------------------------
  

 Cite this work as:
 Gaussian 16, Revision C.01,
 M. J. Frisch, G. W. Trucks, H. B. Schlegel, G. E. Scuseria, 
 M. A. Robb, J. R. Cheeseman, G. Scalmani, V. Barone, 
 G. A. Petersson, H. Nakatsuji, X. Li, M. Caricato, A. V. Marenich, 
 J. Bloino, B. G. Janesko, R. Gomperts, B. Mennucci, H. P. Hratchian, 
 J. V. Ortiz, A. F. Izmaylov, J. L. Sonnenberg, D. Williams-Young, 
 F. Ding, F. Lipparini, F. Egidi, J. Goings, B. Peng, A. Petrone, 
 T. Henderson, D. Ranasinghe, V. G. Zakrzewski, J. Gao, N. Rega, 
 G. Zheng, W. Liang, M. Hada, M. Ehara, K. Toyota, R. Fukuda, 
 J. Hasegawa, M. Ishida, T. Nakajima, Y. Honda, O. Kitao, H. Nakai, 
 T. Vreven, K. Throssell, J. A. Montgomery, Jr., J. E. Peralta, 
 F. Ogliaro, M. J. Bearpark, J. J. Heyd, E. N. Brothers, K. N. Kudin, 
 V. N. Staroverov, T. A. Keith, R. Kobayashi, J. Normand, 
 K. Raghavachari, A. P. Rendell, J. C. Burant, S. S. Iyengar, 
 J. Tomasi, M. Cossi, J. M. Millam, M. Klene, C. Adamo, R. Cammi, 
 J. W. Ochterski, R. L. Martin, K. Morokuma, O. Farkas, 
 J. B. Foresman, and D. J. Fox, Gaussian, Inc., Wallingford CT, 2019.
 
 ******************************************
 Gaussian 16:  ES64L-G16RevC.01  3-Jul-2019
                 8-Jan-2021 
 ******************************************
 %nprocshared=16
 Will use up to   16 processors via shared memory.
 %mem=7GB
 -----------------------------------------
 # b3lyp/def2svp geom=NewRedundant pop=NBO
 -----------------------------------------
 1/29=4000,38=1,172=1/1;
 2/12=2,17=6,18=5,40=1/2;
 3/5=43,7=101,11=2,25=1,30=1,74=-5/1,2,3;
 4//1;
 5/5=2,38=5/2;
 6/7=2,8=2,9=2,10=2,28=1,40=1/1,7;
 99/5=1,9=1/99;
 --
 66
 --
 Symbolic Z-matrix:
 Charge =  0 Multiplicity = 1
 O                    -0.55293   3.06721  -0.43868 
 C                    -0.97308   1.91381   0.26638 
 C                    -0.1326    0.72443  -0.18658 
 C                    -0.49509  -0.57762   0.56156 
 C                    -1.98196  -0.9213    0.49583 
 O                    -2.38617  -0.96266  -0.85999 
 C                     0.36469  -1.74524   0.04904 
 C                     1.86339  -1.45172   0.14149 
 C                     2.21943  -0.14746  -0.57562 
 C                     1.36994   1.01532  -0.06064 
 H                    -1.09759   3.81114  -0.15652 
 H                    -0.85675   2.04772   1.36399 
 H                    -2.04082   1.70447   0.06796 
 H                    -0.36215   0.56369  -1.2542 
 H                    -0.25903  -0.42726   1.63348 
 H                    -2.14091  -1.89954   0.9936 
 H                    -2.56995  -0.17488   1.06594 
 H                    -3.31219  -1.22905  -0.89837 
 H                     0.11959  -2.65744   0.61993 
 H                     0.08379  -1.94642  -0.99866 
 H                     2.44243  -2.29422  -0.27236 
 H                     2.15088  -1.36802   1.20601 
 H                     3.29229   0.07831  -0.45619 
 H                     2.04341  -0.26968  -1.65979 
 H                     1.60957   1.20321   1.00379 
 H                     1.60184   1.94321  -0.60227 
 
                          Input orientation:                          
 ---------------------------------------------------------------------
 Center     Atomic      Atomic             Coordinates (Angstroms)
 Number     Number       Type             X           Y           Z
 ---------------------------------------------------------------------
      1          8           0       -0.552931    3.067206   -0.438680
      2          6           0       -0.973084    1.913814    0.266380
      3          6           0       -0.132601    0.724430   -0.186584
      4          6           0       -0.495094   -0.577617    0.561561
      5          6           0       -1.981963   -0.921303    0.495828
      6          8           0       -2.386172   -0.962659   -0.859992
      7          6           0        0.364685   -1.745244    0.049039
      8          6           0        1.863393   -1.451715    0.141493
      9          6           0        2.219429   -0.147464   -0.575616
     10          6           0        1.369936    1.015320   -0.060636
     11          1           0       -1.097585    3.811139   -0.156516
     12          1           0       -0.856753    2.047719    1.363992
     13          1           0       -2.040824    1.704472    0.067955
     14          1           0       -0.362152    0.563686   -1.254201
     15          1           0       -0.259031   -0.427260    1.633477
     16          1           0       -2.140905   -1.899543    0.993596
     17          1           0       -2.569950   -0.174884    1.065937
     18          1           0       -3.312194   -1.229049   -0.898370
     19          1           0        0.119587   -2.657440    0.619926
     20          1           0        0.083794   -1.946415   -0.998662
     21          1           0        2.442428   -2.294221   -0.272358
     22          1           0        2.150880   -1.368016    1.206010
     23          1           0        3.292290    0.078308   -0.456188
     24          1           0        2.043406   -0.269684   -1.659785
     25          1           0        1.609566    1.203206    1.003787
     26          1           0        1.601844    1.943212   -0.602272
 ---------------------------------------------------------------------
                    Distance matrix (angstroms):
                    1          2          3          4          5
     1  O    0.000000
     2  C    1.415609   0.000000
     3  C    2.393497   1.525196   0.000000
     4  C    3.780021   2.553984   1.544813   0.000000
     5  C    4.338621   3.018008   2.567930   1.527488   0.000000
     6  O    4.447256   3.397003   2.894535   2.396925   1.415396
     7  C    4.923369   3.901996   2.530237   1.537938   2.526907
     8  C    5.157118   4.403179   2.971066   2.550091   3.897903
     9  C    4.247214   3.892296   2.538422   2.974363   4.404374
    10  C    2.837353   2.530608   1.535609   2.530398   3.910932
    11  H    0.964210   1.947866   3.234172   4.487739   4.858362
    12  H    2.093152   1.111852   2.163279   2.768950   3.291641
    13  H    2.080276   1.106013   2.160229   2.800153   2.661059
    14  H    2.639902   2.123265   1.103784   2.148775   2.809195
    15  H    4.073267   2.803472   2.157544   1.107853   2.122927
    16  H    5.407556   4.053929   3.508753   2.154725   1.109049
    17  H    4.104068   2.748077   2.884136   2.172928   1.108103
    18  H    5.126660   4.087256   3.799017   3.239107   1.951412
    19  H    5.860417   4.713310   3.485843   2.169540   2.728751
    20  H    5.084820   4.197463   2.799949   2.154766   2.748037
    21  H    6.143674   5.446423   3.968675   3.503025   4.695769
    22  H    5.448558   4.627361   3.395870   2.835705   4.217144
    23  H    4.870272   4.699427   3.495717   3.976220   5.451908
    24  H    4.400783   4.192492   2.809553   3.387208   4.612469
    25  H    3.198687   2.778276   2.163644   2.792219   4.203646
    26  H    2.435812   2.717660   2.160214   3.479401   4.717514
                    6          7          8          9         10
     6  O    0.000000
     7  C    3.000999   0.000000
     8  C    4.393284   1.529977   0.000000
     9  C    4.685826   2.526493   1.530385   0.000000
    10  C    4.319689   2.939944   2.524009   1.529349   0.000000
    11  H    4.994444   5.749250   6.045977   5.181579   3.730209
    12  H    4.043217   4.196139   4.597797   4.247800   2.837879
    13  H    2.844985   4.205636   5.020940   4.689734   3.482061
    14  H    2.565498   2.749160   3.311020   2.762385   2.151442
    15  H    3.320959   2.153265   2.789302   3.331837   2.757642
    16  H    2.091339   2.682160   4.118377   4.954263   4.683357
    17  H    2.088915   3.480258   4.705254   5.062962   4.267136
    18  H    0.964341   3.831903   5.283710   5.645604   5.259404
    19  H    3.367680   1.103669   2.173368   3.484054   3.938997
    20  H    2.662280   1.103199   2.170635   2.824204   3.362429
    21  H    5.043188   2.172944   1.102891   2.179509   3.485416
    22  H    5.001752   2.161336   1.105826   2.160702   2.809725
    23  H    5.787193   3.485895   2.177141   1.102846   2.174833
    24  H    4.554233   2.813442   2.161991   1.105145   2.159184
    25  H    4.912287   3.339854   2.802960   2.165815   1.107122
    26  H    4.941131   3.944550   3.485273   2.180148   1.099152
                   11         12         13         14         15
    11  H    0.000000
    12  H    2.340853   0.000000
    13  H    2.319080   1.788729   0.000000
    14  H    3.505956   3.049905   2.422278   0.000000
    15  H    4.676673   2.560355   3.189033   3.054716   0.000000
    16  H    5.918037   4.167388   3.722332   3.779424   2.473564
    17  H    4.421609   2.822028   2.192697   3.286775   2.392936
    18  H    5.555027   4.678106   3.340016   3.470339   4.046594
    19  H    6.627735   4.862653   4.898808   3.757668   2.478778
    20  H    5.937533   4.734963   4.356679   2.562181   3.058353
    21  H    7.058366   5.693389   6.017051   4.122780   3.796792
    22  H    6.263597   4.553907   5.320314   4.012411   2.622103
    23  H    5.770168   4.940263   5.600111   3.771918   4.151407
    24  H    5.364584   4.787954   4.854206   2.577928   4.021395
    25  H    3.933991   2.631669   3.801631   3.065154   2.558629
    26  H    3.312819   3.149892   3.711500   2.487044   3.752408
                   16         17         18         19         20
    16  H    0.000000
    17  H    1.778697   0.000000
    18  H    2.324008   2.349615   0.000000
    19  H    2.413268   3.687223   4.015301   0.000000
    20  H    2.986733   3.800427   3.472377   1.768238   0.000000
    21  H    4.771305   5.604155   5.885759   2.514695   2.492317
    22  H    4.329788   4.871285   5.856014   2.476340   3.077007
    23  H    5.960988   6.061916   6.747141   4.325319   3.832523
    24  H    5.215873   5.359253   5.493867   3.820934   2.662441
    25  H    4.867565   4.401289   5.810145   4.155956   4.032108
    26  H    5.596582   4.967204   5.856507   4.985664   4.194139
                   21         22         23         24         25
    21  H    0.000000
    22  H    1.768735   0.000000
    23  H    2.526846   2.481445   0.000000
    24  H    2.486548   3.070938   1.769027   0.000000
    25  H    3.814996   2.635355   2.495692   3.074449   0.000000
    26  H    4.332581   3.812552   2.521273   2.492031   1.768359
                   26
    26  H    0.000000
 Stoichiometry    C8H16O2
 Framework group  C1[X(C8H16O2)]
 Deg. of freedom    72
 Full point group                 C1      NOp   1
 Largest Abelian subgroup         C1      NOp   1
 Largest concise Abelian subgroup C1      NOp   1
                         Standard orientation:                         
 ---------------------------------------------------------------------
 Center     Atomic      Atomic             Coordinates (Angstroms)
 Number     Number       Type             X           Y           Z
 ---------------------------------------------------------------------
      1          8           0        2.500498   -1.663512   -0.248209
      2          6           0        1.906850   -0.549185    0.391953
      3          6           0        0.470459   -0.404229   -0.099976
      4          6           0       -0.273275    0.768216    0.577284
      5          6           0        0.464577    2.100904    0.464417
      6          8           0        0.733206    2.365142   -0.899900
      7          6           0       -1.705042    0.881497    0.027319
      8          6           0       -2.488718   -0.425334    0.164713
      9          6           0       -1.739713   -1.592970   -0.481581
     10          6           0       -0.318469   -1.710566    0.070819
     11          1           0        3.411600   -1.740126    0.057936
     12          1           0        1.904882   -0.672978    1.496890
     13          1           0        2.467908    0.375722    0.161681
     14          1           0        0.527348   -0.176852   -1.178588
     15          1           0       -0.342336    0.543114    1.659826
     16          1           0       -0.168468    2.894303    0.911362
     17          1           0        1.400148    2.068532    1.057337
     18          1           0        1.153719    3.230121   -0.970143
     19          1           0       -2.233027    1.698514    0.548665
     20          1           0       -1.644422    1.174961   -1.034402
     21          1           0       -3.493262   -0.314905   -0.276950
     22          1           0       -2.641557   -0.644677    1.237736
     23          1           0       -2.290230   -2.536374   -0.329306
     24          1           0       -1.689505   -1.431884   -1.573770
     25          1           0       -0.361810   -1.963673    1.147748
     26          1           0        0.229362   -2.526832   -0.420838
 ---------------------------------------------------------------------
 Rotational constants (GHZ):           1.3702659           1.2373294           0.7291013
 Standard basis: def2SVP (5D, 7F)
 There are   230 symmetry adapted cartesian basis functions of A   symmetry.
 There are   220 symmetry adapted basis functions of A   symmetry.
   220 basis functions,   362 primitive gaussians,   230 cartesian basis functions
    40 alpha electrons       40 beta electrons
       nuclear repulsion energy       592.7609460993 Hartrees.
 NAtoms=   26 NActive=   26 NUniq=   26 SFac= 1.00D+00 NAtFMM=   60 NAOKFM=F Big=F
 Integral buffers will be    131072 words long.
 Raffenetti 2 integral format.
 Two-electron integral symmetry is turned on.
 One-electron integrals computed using PRISM.
   1 Symmetry operations used in ECPInt.
 ECPInt:  NShTT=    5886 NPrTT=   20278 LenC2=    5816 LenP2D=   15998.
 LDataN:  DoStor=T MaxTD1= 4 Len=   56
 NBasis=   220 RedAO= T EigKep=  1.10D-03  NBF=   220
 NBsUse=   220 1.00D-06 EigRej= -1.00D+00 NBFU=   220
 ExpMin= 1.22D-01 ExpMax= 2.27D+03 ExpMxC= 3.41D+02 IAcc=3 IRadAn=         5 AccDes= 0.00D+00
 Harris functional with IExCor=  402 and IRadAn=       5 diagonalized for initial guess.
 HarFok:  IExCor=  402 AccDes= 0.00D+00 IRadAn=         5 IDoV= 1 UseB2=F ITyADJ=14
 ICtDFT=  3500011 ScaDFX=  1.000000  1.000000  1.000000  1.000000
 FoFCou: FMM=F IPFlag=           0 FMFlag=      100000 FMFlg1=           0
         NFxFlg=           0 DoJE=T BraDBF=F KetDBF=T FulRan=T
         wScrn=  0.000000 ICntrl=       500 IOpCl=  0 I1Cent=   200000004 NGrid=           0
         NMat0=    1 NMatS0=      1 NMatT0=    0 NMatD0=    1 NMtDS0=    0 NMtDT0=    0
 Petite list used in FoFCou.
 Requested convergence on RMS density matrix=1.00D-08 within 128 cycles.
 Requested convergence on MAX density matrix=1.00D-06.
 Requested convergence on             energy=1.00D-06.
 No special actions if energy rises.
 Integral accuracy reduced to 1.0D-05 until final iterations.
 Initial convergence to 1.0D-05 achieved.  Increase integral accuracy.
 SCF Done:  E(RB3LYP) =  -464.586632320     A.U. after   12 cycles
            NFock= 12  Conv=0.89D-08     -V/T= 2.0107

 **********************************************************************

            Population analysis using the SCF Density.

 **********************************************************************

 Orbital symmetries:
       Occupied  (A) (A) (A) (A) (A) (A) (A) (A) (A) (A) (A) (A)
                 (A) (A) (A) (A) (A) (A) (A) (A) (A) (A) (A) (A)
                 (A) (A) (A) (A) (A) (A) (A) (A) (A) (A) (A) (A)
                 (A) (A) (A) (A)
       Virtual   (A) (A) (A) (A) (A) (A) (A) (A) (A) (A) (A) (A)
                 (A) (A) (A) (A) (A) (A) (A) (A) (A) (A) (A) (A)
                 (A) (A) (A) (A) (A) (A) (A) (A) (A) (A) (A) (A)
                 (A) (A) (A) (A) (A) (A) (A) (A) (A) (A) (A) (A)
                 (A) (A) (A) (A) (A) (A) (A) (A) (A) (A) (A) (A)
                 (A) (A) (A) (A) (A) (A) (A) (A) (A) (A) (A) (A)
                 (A) (A) (A) (A) (A) (A) (A) (A) (A) (A) (A) (A)
                 (A) (A) (A) (A) (A) (A) (A) (A) (A) (A) (A) (A)
                 (A) (A) (A) (A) (A) (A) (A) (A) (A) (A) (A) (A)
                 (A) (A) (A) (A) (A) (A) (A) (A) (A) (A) (A) (A)
                 (A) (A) (A) (A) (A) (A) (A) (A) (A) (A) (A) (A)
                 (A) (A) (A) (A) (A) (A) (A) (A) (A) (A) (A) (A)
                 (A) (A) (A) (A) (A) (A) (A) (A) (A) (A) (A) (A)
                 (A) (A) (A) (A) (A) (A) (A) (A) (A) (A) (A) (A)
                 (A) (A) (A) (A) (A) (A) (A) (A) (A) (A) (A) (A)
 The electronic state is 1-A.
 Alpha  occ. eigenvalues --  -19.12947 -19.12135 -10.22856 -10.22101 -10.18138
 Alpha  occ. eigenvalues --  -10.17205 -10.17171 -10.17088 -10.16961 -10.16452
 Alpha  occ. eigenvalues --   -1.00718  -0.99924  -0.82387  -0.75093  -0.73806
 Alpha  occ. eigenvalues --   -0.67070  -0.64116  -0.58076  -0.56424  -0.54750
 Alpha  occ. eigenvalues --   -0.51187  -0.50284  -0.46128  -0.45390  -0.44649
 Alpha  occ. eigenvalues --   -0.42589  -0.42065  -0.39934  -0.38462  -0.37750
 Alpha  occ. eigenvalues --   -0.35608  -0.34391  -0.33417  -0.32970  -0.32443
 Alpha  occ. eigenvalues --   -0.30674  -0.29361  -0.28767  -0.26848  -0.26203
 Alpha virt. eigenvalues --    0.04256   0.05755   0.06564   0.07195   0.09710
 Alpha virt. eigenvalues --    0.10146   0.12138   0.12524   0.13385   0.14210
 Alpha virt. eigenvalues --    0.15455   0.15840   0.16140   0.16912   0.17693
 Alpha virt. eigenvalues --    0.18221   0.19591   0.20427   0.22113   0.23842
 Alpha virt. eigenvalues --    0.25569   0.26077   0.27534   0.28263   0.29112
 Alpha virt. eigenvalues --    0.30425   0.42556   0.43006   0.44240   0.44537
 Alpha virt. eigenvalues --    0.46389   0.48192   0.48756   0.52446   0.53411
 Alpha virt. eigenvalues --    0.56940   0.58511   0.58643   0.59701   0.60927
 Alpha virt. eigenvalues --    0.61628   0.62814   0.63216   0.64341   0.64590
 Alpha virt. eigenvalues --    0.65598   0.65675   0.66547   0.67344   0.68083
 Alpha virt. eigenvalues --    0.68362   0.68945   0.69460   0.70096   0.70689
 Alpha virt. eigenvalues --    0.71684   0.72170   0.72847   0.73545   0.73621
 Alpha virt. eigenvalues --    0.74272   0.76929   0.78216   0.81308   0.81620
 Alpha virt. eigenvalues --    0.93673   0.95444   0.99012   1.01571   1.02970
 Alpha virt. eigenvalues --    1.05084   1.06924   1.07440   1.10453   1.13233
 Alpha virt. eigenvalues --    1.14718   1.14924   1.18004   1.24168   1.24576
 Alpha virt. eigenvalues --    1.27375   1.28104   1.30679   1.33316   1.36320
 Alpha virt. eigenvalues --    1.39366   1.42335   1.44494   1.46510   1.48634
 Alpha virt. eigenvalues --    1.49348   1.50547   1.53831   1.55236   1.58540
 Alpha virt. eigenvalues --    1.66053   1.68169   1.69970   1.72312   1.75132
 Alpha virt. eigenvalues --    1.75560   1.75948   1.76771   1.78276   1.78775
 Alpha virt. eigenvalues --    1.80235   1.80594   1.81689   1.82213   1.82503
 Alpha virt. eigenvalues --    1.85724   1.86045   1.86445   1.88219   1.88425
 Alpha virt. eigenvalues --    1.89537   1.90814   1.91409   1.92129   1.93247
 Alpha virt. eigenvalues --    1.94781   1.95964   1.96279   1.97832   1.99680
 Alpha virt. eigenvalues --    2.01577   2.02516   2.05647   2.07956   2.09849
 Alpha virt. eigenvalues --    2.13673   2.16733   2.17882   2.20212   2.23283
 Alpha virt. eigenvalues --    2.24145   2.26055   2.28487   2.29683   2.33231
 Alpha virt. eigenvalues --    2.35689   2.40614   2.43037   2.46066   2.47194
 Alpha virt. eigenvalues --    2.48562   2.49402   2.50794   2.53762   2.58259
 Alpha virt. eigenvalues --    2.59279   2.63586   2.64444   2.66935   2.69535
 Alpha virt. eigenvalues --    2.71130   2.81124   2.83729   2.84402   2.85976
 Alpha virt. eigenvalues --    2.89544   2.91049   2.92038   2.94817   2.96627
 Alpha virt. eigenvalues --    2.98560   2.98939   3.01552   3.04449   3.05763
 Alpha virt. eigenvalues --    3.08215   3.09934   3.12217   3.15635   3.17933
 Alpha virt. eigenvalues --    3.19845   3.35258   3.38664   3.78059   3.78596
          Condensed to atoms (all electrons):
               1          2          3          4          5          6
     1  O    7.744359   0.359233  -0.084056   0.004700  -0.000211   0.000010
     2  C    0.359233   4.503638   0.278692   0.005602  -0.006028  -0.009213
     3  C   -0.084056   0.278692   5.228103   0.219767  -0.037868   0.005345
     4  C    0.004700   0.005602   0.219767   5.145657   0.318577  -0.087358
     5  C   -0.000211  -0.006028  -0.037868   0.318577   4.498526   0.348098
     6  O    0.000010  -0.009213   0.005345  -0.087358   0.348098   7.758539
     7  C   -0.000089   0.007489  -0.059958   0.384530  -0.032507  -0.001924
     8  C   -0.000027   0.000335  -0.007835  -0.046498   0.006720  -0.000025
     9  C    0.000553   0.009130  -0.054005  -0.014305   0.001338   0.000034
    10  C   -0.000875  -0.038026   0.385429  -0.049213   0.012088   0.000201
    11  H    0.308654  -0.018897   0.010916  -0.000804   0.000036  -0.000004
    12  H   -0.032218   0.350900  -0.024804   0.006423  -0.008189   0.000333
    13  H   -0.026910   0.359499  -0.010594  -0.021394   0.015233   0.010042
    14  H    0.005808  -0.022893   0.331314  -0.012830  -0.017616   0.016695
    15  H   -0.000102  -0.012683  -0.018426   0.318191  -0.019780   0.004238
    16  H   -0.000000  -0.001323   0.014385  -0.015585   0.357999  -0.027988
    17  H   -0.000063   0.015783  -0.030860  -0.009732   0.358161  -0.035445
    18  H    0.000000   0.000214   0.000073   0.010235  -0.018789   0.310862
    19  H    0.000001  -0.000386   0.009739  -0.019660  -0.007622  -0.000938
    20  H   -0.000001   0.000416  -0.013127  -0.025409  -0.004158   0.014780
    21  H   -0.000000   0.000034   0.001078   0.008434  -0.000370  -0.000001
    22  H    0.000002   0.000027  -0.008159  -0.006891   0.000292  -0.000007
    23  H   -0.000009  -0.000423   0.008166   0.001245   0.000032  -0.000000
    24  H   -0.000036   0.000439  -0.006248  -0.008420  -0.000098  -0.000078
    25  H   -0.001079  -0.002988  -0.021038  -0.010498  -0.000161  -0.000009
    26  H    0.023370  -0.009950  -0.025287   0.011074  -0.000351  -0.000007
               7          8          9         10         11         12
     1  O   -0.000089  -0.000027   0.000553  -0.000875   0.308654  -0.032218
     2  C    0.007489   0.000335   0.009130  -0.038026  -0.018897   0.350900
     3  C   -0.059958  -0.007835  -0.054005   0.385429   0.010916  -0.024804
     4  C    0.384530  -0.046498  -0.014305  -0.049213  -0.000804   0.006423
     5  C   -0.032507   0.006720   0.001338   0.012088   0.000036  -0.008189
     6  O   -0.001924  -0.000025   0.000034   0.000201  -0.000004   0.000333
     7  C    4.663897   0.423673  -0.050657  -0.016768   0.000023  -0.000135
     8  C    0.423673   4.599529   0.423283  -0.054707   0.000004  -0.000078
     9  C   -0.050657   0.423283   4.585180   0.437309  -0.000017   0.000054
    10  C   -0.016768  -0.054707   0.437309   4.659123   0.000623  -0.022152
    11  H    0.000023   0.000004  -0.000017   0.000623   0.552932  -0.005610
    12  H   -0.000135  -0.000078   0.000054  -0.022152  -0.005610   0.788008
    13  H   -0.000377  -0.000089  -0.000228   0.010963  -0.005469  -0.052423
    14  H   -0.008596  -0.005841  -0.005065  -0.036507  -0.000379   0.012765
    15  H   -0.023573  -0.004863  -0.005642  -0.008923   0.000017   0.008760
    16  H   -0.021166   0.001024  -0.000030  -0.000273  -0.000002   0.000003
    17  H    0.010704  -0.000550   0.000037   0.000510   0.000027   0.000823
    18  H    0.000446   0.000010   0.000002  -0.000003  -0.000001  -0.000004
    19  H    0.343503  -0.014701   0.008604   0.000841  -0.000000   0.000012
    20  H    0.358377  -0.022428  -0.004062  -0.006581   0.000000  -0.000001
    21  H   -0.016170   0.346684  -0.012976   0.008346   0.000000   0.000002
    22  H   -0.016341   0.345343  -0.021558  -0.004745  -0.000000  -0.000028
    23  H    0.008637  -0.016713   0.349360  -0.016198  -0.000000   0.000003
    24  H   -0.004437  -0.020376   0.346512  -0.015090  -0.000001   0.000009
    25  H   -0.007096  -0.005373  -0.025554   0.341100  -0.000137   0.008187
    26  H    0.000548   0.007455  -0.011153   0.349887  -0.001457  -0.000017
              13         14         15         16         17         18
     1  O   -0.026910   0.005808  -0.000102  -0.000000  -0.000063   0.000000
     2  C    0.359499  -0.022893  -0.012683  -0.001323   0.015783   0.000214
     3  C   -0.010594   0.331314  -0.018426   0.014385  -0.030860   0.000073
     4  C   -0.021394  -0.012830   0.318191  -0.015585  -0.009732   0.010235
     5  C    0.015233  -0.017616  -0.019780   0.357999   0.358161  -0.018789
     6  O    0.010042   0.016695   0.004238  -0.027988  -0.035445   0.310862
     7  C   -0.000377  -0.008596  -0.023573  -0.021166   0.010704   0.000446
     8  C   -0.000089  -0.005841  -0.004863   0.001024  -0.000550   0.000010
     9  C   -0.000228  -0.005065  -0.005642  -0.000030   0.000037   0.000002
    10  C    0.010963  -0.036507  -0.008923  -0.000273   0.000510  -0.000003
    11  H   -0.005469  -0.000379   0.000017  -0.000002   0.000027  -0.000001
    12  H   -0.052423   0.012765   0.008760   0.000003   0.000823  -0.000004
    13  H    0.752636  -0.014838  -0.001071   0.001078  -0.007747  -0.000216
    14  H   -0.014838   0.729459   0.010898   0.000607   0.000402  -0.000891
    15  H   -0.001071   0.010898   0.770373  -0.002713  -0.005966  -0.000580
    16  H    0.001078   0.000607  -0.002713   0.767311  -0.054297  -0.005915
    17  H   -0.007747   0.000402  -0.005966  -0.054297   0.779839  -0.004551
    18  H   -0.000216  -0.000891  -0.000580  -0.005915  -0.004551   0.547649
    19  H   -0.000001  -0.000017  -0.009646   0.009665  -0.000089  -0.000091
    20  H   -0.000047   0.007456   0.010597  -0.001738   0.000907  -0.000942
    21  H   -0.000002  -0.000010  -0.000149  -0.000032   0.000017  -0.000002
    22  H    0.000012   0.000449   0.007092  -0.000067  -0.000018   0.000001
    23  H    0.000016  -0.000081  -0.000047  -0.000001  -0.000002   0.000000
    24  H   -0.000003   0.006297   0.000501  -0.000006  -0.000007   0.000004
    25  H   -0.000438   0.010054   0.007777  -0.000012  -0.000045   0.000002
    26  H    0.001032  -0.007103  -0.000184   0.000019  -0.000007  -0.000001
              19         20         21         22         23         24
     1  O    0.000001  -0.000001  -0.000000   0.000002  -0.000009  -0.000036
     2  C   -0.000386   0.000416   0.000034   0.000027  -0.000423   0.000439
     3  C    0.009739  -0.013127   0.001078  -0.008159   0.008166  -0.006248
     4  C   -0.019660  -0.025409   0.008434  -0.006891   0.001245  -0.008420
     5  C   -0.007622  -0.004158  -0.000370   0.000292   0.000032  -0.000098
     6  O   -0.000938   0.014780  -0.000001  -0.000007  -0.000000  -0.000078
     7  C    0.343503   0.358377  -0.016170  -0.016341   0.008637  -0.004437
     8  C   -0.014701  -0.022428   0.346684   0.345343  -0.016713  -0.020376
     9  C    0.008604  -0.004062  -0.012976  -0.021558   0.349360   0.346512
    10  C    0.000841  -0.006581   0.008346  -0.004745  -0.016198  -0.015090
    11  H   -0.000000   0.000000   0.000000  -0.000000  -0.000000  -0.000001
    12  H    0.000012  -0.000001   0.000002  -0.000028   0.000003   0.000009
    13  H   -0.000001  -0.000047  -0.000002   0.000012   0.000016  -0.000003
    14  H   -0.000017   0.007456  -0.000010   0.000449  -0.000081   0.006297
    15  H   -0.009646   0.010597  -0.000149   0.007092  -0.000047   0.000501
    16  H    0.009665  -0.001738  -0.000032  -0.000067  -0.000001  -0.000006
    17  H   -0.000089   0.000907   0.000017  -0.000018  -0.000002  -0.000007
    18  H   -0.000091  -0.000942  -0.000002   0.000001   0.000000   0.000004
    19  H    0.745377  -0.030750  -0.005036  -0.009479  -0.000473  -0.000087
    20  H   -0.030750   0.713620  -0.008472   0.009179  -0.000082   0.005131
    21  H   -0.005036  -0.008472   0.734538  -0.032661  -0.004908  -0.009098
    22  H   -0.009479   0.009179  -0.032661   0.750155  -0.009043   0.009973
    23  H   -0.000473  -0.000082  -0.004908  -0.009043   0.735079  -0.032019
    24  H   -0.000087   0.005131  -0.009098   0.009973  -0.032019   0.740008
    25  H   -0.000026   0.000409  -0.000059   0.006504  -0.008993   0.010164
    26  H    0.000047   0.000012  -0.000436  -0.000011  -0.004455  -0.008942
              25         26
     1  O   -0.001079   0.023370
     2  C   -0.002988  -0.009950
     3  C   -0.021038  -0.025287
     4  C   -0.010498   0.011074
     5  C   -0.000161  -0.000351
     6  O   -0.000009  -0.000007
     7  C   -0.007096   0.000548
     8  C   -0.005373   0.007455
     9  C   -0.025554  -0.011153
    10  C    0.341100   0.349887
    11  H   -0.000137  -0.001457
    12  H    0.008187  -0.000017
    13  H   -0.000438   0.001032
    14  H    0.010054  -0.007103
    15  H    0.007777  -0.000184
    16  H   -0.000012   0.000019
    17  H   -0.000045  -0.000007
    18  H    0.000002  -0.000001
    19  H   -0.000026   0.000047
    20  H    0.000409   0.000012
    21  H   -0.000059  -0.000436
    22  H    0.006504  -0.000011
    23  H   -0.008993  -0.004455
    24  H    0.010164  -0.008942
    25  H    0.758960  -0.029726
    26  H   -0.029726   0.698008
 Mulliken charges:
               1
     1  O   -0.301015
     2  C    0.231379
     3  C   -0.090741
     4  C   -0.105839
     5  C    0.236649
     6  O   -0.306179
     7  C    0.057967
     8  C    0.046047
     9  C    0.043856
    10  C    0.063642
    11  H    0.159549
    12  H   -0.030622
    13  H   -0.008663
    14  H    0.000461
    15  H   -0.024093
    16  H   -0.020940
    17  H   -0.017832
    18  H    0.162488
    19  H   -0.018785
    20  H   -0.003085
    21  H   -0.008752
    22  H   -0.020023
    23  H   -0.009091
    24  H   -0.014092
    25  H   -0.029922
    26  H    0.007634
 Sum of Mulliken charges =  -0.00000
 Mulliken charges with hydrogens summed into heavy atoms:
               1
     1  O   -0.141465
     2  C    0.192094
     3  C   -0.090279
     4  C   -0.129932
     5  C    0.197876
     6  O   -0.143691
     7  C    0.036097
     8  C    0.017272
     9  C    0.020674
    10  C    0.041355
 Electronic spatial extent (au):  <R**2>=           1672.7010
 Charge=             -0.0000 electrons
 Dipole moment (field-independent basis, Debye):
    X=              1.3636    Y=              1.8943    Z=              1.5680  Tot=              2.8118
 Quadrupole moment (field-independent basis, Debye-Ang):
   XX=            -56.8370   YY=            -59.0614   ZZ=            -64.8026
   XY=              2.4065   XZ=              2.3702   YZ=             -0.7743
 Traceless Quadrupole moment (field-independent basis, Debye-Ang):
   XX=              3.3966   YY=              1.1723   ZZ=             -4.5689
   XY=              2.4065   XZ=              2.3702   YZ=             -0.7743
 Octapole moment (field-independent basis, Debye-Ang**2):
  XXX=             54.1202  YYY=             39.8479  ZZZ=             -5.0305  XYY=             17.8058
  XXY=             -3.0373  XXZ=              3.1486  XZZ=              4.6776  YZZ=              1.5522
  YYZ=             -3.2010  XYZ=             -6.0110
 Hexadecapole moment (field-independent basis, Debye-Ang**3):
 XXXX=           -909.4218 YYYY=           -800.8660 ZZZZ=           -199.2281 XXXY=            -61.4352
 XXXZ=             12.4865 YYYX=             37.5889 YYYZ=            -36.7739 ZZZX=             -5.8242
 ZZZY=            -10.6663 XXYY=           -295.8590 XXZZ=           -211.4301 YYZZ=           -184.2985
 XXYZ=            -18.1763 YYXZ=             -9.0886 ZZXY=             -0.9599
 N-N= 5.927609460993D+02 E-N=-2.266540260193D+03  KE= 4.596590722145D+02
 ******************************Gaussian NBO Version 3.1******************************
             N A T U R A L   A T O M I C   O R B I T A L   A N D
          N A T U R A L   B O N D   O R B I T A L   A N A L Y S I S
 ******************************Gaussian NBO Version 3.1******************************
       /RESON  / : Allow strongly delocalized NBO set

 Analyzing the SCF density

 Job title: 66                                                              

 Storage needed:    147474 in NPA,    194950 in NBO ( 939520456 available)
 GSVD:  LWork=       28408 too small for GESVD, short by       10694 words or       10694 for optimal perf.


 NATURAL POPULATIONS:  Natural atomic orbital occupancies 
                                                          
   NAO  Atom  No  lang   Type(AO)    Occupancy      Energy
 ----------------------------------------------------------
     1    O    1  S      Cor( 1S)     1.99975     -18.93864
     2    O    1  S      Val( 2S)     1.67190      -0.84119
     3    O    1  S      Ryd( 3S)     0.00137       1.43643
     4    O    1  px     Val( 2p)     1.52455      -0.26003
     5    O    1  px     Ryd( 3p)     0.00237       1.26397
     6    O    1  py     Val( 2p)     1.70066      -0.28394
     7    O    1  py     Ryd( 3p)     0.00128       1.12095
     8    O    1  pz     Val( 2p)     1.84084      -0.28549
     9    O    1  pz     Ryd( 3p)     0.00127       1.10522
    10    O    1  dxy    Ryd( 3d)     0.00061       2.95573
    11    O    1  dxz    Ryd( 3d)     0.00076       3.01228
    12    O    1  dyz    Ryd( 3d)     0.00095       2.91093
    13    O    1  dx2y2  Ryd( 3d)     0.00091       3.16982
    14    O    1  dz2    Ryd( 3d)     0.00090       2.87049

    15    C    2  S      Cor( 1S)     1.99905     -10.11062
    16    C    2  S      Val( 2S)     0.98002      -0.19314
    17    C    2  S      Ryd( 3S)     0.00351       0.83727
    18    C    2  px     Val( 2p)     1.02692      -0.06387
    19    C    2  px     Ryd( 3p)     0.00265       0.58082
    20    C    2  py     Val( 2p)     0.91526      -0.05339
    21    C    2  py     Ryd( 3p)     0.00433       0.69241
    22    C    2  pz     Val( 2p)     1.08798      -0.06141
    23    C    2  pz     Ryd( 3p)     0.00290       0.65789
    24    C    2  dxy    Ryd( 3d)     0.00159       2.29358
    25    C    2  dxz    Ryd( 3d)     0.00088       2.12687
    26    C    2  dyz    Ryd( 3d)     0.00117       2.16431
    27    C    2  dx2y2  Ryd( 3d)     0.00143       2.22598
    28    C    2  dz2    Ryd( 3d)     0.00157       2.42061

    29    C    3  S      Cor( 1S)     1.99897     -10.04017
    30    C    3  S      Val( 2S)     0.93815      -0.16405
    31    C    3  S      Ryd( 3S)     0.00288       0.99269
    32    C    3  px     Val( 2p)     1.05514      -0.06777
    33    C    3  px     Ryd( 3p)     0.00465       0.83168
    34    C    3  py     Val( 2p)     1.06209      -0.06021
    35    C    3  py     Ryd( 3p)     0.00500       0.76888
    36    C    3  pz     Val( 2p)     1.19786      -0.06237
    37    C    3  pz     Ryd( 3p)     0.00401       0.84621
    38    C    3  dxy    Ryd( 3d)     0.00073       2.26506
    39    C    3  dxz    Ryd( 3d)     0.00052       2.14427
    40    C    3  dyz    Ryd( 3d)     0.00062       2.15515
    41    C    3  dx2y2  Ryd( 3d)     0.00084       2.24210
    42    C    3  dz2    Ryd( 3d)     0.00099       2.45575

    43    C    4  S      Cor( 1S)     1.99897     -10.05051
    44    C    4  S      Val( 2S)     0.93712      -0.17127
    45    C    4  S      Ryd( 3S)     0.00226       1.01779
    46    C    4  px     Val( 2p)     1.06524      -0.07260
    47    C    4  px     Ryd( 3p)     0.00316       0.74276
    48    C    4  py     Val( 2p)     1.06231      -0.07556
    49    C    4  py     Ryd( 3p)     0.00329       0.79001
    50    C    4  pz     Val( 2p)     1.18411      -0.06865
    51    C    4  pz     Ryd( 3p)     0.00545       0.85729
    52    C    4  dxy    Ryd( 3d)     0.00090       2.24777
    53    C    4  dxz    Ryd( 3d)     0.00053       2.13251
    54    C    4  dyz    Ryd( 3d)     0.00040       2.15521
    55    C    4  dx2y2  Ryd( 3d)     0.00084       2.22516
    56    C    4  dz2    Ryd( 3d)     0.00109       2.44350

    57    C    5  S      Cor( 1S)     1.99906     -10.11828
    58    C    5  S      Val( 2S)     0.98194      -0.20254
    59    C    5  S      Ryd( 3S)     0.00298       0.82801
    60    C    5  px     Val( 2p)     1.15383      -0.07521
    61    C    5  px     Ryd( 3p)     0.00358       0.73254
    62    C    5  py     Val( 2p)     1.10094      -0.07504
    63    C    5  py     Ryd( 3p)     0.00264       0.59847
    64    C    5  pz     Val( 2p)     0.77617      -0.05236
    65    C    5  pz     Ryd( 3p)     0.00441       0.60099
    66    C    5  dxy    Ryd( 3d)     0.00073       2.30165
    67    C    5  dxz    Ryd( 3d)     0.00181       2.29967
    68    C    5  dyz    Ryd( 3d)     0.00151       2.15365
    69    C    5  dx2y2  Ryd( 3d)     0.00065       2.19726
    70    C    5  dz2    Ryd( 3d)     0.00200       2.25062

    71    O    6  S      Cor( 1S)     1.99974     -18.94684
    72    O    6  S      Val( 2S)     1.67332      -0.84987
    73    O    6  S      Ryd( 3S)     0.00173       1.42392
    74    O    6  px     Val( 2p)     1.86516      -0.28550
    75    O    6  px     Ryd( 3p)     0.00206       1.12551
    76    O    6  py     Val( 2p)     1.62910      -0.27436
    77    O    6  py     Ryd( 3p)     0.00214       1.25565
    78    O    6  pz     Val( 2p)     1.57518      -0.29378
    79    O    6  pz     Ryd( 3p)     0.00088       1.11427
    80    O    6  dxy    Ryd( 3d)     0.00071       3.07511
    81    O    6  dxz    Ryd( 3d)     0.00071       2.82733
    82    O    6  dyz    Ryd( 3d)     0.00083       2.87631
    83    O    6  dx2y2  Ryd( 3d)     0.00059       2.96674
    84    O    6  dz2    Ryd( 3d)     0.00130       3.14385

    85    C    7  S      Cor( 1S)     1.99910     -10.04361
    86    C    7  S      Val( 2S)     1.00127      -0.18445
    87    C    7  S      Ryd( 3S)     0.00155       1.01057
    88    C    7  px     Val( 2p)     1.06644      -0.05395
    89    C    7  px     Ryd( 3p)     0.00337       0.65810
    90    C    7  py     Val( 2p)     1.13344      -0.05888
    91    C    7  py     Ryd( 3p)     0.00461       0.71409
    92    C    7  pz     Val( 2p)     1.21207      -0.06245
    93    C    7  pz     Ryd( 3p)     0.00382       0.76854
    94    C    7  dxy    Ryd( 3d)     0.00074       2.29990
    95    C    7  dxz    Ryd( 3d)     0.00049       2.17633
    96    C    7  dyz    Ryd( 3d)     0.00052       2.26464
    97    C    7  dx2y2  Ryd( 3d)     0.00062       2.21627
    98    C    7  dz2    Ryd( 3d)     0.00079       2.38884

    99    C    8  S      Cor( 1S)     1.99911     -10.04733
   100    C    8  S      Val( 2S)     1.00686      -0.18736
   101    C    8  S      Ryd( 3S)     0.00075       1.00668
   102    C    8  px     Val( 2p)     1.16500      -0.05681
   103    C    8  px     Ryd( 3p)     0.00456       0.71207
   104    C    8  py     Val( 2p)     1.04792      -0.05367
   105    C    8  py     Ryd( 3p)     0.00192       0.59261
   106    C    8  pz     Val( 2p)     1.19091      -0.05996
   107    C    8  pz     Ryd( 3p)     0.00294       0.73114
   108    C    8  dxy    Ryd( 3d)     0.00064       2.24485
   109    C    8  dxz    Ryd( 3d)     0.00043       2.24412
   110    C    8  dyz    Ryd( 3d)     0.00053       2.14704
   111    C    8  dx2y2  Ryd( 3d)     0.00077       2.26771
   112    C    8  dz2    Ryd( 3d)     0.00086       2.40241

   113    C    9  S      Cor( 1S)     1.99911     -10.04486
   114    C    9  S      Val( 2S)     1.00661      -0.18456
   115    C    9  S      Ryd( 3S)     0.00074       1.01013
   116    C    9  px     Val( 2p)     1.07831      -0.05145
   117    C    9  px     Ryd( 3p)     0.00274       0.63785
   118    C    9  py     Val( 2p)     1.14948      -0.05569
   119    C    9  py     Ryd( 3p)     0.00475       0.74214
   120    C    9  pz     Val( 2p)     1.17611      -0.05569
   121    C    9  pz     Ryd( 3p)     0.00201       0.66771
   122    C    9  dxy    Ryd( 3d)     0.00082       2.31374
   123    C    9  dxz    Ryd( 3d)     0.00048       2.14983
   124    C    9  dyz    Ryd( 3d)     0.00035       2.15289
   125    C    9  dx2y2  Ryd( 3d)     0.00061       2.22909
   126    C    9  dz2    Ryd( 3d)     0.00097       2.47355

   127    C   10  S      Cor( 1S)     1.99910     -10.03703
   128    C   10  S      Val( 2S)     1.00061      -0.17740
   129    C   10  S      Ryd( 3S)     0.00158       1.01484
   130    C   10  px     Val( 2p)     1.07856      -0.05096
   131    C   10  px     Ryd( 3p)     0.00440       0.71654
   132    C   10  py     Val( 2p)     1.13620      -0.04991
   133    C   10  py     Ryd( 3p)     0.00352       0.66059
   134    C   10  pz     Val( 2p)     1.19983      -0.05646
   135    C   10  pz     Ryd( 3p)     0.00409       0.78340
   136    C   10  dxy    Ryd( 3d)     0.00077       2.30910
   137    C   10  dxz    Ryd( 3d)     0.00046       2.18319
   138    C   10  dyz    Ryd( 3d)     0.00046       2.24050
   139    C   10  dx2y2  Ryd( 3d)     0.00060       2.24549
   140    C   10  dz2    Ryd( 3d)     0.00086       2.41054

   141    H   11  S      Val( 1S)     0.53995       0.10923
   142    H   11  S      Ryd( 2S)     0.00148       0.41033
   143    H   11  px     Ryd( 2p)     0.00209       2.39667
   144    H   11  py     Ryd( 2p)     0.00133       1.74785
   145    H   11  pz     Ryd( 2p)     0.00148       1.76767

   146    H   12  S      Val( 1S)     0.83084       0.05351
   147    H   12  S      Ryd( 2S)     0.00295       0.37688
   148    H   12  px     Ryd( 2p)     0.00018       1.80253
   149    H   12  py     Ryd( 2p)     0.00016       1.90107
   150    H   12  pz     Ryd( 2p)     0.00073       2.36092

   151    H   13  S      Val( 1S)     0.81682       0.06777
   152    H   13  S      Ryd( 2S)     0.00278       0.40191
   153    H   13  px     Ryd( 2p)     0.00030       1.98180
   154    H   13  py     Ryd( 2p)     0.00053       2.24228
   155    H   13  pz     Ryd( 2p)     0.00025       1.85722

   156    H   14  S      Val( 1S)     0.75548       0.10955
   157    H   14  S      Ryd( 2S)     0.00510       0.42331
   158    H   14  px     Ryd( 2p)     0.00013       2.00198
   159    H   14  py     Ryd( 2p)     0.00016       1.95499
   160    H   14  pz     Ryd( 2p)     0.00069       2.39173

   161    H   15  S      Val( 1S)     0.77391       0.08032
   162    H   15  S      Ryd( 2S)     0.00367       0.39755
   163    H   15  px     Ryd( 2p)     0.00014       1.92441
   164    H   15  py     Ryd( 2p)     0.00017       1.94538
   165    H   15  pz     Ryd( 2p)     0.00068       2.36274

   166    H   16  S      Val( 1S)     0.81795       0.05662
   167    H   16  S      Ryd( 2S)     0.00263       0.36207
   168    H   16  px     Ryd( 2p)     0.00041       1.98449
   169    H   16  py     Ryd( 2p)     0.00046       2.08262
   170    H   16  pz     Ryd( 2p)     0.00020       1.94497

   171    H   17  S      Val( 1S)     0.82267       0.05459
   172    H   17  S      Ryd( 2S)     0.00247       0.38636
   173    H   17  px     Ryd( 2p)     0.00059       2.21778
   174    H   17  py     Ryd( 2p)     0.00022       1.80568
   175    H   17  pz     Ryd( 2p)     0.00027       2.00101

   176    H   18  S      Val( 1S)     0.53728       0.10400
   177    H   18  S      Ryd( 2S)     0.00135       0.40712
   178    H   18  px     Ryd( 2p)     0.00176       1.81010
   179    H   18  py     Ryd( 2p)     0.00200       2.30821
   180    H   18  pz     Ryd( 2p)     0.00114       1.77862

   181    H   19  S      Val( 1S)     0.77932       0.08627
   182    H   19  S      Ryd( 2S)     0.00234       0.38185
   183    H   19  px     Ryd( 2p)     0.00027       1.98748
   184    H   19  py     Ryd( 2p)     0.00044       2.15999
   185    H   19  pz     Ryd( 2p)     0.00029       1.97907

   186    H   20  S      Val( 1S)     0.77288       0.09418
   187    H   20  S      Ryd( 2S)     0.00362       0.40657
   188    H   20  px     Ryd( 2p)     0.00015       1.84174
   189    H   20  py     Ryd( 2p)     0.00023       1.95006
   190    H   20  pz     Ryd( 2p)     0.00066       2.36937

   191    H   21  S      Val( 1S)     0.77556       0.09230
   192    H   21  S      Ryd( 2S)     0.00215       0.36488
   193    H   21  px     Ryd( 2p)     0.00062       2.29877
   194    H   21  py     Ryd( 2p)     0.00014       1.83002
   195    H   21  pz     Ryd( 2p)     0.00025       1.94728

   196    H   22  S      Val( 1S)     0.79074       0.07951
   197    H   22  S      Ryd( 2S)     0.00290       0.38764
   198    H   22  px     Ryd( 2p)     0.00020       1.90768
   199    H   22  py     Ryd( 2p)     0.00016       1.81490
   200    H   22  pz     Ryd( 2p)     0.00066       2.35230

   201    H   23  S      Val( 1S)     0.77600       0.09427
   202    H   23  S      Ryd( 2S)     0.00214       0.36705
   203    H   23  px     Ryd( 2p)     0.00027       1.96811
   204    H   23  py     Ryd( 2p)     0.00055       2.24055
   205    H   23  pz     Ryd( 2p)     0.00018       1.87353

   206    H   24  S      Val( 1S)     0.78615       0.08569
   207    H   24  S      Ryd( 2S)     0.00281       0.39295
   208    H   24  px     Ryd( 2p)     0.00014       1.82055
   209    H   24  py     Ryd( 2p)     0.00017       1.88880
   210    H   24  pz     Ryd( 2p)     0.00070       2.37681

   211    H   25  S      Val( 1S)     0.79370       0.07967
   212    H   25  S      Ryd( 2S)     0.00303       0.40314
   213    H   25  px     Ryd( 2p)     0.00014       1.87921
   214    H   25  py     Ryd( 2p)     0.00021       1.89501
   215    H   25  pz     Ryd( 2p)     0.00066       2.36114

   216    H   26  S      Val( 1S)     0.75469       0.11625
   217    H   26  S      Ryd( 2S)     0.00311       0.39559
   218    H   26  px     Ryd( 2p)     0.00033       2.00724
   219    H   26  py     Ryd( 2p)     0.00044       2.16369
   220    H   26  pz     Ryd( 2p)     0.00026       1.99953

 WARNING:  1 low occupancy (<1.9990e) core orbital  found on  C    3
           1 low occupancy (<1.9990e) core orbital  found on  C    4


 Summary of Natural Population Analysis:                  
                                                          
                                       Natural Population 
                Natural  -----------------------------------------------
    Atom  No    Charge         Core      Valence    Rydberg      Total
 -----------------------------------------------------------------------
      O    1   -0.74812      1.99975     6.73796    0.01042     8.74812
      C    2   -0.02927      1.99905     4.01019    0.02003     6.02927
      C    3   -0.27244      1.99897     4.25323    0.02024     6.27244
      C    4   -0.26567      1.99897     4.24878    0.01792     6.26567
      C    5   -0.03225      1.99906     4.01289    0.02031     6.03225
      O    6   -0.75345      1.99974     6.74276    0.01094     8.75345
      C    7   -0.42883      1.99910     4.41322    0.01651     6.42883
      C    8   -0.42320      1.99911     4.41069    0.01339     6.42320
      C    9   -0.42309      1.99911     4.41051    0.01347     6.42309
      C   10   -0.43105      1.99910     4.41519    0.01676     6.43105
      H   11    0.45368      0.00000     0.53995    0.00637     0.54632
      H   12    0.16513      0.00000     0.83084    0.00402     0.83487
      H   13    0.17932      0.00000     0.81682    0.00386     0.82068
      H   14    0.23844      0.00000     0.75548    0.00608     0.76156
      H   15    0.22143      0.00000     0.77391    0.00466     0.77857
      H   16    0.17835      0.00000     0.81795    0.00370     0.82165
      H   17    0.17378      0.00000     0.82267    0.00355     0.82622
      H   18    0.45647      0.00000     0.53728    0.00625     0.54353
      H   19    0.21735      0.00000     0.77932    0.00333     0.78265
      H   20    0.22246      0.00000     0.77288    0.00466     0.77754
      H   21    0.22129      0.00000     0.77556    0.00315     0.77871
      H   22    0.20534      0.00000     0.79074    0.00392     0.79466
      H   23    0.22086      0.00000     0.77600    0.00315     0.77914
      H   24    0.21002      0.00000     0.78615    0.00383     0.78998
      H   25    0.20225      0.00000     0.79370    0.00404     0.79775
      H   26    0.24117      0.00000     0.75469    0.00415     0.75883
 =======================================================================
   * Total *   -0.00000     19.99196    59.77933    0.22871    80.00000

                                 Natural Population      
 --------------------------------------------------------
   Core                      19.99196 ( 99.9598% of  20)
   Valence                   59.77933 ( 99.6322% of  60)
   Natural Minimal Basis     79.77129 ( 99.7141% of  80)
   Natural Rydberg Basis      0.22871 (  0.2859% of  80)
 --------------------------------------------------------

    Atom  No          Natural Electron Configuration
 ----------------------------------------------------------------------------
      O    1      [core]2S( 1.67)2p( 5.07)
      C    2      [core]2S( 0.98)2p( 3.03)3p( 0.01)3d( 0.01)
      C    3      [core]2S( 0.94)2p( 3.32)3p( 0.01)
      C    4      [core]2S( 0.94)2p( 3.31)3p( 0.01)
      C    5      [core]2S( 0.98)2p( 3.03)3p( 0.01)3d( 0.01)
      O    6      [core]2S( 1.67)2p( 5.07)3p( 0.01)
      C    7      [core]2S( 1.00)2p( 3.41)3p( 0.01)
      C    8      [core]2S( 1.01)2p( 3.40)3p( 0.01)
      C    9      [core]2S( 1.01)2p( 3.40)3p( 0.01)
      C   10      [core]2S( 1.00)2p( 3.41)3p( 0.01)
      H   11            1S( 0.54)
      H   12            1S( 0.83)
      H   13            1S( 0.82)
      H   14            1S( 0.76)2S( 0.01)
      H   15            1S( 0.77)
      H   16            1S( 0.82)
      H   17            1S( 0.82)
      H   18            1S( 0.54)
      H   19            1S( 0.78)
      H   20            1S( 0.77)
      H   21            1S( 0.78)
      H   22            1S( 0.79)
      H   23            1S( 0.78)
      H   24            1S( 0.79)
      H   25            1S( 0.79)
      H   26            1S( 0.75)


 NATURAL BOND ORBITAL ANALYSIS:

                       Occupancies       Lewis Structure    Low   High
           Occ.    -------------------  -----------------   occ   occ
  Cycle   Thresh.   Lewis   Non-Lewis     CR  BD  3C  LP    (L)   (NL)   Dev
 =============================================================================
   1(1)    1.90    79.33072   0.66928     10  26   0   4     0      0    0.03
 -----------------------------------------------------------------------------

 Structure accepted: No low occupancy Lewis orbitals

 WARNING:  1 low occupancy (<1.9990e) core orbital  found on  C    3
           1 low occupancy (<1.9990e) core orbital  found on  C    4

 --------------------------------------------------------
   Core                     19.99196 ( 99.960% of  20)
   Valence Lewis            59.33876 ( 98.898% of  60)
  ==================       ============================
   Total Lewis              79.33072 ( 99.163% of  80)
  -----------------------------------------------------
   Valence non-Lewis         0.50638 (  0.633% of  80)
   Rydberg non-Lewis         0.16290 (  0.204% of  80)
  ==================       ============================
   Total non-Lewis           0.66928 (  0.837% of  80)
 --------------------------------------------------------


       (Occupancy)   Bond orbital/ Coefficients/ Hybrids
 ---------------------------------------------------------------------------------
     1. (1.99449) BD ( 1) O   1 - C   2  
                ( 67.70%)   0.8228* O   1 s( 32.82%)p 2.04( 67.11%)d 0.00(  0.07%)
                                           -0.0001  0.5729  0.0031 -0.3199 -0.0020
                                            0.6480 -0.0005  0.3858 -0.0011 -0.0065
                                           -0.0024  0.0220 -0.0120 -0.0014
                ( 32.30%)   0.5683* C   2 s( 21.05%)p 3.74( 78.66%)d 0.01(  0.29%)
                                            0.0001  0.4564  0.0473  0.4004  0.0229
                                           -0.6931 -0.0306 -0.3795 -0.0180 -0.0327
                                           -0.0182  0.0309 -0.0186 -0.0121
     2. (1.98870) BD ( 1) O   1 - H  11  
                ( 72.94%)   0.8541* O   1 s( 19.66%)p 4.08( 80.25%)d 0.00(  0.08%)
                                            0.0002  0.4429  0.0217  0.8517  0.0313
                                           -0.1186 -0.0197  0.2483 -0.0023  0.0061
                                            0.0201  0.0022  0.0190 -0.0051
                ( 27.06%)   0.5202* H  11 s( 99.62%)p 0.00(  0.38%)
                                            0.9981 -0.0030 -0.0591  0.0100 -0.0158
     3. (1.97491) BD ( 1) C   2 - C   3  
                ( 49.07%)   0.7005* C   2 s( 30.99%)p 2.23( 68.97%)d 0.00(  0.04%)
                                            0.0003  0.5567 -0.0034 -0.7812  0.0197
                                            0.0649 -0.0022 -0.2733 -0.0078 -0.0016
                                            0.0116 -0.0010  0.0159 -0.0066
                ( 50.93%)   0.7136* C   3 s( 26.18%)p 2.82( 73.77%)d 0.00(  0.05%)
                                            0.0003  0.5114  0.0173  0.8053  0.0094
                                           -0.0790 -0.0035  0.2875 -0.0148 -0.0037
                                            0.0123 -0.0014  0.0163 -0.0072
     4. (1.98725) BD ( 1) C   2 - H  12  
                ( 59.11%)   0.7689* C   2 s( 23.67%)p 3.22( 76.28%)d 0.00(  0.05%)
                                           -0.0001  0.4863 -0.0125  0.0341  0.0140
                                           -0.1335  0.0024  0.8623 -0.0030  0.0012
                                            0.0009 -0.0059  0.0008  0.0224
                ( 40.89%)   0.6394* H  12 s( 99.92%)p 0.00(  0.08%)
                                            0.9996 -0.0068  0.0005  0.0030 -0.0285
     5. (1.98611) BD ( 1) C   2 - H  13  
                ( 59.63%)   0.7722* C   2 s( 24.37%)p 3.10( 75.58%)d 0.00(  0.05%)
                                           -0.0000  0.4936 -0.0079  0.4760  0.0048
                                            0.7025 -0.0135 -0.1884  0.0053  0.0179
                                           -0.0031 -0.0080 -0.0074 -0.0095
                ( 40.37%)   0.6354* H  13 s( 99.92%)p 0.00(  0.08%)
                                            0.9996 -0.0046 -0.0131 -0.0244  0.0071
     6. (1.96271) BD ( 1) C   3 - C   4  
                ( 49.72%)   0.7051* C   3 s( 26.55%)p 2.77( 73.41%)d 0.00(  0.04%)
                                            0.0002  0.5152 -0.0021 -0.3990  0.0075
                                            0.6552 -0.0011  0.3816 -0.0003 -0.0123
                                           -0.0075  0.0135 -0.0066 -0.0037
                ( 50.28%)   0.7091* C   4 s( 27.13%)p 2.68( 72.83%)d 0.00(  0.04%)
                                            0.0002  0.5208 -0.0056  0.4275  0.0024
                                           -0.6377  0.0062 -0.3727  0.0051 -0.0132
                                           -0.0082  0.0116 -0.0053 -0.0045
     7. (1.97089) BD ( 1) C   3 - C  10  
                ( 50.82%)   0.7129* C   3 s( 26.72%)p 2.74( 73.24%)d 0.00(  0.04%)
                                            0.0001  0.5169  0.0019 -0.4356  0.0162
                                           -0.7296 -0.0068  0.0994 -0.0091  0.0151
                                           -0.0031 -0.0047 -0.0079 -0.0105
                ( 49.18%)   0.7013* C  10 s( 27.83%)p 2.59( 72.13%)d 0.00(  0.04%)
                                            0.0003  0.5275 -0.0042  0.4376  0.0124
                                            0.7221 -0.0110 -0.0896 -0.0094  0.0150
                                           -0.0017 -0.0034 -0.0095 -0.0103
     8. (1.96236) BD ( 1) C   3 - H  14  
                ( 62.31%)   0.7894* C   3 s( 20.53%)p 3.87( 79.42%)d 0.00(  0.04%)
                                            0.0003 -0.4530  0.0113 -0.0415 -0.0091
                                           -0.1772  0.0036  0.8724 -0.0023 -0.0001
                                            0.0021  0.0076  0.0006 -0.0195
                ( 37.69%)   0.6139* H  14 s( 99.91%)p 0.00(  0.09%)
                                           -0.9995  0.0083  0.0034  0.0070 -0.0286
     9. (1.97471) BD ( 1) C   4 - C   5  
                ( 50.97%)   0.7139* C   4 s( 26.21%)p 2.81( 73.74%)d 0.00(  0.05%)
                                            0.0003  0.5117  0.0170  0.4225 -0.0016
                                            0.7438  0.0088 -0.0732  0.0178  0.0162
                                           -0.0017 -0.0033 -0.0099 -0.0108
                ( 49.03%)   0.7002* C   5 s( 31.07%)p 2.22( 68.89%)d 0.00(  0.04%)
                                            0.0003  0.5574 -0.0047 -0.3925  0.0038
                                           -0.7299  0.0149  0.0392  0.0156  0.0148
                                           -0.0001 -0.0001 -0.0099 -0.0111
    10. (1.97201) BD ( 1) C   4 - C   7  
                ( 50.92%)   0.7136* C   4 s( 26.67%)p 2.75( 73.29%)d 0.00(  0.04%)
                                            0.0001  0.5164  0.0023 -0.7965 -0.0017
                                            0.0666  0.0166 -0.3058  0.0152 -0.0027
                                            0.0123 -0.0013  0.0153 -0.0064
                ( 49.08%)   0.7006* C   7 s( 27.90%)p 2.58( 72.05%)d 0.00(  0.04%)
                                            0.0003  0.5282 -0.0027  0.7882 -0.0043
                                           -0.0617  0.0152  0.3082  0.0113 -0.0035
                                            0.0122 -0.0013  0.0152 -0.0065
    11. (1.96459) BD ( 1) C   4 - H  15  
                ( 61.32%)   0.7831* C   4 s( 19.96%)p 4.01( 79.99%)d 0.00(  0.05%)
                                           -0.0003  0.4467 -0.0100 -0.0611 -0.0005
                                           -0.1863  0.0076  0.8726 -0.0020  0.0008
                                           -0.0018 -0.0064 -0.0007  0.0209
                ( 38.68%)   0.6219* H  15 s( 99.92%)p 0.00(  0.08%)
                                            0.9996 -0.0056  0.0018  0.0058 -0.0283
    12. (1.99457) BD ( 1) C   5 - O   6  
                ( 32.13%)   0.5668* C   5 s( 20.72%)p 3.81( 78.99%)d 0.01(  0.29%)
                                            0.0000  0.4533  0.0413  0.1837  0.0112
                                            0.2005  0.0160 -0.8446 -0.0472  0.0041
                                           -0.0185 -0.0203 -0.0003  0.0463
                ( 67.87%)   0.8239* O   6 s( 32.81%)p 2.05( 67.12%)d 0.00(  0.07%)
                                           -0.0001  0.5728  0.0032 -0.1436 -0.0004
                                           -0.1257 -0.0015  0.7967 -0.0001  0.0022
                                           -0.0034  0.0032 -0.0020  0.0254
    13. (1.98655) BD ( 1) C   5 - H  16  
                ( 59.64%)   0.7723* C   5 s( 24.08%)p 3.15( 75.87%)d 0.00(  0.05%)
                                           -0.0000  0.4906 -0.0073 -0.4854  0.0175
                                            0.6524 -0.0007  0.3118  0.0018 -0.0158
                                           -0.0077  0.0121 -0.0040 -0.0084
                ( 40.36%)   0.6353* H  16 s( 99.92%)p 0.00(  0.08%)
                                            0.9996 -0.0057  0.0169 -0.0197 -0.0127
    14. (1.98669) BD ( 1) C   5 - H  17  
                ( 59.40%)   0.7707* C   5 s( 24.23%)p 3.13( 75.72%)d 0.00(  0.05%)
                                           -0.0000  0.4921 -0.0089  0.7585 -0.0097
                                           -0.0090  0.0167  0.4260  0.0016 -0.0012
                                            0.0181  0.0003  0.0139 -0.0044
                ( 40.60%)   0.6372* H  17 s( 99.92%)p 0.00(  0.08%)
                                            0.9996 -0.0055 -0.0233  0.0010 -0.0165
    15. (1.98858) BD ( 1) O   6 - H  18  
                ( 73.08%)   0.8549* O   6 s( 19.78%)p 4.05( 80.14%)d 0.00(  0.08%)
                                            0.0002  0.4442  0.0230  0.3932  0.0142
                                            0.7939  0.0248 -0.1229 -0.0228  0.0179
                                            0.0041  0.0084 -0.0154 -0.0136
                ( 26.92%)   0.5189* H  18 s( 99.61%)p 0.00(  0.39%)
                                            0.9981 -0.0028 -0.0272 -0.0548  0.0112
    16. (1.98035) BD ( 1) C   7 - C   8  
                ( 50.28%)   0.7091* C   7 s( 28.16%)p 2.55( 71.79%)d 0.00(  0.04%)
                                            0.0002  0.5306  0.0071 -0.4416 -0.0289
                                           -0.7185  0.0147  0.0755  0.0019  0.0151
                                           -0.0018 -0.0032 -0.0096 -0.0103
                ( 49.72%)   0.7052* C   8 s( 27.93%)p 2.58( 72.03%)d 0.00(  0.04%)
                                            0.0003  0.5285  0.0014  0.4249 -0.0255
                                            0.7301  0.0203 -0.0749 -0.0015  0.0164
                                           -0.0020 -0.0029 -0.0071 -0.0103
    17. (1.97951) BD ( 1) C   7 - H  19  
                ( 61.00%)   0.7810* C   7 s( 22.02%)p 3.54( 77.94%)d 0.00(  0.04%)
                                           -0.0001  0.4692  0.0040 -0.4256 -0.0044
                                            0.6518 -0.0042  0.4161 -0.0173 -0.0127
                                           -0.0085  0.0127 -0.0058 -0.0027
                ( 39.00%)   0.6245* H  19 s( 99.92%)p 0.00(  0.08%)
                                            0.9996 -0.0027  0.0141 -0.0214 -0.0120
    18. (1.97707) BD ( 1) C   7 - H  20  
                ( 61.44%)   0.7838* C   7 s( 21.81%)p 3.58( 78.14%)d 0.00(  0.04%)
                                            0.0002 -0.4670  0.0063 -0.0380  0.0143
                                           -0.2327 -0.0166  0.8517 -0.0031 -0.0005
                                            0.0028  0.0082  0.0013 -0.0191
                ( 38.56%)   0.6210* H  20 s( 99.92%)p 0.00(  0.08%)
                                           -0.9996  0.0053  0.0015  0.0103 -0.0272
    19. (1.98094) BD ( 1) C   8 - C   9  
                ( 50.17%)   0.7083* C   8 s( 27.99%)p 2.57( 71.97%)d 0.00(  0.04%)
                                            0.0003  0.5290  0.0012  0.4009 -0.0261
                                           -0.6536 -0.0176 -0.3615 -0.0081 -0.0139
                                           -0.0081  0.0113 -0.0049 -0.0050
                ( 49.83%)   0.7059* C   9 s( 27.76%)p 2.60( 72.19%)d 0.00(  0.04%)
                                            0.0003  0.5269  0.0020 -0.4295 -0.0309
                                            0.6407 -0.0117  0.3550 -0.0018 -0.0129
                                           -0.0071  0.0125 -0.0072 -0.0047
    20. (1.97940) BD ( 1) C   8 - H  21  
                ( 61.18%)   0.7822* C   8 s( 22.47%)p 3.45( 77.49%)d 0.00(  0.04%)
                                            0.0001 -0.4740 -0.0054  0.8011 -0.0051
                                           -0.0874  0.0043  0.3537 -0.0165  0.0034
                                           -0.0132  0.0018 -0.0147  0.0046
                ( 38.82%)   0.6231* H  21 s( 99.92%)p 0.00(  0.08%)
                                           -0.9996  0.0025 -0.0265  0.0026 -0.0102
    21. (1.97794) BD ( 1) C   8 - H  22  
                ( 60.56%)   0.7782* C   8 s( 21.49%)p 3.65( 78.46%)d 0.00(  0.05%)
                                           -0.0002  0.4636 -0.0070 -0.1246 -0.0228
                                           -0.1755  0.0008  0.8589 -0.0050  0.0005
                                           -0.0032 -0.0072 -0.0001  0.0200
                ( 39.44%)   0.6280* H  22 s( 99.92%)p 0.00(  0.08%)
                                            0.9996 -0.0045  0.0068  0.0057 -0.0271
    22. (1.97988) BD ( 1) C   9 - C  10  
                ( 49.93%)   0.7066* C   9 s( 28.04%)p 2.56( 71.92%)d 0.00(  0.04%)
                                            0.0003  0.5295  0.0002  0.7870  0.0019
                                           -0.0770 -0.0331  0.3047 -0.0034 -0.0012
                                            0.0128 -0.0003  0.0153 -0.0060
                ( 50.07%)   0.7076* C  10 s( 27.97%)p 2.57( 71.99%)d 0.00(  0.04%)
                                            0.0002  0.5288  0.0070 -0.7890 -0.0033
                                            0.0536 -0.0319 -0.3057 -0.0081 -0.0041
                                            0.0120 -0.0017  0.0154 -0.0068
    23. (1.97919) BD ( 1) C   9 - H  23  
                ( 61.15%)   0.7820* C   9 s( 22.47%)p 3.45( 77.49%)d 0.00(  0.04%)
                                           -0.0001  0.4740  0.0054 -0.4398  0.0046
                                           -0.7523  0.0084  0.1232 -0.0156  0.0155
                                           -0.0028 -0.0048 -0.0086 -0.0090
                ( 38.85%)   0.6233* H  23 s( 99.92%)p 0.00(  0.08%)
                                            0.9996 -0.0024  0.0141  0.0246 -0.0025
    24. (1.97727) BD ( 1) C   9 - H  24  
                ( 60.76%)   0.7795* C   9 s( 21.61%)p 3.63( 78.34%)d 0.00(  0.05%)
                                            0.0002 -0.4648  0.0067 -0.0377  0.0115
                                           -0.1271  0.0202  0.8748  0.0015 -0.0008
                                            0.0024  0.0068  0.0009 -0.0201
                ( 39.24%)   0.6264* H  24 s( 99.92%)p 0.00(  0.08%)
                                           -0.9996  0.0044  0.0001  0.0016 -0.0286
    25. (1.97805) BD ( 1) C  10 - H  25  
                ( 60.43%)   0.7774* C  10 s( 21.20%)p 3.71( 78.75%)d 0.00(  0.05%)
                                           -0.0002  0.4604 -0.0071 -0.0387  0.0062
                                           -0.2063 -0.0230  0.8619 -0.0045  0.0001
                                           -0.0023 -0.0067 -0.0004  0.0203
                ( 39.57%)   0.6290* H  25 s( 99.92%)p 0.00(  0.08%)
                                            0.9996 -0.0048  0.0000  0.0092 -0.0268
    26. (1.97796) BD ( 1) C  10 - H  26  
                ( 62.23%)   0.7889* C  10 s( 22.90%)p 3.37( 77.06%)d 0.00(  0.04%)
                                            0.0001 -0.4785 -0.0057 -0.4282  0.0061
                                            0.6574  0.0017  0.3935 -0.0154  0.0130
                                            0.0079 -0.0117  0.0053  0.0032
                ( 37.77%)   0.6145* H  26 s( 99.91%)p 0.00(  0.09%)
                                           -0.9996  0.0040  0.0167 -0.0214 -0.0115
    27. (1.99975) CR ( 1) O   1           s(100.00%)p 0.00(  0.00%)
                                            1.0000 -0.0000 -0.0000 -0.0002 -0.0000
                                            0.0001  0.0000 -0.0000  0.0000 -0.0000
                                           -0.0000  0.0000 -0.0000  0.0000
    28. (1.99906) CR ( 1) C   2           s(100.00%)p 0.00(  0.00%)
                                            1.0000 -0.0002 -0.0000  0.0002 -0.0000
                                            0.0000  0.0000  0.0002  0.0000  0.0000
                                           -0.0000 -0.0000 -0.0000  0.0000
    29. (1.99897) CR ( 1) C   3           s(100.00%)p 0.00(  0.00%)
                                            1.0000 -0.0002 -0.0000 -0.0001 -0.0000
                                            0.0001  0.0000 -0.0005  0.0000  0.0000
                                           -0.0000 -0.0000 -0.0000  0.0000
    30. (1.99897) CR ( 1) C   4           s(100.00%)p 0.00(  0.00%)
                                            1.0000 -0.0002 -0.0000 -0.0001  0.0000
                                           -0.0002 -0.0000  0.0004 -0.0000 -0.0000
                                           -0.0000 -0.0000  0.0000  0.0000
    31. (1.99906) CR ( 1) C   5           s(100.00%)p 0.00(  0.00%)
                                            1.0000 -0.0002 -0.0000  0.0001 -0.0000
                                            0.0003 -0.0000  0.0000 -0.0000 -0.0000
                                            0.0000  0.0000  0.0000  0.0000
    32. (1.99974) CR ( 1) O   6           s(100.00%)p 0.00(  0.00%)
                                            1.0000 -0.0000 -0.0000 -0.0001 -0.0000
                                           -0.0001 -0.0000  0.0001  0.0000 -0.0000
                                           -0.0000 -0.0000  0.0000  0.0000
    33. (1.99910) CR ( 1) C   7           s(100.00%)p 0.00(  0.00%)
                                            1.0000 -0.0002 -0.0000 -0.0002  0.0000
                                            0.0003 -0.0000 -0.0002 -0.0000 -0.0000
                                           -0.0000  0.0000 -0.0000  0.0000
    34. (1.99911) CR ( 1) C   8           s(100.00%)p 0.00(  0.00%)
                                            1.0000 -0.0002 -0.0000 -0.0003  0.0000
                                           -0.0000 -0.0000  0.0002  0.0000 -0.0000
                                            0.0000 -0.0000  0.0000  0.0000
    35. (1.99911) CR ( 1) C   9           s(100.00%)p 0.00(  0.00%)
                                            1.0000 -0.0002 -0.0000 -0.0001  0.0000
                                           -0.0002  0.0000 -0.0003 -0.0000  0.0000
                                           -0.0000 -0.0000 -0.0000  0.0000
    36. (1.99910) CR ( 1) C  10           s(100.00%)p 0.00(  0.00%)
                                            1.0000 -0.0002 -0.0000  0.0001 -0.0000
                                           -0.0004  0.0000  0.0002  0.0000 -0.0000
                                           -0.0000  0.0000 -0.0000  0.0000
    37. (1.97939) LP ( 1) O   1           s( 47.51%)p 1.10( 52.46%)d 0.00(  0.03%)
                                            0.0000  0.6892 -0.0117 -0.2880  0.0053
                                           -0.4734  0.0041 -0.4663  0.0043 -0.0108
                                           -0.0077 -0.0111  0.0052 -0.0046
    38. (1.95978) LP ( 2) O   1           s(  0.02%)p99.99( 99.93%)d 2.97(  0.05%)
                                           -0.0000  0.0131  0.0000  0.2949 -0.0055
                                            0.5840 -0.0096 -0.7557  0.0113  0.0100
                                           -0.0035 -0.0013 -0.0046 -0.0193
    39. (1.97957) LP ( 1) O   6           s( 47.41%)p 1.11( 52.55%)d 0.00(  0.04%)
                                            0.0000  0.6885 -0.0122 -0.1451  0.0030
                                           -0.4034  0.0065 -0.5845  0.0036 -0.0009
                                           -0.0064 -0.0161  0.0026 -0.0069
    40. (1.95737) LP ( 2) O   6           s(  0.01%)p 1.00( 99.94%)d 0.00(  0.05%)
                                            0.0000  0.0081 -0.0004  0.8959 -0.0143
                                           -0.4347  0.0074  0.0871 -0.0014  0.0104
                                            0.0156 -0.0062  0.0104  0.0026
    41. (0.00147) RY*( 1) O   1           s(  0.38%)p99.99( 91.25%)d21.85(  8.37%)
                                            0.0000  0.0007  0.0619  0.0040  0.1958
                                            0.0062  0.5333 -0.0078 -0.7679 -0.0211
                                            0.1094 -0.1036 -0.1355 -0.2054
    42. (0.00140) RY*( 2) O   1           s( 27.77%)p 2.20( 60.98%)d 0.41( 11.25%)
                                            0.0000  0.0063  0.5269  0.0002 -0.7087
                                           -0.0047 -0.1915 -0.0006 -0.2662 -0.1910
                                           -0.0261 -0.1089  0.2276 -0.1082
    43. (0.00008) RY*( 3) O   1           s( 21.45%)p 2.95( 63.28%)d 0.71( 15.27%)
    44. (0.00004) RY*( 4) O   1           s( 42.39%)p 0.89( 37.64%)d 0.47( 19.97%)
    45. (0.00002) RY*( 5) O   1           s(  3.56%)p 4.36( 15.53%)d22.72( 80.91%)
    46. (0.00000) RY*( 6) O   1           s(  0.00%)p 1.00(  1.88%)d52.28( 98.12%)
    47. (0.00001) RY*( 7) O   1           s(  0.26%)p15.00(  3.93%)d99.99( 95.80%)
    48. (0.00000) RY*( 8) O   1           s(  0.34%)p39.52( 13.53%)d99.99( 86.13%)
    49. (0.00000) RY*( 9) O   1           s(  3.82%)p 3.20( 12.24%)d21.96( 83.94%)
    50. (0.00429) RY*( 1) C   2           s( 23.95%)p 2.81( 67.24%)d 0.37(  8.81%)
                                           -0.0000 -0.0030  0.4894 -0.0184 -0.4785
                                            0.0158 -0.6625  0.0251  0.0572  0.0157
                                           -0.1198 -0.0480  0.2232 -0.1462
    51. (0.00318) RY*( 2) C   2           s( 12.02%)p 6.06( 72.87%)d 1.26( 15.11%)
                                           -0.0000  0.0236  0.3459  0.0025 -0.3389
                                            0.0018  0.6438  0.0017  0.4465 -0.2793
                                           -0.1423 -0.0767  0.1204 -0.1803
    52. (0.00287) RY*( 3) C   2           s( 10.61%)p 6.63( 70.34%)d 1.80( 19.05%)
                                            0.0000 -0.0072  0.3256  0.0048 -0.0177
                                            0.0238  0.2142  0.0097 -0.8103 -0.2995
                                            0.1577 -0.2482  0.0897 -0.0793
    53. (0.00149) RY*( 4) C   2           s(  0.03%)p47.93(  1.66%)d99.99( 98.30%)
                                            0.0000 -0.0019  0.0185  0.0066  0.0556
                                            0.0141  0.0605 -0.0131 -0.0973 -0.1126
                                           -0.3900  0.2768  0.5667  0.6484
    54. (0.00054) RY*( 5) C   2           s( 31.86%)p 1.06( 33.88%)d 1.08( 34.26%)
                                           -0.0000 -0.0290  0.5637 -0.0261  0.5589
                                            0.0499 -0.1091  0.0270  0.1034 -0.2435
                                           -0.1904  0.2932 -0.4003  0.0292
    55. (0.00045) RY*( 6) C   2           s(  7.46%)p 3.18( 23.73%)d 9.22( 68.81%)
                                           -0.0000  0.0143  0.2728 -0.0092 -0.4078
                                           -0.0026  0.2175 -0.0077 -0.1532  0.4989
                                            0.1410  0.2799 -0.4215  0.4042
    56. (0.00020) RY*( 7) C   2           s(  8.41%)p 1.88( 15.81%)d 9.01( 75.77%)
                                            0.0000 -0.0008  0.2901  0.0163  0.2576
                                           -0.0133 -0.0352 -0.0152  0.2998  0.0993
                                            0.5996 -0.4339  0.2166  0.3914
    57. (0.00002) RY*( 8) C   2           s(  0.28%)p 4.48(  1.26%)d99.99( 98.46%)
    58. (0.00002) RY*( 9) C   2           s(  5.29%)p 2.59( 13.72%)d15.30( 80.99%)
    59. (0.00606) RY*( 1) C   3           s( 27.91%)p 2.45( 68.28%)d 0.14(  3.81%)
                                           -0.0000 -0.0026  0.5283 -0.0127 -0.1066
                                            0.0076  0.5630 -0.0166 -0.5949  0.0382
                                            0.0648  0.0204  0.0028 -0.1789
    60. (0.00478) RY*( 2) C   3           s(  2.65%)p35.06( 92.76%)d 1.74(  4.59%)
                                            0.0000 -0.0044  0.1626 -0.0092 -0.3616
                                            0.0038 -0.7542 -0.0089 -0.4775 -0.0890
                                            0.0105  0.0867  0.1483 -0.0914
    61. (0.00428) RY*( 3) C   3           s(  1.97%)p47.52( 93.78%)d 2.15(  4.24%)
                                            0.0000 -0.0245  0.1383  0.0026  0.9003
                                            0.0081 -0.2447 -0.0050 -0.2596 -0.0291
                                           -0.1040  0.0802 -0.1390 -0.0709
    62. (0.00100) RY*( 4) C   3           s( 65.31%)p 0.42( 27.20%)d 0.11(  7.49%)
                                           -0.0000  0.0019  0.8081 -0.0082  0.0050
                                           -0.0008 -0.1480 -0.0029  0.5000 -0.0268
                                           -0.1202 -0.0477  0.1279  0.2027
    63. (0.00046) RY*( 5) C   3           s(  0.76%)p 1.09(  0.83%)d99.99( 98.40%)
                                            0.0000  0.0022  0.0874  0.0034 -0.0820
                                           -0.0125 -0.0198 -0.0012  0.0324 -0.6026
                                            0.3965  0.1143 -0.6535  0.1538
    64. (0.00036) RY*( 6) C   3           s(  0.22%)p 5.05(  1.13%)d99.99( 98.65%)
                                            0.0000  0.0020  0.0472  0.0081 -0.0578
                                           -0.0001 -0.0267 -0.0054  0.0845  0.5044
                                            0.1392  0.8168 -0.2058  0.0567
    65. (0.00019) RY*( 7) C   3           s(  0.35%)p13.75(  4.82%)d99.99( 94.83%)
                                            0.0000  0.0034  0.0591  0.0191 -0.1700
                                            0.0063 -0.0751 -0.0067  0.1148  0.1666
                                           -0.5266 -0.1545 -0.5865 -0.5248
    66. (0.00014) RY*( 8) C   3           s(  0.85%)p 5.14(  4.36%)d99.99( 94.80%)
                                           -0.0000 -0.0019  0.0920 -0.0083  0.0720
                                            0.0184 -0.1475 -0.0034  0.1273  0.4008
                                            0.7133 -0.3811 -0.0740 -0.3576
    67. (0.00009) RY*( 9) C   3           s(  0.00%)p 1.00(  6.99%)d13.30( 93.01%)
    68. (0.00646) RY*( 1) C   4           s( 10.36%)p 8.22( 85.20%)d 0.43(  4.44%)
                                            0.0000 -0.0072  0.3218 -0.0033 -0.0488
                                           -0.0163 -0.4608  0.0146  0.7980  0.0273
                                            0.0327  0.0459 -0.0120 -0.2008
    69. (0.00361) RY*( 2) C   4           s(  1.83%)p49.77( 90.92%)d 3.97(  7.25%)
                                           -0.0000  0.0106  0.1347 -0.0065 -0.8520
                                           -0.0042 -0.3098 -0.0037 -0.2954  0.2054
                                           -0.0568  0.0758 -0.1461  0.0043
    70. (0.00244) RY*( 3) C   4           s( 18.47%)p 4.22( 77.91%)d 0.20(  3.62%)
                                           -0.0000  0.0198  0.4293 -0.0074  0.4512
                                           -0.0024 -0.5875 -0.0032 -0.4799  0.0359
                                            0.0707 -0.1556 -0.0752  0.0042
    71. (0.00113) RY*( 4) C   4           s( 63.31%)p 0.41( 26.12%)d 0.17( 10.56%)
                                            0.0000 -0.0113  0.7956  0.0002 -0.0887
                                           -0.0124  0.5023  0.0082 -0.0293 -0.1330
                                           -0.2564 -0.0748  0.1168 -0.0543
    72. (0.00051) RY*( 5) C   4           s(  0.12%)p 0.77(  0.10%)d99.99( 99.78%)
                                            0.0000  0.0002  0.0351  0.0134  0.0245
                                           -0.0101 -0.0064 -0.0030 -0.0044  0.6234
                                            0.0873  0.0203  0.7681  0.1055
    73. (0.00033) RY*( 6) C   4           s(  4.51%)p 1.53(  6.91%)d19.64( 88.58%)
                                            0.0000 -0.0070  0.2122  0.0008  0.0401
                                           -0.0127  0.2291 -0.0087  0.1217  0.3711
                                            0.5780  0.0344 -0.4406  0.4675
    74. (0.00020) RY*( 7) C   4           s(  0.11%)p33.06(  3.75%)d99.99( 96.14%)
                                           -0.0000  0.0028  0.0335 -0.0085  0.1002
                                            0.0142 -0.1509 -0.0100  0.0653 -0.0778
                                           -0.4857  0.5275  0.0078  0.6641
    75. (0.00016) RY*( 8) C   4           s(  0.11%)p63.22(  6.69%)d99.99( 93.21%)
                                           -0.0000  0.0029  0.0324  0.0166 -0.2185
                                            0.0114 -0.1322 -0.0074  0.0348 -0.5939
                                            0.3895 -0.2894  0.3896  0.4383
    76. (0.00005) RY*( 9) C   4           s(  1.21%)p 2.11(  2.55%)d79.60( 96.24%)
    77. (0.00406) RY*( 1) C   5           s( 32.61%)p 1.90( 61.81%)d 0.17(  5.58%)
                                           -0.0000  0.0013  0.5711 -0.0021  0.0960
                                           -0.0173 -0.5414  0.0426 -0.5600  0.0470
                                           -0.0414 -0.1444 -0.0871 -0.1531
    78. (0.00383) RY*( 2) C   5           s(  4.39%)p19.76( 86.75%)d 2.02(  8.86%)
                                           -0.0000  0.0004  0.2096 -0.0218 -0.8790
                                            0.0105  0.2586  0.0086 -0.1655  0.1783
                                           -0.0578 -0.0380  0.2094 -0.0903
    79. (0.00225) RY*( 3) C   5           s(  5.63%)p 9.77( 55.02%)d 6.99( 39.35%)
                                            0.0000  0.0112  0.2371  0.0137 -0.0772
                                            0.0160 -0.2475 -0.0121  0.6946  0.1569
                                           -0.3016 -0.4787 -0.0949 -0.1994
    80. (0.00150) RY*( 4) C   5           s(  0.23%)p 5.93(  1.35%)d99.99( 98.43%)
                                           -0.0000 -0.0031  0.0476 -0.0178 -0.0373
                                            0.0092  0.1079  0.0047  0.0044  0.0093
                                            0.7947 -0.5509 -0.1585  0.1549
    81. (0.00089) RY*( 5) C   5           s(  7.43%)p 6.62( 49.14%)d 5.85( 43.43%)
                                            0.0000 -0.0273  0.2711 -0.0090  0.3031
                                           -0.0100  0.5956  0.0574 -0.2031  0.0267
                                           -0.4126 -0.3942  0.0347  0.3267
    82. (0.00029) RY*( 6) C   5           s( 20.24%)p 0.62( 12.61%)d 3.32( 67.15%)
                                           -0.0000  0.0010  0.4499 -0.0101 -0.0736
                                           -0.0129 -0.1783  0.0217  0.2969 -0.2806
                                            0.1106  0.2653  0.2927  0.6515
    83. (0.00007) RY*( 7) C   5           s( 26.57%)p 0.93( 24.62%)d 1.84( 48.80%)
    84. (0.00003) RY*( 8) C   5           s(  0.01%)p99.99(  8.02%)d99.99( 91.97%)
    85. (0.00001) RY*( 9) C   5           s(  2.79%)p 0.44(  1.22%)d34.40( 95.99%)
    86. (0.00176) RY*( 1) O   6           s( 34.80%)p 1.62( 56.53%)d 0.25(  8.67%)
                                            0.0000  0.0065  0.5899 -0.0029 -0.5247
                                           -0.0005 -0.5264 -0.0050 -0.1132  0.1120
                                           -0.1444 -0.1819 -0.0482 -0.1339
    87. (0.00151) RY*( 2) O   6           s(  2.47%)p36.22( 89.50%)d 3.25(  8.03%)
                                           -0.0000  0.0018  0.1572  0.0101  0.7474
                                           -0.0049 -0.5762 -0.0006  0.0639  0.0160
                                            0.2158 -0.1706 -0.0653  0.0106
    88. (0.00011) RY*( 3) O   6           s( 29.62%)p 1.96( 58.00%)d 0.42( 12.38%)
                                           -0.0000  0.0023  0.5443  0.0016  0.0378
                                            0.0021  0.2469 -0.0092  0.7194 -0.1861
                                            0.0638  0.1276  0.1367  0.2240
    89. (0.00004) RY*( 4) O   6           s( 31.48%)p 2.05( 64.53%)d 0.13(  3.99%)
    90. (0.00001) RY*( 5) O   6           s(  0.06%)p96.85(  5.52%)d99.99( 94.42%)
    91. (0.00001) RY*( 6) O   6           s(  0.03%)p99.99(  7.09%)d99.99( 92.88%)
    92. (0.00002) RY*( 7) O   6           s(  0.88%)p 7.96(  7.03%)d99.99( 92.08%)
    93. (0.00001) RY*( 8) O   6           s(  0.54%)p16.76(  9.00%)d99.99( 90.46%)
    94. (0.00000) RY*( 9) O   6           s(  0.10%)p29.21(  3.05%)d99.99( 96.84%)
    95. (0.00574) RY*( 1) C   7           s(  3.01%)p30.42( 91.64%)d 1.77(  5.35%)
                                           -0.0000  0.0203  0.1724  0.0151  0.3360
                                           -0.0212 -0.5330 -0.0179 -0.7200 -0.1274
                                           -0.0469  0.1226 -0.0551 -0.1302
    96. (0.00448) RY*( 2) C   7           s( 18.42%)p 4.20( 77.36%)d 0.23(  4.22%)
                                            0.0000 -0.0030  0.4292 -0.0038  0.4868
                                            0.0025  0.7049 -0.0017 -0.1993  0.1734
                                           -0.0315  0.0590  0.0374 -0.0793
    97. (0.00113) RY*( 3) C   7           s(  4.77%)p15.20( 72.49%)d 4.77( 22.74%)
                                            0.0000 -0.0229  0.2172  0.0082 -0.7238
                                            0.0113  0.1663 -0.0029 -0.4161  0.1778
                                            0.2000  0.2225  0.3003 -0.1271
    98. (0.00058) RY*( 4) C   7           s( 64.94%)p 0.33( 21.16%)d 0.21( 13.90%)
                                            0.0000  0.0040  0.8058  0.0017 -0.0572
                                            0.0032 -0.2969 -0.0017  0.3466 -0.0510
                                            0.2491  0.0159 -0.1200  0.2443
    99. (0.00027) RY*( 5) C   7           s(  7.01%)p 0.40(  2.82%)d12.86( 90.16%)
                                            0.0000 -0.0006  0.2648  0.0028 -0.1039
                                            0.0046 -0.1186  0.0008  0.0579  0.0531
                                           -0.6804 -0.4856  0.4057 -0.1882
   100. (0.00014) RY*( 6) C   7           s(  0.53%)p43.79( 23.33%)d99.99( 76.13%)
                                            0.0000 -0.0129  0.0718  0.0204 -0.3123
                                           -0.0011  0.2219  0.0130 -0.2932 -0.2025
                                           -0.2745 -0.3047 -0.6802  0.2992
   101. (0.00010) RY*( 7) C   7           s(  0.14%)p36.31(  4.98%)d99.99( 94.88%)
                                            0.0000  0.0008  0.0370  0.0166 -0.0594
                                            0.0152 -0.1554 -0.0059  0.1470  0.6639
                                           -0.2427  0.2598 -0.4733 -0.3971
   102. (0.00002) RY*( 8) C   7           s(  0.17%)p10.96(  1.84%)d99.99( 97.99%)
   103. (0.00001) RY*( 9) C   7           s(  1.12%)p 3.98(  4.44%)d84.59( 94.44%)
   104. (0.00515) RY*( 1) C   8           s(  4.35%)p20.60( 89.67%)d 1.37(  5.98%)
                                           -0.0000  0.0233  0.2073  0.0305  0.6738
                                           -0.0031 -0.1721  0.0189  0.6416 -0.0276
                                            0.1114  0.0196  0.1517 -0.1525
   105. (0.00153) RY*( 2) C   8           s( 10.01%)p 5.78( 57.82%)d 3.21( 32.18%)
                                            0.0000 -0.0202  0.3157 -0.0109 -0.5578
                                           -0.0040  0.0410  0.0066  0.5149 -0.0323
                                            0.1641  0.2077 -0.4514 -0.2164
   106. (0.00118) RY*( 3) C   8           s(  0.21%)p99.99( 93.70%)d28.91(  6.09%)
                                            0.0000 -0.0040  0.0457 -0.0014 -0.1085
                                            0.0218 -0.9500  0.0049 -0.1492  0.0660
                                            0.0311 -0.1778 -0.1167 -0.1019
   107. (0.00038) RY*( 4) C   8           s( 71.29%)p 0.25( 17.79%)d 0.15( 10.92%)
                                           -0.0000  0.0064  0.8443 -0.0031  0.1864
                                           -0.0028  0.1288  0.0018 -0.3558 -0.0747
                                           -0.1014 -0.2311 -0.1943  0.0465
   108. (0.00029) RY*( 5) C   8           s(  4.78%)p 0.95(  4.53%)d18.96( 90.69%)
                                           -0.0000  0.0018  0.2187 -0.0010  0.0515
                                            0.0090 -0.1658  0.0012 -0.1227  0.2663
                                            0.0224  0.8208  0.1163  0.3850
   109. (0.00014) RY*( 6) C   8           s(  0.00%)p 1.00(  1.95%)d50.18( 98.05%)
                                           -0.0000  0.0017  0.0016 -0.0015  0.0421
                                           -0.0267  0.1304 -0.0047 -0.0036  0.9336
                                            0.2008 -0.2215 -0.0858 -0.1103
   110. (0.00006) RY*( 7) C   8           s(  2.39%)p10.10( 24.12%)d30.77( 73.49%)
   111. (0.00002) RY*( 8) C   8           s(  0.38%)p 2.77(  1.06%)d99.99( 98.56%)
   112. (0.00001) RY*( 9) C   8           s(  6.70%)p 1.41(  9.43%)d12.51( 83.87%)
   113. (0.00509) RY*( 1) C   9           s(  4.01%)p22.44( 89.93%)d 1.51(  6.06%)
                                           -0.0000  0.0235  0.1988  0.0190  0.3922
                                            0.0296  0.7354 -0.0093 -0.4510  0.1491
                                            0.0076  0.0168 -0.0788 -0.1784
   114. (0.00154) RY*( 2) C   9           s( 10.49%)p 5.42( 56.87%)d 3.11( 32.64%)
                                            0.0000 -0.0209  0.3232 -0.0043 -0.2237
                                           -0.0069 -0.3385 -0.0103 -0.6356 -0.3796
                                           -0.1164 -0.1037  0.1997 -0.3437
   115. (0.00122) RY*( 3) C   9           s(  0.00%)p 1.00( 94.66%)d 0.06(  5.34%)
                                            0.0000 -0.0010  0.0042  0.0190 -0.8439
                                           -0.0131  0.4814 -0.0016  0.0459 -0.0191
                                            0.1965 -0.1191  0.0136 -0.0073
   116. (0.00040) RY*( 4) C   9           s( 72.78%)p 0.24( 17.34%)d 0.14(  9.88%)
                                           -0.0000  0.0069  0.8531  0.0001  0.0885
                                           -0.0025  0.0425 -0.0025  0.4047 -0.2281
                                            0.1007 -0.0855 -0.0918  0.1444
   117. (0.00028) RY*( 5) C   9           s(  3.24%)p 1.31(  4.25%)d28.53( 92.50%)
                                           -0.0000  0.0017  0.1800  0.0077 -0.1444
                                           -0.0054  0.1142 -0.0005  0.0925  0.2357
                                           -0.7029  0.3774  0.4685  0.1157
   118. (0.00014) RY*( 6) C   9           s(  0.44%)p 4.34(  1.90%)d99.99( 97.66%)
                                           -0.0000  0.0011  0.0662 -0.0238  0.1222
                                            0.0134 -0.0513  0.0012  0.0266  0.3348
                                            0.4414 -0.3046  0.7596 -0.0020
   119. (0.00006) RY*( 7) C   9           s(  1.98%)p12.24( 24.20%)d37.34( 73.82%)
   120. (0.00001) RY*( 8) C   9           s(  6.67%)p 1.48(  9.85%)d12.51( 83.48%)
   121. (0.00001) RY*( 9) C   9           s(  0.51%)p 2.02(  1.04%)d99.99( 98.45%)
   122. (0.00569) RY*( 1) C  10           s(  1.86%)p49.86( 92.81%)d 2.86(  5.33%)
                                           -0.0000  0.0208  0.1348 -0.0147 -0.5112
                                            0.0215  0.4674  0.0179  0.6688 -0.1232
                                           -0.0570  0.1104 -0.0742 -0.1309
   123. (0.00465) RY*( 2) C  10           s( 18.60%)p 4.19( 77.88%)d 0.19(  3.51%)
                                           -0.0000 -0.0014  0.4313 -0.0043  0.7473
                                            0.0005  0.0231  0.0043  0.4688  0.0557
                                            0.0570  0.0970  0.1248 -0.0617
   124. (0.00116) RY*( 3) C  10           s(  5.63%)p12.57( 70.73%)d 4.20( 23.65%)
                                            0.0000 -0.0230  0.2361  0.0143 -0.3301
                                           -0.0018 -0.7379  0.0040  0.2314  0.3786
                                           -0.1243  0.0899  0.1335 -0.2274
   125. (0.00057) RY*( 4) C  10           s( 66.00%)p 0.32( 21.45%)d 0.19( 12.55%)
                                           -0.0000  0.0051  0.8124  0.0041 -0.1818
                                            0.0007  0.1867  0.0034 -0.3828 -0.0188
                                           -0.1978 -0.2682  0.0460  0.1096
   126. (0.00026) RY*( 5) C  10           s(  5.32%)p 0.44(  2.32%)d17.35( 92.36%)
                                            0.0000  0.0000  0.2307  0.0036 -0.1253
                                           -0.0008 -0.0077  0.0003 -0.0861  0.2085
                                            0.7202  0.4164 -0.3265  0.2855
   127. (0.00014) RY*( 6) C  10           s(  0.38%)p66.25( 25.08%)d99.99( 74.54%)
                                            0.0000 -0.0128  0.0602  0.0052 -0.0195
                                            0.0154 -0.4178 -0.0124  0.2746 -0.5559
                                            0.0051 -0.3069 -0.3189  0.4903
   128. (0.00011) RY*( 7) C  10           s(  0.25%)p11.34(  2.86%)d99.99( 96.89%)
                                            0.0000 -0.0034  0.0501  0.0239 -0.1335
                                            0.0104 -0.0868  0.0075 -0.0500 -0.4803
                                            0.3848  0.1169  0.7582 -0.0401
   129. (0.00002) RY*( 8) C  10           s(  0.89%)p 4.62(  4.10%)d99.99( 95.01%)
   130. (0.00002) RY*( 9) C  10           s(  1.17%)p 2.42(  2.84%)d81.76( 95.99%)
   131. (0.00170) RY*( 1) H  11           s( 43.42%)p 1.30( 56.58%)
                                            0.0089  0.6589 -0.0811 -0.6808  0.3093
   132. (0.00167) RY*( 2) H  11           s( 33.97%)p 1.94( 66.03%)
                                            0.0084  0.5828  0.3366  0.2006 -0.7119
   133. (0.00093) RY*( 3) H  11           s( 19.15%)p 4.22( 80.85%)
                                            0.0080  0.4375  0.0716  0.6802  0.5838
   134. (0.00002) RY*( 4) H  11           s(  3.85%)p24.98( 96.15%)
   135. (0.00300) RY*( 1) H  12           s( 99.65%)p 0.00(  0.35%)
                                            0.0081  0.9982  0.0365  0.0079  0.0461
   136. (0.00021) RY*( 2) H  12           s(  0.10%)p99.99( 99.90%)
                                            0.0036  0.0322 -0.8056 -0.5900  0.0425
   137. (0.00013) RY*( 3) H  12           s(  0.10%)p99.99( 99.90%)
                                           -0.0112  0.0303 -0.5673  0.7522 -0.3338
   138. (0.00003) RY*( 4) H  12           s(  0.22%)p99.99( 99.78%)
   139. (0.00280) RY*( 1) H  13           s( 99.86%)p 0.00(  0.14%)
                                            0.0054  0.9993  0.0351  0.0133  0.0010
   140. (0.00023) RY*( 2) H  13           s(  0.02%)p99.99( 99.98%)
                                            0.0040  0.0145 -0.4422  0.1400 -0.8858
   141. (0.00013) RY*( 3) H  13           s(  0.06%)p99.99( 99.94%)
                                           -0.0063  0.0244 -0.8264  0.3190  0.4633
   142. (0.00005) RY*( 4) H  13           s(  0.14%)p99.99( 99.86%)
   143. (0.00516) RY*( 1) H  14           s( 99.75%)p 0.00(  0.25%)
                                            0.0090  0.9987 -0.0078  0.0470 -0.0149
   144. (0.00012) RY*( 2) H  14           s(  0.01%)p 1.00( 99.99%)
                                            0.0004  0.0094  0.9945 -0.0010  0.1041
   145. (0.00012) RY*( 3) H  14           s(  0.19%)p99.99( 99.81%)
                                           -0.0008  0.0433  0.0193 -0.9791 -0.1977
   146. (0.00005) RY*( 4) H  14           s(  0.14%)p99.99( 99.86%)
   147. (0.00370) RY*( 1) H  15           s( 99.77%)p 0.00(  0.23%)
                                            0.0069  0.9988 -0.0016 -0.0042  0.0476
   148. (0.00014) RY*( 2) H  15           s(  0.00%)p 1.00(100.00%)
                                            0.0005  0.0006 -0.9989  0.0057 -0.0456
   149. (0.00015) RY*( 3) H  15           s(  0.00%)p 1.00(100.00%)
                                            0.0022  0.0019  0.0001 -0.9919 -0.1269
   150. (0.00004) RY*( 4) H  15           s(  0.31%)p99.99( 99.69%)
   151. (0.00267) RY*( 1) H  16           s( 99.66%)p 0.00(  0.34%)
                                            0.0072  0.9983 -0.0065  0.0532  0.0233
   152. (0.00022) RY*( 2) H  16           s(  0.04%)p99.99( 99.96%)
                                            0.0038  0.0208 -0.8758 -0.3562 -0.3250
   153. (0.00012) RY*( 3) H  16           s(  0.12%)p99.99( 99.88%)
                                           -0.0114  0.0322  0.1336 -0.8257  0.5470
   154. (0.00003) RY*( 4) H  16           s(  0.26%)p99.99( 99.74%)
   155. (0.00250) RY*( 1) H  17           s( 99.80%)p 0.00(  0.20%)
                                            0.0067  0.9990  0.0285  0.0045  0.0335
   156. (0.00024) RY*( 2) H  17           s(  0.00%)p 1.00(100.00%)
                                            0.0042  0.0037  0.3305 -0.9043 -0.2701
   157. (0.00012) RY*( 3) H  17           s(  0.03%)p99.99( 99.97%)
                                           -0.0123  0.0125 -0.8228 -0.4162  0.3867
   158. (0.00003) RY*( 4) H  17           s(  0.24%)p99.99( 99.76%)
   159. (0.00167) RY*( 1) H  18           s(  0.01%)p99.99( 99.99%)
                                            0.0001  0.0110 -0.8991  0.4278 -0.0922
   160. (0.00157) RY*( 2) H  18           s( 71.06%)p 0.41( 28.94%)
                                            0.0121  0.8429  0.0787  0.0291 -0.5313
   161. (0.00094) RY*( 3) H  18           s( 25.13%)p 2.98( 74.87%)
                                            0.0088  0.5013  0.0534  0.2757  0.8184
   162. (0.00002) RY*( 4) H  18           s(  4.18%)p22.94( 95.82%)
   163. (0.00236) RY*( 1) H  19           s( 99.45%)p 0.01(  0.55%)
                                            0.0047  0.9972 -0.0320  0.0657  0.0124
   164. (0.00018) RY*( 2) H  19           s(  0.01%)p99.99( 99.99%)
                                            0.0037  0.0114  0.0314 -0.3363  0.9412
   165. (0.00012) RY*( 3) H  19           s(  0.00%)p 1.00(100.00%)
                                            0.0014  0.0027 -0.8848 -0.4474 -0.1304
   166. (0.00004) RY*( 4) H  19           s(  0.61%)p99.99( 99.39%)
   167. (0.00365) RY*( 1) H  20           s( 99.59%)p 0.00(  0.41%)
                                            0.0066  0.9979  0.0357  0.0437 -0.0295
   168. (0.00018) RY*( 2) H  20           s(  0.00%)p 1.00(100.00%)
                                            0.0038  0.0050  0.4749 -0.7793 -0.4088
   169. (0.00014) RY*( 3) H  20           s(  0.19%)p99.99( 99.81%)
                                            0.0005  0.0435 -0.8793 -0.4216 -0.2172
   170. (0.00004) RY*( 4) H  20           s(  0.30%)p99.99( 99.70%)
   171. (0.00216) RY*( 1) H  21           s( 99.44%)p 0.01(  0.56%)
                                            0.0045  0.9972 -0.0737 -0.0008 -0.0116
   172. (0.00018) RY*( 2) H  21           s(  0.01%)p 1.00( 99.99%)
                                            0.0037  0.0075  0.2475  0.2291 -0.9414
   173. (0.00013) RY*( 3) H  21           s(  0.00%)p 1.00(100.00%)
                                           -0.0003  0.0045  0.0130  0.9708  0.2397
   174. (0.00004) RY*( 4) H  21           s(  0.63%)p99.99( 99.37%)
   175. (0.00293) RY*( 1) H  22           s( 99.56%)p 0.00(  0.44%)
                                            0.0064  0.9978 -0.0213 -0.0088  0.0623
   176. (0.00019) RY*( 2) H  22           s(  0.00%)p 1.00(100.00%)
                                            0.0031 -0.0017  0.9391 -0.0467  0.3404
   177. (0.00013) RY*( 3) H  22           s(  0.00%)p 1.00(100.00%)
                                            0.0006  0.0030  0.0167 -0.9833 -0.1811
   178. (0.00004) RY*( 4) H  22           s(  0.52%)p99.99( 99.48%)
   179. (0.00216) RY*( 1) H  23           s( 99.44%)p 0.01(  0.56%)
                                            0.0045  0.9972 -0.0431 -0.0601 -0.0092
   180. (0.00017) RY*( 2) H  23           s(  0.00%)p 1.00(100.00%)
                                            0.0039  0.0054 -0.0566 -0.0220  0.9981
   181. (0.00013) RY*( 3) H  23           s(  0.00%)p 1.00(100.00%)
                                            0.0005  0.0069  0.8606 -0.5078  0.0376
   182. (0.00004) RY*( 4) H  23           s(  0.63%)p99.99( 99.37%)
   183. (0.00284) RY*( 1) H  24           s( 99.58%)p 0.00(  0.42%)
                                            0.0063  0.9979 -0.0024  0.0016 -0.0650
   184. (0.00018) RY*( 2) H  24           s(  0.00%)p 1.00(100.00%)
                                           -0.0033  0.0046 -0.4966 -0.8655  0.0663
   185. (0.00013) RY*( 3) H  24           s(  0.00%)p 1.00(100.00%)
                                           -0.0001  0.0014  0.8664 -0.4988 -0.0221
   186. (0.00004) RY*( 4) H  24           s(  0.50%)p99.99( 99.50%)
   187. (0.00306) RY*( 1) H  25           s( 99.58%)p 0.00(  0.42%)
                                            0.0066  0.9979  0.0009 -0.0216  0.0614
   188. (0.00019) RY*( 2) H  25           s(  0.01%)p 1.00( 99.99%)
                                           -0.0033  0.0067  0.5549 -0.7415 -0.3771
   189. (0.00012) RY*( 3) H  25           s(  0.00%)p 1.00(100.00%)
                                           -0.0006  0.0009  0.8278  0.5373  0.1616
   190. (0.00004) RY*( 4) H  25           s(  0.50%)p99.99( 99.50%)
   191. (0.00314) RY*( 1) H  26           s( 99.48%)p 0.01(  0.52%)
                                            0.0055  0.9974  0.0705 -0.0165 -0.0035
   192. (0.00017) RY*( 2) H  26           s(  0.00%)p 1.00(100.00%)
                                            0.0038 -0.0034  0.0955  0.3918 -0.9150
   193. (0.00013) RY*( 3) H  26           s(  0.29%)p99.99( 99.71%)
                                           -0.0024  0.0536 -0.8691 -0.4125 -0.2676
   194. (0.00005) RY*( 4) H  26           s(  0.32%)p99.99( 99.68%)
   195. (0.01177) BD*( 1) O   1 - C   2  
                ( 32.30%)   0.5683* O   1 s( 32.82%)p 2.04( 67.11%)d 0.00(  0.07%)
                                            0.0001 -0.5729 -0.0031  0.3199  0.0020
                                           -0.6480  0.0005 -0.3858  0.0011  0.0065
                                            0.0024 -0.0220  0.0120  0.0014
                ( 67.70%)  -0.8228* C   2 s( 21.05%)p 3.74( 78.66%)d 0.01(  0.29%)
                                           -0.0001 -0.4564 -0.0473 -0.4004 -0.0229
                                            0.6931  0.0306  0.3795  0.0180  0.0327
                                            0.0182 -0.0309  0.0186  0.0121
   196. (0.00533) BD*( 1) O   1 - H  11  
                ( 27.06%)   0.5202* O   1 s( 19.66%)p 4.08( 80.25%)d 0.00(  0.08%)
                                           -0.0002 -0.4429 -0.0217 -0.8517 -0.0313
                                            0.1186  0.0197 -0.2483  0.0023 -0.0061
                                           -0.0201 -0.0022 -0.0190  0.0051
                ( 72.94%)  -0.8541* H  11 s( 99.62%)p 0.00(  0.38%)
                                           -0.9981  0.0030  0.0591 -0.0100  0.0158
   197. (0.02577) BD*( 1) C   2 - C   3  
                ( 50.93%)   0.7136* C   2 s( 30.99%)p 2.23( 68.97%)d 0.00(  0.04%)
                                            0.0003  0.5567 -0.0034 -0.7812  0.0197
                                            0.0649 -0.0022 -0.2733 -0.0078 -0.0016
                                            0.0116 -0.0010  0.0159 -0.0066
                ( 49.07%)  -0.7005* C   3 s( 26.18%)p 2.82( 73.77%)d 0.00(  0.05%)
                                            0.0003  0.5114  0.0173  0.8053  0.0094
                                           -0.0790 -0.0035  0.2875 -0.0148 -0.0037
                                            0.0123 -0.0014  0.0163 -0.0072
   198. (0.03210) BD*( 1) C   2 - H  12  
                ( 40.89%)   0.6394* C   2 s( 23.67%)p 3.22( 76.28%)d 0.00(  0.05%)
                                            0.0001 -0.4863  0.0125 -0.0341 -0.0140
                                            0.1335 -0.0024 -0.8623  0.0030 -0.0012
                                           -0.0009  0.0059 -0.0008 -0.0224
                ( 59.11%)  -0.7689* H  12 s( 99.92%)p 0.00(  0.08%)
                                           -0.9996  0.0068 -0.0005 -0.0030  0.0285
   199. (0.02636) BD*( 1) C   2 - H  13  
                ( 40.37%)   0.6354* C   2 s( 24.37%)p 3.10( 75.58%)d 0.00(  0.05%)
                                            0.0000 -0.4936  0.0079 -0.4760 -0.0048
                                           -0.7025  0.0135  0.1884 -0.0053 -0.0179
                                            0.0031  0.0080  0.0074  0.0095
                ( 59.63%)  -0.7722* H  13 s( 99.92%)p 0.00(  0.08%)
                                           -0.9996  0.0046  0.0131  0.0244 -0.0071
   200. (0.03153) BD*( 1) C   3 - C   4  
                ( 50.28%)   0.7091* C   3 s( 26.55%)p 2.77( 73.41%)d 0.00(  0.04%)
                                            0.0002  0.5152 -0.0021 -0.3990  0.0075
                                            0.6552 -0.0011  0.3816 -0.0003 -0.0123
                                           -0.0075  0.0135 -0.0066 -0.0037
                ( 49.72%)  -0.7051* C   4 s( 27.13%)p 2.68( 72.83%)d 0.00(  0.04%)
                                            0.0002  0.5208 -0.0056  0.4275  0.0024
                                           -0.6377  0.0062 -0.3727  0.0051 -0.0132
                                           -0.0082  0.0116 -0.0053 -0.0045
   201. (0.02372) BD*( 1) C   3 - C  10  
                ( 49.18%)   0.7013* C   3 s( 26.72%)p 2.74( 73.24%)d 0.00(  0.04%)
                                           -0.0001 -0.5169 -0.0019  0.4356 -0.0162
                                            0.7296  0.0068 -0.0994  0.0091 -0.0151
                                            0.0031  0.0047  0.0079  0.0105
                ( 50.82%)  -0.7129* C  10 s( 27.83%)p 2.59( 72.13%)d 0.00(  0.04%)
                                           -0.0003 -0.5275  0.0042 -0.4376 -0.0124
                                           -0.7221  0.0110  0.0896  0.0094 -0.0150
                                            0.0017  0.0034  0.0095  0.0103
   202. (0.02650) BD*( 1) C   3 - H  14  
                ( 37.69%)   0.6139* C   3 s( 20.53%)p 3.87( 79.42%)d 0.00(  0.04%)
                                           -0.0003  0.4530 -0.0113  0.0415  0.0091
                                            0.1772 -0.0036 -0.8724  0.0023  0.0001
                                           -0.0021 -0.0076 -0.0006  0.0195
                ( 62.31%)  -0.7894* H  14 s( 99.91%)p 0.00(  0.09%)
                                            0.9995 -0.0083 -0.0034 -0.0070  0.0286
   203. (0.02620) BD*( 1) C   4 - C   5  
                ( 49.03%)   0.7002* C   4 s( 26.21%)p 2.81( 73.74%)d 0.00(  0.05%)
                                           -0.0003 -0.5117 -0.0170 -0.4225  0.0016
                                           -0.7438 -0.0088  0.0732 -0.0178 -0.0162
                                            0.0017  0.0033  0.0099  0.0108
                ( 50.97%)  -0.7139* C   5 s( 31.07%)p 2.22( 68.89%)d 0.00(  0.04%)
                                           -0.0003 -0.5574  0.0047  0.3925 -0.0038
                                            0.7299 -0.0149 -0.0392 -0.0156 -0.0148
                                            0.0001  0.0001  0.0099  0.0111
   204. (0.02392) BD*( 1) C   4 - C   7  
                ( 49.08%)   0.7006* C   4 s( 26.67%)p 2.75( 73.29%)d 0.00(  0.04%)
                                           -0.0001 -0.5164 -0.0023  0.7965  0.0017
                                           -0.0666 -0.0166  0.3058 -0.0152  0.0027
                                           -0.0123  0.0013 -0.0153  0.0064
                ( 50.92%)  -0.7136* C   7 s( 27.90%)p 2.58( 72.05%)d 0.00(  0.04%)
                                           -0.0003 -0.5282  0.0027 -0.7882  0.0043
                                            0.0617 -0.0152 -0.3082 -0.0113  0.0035
                                           -0.0122  0.0013 -0.0152  0.0065
   205. (0.02394) BD*( 1) C   4 - H  15  
                ( 38.68%)   0.6219* C   4 s( 19.96%)p 4.01( 79.99%)d 0.00(  0.05%)
                                            0.0003 -0.4467  0.0100  0.0611  0.0005
                                            0.1863 -0.0076 -0.8726  0.0020 -0.0008
                                            0.0018  0.0064  0.0007 -0.0209
                ( 61.32%)  -0.7831* H  15 s( 99.92%)p 0.00(  0.08%)
                                           -0.9996  0.0056 -0.0018 -0.0058  0.0283
   206. (0.01500) BD*( 1) C   5 - O   6  
                ( 67.87%)   0.8239* C   5 s( 20.72%)p 3.81( 78.99%)d 0.01(  0.29%)
                                            0.0000  0.4533  0.0413  0.1837  0.0112
                                            0.2005  0.0160 -0.8446 -0.0472  0.0041
                                           -0.0185 -0.0203 -0.0003  0.0463
                ( 32.13%)  -0.5668* O   6 s( 32.81%)p 2.05( 67.12%)d 0.00(  0.07%)
                                           -0.0001  0.5728  0.0032 -0.1436 -0.0004
                                           -0.1257 -0.0015  0.7967 -0.0001  0.0022
                                           -0.0034  0.0032 -0.0020  0.0254
   207. (0.02821) BD*( 1) C   5 - H  16  
                ( 40.36%)   0.6353* C   5 s( 24.08%)p 3.15( 75.87%)d 0.00(  0.05%)
                                            0.0000 -0.4906  0.0073  0.4854 -0.0175
                                           -0.6524  0.0007 -0.3118 -0.0018  0.0158
                                            0.0077 -0.0121  0.0040  0.0084
                ( 59.64%)  -0.7723* H  16 s( 99.92%)p 0.00(  0.08%)
                                           -0.9996  0.0057 -0.0169  0.0197  0.0127
   208. (0.02829) BD*( 1) C   5 - H  17  
                ( 40.60%)   0.6372* C   5 s( 24.23%)p 3.13( 75.72%)d 0.00(  0.05%)
                                            0.0000 -0.4921  0.0089 -0.7585  0.0097
                                            0.0090 -0.0167 -0.4260 -0.0016  0.0012
                                           -0.0181 -0.0003 -0.0139  0.0044
                ( 59.40%)  -0.7707* H  17 s( 99.92%)p 0.00(  0.08%)
                                           -0.9996  0.0055  0.0233 -0.0010  0.0165
   209. (0.00543) BD*( 1) O   6 - H  18  
                ( 26.92%)   0.5189* O   6 s( 19.78%)p 4.05( 80.14%)d 0.00(  0.08%)
                                           -0.0002 -0.4442 -0.0230 -0.3932 -0.0142
                                           -0.7939 -0.0248  0.1229  0.0228 -0.0179
                                           -0.0041 -0.0084  0.0154  0.0136
                ( 73.08%)  -0.8549* H  18 s( 99.61%)p 0.00(  0.39%)
                                           -0.9981  0.0028  0.0272  0.0548 -0.0112
   210. (0.01490) BD*( 1) C   7 - C   8  
                ( 49.72%)   0.7052* C   7 s( 28.16%)p 2.55( 71.79%)d 0.00(  0.04%)
                                           -0.0002 -0.5306 -0.0071  0.4416  0.0289
                                            0.7185 -0.0147 -0.0755 -0.0019 -0.0151
                                            0.0018  0.0032  0.0096  0.0103
                ( 50.28%)  -0.7091* C   8 s( 27.93%)p 2.58( 72.03%)d 0.00(  0.04%)
                                           -0.0003 -0.5285 -0.0014 -0.4249  0.0255
                                           -0.7301 -0.0203  0.0749  0.0015 -0.0164
                                            0.0020  0.0029  0.0071  0.0103
   211. (0.01297) BD*( 1) C   7 - H  19  
                ( 39.00%)   0.6245* C   7 s( 22.02%)p 3.54( 77.94%)d 0.00(  0.04%)
                                            0.0001 -0.4692 -0.0040  0.4256  0.0044
                                           -0.6518  0.0042 -0.4161  0.0173  0.0127
                                            0.0085 -0.0127  0.0058  0.0027
                ( 61.00%)  -0.7810* H  19 s( 99.92%)p 0.00(  0.08%)
                                           -0.9996  0.0027 -0.0141  0.0214  0.0120
   212. (0.01816) BD*( 1) C   7 - H  20  
                ( 38.56%)   0.6210* C   7 s( 21.81%)p 3.58( 78.14%)d 0.00(  0.04%)
                                           -0.0002  0.4670 -0.0063  0.0380 -0.0143
                                            0.2327  0.0166 -0.8517  0.0031  0.0005
                                           -0.0028 -0.0082 -0.0013  0.0191
                ( 61.44%)  -0.7838* H  20 s( 99.92%)p 0.00(  0.08%)
                                            0.9996 -0.0053 -0.0015 -0.0103  0.0272
   213. (0.01691) BD*( 1) C   8 - C   9  
                ( 49.83%)   0.7059* C   8 s( 27.99%)p 2.57( 71.97%)d 0.00(  0.04%)
                                           -0.0003 -0.5290 -0.0012 -0.4009  0.0261
                                            0.6536  0.0176  0.3615  0.0081  0.0139
                                            0.0081 -0.0113  0.0049  0.0050
                ( 50.17%)  -0.7083* C   9 s( 27.76%)p 2.60( 72.19%)d 0.00(  0.04%)
                                           -0.0003 -0.5269 -0.0020  0.4295  0.0309
                                           -0.6407  0.0117 -0.3550  0.0018  0.0129
                                            0.0071 -0.0125  0.0072  0.0047
   214. (0.01268) BD*( 1) C   8 - H  21  
                ( 38.82%)   0.6231* C   8 s( 22.47%)p 3.45( 77.49%)d 0.00(  0.04%)
                                           -0.0001  0.4740  0.0054 -0.8011  0.0051
                                            0.0874 -0.0043 -0.3537  0.0165 -0.0034
                                            0.0132 -0.0018  0.0147 -0.0046
                ( 61.18%)  -0.7822* H  21 s( 99.92%)p 0.00(  0.08%)
                                            0.9996 -0.0025  0.0265 -0.0026  0.0102
   215. (0.01848) BD*( 1) C   8 - H  22  
                ( 39.44%)   0.6280* C   8 s( 21.49%)p 3.65( 78.46%)d 0.00(  0.05%)
                                            0.0002 -0.4636  0.0070  0.1246  0.0228
                                            0.1755 -0.0008 -0.8589  0.0050 -0.0005
                                            0.0032  0.0072  0.0001 -0.0200
                ( 60.56%)  -0.7782* H  22 s( 99.92%)p 0.00(  0.08%)
                                           -0.9996  0.0045 -0.0068 -0.0057  0.0271
   216. (0.01472) BD*( 1) C   9 - C  10  
                ( 50.07%)   0.7076* C   9 s( 28.04%)p 2.56( 71.92%)d 0.00(  0.04%)
                                            0.0003  0.5295  0.0002  0.7870  0.0019
                                           -0.0770 -0.0331  0.3047 -0.0034 -0.0012
                                            0.0128 -0.0003  0.0153 -0.0060
                ( 49.93%)  -0.7066* C  10 s( 27.97%)p 2.57( 71.99%)d 0.00(  0.04%)
                                            0.0002  0.5288  0.0070 -0.7890 -0.0033
                                            0.0536 -0.0319 -0.3057 -0.0081 -0.0041
                                            0.0120 -0.0017  0.0154 -0.0068
   217. (0.01268) BD*( 1) C   9 - H  23  
                ( 38.85%)   0.6233* C   9 s( 22.47%)p 3.45( 77.49%)d 0.00(  0.04%)
                                            0.0001 -0.4740 -0.0054  0.4398 -0.0046
                                            0.7523 -0.0084 -0.1232  0.0156 -0.0155
                                            0.0028  0.0048  0.0086  0.0090
                ( 61.15%)  -0.7820* H  23 s( 99.92%)p 0.00(  0.08%)
                                           -0.9996  0.0024 -0.0141 -0.0246  0.0025
   218. (0.01800) BD*( 1) C   9 - H  24  
                ( 39.24%)   0.6264* C   9 s( 21.61%)p 3.63( 78.34%)d 0.00(  0.05%)
                                           -0.0002  0.4648 -0.0067  0.0377 -0.0115
                                            0.1271 -0.0202 -0.8748 -0.0015  0.0008
                                           -0.0024 -0.0068 -0.0009  0.0201
                ( 60.76%)  -0.7795* H  24 s( 99.92%)p 0.00(  0.08%)
                                            0.9996 -0.0044 -0.0001 -0.0016  0.0286
   219. (0.01938) BD*( 1) C  10 - H  25  
                ( 39.57%)   0.6290* C  10 s( 21.20%)p 3.71( 78.75%)d 0.00(  0.05%)
                                            0.0002 -0.4604  0.0071  0.0387 -0.0062
                                            0.2063  0.0230 -0.8619  0.0045 -0.0001
                                            0.0023  0.0067  0.0004 -0.0203
                ( 60.43%)  -0.7774* H  25 s( 99.92%)p 0.00(  0.08%)
                                           -0.9996  0.0048 -0.0000 -0.0092  0.0268
   220. (0.01345) BD*( 1) C  10 - H  26  
                ( 37.77%)   0.6145* C  10 s( 22.90%)p 3.37( 77.06%)d 0.00(  0.04%)
                                           -0.0001  0.4785  0.0057  0.4282 -0.0061
                                           -0.6574 -0.0017 -0.3935  0.0154 -0.0130
                                           -0.0079  0.0117 -0.0053 -0.0032
                ( 62.23%)  -0.7889* H  26 s( 99.91%)p 0.00(  0.09%)
                                            0.9996 -0.0040 -0.0167  0.0214  0.0115


 NHO Directionality and "Bond Bending" (deviations from line of nuclear centers)

         [Thresholds for printing:  angular deviation  >  1.0 degree]
                                    hybrid p-character > 25.0%
                                    orbital occupancy  >  0.10e

                                Line of Centers        Hybrid 1              Hybrid 2
                                ---------------  -------------------   ------------------
                NBO               Theta   Phi    Theta   Phi    Dev    Theta   Phi    Dev
 ========================================================================================
     1. BD (   1) O   1 - C   2    63.1  118.0    62.0  116.4   1.8    115.4  300.3   2.5
     2. BD (   1) O   1 - H  11    71.5  355.2    74.6  351.1   5.0      --     --    --
     3. BD (   1) C   2 - C   3   108.8  174.2   110.2  175.3   1.7      --     --    --
     4. BD (   1) C   2 - H  12     6.4  269.1     9.2  290.2   4.0      --     --    --
     5. BD (   1) C   2 - H  13   102.0   58.8   102.3   55.1   3.6      --     --    --
     6. BD (   1) C   3 - C   4    64.0  122.4    63.4  120.9   1.5    115.7  304.2   1.7
     7. BD (   1) C   3 - C  10    83.6  238.9    83.9  240.3   1.5     96.7   57.7   1.2
    10. BD (   1) C   4 - C   7   111.0  175.5   109.9  174.0   1.7     67.9  356.6   1.6
    12. BD (   1) C   5 - O   6   164.6   44.5   161.9   48.0   2.8     13.6  221.5   2.0
    13. BD (   1) C   5 - H  16    66.2  128.6    68.7  125.7   3.6      --     --    --
    14. BD (   1) C   5 - H  17    57.7  358.0    60.3    0.6   3.4      --     --    --
    15. BD (   1) O   6 - H  18    94.2   64.1    99.1   63.5   4.9      --     --    --
    16. BD (   1) C   7 - C   8    84.8  239.0    84.8  236.2   2.8     95.1   62.0   2.9
    17. BD (   1) C   7 - H  19    61.8  122.9    62.8  123.6   1.2      --     --    --
    18. BD (   1) C   7 - H  20   164.2   78.3   163.6   84.6   1.9      --     --    --
    19. BD (   1) C   8 - C   9   115.0  302.7   115.7  299.2   3.2     65.6  126.2   3.3
    21. BD (   1) C   8 - H  22    14.0  235.1    15.0  229.8   1.7      --     --    --
    22. BD (   1) C   9 - C  10    68.8  355.3    69.3  352.1   3.0    111.6  178.4   3.0
    24. BD (   1) C   9 - H  24   171.2   72.7   172.8   76.2   1.7      --     --    --
    25. BD (   1) C  10 - H  25    13.4  260.3    15.1  261.9   1.8      --     --    --
    26. BD (   1) C  10 - H  26   116.6  303.9   115.8  302.6   1.4      --     --    --
    37. LP (   1) O   1             --     --    130.1  238.9   --       --     --    --
    38. LP (   2) O   1             --     --    139.2   63.3   --       --     --    --
    39. LP (   1) O   6             --     --    144.0  250.3   --       --     --    --
    40. LP (   2) O   6             --     --     85.0  334.1   --       --     --    --


 Second Order Perturbation Theory Analysis of Fock Matrix in NBO Basis

     Threshold for printing:   0.50 kcal/mol
                                                                              E(2)  E(j)-E(i) F(i,j)
         Donor NBO (i)                     Acceptor NBO (j)                 kcal/mol   a.u.    a.u. 
 ===================================================================================================

 within unit  1
   1. BD (   1) O   1 - C   2        / 60. RY*(   2) C   3                    0.57    1.71    0.028
   1. BD (   1) O   1 - C   2        /200. BD*(   1) C   3 - C   4            1.95    1.22    0.044
   2. BD (   1) O   1 - H  11        / 51. RY*(   2) C   2                    0.78    1.63    0.032
   2. BD (   1) O   1 - H  11        /197. BD*(   1) C   2 - C   3            3.01    1.10    0.052
   3. BD (   1) C   2 - C   3        / 42. RY*(   2) O   1                    0.70    2.03    0.034
   3. BD (   1) C   2 - C   3        / 69. RY*(   2) C   4                    1.04    1.51    0.036
   3. BD (   1) C   2 - C   3        /123. RY*(   2) C  10                    1.22    1.41    0.037
   3. BD (   1) C   2 - C   3        /196. BD*(   1) O   1 - H  11            1.83    1.03    0.039
   3. BD (   1) C   2 - C   3        /198. BD*(   1) C   2 - H  12            0.54    1.02    0.021
   3. BD (   1) C   2 - C   3        /199. BD*(   1) C   2 - H  13            0.73    1.04    0.025
   3. BD (   1) C   2 - C   3        /200. BD*(   1) C   3 - C   4            1.47    0.99    0.034
   3. BD (   1) C   2 - C   3        /201. BD*(   1) C   3 - C  10            1.47    1.00    0.034
   3. BD (   1) C   2 - C   3        /202. BD*(   1) C   3 - H  14            0.76    1.06    0.025
   3. BD (   1) C   2 - C   3        /204. BD*(   1) C   4 - C   7            2.11    0.99    0.041
   3. BD (   1) C   2 - C   3        /216. BD*(   1) C   9 - C  10            2.18    1.01    0.042
   4. BD (   1) C   2 - H  12        / 41. RY*(   1) O   1                    0.70    1.67    0.031
   4. BD (   1) C   2 - H  12        / 61. RY*(   3) C   3                    1.22    1.39    0.037
   4. BD (   1) C   2 - H  12        /202. BD*(   1) C   3 - H  14            3.04    0.96    0.048
   5. BD (   1) C   2 - H  13        / 41. RY*(   1) O   1                    0.57    1.67    0.028
   5. BD (   1) C   2 - H  13        /197. BD*(   1) C   2 - C   3            0.68    0.90    0.022
   5. BD (   1) C   2 - H  13        /201. BD*(   1) C   3 - C  10            3.50    0.90    0.050
   6. BD (   1) C   3 - C   4        / 51. RY*(   2) C   2                    0.89    1.51    0.033
   6. BD (   1) C   3 - C   4        / 95. RY*(   1) C   7                    1.26    1.58    0.040
   6. BD (   1) C   3 - C   4        /122. RY*(   1) C  10                    1.28    1.59    0.041
   6. BD (   1) C   3 - C   4        /195. BD*(   1) O   1 - C   2            2.14    0.88    0.039
   6. BD (   1) C   3 - C   4        /197. BD*(   1) C   2 - C   3            1.04    0.98    0.029
   6. BD (   1) C   3 - C   4        /201. BD*(   1) C   3 - C  10            1.38    0.98    0.033
   6. BD (   1) C   3 - C   4        /202. BD*(   1) C   3 - H  14            0.77    1.04    0.025
   6. BD (   1) C   3 - C   4        /203. BD*(   1) C   4 - C   5            1.25    0.97    0.031
   6. BD (   1) C   3 - C   4        /204. BD*(   1) C   4 - C   7            1.36    0.97    0.033
   6. BD (   1) C   3 - C   4        /205. BD*(   1) C   4 - H  15            0.82    1.01    0.026
   6. BD (   1) C   3 - C   4        /207. BD*(   1) C   5 - H  16            1.50    1.00    0.035
   6. BD (   1) C   3 - C   4        /211. BD*(   1) C   7 - H  19            1.76    1.03    0.038
   6. BD (   1) C   3 - C   4        /220. BD*(   1) C  10 - H  26            1.70    1.05    0.038
   7. BD (   1) C   3 - C  10        / 50. RY*(   1) C   2                    0.75    1.41    0.029
   7. BD (   1) C   3 - C  10        / 68. RY*(   1) C   4                    0.78    1.61    0.032
   7. BD (   1) C   3 - C  10        / 69. RY*(   2) C   4                    0.53    1.49    0.025
   7. BD (   1) C   3 - C  10        /113. RY*(   1) C   9                    1.10    1.60    0.038
   7. BD (   1) C   3 - C  10        /197. BD*(   1) C   2 - C   3            1.23    0.98    0.031
   7. BD (   1) C   3 - C  10        /199. BD*(   1) C   2 - H  13            1.71    1.02    0.037
   7. BD (   1) C   3 - C  10        /200. BD*(   1) C   3 - C   4            1.76    0.97    0.037
   7. BD (   1) C   3 - C  10        /202. BD*(   1) C   3 - H  14            0.76    1.04    0.025
   7. BD (   1) C   3 - C  10        /203. BD*(   1) C   4 - C   5            2.67    0.97    0.045
   7. BD (   1) C   3 - C  10        /216. BD*(   1) C   9 - C  10            1.17    0.99    0.030
   7. BD (   1) C   3 - C  10        /217. BD*(   1) C   9 - H  23            1.82    1.03    0.039
   7. BD (   1) C   3 - C  10        /219. BD*(   1) C  10 - H  25            0.52    1.01    0.021
   7. BD (   1) C   3 - C  10        /220. BD*(   1) C  10 - H  26            0.75    1.05    0.025
   8. BD (   1) C   3 - H  14        /198. BD*(   1) C   2 - H  12            3.28    0.88    0.048
   8. BD (   1) C   3 - H  14        /205. BD*(   1) C   4 - H  15            3.39    0.89    0.049
   8. BD (   1) C   3 - H  14        /219. BD*(   1) C  10 - H  25            3.29    0.90    0.049
   9. BD (   1) C   4 - C   5        / 59. RY*(   1) C   3                    0.71    1.63    0.031
   9. BD (   1) C   4 - C   5        / 61. RY*(   3) C   3                    0.65    1.49    0.028
   9. BD (   1) C   4 - C   5        / 86. RY*(   1) O   6                    0.86    2.00    0.037
   9. BD (   1) C   4 - C   5        / 96. RY*(   2) C   7                    1.39    1.42    0.040
   9. BD (   1) C   4 - C   5        /200. BD*(   1) C   3 - C   4            1.59    1.00    0.036
   9. BD (   1) C   4 - C   5        /201. BD*(   1) C   3 - C  10            2.04    1.01    0.040
   9. BD (   1) C   4 - C   5        /204. BD*(   1) C   4 - C   7            1.50    1.00    0.035
   9. BD (   1) C   4 - C   5        /205. BD*(   1) C   4 - H  15            0.68    1.04    0.024
   9. BD (   1) C   4 - C   5        /207. BD*(   1) C   5 - H  16            0.66    1.03    0.023
   9. BD (   1) C   4 - C   5        /208. BD*(   1) C   5 - H  17            0.69    1.03    0.024
   9. BD (   1) C   4 - C   5        /209. BD*(   1) O   6 - H  18            1.87    1.03    0.039
   9. BD (   1) C   4 - C   5        /210. BD*(   1) C   7 - C   8            2.24    1.01    0.043
  10. BD (   1) C   4 - C   7        / 60. RY*(   2) C   3                    0.86    1.47    0.032
  10. BD (   1) C   4 - C   7        / 78. RY*(   2) C   5                    1.02    1.49    0.035
  10. BD (   1) C   4 - C   7        /104. RY*(   1) C   8                    1.10    1.60    0.038
  10. BD (   1) C   4 - C   7        /197. BD*(   1) C   2 - C   3            2.49    0.98    0.044
  10. BD (   1) C   4 - C   7        /200. BD*(   1) C   3 - C   4            1.77    0.97    0.037
  10. BD (   1) C   4 - C   7        /203. BD*(   1) C   4 - C   5            1.20    0.97    0.030
  10. BD (   1) C   4 - C   7        /205. BD*(   1) C   4 - H  15            0.79    1.02    0.025
  10. BD (   1) C   4 - C   7        /208. BD*(   1) C   5 - H  17            1.75    1.01    0.037
  10. BD (   1) C   4 - C   7        /210. BD*(   1) C   7 - C   8            1.18    0.99    0.031
  10. BD (   1) C   4 - C   7        /211. BD*(   1) C   7 - H  19            0.66    1.03    0.023
  10. BD (   1) C   4 - C   7        /212. BD*(   1) C   7 - H  20            0.54    1.03    0.021
  10. BD (   1) C   4 - C   7        /214. BD*(   1) C   8 - H  21            1.75    1.04    0.038
  11. BD (   1) C   4 - H  15        / 59. RY*(   1) C   3                    0.50    1.49    0.025
  11. BD (   1) C   4 - H  15        /202. BD*(   1) C   3 - H  14            3.10    0.93    0.048
  11. BD (   1) C   4 - H  15        /206. BD*(   1) C   5 - O   6            4.46    0.77    0.052
  11. BD (   1) C   4 - H  15        /212. BD*(   1) C   7 - H  20            3.10    0.92    0.048
  12. BD (   1) C   5 - O   6        /160. RY*(   2) H  18                    0.77    1.64    0.032
  12. BD (   1) C   5 - O   6        /205. BD*(   1) C   4 - H  15            1.46    1.27    0.039
  13. BD (   1) C   5 - H  16        / 87. RY*(   2) O   6                    0.65    1.69    0.030
  13. BD (   1) C   5 - H  16        /200. BD*(   1) C   3 - C   4            3.81    0.90    0.052
  13. BD (   1) C   5 - H  16        /203. BD*(   1) C   4 - C   5            0.66    0.90    0.022
  14. BD (   1) C   5 - H  17        / 87. RY*(   2) O   6                    0.52    1.69    0.027
  14. BD (   1) C   5 - H  17        /203. BD*(   1) C   4 - C   5            0.59    0.90    0.021
  14. BD (   1) C   5 - H  17        /204. BD*(   1) C   4 - C   7            3.31    0.90    0.049
  15. BD (   1) O   6 - H  18        / 79. RY*(   3) C   5                    1.17    1.91    0.042
  15. BD (   1) O   6 - H  18        /203. BD*(   1) C   4 - C   5            3.02    1.10    0.052
  16. BD (   1) C   7 - C   8        / 68. RY*(   1) C   4                    0.84    1.62    0.033
  16. BD (   1) C   7 - C   8        /113. RY*(   1) C   9                    1.03    1.61    0.036
  16. BD (   1) C   7 - C   8        /203. BD*(   1) C   4 - C   5            2.33    0.98    0.043
  16. BD (   1) C   7 - C   8        /204. BD*(   1) C   4 - C   7            1.36    0.98    0.033
  16. BD (   1) C   7 - C   8        /211. BD*(   1) C   7 - H  19            0.75    1.03    0.025
  16. BD (   1) C   7 - C   8        /212. BD*(   1) C   7 - H  20            0.61    1.04    0.022
  16. BD (   1) C   7 - C   8        /213. BD*(   1) C   8 - C   9            1.15    0.99    0.030
  16. BD (   1) C   7 - C   8        /214. BD*(   1) C   8 - H  21            0.71    1.04    0.024
  16. BD (   1) C   7 - C   8        /215. BD*(   1) C   8 - H  22            0.53    1.03    0.021
  16. BD (   1) C   7 - C   8        /217. BD*(   1) C   9 - H  23            2.01    1.04    0.041
  17. BD (   1) C   7 - H  19        /105. RY*(   2) C   8                    0.56    1.63    0.027
  17. BD (   1) C   7 - H  19        /200. BD*(   1) C   3 - C   4            3.43    0.87    0.049
  17. BD (   1) C   7 - H  19        /213. BD*(   1) C   8 - C   9            3.35    0.88    0.048
  18. BD (   1) C   7 - H  20        /205. BD*(   1) C   4 - H  15            3.35    0.91    0.049
  18. BD (   1) C   7 - H  20        /215. BD*(   1) C   8 - H  22            3.12    0.91    0.048
  19. BD (   1) C   8 - C   9        / 95. RY*(   1) C   7                    1.04    1.59    0.036
  19. BD (   1) C   8 - C   9        /122. RY*(   1) C  10                    1.02    1.59    0.036
  19. BD (   1) C   8 - C   9        /210. BD*(   1) C   7 - C   8            1.16    0.99    0.030
  19. BD (   1) C   8 - C   9        /211. BD*(   1) C   7 - H  19            2.06    1.03    0.041
  19. BD (   1) C   8 - C   9        /214. BD*(   1) C   8 - H  21            0.74    1.04    0.025
  19. BD (   1) C   8 - C   9        /215. BD*(   1) C   8 - H  22            0.53    1.02    0.021
  19. BD (   1) C   8 - C   9        /216. BD*(   1) C   9 - C  10            1.14    0.99    0.030
  19. BD (   1) C   8 - C   9        /217. BD*(   1) C   9 - H  23            0.70    1.04    0.024
  19. BD (   1) C   8 - C   9        /218. BD*(   1) C   9 - H  24            0.52    1.03    0.021
  19. BD (   1) C   8 - C   9        /220. BD*(   1) C  10 - H  26            1.98    1.06    0.041
  20. BD (   1) C   8 - H  21        /114. RY*(   2) C   9                    0.54    1.64    0.027
  20. BD (   1) C   8 - H  21        /204. BD*(   1) C   4 - C   7            3.57    0.87    0.050
  20. BD (   1) C   8 - H  21        /216. BD*(   1) C   9 - C  10            3.28    0.89    0.048
  21. BD (   1) C   8 - H  22        /212. BD*(   1) C   7 - H  20            3.28    0.92    0.049
  21. BD (   1) C   8 - H  22        /218. BD*(   1) C   9 - H  24            3.24    0.92    0.049
  22. BD (   1) C   9 - C  10        / 59. RY*(   1) C   3                    0.90    1.60    0.034
  22. BD (   1) C   9 - C  10        /104. RY*(   1) C   8                    1.02    1.60    0.036
  22. BD (   1) C   9 - C  10        /197. BD*(   1) C   2 - C   3            2.43    0.98    0.044
  22. BD (   1) C   9 - C  10        /201. BD*(   1) C   3 - C  10            1.40    0.98    0.033
  22. BD (   1) C   9 - C  10        /213. BD*(   1) C   8 - C   9            1.14    0.98    0.030
  22. BD (   1) C   9 - C  10        /214. BD*(   1) C   8 - H  21            2.06    1.04    0.041
  22. BD (   1) C   9 - C  10        /217. BD*(   1) C   9 - H  23            0.73    1.04    0.025
  22. BD (   1) C   9 - C  10        /218. BD*(   1) C   9 - H  24            0.55    1.03    0.021
  22. BD (   1) C   9 - C  10        /219. BD*(   1) C  10 - H  25            0.56    1.02    0.021
  22. BD (   1) C   9 - C  10        /220. BD*(   1) C  10 - H  26            0.79    1.06    0.026
  23. BD (   1) C   9 - H  23        /105. RY*(   2) C   8                    0.52    1.62    0.026
  23. BD (   1) C   9 - H  23        /201. BD*(   1) C   3 - C  10            3.45    0.88    0.049
  23. BD (   1) C   9 - H  23        /210. BD*(   1) C   7 - C   8            3.38    0.88    0.049
  24. BD (   1) C   9 - H  24        /215. BD*(   1) C   8 - H  22            3.27    0.91    0.049
  24. BD (   1) C   9 - H  24        /219. BD*(   1) C  10 - H  25            3.37    0.91    0.049
  25. BD (   1) C  10 - H  25        / 60. RY*(   2) C   3                    0.96    1.36    0.032
  25. BD (   1) C  10 - H  25        /202. BD*(   1) C   3 - H  14            3.15    0.93    0.048
  25. BD (   1) C  10 - H  25        /218. BD*(   1) C   9 - H  24            3.15    0.91    0.048
  26. BD (   1) C  10 - H  26        /114. RY*(   2) C   9                    0.54    1.63    0.027
  26. BD (   1) C  10 - H  26        /200. BD*(   1) C   3 - C   4            3.62    0.86    0.050
  26. BD (   1) C  10 - H  26        /201. BD*(   1) C   3 - C  10            0.60    0.87    0.020
  26. BD (   1) C  10 - H  26        /213. BD*(   1) C   8 - C   9            3.36    0.87    0.048
  27. CR (   1) O   1                / 50. RY*(   1) C   2                    0.57   19.78    0.095
  27. CR (   1) O   1                / 51. RY*(   2) C   2                    0.80   19.89    0.113
  27. CR (   1) O   1                / 54. RY*(   5) C   2                    1.10   20.15    0.133
  28. CR (   1) C   2                / 61. RY*(   3) C   3                    1.09   11.01    0.098
  28. CR (   1) C   2                /135. RY*(   1) H  12                    0.52   10.50    0.066
  28. CR (   1) C   2                /139. RY*(   1) H  13                    0.57   10.52    0.069
  28. CR (   1) C   2                /195. BD*(   1) O   1 - C   2            1.05   10.43    0.094
  28. CR (   1) C   2                /197. BD*(   1) C   2 - C   3            0.62   10.53    0.072
  29. CR (   1) C   3                / 70. RY*(   3) C   4                    1.35   10.89    0.108
  29. CR (   1) C   3                /143. RY*(   1) H  14                    0.68   10.47    0.076
  30. CR (   1) C   4                / 61. RY*(   3) C   3                    0.52   10.95    0.068
  30. CR (   1) C   4                /147. RY*(   1) H  15                    0.60   10.46    0.071
  31. CR (   1) C   5                / 71. RY*(   4) C   4                    0.72   11.17    0.080
  31. CR (   1) C   5                /151. RY*(   1) H  16                    0.53   10.50    0.066
  31. CR (   1) C   5                /155. RY*(   1) H  17                    0.53   10.52    0.067
  31. CR (   1) C   5                /203. BD*(   1) C   4 - C   5            0.60   10.52    0.072
  31. CR (   1) C   5                /206. BD*(   1) C   5 - O   6            1.06   10.43    0.094
  32. CR (   1) O   6                / 77. RY*(   1) C   5                    1.09   19.73    0.131
  32. CR (   1) O   6                / 79. RY*(   3) C   5                    0.72   20.16    0.108
  32. CR (   1) O   6                / 81. RY*(   5) C   5                    0.95   20.25    0.124
  33. CR (   1) C   7                / 69. RY*(   2) C   4                    0.97   10.97    0.092
  33. CR (   1) C   7                /106. RY*(   3) C   8                    0.91   10.73    0.088
  33. CR (   1) C   7                /163. RY*(   1) H  19                    0.56   10.45    0.069
  33. CR (   1) C   7                /167. RY*(   1) H  20                    0.64   10.46    0.073
  34. CR (   1) C   8                / 96. RY*(   2) C   7                    0.51   10.88    0.066
  34. CR (   1) C   8                /115. RY*(   3) C   9                    0.92   10.72    0.089
  34. CR (   1) C   8                /171. RY*(   1) H  21                    0.57   10.44    0.069
  34. CR (   1) C   8                /175. RY*(   1) H  22                    0.58   10.46    0.070
  35. CR (   1) C   9                /106. RY*(   3) C   8                    0.85   10.73    0.085
  35. CR (   1) C   9                /123. RY*(   2) C  10                    0.53   10.87    0.068
  35. CR (   1) C   9                /179. RY*(   1) H  23                    0.57   10.44    0.069
  35. CR (   1) C   9                /183. RY*(   1) H  24                    0.59   10.46    0.070
  36. CR (   1) C  10                / 60. RY*(   2) C   3                    0.97   10.94    0.092
  36. CR (   1) C  10                /115. RY*(   3) C   9                    0.89   10.71    0.087
  36. CR (   1) C  10                /187. RY*(   1) H  25                    0.57   10.46    0.069
  36. CR (   1) C  10                /191. RY*(   1) H  26                    0.67   10.45    0.075
  37. LP (   1) O   1                / 50. RY*(   1) C   2                    0.90    1.41    0.032
  37. LP (   1) O   1                / 52. RY*(   3) C   2                    0.69    1.53    0.029
  37. LP (   1) O   1                /133. RY*(   3) H  11                    0.91    2.14    0.040
  37. LP (   1) O   1                /197. BD*(   1) C   2 - C   3            0.77    0.98    0.025
  37. LP (   1) O   1                /198. BD*(   1) C   2 - H  12            1.19    1.00    0.031
  37. LP (   1) O   1                /199. BD*(   1) C   2 - H  13            1.25    1.02    0.032
  38. LP (   2) O   1                / 53. RY*(   4) C   2                    1.09    2.52    0.047
  38. LP (   2) O   1                /131. RY*(   1) H  11                    1.36    1.43    0.040
  38. LP (   2) O   1                /132. RY*(   2) H  11                    1.62    1.53    0.045
  38. LP (   2) O   1                /198. BD*(   1) C   2 - H  12            7.03    0.72    0.064
  38. LP (   2) O   1                /199. BD*(   1) C   2 - H  13            6.10    0.74    0.060
  39. LP (   1) O   6                / 77. RY*(   1) C   5                    1.39    1.35    0.039
  39. LP (   1) O   6                /161. RY*(   3) H  18                    0.91    2.07    0.039
  39. LP (   1) O   6                /203. BD*(   1) C   4 - C   5            0.77    0.97    0.024
  39. LP (   1) O   6                /207. BD*(   1) C   5 - H  16            1.33    1.01    0.033
  39. LP (   1) O   6                /208. BD*(   1) C   5 - H  17            1.19    1.01    0.031
  40. LP (   2) O   6                / 80. RY*(   4) C   5                    1.11    2.52    0.048
  40. LP (   2) O   6                /159. RY*(   1) H  18                    2.30    1.94    0.060
  40. LP (   2) O   6                /207. BD*(   1) C   5 - H  16            6.30    0.73    0.061
  40. LP (   2) O   6                /208. BD*(   1) C   5 - H  17            6.88    0.73    0.064


 Natural Bond Orbitals (Summary):

                                                            Principal Delocalizations
           NBO                        Occupancy    Energy   (geminal,vicinal,remote)
 ====================================================================================
 Molecular unit  1  (C8H16O2)
     1. BD (   1) O   1 - C   2          1.99449    -0.81092  200(v),60(v)
     2. BD (   1) O   1 - H  11          1.98870    -0.68543  197(v),51(v)
     3. BD (   1) C   2 - C   3          1.97491    -0.58430  216(v),204(v),196(v),200(g)
                                                    201(g),123(v),69(v),202(g)
                                                    199(g),42(v),198(g)
     4. BD (   1) C   2 - H  12          1.98725    -0.48417  202(v),61(v),41(v)
     5. BD (   1) C   2 - H  13          1.98611    -0.48581  201(v),197(g),41(v)
     6. BD (   1) C   3 - C   4          1.96271    -0.56429  195(v),211(v),220(v),207(v)
                                                    201(g),204(g),122(v),95(v)
                                                    203(g),197(g),51(v),205(g)
                                                    202(g)
     7. BD (   1) C   3 - C  10          1.97089    -0.56229  203(v),217(v),200(g),199(v)
                                                    197(g),216(g),113(v),68(v)
                                                    202(g),220(g),50(v),69(v)
                                                    219(g)
     8. BD (   1) C   3 - H  14          1.96236    -0.44700  205(v),219(v),198(v)
     9. BD (   1) C   4 - C   5          1.97471    -0.59149  210(v),201(v),209(v),200(g)
                                                    204(g),96(v),86(v),59(v)
                                                    208(g),205(g),207(g),61(v)
    10. BD (   1) C   4 - C   7          1.97201    -0.56824  197(v),200(g),214(v),208(v)
                                                    203(g),210(g),104(v),78(v)
                                                    60(v),205(g),211(g),212(g)
    11. BD (   1) C   4 - H  15          1.96459    -0.46025  206(v),212(v),202(v)
    12. BD (   1) C   5 - O   6          1.99457    -0.81844  205(v),160(v)
    13. BD (   1) C   5 - H  16          1.98655    -0.49110  200(v),203(g),87(v)
    14. BD (   1) C   5 - H  17          1.98669    -0.49346  204(v),203(g),87(v)
    15. BD (   1) O   6 - H  18          1.98858    -0.69349  203(v),79(v)
    16. BD (   1) C   7 - C   8          1.98035    -0.57269  203(v),217(v),204(g),213(g)
                                                    113(v),68(v),211(g),214(g)
                                                    212(g),215(g)
    17. BD (   1) C   7 - H  19          1.97951    -0.46326  200(v),213(v),105(v)
    18. BD (   1) C   7 - H  20          1.97707    -0.45882  205(v),215(v)
    19. BD (   1) C   8 - C   9          1.98094    -0.57005  211(v),220(v),210(g),216(g)
                                                    95(v),122(v),214(g),217(g)
                                                    215(g),218(g)
    20. BD (   1) C   8 - H  21          1.97940    -0.46311  204(v),216(v),114(v)
    21. BD (   1) C   8 - H  22          1.97794    -0.46099  212(v),218(v)
    22. BD (   1) C   9 - C  10          1.97988    -0.56826  197(v),214(v),201(g),213(g)
                                                    104(v),59(v),220(g),217(g)
                                                    219(g),218(g)
    23. BD (   1) C   9 - H  23          1.97919    -0.46084  201(v),210(v),105(v)
    24. BD (   1) C   9 - H  24          1.97727    -0.45811  219(v),215(v)
    25. BD (   1) C  10 - H  25          1.97805    -0.45582  218(v),202(v),60(v)
    26. BD (   1) C  10 - H  26          1.97796    -0.45386  200(v),213(v),201(g),114(v)
    27. CR (   1) O   1                  1.99975   -18.93876  54(v),51(v),50(v)
    28. CR (   1) C   2                  1.99906   -10.11042  61(v),195(g),197(g),139(v)
                                                    135(v)
    29. CR (   1) C   3                  1.99897   -10.03992  70(v),143(v)
    30. CR (   1) C   4                  1.99897   -10.05021  147(v),61(v)
    31. CR (   1) C   5                  1.99906   -10.11806  206(g),71(v),203(g),155(v)
                                                    151(v)
    32. CR (   1) O   6                  1.99974   -18.94697  77(v),81(v),79(v)
    33. CR (   1) C   7                  1.99910   -10.04337  69(v),106(v),167(v),163(v)
    34. CR (   1) C   8                  1.99911   -10.04710  115(v),175(v),171(v),96(v)
    35. CR (   1) C   9                  1.99911   -10.04463  106(v),183(v),179(v),123(v)
    36. CR (   1) C  10                  1.99910   -10.03679  60(v),115(v),191(v),187(v)
    37. LP (   1) O   1                  1.97939    -0.56209  199(v),198(v),133(v),50(v)
                                                    197(v),52(v)
    38. LP (   2) O   1                  1.95978    -0.28335  198(v),199(v),132(v),131(v)
                                                    53(v)
    39. LP (   1) O   6                  1.97957    -0.56911  77(v),207(v),208(v),161(v)
                                                    203(v)
    40. LP (   2) O   6                  1.95737    -0.29108  208(v),207(v),159(v),80(v)
    41. RY*(   1) O   1                  0.00147     1.18509   
    42. RY*(   2) O   1                  0.00140     1.44275   
    43. RY*(   3) O   1                  0.00008     1.65618   
    44. RY*(   4) O   1                  0.00004     1.58413   
    45. RY*(   5) O   1                  0.00002     2.66435   
    46. RY*(   6) O   1                  0.00000     2.95405   
    47. RY*(   7) O   1                  0.00001     2.85430   
    48. RY*(   8) O   1                  0.00000     2.89395   
    49. RY*(   9) O   1                  0.00000     2.60798   
    50. RY*(   1) C   2                  0.00429     0.84553   
    51. RY*(   2) C   2                  0.00318     0.94879   
    52. RY*(   3) C   2                  0.00287     0.96544   
    53. RY*(   4) C   2                  0.00149     2.23863   
    54. RY*(   5) C   2                  0.00054     1.21000   
    55. RY*(   6) C   2                  0.00045     1.72626   
    56. RY*(   7) C   2                  0.00020     1.88060   
    57. RY*(   8) C   2                  0.00002     2.20632   
    58. RY*(   9) C   2                  0.00002     1.95365   
    59. RY*(   1) C   3                  0.00606     1.03407   
    60. RY*(   2) C   3                  0.00478     0.90062   
    61. RY*(   3) C   3                  0.00428     0.90259   
    62. RY*(   4) C   3                  0.00100     1.01746   
    63. RY*(   5) C   3                  0.00046     2.12402   
    64. RY*(   6) C   3                  0.00036     2.06663   
    65. RY*(   7) C   3                  0.00019     2.19680   
    66. RY*(   8) C   3                  0.00014     2.15994   
    67. RY*(   9) C   3                  0.00009     2.28770   
    68. RY*(   1) C   4                  0.00646     1.04944   
    69. RY*(   2) C   4                  0.00361     0.92830   
    70. RY*(   3) C   4                  0.00244     0.84539   
    71. RY*(   4) C   4                  0.00113     1.05465   
    72. RY*(   5) C   4                  0.00051     2.18924   
    73. RY*(   6) C   4                  0.00033     1.98507   
    74. RY*(   7) C   4                  0.00020     2.16455   
    75. RY*(   8) C   4                  0.00016     2.18421   
    76. RY*(   9) C   4                  0.00005     2.20002   
    77. RY*(   1) C   5                  0.00406     0.77835   
    78. RY*(   2) C   5                  0.00383     0.91856   
    79. RY*(   3) C   5                  0.00225     1.21337   
    80. RY*(   4) C   5                  0.00150     2.22777   
    81. RY*(   5) C   5                  0.00089     1.30394   
    82. RY*(   6) C   5                  0.00029     1.76527   
    83. RY*(   7) C   5                  0.00007     1.46130   
    84. RY*(   8) C   5                  0.00003     2.12323   
    85. RY*(   9) C   5                  0.00001     2.14351   
    86. RY*(   1) O   6                  0.00176     1.41087   
    87. RY*(   2) O   6                  0.00151     1.19714   
    88. RY*(   3) O   6                  0.00011     1.67410   
    89. RY*(   4) O   6                  0.00004     1.22003   
    90. RY*(   5) O   6                  0.00001     2.93905   
    91. RY*(   6) O   6                  0.00001     2.74310   
    92. RY*(   7) O   6                  0.00002     2.76696   
    93. RY*(   8) O   6                  0.00001     2.95526   
    94. RY*(   9) O   6                  0.00000     2.89915   
    95. RY*(   1) C   7                  0.00574     1.01939   
    96. RY*(   2) C   7                  0.00448     0.83028   
    97. RY*(   3) C   7                  0.00113     0.98865   
    98. RY*(   4) C   7                  0.00058     1.08463   
    99. RY*(   5) C   7                  0.00027     1.96181   
   100. RY*(   6) C   7                  0.00014     1.88556   
   101. RY*(   7) C   7                  0.00010     2.21726   
   102. RY*(   8) C   7                  0.00002     2.27793   
   103. RY*(   9) C   7                  0.00001     2.21888   
   104. RY*(   1) C   8                  0.00515     1.03123   
   105. RY*(   2) C   8                  0.00153     1.16183   
   106. RY*(   3) C   8                  0.00118     0.68435   
   107. RY*(   4) C   8                  0.00038     1.07210   
   108. RY*(   5) C   8                  0.00029     1.94410   
   109. RY*(   6) C   8                  0.00014     2.24113   
   110. RY*(   7) C   8                  0.00006     1.90416   
   111. RY*(   8) C   8                  0.00002     2.24017   
   112. RY*(   9) C   8                  0.00001     2.05577   
   113. RY*(   1) C   9                  0.00509     1.03834   
   114. RY*(   2) C   9                  0.00154     1.17281   
   115. RY*(   3) C   9                  0.00122     0.67527   
   116. RY*(   4) C   9                  0.00040     1.06800   
   117. RY*(   5) C   9                  0.00028     1.96139   
   118. RY*(   6) C   9                  0.00014     2.24166   
   119. RY*(   7) C   9                  0.00006     1.91944   
   120. RY*(   8) C   9                  0.00001     2.14061   
   121. RY*(   9) C   9                  0.00001     2.14575   
   122. RY*(   1) C  10                  0.00569     1.02346   
   123. RY*(   2) C  10                  0.00465     0.82325   
   124. RY*(   3) C  10                  0.00116     1.00654   
   125. RY*(   4) C  10                  0.00057     1.07654   
   126. RY*(   5) C  10                  0.00026     1.99583   
   127. RY*(   6) C  10                  0.00014     1.87209   
   128. RY*(   7) C  10                  0.00011     2.25221   
   129. RY*(   8) C  10                  0.00002     2.31408   
   130. RY*(   9) C  10                  0.00002     2.18765   
   131. RY*(   1) H  11                  0.00170     1.14600   
   132. RY*(   2) H  11                  0.00167     1.25151   
   133. RY*(   3) H  11                  0.00093     1.58008   
   134. RY*(   4) H  11                  0.00002     2.31684   
   135. RY*(   1) H  12                  0.00300     0.39124   
   136. RY*(   2) H  12                  0.00021     1.83669   
   137. RY*(   3) H  12                  0.00013     1.93614   
   138. RY*(   4) H  12                  0.00003     2.26786   
   139. RY*(   1) H  13                  0.00280     0.40921   
   140. RY*(   2) H  13                  0.00023     1.81019   
   141. RY*(   3) H  13                  0.00013     1.90866   
   142. RY*(   4) H  13                  0.00005     2.34642   
   143. RY*(   1) H  14                  0.00516     0.42872   
   144. RY*(   2) H  14                  0.00012     2.00344   
   145. RY*(   3) H  14                  0.00012     1.92746   
   146. RY*(   4) H  14                  0.00005     2.40186   
   147. RY*(   1) H  15                  0.00370     0.41109   
   148. RY*(   2) H  15                  0.00014     1.92244   
   149. RY*(   3) H  15                  0.00015     1.92861   
   150. RY*(   4) H  15                  0.00004     2.35882   
   151. RY*(   1) H  16                  0.00267     0.37855   
   152. RY*(   2) H  16                  0.00022     1.83368   
   153. RY*(   3) H  16                  0.00012     1.91686   
   154. RY*(   4) H  16                  0.00003     2.23574   
   155. RY*(   1) H  17                  0.00250     0.39815   
   156. RY*(   2) H  17                  0.00024     1.85454   
   157. RY*(   3) H  17                  0.00012     1.93452   
   158. RY*(   4) H  17                  0.00003     2.21455   
   159. RY*(   1) H  18                  0.00167     1.65164   
   160. RY*(   2) H  18                  0.00157     0.82501   
   161. RY*(   3) H  18                  0.00094     1.49776   
   162. RY*(   4) H  18                  0.00002     2.30152   
   163. RY*(   1) H  19                  0.00236     0.40884   
   164. RY*(   2) H  19                  0.00018     1.88393   
   165. RY*(   3) H  19                  0.00012     1.86983   
   166. RY*(   4) H  19                  0.00004     2.33764   
   167. RY*(   1) H  20                  0.00365     0.42072   
   168. RY*(   2) H  20                  0.00018     1.94040   
   169. RY*(   3) H  20                  0.00014     1.84335   
   170. RY*(   4) H  20                  0.00004     2.35403   
   171. RY*(   1) H  21                  0.00216     0.39276   
   172. RY*(   2) H  21                  0.00018     1.87775   
   173. RY*(   3) H  21                  0.00013     1.82426   
   174. RY*(   4) H  21                  0.00004     2.33794   
   175. RY*(   1) H  22                  0.00293     0.41015   
   176. RY*(   2) H  22                  0.00019     1.92262   
   177. RY*(   3) H  22                  0.00013     1.79144   
   178. RY*(   4) H  22                  0.00004     2.32959   
   179. RY*(   1) H  23                  0.00216     0.39494   
   180. RY*(   2) H  23                  0.00017     1.88191   
   181. RY*(   3) H  23                  0.00013     1.82582   
   182. RY*(   4) H  23                  0.00004     2.33834   
   183. RY*(   1) H  24                  0.00284     0.41479   
   184. RY*(   2) H  24                  0.00018     1.92727   
   185. RY*(   3) H  24                  0.00013     1.79332   
   186. RY*(   4) H  24                  0.00004     2.33497   
   187. RY*(   1) H  25                  0.00306     0.42499   
   188. RY*(   2) H  25                  0.00019     1.93626   
   189. RY*(   3) H  25                  0.00012     1.83616   
   190. RY*(   4) H  25                  0.00004     2.33234   
   191. RY*(   1) H  26                  0.00314     0.41485   
   192. RY*(   2) H  26                  0.00017     1.89159   
   193. RY*(   3) H  26                  0.00013     1.87049   
   194. RY*(   4) H  26                  0.00005     2.38003   
   195. BD*(   1) O   1 - C   2          0.01177     0.31730   
   196. BD*(   1) O   1 - H  11          0.00533     0.44205   
   197. BD*(   1) C   2 - C   3          0.02577     0.41538   
   198. BD*(   1) C   2 - H  12          0.03210     0.43477   
   199. BD*(   1) C   2 - H  13          0.02636     0.45450   
   200. BD*(   1) C   3 - C   4          0.03153     0.40453   
   201. BD*(   1) C   3 - C  10          0.02372     0.41640   
   202. BD*(   1) C   3 - H  14          0.02650     0.47314   
   203. BD*(   1) C   4 - C   5          0.02620     0.40515   
   204. BD*(   1) C   4 - C   7          0.02392     0.40686   
   205. BD*(   1) C   4 - H  15          0.02394     0.44793   
   206. BD*(   1) C   5 - O   6          0.01500     0.30714   
   207. BD*(   1) C   5 - H  16          0.02821     0.44018   
   208. BD*(   1) C   5 - H  17          0.02829     0.44032   
   209. BD*(   1) O   6 - H  18          0.00543     0.43576   
   210. BD*(   1) C   7 - C   8          0.01490     0.42004   
   211. BD*(   1) C   7 - H  19          0.01297     0.46104   
   212. BD*(   1) C   7 - H  20          0.01816     0.46352   
   213. BD*(   1) C   8 - C   9          0.01691     0.41666   
   214. BD*(   1) C   8 - H  21          0.01268     0.46843   
   215. BD*(   1) C   8 - H  22          0.01848     0.45245   
   216. BD*(   1) C   9 - C  10          0.01472     0.42476   
   217. BD*(   1) C   9 - H  23          0.01268     0.47065   
   218. BD*(   1) C   9 - H  24          0.01800     0.45808   
   219. BD*(   1) C  10 - H  25          0.01938     0.45084   
   220. BD*(   1) C  10 - H  26          0.01345     0.48870   
       -------------------------------
              Total Lewis   79.33072  ( 99.1634%)
        Valence non-Lewis    0.50638  (  0.6330%)
        Rydberg non-Lewis    0.16290  (  0.2036%)
       -------------------------------
            Total unit  1   80.00000  (100.0000%)
           Charge unit  1    0.00000
 Unable to Open any file for archive entry.
 1\1\GINC-COMPUTE-1-12\SP\RB3LYP\def2SVP\C8H16O2\ZAHRT2\08-Jan-2021\0\\
 # b3lyp/def2svp geom=NewRedundant pop=NBO\\66\\0,1\O,0,-0.552930978,3.
 0672056009,-0.4386798176\C,0,-0.9730842065,1.9138144685,0.2663802609\C
 ,0,-0.1326005456,0.7244301951,-0.1865837063\C,0,-0.4950937554,-0.57761
 66186,0.5615610506\C,0,-1.9819629113,-0.9213027461,0.4958282767\O,0,-2
 .3861717793,-0.9626586176,-0.8599922546\C,0,0.3646854499,-1.7452437896
 ,0.0490390097\C,0,1.8633926567,-1.4517154492,0.1414929152\C,0,2.219428
 642,-0.1474640606,-0.5756155753\C,0,1.3699360833,1.015319941,-0.060635
 7377\H,0,-1.0975853863,3.8111388076,-0.1565163068\H,0,-0.8567531207,2.
 0477194596,1.3639915185\H,0,-2.0408239729,1.7044722212,0.0679550876\H,
 0,-0.3621523345,0.5636855555,-1.2542008362\H,0,-0.2590307998,-0.427259
 9103,1.6334773762\H,0,-2.1409053062,-1.8995428621,0.9935960261\H,0,-2.
 5699496153,-0.1748836231,1.0659365044\H,0,-3.3121937442,-1.2290486239,
 -0.8983700671\H,0,0.1195868039,-2.6574395754,0.6199257391\H,0,0.083793
 6338,-1.9464151242,-0.998662307\H,0,2.4424279099,-2.2942206288,-0.2723
 578052\H,0,2.1508803822,-1.3680159698,1.2060096079\H,0,3.2922904912,0.
 0783077423,-0.4561876083\H,0,2.0434057209,-0.269684034,-1.6597850637\H
 ,0,1.609566457,1.2032058897,1.0037867097\H,0,1.6018442251,1.9432117519
 ,-0.6022724708\\Version=ES64L-G16RevC.01\State=1-A\HF=-464.5866323\RMS
 D=8.938e-09\Dipole=-0.900063,-0.0674269,0.6396083\Quadrupole=3.3530881
 ,0.166574,-3.5196621,-1.0228697,-0.8392531,1.5477696\PG=C01 [X(C8H16O2
 )]\\@
 The archive entry for this job was punched.


 WE DON'T KNOW ONE MILLIONTH OF ONE PERCENT ABOUT
 ANYTHING.
                                     T. A. EDISON.
 File lengths (MBytes):  RWF=     32 Int=      0 D2E=      0 Chk=      4 Scr=      1
 Normal termination of Gaussian 16
