# Supplementary material for: Machine-Learning-Guided Discovery of Electrochemical Reactions
Source: J Am Chem Soc. 2022 Dec 2;144(49):22599–610. doi: 10.1021/jacs.2c08997 (PMC9756344; doi:10.1021/jacs.2c08997)
Supplement: Supplementary file 3 — ja2c08997_si_003.zip [file ja2c08997_si_003.zip › Oxidation Site Selectivity/Nlogs_notimes/69.log]

 Entering Gaussian System, Link 0=g16
 Input=69.com
 Output=69.log
 Initial command:
  
 Copyright (c) 1988-2019, Gaussian, Inc.  All Rights Reserved.
  
 This is part of the Gaussian(R) 16 program.  It is based on
 the Gaussian(R) 09 system (copyright 2009, Gaussian, Inc.),
 the Gaussian(R) 03 system (copyright 2003, Gaussian, Inc.),
 the Gaussian(R) 98 system (copyright 1998, Gaussian, Inc.),
 the Gaussian(R) 94 system (copyright 1995, Gaussian, Inc.),
 the Gaussian 92(TM) system (copyright 1992, Gaussian, Inc.),
 the Gaussian 90(TM) system (copyright 1990, Gaussian, Inc.),
 the Gaussian 88(TM) system (copyright 1988, Gaussian, Inc.),
 the Gaussian 86(TM) system (copyright 1986, Carnegie Mellon
 University), and the Gaussian 82(TM) system (copyright 1983,
 Carnegie Mellon University). Gaussian is a federally registered
 trademark of Gaussian, Inc.
  
 This software contains proprietary and confidential information,
 including trade secrets, belonging to Gaussian, Inc.
  
 This software is provided under written license and may be
 used, copied, transmitted, or stored only in accord with that
 written license.
  
 The following legend is applicable only to US Government
 contracts under FAR:
  
                    RESTRICTED RIGHTS LEGEND
  
 Use, reproduction and disclosure by the US Government is
 subject to restrictions as set forth in subparagraphs (a)
 and (c) of the Commercial Computer Software - Restricted
 Rights clause in FAR 52.227-19.
  
 Gaussian, Inc.
 340 Quinnipiac St., Bldg. 40, Wallingford CT 06492
  
  
 ---------------------------------------------------------------
 Warning -- This program may not be used in any manner that
 competes with the business of Gaussian, Inc. or will provide
 assistance to any competitor of Gaussian, Inc.  The licensee
 of this program is prohibited from giving any competitor of
 Gaussian, Inc. access to this program.  By using this program,
 the user acknowledges that Gaussian, Inc. is engaged in the
 business of creating and licensing software in the field of
 computational chemistry and represents and warrants to the
 licensee that it is not a competitor of Gaussian, Inc. and that
 it will not use this program in any manner prohibited above.
 ---------------------------------------------------------------
  

 Cite this work as:
 Gaussian 16, Revision C.01,
 M. J. Frisch, G. W. Trucks, H. B. Schlegel, G. E. Scuseria, 
 M. A. Robb, J. R. Cheeseman, G. Scalmani, V. Barone, 
 G. A. Petersson, H. Nakatsuji, X. Li, M. Caricato, A. V. Marenich, 
 J. Bloino, B. G. Janesko, R. Gomperts, B. Mennucci, H. P. Hratchian, 
 J. V. Ortiz, A. F. Izmaylov, J. L. Sonnenberg, D. Williams-Young, 
 F. Ding, F. Lipparini, F. Egidi, J. Goings, B. Peng, A. Petrone, 
 T. Henderson, D. Ranasinghe, V. G. Zakrzewski, J. Gao, N. Rega, 
 G. Zheng, W. Liang, M. Hada, M. Ehara, K. Toyota, R. Fukuda, 
 J. Hasegawa, M. Ishida, T. Nakajima, Y. Honda, O. Kitao, H. Nakai, 
 T. Vreven, K. Throssell, J. A. Montgomery, Jr., J. E. Peralta, 
 F. Ogliaro, M. J. Bearpark, J. J. Heyd, E. N. Brothers, K. N. Kudin, 
 V. N. Staroverov, T. A. Keith, R. Kobayashi, J. Normand, 
 K. Raghavachari, A. P. Rendell, J. C. Burant, S. S. Iyengar, 
 J. Tomasi, M. Cossi, J. M. Millam, M. Klene, C. Adamo, R. Cammi, 
 J. W. Ochterski, R. L. Martin, K. Morokuma, O. Farkas, 
 J. B. Foresman, and D. J. Fox, Gaussian, Inc., Wallingford CT, 2019.
 
 ******************************************
 Gaussian 16:  ES64L-G16RevC.01  3-Jul-2019
                 8-Jan-2021 
 ******************************************
 %nprocshared=16
 Will use up to   16 processors via shared memory.
 %mem=7GB
 -----------------------------------------
 # b3lyp/def2svp geom=NewRedundant pop=NBO
 -----------------------------------------
 1/29=4000,38=1,172=1/1;
 2/12=2,17=6,18=5,40=1/2;
 3/5=43,7=101,11=2,25=1,30=1,74=-5/1,2,3;
 4//1;
 5/5=2,38=5/2;
 6/7=2,8=2,9=2,10=2,28=1,40=1/1,7;
 99/5=1,9=1/99;
 --
 69
 --
 Symbolic Z-matrix:
 Charge =  0 Multiplicity = 1
 C                    -3.57286   0.76028   0.4115 
 C                    -2.40333  -0.2202    0.34235 
 C                    -1.05307   0.46194   0.11532 
 C                     0.12237  -0.51267   0.04401 
 C                     1.47033   0.17263  -0.18198 
 C                     2.64281  -0.81374  -0.2657 
 C                     3.97324  -0.1166   -0.40743 
 O                     4.77524  -0.32052  -1.2828 
 H                    -4.52987   0.24033   0.57531 
 H                    -3.43995   1.48231   1.23441 
 H                    -3.6632    1.33969  -0.52244 
 H                    -2.3581   -0.81066   1.27532 
 H                    -2.57935  -0.95171  -0.46691 
 H                    -0.87305   1.19374   0.92459 
 H                    -1.095     1.05259  -0.81843 
 H                     0.16703  -1.10396   0.97709 
 H                    -0.05504  -1.2431   -0.76603 
 H                     1.65477   0.8953    0.63373 
 H                     1.42897   0.76783  -1.11135 
 H                     2.52723  -1.51464  -1.10718 
 H                     2.68119  -1.40853   0.66724 
 H                     4.17963   0.64967   0.39112 
 
                          Input orientation:                          
 ---------------------------------------------------------------------
 Center     Atomic      Atomic             Coordinates (Angstroms)
 Number     Number       Type             X           Y           Z
 ---------------------------------------------------------------------
      1          6           0       -3.572862    0.760279    0.411497
      2          6           0       -2.403326   -0.220201    0.342346
      3          6           0       -1.053072    0.461939    0.115324
      4          6           0        0.122372   -0.512671    0.044010
      5          6           0        1.470330    0.172635   -0.181984
      6          6           0        2.642811   -0.813735   -0.265701
      7          6           0        3.973238   -0.116601   -0.407435
      8          8           0        4.775240   -0.320516   -1.282804
      9          1           0       -4.529869    0.240330    0.575310
     10          1           0       -3.439950    1.482314    1.234409
     11          1           0       -3.663197    1.339690   -0.522439
     12          1           0       -2.358100   -0.810661    1.275316
     13          1           0       -2.579350   -0.951707   -0.466910
     14          1           0       -0.873050    1.193741    0.924594
     15          1           0       -1.094998    1.052593   -0.818428
     16          1           0        0.167033   -1.103962    0.977090
     17          1           0       -0.055041   -1.243096   -0.766030
     18          1           0        1.654772    0.895295    0.633726
     19          1           0        1.428974    0.767832   -1.111348
     20          1           0        2.527227   -1.514643   -1.107180
     21          1           0        2.681188   -1.408528    0.667238
     22          1           0        4.179628    0.649672    0.391125
 ---------------------------------------------------------------------
                    Distance matrix (angstroms):
                    1          2          3          4          5
     1  C    0.000000
     2  C    1.527723   0.000000
     3  C    2.554617   1.529719   0.000000
     4  C    3.925583   2.560017   1.528600   0.000000
     5  C    5.111882   3.928671   2.557273   1.528957   0.000000
     6  C    6.447535   5.117177   3.928368   2.557181   1.534485
     7  C    7.640890   6.421329   5.086431   3.897416   2.529631
     8  O    8.586593   7.360909   6.044519   4.842163   3.518157
     9  H    1.101383   2.188275   3.514089   4.742640   6.048179
    10  H    1.102807   2.183787   2.826783   4.252899   5.275631
    11  H    1.102776   2.183664   2.826649   4.252368   5.275513
    12  H    2.165567   1.105044   2.160599   2.785256   4.212775
    13  H    2.165540   1.104980   2.160305   2.784437   4.212509
    14  H    2.782112   2.163329   1.105830   2.162899   2.785427
    15  H    2.781722   2.163128   1.105678   2.162369   2.785731
    16  H    4.216883   2.791179   2.164103   1.105558   2.161420
    17  H    4.216059   2.790923   2.163330   1.105062   2.161518
    18  H    5.234097   4.218696   2.790870   2.162958   1.105279
    19  H    5.228525   4.216153   2.785470   2.163735   1.104394
    20  H    6.685263   5.299723   4.268482   2.848248   2.195432
    21  H    6.624369   5.231630   4.212831   2.781818   2.165047
    22  H    7.753306   6.640357   5.243325   4.234721   2.810038
                    6          7          8          9         10
     6  C    0.000000
     7  C    1.508682   0.000000
     8  O    2.413507   1.204599   0.000000
     9  H    7.298335   8.567148   9.505377   0.000000
    10  H    6.672492   7.759352   8.779288   1.779005   0.000000
    11  H    6.668500   7.774906   8.633751   1.778979   1.776710
    12  H    5.232958   6.587808   7.593994   2.512204   2.535706
    13  H    5.227857   6.605857   7.426579   2.512310   3.091857
    14  H    4.219957   5.194016   6.250500   3.795171   2.601584
    15  H    4.214250   5.217561   6.046550   3.794815   3.146045
    16  H    2.785361   4.168811   5.191963   4.901983   4.445825
    17  H    2.777244   4.198168   4.944676   4.901412   4.784060
    18  H    2.169326   2.735550   3.858575   6.219500   5.163488
    19  H    2.165612   2.784061   3.522981   6.215375   5.451557
    20  H    1.101235   2.129580   2.551537   7.464135   7.076157
    21  H    1.107080   2.119762   3.061288   7.397738   6.793156
    22  H    2.221438   1.125819   2.024365   8.721057   7.711186
                   11         12         13         14         15
    11  H    0.000000
    12  H    3.091797   0.000000
    13  H    2.535411   1.761873   0.000000
    14  H    3.146447   2.519128   3.074198   0.000000
    15  H    2.601093   3.074232   2.518747   1.762756   0.000000
    16  H    4.784421   2.559543   3.106596   2.522691   3.076904
    17  H    4.443975   3.107760   2.558616   3.076609   2.520803
    18  H    5.460312   4.407388   4.748748   2.561944   3.113636
    19  H    5.157910   4.746549   4.408942   3.102542   2.556819
    20  H    6.841819   5.480721   5.177255   4.798472   4.449111
    21  H    7.015643   5.110932   5.400762   4.412555   4.745935
    22  H    7.925947   6.756941   6.998887   5.109810   5.426513
                   16         17         18         19         20
    16  H    0.000000
    17  H    1.762709   0.000000
    18  H    2.515610   3.074979   0.000000
    19  H    3.075333   2.522969   1.764232   0.000000
    20  H    3.175430   2.618822   3.098344   2.532956   0.000000
    21  H    2.551419   3.093311   2.522351   3.077003   1.784243
    22  H    4.418089   4.780586   2.548350   3.136477   3.107990
                   21         22
    21  H    0.000000
    22  H    2.560810   0.000000
 Stoichiometry    C7H14O
 Framework group  C1[X(C7H14O)]
 Deg. of freedom    60
 Full point group                 C1      NOp   1
 Largest Abelian subgroup         C1      NOp   1
 Largest concise Abelian subgroup C1      NOp   1
                         Standard orientation:                         
 ---------------------------------------------------------------------
 Center     Atomic      Atomic             Coordinates (Angstroms)
 Number     Number       Type             X           Y           Z
 ---------------------------------------------------------------------
      1          6           0        4.281078   -0.390550   -0.089320
      2          6           0        3.021069    0.472485   -0.050787
      3          6           0        1.728732   -0.343896    0.007764
      4          6           0        0.463183    0.512589    0.045657
      5          6           0       -0.826415   -0.306625    0.105117
      6          6           0       -2.092181    0.560495    0.129309
      7          6           0       -3.350260   -0.260263    0.269708
      8          8           0       -4.295046   -0.217682   -0.476366
      9          1           0        5.193763    0.224512   -0.131151
     10          1           0        4.351992   -1.033025    0.804202
     11          1           0        4.283968   -1.052803   -0.971095
     12          1           0        3.061224    1.149501    0.821658
     13          1           0        2.993669    1.129487   -0.938806
     14          1           0        1.752236   -1.001537    0.896480
     15          1           0        1.685233   -1.021471   -0.864889
     16          1           0        0.503825    1.190487    0.918044
     17          1           0        0.437136    1.168559   -0.843266
     18          1           0       -0.807187   -0.954929    1.000088
     19          1           0       -0.869328   -0.988300   -0.762734
     20          1           0       -2.180848    1.178624   -0.777760
     21          1           0       -2.045743    1.242395    1.000218
     22          1           0       -3.350809   -0.955449    1.155250
 ---------------------------------------------------------------------
 Rotational constants (GHZ):          10.7849570           0.5137808           0.5059053
 Standard basis: def2SVP (5D, 7F)
 There are   190 symmetry adapted cartesian basis functions of A   symmetry.
 There are   182 symmetry adapted basis functions of A   symmetry.
   182 basis functions,   298 primitive gaussians,   190 cartesian basis functions
    32 alpha electrons       32 beta electrons
       nuclear repulsion energy       355.8339175442 Hartrees.
 NAtoms=   22 NActive=   22 NUniq=   22 SFac= 1.00D+00 NAtFMM=   60 NAOKFM=F Big=F
 Integral buffers will be    131072 words long.
 Raffenetti 2 integral format.
 Two-electron integral symmetry is turned on.
 One-electron integrals computed using PRISM.
   1 Symmetry operations used in ECPInt.
 ECPInt:  NShTT=    4095 NPrTT=   14007 LenC2=    3885 LenP2D=   10530.
 LDataN:  DoStor=T MaxTD1= 4 Len=   56
 NBasis=   182 RedAO= T EigKep=  1.05D-03  NBF=   182
 NBsUse=   182 1.00D-06 EigRej= -1.00D+00 NBFU=   182
 ExpMin= 1.22D-01 ExpMax= 2.27D+03 ExpMxC= 3.41D+02 IAcc=3 IRadAn=         5 AccDes= 0.00D+00
 Harris functional with IExCor=  402 and IRadAn=       5 diagonalized for initial guess.
 HarFok:  IExCor=  402 AccDes= 0.00D+00 IRadAn=         5 IDoV= 1 UseB2=F ITyADJ=14
 ICtDFT=  3500011 ScaDFX=  1.000000  1.000000  1.000000  1.000000
 FoFCou: FMM=F IPFlag=           0 FMFlag=      100000 FMFlg1=           0
         NFxFlg=           0 DoJE=T BraDBF=F KetDBF=T FulRan=T
         wScrn=  0.000000 ICntrl=       500 IOpCl=  0 I1Cent=   200000004 NGrid=           0
         NMat0=    1 NMatS0=      1 NMatT0=    0 NMatD0=    1 NMtDS0=    0 NMtDT0=    0
 Petite list used in FoFCou.
 Requested convergence on RMS density matrix=1.00D-08 within 128 cycles.
 Requested convergence on MAX density matrix=1.00D-06.
 Requested convergence on             energy=1.00D-06.
 No special actions if energy rises.
 Integral accuracy reduced to 1.0D-05 until final iterations.
 Initial convergence to 1.0D-05 achieved.  Increase integral accuracy.
 SCF Done:  E(RB3LYP) =  -350.143537640     A.U. after   13 cycles
            NFock= 13  Conv=0.61D-08     -V/T= 2.0116

 **********************************************************************

            Population analysis using the SCF Density.

 **********************************************************************

 Orbital symmetries:
       Occupied  (A) (A) (A) (A) (A) (A) (A) (A) (A) (A) (A) (A)
                 (A) (A) (A) (A) (A) (A) (A) (A) (A) (A) (A) (A)
                 (A) (A) (A) (A) (A) (A) (A) (A)
       Virtual   (A) (A) (A) (A) (A) (A) (A) (A) (A) (A) (A) (A)
                 (A) (A) (A) (A) (A) (A) (A) (A) (A) (A) (A) (A)
                 (A) (A) (A) (A) (A) (A) (A) (A) (A) (A) (A) (A)
                 (A) (A) (A) (A) (A) (A) (A) (A) (A) (A) (A) (A)
                 (A) (A) (A) (A) (A) (A) (A) (A) (A) (A) (A) (A)
                 (A) (A) (A) (A) (A) (A) (A) (A) (A) (A) (A) (A)
                 (A) (A) (A) (A) (A) (A) (A) (A) (A) (A) (A) (A)
                 (A) (A) (A) (A) (A) (A) (A) (A) (A) (A) (A) (A)
                 (A) (A) (A) (A) (A) (A) (A) (A) (A) (A) (A) (A)
                 (A) (A) (A) (A) (A) (A) (A) (A) (A) (A) (A) (A)
                 (A) (A) (A) (A) (A) (A) (A) (A) (A) (A) (A) (A)
                 (A) (A) (A) (A) (A) (A) (A) (A) (A) (A) (A) (A)
                 (A) (A) (A) (A) (A) (A)
 The electronic state is 1-A.
 Alpha  occ. eigenvalues --  -19.13371 -10.27552 -10.19968 -10.19829 -10.19094
 Alpha  occ. eigenvalues --  -10.18662 -10.18653 -10.18168  -1.03734  -0.81440
 Alpha  occ. eigenvalues --   -0.78022  -0.72645  -0.65839  -0.59407  -0.58070
 Alpha  occ. eigenvalues --   -0.56669  -0.49418  -0.47430  -0.45459  -0.44388
 Alpha  occ. eigenvalues --   -0.43578  -0.41713  -0.40580  -0.39786  -0.37596
 Alpha  occ. eigenvalues --   -0.36224  -0.35738  -0.33968  -0.33710  -0.33009
 Alpha  occ. eigenvalues --   -0.32837  -0.25428
 Alpha virt. eigenvalues --   -0.02605   0.04878   0.06305   0.06891   0.07544
 Alpha virt. eigenvalues --    0.09056   0.09802   0.11501   0.13006   0.13775
 Alpha virt. eigenvalues --    0.14828   0.14885   0.15038   0.16696   0.17059
 Alpha virt. eigenvalues --    0.20348   0.20861   0.21597   0.24235   0.25987
 Alpha virt. eigenvalues --    0.27826   0.29597   0.39703   0.40798   0.41342
 Alpha virt. eigenvalues --    0.42446   0.43144   0.44413   0.46829   0.48790
 Alpha virt. eigenvalues --    0.50316   0.53513   0.54607   0.58888   0.60915
 Alpha virt. eigenvalues --    0.61277   0.61949   0.62848   0.63087   0.63773
 Alpha virt. eigenvalues --    0.64421   0.65341   0.65790   0.66549   0.67564
 Alpha virt. eigenvalues --    0.67634   0.68192   0.68305   0.68855   0.69904
 Alpha virt. eigenvalues --    0.70203   0.70941   0.71758   0.73047   0.74334
 Alpha virt. eigenvalues --    0.79658   0.86157   0.87706   0.91384   0.96350
 Alpha virt. eigenvalues --    0.99416   1.00323   1.02499   1.03688   1.05520
 Alpha virt. eigenvalues --    1.07717   1.13626   1.16181   1.24469   1.26498
 Alpha virt. eigenvalues --    1.31220   1.33413   1.34358   1.37177   1.37916
 Alpha virt. eigenvalues --    1.38907   1.40358   1.42378   1.50558   1.53578
 Alpha virt. eigenvalues --    1.62973   1.66823   1.68338   1.70488   1.73000
 Alpha virt. eigenvalues --    1.74570   1.75236   1.75966   1.76546   1.77869
 Alpha virt. eigenvalues --    1.78322   1.78904   1.79870   1.80810   1.81934
 Alpha virt. eigenvalues --    1.82027   1.83049   1.83538   1.84368   1.85759
 Alpha virt. eigenvalues --    1.89922   1.90893   1.90928   1.91365   1.93002
 Alpha virt. eigenvalues --    1.93145   1.97597   2.00476   2.03531   2.06506
 Alpha virt. eigenvalues --    2.08158   2.12070   2.14835   2.21563   2.28235
 Alpha virt. eigenvalues --    2.31288   2.36731   2.37826   2.39247   2.40178
 Alpha virt. eigenvalues --    2.40984   2.43176   2.45316   2.49275   2.50405
 Alpha virt. eigenvalues --    2.54479   2.55226   2.56027   2.58194   2.60790
 Alpha virt. eigenvalues --    2.63237   2.65576   2.70129   2.76975   2.80698
 Alpha virt. eigenvalues --    2.82356   2.86380   2.89465   2.90365   2.91639
 Alpha virt. eigenvalues --    2.94336   2.97860   2.99356   3.04529   3.04762
 Alpha virt. eigenvalues --    3.08890   3.09505   3.15956   3.40840   3.59294
          Condensed to atoms (all electrons):
               1          2          3          4          5          6
     1  C    4.504452   0.431978  -0.048338   0.007725  -0.000409   0.000006
     2  C    0.431978   4.580920   0.412081  -0.032268   0.006478  -0.000294
     3  C   -0.048338   0.412081   4.667796   0.374602  -0.030153   0.005724
     4  C    0.007725  -0.032268   0.374602   4.674685   0.371626  -0.021409
     5  C   -0.000409   0.006478  -0.030153   0.371626   4.699088   0.348791
     6  C    0.000006  -0.000294   0.005724  -0.021409   0.348791   5.093910
     7  C   -0.000000   0.000003  -0.000163   0.003017  -0.024916   0.243398
     8  O    0.000000  -0.000000   0.000001  -0.000141   0.001318  -0.104377
     9  H    0.371113  -0.010050   0.007483  -0.000487   0.000013  -0.000000
    10  H    0.384034  -0.020575  -0.008483   0.000430  -0.000002   0.000000
    11  H    0.384263  -0.020543  -0.008432   0.000431  -0.000003   0.000000
    12  H   -0.023149   0.363927  -0.021949  -0.007805   0.000359   0.000005
    13  H   -0.023022   0.364071  -0.021724  -0.007736   0.000387   0.000003
    14  H   -0.004509  -0.027024   0.362108  -0.021052  -0.007712   0.000404
    15  H   -0.004443  -0.026793   0.362922  -0.020615  -0.007961   0.000385
    16  H    0.000280  -0.006922  -0.020857   0.359330  -0.021855  -0.007885
    17  H    0.000256  -0.006525  -0.022175   0.362662  -0.023011  -0.005770
    18  H    0.000005   0.000320  -0.007067  -0.017888   0.362815  -0.030692
    19  H    0.000005   0.000251  -0.005874  -0.024245   0.371623  -0.040969
    20  H    0.000000  -0.000005   0.000372  -0.007854  -0.011224   0.307564
    21  H    0.000000  -0.000025   0.000706  -0.015113  -0.007339   0.311928
    22  H    0.000000  -0.000000   0.000048  -0.000825   0.003166  -0.155307
               7          8          9         10         11         12
     1  C   -0.000000   0.000000   0.371113   0.384034   0.384263  -0.023149
     2  C    0.000003  -0.000000  -0.010050  -0.020575  -0.020543   0.363927
     3  C   -0.000163   0.000001   0.007483  -0.008483  -0.008432  -0.021949
     4  C    0.003017  -0.000141  -0.000487   0.000430   0.000431  -0.007805
     5  C   -0.024916   0.001318   0.000013  -0.000002  -0.000003   0.000359
     6  C    0.243398  -0.104377  -0.000000   0.000000   0.000000   0.000005
     7  C    4.591222   0.691854   0.000000   0.000000   0.000000   0.000000
     8  O    0.691854   7.632392  -0.000000  -0.000000   0.000000  -0.000000
     9  H    0.000000  -0.000000   0.684094  -0.024892  -0.024816  -0.006201
    10  H    0.000000  -0.000000  -0.024892   0.683871  -0.026699  -0.009363
    11  H    0.000000   0.000000  -0.024816  -0.026699   0.682843   0.008781
    12  H    0.000000  -0.000000  -0.006201  -0.009363   0.008781   0.726843
    13  H    0.000000   0.000000  -0.006198   0.008773  -0.009354  -0.033585
    14  H    0.000002  -0.000000  -0.000073   0.008054  -0.001802  -0.011455
    15  H   -0.000005  -0.000000  -0.000074  -0.001801   0.008029   0.010108
    16  H    0.000545   0.000003   0.000007  -0.000054   0.000034   0.008856
    17  H    0.000160  -0.000014   0.000009   0.000034  -0.000054  -0.002009
    18  H   -0.005935  -0.000028  -0.000000  -0.000007   0.000003  -0.000054
    19  H    0.002715   0.001167   0.000000   0.000003  -0.000007   0.000029
    20  H   -0.001936   0.013388   0.000000  -0.000000   0.000000   0.000002
    21  H    0.002589   0.002660   0.000000   0.000000  -0.000000  -0.000007
    22  H    0.383874  -0.047183  -0.000000  -0.000000   0.000000   0.000000
              13         14         15         16         17         18
     1  C   -0.023022  -0.004509  -0.004443   0.000280   0.000256   0.000005
     2  C    0.364071  -0.027024  -0.026793  -0.006922  -0.006525   0.000320
     3  C   -0.021724   0.362108   0.362922  -0.020857  -0.022175  -0.007067
     4  C   -0.007736  -0.021052  -0.020615   0.359330   0.362662  -0.017888
     5  C    0.000387  -0.007712  -0.007961  -0.021855  -0.023011   0.362815
     6  C    0.000003   0.000404   0.000385  -0.007885  -0.005770  -0.030692
     7  C    0.000000   0.000002  -0.000005   0.000545   0.000160  -0.005935
     8  O    0.000000  -0.000000  -0.000000   0.000003  -0.000014  -0.000028
     9  H   -0.006198  -0.000073  -0.000074   0.000007   0.000009  -0.000000
    10  H    0.008773   0.008054  -0.001801  -0.000054   0.000034  -0.000007
    11  H   -0.009354  -0.001802   0.008029   0.000034  -0.000054   0.000003
    12  H   -0.033585  -0.011455   0.010108   0.008856  -0.002009  -0.000054
    13  H    0.725313   0.010135  -0.011442  -0.002002   0.008768   0.000030
    14  H    0.010135   0.731464  -0.035067  -0.011415   0.009968   0.008596
    15  H   -0.011442  -0.035067   0.728430   0.009948  -0.011400  -0.001989
    16  H   -0.002002  -0.011415   0.009948   0.728659  -0.034213  -0.011557
    17  H    0.008768   0.009968  -0.011400  -0.034213   0.724377   0.009725
    18  H    0.000030   0.008596  -0.001989  -0.011557   0.009725   0.717131
    19  H   -0.000044  -0.002057   0.008284   0.009795  -0.011493  -0.033953
    20  H   -0.000007   0.000016  -0.000042  -0.001556   0.006726   0.009103
    21  H    0.000004  -0.000072   0.000025   0.009511  -0.002110  -0.009485
    22  H   -0.000000  -0.000015   0.000002   0.000027  -0.000015   0.009156
              19         20         21         22
     1  C    0.000005   0.000000   0.000000   0.000000
     2  C    0.000251  -0.000005  -0.000025  -0.000000
     3  C   -0.005874   0.000372   0.000706   0.000048
     4  C   -0.024245  -0.007854  -0.015113  -0.000825
     5  C    0.371623  -0.011224  -0.007339   0.003166
     6  C   -0.040969   0.307564   0.311928  -0.155307
     7  C    0.002715  -0.001936   0.002589   0.383874
     8  O    0.001167   0.013388   0.002660  -0.047183
     9  H    0.000000   0.000000   0.000000  -0.000000
    10  H    0.000003  -0.000000   0.000000  -0.000000
    11  H   -0.000007   0.000000  -0.000000   0.000000
    12  H    0.000029   0.000002  -0.000007   0.000000
    13  H   -0.000044  -0.000007   0.000004  -0.000000
    14  H   -0.002057   0.000016  -0.000072  -0.000015
    15  H    0.008284  -0.000042   0.000025   0.000002
    16  H    0.009795  -0.001556   0.009511   0.000027
    17  H   -0.011493   0.006726  -0.002110  -0.000015
    18  H   -0.033953   0.009103  -0.009485   0.009156
    19  H    0.713563  -0.009340   0.010240   0.000228
    20  H   -0.009340   0.687147  -0.019355   0.013129
    21  H    0.010240  -0.019355   0.692747   0.003572
    22  H    0.000228   0.013129   0.003572   0.807280
 Mulliken charges:
               1
     1  C    0.019755
     2  C   -0.009005
     3  C    0.001374
     4  C    0.022931
     5  C   -0.031079
     6  C    0.054584
     7  C    0.113575
     8  O   -0.191041
     9  H    0.010071
    10  H    0.006677
    11  H    0.007326
    12  H   -0.003333
    13  H   -0.002371
    14  H   -0.008494
    15  H   -0.006501
    16  H   -0.008680
    17  H   -0.003898
    18  H    0.001772
    19  H    0.010079
    20  H    0.013870
    21  H    0.019523
    22  H   -0.017136
 Sum of Mulliken charges =  -0.00000
 Mulliken charges with hydrogens summed into heavy atoms:
               1
     1  C    0.043829
     2  C   -0.014709
     3  C   -0.013621
     4  C    0.010353
     5  C   -0.019228
     6  C    0.087977
     7  C    0.096440
     8  O   -0.191041
 Electronic spatial extent (au):  <R**2>=           2185.1006
 Charge=             -0.0000 electrons
 Dipole moment (field-independent basis, Debye):
    X=              2.5847    Y=              0.2469    Z=              1.2240  Tot=              2.8705
 Quadrupole moment (field-independent basis, Debye-Ang):
   XX=            -68.3497   YY=            -51.7385   ZZ=            -51.2891
   XY=             -0.8065   XZ=             -5.2142   YZ=             -0.0620
 Traceless Quadrupole moment (field-independent basis, Debye-Ang):
   XX=            -11.2239   YY=              5.3872   ZZ=              5.8367
   XY=             -0.8065   XZ=             -5.2142   YZ=             -0.0620
 Octapole moment (field-independent basis, Debye-Ang**2):
  XXX=             68.8625  YYY=             -0.5302  ZZZ=             -1.5694  XYY=             -7.9831
  XXY=              6.5786  XXZ=             21.0481  XZZ=             -5.1622  YZZ=             -0.1477
  YYZ=             -0.5713  XYZ=              0.4680
 Hexadecapole moment (field-independent basis, Debye-Ang**3):
 XXXX=          -3054.7061 YYYY=           -169.4306 ZZZZ=           -113.1918 XXXY=            -11.3990
 XXXZ=            -82.5645 YYYX=              3.4638 YYYZ=              0.9601 ZZZX=              6.7412
 ZZZY=              0.8824 XXYY=           -460.3590 XXZZ=           -455.2077 YYZZ=            -43.6150
 XXYZ=             -2.7293 YYXZ=              2.3456 ZZXY=             -0.0939
 N-N= 3.558339175442D+02 E-N=-1.522958457498D+03  KE= 3.461316272486D+02
 ******************************Gaussian NBO Version 3.1******************************
             N A T U R A L   A T O M I C   O R B I T A L   A N D
          N A T U R A L   B O N D   O R B I T A L   A N A L Y S I S
 ******************************Gaussian NBO Version 3.1******************************
       /RESON  / : Allow strongly delocalized NBO set

 Analyzing the SCF density

 Job title: 69                                                              

 Storage needed:    101028 in NPA,    133540 in NBO ( 939521456 available)
 GSVD:  LWork=       19020 too small for GESVD, short by        8450 words or        8450 for optimal perf.


 NATURAL POPULATIONS:  Natural atomic orbital occupancies 
                                                          
   NAO  Atom  No  lang   Type(AO)    Occupancy      Energy
 ----------------------------------------------------------
     1    C    1  S      Cor( 1S)     1.99925     -10.06506
     2    C    1  S      Val( 2S)     1.08816      -0.23049
     3    C    1  S      Ryd( 3S)     0.00037       0.86725
     4    C    1  px     Val( 2p)     1.13281      -0.06742
     5    C    1  px     Ryd( 3p)     0.00225       0.57213
     6    C    1  py     Val( 2p)     1.17609      -0.07003
     7    C    1  py     Ryd( 3p)     0.00175       0.57260
     8    C    1  pz     Val( 2p)     1.21692      -0.07228
     9    C    1  pz     Ryd( 3p)     0.00114       0.58843
    10    C    1  dxy    Ryd( 3d)     0.00070       2.36381
    11    C    1  dxz    Ryd( 3d)     0.00016       2.06267
    12    C    1  dyz    Ryd( 3d)     0.00087       2.46177
    13    C    1  dx2y2  Ryd( 3d)     0.00039       2.15025
    14    C    1  dz2    Ryd( 3d)     0.00046       2.31121

    15    C    2  S      Cor( 1S)     1.99914     -10.06420
    16    C    2  S      Val( 2S)     1.01383      -0.20771
    17    C    2  S      Ryd( 3S)     0.00122       0.90571
    18    C    2  px     Val( 2p)     1.03998      -0.06718
    19    C    2  px     Ryd( 3p)     0.00232       0.62222
    20    C    2  py     Val( 2p)     1.13951      -0.06934
    21    C    2  py     Ryd( 3p)     0.00154       0.58207
    22    C    2  pz     Val( 2p)     1.21491      -0.07107
    23    C    2  pz     Ryd( 3p)     0.00273       0.72576
    24    C    2  dxy    Ryd( 3d)     0.00077       2.28448
    25    C    2  dxz    Ryd( 3d)     0.00034       2.03610
    26    C    2  dyz    Ryd( 3d)     0.00104       2.49339
    27    C    2  dx2y2  Ryd( 3d)     0.00060       2.14155
    28    C    2  dz2    Ryd( 3d)     0.00049       2.26267

    29    C    3  S      Cor( 1S)     1.99913     -10.06191
    30    C    3  S      Val( 2S)     1.00916      -0.20447
    31    C    3  S      Ryd( 3S)     0.00179       0.90854
    32    C    3  px     Val( 2p)     1.04225      -0.06800
    33    C    3  px     Ryd( 3p)     0.00329       0.70099
    34    C    3  py     Val( 2p)     1.14128      -0.07179
    35    C    3  py     Ryd( 3p)     0.00188       0.60976
    36    C    3  pz     Val( 2p)     1.21604      -0.07517
    37    C    3  pz     Ryd( 3p)     0.00294       0.76834
    38    C    3  dxy    Ryd( 3d)     0.00078       2.29061
    39    C    3  dxz    Ryd( 3d)     0.00035       2.04067
    40    C    3  dyz    Ryd( 3d)     0.00106       2.49152
    41    C    3  dx2y2  Ryd( 3d)     0.00055       2.15045
    42    C    3  dz2    Ryd( 3d)     0.00047       2.26498

    43    C    4  S      Cor( 1S)     1.99913     -10.06600
    44    C    4  S      Val( 2S)     1.00731      -0.20741
    45    C    4  S      Ryd( 3S)     0.00169       0.91907
    46    C    4  px     Val( 2p)     1.03808      -0.07088
    47    C    4  px     Ryd( 3p)     0.00316       0.70446
    48    C    4  py     Val( 2p)     1.14139      -0.07575
    49    C    4  py     Ryd( 3p)     0.00194       0.61067
    50    C    4  pz     Val( 2p)     1.21779      -0.07938
    51    C    4  pz     Ryd( 3p)     0.00311       0.77546
    52    C    4  dxy    Ryd( 3d)     0.00078       2.29225
    53    C    4  dxz    Ryd( 3d)     0.00035       2.04265
    54    C    4  dyz    Ryd( 3d)     0.00105       2.48876
    55    C    4  dx2y2  Ryd( 3d)     0.00055       2.14886
    56    C    4  dz2    Ryd( 3d)     0.00048       2.26344

    57    C    5  S      Cor( 1S)     1.99913     -10.07647
    58    C    5  S      Val( 2S)     1.01205      -0.21695
    59    C    5  S      Ryd( 3S)     0.00159       0.89807
    60    C    5  px     Val( 2p)     1.03338      -0.08104
    61    C    5  px     Ryd( 3p)     0.00300       0.67591
    62    C    5  py     Val( 2p)     1.14177      -0.08307
    63    C    5  py     Ryd( 3p)     0.00179       0.59959
    64    C    5  pz     Val( 2p)     1.22158      -0.08646
    65    C    5  pz     Ryd( 3p)     0.00301       0.77189
    66    C    5  dxy    Ryd( 3d)     0.00079       2.27530
    67    C    5  dxz    Ryd( 3d)     0.00036       2.03557
    68    C    5  dyz    Ryd( 3d)     0.00104       2.48141
    69    C    5  dx2y2  Ryd( 3d)     0.00056       2.13380
    70    C    5  dz2    Ryd( 3d)     0.00049       2.25530

    71    C    6  S      Cor( 1S)     1.99909     -10.07793
    72    C    6  S      Val( 2S)     1.04874      -0.23534
    73    C    6  S      Ryd( 3S)     0.00143       0.88012
    74    C    6  px     Val( 2p)     1.07239      -0.09563
    75    C    6  px     Ryd( 3p)     0.00338       0.62261
    76    C    6  py     Val( 2p)     1.15289      -0.09494
    77    C    6  py     Ryd( 3p)     0.00129       0.56233
    78    C    6  pz     Val( 2p)     1.23407      -0.09414
    79    C    6  pz     Ryd( 3p)     0.00349       0.78126
    80    C    6  dxy    Ryd( 3d)     0.00080       2.26607
    81    C    6  dxz    Ryd( 3d)     0.00033       2.03335
    82    C    6  dyz    Ryd( 3d)     0.00084       2.46998
    83    C    6  dx2y2  Ryd( 3d)     0.00042       2.10346
    84    C    6  dz2    Ryd( 3d)     0.00058       2.25790

    85    C    7  S      Cor( 1S)     1.99938     -10.16616
    86    C    7  S      Val( 2S)     0.91552      -0.19060
    87    C    7  S      Ryd( 3S)     0.00849       0.52479
    88    C    7  px     Val( 2p)     0.82022      -0.02437
    89    C    7  px     Ryd( 3p)     0.01239       0.54363
    90    C    7  py     Val( 2p)     0.88875      -0.09256
    91    C    7  py     Ryd( 3p)     0.00225       0.58724
    92    C    7  pz     Val( 2p)     0.88763      -0.05991
    93    C    7  pz     Ryd( 3p)     0.00605       0.63313
    94    C    7  dxy    Ryd( 3d)     0.00231       2.12450
    95    C    7  dxz    Ryd( 3d)     0.00169       2.24045
    96    C    7  dyz    Ryd( 3d)     0.00173       2.19828
    97    C    7  dx2y2  Ryd( 3d)     0.00166       2.11606
    98    C    7  dz2    Ryd( 3d)     0.00248       2.08575

    99    O    8  S      Cor( 1S)     1.99973     -18.88493
   100    O    8  S      Val( 2S)     1.69452      -0.86953
   101    O    8  S      Ryd( 3S)     0.00191       1.34030
   102    O    8  px     Val( 2p)     1.63019      -0.29931
   103    O    8  px     Ryd( 3p)     0.00149       1.04784
   104    O    8  py     Val( 2p)     1.58732      -0.25785
   105    O    8  py     Ryd( 3p)     0.00187       1.09235
   106    O    8  pz     Val( 2p)     1.60214      -0.28335
   107    O    8  pz     Ryd( 3p)     0.00153       1.06042
   108    O    8  dxy    Ryd( 3d)     0.00113       2.79820
   109    O    8  dxz    Ryd( 3d)     0.00115       3.22531
   110    O    8  dyz    Ryd( 3d)     0.00067       2.76260
   111    O    8  dx2y2  Ryd( 3d)     0.00085       2.93319
   112    O    8  dz2    Ryd( 3d)     0.00126       2.83390

   113    H    9  S      Val( 1S)     0.78097       0.07355
   114    H    9  S      Ryd( 2S)     0.00138       0.35007
   115    H    9  px     Ryd( 2p)     0.00052       2.18342
   116    H    9  py     Ryd( 2p)     0.00030       1.93260
   117    H    9  pz     Ryd( 2p)     0.00020       1.78261

   118    H   10  S      Val( 1S)     0.78971       0.06772
   119    H   10  S      Ryd( 2S)     0.00175       0.36295
   120    H   10  px     Ryd( 2p)     0.00016       1.76455
   121    H   10  py     Ryd( 2p)     0.00036       1.97096
   122    H   10  pz     Ryd( 2p)     0.00052       2.16065

   123    H   11  S      Val( 1S)     0.78933       0.06807
   124    H   11  S      Ryd( 2S)     0.00175       0.36318
   125    H   11  px     Ryd( 2p)     0.00015       1.75866
   126    H   11  py     Ryd( 2p)     0.00037       1.98414
   127    H   11  pz     Ryd( 2p)     0.00051       2.15380

   128    H   12  S      Val( 1S)     0.78746       0.07211
   129    H   12  S      Ryd( 2S)     0.00274       0.37044
   130    H   12  px     Ryd( 2p)     0.00013       1.81570
   131    H   12  py     Ryd( 2p)     0.00038       2.01041
   132    H   12  pz     Ryd( 2p)     0.00051       2.15843

   133    H   13  S      Val( 1S)     0.78683       0.07268
   134    H   13  S      Ryd( 2S)     0.00274       0.37071
   135    H   13  px     Ryd( 2p)     0.00013       1.81169
   136    H   13  py     Ryd( 2p)     0.00037       1.99826
   137    H   13  pz     Ryd( 2p)     0.00052       2.17522

   138    H   14  S      Val( 1S)     0.78776       0.06791
   139    H   14  S      Ryd( 2S)     0.00289       0.38158
   140    H   14  px     Ryd( 2p)     0.00013       1.85256
   141    H   14  py     Ryd( 2p)     0.00037       2.00555
   142    H   14  pz     Ryd( 2p)     0.00052       2.17971

   143    H   15  S      Val( 1S)     0.78652       0.06895
   144    H   15  S      Ryd( 2S)     0.00288       0.38141
   145    H   15  px     Ryd( 2p)     0.00013       1.85318
   146    H   15  py     Ryd( 2p)     0.00038       2.01824
   147    H   15  pz     Ryd( 2p)     0.00051       2.16799

   148    H   16  S      Val( 1S)     0.78657       0.06476
   149    H   16  S      Ryd( 2S)     0.00284       0.38015
   150    H   16  px     Ryd( 2p)     0.00013       1.86005
   151    H   16  py     Ryd( 2p)     0.00038       2.01736
   152    H   16  pz     Ryd( 2p)     0.00051       2.16583

   153    H   17  S      Val( 1S)     0.78384       0.06758
   154    H   17  S      Ryd( 2S)     0.00281       0.38003
   155    H   17  px     Ryd( 2p)     0.00013       1.85768
   156    H   17  py     Ryd( 2p)     0.00037       2.00578
   157    H   17  pz     Ryd( 2p)     0.00053       2.17993

   158    H   18  S      Val( 1S)     0.78362       0.06034
   159    H   18  S      Ryd( 2S)     0.00320       0.37429
   160    H   18  px     Ryd( 2p)     0.00013       1.83619
   161    H   18  py     Ryd( 2p)     0.00037       1.99824
   162    H   18  pz     Ryd( 2p)     0.00052       2.17756

   163    H   19  S      Val( 1S)     0.77912       0.06630
   164    H   19  S      Ryd( 2S)     0.00309       0.36830
   165    H   19  px     Ryd( 2p)     0.00011       1.83703
   166    H   19  py     Ryd( 2p)     0.00038       2.01451
   167    H   19  pz     Ryd( 2p)     0.00052       2.15405

   168    H   20  S      Val( 1S)     0.76400       0.07047
   169    H   20  S      Ryd( 2S)     0.00486       0.35818
   170    H   20  px     Ryd( 2p)     0.00013       1.81338
   171    H   20  py     Ryd( 2p)     0.00030       1.96412
   172    H   20  pz     Ryd( 2p)     0.00054       2.18048

   173    H   21  S      Val( 1S)     0.76239       0.04947
   174    H   21  S      Ryd( 2S)     0.00285       0.35869
   175    H   21  px     Ryd( 2p)     0.00019       1.79811
   176    H   21  py     Ryd( 2p)     0.00043       2.00489
   177    H   21  pz     Ryd( 2p)     0.00049       2.14118

   178    H   22  S      Val( 1S)     0.88210       0.00466
   179    H   22  S      Ryd( 2S)     0.00542       0.35282
   180    H   22  px     Ryd( 2p)     0.00007       1.81647
   181    H   22  py     Ryd( 2p)     0.00043       1.88949
   182    H   22  pz     Ryd( 2p)     0.00059       2.06619


 Summary of Natural Population Analysis:                  
                                                          
                                       Natural Population 
                Natural  -----------------------------------------------
    Atom  No    Charge         Core      Valence    Rydberg      Total
 -----------------------------------------------------------------------
      C    1   -0.62132      1.99925     4.61398    0.00808     6.62132
      C    2   -0.41843      1.99914     4.40823    0.01105     6.41843
      C    3   -0.42098      1.99913     4.40873    0.01312     6.42098
      C    4   -0.41682      1.99913     4.40458    0.01311     6.41682
      C    5   -0.42055      1.99913     4.40879    0.01263     6.42055
      C    6   -0.51976      1.99909     4.50809    0.01258     6.51976
      C    7    0.44945      1.99938     3.51213    0.03905     5.55055
      O    8   -0.52576      1.99973     6.51417    0.01186     8.52576
      H    9    0.21663      0.00000     0.78097    0.00240     0.78337
      H   10    0.20750      0.00000     0.78971    0.00279     0.79250
      H   11    0.20788      0.00000     0.78933    0.00279     0.79212
      H   12    0.20878      0.00000     0.78746    0.00376     0.79122
      H   13    0.20941      0.00000     0.78683    0.00376     0.79059
      H   14    0.20834      0.00000     0.78776    0.00390     0.79166
      H   15    0.20958      0.00000     0.78652    0.00390     0.79042
      H   16    0.20957      0.00000     0.78657    0.00386     0.79043
      H   17    0.21233      0.00000     0.78384    0.00384     0.78767
      H   18    0.21215      0.00000     0.78362    0.00423     0.78785
      H   19    0.21678      0.00000     0.77912    0.00410     0.78322
      H   20    0.23017      0.00000     0.76400    0.00583     0.76983
      H   21    0.23365      0.00000     0.76239    0.00396     0.76635
      H   22    0.11140      0.00000     0.88210    0.00651     0.88860
 =======================================================================
   * Total *   -0.00000     15.99398    47.82892    0.17709    64.00000

                                 Natural Population      
 --------------------------------------------------------
   Core                      15.99398 ( 99.9624% of  16)
   Valence                   47.82892 ( 99.6436% of  48)
   Natural Minimal Basis     63.82291 ( 99.7233% of  64)
   Natural Rydberg Basis      0.17709 (  0.2767% of  64)
 --------------------------------------------------------

    Atom  No          Natural Electron Configuration
 ----------------------------------------------------------------------------
      C    1      [core]2S( 1.09)2p( 3.53)3p( 0.01)
      C    2      [core]2S( 1.01)2p( 3.39)3p( 0.01)
      C    3      [core]2S( 1.01)2p( 3.40)3p( 0.01)
      C    4      [core]2S( 1.01)2p( 3.40)3p( 0.01)
      C    5      [core]2S( 1.01)2p( 3.40)3p( 0.01)
      C    6      [core]2S( 1.05)2p( 3.46)3p( 0.01)
      C    7      [core]2S( 0.92)2p( 2.60)3S( 0.01)3p( 0.02)3d( 0.01)
      O    8      [core]2S( 1.69)2p( 4.82)3d( 0.01)
      H    9            1S( 0.78)
      H   10            1S( 0.79)
      H   11            1S( 0.79)
      H   12            1S( 0.79)
      H   13            1S( 0.79)
      H   14            1S( 0.79)
      H   15            1S( 0.79)
      H   16            1S( 0.79)
      H   17            1S( 0.78)
      H   18            1S( 0.78)
      H   19            1S( 0.78)
      H   20            1S( 0.76)
      H   21            1S( 0.76)
      H   22            1S( 0.88)2S( 0.01)


 NATURAL BOND ORBITAL ANALYSIS:

                       Occupancies       Lewis Structure    Low   High
           Occ.    -------------------  -----------------   occ   occ
  Cycle   Thresh.   Lewis   Non-Lewis     CR  BD  3C  LP    (L)   (NL)   Dev
 =============================================================================
   1(1)    1.90    63.01918   0.98082      8  23   0   1     2      1    0.07
   2(2)    1.90    63.01918   0.98082      8  23   0   1     2      1    0.07
   3(1)    1.80    63.43834   0.56166      8  22   0   2     0      0    0.07
 -----------------------------------------------------------------------------

 Structure accepted: No low occupancy Lewis orbitals

 --------------------------------------------------------
   Core                     15.99398 ( 99.962% of  16)
   Valence Lewis            47.44437 ( 98.842% of  48)
  ==================       ============================
   Total Lewis              63.43834 ( 99.122% of  64)
  -----------------------------------------------------
   Valence non-Lewis         0.42994 (  0.672% of  64)
   Rydberg non-Lewis         0.13172 (  0.206% of  64)
  ==================       ============================
   Total non-Lewis           0.56166 (  0.878% of  64)
 --------------------------------------------------------


       (Occupancy)   Bond orbital/ Coefficients/ Hybrids
 ---------------------------------------------------------------------------------
     1. (1.98784) BD ( 1) C   1 - C   2  
                ( 49.56%)   0.7040* C   1 s( 30.10%)p 2.32( 69.86%)d 0.00(  0.04%)
                                            0.0004  0.5486  0.0048 -0.6871  0.0055
                                            0.4752  0.0132  0.0210 -0.0004 -0.0162
                                           -0.0007  0.0005  0.0066 -0.0101
                ( 50.44%)   0.7102* C   2 s( 28.07%)p 2.56( 71.89%)d 0.00(  0.04%)
                                            0.0002  0.5296  0.0155  0.7004  0.0130
                                           -0.4770  0.0109 -0.0214 -0.0006 -0.0171
                                           -0.0007  0.0005  0.0057 -0.0103
     2. (1.98855) BD ( 1) C   1 - H   9  
                ( 60.86%)   0.7801* C   1 s( 23.48%)p 3.26( 76.48%)d 0.00(  0.04%)
                                            0.0000  0.4845  0.0030  0.7239  0.0015
                                            0.4894 -0.0129 -0.0332  0.0001  0.0169
                                           -0.0011 -0.0008  0.0063 -0.0096
                ( 39.14%)   0.6256* H   9 s( 99.92%)p 0.00(  0.08%)
                                            0.9996 -0.0007 -0.0238 -0.0150  0.0011
     3. (1.98898) BD ( 1) C   1 - H  10  
                ( 60.54%)   0.7781* C   1 s( 23.19%)p 3.31( 76.77%)d 0.00(  0.04%)
                                           -0.0000 -0.4816  0.0034 -0.0543 -0.0155
                                            0.5087  0.0036 -0.7111  0.0040  0.0006
                                           -0.0017  0.0169  0.0062 -0.0101
                ( 39.46%)   0.6282* H  10 s( 99.92%)p 0.00(  0.08%)
                                           -0.9996  0.0020  0.0032 -0.0164  0.0224
     4. (1.98897) BD ( 1) C   1 - H  11  
                ( 60.56%)   0.7782* C   1 s( 23.20%)p 3.31( 76.76%)d 0.00(  0.04%)
                                           -0.0000 -0.4816  0.0034 -0.0002 -0.0158
                                            0.5245  0.0034  0.7016 -0.0029 -0.0007
                                           -0.0001 -0.0172  0.0067 -0.0095
                ( 39.44%)   0.6280* H  11 s( 99.92%)p 0.00(  0.08%)
                                           -0.9996  0.0020  0.0015 -0.0169 -0.0222
     5. (1.98039) BD ( 1) C   2 - C   3  
                ( 49.66%)   0.7047* C   2 s( 28.43%)p 2.52( 71.52%)d 0.00(  0.04%)
                                            0.0003  0.5332  0.0040 -0.7120  0.0004
                                           -0.4552 -0.0016  0.0325 -0.0000  0.0164
                                           -0.0012 -0.0008  0.0071 -0.0104
                ( 50.34%)   0.7095* C   3 s( 28.54%)p 2.50( 71.42%)d 0.00(  0.04%)
                                            0.0003  0.5341  0.0095  0.7127 -0.0009
                                            0.4529 -0.0028 -0.0321  0.0001  0.0164
                                           -0.0011 -0.0007  0.0071 -0.0101
     6. (1.97740) BD ( 1) C   2 - H  12  
                ( 60.68%)   0.7790* C   2 s( 21.75%)p 3.60( 78.21%)d 0.00(  0.05%)
                                           -0.0001  0.4663 -0.0086  0.0361  0.0063
                                            0.5391  0.0060  0.6999 -0.0114  0.0006
                                            0.0011  0.0176 -0.0071  0.0098
                ( 39.32%)   0.6271* H  12 s( 99.92%)p 0.00(  0.08%)
                                            0.9996 -0.0041 -0.0016 -0.0182 -0.0218
     7. (1.97734) BD ( 1) C   2 - H  13  
                ( 60.71%)   0.7792* C   2 s( 21.76%)p 3.59( 78.19%)d 0.00(  0.05%)
                                           -0.0001  0.4664 -0.0086 -0.0180  0.0071
                                            0.5231  0.0062 -0.7126  0.0108 -0.0008
                                            0.0008 -0.0174 -0.0067  0.0105
                ( 39.29%)   0.6268* H  13 s( 99.92%)p 0.00(  0.08%)
                                            0.9996 -0.0041  0.0001 -0.0177  0.0223
     8. (1.97936) BD ( 1) C   3 - C   4  
                ( 49.75%)   0.7053* C   3 s( 28.38%)p 2.52( 71.58%)d 0.00(  0.04%)
                                            0.0003  0.5326  0.0098 -0.6999  0.0017
                                            0.4748  0.0002  0.0212 -0.0002 -0.0170
                                           -0.0007  0.0005  0.0064 -0.0103
                ( 50.25%)   0.7089* C   4 s( 28.68%)p 2.49( 71.28%)d 0.00(  0.04%)
                                            0.0003  0.5354  0.0088  0.6977 -0.0024
                                           -0.4750  0.0017 -0.0205  0.0001 -0.0167
                                           -0.0006  0.0005  0.0057 -0.0102
     9. (1.97749) BD ( 1) C   3 - H  14  
                ( 60.69%)   0.7790* C   3 s( 21.54%)p 3.64( 78.41%)d 0.00(  0.05%)
                                            0.0001 -0.4641  0.0080 -0.0183 -0.0009
                                            0.5250  0.0077 -0.7128  0.0085  0.0002
                                           -0.0004  0.0175  0.0066 -0.0103
                ( 39.31%)   0.6270* H  14 s( 99.92%)p 0.00(  0.08%)
                                           -0.9996  0.0044  0.0011 -0.0175  0.0223
    10. (1.97733) BD ( 1) C   3 - H  15  
                ( 60.75%)   0.7794* C   3 s( 21.56%)p 3.64( 78.39%)d 0.00(  0.05%)
                                            0.0001 -0.4643  0.0080  0.0353 -0.0014
                                            0.5412  0.0074  0.6998 -0.0086 -0.0011
                                           -0.0014 -0.0177  0.0070 -0.0095
                ( 39.25%)   0.6265* H  15 s( 99.92%)p 0.00(  0.08%)
                                           -0.9996  0.0045 -0.0006 -0.0180 -0.0220
    11. (1.97839) BD ( 1) C   4 - C   5  
                ( 49.55%)   0.7040* C   4 s( 28.19%)p 2.55( 71.77%)d 0.00(  0.04%)
                                            0.0003  0.5308  0.0110 -0.7149  0.0007
                                           -0.4533  0.0001  0.0333 -0.0005  0.0166
                                           -0.0013 -0.0008  0.0075 -0.0103
                ( 50.45%)   0.7102* C   5 s( 28.96%)p 2.45( 71.00%)d 0.00(  0.04%)
                                            0.0003  0.5381  0.0080  0.7079 -0.0034
                                            0.4559 -0.0010 -0.0325  0.0006  0.0162
                                           -0.0009 -0.0008  0.0062 -0.0101
    12. (1.97729) BD ( 1) C   4 - H  16  
                ( 60.74%)   0.7794* C   4 s( 21.55%)p 3.64( 78.41%)d 0.00(  0.05%)
                                           -0.0001  0.4641 -0.0085  0.0334  0.0012
                                            0.5416  0.0077  0.6996 -0.0089  0.0006
                                            0.0007  0.0177 -0.0070  0.0097
                ( 39.26%)   0.6266* H  16 s( 99.92%)p 0.00(  0.08%)
                                            0.9996 -0.0044 -0.0016 -0.0181 -0.0219
    13. (1.97731) BD ( 1) C   4 - H  17  
                ( 60.88%)   0.7802* C   4 s( 21.62%)p 3.62( 78.33%)d 0.00(  0.05%)
                                           -0.0001  0.4649 -0.0081 -0.0207  0.0012
                                            0.5240  0.0077 -0.7129  0.0085 -0.0007
                                            0.0011 -0.0174 -0.0066  0.0103
                ( 39.12%)   0.6255* H  17 s( 99.92%)p 0.00(  0.08%)
                                            0.9996 -0.0044  0.0002 -0.0175  0.0225
    14. (1.97016) BD ( 1) C   5 - C   6  
                ( 49.39%)   0.7028* C   5 s( 27.36%)p 2.65( 72.59%)d 0.00(  0.05%)
                                            0.0004  0.5230  0.0099 -0.7049  0.0021
                                            0.4784 -0.0006  0.0157 -0.0019 -0.0176
                                           -0.0011  0.0006  0.0070 -0.0108
                ( 50.61%)   0.7114* C   6 s( 28.78%)p 2.47( 71.18%)d 0.00(  0.04%)
                                            0.0002  0.5364  0.0042  0.6964 -0.0034
                                           -0.4759 -0.0013 -0.0177 -0.0040 -0.0157
                                            0.0017  0.0001  0.0023 -0.0105
    15. (1.97766) BD ( 1) C   5 - H  18  
                ( 60.90%)   0.7804* C   5 s( 21.80%)p 3.58( 78.15%)d 0.00(  0.05%)
                                            0.0001 -0.4669  0.0078 -0.0112 -0.0009
                                            0.5169  0.0091 -0.7170  0.0082  0.0000
                                            0.0004  0.0173  0.0061 -0.0109
                ( 39.10%)   0.6253* H  18 s( 99.92%)p 0.00(  0.08%)
                                           -0.9996  0.0048  0.0014 -0.0177  0.0225
    16. (1.97756) BD ( 1) C   5 - H  19  
                ( 61.12%)   0.7818* C   5 s( 21.90%)p 3.56( 78.06%)d 0.00(  0.05%)
                                            0.0001 -0.4679  0.0073  0.0374 -0.0001
                                            0.5433  0.0075  0.6956 -0.0080 -0.0012
                                           -0.0019 -0.0176  0.0070 -0.0092
                ( 38.88%)   0.6236* H  19 s( 99.92%)p 0.00(  0.08%)
                                           -0.9996  0.0048 -0.0005 -0.0183 -0.0223
    17. (1.98590) BD ( 1) C   6 - C   7  
                ( 52.51%)   0.7247* C   6 s( 26.48%)p 2.77( 73.46%)d 0.00(  0.05%)
                                            0.0003  0.5145  0.0135 -0.7140 -0.0127
                                           -0.4680  0.0063  0.0745  0.0039  0.0183
                                           -0.0048 -0.0017  0.0068 -0.0113
                ( 47.49%)   0.6891* C   7 s( 38.41%)p 1.60( 61.53%)d 0.00(  0.05%)
                                            0.0003  0.6198  0.0046  0.6369 -0.0105
                                            0.4458  0.0042 -0.1036  0.0035  0.0178
                                           -0.0046 -0.0011  0.0074 -0.0116
    18. (1.97794) BD ( 1) C   6 - H  20  
                ( 61.84%)   0.7864* C   6 s( 23.28%)p 3.29( 76.69%)d 0.00(  0.04%)
                                           -0.0002  0.4824 -0.0070 -0.0519 -0.0033
                                            0.4943  0.0053 -0.7209  0.0121 -0.0017
                                            0.0035 -0.0149 -0.0052  0.0102
                ( 38.16%)   0.6177* H  20 s( 99.91%)p 0.00(  0.09%)
                                            0.9996 -0.0059  0.0038 -0.0167  0.0237
    19. (1.95833) BD ( 1) C   6 - H  21  
                ( 61.53%)   0.7844* C   6 s( 21.46%)p 3.66( 78.49%)d 0.00(  0.04%)
                                           -0.0002  0.4632 -0.0072  0.0408 -0.0065
                                            0.5561  0.0100  0.6882 -0.0128 -0.0008
                                           -0.0014  0.0164 -0.0044  0.0115
                ( 38.47%)   0.6203* H  21 s( 99.91%)p 0.00(  0.09%)
                                            0.9996 -0.0037 -0.0020 -0.0203 -0.0213
    20. (1.99701) BD ( 1) C   7 - O   8  
                ( 33.06%)   0.5750* C   7 s( 31.30%)p 2.19( 68.43%)d 0.01(  0.27%)
                                           -0.0000 -0.5557  0.0653  0.6442  0.0669
                                           -0.0286  0.0100  0.5121  0.0401  0.0042
                                           -0.0435 -0.0002 -0.0270 -0.0042
                ( 66.94%)   0.8182* O   8 s( 44.66%)p 1.24( 55.25%)d 0.00(  0.09%)
                                            0.0000 -0.6677  0.0293 -0.5803 -0.0165
                                            0.0332  0.0016 -0.4628 -0.0148  0.0030
                                           -0.0245 -0.0009 -0.0154 -0.0021
    21. (1.99097) BD ( 2) C   7 - O   8  
                ( 34.50%)   0.5874* C   7 s(  0.00%)p 1.00( 99.63%)d 0.00(  0.37%)
                                           -0.0000  0.0010 -0.0031 -0.4111  0.0194
                                            0.7166 -0.0297  0.5586 -0.0229 -0.0350
                                           -0.0102 -0.0260  0.0172 -0.0370
                ( 65.50%)   0.8093* O   8 s(  0.00%)p 1.00( 99.85%)d 0.00(  0.15%)
                                            0.0000  0.0018  0.0002 -0.4075 -0.0035
                                            0.7202  0.0058  0.5601  0.0048  0.0225
                                            0.0074  0.0165 -0.0116  0.0232
    22. (1.98827) BD ( 1) C   7 - H  22  
                ( 57.61%)   0.7590* C   7 s( 30.34%)p 2.29( 69.61%)d 0.00(  0.05%)
                                           -0.0002  0.5499  0.0312 -0.0586 -0.0185
                                           -0.5324  0.0022  0.6393 -0.0125 -0.0031
                                           -0.0019 -0.0175 -0.0100  0.0108
                ( 42.39%)   0.6511* H  22 s( 99.90%)p 0.00(  0.10%)
                                            0.9994 -0.0161  0.0024  0.0197 -0.0238
    23. (1.99925) CR ( 1) C   1           s(100.00%)p 0.00(  0.00%)
                                            1.0000 -0.0002 -0.0000  0.0003 -0.0000
                                           -0.0002 -0.0000 -0.0000  0.0000  0.0000
                                            0.0000 -0.0000 -0.0000  0.0000
    24. (1.99914) CR ( 1) C   2           s(100.00%)p 0.00(  0.00%)
                                            1.0000 -0.0002 -0.0000  0.0001 -0.0000
                                            0.0004 -0.0000 -0.0000  0.0000 -0.0000
                                            0.0000  0.0000 -0.0000  0.0000
    25. (1.99912) CR ( 1) C   3           s(100.00%)p 0.00(  0.00%)
                                            1.0000 -0.0002 -0.0000  0.0000  0.0000
                                           -0.0004 -0.0000  0.0000  0.0000  0.0000
                                            0.0000  0.0000 -0.0000  0.0000
    26. (1.99913) CR ( 1) C   4           s(100.00%)p 0.00(  0.00%)
                                            1.0000 -0.0002 -0.0000  0.0000  0.0000
                                            0.0005  0.0000 -0.0000  0.0000 -0.0000
                                            0.0000  0.0000 -0.0000  0.0000
    27. (1.99913) CR ( 1) C   5           s(100.00%)p 0.00(  0.00%)
                                            1.0000 -0.0002 -0.0000  0.0001  0.0000
                                           -0.0005 -0.0000 -0.0000  0.0000  0.0000
                                            0.0000  0.0000 -0.0000  0.0000
    28. (1.99909) CR ( 1) C   6           s(100.00%)p 0.00(  0.00%)
                                            1.0000 -0.0001 -0.0000  0.0001  0.0000
                                            0.0004  0.0000 -0.0000 -0.0000 -0.0000
                                            0.0000  0.0000 -0.0000  0.0000
    29. (1.99938) CR ( 1) C   7           s(100.00%)p 0.00(  0.00%)
                                            1.0000 -0.0001  0.0000 -0.0002  0.0000
                                           -0.0003 -0.0000  0.0002 -0.0000 -0.0000
                                           -0.0000 -0.0000 -0.0000  0.0000
    30. (1.99973) CR ( 1) O   8           s(100.00%)p 0.00(  0.00%)
                                            1.0000 -0.0003 -0.0000  0.0003 -0.0000
                                            0.0000 -0.0000  0.0002  0.0000  0.0000
                                            0.0000 -0.0000  0.0000 -0.0000
    31. (1.98122) LP ( 1) O   8           s( 55.41%)p 0.80( 44.57%)d 0.00(  0.02%)
                                            0.0005  0.7442  0.0176 -0.5251  0.0011
                                            0.0213 -0.0002 -0.4117  0.0009 -0.0010
                                           -0.0108  0.0020 -0.0072 -0.0007
    32. (1.88273) LP ( 2) O   8           s(  0.01%)p 1.00( 99.91%)d 0.00(  0.08%)
                                           -0.0000  0.0074  0.0042  0.4686 -0.0083
                                            0.6917 -0.0107 -0.5485  0.0083  0.0151
                                           -0.0038  0.0122  0.0112 -0.0166
    33. (0.00316) RY*( 1) C   1           s(  5.98%)p14.42( 86.17%)d 1.31(  7.86%)
                                           -0.0000  0.0115  0.2442 -0.0153 -0.7027
                                           -0.0128 -0.6052  0.0007  0.0340  0.1342
                                           -0.0142 -0.0033  0.2403 -0.0507
    34. (0.00149) RY*( 2) C   1           s(  0.00%)p 1.00( 75.86%)d 0.32( 24.14%)
                                           -0.0000 -0.0000  0.0001 -0.0005 -0.0335
                                           -0.0002 -0.0099 -0.0135 -0.8702 -0.0104
                                            0.3249 -0.3677  0.0169 -0.0144
    35. (0.00037) RY*( 3) C   1           s( 10.61%)p 8.39( 89.04%)d 0.03(  0.35%)
                                            0.0000  0.0121  0.3255  0.0142 -0.5601
                                           -0.0121  0.7591 -0.0004  0.0128 -0.0291
                                            0.0005  0.0004 -0.0471 -0.0212
    36. (0.00013) RY*( 4) C   1           s( 67.22%)p 0.16( 10.61%)d 0.33( 22.17%)
                                            0.0000 -0.0060  0.8199  0.0026  0.2640
                                            0.0038 -0.1905 -0.0002 -0.0080 -0.1986
                                            0.0189  0.0029 -0.4265  0.0037
    37. (0.00002) RY*( 5) C   1           s(  0.38%)p 0.88(  0.34%)d99.99( 99.28%)
    38. (0.00000) RY*( 6) C   1           s(  0.02%)p99.99( 12.27%)d99.99( 87.71%)
    39. (0.00000) RY*( 7) C   1           s(  0.00%)p 1.00( 11.93%)d 7.38( 88.07%)
    40. (0.00000) RY*( 8) C   1           s( 15.51%)p 0.80( 12.47%)d 4.64( 72.02%)
    41. (0.00000) RY*( 9) C   1           s(  0.31%)p 4.67(  1.45%)d99.99( 98.24%)
    42. (0.00331) RY*( 1) C   2           s( 16.00%)p 4.78( 76.39%)d 0.48(  7.61%)
                                           -0.0000  0.0023  0.4000 -0.0046 -0.6872
                                            0.0112  0.5394  0.0001  0.0236 -0.1293
                                           -0.0116  0.0051  0.2361 -0.0587
    43. (0.00297) RY*( 2) C   2           s(  0.00%)p 1.00( 87.11%)d 0.15( 12.89%)
                                           -0.0000  0.0000  0.0016 -0.0009 -0.0384
                                           -0.0002 -0.0090 -0.0235 -0.9322  0.0134
                                            0.0227  0.3579 -0.0023 -0.0087
    44. (0.00105) RY*( 3) C   2           s( 13.47%)p 4.76( 64.12%)d 1.66( 22.41%)
                                           -0.0000 -0.0147  0.3667 -0.0065  0.6626
                                            0.0125  0.4484  0.0001 -0.0306  0.2434
                                           -0.0240 -0.0064  0.3928 -0.0998
    45. (0.00034) RY*( 4) C   2           s(  0.01%)p 0.00(  0.01%)d 1.00( 99.99%)
                                           -0.0000  0.0001  0.0083 -0.0000 -0.0006
                                            0.0002 -0.0079 -0.0012 -0.0028 -0.0084
                                           -0.9956  0.0571 -0.0363  0.0638
    46. (0.00032) RY*( 5) C   2           s( 44.37%)p 1.09( 48.59%)d 0.16(  7.04%)
                                           -0.0000  0.0067  0.6661  0.0036 -0.0794
                                            0.0189 -0.6921 -0.0003  0.0108  0.0702
                                           -0.0053 -0.0042  0.2308 -0.1104
    47. (0.00013) RY*( 6) C   2           s( 21.36%)p 0.37(  7.88%)d 3.31( 70.76%)
                                           -0.0000 -0.0056  0.4621 -0.0207  0.2469
                                           -0.0025  0.1315  0.0008 -0.0113 -0.5429
                                            0.0387  0.0149 -0.6301  0.1187
    48. (0.00008) RY*( 7) C   2           s(  4.43%)p 0.69(  3.05%)d20.91( 92.53%)
    49. (0.00000) RY*( 8) C   2           s(  0.00%)p 1.00( 12.94%)d 6.73( 87.06%)
    50. (0.00001) RY*( 9) C   2           s(  0.36%)p 0.27(  0.10%)d99.99( 99.54%)
    51. (0.00343) RY*( 1) C   3           s(  0.32%)p99.99( 95.54%)d12.82(  4.14%)
                                            0.0000 -0.0016  0.0568  0.0066  0.9740
                                           -0.0004  0.0001 -0.0013 -0.0817 -0.2033
                                            0.0015 -0.0079  0.0020 -0.0005
    52. (0.00329) RY*( 2) C   3           s(  0.20%)p99.99( 87.77%)d59.43( 12.03%)
                                            0.0000 -0.0005  0.0450  0.0009  0.0791
                                           -0.0006 -0.0340  0.0199  0.9327  0.0031
                                           -0.0009  0.3463  0.0144 -0.0114
    53. (0.00316) RY*( 3) C   3           s( 42.00%)p 1.16( 48.92%)d 0.22(  9.08%)
                                            0.0000 -0.0080  0.6480 -0.0017 -0.0441
                                           -0.0119 -0.6961 -0.0011 -0.0504 -0.0065
                                           -0.0146 -0.0212  0.2925 -0.0671
    54. (0.00037) RY*( 4) C   3           s( 50.53%)p 0.97( 48.77%)d 0.01(  0.70%)
                                            0.0000  0.0037  0.7108  0.0012 -0.0418
                                           -0.0193  0.6968  0.0002 -0.0063  0.0020
                                            0.0070 -0.0018  0.0636 -0.0538
    55. (0.00035) RY*( 5) C   3           s(  0.01%)p 1.00(  0.02%)d99.99( 99.98%)
                                           -0.0000  0.0000  0.0099 -0.0000 -0.0007
                                           -0.0003  0.0084 -0.0012  0.0089 -0.0113
                                           -0.9967 -0.0230 -0.0372  0.0652
    56. (0.00013) RY*( 6) C   3           s(  6.79%)p 0.41(  2.81%)d13.31( 90.39%)
                                           -0.0000 -0.0011  0.2606 -0.0013  0.0015
                                            0.0130 -0.1672 -0.0002  0.0028  0.0702
                                            0.0473 -0.0139 -0.9290  0.1833
    57. (0.00007) RY*( 7) C   3           s(  0.00%)p 1.00(  4.18%)d22.91( 95.82%)
    58. (0.00000) RY*( 8) C   3           s(  0.00%)p 1.00( 12.11%)d 7.26( 87.89%)
    59. (0.00001) RY*( 9) C   3           s(  0.12%)p 0.63(  0.08%)d99.99( 99.80%)
    60. (0.00345) RY*( 1) C   4           s(  0.10%)p99.99( 88.72%)d99.99( 11.18%)
                                            0.0000 -0.0002  0.0322 -0.0007 -0.1353
                                            0.0010  0.0566  0.0198  0.9302 -0.0471
                                           -0.0057 -0.3305  0.0171  0.0047
    61. (0.00330) RY*( 2) C   4           s(  0.55%)p99.99( 94.87%)d 8.37(  4.59%)
                                            0.0000 -0.0010  0.0740  0.0070  0.9640
                                           -0.0005  0.0711  0.0026  0.1195  0.1988
                                           -0.0061 -0.0647  0.0454 -0.0070
    62. (0.00305) RY*( 3) C   4           s( 37.97%)p 1.39( 52.81%)d 0.24(  9.22%)
                                            0.0000 -0.0079  0.6161 -0.0003 -0.0970
                                            0.0114  0.7162 -0.0016 -0.0746 -0.0297
                                           -0.0122  0.0311  0.2925 -0.0684
    63. (0.00040) RY*( 4) C   4           s( 53.70%)p 0.83( 44.52%)d 0.03(  1.78%)
                                            0.0000  0.0032  0.7328  0.0016 -0.0063
                                            0.0202 -0.6668  0.0001  0.0133 -0.0277
                                            0.0888  0.0030  0.0770 -0.0567
    64. (0.00035) RY*( 5) C   4           s(  0.57%)p 0.65(  0.37%)d99.99( 99.07%)
                                            0.0000  0.0002  0.0752  0.0005 -0.0032
                                            0.0017 -0.0592 -0.0014  0.0121 -0.0010
                                           -0.9911  0.0485 -0.0426  0.0652
    65. (0.00013) RY*( 6) C   4           s(  6.95%)p 0.44(  3.03%)d12.96( 90.03%)
                                           -0.0000 -0.0012  0.2635 -0.0007  0.0083
                                           -0.0129  0.1733  0.0001 -0.0012  0.0204
                                            0.0618 -0.0007 -0.9274  0.1895
    66. (0.00007) RY*( 7) C   4           s(  0.05%)p94.59(  4.35%)d99.99( 95.61%)
    67. (0.00000) RY*( 8) C   4           s(  0.01%)p 1.00( 11.48%)d 7.71( 88.51%)
    68. (0.00001) RY*( 9) C   4           s(  0.09%)p 0.73(  0.07%)d99.99( 99.84%)
    69. (0.00341) RY*( 1) C   5           s(  0.40%)p99.99( 90.72%)d22.43(  8.88%)
                                            0.0000 -0.0015  0.0629  0.0053  0.4879
                                           -0.0010 -0.0989 -0.0167 -0.8118 -0.1129
                                           -0.0087 -0.2737  0.0327  0.0046
    70. (0.00316) RY*( 2) C   5           s(  9.73%)p 8.48( 82.52%)d 0.80(  7.75%)
                                            0.0000 -0.0036  0.3119  0.0064  0.6944
                                           -0.0039 -0.3717  0.0086  0.4524 -0.1513
                                            0.0065  0.1799  0.1428 -0.0428
    71. (0.00280) RY*( 3) C   5           s( 30.99%)p 1.90( 58.95%)d 0.32( 10.07%)
                                            0.0000 -0.0069  0.5566 -0.0033 -0.4829
                                           -0.0100 -0.5772 -0.0036 -0.1513  0.0903
                                           -0.0129 -0.0789  0.2871 -0.0607
    72. (0.00039) RY*( 4) C   5           s( 39.54%)p 1.18( 46.65%)d 0.35( 13.81%)
                                            0.0000  0.0040  0.6288 -0.0003  0.0483
                                           -0.0198  0.6809  0.0021 -0.0142  0.0551
                                            0.2899  0.0174  0.2030 -0.0973
    73. (0.00035) RY*( 5) C   5           s(  4.86%)p 0.92(  4.47%)d18.66( 90.67%)
                                            0.0000  0.0010  0.2204  0.0011  0.0108
                                           -0.0064  0.2101 -0.0015  0.0194 -0.0339
                                           -0.9511 -0.0200 -0.0098  0.0211
    74. (0.00011) RY*( 6) C   5           s( 12.74%)p 0.09(  1.13%)d 6.76( 86.14%)
                                           -0.0000 -0.0007  0.3569 -0.0057  0.0360
                                            0.0098 -0.0985  0.0008 -0.0123  0.2511
                                            0.0639  0.0095 -0.8817  0.1297
    75. (0.00008) RY*( 7) C   5           s(  1.41%)p 3.04(  4.30%)d66.80( 94.29%)
    76. (0.00001) RY*( 8) C   5           s(  0.01%)p 1.00( 11.36%)d 7.80( 88.64%)
    77. (0.00001) RY*( 9) C   5           s(  0.31%)p 0.34(  0.11%)d99.99( 99.58%)
    78. (0.00474) RY*( 1) C   6           s(  0.25%)p99.99( 96.19%)d14.45(  3.56%)
                                            0.0000 -0.0079  0.0490 -0.0025 -0.6738
                                            0.0015 -0.1112 -0.0174 -0.7038 -0.0568
                                           -0.0004  0.1752 -0.0405 -0.0084
    79. (0.00297) RY*( 2) C   6           s( 20.58%)p 3.42( 70.29%)d 0.44(  9.13%)
                                            0.0000  0.0005  0.4537  0.0023  0.4879
                                            0.0063  0.4628 -0.0127 -0.5004  0.1051
                                           -0.0991  0.1168  0.2321 -0.0540
    80. (0.00106) RY*( 3) C   6           s( 39.71%)p 0.90( 35.92%)d 0.61( 24.37%)
                                            0.0000 -0.0094  0.6301  0.0088 -0.4303
                                            0.0139  0.2232  0.0098  0.3520 -0.0814
                                            0.3191 -0.2434  0.2641 -0.0792
    81. (0.00050) RY*( 4) C   6           s( 27.00%)p 2.59( 69.93%)d 0.11(  3.07%)
                                           -0.0000  0.0099  0.5195 -0.0058  0.2601
                                            0.0096 -0.7930  0.0005 -0.0519 -0.0972
                                            0.0558  0.1011 -0.0612  0.0647
    82. (0.00019) RY*( 5) C   6           s(  0.63%)p 7.22(  4.53%)d99.99( 94.85%)
                                            0.0000 -0.0021  0.0792 -0.0021 -0.1302
                                            0.0086 -0.0427 -0.0013  0.1625 -0.3724
                                           -0.8325  0.0468  0.3150 -0.1239
    83. (0.00013) RY*( 6) C   6           s(  1.50%)p 5.05(  7.55%)d60.78( 90.95%)
                                           -0.0000 -0.0016  0.1223 -0.0178  0.0786
                                           -0.0128  0.2608  0.0019 -0.0291 -0.7151
                                            0.0437 -0.0318 -0.5625  0.2808
    84. (0.00008) RY*( 7) C   6           s(  9.76%)p 0.43(  4.17%)d 8.82( 86.07%)
    85. (0.00004) RY*( 8) C   6           s(  0.57%)p19.45( 11.10%)d99.99( 88.33%)
    86. (0.00001) RY*( 9) C   6           s(  0.01%)p38.31(  0.50%)d99.99( 99.49%)
    87. (0.01418) RY*( 1) C   7           s( 18.46%)p 4.40( 81.19%)d 0.02(  0.35%)
                                           -0.0000  0.0615  0.4252 -0.0623  0.7430
                                           -0.0011  0.0244 -0.0473  0.5032  0.0202
                                           -0.0224  0.0245  0.0237 -0.0379
    88. (0.00674) RY*( 2) C   7           s( 32.47%)p 0.22(  7.22%)d 1.86( 60.30%)
                                           -0.0000 -0.0032  0.5698 -0.0103 -0.2645
                                            0.0322 -0.0097 -0.0315 -0.0072 -0.3532
                                            0.0827 -0.3419 -0.3621  0.4727
    89. (0.00318) RY*( 3) C   7           s(  3.02%)p21.47( 64.87%)d10.63( 32.11%)
                                            0.0000 -0.0050  0.1737 -0.0406 -0.3323
                                            0.0401  0.6709  0.0267  0.2902  0.4359
                                            0.0863  0.2908 -0.1975 -0.0094
    90. (0.00163) RY*( 4) C   7           s(  5.05%)p13.11( 66.17%)d 5.70( 28.79%)
                                           -0.0000  0.0079  0.2245 -0.0138  0.2558
                                           -0.0075  0.4590 -0.0361 -0.6197  0.0627
                                           -0.4447 -0.2394  0.0116 -0.1693
    91. (0.00026) RY*( 5) C   7           s( 32.33%)p 0.96( 31.18%)d 1.13( 36.49%)
                                            0.0000 -0.0108  0.5685 -0.0134 -0.3680
                                           -0.0084 -0.4189 -0.0214  0.0133  0.2570
                                           -0.2532  0.0991  0.3328 -0.3379
    92. (0.00013) RY*( 6) C   7           s(  5.03%)p 2.34( 11.78%)d16.55( 83.19%)
                                           -0.0000 -0.0114  0.2239  0.0243 -0.0082
                                           -0.0062  0.2831  0.0086 -0.1921 -0.4799
                                            0.4501  0.3416  0.5285 -0.0557
    93. (0.00002) RY*( 7) C   7           s(  0.77%)p14.56( 11.18%)d99.99( 88.05%)
    94. (0.00001) RY*( 8) C   7           s(  2.79%)p 9.17( 25.55%)d25.73( 71.66%)
    95. (0.00000) RY*( 9) C   7           s(  0.03%)p50.34(  1.65%)d99.99( 98.32%)
    96. (0.00356) RY*( 1) O   8           s(  0.31%)p99.99( 97.46%)d 7.16(  2.23%)
                                            0.0000 -0.0001  0.0558 -0.0040 -0.5044
                                           -0.0086 -0.6606  0.0072  0.5326 -0.0742
                                            0.0162 -0.0727 -0.0609  0.0870
    97. (0.00018) RY*( 2) O   8           s( 52.25%)p 0.89( 46.50%)d 0.02(  1.25%)
                                           -0.0000  0.0144  0.7227  0.0248 -0.2996
                                            0.0013 -0.1649  0.0231 -0.5889 -0.0265
                                           -0.0011 -0.0999 -0.0047  0.0423
    98. (0.00011) RY*( 3) O   8           s(  8.29%)p10.71( 88.73%)d 0.36(  2.98%)
                                           -0.0000  0.0041  0.2878  0.0149 -0.4721
                                           -0.0084  0.7153 -0.0002  0.3905  0.0107
                                            0.0803  0.0468 -0.1331  0.0581
    99. (0.00005) RY*( 4) O   8           s( 26.28%)p 1.69( 44.51%)d 1.11( 29.21%)
   100. (0.00000) RY*( 5) O   8           s(  1.14%)p 1.35(  1.54%)d85.30( 97.32%)
   101. (0.00000) RY*( 6) O   8           s(  9.78%)p 1.37( 13.37%)d 7.85( 76.85%)
   102. (0.00000) RY*( 7) O   8           s(  0.16%)p11.54(  1.81%)d99.99( 98.03%)
   103. (0.00000) RY*( 8) O   8           s(  0.49%)p11.30(  5.52%)d99.99( 93.99%)
   104. (0.00000) RY*( 9) O   8           s(  1.22%)p 0.81(  0.99%)d80.20( 97.79%)
   105. (0.00141) RY*( 1) H   9           s( 97.81%)p 0.02(  2.19%)
                                            0.0045  0.9890  0.1467  0.0192 -0.0056
   106. (0.00020) RY*( 2) H   9           s(  0.00%)p 1.00(100.00%)
                                            0.0000  0.0003 -0.0388 -0.0102 -0.9992
   107. (0.00013) RY*( 3) H   9           s(  0.07%)p99.99( 99.93%)
                                            0.0074  0.0249 -0.2931  0.9557  0.0017
   108. (0.00003) RY*( 4) H   9           s(  2.20%)p44.41( 97.80%)
   109. (0.00178) RY*( 1) H  10           s( 98.36%)p 0.02(  1.64%)
                                            0.0051  0.9918  0.0522 -0.0992  0.0616
   110. (0.00021) RY*( 2) H  10           s(  0.02%)p99.99( 99.98%)
                                            0.0005  0.0147  0.5242  0.7121  0.4668
   111. (0.00013) RY*( 3) H  10           s(  0.09%)p99.99( 99.91%)
                                            0.0065  0.0288 -0.7974  0.2179  0.5619
   112. (0.00003) RY*( 4) H  10           s(  1.61%)p61.27( 98.39%)
   113. (0.00178) RY*( 1) H  11           s( 98.36%)p 0.02(  1.64%)
                                            0.0051  0.9918  0.0475 -0.1009 -0.0629
   114. (0.00021) RY*( 2) H  11           s(  0.02%)p99.99( 99.98%)
                                            0.0005  0.0150  0.4856  0.7014 -0.5216
   115. (0.00013) RY*( 3) H  11           s(  0.09%)p99.99( 99.91%)
                                            0.0066  0.0290 -0.8384  0.2049 -0.5042
   116. (0.00003) RY*( 4) H  11           s(  1.61%)p61.28( 98.39%)
   117. (0.00277) RY*( 1) H  12           s( 99.50%)p 0.01(  0.50%)
                                            0.0060  0.9975  0.0004  0.0621  0.0340
   118. (0.00018) RY*( 2) H  12           s(  0.03%)p99.99( 99.97%)
                                            0.0037  0.0175  0.0501 -0.6814  0.7300
   119. (0.00013) RY*( 3) H  12           s(  0.00%)p 1.00(100.00%)
                                            0.0009 -0.0000  0.9986  0.0206 -0.0494
   120. (0.00004) RY*( 4) H  12           s(  0.55%)p99.99( 99.45%)
   121. (0.00277) RY*( 1) H  13           s( 99.50%)p 0.01(  0.50%)
                                            0.0059  0.9975 -0.0024  0.0614 -0.0349
   122. (0.00018) RY*( 2) H  13           s(  0.03%)p99.99( 99.97%)
                                            0.0037  0.0178 -0.0073 -0.6977 -0.7161
   123. (0.00013) RY*( 3) H  13           s(  0.00%)p 1.00(100.00%)
                                            0.0009  0.0001  0.9994  0.0200 -0.0297
   124. (0.00004) RY*( 4) H  13           s(  0.55%)p99.99( 99.45%)
   125. (0.00292) RY*( 1) H  14           s( 99.52%)p 0.00(  0.48%)
                                            0.0062  0.9976 -0.0030 -0.0618  0.0304
   126. (0.00019) RY*( 2) H  14           s(  0.05%)p99.99( 99.95%)
                                            0.0035  0.0222  0.0290  0.7065  0.7068
   127. (0.00013) RY*( 3) H  14           s(  0.00%)p 1.00(100.00%)
                                            0.0006  0.0033  0.9995 -0.0095 -0.0316
   128. (0.00004) RY*( 4) H  14           s(  0.50%)p99.99( 99.50%)
   129. (0.00291) RY*( 1) H  15           s( 99.53%)p 0.00(  0.47%)
                                            0.0062  0.9976 -0.0052 -0.0623 -0.0279
   130. (0.00019) RY*( 2) H  15           s(  0.05%)p99.99( 99.95%)
                                            0.0035  0.0228 -0.0266  0.6917 -0.7214
   131. (0.00012) RY*( 3) H  15           s(  0.00%)p 1.00(100.00%)
                                            0.0005  0.0035  0.9990 -0.0073 -0.0437
   132. (0.00004) RY*( 4) H  15           s(  0.49%)p99.99( 99.51%)
   133. (0.00286) RY*( 1) H  16           s( 99.51%)p 0.00(  0.49%)
                                            0.0062  0.9975 -0.0015  0.0633  0.0301
   134. (0.00019) RY*( 2) H  16           s(  0.05%)p99.99( 99.95%)
                                            0.0035  0.0213 -0.0661 -0.6832  0.7269
   135. (0.00013) RY*( 3) H  16           s(  0.00%)p 1.00(100.00%)
                                            0.0007  0.0056  0.9970 -0.0749  0.0201
   136. (0.00004) RY*( 4) H  16           s(  0.52%)p99.99( 99.48%)
   137. (0.00284) RY*( 1) H  17           s( 99.55%)p 0.00(  0.45%)
                                            0.0061  0.9977 -0.0020  0.0610 -0.0275
   138. (0.00019) RY*( 2) H  17           s(  0.06%)p99.99( 99.94%)
                                            0.0036  0.0233 -0.1253 -0.7014 -0.7013
   139. (0.00013) RY*( 3) H  17           s(  0.00%)p 1.00(100.00%)
                                            0.0000  0.0054  0.9921 -0.0944 -0.0826
   140. (0.00004) RY*( 4) H  17           s(  0.47%)p99.99( 99.53%)
   141. (0.00324) RY*( 1) H  18           s( 99.47%)p 0.01(  0.53%)
                                            0.0064  0.9973 -0.0282 -0.0630  0.0231
   142. (0.00019) RY*( 2) H  18           s(  0.09%)p99.99( 99.91%)
                                            0.0037  0.0293  0.0437  0.7035  0.7087
   143. (0.00013) RY*( 3) H  18           s(  0.10%)p99.99( 99.90%)
                                           -0.0011  0.0324  0.9945  0.0322 -0.0945
   144. (0.00004) RY*( 4) H  18           s(  0.42%)p99.99( 99.58%)
   145. (0.00312) RY*( 1) H  19           s( 99.61%)p 0.00(  0.39%)
                                            0.0061  0.9980 -0.0179 -0.0588 -0.0116
   146. (0.00019) RY*( 2) H  19           s(  0.08%)p99.99( 99.92%)
                                            0.0042  0.0277 -0.1686  0.6649 -0.7271
   147. (0.00011) RY*( 3) H  19           s(  0.06%)p99.99( 99.94%)
                                           -0.0005  0.0242  0.9851  0.1331 -0.1059
   148. (0.00004) RY*( 4) H  19           s(  0.34%)p99.99( 99.66%)
   149. (0.00489) RY*( 1) H  20           s( 99.86%)p 0.00(  0.14%)
                                            0.0069  0.9993 -0.0065  0.0330 -0.0170
   150. (0.00016) RY*( 2) H  20           s(  0.01%)p 1.00( 99.99%)
                                            0.0055  0.0060 -0.5947 -0.5856 -0.5507
   151. (0.00010) RY*( 3) H  20           s(  0.01%)p 1.00( 99.99%)
   152. (0.00004) RY*( 4) H  20           s(  0.21%)p99.99( 99.79%)
   153. (0.00288) RY*( 1) H  21           s( 99.26%)p 0.01(  0.74%)
                                            0.0058  0.9963  0.0400  0.0698  0.0310
   154. (0.00019) RY*( 2) H  21           s(  0.12%)p99.99( 99.88%)
                                            0.0004  0.0345 -0.9965  0.0575  0.0496
   155. (0.00019) RY*( 3) H  21           s(  0.05%)p99.99( 99.95%)
                                            0.0031  0.0219  0.0009 -0.6511  0.7586
   156. (0.00004) RY*( 4) H  21           s(  0.66%)p99.99( 99.34%)
   157. (0.00566) RY*( 1) H  22           s( 99.87%)p 0.00(  0.13%)
                                            0.0149  0.9992  0.0036  0.0252 -0.0259
   158. (0.00009) RY*( 2) H  22           s(  0.18%)p99.99( 99.82%)
   159. (0.00006) RY*( 3) H  22           s(  0.05%)p99.99( 99.95%)
   160. (0.00003) RY*( 4) H  22           s(  0.00%)p 1.00(100.00%)
   161. (0.00706) BD*( 1) C   1 - C   2  
                ( 50.44%)   0.7102* C   1 s( 30.10%)p 2.32( 69.86%)d 0.00(  0.04%)
                                            0.0004  0.5486  0.0048 -0.6871  0.0055
                                            0.4752  0.0132  0.0210 -0.0004 -0.0162
                                           -0.0007  0.0005  0.0066 -0.0101
                ( 49.56%)  -0.7040* C   2 s( 28.07%)p 2.56( 71.89%)d 0.00(  0.04%)
                                            0.0002  0.5296  0.0155  0.7004  0.0130
                                           -0.4770  0.0109 -0.0214 -0.0006 -0.0171
                                           -0.0007  0.0005  0.0057 -0.0103
   162. (0.00545) BD*( 1) C   1 - H   9  
                ( 39.14%)   0.6256* C   1 s( 23.48%)p 3.26( 76.48%)d 0.00(  0.04%)
                                           -0.0000 -0.4845 -0.0030 -0.7239 -0.0015
                                           -0.4894  0.0129  0.0332 -0.0001 -0.0169
                                            0.0011  0.0008 -0.0063  0.0096
                ( 60.86%)  -0.7801* H   9 s( 99.92%)p 0.00(  0.08%)
                                           -0.9996  0.0007  0.0238  0.0150 -0.0011
   163. (0.00903) BD*( 1) C   1 - H  10  
                ( 39.46%)   0.6282* C   1 s( 23.19%)p 3.31( 76.77%)d 0.00(  0.04%)
                                            0.0000  0.4816 -0.0034  0.0543  0.0155
                                           -0.5087 -0.0036  0.7111 -0.0040 -0.0006
                                            0.0017 -0.0169 -0.0062  0.0101
                ( 60.54%)  -0.7781* H  10 s( 99.92%)p 0.00(  0.08%)
                                            0.9996 -0.0020 -0.0032  0.0164 -0.0224
   164. (0.00901) BD*( 1) C   1 - H  11  
                ( 39.44%)   0.6280* C   1 s( 23.20%)p 3.31( 76.76%)d 0.00(  0.04%)
                                            0.0000  0.4816 -0.0034  0.0002  0.0158
                                           -0.5245 -0.0034 -0.7016  0.0029  0.0007
                                            0.0001  0.0172 -0.0067  0.0095
                ( 60.56%)  -0.7782* H  11 s( 99.92%)p 0.00(  0.08%)
                                            0.9996 -0.0020 -0.0015  0.0169  0.0222
   165. (0.01475) BD*( 1) C   2 - C   3  
                ( 50.34%)   0.7095* C   2 s( 28.43%)p 2.52( 71.52%)d 0.00(  0.04%)
                                            0.0003  0.5332  0.0040 -0.7120  0.0004
                                           -0.4552 -0.0016  0.0325 -0.0000  0.0164
                                           -0.0012 -0.0008  0.0071 -0.0104
                ( 49.66%)  -0.7047* C   3 s( 28.54%)p 2.50( 71.42%)d 0.00(  0.04%)
                                            0.0003  0.5341  0.0095  0.7127 -0.0009
                                            0.4529 -0.0028 -0.0321  0.0001  0.0164
                                           -0.0011 -0.0007  0.0071 -0.0101
   166. (0.01743) BD*( 1) C   2 - H  12  
                ( 39.32%)   0.6271* C   2 s( 21.75%)p 3.60( 78.21%)d 0.00(  0.05%)
                                            0.0001 -0.4663  0.0086 -0.0361 -0.0063
                                           -0.5391 -0.0060 -0.6999  0.0114 -0.0006
                                           -0.0011 -0.0176  0.0071 -0.0098
                ( 60.68%)  -0.7790* H  12 s( 99.92%)p 0.00(  0.08%)
                                           -0.9996  0.0041  0.0016  0.0182  0.0218
   167. (0.01740) BD*( 1) C   2 - H  13  
                ( 39.29%)   0.6268* C   2 s( 21.76%)p 3.59( 78.19%)d 0.00(  0.05%)
                                            0.0001 -0.4664  0.0086  0.0180 -0.0071
                                           -0.5231 -0.0062  0.7126 -0.0108  0.0008
                                           -0.0008  0.0174  0.0067 -0.0105
                ( 60.71%)  -0.7792* H  13 s( 99.92%)p 0.00(  0.08%)
                                           -0.9996  0.0041 -0.0001  0.0177 -0.0223
   168. (0.01301) BD*( 1) C   3 - C   4  
                ( 50.25%)   0.7089* C   3 s( 28.38%)p 2.52( 71.58%)d 0.00(  0.04%)
                                            0.0003  0.5326  0.0098 -0.6999  0.0017
                                            0.4748  0.0002  0.0212 -0.0002 -0.0170
                                           -0.0007  0.0005  0.0064 -0.0103
                ( 49.75%)  -0.7053* C   4 s( 28.68%)p 2.49( 71.28%)d 0.00(  0.04%)
                                            0.0003  0.5354  0.0088  0.6977 -0.0024
                                           -0.4750  0.0017 -0.0205  0.0001 -0.0167
                                           -0.0006  0.0005  0.0057 -0.0102
   169. (0.01824) BD*( 1) C   3 - H  14  
                ( 39.31%)   0.6270* C   3 s( 21.54%)p 3.64( 78.41%)d 0.00(  0.05%)
                                           -0.0001  0.4641 -0.0080  0.0183  0.0009
                                           -0.5250 -0.0077  0.7128 -0.0085 -0.0002
                                            0.0004 -0.0175 -0.0066  0.0103
                ( 60.69%)  -0.7790* H  14 s( 99.92%)p 0.00(  0.08%)
                                            0.9996 -0.0044 -0.0011  0.0175 -0.0223
   170. (0.01814) BD*( 1) C   3 - H  15  
                ( 39.25%)   0.6265* C   3 s( 21.56%)p 3.64( 78.39%)d 0.00(  0.05%)
                                           -0.0001  0.4643 -0.0080 -0.0353  0.0014
                                           -0.5412 -0.0074 -0.6998  0.0086  0.0011
                                            0.0014  0.0177 -0.0070  0.0095
                ( 60.75%)  -0.7794* H  15 s( 99.92%)p 0.00(  0.08%)
                                            0.9996 -0.0045  0.0006  0.0180  0.0220
   171. (0.01291) BD*( 1) C   4 - C   5  
                ( 50.45%)   0.7102* C   4 s( 28.19%)p 2.55( 71.77%)d 0.00(  0.04%)
                                            0.0003  0.5308  0.0110 -0.7149  0.0007
                                           -0.4533  0.0001  0.0333 -0.0005  0.0166
                                           -0.0013 -0.0008  0.0075 -0.0103
                ( 49.55%)  -0.7040* C   5 s( 28.96%)p 2.45( 71.00%)d 0.00(  0.04%)
                                            0.0003  0.5381  0.0080  0.7079 -0.0034
                                            0.4559 -0.0010 -0.0325  0.0006  0.0162
                                           -0.0009 -0.0008  0.0062 -0.0101
   172. (0.01808) BD*( 1) C   4 - H  16  
                ( 39.26%)   0.6266* C   4 s( 21.55%)p 3.64( 78.41%)d 0.00(  0.05%)
                                            0.0001 -0.4641  0.0085 -0.0334 -0.0012
                                           -0.5416 -0.0077 -0.6996  0.0089 -0.0006
                                           -0.0007 -0.0177  0.0070 -0.0097
                ( 60.74%)  -0.7794* H  16 s( 99.92%)p 0.00(  0.08%)
                                           -0.9996  0.0044  0.0016  0.0181  0.0219
   173. (0.01791) BD*( 1) C   4 - H  17  
                ( 39.12%)   0.6255* C   4 s( 21.62%)p 3.62( 78.33%)d 0.00(  0.05%)
                                            0.0001 -0.4649  0.0081  0.0207 -0.0012
                                           -0.5240 -0.0077  0.7129 -0.0085  0.0007
                                           -0.0011  0.0174  0.0066 -0.0103
                ( 60.88%)  -0.7802* H  17 s( 99.92%)p 0.00(  0.08%)
                                           -0.9996  0.0044 -0.0002  0.0175 -0.0225
   174. (0.01323) BD*( 1) C   5 - C   6  
                ( 50.61%)   0.7114* C   5 s( 27.36%)p 2.65( 72.59%)d 0.00(  0.05%)
                                            0.0004  0.5230  0.0099 -0.7049  0.0021
                                            0.4784 -0.0006  0.0157 -0.0019 -0.0176
                                           -0.0011  0.0006  0.0070 -0.0108
                ( 49.39%)  -0.7028* C   6 s( 28.78%)p 2.47( 71.18%)d 0.00(  0.04%)
                                            0.0002  0.5364  0.0042  0.6964 -0.0034
                                           -0.4759 -0.0013 -0.0177 -0.0040 -0.0157
                                            0.0017  0.0001  0.0023 -0.0105
   175. (0.01798) BD*( 1) C   5 - H  18  
                ( 39.10%)   0.6253* C   5 s( 21.80%)p 3.58( 78.15%)d 0.00(  0.05%)
                                           -0.0001  0.4669 -0.0078  0.0112  0.0009
                                           -0.5169 -0.0091  0.7170 -0.0082 -0.0000
                                           -0.0004 -0.0173 -0.0061  0.0109
                ( 60.90%)  -0.7804* H  18 s( 99.92%)p 0.00(  0.08%)
                                            0.9996 -0.0048 -0.0014  0.0177 -0.0225
   176. (0.01769) BD*( 1) C   5 - H  19  
                ( 38.88%)   0.6236* C   5 s( 21.90%)p 3.56( 78.06%)d 0.00(  0.05%)
                                           -0.0001  0.4679 -0.0073 -0.0374  0.0001
                                           -0.5433 -0.0075 -0.6956  0.0080  0.0012
                                            0.0019  0.0176 -0.0070  0.0092
                ( 61.12%)  -0.7818* H  19 s( 99.92%)p 0.00(  0.08%)
                                            0.9996 -0.0048  0.0005  0.0183  0.0223
   177. (0.05119) BD*( 1) C   6 - C   7  
                ( 47.49%)   0.6891* C   6 s( 26.48%)p 2.77( 73.46%)d 0.00(  0.05%)
                                           -0.0003 -0.5145 -0.0135  0.7140  0.0127
                                            0.4680 -0.0063 -0.0745 -0.0039 -0.0183
                                            0.0048  0.0017 -0.0068  0.0113
                ( 52.51%)  -0.7247* C   7 s( 38.41%)p 1.60( 61.53%)d 0.00(  0.05%)
                                           -0.0003 -0.6198 -0.0046 -0.6369  0.0105
                                           -0.4458 -0.0042  0.1036 -0.0035 -0.0178
                                            0.0046  0.0011 -0.0074  0.0116
   178. (0.01597) BD*( 1) C   6 - H  20  
                ( 38.16%)   0.6177* C   6 s( 23.28%)p 3.29( 76.69%)d 0.00(  0.04%)
                                            0.0002 -0.4824  0.0070  0.0519  0.0033
                                           -0.4943 -0.0053  0.7209 -0.0121  0.0017
                                           -0.0035  0.0149  0.0052 -0.0102
                ( 61.84%)  -0.7864* H  20 s( 99.91%)p 0.00(  0.09%)
                                           -0.9996  0.0059 -0.0038  0.0167 -0.0237
   179. (0.01566) BD*( 1) C   6 - H  21  
                ( 38.47%)   0.6203* C   6 s( 21.46%)p 3.66( 78.49%)d 0.00(  0.04%)
                                            0.0002 -0.4632  0.0072 -0.0408  0.0065
                                           -0.5561 -0.0100 -0.6882  0.0128  0.0008
                                            0.0014 -0.0164  0.0044 -0.0115
                ( 61.53%)  -0.7844* H  21 s( 99.91%)p 0.00(  0.09%)
                                           -0.9996  0.0037  0.0020  0.0203  0.0213
   180. (0.00697) BD*( 1) C   7 - O   8  
                ( 66.94%)   0.8182* C   7 s( 31.30%)p 2.19( 68.43%)d 0.01(  0.27%)
                                           -0.0000 -0.5557  0.0653  0.6442  0.0669
                                           -0.0286  0.0100  0.5121  0.0401  0.0042
                                           -0.0435 -0.0002 -0.0270 -0.0042
                ( 33.06%)  -0.5750* O   8 s( 44.66%)p 1.24( 55.25%)d 0.00(  0.09%)
                                            0.0000 -0.6677  0.0293 -0.5803 -0.0165
                                            0.0332  0.0016 -0.4628 -0.0148  0.0030
                                           -0.0245 -0.0009 -0.0154 -0.0021
   181. (0.04354) BD*( 2) C   7 - O   8  
                ( 65.50%)   0.8093* C   7 s(  0.00%)p 1.00( 99.63%)d 0.00(  0.37%)
                                           -0.0000  0.0010 -0.0031 -0.4111  0.0194
                                            0.7166 -0.0297  0.5586 -0.0229 -0.0350
                                           -0.0102 -0.0260  0.0172 -0.0370
                ( 34.50%)  -0.5874* O   8 s(  0.00%)p 1.00( 99.85%)d 0.00(  0.15%)
                                            0.0000  0.0018  0.0002 -0.4075 -0.0035
                                            0.7202  0.0058  0.5601  0.0048  0.0225
                                            0.0074  0.0165 -0.0116  0.0232
   182. (0.06930) BD*( 1) C   7 - H  22  
                ( 42.39%)   0.6511* C   7 s( 30.34%)p 2.29( 69.61%)d 0.00(  0.05%)
                                            0.0002 -0.5499 -0.0312  0.0586  0.0185
                                            0.5324 -0.0022 -0.6393  0.0125  0.0031
                                            0.0019  0.0175  0.0100 -0.0108
                ( 57.61%)  -0.7590* H  22 s( 99.90%)p 0.00(  0.10%)
                                           -0.9994  0.0161 -0.0024 -0.0197  0.0238


 NHO Directionality and "Bond Bending" (deviations from line of nuclear centers)

         [Thresholds for printing:  angular deviation  >  1.0 degree]
                                    hybrid p-character > 25.0%
                                    orbital occupancy  >  0.10e

                                Line of Centers        Hybrid 1              Hybrid 2
                                ---------------  -------------------   ------------------
                NBO               Theta   Phi    Theta   Phi    Dev    Theta   Phi    Dev
 ========================================================================================
     1. BD (   1) C   1 - C   2    88.6  145.6    88.6  144.4   1.2     91.5  326.8   1.3
    17. BD (   1) C   6 - C   7    84.7  213.1     --     --    --      97.4   35.7   3.3
    18. BD (   1) C   6 - H  20   145.5   98.2   144.7   96.3   1.3      --     --    --
    19. BD (   1) C   6 - H  21    38.1   86.1    40.0   86.5   1.9      --     --    --
    21. BD (   2) C   7 - O   8   128.3  177.4   124.1  299.7  90.0     55.9  119.5  89.9
    22. BD (   1) C   7 - H  22    38.1  270.0    40.5  261.7   5.7      --     --    --
    31. LP (   1) O   8             --     --    128.1  177.7   --       --     --    --
    32. LP (   2) O   8             --     --    123.3   55.9   --       --     --    --


 Second Order Perturbation Theory Analysis of Fock Matrix in NBO Basis

     Threshold for printing:   0.50 kcal/mol
                                                                              E(2)  E(j)-E(i) F(i,j)
         Donor NBO (i)                     Acceptor NBO (j)                 kcal/mol   a.u.    a.u. 
 ===================================================================================================

 within unit  1
   1. BD (   1) C   1 - C   2        / 53. RY*(   3) C   3                    0.75    1.51    0.030
   1. BD (   1) C   1 - C   2        /162. BD*(   1) C   1 - H   9            0.59    1.04    0.022
   1. BD (   1) C   1 - C   2        /165. BD*(   1) C   2 - C   3            1.13    1.00    0.030
   1. BD (   1) C   1 - C   2        /166. BD*(   1) C   2 - H  12            0.58    1.04    0.022
   1. BD (   1) C   1 - C   2        /167. BD*(   1) C   2 - H  13            0.58    1.04    0.022
   1. BD (   1) C   1 - C   2        /168. BD*(   1) C   3 - C   4            2.30    1.00    0.043
   2. BD (   1) C   1 - H   9        /165. BD*(   1) C   2 - C   3            3.40    0.89    0.049
   3. BD (   1) C   1 - H  10        /167. BD*(   1) C   2 - H  13            3.14    0.93    0.048
   4. BD (   1) C   1 - H  11        /166. BD*(   1) C   2 - H  12            3.14    0.93    0.048
   5. BD (   1) C   2 - C   3        / 33. RY*(   1) C   1                    1.19    1.40    0.037
   5. BD (   1) C   2 - C   3        / 61. RY*(   2) C   4                    0.56    1.39    0.025
   5. BD (   1) C   2 - C   3        / 62. RY*(   3) C   4                    0.67    1.50    0.028
   5. BD (   1) C   2 - C   3        /161. BD*(   1) C   1 - C   2            0.95    0.99    0.028
   5. BD (   1) C   2 - C   3        /162. BD*(   1) C   1 - H   9            1.69    1.04    0.038
   5. BD (   1) C   2 - C   3        /166. BD*(   1) C   2 - H  12            0.55    1.03    0.021
   5. BD (   1) C   2 - C   3        /167. BD*(   1) C   2 - H  13            0.55    1.04    0.021
   5. BD (   1) C   2 - C   3        /168. BD*(   1) C   3 - C   4            1.23    1.00    0.031
   5. BD (   1) C   2 - C   3        /169. BD*(   1) C   3 - H  14            0.61    1.03    0.022
   5. BD (   1) C   2 - C   3        /170. BD*(   1) C   3 - H  15            0.61    1.03    0.022
   5. BD (   1) C   2 - C   3        /171. BD*(   1) C   4 - C   5            2.17    0.99    0.041
   6. BD (   1) C   2 - H  12        /164. BD*(   1) C   1 - H  11            3.23    0.92    0.049
   6. BD (   1) C   2 - H  12        /170. BD*(   1) C   3 - H  15            3.32    0.91    0.049
   7. BD (   1) C   2 - H  13        /163. BD*(   1) C   1 - H  10            3.23    0.92    0.049
   7. BD (   1) C   2 - H  13        /169. BD*(   1) C   3 - H  14            3.33    0.91    0.049
   8. BD (   1) C   3 - C   4        / 42. RY*(   1) C   2                    1.11    1.45    0.036
   8. BD (   1) C   3 - C   4        / 70. RY*(   2) C   5                    0.80    1.48    0.031
   8. BD (   1) C   3 - C   4        /161. BD*(   1) C   1 - C   2            2.11    1.00    0.041
   8. BD (   1) C   3 - C   4        /165. BD*(   1) C   2 - C   3            1.13    1.00    0.030
   8. BD (   1) C   3 - C   4        /169. BD*(   1) C   3 - H  14            0.58    1.03    0.022
   8. BD (   1) C   3 - C   4        /170. BD*(   1) C   3 - H  15            0.58    1.03    0.022
   8. BD (   1) C   3 - C   4        /171. BD*(   1) C   4 - C   5            1.21    0.99    0.031
   8. BD (   1) C   3 - C   4        /172. BD*(   1) C   4 - H  16            0.63    1.03    0.023
   8. BD (   1) C   3 - C   4        /173. BD*(   1) C   4 - H  17            0.63    1.03    0.023
   8. BD (   1) C   3 - C   4        /174. BD*(   1) C   5 - C   6            2.19    0.98    0.041
   9. BD (   1) C   3 - H  14        / 60. RY*(   1) C   4                    0.59    1.49    0.027
   9. BD (   1) C   3 - H  14        /167. BD*(   1) C   2 - H  13            3.14    0.92    0.048
   9. BD (   1) C   3 - H  14        /173. BD*(   1) C   4 - H  17            3.24    0.91    0.049
  10. BD (   1) C   3 - H  15        /166. BD*(   1) C   2 - H  12            3.15    0.92    0.048
  10. BD (   1) C   3 - H  15        /172. BD*(   1) C   4 - H  16            3.26    0.91    0.049
  11. BD (   1) C   4 - C   5        / 53. RY*(   3) C   3                    0.78    1.52    0.031
  11. BD (   1) C   4 - C   5        / 79. RY*(   2) C   6                    0.87    1.48    0.032
  11. BD (   1) C   4 - C   5        /165. BD*(   1) C   2 - C   3            2.07    1.00    0.041
  11. BD (   1) C   4 - C   5        /168. BD*(   1) C   3 - C   4            1.17    1.01    0.031
  11. BD (   1) C   4 - C   5        /172. BD*(   1) C   4 - H  16            0.57    1.03    0.022
  11. BD (   1) C   4 - C   5        /173. BD*(   1) C   4 - H  17            0.57    1.04    0.022
  11. BD (   1) C   4 - C   5        /174. BD*(   1) C   5 - C   6            1.21    0.98    0.031
  11. BD (   1) C   4 - C   5        /175. BD*(   1) C   5 - H  18            0.66    1.03    0.023
  11. BD (   1) C   4 - C   5        /176. BD*(   1) C   5 - H  19            0.66    1.03    0.023
  11. BD (   1) C   4 - C   5        /177. BD*(   1) C   6 - C   7            2.01    1.00    0.040
  12. BD (   1) C   4 - H  16        / 52. RY*(   2) C   3                    0.54    1.50    0.026
  12. BD (   1) C   4 - H  16        / 69. RY*(   1) C   5                    0.76    1.41    0.029
  12. BD (   1) C   4 - H  16        /170. BD*(   1) C   3 - H  15            3.17    0.92    0.048
  12. BD (   1) C   4 - H  16        /176. BD*(   1) C   5 - H  19            3.21    0.92    0.048
  13. BD (   1) C   4 - H  17        / 70. RY*(   2) C   5                    0.59    1.37    0.025
  13. BD (   1) C   4 - H  17        /169. BD*(   1) C   3 - H  14            3.19    0.92    0.048
  13. BD (   1) C   4 - H  17        /175. BD*(   1) C   5 - H  18            3.23    0.91    0.048
  14. BD (   1) C   5 - C   6        / 62. RY*(   3) C   4                    0.86    1.52    0.032
  14. BD (   1) C   5 - C   6        / 89. RY*(   3) C   7                    1.03    1.63    0.037
  14. BD (   1) C   5 - C   6        /168. BD*(   1) C   3 - C   4            2.11    1.01    0.041
  14. BD (   1) C   5 - C   6        /171. BD*(   1) C   4 - C   5            1.04    1.00    0.029
  14. BD (   1) C   5 - C   6        /177. BD*(   1) C   6 - C   7            0.66    1.01    0.023
  14. BD (   1) C   5 - C   6        /178. BD*(   1) C   6 - H  20            0.64    1.04    0.023
  14. BD (   1) C   5 - C   6        /179. BD*(   1) C   6 - H  21            0.72    1.02    0.024
  14. BD (   1) C   5 - C   6        /180. BD*(   1) C   7 - O   8            1.62    1.23    0.040
  14. BD (   1) C   5 - C   6        /181. BD*(   2) C   7 - O   8            2.44    0.62    0.035
  15. BD (   1) C   5 - H  18        /173. BD*(   1) C   4 - H  17            3.13    0.93    0.048
  15. BD (   1) C   5 - H  18        /178. BD*(   1) C   6 - H  20            3.20    0.93    0.049
  16. BD (   1) C   5 - H  19        / 60. RY*(   1) C   4                    0.66    1.50    0.028
  16. BD (   1) C   5 - H  19        / 78. RY*(   1) C   6                    0.85    1.32    0.030
  16. BD (   1) C   5 - H  19        /172. BD*(   1) C   4 - H  16            3.15    0.92    0.048
  16. BD (   1) C   5 - H  19        /179. BD*(   1) C   6 - H  21            3.14    0.90    0.048
  17. BD (   1) C   6 - C   7        / 71. RY*(   3) C   5                    1.07    1.53    0.036
  17. BD (   1) C   6 - C   7        / 96. RY*(   1) O   8                    1.76    1.81    0.050
  17. BD (   1) C   6 - C   7        /171. BD*(   1) C   4 - C   5            2.28    1.04    0.044
  17. BD (   1) C   6 - C   7        /174. BD*(   1) C   5 - C   6            1.21    1.03    0.031
  17. BD (   1) C   6 - C   7        /179. BD*(   1) C   6 - H  21            0.60    1.06    0.023
  17. BD (   1) C   6 - C   7        /180. BD*(   1) C   7 - O   8            0.81    1.26    0.029
  18. BD (   1) C   6 - H  20        / 69. RY*(   1) C   5                    0.70    1.43    0.028
  18. BD (   1) C   6 - H  20        / 87. RY*(   1) C   7                    0.52    0.97    0.020
  18. BD (   1) C   6 - H  20        /175. BD*(   1) C   5 - H  18            2.92    0.93    0.046
  18. BD (   1) C   6 - H  20        /180. BD*(   1) C   7 - O   8            0.78    1.12    0.026
  18. BD (   1) C   6 - H  20        /182. BD*(   1) C   7 - H  22            3.36    0.89    0.049
  19. BD (   1) C   6 - H  21        / 89. RY*(   3) C   7                    0.68    1.52    0.029
  19. BD (   1) C   6 - H  21        / 90. RY*(   4) C   7                    0.60    1.65    0.028
  19. BD (   1) C   6 - H  21        /176. BD*(   1) C   5 - H  19            3.17    0.93    0.049
  19. BD (   1) C   6 - H  21        /180. BD*(   1) C   7 - O   8            1.44    1.12    0.036
  19. BD (   1) C   6 - H  21        /181. BD*(   2) C   7 - O   8            5.97    0.51    0.049
  20. BD (   1) C   7 - O   8        / 78. RY*(   1) C   6                    0.55    1.92    0.029
  20. BD (   1) C   7 - O   8        / 87. RY*(   1) C   7                    1.76    1.56    0.047
  20. BD (   1) C   7 - O   8        /177. BD*(   1) C   6 - C   7            0.87    1.49    0.032
  21. BD (   2) C   7 - O   8        /174. BD*(   1) C   5 - C   6            1.45    0.77    0.030
  21. BD (   2) C   7 - O   8        /179. BD*(   1) C   6 - H  21            1.90    0.81    0.035
  22. BD (   1) C   7 - H  22        / 78. RY*(   1) C   6                    1.19    1.36    0.036
  22. BD (   1) C   7 - H  22        / 96. RY*(   1) O   8                    1.41    1.69    0.044
  22. BD (   1) C   7 - H  22        /178. BD*(   1) C   6 - H  20            2.53    0.97    0.044
  23. CR (   1) C   1                /105. RY*(   1) H   9                    0.63   10.49    0.072
  23. CR (   1) C   1                /109. RY*(   1) H  10                    0.63   10.48    0.072
  23. CR (   1) C   1                /113. RY*(   1) H  11                    0.63   10.48    0.073
  24. CR (   1) C   2                / 35. RY*(   3) C   1                    1.25   10.60    0.103
  24. CR (   1) C   2                / 51. RY*(   1) C   3                    0.80   10.86    0.083
  24. CR (   1) C   2                / 54. RY*(   4) C   3                    0.51   10.80    0.067
  24. CR (   1) C   2                /117. RY*(   1) H  12                    0.59   10.46    0.070
  24. CR (   1) C   2                /121. RY*(   1) H  13                    0.59   10.46    0.070
  25. CR (   1) C   3                / 46. RY*(   5) C   2                    0.74   10.87    0.080
  25. CR (   1) C   3                / 61. RY*(   2) C   4                    0.67   10.87    0.076
  25. CR (   1) C   3                / 63. RY*(   4) C   4                    0.59   10.83    0.071
  25. CR (   1) C   3                /125. RY*(   1) H  14                    0.60   10.46    0.070
  25. CR (   1) C   3                /129. RY*(   1) H  15                    0.60   10.46    0.071
  26. CR (   1) C   4                / 51. RY*(   1) C   3                    0.66   10.86    0.075
  26. CR (   1) C   4                / 54. RY*(   4) C   3                    0.68   10.80    0.077
  26. CR (   1) C   4                / 72. RY*(   4) C   5                    0.60   10.97    0.072
  26. CR (   1) C   4                /133. RY*(   1) H  16                    0.60   10.47    0.071
  26. CR (   1) C   4                /137. RY*(   1) H  17                    0.60   10.47    0.071
  27. CR (   1) C   5                / 61. RY*(   2) C   4                    0.71   10.88    0.078
  27. CR (   1) C   5                / 63. RY*(   4) C   4                    0.58   10.84    0.071
  27. CR (   1) C   5                / 81. RY*(   4) C   6                    0.89   10.74    0.087
  27. CR (   1) C   5                /141. RY*(   1) H  18                    0.62   10.47    0.072
  27. CR (   1) C   5                /145. RY*(   1) H  19                    0.61   10.46    0.071
  28. CR (   1) C   6                /149. RY*(   1) H  20                    0.71   10.44    0.077
  28. CR (   1) C   6                /153. RY*(   1) H  21                    0.69   10.46    0.076
  29. CR (   1) C   7                /157. RY*(   1) H  22                    0.50   10.51    0.065
  30. CR (   1) O   8                / 87. RY*(   1) C   7                    6.78   19.36    0.324
  31. LP (   1) O   8                / 87. RY*(   1) C   7                   12.36    1.14    0.106
  31. LP (   1) O   8                /177. BD*(   1) C   6 - C   7            1.59    1.07    0.037
  31. LP (   1) O   8                /182. BD*(   1) C   7 - H  22            0.95    1.06    0.029
  32. LP (   2) O   8                / 88. RY*(   2) C   7                    3.27    1.96    0.074
  32. LP (   2) O   8                / 89. RY*(   3) C   7                    0.55    1.29    0.024
  32. LP (   2) O   8                / 91. RY*(   5) C   7                    1.39    1.49    0.042
  32. LP (   2) O   8                /177. BD*(   1) C   6 - C   7           17.99    0.68    0.100
  32. LP (   2) O   8                /182. BD*(   1) C   7 - H  22           23.40    0.66    0.112


 Natural Bond Orbitals (Summary):

                                                            Principal Delocalizations
           NBO                        Occupancy    Energy   (geminal,vicinal,remote)
 ====================================================================================
 Molecular unit  1  (C7H14O)
     1. BD (   1) C   1 - C   2          1.98784    -0.59210  168(v),165(g),53(v),162(g)
                                                    167(g),166(g)
     2. BD (   1) C   1 - H   9          1.98855    -0.48231  165(v)
     3. BD (   1) C   1 - H  10          1.98898    -0.48200  167(v)
     4. BD (   1) C   1 - H  11          1.98897    -0.48191  166(v)
     5. BD (   1) C   2 - C   3          1.98039    -0.58810  171(v),162(v),168(g),33(v)
                                                    161(g),62(v),170(g),169(g)
                                                    61(v),167(g),166(g)
     6. BD (   1) C   2 - H  12          1.97740    -0.47328  170(v),164(v)
     7. BD (   1) C   2 - H  13          1.97734    -0.47314  169(v),163(v)
     8. BD (   1) C   3 - C   4          1.97936    -0.59151  174(v),161(v),171(g),165(g)
                                                    42(v),70(v),173(g),172(g)
                                                    170(g),169(g)
     9. BD (   1) C   3 - H  14          1.97749    -0.47481  173(v),167(v),60(v)
    10. BD (   1) C   3 - H  15          1.97733    -0.47458  172(v),166(v)
    11. BD (   1) C   4 - C   5          1.97839    -0.59693  165(v),177(v),174(g),168(g)
                                                    79(v),53(v),175(g),176(g)
                                                    172(g),173(g)
    12. BD (   1) C   4 - H  16          1.97729    -0.47868  176(v),170(v),69(v),52(v)
    13. BD (   1) C   4 - H  17          1.97731    -0.47815  175(v),169(v),70(v)
    14. BD (   1) C   5 - C   6          1.97016    -0.60184  181(v),168(v),180(v),171(g)
                                                    89(v),62(v),179(g),177(g)
                                                    178(g)
    15. BD (   1) C   5 - H  18          1.97766    -0.48682  178(v),173(v)
    16. BD (   1) C   5 - H  19          1.97756    -0.48486  172(v),179(v),78(v),60(v)
    17. BD (   1) C   6 - C   7          1.98590    -0.64095  171(v),96(v),174(g),71(v)
                                                    180(g),179(g)
    18. BD (   1) C   6 - H  20          1.97794    -0.49302  182(v),175(v),180(v),69(v)
                                                    87(v)
    19. BD (   1) C   6 - H  21          1.95833    -0.49384  181(v),176(v),180(v),89(v)
                                                    90(v)
    20. BD (   1) C   7 - O   8          1.99701    -1.08290  87(g),177(g),78(v)
    21. BD (   2) C   7 - O   8          1.99097    -0.38691  179(v),174(v)
    22. BD (   1) C   7 - H  22          1.98827    -0.52740  178(v),96(v),78(v)
    23. CR (   1) C   1                  1.99925   -10.06470  113(v),105(v),109(v)
    24. CR (   1) C   2                  1.99914   -10.06394  35(v),51(v),121(v),117(v)
                                                    54(v)
    25. CR (   1) C   3                  1.99912   -10.06162  46(v),61(v),129(v),125(v)
                                                    63(v)
    26. CR (   1) C   4                  1.99913   -10.06570  54(v),51(v),137(v),133(v)
                                                    72(v)
    27. CR (   1) C   5                  1.99913   -10.07612  81(v),61(v),141(v),145(v)
                                                    63(v)
    28. CR (   1) C   6                  1.99909   -10.07778  149(v),153(v)
    29. CR (   1) C   7                  1.99938   -10.16606  157(v)
    30. CR (   1) O   8                  1.99973   -18.88627  87(v),177(v)
    31. LP (   1) O   8                  1.98122    -0.66302  87(v),177(v),182(v)
    32. LP (   2) O   8                  1.88273    -0.26778  182(v),177(v),88(v),91(v)
                                                    89(v)
    33. RY*(   1) C   1                  0.00316     0.81045   
    34. RY*(   2) C   1                  0.00149     0.99596   
    35. RY*(   3) C   1                  0.00037     0.53885   
    36. RY*(   4) C   1                  0.00013     1.12908   
    37. RY*(   5) C   1                  0.00002     2.29471   
    38. RY*(   6) C   1                  0.00000     1.91448   
    39. RY*(   7) C   1                  0.00000     2.19688   
    40. RY*(   8) C   1                  0.00000     1.74223   
    41. RY*(   9) C   1                  0.00000     2.31273   
    42. RY*(   1) C   2                  0.00331     0.85792   
    43. RY*(   2) C   2                  0.00297     1.00085   
    44. RY*(   3) C   2                  0.00105     0.99705   
    45. RY*(   4) C   2                  0.00034     2.03518   
    46. RY*(   5) C   2                  0.00032     0.80726   
    47. RY*(   6) C   2                  0.00013     1.81039   
    48. RY*(   7) C   2                  0.00008     2.13009   
    49. RY*(   8) C   2                  0.00000     2.21290   
    50. RY*(   9) C   2                  0.00001     2.18565   
    51. RY*(   1) C   3                  0.00343     0.79158   
    52. RY*(   2) C   3                  0.00329     1.02563   
    53. RY*(   3) C   3                  0.00316     0.92277   
    54. RY*(   4) C   3                  0.00037     0.73308   
    55. RY*(   5) C   3                  0.00035     2.03859   
    56. RY*(   6) C   3                  0.00013     2.08068   
    57. RY*(   7) C   3                  0.00007     2.19657   
    58. RY*(   8) C   3                  0.00000     2.22872   
    59. RY*(   9) C   3                  0.00001     2.19289   
    60. RY*(   1) C   4                  0.00345     1.01322   
    61. RY*(   2) C   4                  0.00330     0.80637   
    62. RY*(   3) C   4                  0.00305     0.91323   
    63. RY*(   4) C   4                  0.00040     0.76844   
    64. RY*(   5) C   4                  0.00035     2.02836   
    65. RY*(   6) C   4                  0.00013     2.07783   
    66. RY*(   7) C   4                  0.00007     2.19552   
    67. RY*(   8) C   4                  0.00000     2.23850   
    68. RY*(   9) C   4                  0.00001     2.18863   
    69. RY*(   1) C   5                  0.00341     0.93232   
    70. RY*(   2) C   5                  0.00316     0.89109   
    71. RY*(   3) C   5                  0.00280     0.89179   
    72. RY*(   4) C   5                  0.00039     0.90259   
    73. RY*(   5) C   5                  0.00035     1.90971   
    74. RY*(   6) C   5                  0.00011     1.99843   
    75. RY*(   7) C   5                  0.00008     2.15913   
    76. RY*(   8) C   5                  0.00001     2.23365   
    77. RY*(   9) C   5                  0.00001     2.19334   
    78. RY*(   1) C   6                  0.00474     0.83545   
    79. RY*(   2) C   6                  0.00297     0.88058   
    80. RY*(   3) C   6                  0.00106     1.12114   
    81. RY*(   4) C   6                  0.00050     0.66692   
    82. RY*(   5) C   6                  0.00019     2.02133   
    83. RY*(   6) C   6                  0.00013     2.12090   
    84. RY*(   7) C   6                  0.00008     1.95520   
    85. RY*(   8) C   6                  0.00004     2.19279   
    86. RY*(   9) C   6                  0.00001     2.16700   
    87. RY*(   1) C   7                  0.01418     0.47852   
    88. RY*(   2) C   7                  0.00674     1.69612   
    89. RY*(   3) C   7                  0.00318     1.02472   
    90. RY*(   4) C   7                  0.00163     1.15184   
    91. RY*(   5) C   7                  0.00026     1.22485   
    92. RY*(   6) C   7                  0.00013     2.00720   
    93. RY*(   7) C   7                  0.00002     1.91036   
    94. RY*(   8) C   7                  0.00001     1.63532   
    95. RY*(   9) C   7                  0.00000     1.87186   
    96. RY*(   1) O   8                  0.00356     1.16421   
    97. RY*(   2) O   8                  0.00018     1.31728   
    98. RY*(   3) O   8                  0.00011     1.11933   
    99. RY*(   4) O   8                  0.00005     1.69976   
   100. RY*(   5) O   8                  0.00000     2.75767   
   101. RY*(   6) O   8                  0.00000     2.70809   
   102. RY*(   7) O   8                  0.00000     2.74355   
   103. RY*(   8) O   8                  0.00000     2.77250   
   104. RY*(   9) O   8                  0.00000     2.80248   
   105. RY*(   1) H   9                  0.00141     0.42232   
   106. RY*(   2) H   9                  0.00020     1.78175   
   107. RY*(   3) H   9                  0.00013     1.78930   
   108. RY*(   4) H   9                  0.00003     2.24794   
   109. RY*(   1) H  10                  0.00178     0.41738   
   110. RY*(   2) H  10                  0.00021     1.79019   
   111. RY*(   3) H  10                  0.00013     1.77972   
   112. RY*(   4) H  10                  0.00003     2.26418   
   113. RY*(   1) H  11                  0.00178     0.41756   
   114. RY*(   2) H  11                  0.00021     1.79018   
   115. RY*(   3) H  11                  0.00013     1.78023   
   116. RY*(   4) H  11                  0.00003     2.26417   
   117. RY*(   1) H  12                  0.00277     0.39355   
   118. RY*(   2) H  12                  0.00018     1.81680   
   119. RY*(   3) H  12                  0.00013     1.81160   
   120. RY*(   4) H  12                  0.00004     2.32449   
   121. RY*(   1) H  13                  0.00277     0.39365   
   122. RY*(   2) H  13                  0.00018     1.81682   
   123. RY*(   3) H  13                  0.00013     1.81185   
   124. RY*(   4) H  13                  0.00004     2.32498   
   125. RY*(   1) H  14                  0.00292     0.40298   
   126. RY*(   2) H  14                  0.00019     1.82571   
   127. RY*(   3) H  14                  0.00013     1.85203   
   128. RY*(   4) H  14                  0.00004     2.33004   
   129. RY*(   1) H  15                  0.00291     0.40249   
   130. RY*(   2) H  15                  0.00019     1.82587   
   131. RY*(   3) H  15                  0.00012     1.85266   
   132. RY*(   4) H  15                  0.00004     2.33114   
   133. RY*(   1) H  16                  0.00286     0.40218   
   134. RY*(   2) H  16                  0.00019     1.82735   
   135. RY*(   3) H  16                  0.00013     1.85902   
   136. RY*(   4) H  16                  0.00004     2.32622   
   137. RY*(   1) H  17                  0.00284     0.40012   
   138. RY*(   2) H  17                  0.00019     1.82779   
   139. RY*(   3) H  17                  0.00013     1.85688   
   140. RY*(   4) H  17                  0.00004     2.32993   
   141. RY*(   1) H  18                  0.00324     0.39447   
   142. RY*(   2) H  18                  0.00019     1.82438   
   143. RY*(   3) H  18                  0.00013     1.83787   
   144. RY*(   4) H  18                  0.00004     2.32069   
   145. RY*(   1) H  19                  0.00312     0.38366   
   146. RY*(   2) H  19                  0.00019     1.82384   
   147. RY*(   3) H  19                  0.00011     1.83082   
   148. RY*(   4) H  19                  0.00004     2.32661   
   149. RY*(   1) H  20                  0.00489     0.36588   
   150. RY*(   2) H  20                  0.00016     1.83942   
   151. RY*(   3) H  20                  0.00010     1.78923   
   152. RY*(   4) H  20                  0.00004     2.31193   
   153. RY*(   1) H  21                  0.00288     0.38615   
   154. RY*(   2) H  21                  0.00019     1.79696   
   155. RY*(   3) H  21                  0.00019     1.82247   
   156. RY*(   4) H  21                  0.00004     2.28864   
   157. RY*(   1) H  22                  0.00566     0.34212   
   158. RY*(   2) H  22                  0.00009     2.13162   
   159. RY*(   3) H  22                  0.00006     2.01219   
   160. RY*(   4) H  22                  0.00003     1.62640   
   161. BD*(   1) C   1 - C   2          0.00706     0.40680   
   162. BD*(   1) C   1 - H   9          0.00545     0.45180   
   163. BD*(   1) C   1 - H  10          0.00903     0.44462   
   164. BD*(   1) C   1 - H  11          0.00901     0.44490   
   165. BD*(   1) C   2 - C   3          0.01475     0.40766   
   166. BD*(   1) C   2 - H  12          0.01743     0.44662   
   167. BD*(   1) C   2 - H  13          0.01740     0.44708   
   168. BD*(   1) C   3 - C   4          0.01301     0.40957   
   169. BD*(   1) C   3 - H  14          0.01824     0.43988   
   170. BD*(   1) C   3 - H  15          0.01814     0.44074   
   171. BD*(   1) C   4 - C   5          0.01291     0.40275   
   172. BD*(   1) C   4 - H  16          0.01808     0.43634   
   173. BD*(   1) C   4 - H  17          0.01791     0.43893   
   174. BD*(   1) C   5 - C   6          0.01323     0.38586   
   175. BD*(   1) C   5 - H  18          0.01798     0.43281   
   176. BD*(   1) C   5 - H  19          0.01769     0.43746   
   177. BD*(   1) C   6 - C   7          0.05119     0.40736   
   178. BD*(   1) C   6 - H  20          0.01597     0.44299   
   179. BD*(   1) C   6 - H  21          0.01566     0.41916   
   180. BD*(   1) C   7 - O   8          0.00697     0.62382   
   181. BD*(   2) C   7 - O   8          0.04354     0.01424   
   182. BD*(   1) C   7 - H  22          0.06930     0.39448   
       -------------------------------
              Total Lewis   63.43834  ( 99.1224%)
        Valence non-Lewis    0.42994  (  0.6718%)
        Rydberg non-Lewis    0.13172  (  0.2058%)
       -------------------------------
            Total unit  1   64.00000  (100.0000%)
           Charge unit  1    0.00000
 Unable to Open any file for archive entry.
 1\1\GINC-COMPUTE-1-6\SP\RB3LYP\def2SVP\C7H14O1\ZAHRT2\08-Jan-2021\0\\#
  b3lyp/def2svp geom=NewRedundant pop=NBO\\69\\0,1\C,0,-3.5728622093,0.
 7602792395,0.4114972464\C,0,-2.4033256687,-0.22020081,0.3423456397\C,0
 ,-1.05307158,0.4619392349,0.1153243356\C,0,0.122371588,-0.5126709352,0
 .0440099626\C,0,1.4703302978,0.172634585,-0.1819844041\C,0,2.642811144
 6,-0.8137350495,-0.2657009401\C,0,3.9732383482,-0.1166007261,-0.407434
 7911\O,0,4.7752398531,-0.3205164073,-1.2828039775\H,0,-4.5298692898,0.
 2403295894,0.5753103922\H,0,-3.4399499554,1.4823140351,1.2344089408\H,
 0,-3.6631973628,1.3396895084,-0.5224394827\H,0,-2.3580998052,-0.810660
 7894,1.2753156118\H,0,-2.5793497277,-0.9517070316,-0.4669101819\H,0,-0
 .8730495947,1.1937414416,0.9245936214\H,0,-1.0949975496,1.0525933673,-
 0.8184279314\H,0,0.1670331332,-1.1039616915,0.9770898645\H,0,-0.055040
 7887,-1.2430963631,-0.7660300431\H,0,1.6547721101,0.8952954026,0.63372
 61126\H,0,1.4289735445,0.767831716,-1.1113477165\H,0,2.5272274181,-1.5
 146426698,-1.1071802451\H,0,2.6811876121,-1.4085277163,0.6672379193\H,
 0,4.179628482,0.6496720699,0.3911245081\\Version=ES64L-G16RevC.01\Stat
 e=1-A\HF=-350.1435376\RMSD=6.119e-09\Dipole=-0.928455,0.0497038,0.6410
 154\Quadrupole=-6.7578301,3.9391817,2.8186484,0.9412404,5.6536657,-0.4
 782056\PG=C01 [X(C7H14O1)]\\@
 The archive entry for this job was punched.


 The juvenile sea squirt wanders through the sea searching
 for a suitable rock or hunk of coral to cling to and make
 its home for life.  For this task it has a rudimentary
 nervous system.  When it finds its spot and takes root, it
 doesn't need its brain any more so it eats it.
 It's rather like getting tenure.

                               -- source unknown
 File lengths (MBytes):  RWF=     21 Int=      0 D2E=      0 Chk=      3 Scr=      1
 Normal termination of Gaussian 16
