# Supplementary material for: Machine-Learning-Guided Discovery of Electrochemical Reactions
Source: J Am Chem Soc. 2022 Dec 2;144(49):22599–610. doi: 10.1021/jacs.2c08997 (PMC9756344; doi:10.1021/jacs.2c08997)
Supplement: Supplementary file 3 — ja2c08997_si_003.zip [file ja2c08997_si_003.zip › Oxidation Site Selectivity/Nlogs_notimes/74.log]

 Entering Gaussian System, Link 0=g16
 Input=74.com
 Output=74.log
 Initial command:
  
 Copyright (c) 1988-2019, Gaussian, Inc.  All Rights Reserved.
  
 This is part of the Gaussian(R) 16 program.  It is based on
 the Gaussian(R) 09 system (copyright 2009, Gaussian, Inc.),
 the Gaussian(R) 03 system (copyright 2003, Gaussian, Inc.),
 the Gaussian(R) 98 system (copyright 1998, Gaussian, Inc.),
 the Gaussian(R) 94 system (copyright 1995, Gaussian, Inc.),
 the Gaussian 92(TM) system (copyright 1992, Gaussian, Inc.),
 the Gaussian 90(TM) system (copyright 1990, Gaussian, Inc.),
 the Gaussian 88(TM) system (copyright 1988, Gaussian, Inc.),
 the Gaussian 86(TM) system (copyright 1986, Carnegie Mellon
 University), and the Gaussian 82(TM) system (copyright 1983,
 Carnegie Mellon University). Gaussian is a federally registered
 trademark of Gaussian, Inc.
  
 This software contains proprietary and confidential information,
 including trade secrets, belonging to Gaussian, Inc.
  
 This software is provided under written license and may be
 used, copied, transmitted, or stored only in accord with that
 written license.
  
 The following legend is applicable only to US Government
 contracts under FAR:
  
                    RESTRICTED RIGHTS LEGEND
  
 Use, reproduction and disclosure by the US Government is
 subject to restrictions as set forth in subparagraphs (a)
 and (c) of the Commercial Computer Software - Restricted
 Rights clause in FAR 52.227-19.
  
 Gaussian, Inc.
 340 Quinnipiac St., Bldg. 40, Wallingford CT 06492
  
  
 ---------------------------------------------------------------
 Warning -- This program may not be used in any manner that
 competes with the business of Gaussian, Inc. or will provide
 assistance to any competitor of Gaussian, Inc.  The licensee
 of this program is prohibited from giving any competitor of
 Gaussian, Inc. access to this program.  By using this program,
 the user acknowledges that Gaussian, Inc. is engaged in the
 business of creating and licensing software in the field of
 computational chemistry and represents and warrants to the
 licensee that it is not a competitor of Gaussian, Inc. and that
 it will not use this program in any manner prohibited above.
 ---------------------------------------------------------------
  

 Cite this work as:
 Gaussian 16, Revision C.01,
 M. J. Frisch, G. W. Trucks, H. B. Schlegel, G. E. Scuseria, 
 M. A. Robb, J. R. Cheeseman, G. Scalmani, V. Barone, 
 G. A. Petersson, H. Nakatsuji, X. Li, M. Caricato, A. V. Marenich, 
 J. Bloino, B. G. Janesko, R. Gomperts, B. Mennucci, H. P. Hratchian, 
 J. V. Ortiz, A. F. Izmaylov, J. L. Sonnenberg, D. Williams-Young, 
 F. Ding, F. Lipparini, F. Egidi, J. Goings, B. Peng, A. Petrone, 
 T. Henderson, D. Ranasinghe, V. G. Zakrzewski, J. Gao, N. Rega, 
 G. Zheng, W. Liang, M. Hada, M. Ehara, K. Toyota, R. Fukuda, 
 J. Hasegawa, M. Ishida, T. Nakajima, Y. Honda, O. Kitao, H. Nakai, 
 T. Vreven, K. Throssell, J. A. Montgomery, Jr., J. E. Peralta, 
 F. Ogliaro, M. J. Bearpark, J. J. Heyd, E. N. Brothers, K. N. Kudin, 
 V. N. Staroverov, T. A. Keith, R. Kobayashi, J. Normand, 
 K. Raghavachari, A. P. Rendell, J. C. Burant, S. S. Iyengar, 
 J. Tomasi, M. Cossi, J. M. Millam, M. Klene, C. Adamo, R. Cammi, 
 J. W. Ochterski, R. L. Martin, K. Morokuma, O. Farkas, 
 J. B. Foresman, and D. J. Fox, Gaussian, Inc., Wallingford CT, 2019.
 
 ******************************************
 Gaussian 16:  ES64L-G16RevC.01  3-Jul-2019
                 8-Jan-2021 
 ******************************************
 %nprocshared=16
 Will use up to   16 processors via shared memory.
 %mem=7GB
 -----------------------------------------
 # b3lyp/def2svp geom=NewRedundant pop=NBO
 -----------------------------------------
 1/29=4000,38=1,172=1/1;
 2/12=2,17=6,18=5,40=1/2;
 3/5=43,7=101,11=2,25=1,30=1,74=-5/1,2,3;
 4//1;
 5/5=2,38=5/2;
 6/7=2,8=2,9=2,10=2,28=1,40=1/1,7;
 99/5=1,9=1/99;
 --
 74
 --
 Symbolic Z-matrix:
 Charge =  0 Multiplicity = 1
 O                     2.76177  -0.47305  -1.39551 
 C                     2.49117  -0.44833  -0.22013 
 C                     1.08821  -0.20422   0.30626 
 C                     0.58666   1.18511  -0.13958 
 C                    -0.85726   1.43465   0.30399 
 C                    -1.79641   0.33058  -0.19154 
 C                    -1.30941  -1.05232   0.25222 
 C                     0.1332   -1.30909  -0.19151 
 H                     3.29231  -0.61001   0.55013 
 H                     1.12294  -0.23351   1.41001 
 H                     0.65905   1.23213  -1.23941 
 H                     1.25242   1.971     0.25465 
 H                    -0.89737   1.4786    1.40789 
 H                    -1.19468   2.41946  -0.05902 
 H                    -1.83949   0.3614   -1.29547 
 H                    -2.82304   0.50975   0.16796 
 H                    -1.96906  -1.83998  -0.14769 
 H                    -1.37049  -1.12379   1.35371 
 H                     0.47699  -2.29417   0.16586 
 H                     0.19248  -1.33422  -1.29284 
 
                          Input orientation:                          
 ---------------------------------------------------------------------
 Center     Atomic      Atomic             Coordinates (Angstroms)
 Number     Number       Type             X           Y           Z
 ---------------------------------------------------------------------
      1          8           0        2.761768   -0.473052   -1.395506
      2          6           0        2.491173   -0.448325   -0.220130
      3          6           0        1.088206   -0.204217    0.306261
      4          6           0        0.586663    1.185108   -0.139582
      5          6           0       -0.857265    1.434651    0.303991
      6          6           0       -1.796409    0.330584   -0.191541
      7          6           0       -1.309408   -1.052317    0.252218
      8          6           0        0.133205   -1.309091   -0.191506
      9          1           0        3.292314   -0.610012    0.550127
     10          1           0        1.122940   -0.233509    1.410015
     11          1           0        0.659052    1.232128   -1.239410
     12          1           0        1.252423    1.971002    0.254649
     13          1           0       -0.897365    1.478605    1.407887
     14          1           0       -1.194676    2.419465   -0.059017
     15          1           0       -1.839488    0.361397   -1.295466
     16          1           0       -2.823042    0.509747    0.167965
     17          1           0       -1.969064   -1.839977   -0.147688
     18          1           0       -1.370493   -1.123786    1.353712
     19          1           0        0.476992   -2.294173    0.165858
     20          1           0        0.192476   -1.334225   -1.292836
 ---------------------------------------------------------------------
                    Distance matrix (angstroms):
                    1          2          3          4          5
     1  O    0.000000
     2  C    1.206376   0.000000
     3  C    2.401894   1.518220   0.000000
     4  C    3.009638   2.510329   1.542902   0.000000
     5  C    4.430013   3.877156   2.543767   1.530998   0.000000
     6  C    4.782504   4.357853   2.975705   2.532182   1.531832
     7  C    4.430013   3.877156   2.543767   2.958829   2.528265
     8  C    3.009638   2.510329   1.542902   2.535617   2.958829
     9  H    2.021318   1.123060   2.254381   3.319444   4.632519
    10  H    3.257926   2.139060   1.104689   2.168253   2.815539
    11  H    2.711719   2.686917   2.153220   1.103210   2.173090
    12  H    3.312784   2.759178   2.182020   1.102853   2.177359
    13  H    5.005720   4.224416   2.826298   2.164056   1.105499
    14  H    5.079991   4.672864   3.496953   2.168708   1.102488
    15  H    4.677378   4.535044   3.384795   2.810832   2.162151
    16  H    5.882213   5.413816   3.978282   3.489525   2.176747
    17  H    5.079991   4.672864   3.496953   3.960170   3.487592
    18  H    5.005720   4.224416   2.826298   3.375112   2.812635
    19  H    3.312784   2.759178   2.182020   3.494384   3.962758
    20  H    2.711719   2.686917   2.153220   2.798645   3.364295
                    6          7          8          9         10
     6  C    0.000000
     7  C    1.531832   0.000000
     8  C    2.532182   1.530998   0.000000
     9  H    5.227801   4.632519   3.319444   0.000000
    10  H    3.377245   2.815539   2.168253   2.363756   0.000000
    11  H    2.817819   3.364295   2.798645   3.678314   3.063125
    12  H    3.490764   3.962758   3.494384   3.303044   2.492290
    13  H    2.164348   2.812635   3.375112   4.759358   2.648202
    14  H    2.177859   3.487592   3.960170   5.448107   3.816762
    15  H    1.105194   2.162151   2.810832   5.539426   4.055801
    16  H    1.102415   2.176747   3.489525   6.228763   4.203081
    17  H    2.177859   1.102488   2.168708   5.448107   3.816762
    18  H    2.164348   1.105499   2.164056   4.759358   2.648202
    19  H    3.490764   2.177359   1.102853   3.303044   2.492290
    20  H    2.817819   2.173090   1.103210   3.678314   3.063125
                   11         12         13         14         15
    11  H    0.000000
    12  H    1.769247   0.000000
    13  H    3.080807   2.488775   0.000000
    14  H    2.497880   2.507548   1.767885   0.000000
    15  H    2.646511   3.814918   3.073087   2.486007   0.000000
    16  H    3.824594   4.330380   2.486830   2.519944   1.769467
    17  H    4.187682   5.006338   3.818552   4.330171   2.486007
    18  H    4.048909   4.203016   2.645605   3.818552   3.073087
    19  H    3.800358   4.336000   4.203016   5.006338   3.814918
    20  H    2.608968   3.800358   4.048909   4.187682   2.646511
                   16         17         18         19         20
    16  H    0.000000
    17  H    2.519944   0.000000
    18  H    2.486830   1.767885   0.000000
    19  H    4.330380   2.507548   2.488775   0.000000
    20  H    3.824594   2.497880   3.080807   1.769247   0.000000
 Stoichiometry    C7H12O
 Framework group  CS[SG(C3H4O),X(C4H8)]
 Deg. of freedom    31
 Full point group                 CS      NOp   2
 Largest Abelian subgroup         CS      NOp   2
 Largest concise Abelian subgroup CS      NOp   2
                         Standard orientation:                         
 ---------------------------------------------------------------------
 Center     Atomic      Atomic             Coordinates (Angstroms)
 Number     Number       Type             X           Y           Z
 ---------------------------------------------------------------------
      1          8           0       -0.481902    2.714090   -0.000000
      2          6           0        0.564813    2.114313   -0.000000
      3          6           0        0.655982    0.598832   -0.000000
      4          6           0       -0.010717    0.025490    1.267808
      5          6           0       -0.010717   -1.505504    1.264133
      6          6           0       -0.670868   -2.064679    0.000000
      7          6           0       -0.010717   -1.505504   -1.264133
      8          6           0       -0.010717    0.025490   -1.267808
      9          1           0        1.539000    2.673082   -0.000000
     10          1           0        1.724003    0.316577   -0.000000
     11          1           0       -1.046069    0.404663    1.304484
     12          1           0        0.498132    0.408912    2.168000
     13          1           0        1.031153   -1.870459    1.322802
     14          1           0       -0.523151   -1.881234    2.165086
     15          1           0       -1.741511   -1.790491    0.000000
     16          1           0       -0.628769   -3.166289    0.000000
     17          1           0       -0.523151   -1.881234   -2.165086
     18          1           0        1.031153   -1.870459   -1.322802
     19          1           0        0.498132    0.408912   -2.168000
     20          1           0       -1.046069    0.404663   -1.304484
 ---------------------------------------------------------------------
 Rotational constants (GHZ):           3.7897759           1.4495981           1.2007177
 Standard basis: def2SVP (5D, 7F)
 There are   110 symmetry adapted cartesian basis functions of A'  symmetry.
 There are    70 symmetry adapted cartesian basis functions of A"  symmetry.
 There are   104 symmetry adapted basis functions of A'  symmetry.
 There are    68 symmetry adapted basis functions of A"  symmetry.
   172 basis functions,   284 primitive gaussians,   180 cartesian basis functions
    31 alpha electrons       31 beta electrons
       nuclear repulsion energy       385.8575265732 Hartrees.
 NAtoms=   20 NActive=   20 NUniq=   14 SFac= 2.04D+00 NAtFMM=   60 NAOKFM=F Big=F
 Integral buffers will be    131072 words long.
 Raffenetti 2 integral format.
 Two-electron integral symmetry is turned on.
 One-electron integrals computed using PRISM.
   2 Symmetry operations used in ECPInt.
 ECPInt:  NShTT=    3570 NPrTT=   12386 LenC2=    3547 LenP2D=   10193.
 LDataN:  DoStor=T MaxTD1= 4 Len=   56
 NBasis=   172 RedAO= T EigKep=  1.45D-03  NBF=   104    68
 NBsUse=   172 1.00D-06 EigRej= -1.00D+00 NBFU=   104    68
 ExpMin= 1.22D-01 ExpMax= 2.27D+03 ExpMxC= 3.41D+02 IAcc=3 IRadAn=         5 AccDes= 0.00D+00
 Harris functional with IExCor=  402 and IRadAn=       5 diagonalized for initial guess.
 HarFok:  IExCor=  402 AccDes= 0.00D+00 IRadAn=         5 IDoV= 1 UseB2=F ITyADJ=14
 ICtDFT=  3500011 ScaDFX=  1.000000  1.000000  1.000000  1.000000
 FoFCou: FMM=F IPFlag=           0 FMFlag=      100000 FMFlg1=           0
         NFxFlg=           0 DoJE=T BraDBF=F KetDBF=T FulRan=T
         wScrn=  0.000000 ICntrl=       500 IOpCl=  0 I1Cent=   200000004 NGrid=           0
         NMat0=    1 NMatS0=      1 NMatT0=    0 NMatD0=    1 NMtDS0=    0 NMtDT0=    0
 Petite list used in FoFCou.
 Initial guess orbital symmetries:
       Occupied  (A') (A') (A") (A') (A") (A') (A') (A') (A') (A')
                 (A') (A") (A') (A") (A') (A') (A') (A') (A') (A")
                 (A') (A") (A') (A") (A") (A') (A") (A') (A") (A')
                 (A')
       Virtual   (A") (A') (A') (A") (A') (A') (A') (A") (A') (A')
                 (A") (A') (A") (A') (A") (A') (A') (A") (A") (A')
                 (A') (A') (A") (A') (A') (A") (A") (A') (A') (A")
                 (A') (A") (A') (A') (A') (A") (A') (A") (A") (A')
                 (A') (A') (A") (A') (A') (A") (A') (A') (A") (A')
                 (A") (A') (A') (A") (A') (A') (A') (A") (A') (A')
                 (A") (A") (A') (A') (A') (A") (A") (A") (A") (A')
                 (A') (A") (A') (A") (A') (A') (A") (A") (A') (A')
                 (A") (A") (A') (A') (A') (A') (A') (A") (A") (A')
                 (A') (A") (A") (A') (A') (A") (A") (A') (A') (A")
                 (A') (A') (A") (A") (A") (A') (A") (A') (A") (A')
                 (A') (A') (A") (A') (A") (A') (A') (A") (A') (A")
                 (A') (A") (A') (A') (A") (A') (A") (A') (A") (A')
                 (A") (A') (A') (A") (A') (A") (A') (A') (A") (A')
                 (A')
 The electronic state of the initial guess is 1-A'.
 Requested convergence on RMS density matrix=1.00D-08 within 128 cycles.
 Requested convergence on MAX density matrix=1.00D-06.
 Requested convergence on             energy=1.00D-06.
 No special actions if energy rises.
 Integral accuracy reduced to 1.0D-05 until final iterations.
 Initial convergence to 1.0D-05 achieved.  Increase integral accuracy.
 SCF Done:  E(RB3LYP) =  -348.941057191     A.U. after   13 cycles
            NFock= 13  Conv=0.45D-08     -V/T= 2.0114

 **********************************************************************

            Population analysis using the SCF Density.

 **********************************************************************

 Orbital symmetries:
       Occupied  (A') (A') (A') (A") (A') (A") (A') (A') (A') (A')
                 (A') (A") (A') (A") (A') (A') (A') (A') (A') (A")
                 (A') (A") (A') (A") (A") (A') (A") (A') (A') (A")
                 (A')
       Virtual   (A") (A') (A') (A") (A') (A') (A') (A') (A") (A")
                 (A') (A') (A") (A') (A') (A") (A') (A") (A") (A')
                 (A') (A') (A") (A') (A') (A") (A") (A') (A") (A')
                 (A') (A') (A") (A') (A') (A') (A") (A') (A") (A')
                 (A") (A") (A') (A') (A") (A') (A") (A') (A') (A')
                 (A") (A') (A') (A") (A') (A') (A') (A") (A') (A')
                 (A") (A") (A') (A') (A') (A") (A") (A") (A") (A')
                 (A') (A") (A') (A") (A') (A') (A') (A") (A") (A")
                 (A') (A') (A') (A") (A') (A') (A") (A') (A") (A')
                 (A') (A") (A") (A') (A") (A') (A") (A') (A') (A")
                 (A') (A") (A') (A") (A") (A') (A") (A") (A') (A')
                 (A') (A') (A") (A') (A") (A') (A') (A") (A') (A")
                 (A') (A") (A') (A') (A") (A') (A") (A') (A") (A')
                 (A") (A') (A') (A") (A') (A") (A') (A') (A") (A')
                 (A')
 The electronic state is 1-A'.
 Alpha  occ. eigenvalues --  -19.13513 -10.27340 -10.19794 -10.19090 -10.19089
 Alpha  occ. eigenvalues --  -10.18740 -10.18738 -10.18525  -1.03829  -0.83571
 Alpha  occ. eigenvalues --   -0.75540  -0.74165  -0.64220  -0.61090  -0.57147
 Alpha  occ. eigenvalues --   -0.54088  -0.49201  -0.47628  -0.44673  -0.44409
 Alpha  occ. eigenvalues --   -0.42880  -0.41583  -0.39989  -0.38775  -0.36438
 Alpha  occ. eigenvalues --   -0.35097  -0.34919  -0.32763  -0.32205  -0.30933
 Alpha  occ. eigenvalues --   -0.25265
 Alpha virt. eigenvalues --   -0.03137   0.04832   0.06024   0.08423   0.08955
 Alpha virt. eigenvalues --    0.10600   0.12589   0.12927   0.13536   0.14262
 Alpha virt. eigenvalues --    0.14665   0.14922   0.15391   0.19182   0.20724
 Alpha virt. eigenvalues --    0.22692   0.23195   0.25675   0.26474   0.27753
 Alpha virt. eigenvalues --    0.29334   0.40355   0.42396   0.42615   0.43496
 Alpha virt. eigenvalues --    0.45440   0.45873   0.48298   0.53677   0.56623
 Alpha virt. eigenvalues --    0.59458   0.60328   0.61277   0.61528   0.63207
 Alpha virt. eigenvalues --    0.63725   0.63919   0.65161   0.65364   0.66121
 Alpha virt. eigenvalues --    0.66153   0.66725   0.66834   0.66876   0.69795
 Alpha virt. eigenvalues --    0.70415   0.70498   0.70881   0.70943   0.71740
 Alpha virt. eigenvalues --    0.73821   0.74386   0.86104   0.87874   0.88471
 Alpha virt. eigenvalues --    0.89510   1.00251   1.03720   1.04768   1.08670
 Alpha virt. eigenvalues --    1.10552   1.11281   1.14274   1.22847   1.23707
 Alpha virt. eigenvalues --    1.24407   1.26883   1.32052   1.34370   1.37664
 Alpha virt. eigenvalues --    1.42167   1.43432   1.50598   1.56333   1.58646
 Alpha virt. eigenvalues --    1.66010   1.68549   1.70607   1.71452   1.73171
 Alpha virt. eigenvalues --    1.74847   1.75421   1.75741   1.77296   1.79282
 Alpha virt. eigenvalues --    1.82144   1.82941   1.83467   1.83605   1.84418
 Alpha virt. eigenvalues --    1.86228   1.86800   1.87733   1.89258   1.91995
 Alpha virt. eigenvalues --    1.92847   1.93745   1.93983   1.95245   1.99548
 Alpha virt. eigenvalues --    2.01983   2.02759   2.03353   2.08826   2.09900
 Alpha virt. eigenvalues --    2.12517   2.22617   2.24039   2.24182   2.27887
 Alpha virt. eigenvalues --    2.28628   2.41069   2.43055   2.44357   2.45214
 Alpha virt. eigenvalues --    2.47863   2.53394   2.53994   2.55121   2.56947
 Alpha virt. eigenvalues --    2.58833   2.61022   2.64077   2.67537   2.71540
 Alpha virt. eigenvalues --    2.79065   2.80962   2.85276   2.86955   2.88791
 Alpha virt. eigenvalues --    2.92010   2.92251   2.96677   2.99922   3.02622
 Alpha virt. eigenvalues --    3.06018   3.07531   3.13217   3.15462   3.41694
 Alpha virt. eigenvalues --    3.60168
          Condensed to atoms (all electrons):
               1          2          3          4          5          6
     1  O    7.663001   0.669302  -0.110666  -0.005036   0.000141   0.000019
     2  C    0.669302   4.621218   0.205990  -0.021469   0.007098   0.000763
     3  C   -0.110666   0.205990   5.300170   0.387830  -0.050837  -0.019493
     4  C   -0.005036  -0.021469   0.387830   4.617595   0.438230  -0.047062
     5  C    0.000141   0.007098  -0.050837   0.438230   4.581211   0.438775
     6  C    0.000019   0.000763  -0.019493  -0.047062   0.438775   4.590210
     7  C    0.000141   0.007098  -0.050837  -0.021620  -0.055528   0.438775
     8  C   -0.005036  -0.021469   0.387830  -0.040362  -0.021620  -0.047062
     9  H   -0.042842   0.394713  -0.140329   0.004900  -0.000394   0.000025
    10  H    0.005244  -0.006740   0.302499  -0.028350  -0.004117  -0.005052
    11  H    0.014279  -0.004877  -0.035702   0.358526  -0.020219  -0.004929
    12  H    0.000225  -0.001107  -0.029555   0.355644  -0.016341   0.008145
    13  H   -0.000008  -0.000035  -0.007497  -0.016939   0.351928  -0.023752
    14  H   -0.000002  -0.000246   0.008421  -0.016380   0.351357  -0.012865
    15  H   -0.000060  -0.000163  -0.006686  -0.004730  -0.022608   0.356528
    16  H   -0.000000   0.000014   0.001298   0.008146  -0.015009   0.349602
    17  H   -0.000002  -0.000246   0.008421   0.001069   0.008227  -0.012865
    18  H   -0.000008  -0.000035  -0.007497  -0.006990  -0.005249  -0.023752
    19  H    0.000225  -0.001107  -0.029555   0.008967   0.000731   0.008145
    20  H    0.014279  -0.004877  -0.035702  -0.008156  -0.006328  -0.004929
               7          8          9         10         11         12
     1  O    0.000141  -0.005036  -0.042842   0.005244   0.014279   0.000225
     2  C    0.007098  -0.021469   0.394713  -0.006740  -0.004877  -0.001107
     3  C   -0.050837   0.387830  -0.140329   0.302499  -0.035702  -0.029555
     4  C   -0.021620  -0.040362   0.004900  -0.028350   0.358526   0.355644
     5  C   -0.055528  -0.021620  -0.000394  -0.004117  -0.020219  -0.016341
     6  C    0.438775  -0.047062   0.000025  -0.005052  -0.004929   0.008145
     7  C    4.581211   0.438230  -0.000394  -0.004117  -0.006328   0.000731
     8  C    0.438230   4.617595   0.004900  -0.028350  -0.008156   0.008967
     9  H   -0.000394   0.004900   0.782989   0.001126   0.001510   0.001991
    10  H   -0.004117  -0.028350   0.001126   0.769199   0.011108  -0.009262
    11  H   -0.006328  -0.008156   0.001510   0.011108   0.698444  -0.028813
    12  H    0.000731   0.008967   0.001991  -0.009262  -0.028813   0.725490
    13  H   -0.005249  -0.006990  -0.000033   0.006597   0.008774  -0.009141
    14  H    0.008227   0.001069   0.000019  -0.000154  -0.008304  -0.004731
    15  H   -0.022608  -0.004730  -0.000008   0.000433   0.005493  -0.000071
    16  H   -0.015009   0.008146  -0.000002  -0.000021  -0.000041  -0.000448
    17  H    0.351357  -0.016380   0.000019  -0.000154   0.000022   0.000046
    18  H    0.351928  -0.016939  -0.000033   0.006597   0.000446  -0.000018
    19  H   -0.016341   0.355644   0.001991  -0.009262  -0.000052  -0.000393
    20  H   -0.020219   0.358526   0.001510   0.011108   0.008812  -0.000052
              13         14         15         16         17         18
     1  O   -0.000008  -0.000002  -0.000060  -0.000000  -0.000002  -0.000008
     2  C   -0.000035  -0.000246  -0.000163   0.000014  -0.000246  -0.000035
     3  C   -0.007497   0.008421  -0.006686   0.001298   0.008421  -0.007497
     4  C   -0.016939  -0.016380  -0.004730   0.008146   0.001069  -0.006990
     5  C    0.351928   0.351357  -0.022608  -0.015009   0.008227  -0.005249
     6  C   -0.023752  -0.012865   0.356528   0.349602  -0.012865  -0.023752
     7  C   -0.005249   0.008227  -0.022608  -0.015009   0.351357   0.351928
     8  C   -0.006990   0.001069  -0.004730   0.008146  -0.016380  -0.016939
     9  H   -0.000033   0.000019  -0.000008  -0.000002   0.000019  -0.000033
    10  H    0.006597  -0.000154   0.000433  -0.000021  -0.000154   0.006597
    11  H    0.008774  -0.008304   0.005493  -0.000041   0.000022   0.000446
    12  H   -0.009141  -0.004731  -0.000071  -0.000448   0.000046  -0.000018
    13  H    0.736163  -0.030722   0.009796  -0.008626  -0.000128   0.006723
    14  H   -0.030722   0.717681  -0.008878  -0.005074  -0.000421  -0.000128
    15  H    0.009796  -0.008878   0.727483  -0.030652  -0.008878   0.009796
    16  H   -0.008626  -0.005074  -0.030652   0.723078  -0.005074  -0.008626
    17  H   -0.000128  -0.000421  -0.008878  -0.005074   0.717681  -0.030722
    18  H    0.006723  -0.000128   0.009796  -0.008626  -0.030722   0.736163
    19  H   -0.000018   0.000046  -0.000071  -0.000448  -0.004731  -0.009141
    20  H    0.000446   0.000022   0.005493  -0.000041  -0.008304   0.008774
              19         20
     1  O    0.000225   0.014279
     2  C   -0.001107  -0.004877
     3  C   -0.029555  -0.035702
     4  C    0.008967  -0.008156
     5  C    0.000731  -0.006328
     6  C    0.008145  -0.004929
     7  C   -0.016341  -0.020219
     8  C    0.355644   0.358526
     9  H    0.001991   0.001510
    10  H   -0.009262   0.011108
    11  H   -0.000052   0.008812
    12  H   -0.000393  -0.000052
    13  H   -0.000018   0.000446
    14  H    0.000046   0.000022
    15  H   -0.000071   0.005493
    16  H   -0.000448  -0.000041
    17  H   -0.004731  -0.008304
    18  H   -0.009141   0.008774
    19  H    0.725490  -0.028813
    20  H   -0.028813   0.698444
 Mulliken charges:
               1
     1  O   -0.203196
     2  C    0.156176
     3  C   -0.078100
     4  C    0.036189
     5  C    0.040554
     6  C    0.010774
     7  C    0.040554
     8  C    0.036189
     9  H   -0.011661
    10  H   -0.018331
    11  H    0.010008
    12  H   -0.001308
    13  H   -0.011290
    14  H    0.001064
    15  H   -0.004880
    16  H   -0.001215
    17  H    0.001064
    18  H   -0.011290
    19  H   -0.001308
    20  H    0.010008
 Sum of Mulliken charges =   0.00000
 Mulliken charges with hydrogens summed into heavy atoms:
               1
     1  O   -0.203196
     2  C    0.144515
     3  C   -0.096430
     4  C    0.044888
     5  C    0.030328
     6  C    0.004679
     7  C    0.030328
     8  C    0.044888
 Electronic spatial extent (au):  <R**2>=           1056.1435
 Charge=             -0.0000 electrons
 Dipole moment (field-independent basis, Debye):
    X=              1.5431    Y=             -1.9065    Z=              0.0000  Tot=              2.4527
 Quadrupole moment (field-independent basis, Debye-Ang):
   XX=            -49.8017   YY=            -57.0206   ZZ=            -49.3834
   XY=              4.3671   XZ=              0.0000   YZ=              0.0000
 Traceless Quadrupole moment (field-independent basis, Debye-Ang):
   XX=              2.2669   YY=             -4.9520   ZZ=              2.6852
   XY=              4.3671   XZ=              0.0000   YZ=              0.0000
 Octapole moment (field-independent basis, Debye-Ang**2):
  XXX=             -1.3445  YYY=            -12.5357  ZZZ=             -0.0000  XYY=             10.6395
  XXY=              3.7722  XXZ=             -0.0000  XZZ=             -1.0779  YZZ=              4.7768
  YYZ=             -0.0000  XYZ=              0.0000
 Hexadecapole moment (field-independent basis, Debye-Ang**3):
 XXXX=           -160.6499 YYYY=           -941.0572 ZZZZ=           -364.6371 XXXY=            -41.6568
 XXXZ=              0.0000 YYYX=            -13.2875 YYYZ=             -0.0000 ZZZX=             -0.0000
 ZZZY=              0.0000 XXYY=           -172.5473 XXZZ=            -87.6817 YYZZ=           -204.1121
 XXYZ=              0.0000 YYXZ=             -0.0000 ZZXY=            -11.8397
 N-N= 3.858575265732D+02 E-N=-1.580845562100D+03  KE= 3.450228401991D+02
 Symmetry A'   KE= 2.606445463308D+02
 Symmetry A"   KE= 8.437829386830D+01
 ******************************Gaussian NBO Version 3.1******************************
             N A T U R A L   A T O M I C   O R B I T A L   A N D
          N A T U R A L   B O N D   O R B I T A L   A N A L Y S I S
 ******************************Gaussian NBO Version 3.1******************************
       /RESON  / : Allow strongly delocalized NBO set

 Analyzing the SCF density

 Job title: 74                                                              

 Storage needed:     90144 in NPA,    119266 in NBO ( 939521896 available)
 GSVD:  LWork=       17424 too small for GESVD, short by        6212 words or        6212 for optimal perf.


 NATURAL POPULATIONS:  Natural atomic orbital occupancies 
                                                          
   NAO  Atom  No  lang   Type(AO)    Occupancy      Energy
 ----------------------------------------------------------
     1    O    1  S      Cor( 1S)     1.99973     -18.88653
     2    O    1  S      Val( 2S)     1.69466      -0.87075
     3    O    1  S      Ryd( 3S)     0.00166       1.44873
     4    O    1  px     Val( 2p)     1.68575      -0.31140
     5    O    1  px     Ryd( 3p)     0.00144       1.05385
     6    O    1  py     Val( 2p)     1.81882      -0.28216
     7    O    1  py     Ryd( 3p)     0.00331       1.12593
     8    O    1  pz     Val( 2p)     1.32520      -0.25145
     9    O    1  pz     Ryd( 3p)     0.00018       1.04296
    10    O    1  dxy    Ryd( 3d)     0.00128       3.18283
    11    O    1  dxz    Ryd( 3d)     0.00146       2.81150
    12    O    1  dyz    Ryd( 3d)     0.00051       2.69655
    13    O    1  dx2y2  Ryd( 3d)     0.00145       3.01691
    14    O    1  dz2    Ryd( 3d)     0.00035       2.86383

    15    C    2  S      Cor( 1S)     1.99932     -10.16138
    16    C    2  S      Val( 2S)     0.91519      -0.19006
    17    C    2  S      Ryd( 3S)     0.00829       0.55907
    18    C    2  px     Val( 2p)     0.91209      -0.01693
    19    C    2  px     Ryd( 3p)     0.01234       0.76157
    20    C    2  py     Val( 2p)     0.97252      -0.03280
    21    C    2  py     Ryd( 3p)     0.00799       0.57922
    22    C    2  pz     Val( 2p)     0.70000      -0.12462
    23    C    2  pz     Ryd( 3p)     0.00394       0.51245
    24    C    2  dxy    Ryd( 3d)     0.00272       2.45132
    25    C    2  dxz    Ryd( 3d)     0.00192       1.95407
    26    C    2  dyz    Ryd( 3d)     0.00093       1.92703
    27    C    2  dx2y2  Ryd( 3d)     0.00352       2.35388
    28    C    2  dz2    Ryd( 3d)     0.00055       2.14505

    29    C    3  S      Cor( 1S)     1.99897     -10.07229
    30    C    3  S      Val( 2S)     0.97133      -0.20277
    31    C    3  S      Ryd( 3S)     0.00161       0.94849
    32    C    3  px     Val( 2p)     1.18753      -0.08696
    33    C    3  px     Ryd( 3p)     0.00548       0.87041
    34    C    3  py     Val( 2p)     1.09323      -0.10539
    35    C    3  py     Ryd( 3p)     0.00360       0.77552
    36    C    3  pz     Val( 2p)     1.07169      -0.09063
    37    C    3  pz     Ryd( 3p)     0.00159       0.64211
    38    C    3  dxy    Ryd( 3d)     0.00036       2.12621
    39    C    3  dxz    Ryd( 3d)     0.00068       2.15239
    40    C    3  dyz    Ryd( 3d)     0.00047       2.09003
    41    C    3  dx2y2  Ryd( 3d)     0.00117       2.38652
    42    C    3  dz2    Ryd( 3d)     0.00102       2.26355

    43    C    4  S      Cor( 1S)     1.99911     -10.06562
    44    C    4  S      Val( 2S)     1.00796      -0.20551
    45    C    4  S      Ryd( 3S)     0.00123       0.96267
    46    C    4  px     Val( 2p)     1.20076      -0.07965
    47    C    4  px     Ryd( 3p)     0.00356       0.73726
    48    C    4  py     Val( 2p)     1.07831      -0.07564
    49    C    4  py     Ryd( 3p)     0.00299       0.63312
    50    C    4  pz     Val( 2p)     1.12418      -0.07490
    51    C    4  pz     Ryd( 3p)     0.00415       0.67929
    52    C    4  dxy    Ryd( 3d)     0.00058       2.18688
    53    C    4  dxz    Ryd( 3d)     0.00054       2.24898
    54    C    4  dyz    Ryd( 3d)     0.00060       2.16765
    55    C    4  dx2y2  Ryd( 3d)     0.00077       2.32639
    56    C    4  dz2    Ryd( 3d)     0.00069       2.29359

    57    C    5  S      Cor( 1S)     1.99911     -10.06313
    58    C    5  S      Val( 2S)     1.00888      -0.20381
    59    C    5  S      Ryd( 3S)     0.00077       0.98075
    60    C    5  px     Val( 2p)     1.19490      -0.07498
    61    C    5  px     Ryd( 3p)     0.00330       0.72597
    62    C    5  py     Val( 2p)     1.06720      -0.06854
    63    C    5  py     Ryd( 3p)     0.00200       0.57637
    64    C    5  pz     Val( 2p)     1.14257      -0.07251
    65    C    5  pz     Ryd( 3p)     0.00422       0.67679
    66    C    5  dxy    Ryd( 3d)     0.00053       2.17228
    67    C    5  dxz    Ryd( 3d)     0.00055       2.26069
    68    C    5  dyz    Ryd( 3d)     0.00059       2.16129
    69    C    5  dx2y2  Ryd( 3d)     0.00083       2.32587
    70    C    5  dz2    Ryd( 3d)     0.00072       2.29852

    71    C    6  S      Cor( 1S)     1.99911     -10.06128
    72    C    6  S      Val( 2S)     1.01045      -0.20295
    73    C    6  S      Ryd( 3S)     0.00084       0.97101
    74    C    6  px     Val( 2p)     1.16843      -0.07070
    75    C    6  px     Ryd( 3p)     0.00171       0.62592
    76    C    6  py     Val( 2p)     1.19776      -0.07295
    77    C    6  py     Ryd( 3p)     0.00578       0.78764
    78    C    6  pz     Val( 2p)     1.03924      -0.06762
    79    C    6  pz     Ryd( 3p)     0.00184       0.57107
    80    C    6  dxy    Ryd( 3d)     0.00030       2.12885
    81    C    6  dxz    Ryd( 3d)     0.00062       2.17344
    82    C    6  dyz    Ryd( 3d)     0.00047       2.12868
    83    C    6  dx2y2  Ryd( 3d)     0.00091       2.49234
    84    C    6  dz2    Ryd( 3d)     0.00092       2.29887

    85    C    7  S      Cor( 1S)     1.99911     -10.06313
    86    C    7  S      Val( 2S)     1.00888      -0.20381
    87    C    7  S      Ryd( 3S)     0.00077       0.98075
    88    C    7  px     Val( 2p)     1.19490      -0.07498
    89    C    7  px     Ryd( 3p)     0.00330       0.72597
    90    C    7  py     Val( 2p)     1.06720      -0.06854
    91    C    7  py     Ryd( 3p)     0.00200       0.57637
    92    C    7  pz     Val( 2p)     1.14257      -0.07251
    93    C    7  pz     Ryd( 3p)     0.00422       0.67679
    94    C    7  dxy    Ryd( 3d)     0.00053       2.17228
    95    C    7  dxz    Ryd( 3d)     0.00055       2.26069
    96    C    7  dyz    Ryd( 3d)     0.00059       2.16129
    97    C    7  dx2y2  Ryd( 3d)     0.00083       2.32587
    98    C    7  dz2    Ryd( 3d)     0.00072       2.29852

    99    C    8  S      Cor( 1S)     1.99911     -10.06562
   100    C    8  S      Val( 2S)     1.00796      -0.20551
   101    C    8  S      Ryd( 3S)     0.00123       0.96267
   102    C    8  px     Val( 2p)     1.20076      -0.07965
   103    C    8  px     Ryd( 3p)     0.00356       0.73726
   104    C    8  py     Val( 2p)     1.07831      -0.07564
   105    C    8  py     Ryd( 3p)     0.00299       0.63312
   106    C    8  pz     Val( 2p)     1.12418      -0.07490
   107    C    8  pz     Ryd( 3p)     0.00415       0.67929
   108    C    8  dxy    Ryd( 3d)     0.00058       2.18688
   109    C    8  dxz    Ryd( 3d)     0.00054       2.24898
   110    C    8  dyz    Ryd( 3d)     0.00060       2.16765
   111    C    8  dx2y2  Ryd( 3d)     0.00077       2.32639
   112    C    8  dz2    Ryd( 3d)     0.00069       2.29359

   113    H    9  S      Val( 1S)     0.87177       0.01186
   114    H    9  S      Ryd( 2S)     0.00491       0.33176
   115    H    9  px     Ryd( 2p)     0.00070       2.21079
   116    H    9  py     Ryd( 2p)     0.00034       1.94417
   117    H    9  pz     Ryd( 2p)     0.00003       1.64489

   118    H   10  S      Val( 1S)     0.77279       0.06869
   119    H   10  S      Ryd( 2S)     0.00420       0.36657
   120    H   10  px     Ryd( 2p)     0.00069       2.33578
   121    H   10  py     Ryd( 2p)     0.00015       1.95848
   122    H   10  pz     Ryd( 2p)     0.00010       1.80233

   123    H   11  S      Val( 1S)     0.77032       0.08010
   124    H   11  S      Ryd( 2S)     0.00418       0.39125
   125    H   11  px     Ryd( 2p)     0.00063       2.32214
   126    H   11  py     Ryd( 2p)     0.00023       1.90436
   127    H   11  pz     Ryd( 2p)     0.00016       1.85319

   128    H   12  S      Val( 1S)     0.77252       0.07659
   129    H   12  S      Ryd( 2S)     0.00227       0.35722
   130    H   12  px     Ryd( 2p)     0.00027       1.94820
   131    H   12  py     Ryd( 2p)     0.00019       1.92111
   132    H   12  pz     Ryd( 2p)     0.00054       2.18712

   133    H   13  S      Val( 1S)     0.78747       0.06781
   134    H   13  S      Ryd( 2S)     0.00287       0.37316
   135    H   13  px     Ryd( 2p)     0.00063       2.30967
   136    H   13  py     Ryd( 2p)     0.00022       1.85660
   137    H   13  pz     Ryd( 2p)     0.00017       1.85413

   138    H   14  S      Val( 1S)     0.77019       0.08173
   139    H   14  S      Ryd( 2S)     0.00210       0.35340
   140    H   14  px     Ryd( 2p)     0.00028       1.95817
   141    H   14  py     Ryd( 2p)     0.00021       1.87660
   142    H   14  pz     Ryd( 2p)     0.00052       2.18922

   143    H   15  S      Val( 1S)     0.78490       0.07199
   144    H   15  S      Ryd( 2S)     0.00284       0.37734
   145    H   15  px     Ryd( 2p)     0.00069       2.34121
   146    H   15  py     Ryd( 2p)     0.00019       1.91284
   147    H   15  pz     Ryd( 2p)     0.00013       1.77603

   148    H   16  S      Val( 1S)     0.77299       0.08199
   149    H   16  S      Ryd( 2S)     0.00210       0.35375
   150    H   16  px     Ryd( 2p)     0.00017       1.84247
   151    H   16  py     Ryd( 2p)     0.00071       2.37948
   152    H   16  pz     Ryd( 2p)     0.00013       1.80528

   153    H   17  S      Val( 1S)     0.77019       0.08173
   154    H   17  S      Ryd( 2S)     0.00210       0.35340
   155    H   17  px     Ryd( 2p)     0.00028       1.95817
   156    H   17  py     Ryd( 2p)     0.00021       1.87660
   157    H   17  pz     Ryd( 2p)     0.00052       2.18922

   158    H   18  S      Val( 1S)     0.78747       0.06781
   159    H   18  S      Ryd( 2S)     0.00287       0.37316
   160    H   18  px     Ryd( 2p)     0.00063       2.30967
   161    H   18  py     Ryd( 2p)     0.00022       1.85660
   162    H   18  pz     Ryd( 2p)     0.00017       1.85413

   163    H   19  S      Val( 1S)     0.77252       0.07659
   164    H   19  S      Ryd( 2S)     0.00227       0.35722
   165    H   19  px     Ryd( 2p)     0.00027       1.94820
   166    H   19  py     Ryd( 2p)     0.00019       1.92111
   167    H   19  pz     Ryd( 2p)     0.00054       2.18712

   168    H   20  S      Val( 1S)     0.77032       0.08010
   169    H   20  S      Ryd( 2S)     0.00418       0.39125
   170    H   20  px     Ryd( 2p)     0.00063       2.32214
   171    H   20  py     Ryd( 2p)     0.00023       1.90436
   172    H   20  pz     Ryd( 2p)     0.00016       1.85319

 WARNING:  1 low occupancy (<1.9990e) core orbital  found on  C    3


 Summary of Natural Population Analysis:                  
                                                          
                                       Natural Population 
                Natural  -----------------------------------------------
    Atom  No    Charge         Core      Valence    Rydberg      Total
 -----------------------------------------------------------------------
      O    1   -0.53581      1.99973     6.52443    0.01165     8.53581
      C    2    0.45869      1.99932     3.49979    0.04220     5.54131
      C    3   -0.33874      1.99897     4.32378    0.01599     6.33874
      C    4   -0.42546      1.99911     4.41122    0.01513     6.42546
      C    5   -0.42617      1.99911     4.41355    0.01351     6.42617
      C    6   -0.42838      1.99911     4.41588    0.01339     6.42838
      C    7   -0.42617      1.99911     4.41355    0.01351     6.42617
      C    8   -0.42546      1.99911     4.41122    0.01513     6.42546
      H    9    0.12226      0.00000     0.87177    0.00598     0.87774
      H   10    0.22207      0.00000     0.77279    0.00514     0.77793
      H   11    0.22447      0.00000     0.77032    0.00521     0.77553
      H   12    0.22421      0.00000     0.77252    0.00327     0.77579
      H   13    0.20864      0.00000     0.78747    0.00389     0.79136
      H   14    0.22670      0.00000     0.77019    0.00311     0.77330
      H   15    0.21124      0.00000     0.78490    0.00386     0.78876
      H   16    0.22391      0.00000     0.77299    0.00310     0.77609
      H   17    0.22670      0.00000     0.77019    0.00311     0.77330
      H   18    0.20864      0.00000     0.78747    0.00389     0.79136
      H   19    0.22421      0.00000     0.77252    0.00327     0.77579
      H   20    0.22447      0.00000     0.77032    0.00521     0.77553
 =======================================================================
   * Total *   -0.00000     15.99357    45.81689    0.18954    62.00000

                                 Natural Population      
 --------------------------------------------------------
   Core                      15.99357 ( 99.9598% of  16)
   Valence                   45.81689 ( 99.6019% of  46)
   Natural Minimal Basis     61.81046 ( 99.6943% of  62)
   Natural Rydberg Basis      0.18954 (  0.3057% of  62)
 --------------------------------------------------------

    Atom  No          Natural Electron Configuration
 ----------------------------------------------------------------------------
      O    1      [core]2S( 1.69)2p( 4.83)3d( 0.01)
      C    2      [core]2S( 0.92)2p( 2.58)3S( 0.01)3p( 0.02)3d( 0.01)
      C    3      [core]2S( 0.97)2p( 3.35)3p( 0.01)
      C    4      [core]2S( 1.01)2p( 3.40)3p( 0.01)
      C    5      [core]2S( 1.01)2p( 3.40)3p( 0.01)
      C    6      [core]2S( 1.01)2p( 3.41)3p( 0.01)
      C    7      [core]2S( 1.01)2p( 3.40)3p( 0.01)
      C    8      [core]2S( 1.01)2p( 3.40)3p( 0.01)
      H    9            1S( 0.87)
      H   10            1S( 0.77)
      H   11            1S( 0.77)
      H   12            1S( 0.77)
      H   13            1S( 0.79)
      H   14            1S( 0.77)
      H   15            1S( 0.78)
      H   16            1S( 0.77)
      H   17            1S( 0.77)
      H   18            1S( 0.79)
      H   19            1S( 0.77)
      H   20            1S( 0.77)


 NATURAL BOND ORBITAL ANALYSIS:

                       Occupancies       Lewis Structure    Low   High
           Occ.    -------------------  -----------------   occ   occ
  Cycle   Thresh.   Lewis   Non-Lewis     CR  BD  3C  LP    (L)   (NL)   Dev
 =============================================================================
   1(1)    1.90    60.99906   1.00094      8  22   0   1     2      1    0.07
   2(2)    1.90    60.99906   1.00094      8  22   0   1     2      1    0.07
   3(1)    1.80    61.41102   0.58898      8  21   0   2     0      0    0.07
 -----------------------------------------------------------------------------

 Structure accepted: No low occupancy Lewis orbitals

 WARNING:  1 low occupancy (<1.9990e) core orbital  found on  C    3

 --------------------------------------------------------
   Core                     15.99357 ( 99.960% of  16)
   Valence Lewis            45.41745 ( 98.734% of  46)
  ==================       ============================
   Total Lewis              61.41102 ( 99.050% of  62)
  -----------------------------------------------------
   Valence non-Lewis         0.45347 (  0.731% of  62)
   Rydberg non-Lewis         0.13550 (  0.219% of  62)
  ==================       ============================
   Total non-Lewis           0.58898 (  0.950% of  62)
 --------------------------------------------------------


       (Occupancy)   Bond orbital/ Coefficients/ Hybrids
 ---------------------------------------------------------------------------------
     1. (1.99641) BD ( 1) O   1 - C   2  
                ( 67.09%)   0.8191* O   1 s( 44.86%)p 1.23( 55.05%)d 0.00(  0.08%)
                                           -0.0000  0.6693 -0.0257  0.6459  0.0206
                                           -0.3645 -0.0078  0.0000  0.0000 -0.0229
                                            0.0000  0.0000  0.0130 -0.0124
                ( 32.91%)   0.5737* C   2 s( 30.42%)p 2.28( 69.31%)d 0.01(  0.27%)
                                            0.0000  0.5480 -0.0620 -0.7177 -0.0591
                                            0.4133  0.0610  0.0000  0.0000 -0.0395
                                            0.0000  0.0000  0.0239 -0.0241
     2. (1.99287) BD ( 2) O   1 - C   2  
                ( 65.97%)   0.8122* O   1 s(  0.00%)p 1.00( 99.85%)d 0.00(  0.15%)
                                            0.0000  0.0000  0.0000  0.0000  0.0000
                                            0.0000  0.0000  0.9992  0.0082  0.0000
                                            0.0333 -0.0196  0.0000  0.0000
                ( 34.03%)   0.5834* C   2 s(  0.00%)p 1.00( 99.64%)d 0.00(  0.36%)
                                            0.0000  0.0000  0.0000  0.0000  0.0000
                                            0.0000  0.0000  0.9973 -0.0416  0.0000
                                           -0.0529  0.0287  0.0000  0.0000
     3. (1.97852) BD ( 1) C   2 - C   3  
                ( 47.35%)   0.6881* C   2 s( 38.88%)p 1.57( 61.07%)d 0.00(  0.05%)
                                            0.0004  0.6235  0.0097  0.0246  0.0259
                                           -0.7805  0.0138  0.0000  0.0000 -0.0020
                                            0.0000  0.0000 -0.0199 -0.0103
                ( 52.65%)   0.7256* C   3 s( 25.15%)p 2.97( 74.79%)d 0.00(  0.06%)
                                            0.0002  0.5013  0.0146 -0.0376  0.0201
                                            0.8638  0.0059 -0.0000 -0.0000 -0.0024
                                            0.0000  0.0000 -0.0207 -0.0111
     4. (1.99019) BD ( 1) C   2 - H   9  
                ( 58.04%)   0.7618* C   2 s( 30.75%)p 2.25( 69.20%)d 0.00(  0.05%)
                                           -0.0003  0.5541  0.0227  0.6902 -0.0210
                                            0.4638  0.0083  0.0000  0.0000  0.0190
                                            0.0000  0.0000  0.0109 -0.0063
                ( 41.96%)   0.6478* H   9 s( 99.90%)p 0.00(  0.10%)
                                            0.9994 -0.0148 -0.0261 -0.0168  0.0000
     5. (1.96098) BD ( 1) C   3 - C   4  
                ( 51.34%)   0.7165* C   3 s( 26.64%)p 2.75( 73.33%)d 0.00(  0.04%)
                                            0.0001  0.5161 -0.0015 -0.3653  0.0155
                                           -0.3157  0.0120  0.7069  0.0092  0.0056
                                           -0.0134 -0.0075  0.0012  0.0108
                ( 48.66%)   0.6975* C   4 s( 27.02%)p 2.70( 72.93%)d 0.00(  0.05%)
                                            0.0005  0.5198 -0.0003  0.3759  0.0119
                                            0.3232  0.0110 -0.6951  0.0104  0.0058
                                           -0.0134 -0.0107  0.0009  0.0115
     6. (1.96098) BD ( 1) C   3 - C   8  
                ( 51.34%)   0.7165* C   3 s( 26.64%)p 2.75( 73.33%)d 0.00(  0.04%)
                                            0.0001  0.5161 -0.0015 -0.3653  0.0155
                                           -0.3157  0.0120 -0.7069 -0.0092  0.0056
                                            0.0134  0.0075  0.0012  0.0108
                ( 48.66%)   0.6975* C   8 s( 27.02%)p 2.70( 72.93%)d 0.00(  0.05%)
                                            0.0005  0.5198 -0.0003  0.3759  0.0119
                                            0.3232  0.0110  0.6951 -0.0104  0.0058
                                            0.0134  0.0107  0.0009  0.0115
     7. (1.97173) BD ( 1) C   3 - H  10  
                ( 61.50%)   0.7842* C   3 s( 21.51%)p 3.65( 78.45%)d 0.00(  0.04%)
                                           -0.0003  0.4637 -0.0085  0.8549 -0.0036
                                           -0.2315  0.0076 -0.0000 -0.0000 -0.0080
                                            0.0000  0.0000  0.0160 -0.0107
                ( 38.50%)   0.6204* H  10 s( 99.91%)p 0.00(  0.09%)
                                            0.9995 -0.0063 -0.0285  0.0074  0.0000
     8. (1.97929) BD ( 1) C   4 - C   5  
                ( 50.39%)   0.7098* C   4 s( 28.37%)p 2.52( 71.59%)d 0.00(  0.04%)
                                            0.0002  0.5326  0.0050  0.0017  0.0007
                                           -0.8455 -0.0024  0.0064  0.0319 -0.0008
                                           -0.0003  0.0019 -0.0181 -0.0100
                ( 49.61%)   0.7044* C   5 s( 27.77%)p 2.60( 72.18%)d 0.00(  0.04%)
                                            0.0003  0.5270  0.0021  0.0028 -0.0018
                                            0.8489  0.0050  0.0098  0.0320 -0.0001
                                            0.0001 -0.0015 -0.0184 -0.0103
     9. (1.97720) BD ( 1) C   4 - H  11  
                ( 61.57%)   0.7847* C   4 s( 22.02%)p 3.54( 77.94%)d 0.00(  0.04%)
                                            0.0002 -0.4692  0.0074  0.8309 -0.0036
                                           -0.2948 -0.0068 -0.0388 -0.0223  0.0115
                                           -0.0006 -0.0001 -0.0141  0.0104
                ( 38.43%)   0.6199* H  11 s( 99.91%)p 0.00(  0.09%)
                                           -0.9996  0.0059 -0.0267  0.0119  0.0030
    10. (1.97979) BD ( 1) C   4 - H  12  
                ( 61.35%)   0.7832* C   4 s( 22.49%)p 3.44( 77.47%)d 0.00(  0.04%)
                                           -0.0001  0.4742  0.0043  0.4091 -0.0179
                                            0.3048 -0.0026  0.7170  0.0002  0.0060
                                            0.0140  0.0102  0.0023  0.0095
                ( 38.65%)   0.6217* H  12 s( 99.92%)p 0.00(  0.08%)
                                            0.9996 -0.0027 -0.0115 -0.0099 -0.0245
    11. (1.98104) BD ( 1) C   5 - C   6  
                ( 50.12%)   0.7079* C   5 s( 27.97%)p 2.57( 71.99%)d 0.00(  0.04%)
                                           -0.0002 -0.5289 -0.0013  0.3683  0.0110
                                            0.3192  0.0275  0.6938 -0.0127 -0.0049
                                           -0.0131 -0.0097 -0.0011 -0.0120
                ( 49.88%)   0.7063* C   6 s( 27.79%)p 2.60( 72.16%)d 0.00(  0.04%)
                                           -0.0003 -0.5272 -0.0015 -0.3628  0.0052
                                           -0.2994  0.0252 -0.7066 -0.0195 -0.0068
                                           -0.0131 -0.0115 -0.0008 -0.0097
    12. (1.97816) BD ( 1) C   5 - H  13  
                ( 60.71%)   0.7792* C   5 s( 21.63%)p 3.62( 78.32%)d 0.00(  0.05%)
                                           -0.0001  0.4650 -0.0073  0.8336 -0.0069
                                           -0.2925 -0.0105  0.0472  0.0200 -0.0107
                                            0.0003 -0.0005  0.0153 -0.0105
                ( 39.29%)   0.6268* H  13 s( 99.92%)p 0.00(  0.08%)
                                            0.9996 -0.0044 -0.0262  0.0110 -0.0040
    13. (1.97753) BD ( 1) C   5 - H  14  
                ( 61.41%)   0.7836* C   5 s( 22.51%)p 3.44( 77.45%)d 0.00(  0.04%)
                                           -0.0001  0.4744  0.0051 -0.4105  0.0169
                                           -0.3011 -0.0026  0.7176 -0.0060  0.0052
                                           -0.0139 -0.0097  0.0026  0.0101
                ( 38.59%)   0.6212* H  14 s( 99.92%)p 0.00(  0.08%)
                                            0.9996 -0.0025  0.0121  0.0105 -0.0238
    14. (1.98104) BD ( 1) C   6 - C   7  
                ( 49.88%)   0.7063* C   6 s( 27.79%)p 2.60( 72.16%)d 0.00(  0.04%)
                                            0.0003  0.5272  0.0015  0.3628 -0.0052
                                            0.2994 -0.0252 -0.7066 -0.0195  0.0068
                                           -0.0131 -0.0115  0.0008  0.0097
                ( 50.12%)   0.7079* C   7 s( 27.97%)p 2.57( 71.99%)d 0.00(  0.04%)
                                            0.0002  0.5289  0.0013 -0.3683 -0.0110
                                           -0.3192 -0.0275  0.6938 -0.0127  0.0049
                                           -0.0131 -0.0097  0.0011  0.0120
    15. (1.97761) BD ( 1) C   6 - H  15  
                ( 60.82%)   0.7799* C   6 s( 21.70%)p 3.61( 78.25%)d 0.00(  0.05%)
                                            0.0002 -0.4658  0.0071  0.8572  0.0037
                                           -0.2171  0.0231 -0.0000 -0.0000  0.0104
                                            0.0000  0.0000 -0.0150  0.0110
                ( 39.18%)   0.6259* H  15 s( 99.92%)p 0.00(  0.08%)
                                           -0.9996  0.0044 -0.0284  0.0043  0.0000
    16. (1.97905) BD ( 1) C   6 - H  16  
                ( 61.29%)   0.7829* C   6 s( 22.60%)p 3.42( 77.36%)d 0.00(  0.04%)
                                            0.0001 -0.4753 -0.0054 -0.0354  0.0144
                                            0.8787 -0.0111 -0.0000 -0.0000  0.0022
                                            0.0000  0.0000  0.0173  0.0108
                ( 38.71%)   0.6221* H  16 s( 99.92%)p 0.00(  0.08%)
                                           -0.9996  0.0024 -0.0005 -0.0286  0.0000
    17. (1.97929) BD ( 1) C   7 - C   8  
                ( 49.61%)   0.7044* C   7 s( 27.77%)p 2.60( 72.18%)d 0.00(  0.04%)
                                            0.0003  0.5270  0.0021  0.0028 -0.0018
                                            0.8489  0.0050 -0.0098 -0.0320 -0.0001
                                           -0.0001  0.0015 -0.0184 -0.0103
                ( 50.39%)   0.7098* C   8 s( 28.37%)p 2.52( 71.59%)d 0.00(  0.04%)
                                            0.0002  0.5326  0.0050  0.0017  0.0007
                                           -0.8455 -0.0024 -0.0064 -0.0319 -0.0008
                                            0.0003 -0.0019 -0.0181 -0.0100
    18. (1.97753) BD ( 1) C   7 - H  17  
                ( 61.41%)   0.7836* C   7 s( 22.51%)p 3.44( 77.45%)d 0.00(  0.04%)
                                            0.0001 -0.4744 -0.0051  0.4105 -0.0169
                                            0.3011  0.0026  0.7176 -0.0060 -0.0052
                                           -0.0139 -0.0097 -0.0026 -0.0101
                ( 38.59%)   0.6212* H  17 s( 99.92%)p 0.00(  0.08%)
                                           -0.9996  0.0025 -0.0121 -0.0105 -0.0238
    19. (1.97816) BD ( 1) C   7 - H  18  
                ( 60.71%)   0.7792* C   7 s( 21.63%)p 3.62( 78.32%)d 0.00(  0.05%)
                                           -0.0001  0.4650 -0.0073  0.8336 -0.0069
                                           -0.2925 -0.0105 -0.0472 -0.0200 -0.0107
                                           -0.0003  0.0005  0.0153 -0.0105
                ( 39.29%)   0.6268* H  18 s( 99.92%)p 0.00(  0.08%)
                                            0.9996 -0.0044 -0.0262  0.0110  0.0040
    20. (1.97979) BD ( 1) C   8 - H  19  
                ( 61.35%)   0.7832* C   8 s( 22.49%)p 3.44( 77.47%)d 0.00(  0.04%)
                                            0.0001 -0.4742 -0.0043 -0.4091  0.0179
                                           -0.3048  0.0026  0.7170  0.0002 -0.0060
                                            0.0140  0.0102 -0.0023 -0.0095
                ( 38.65%)   0.6217* H  19 s( 99.92%)p 0.00(  0.08%)
                                           -0.9996  0.0027  0.0115  0.0099 -0.0245
    21. (1.97720) BD ( 1) C   8 - H  20  
                ( 61.57%)   0.7847* C   8 s( 22.02%)p 3.54( 77.94%)d 0.00(  0.04%)
                                            0.0002 -0.4692  0.0074  0.8309 -0.0036
                                           -0.2948 -0.0068  0.0388  0.0223  0.0115
                                            0.0006  0.0001 -0.0141  0.0104
                ( 38.43%)   0.6199* H  20 s( 99.91%)p 0.00(  0.09%)
                                           -0.9996  0.0059 -0.0267  0.0119 -0.0030
    22. (1.99973) CR ( 1) O   1           s(100.00%)p 0.00(  0.00%)
                                            1.0000 -0.0003 -0.0000  0.0003  0.0000
                                           -0.0002  0.0000  0.0000  0.0000 -0.0000
                                            0.0000  0.0000  0.0000 -0.0000
    23. (1.99933) CR ( 1) C   2           s(100.00%)p 0.00(  0.00%)
                                            1.0000 -0.0001  0.0000  0.0002 -0.0000
                                            0.0005 -0.0000  0.0000  0.0000  0.0000
                                            0.0000  0.0000  0.0000  0.0000
    24. (1.99897) CR ( 1) C   3           s(100.00%)p 0.00(  0.00%)
                                            1.0000 -0.0001 -0.0000  0.0003 -0.0000
                                           -0.0002 -0.0000  0.0000  0.0000 -0.0000
                                           -0.0000 -0.0000  0.0000 -0.0000
    25. (1.99911) CR ( 1) C   4           s(100.00%)p 0.00(  0.00%)
                                            1.0000 -0.0002 -0.0000 -0.0003 -0.0000
                                            0.0001 -0.0000  0.0004 -0.0000 -0.0000
                                            0.0000  0.0000  0.0000 -0.0000
    26. (1.99911) CR ( 1) C   5           s(100.00%)p 0.00(  0.00%)
                                            1.0000 -0.0002 -0.0000  0.0002  0.0000
                                           -0.0002  0.0000  0.0002 -0.0000 -0.0000
                                           -0.0000 -0.0000  0.0000 -0.0000
    27. (1.99911) CR ( 1) C   6           s(100.00%)p 0.00(  0.00%)
                                            1.0000 -0.0002 -0.0000 -0.0003  0.0000
                                           -0.0002  0.0000 -0.0000 -0.0000 -0.0000
                                            0.0000  0.0000  0.0000 -0.0000
    28. (1.99911) CR ( 1) C   7           s(100.00%)p 0.00(  0.00%)
                                            1.0000 -0.0002 -0.0000  0.0002  0.0000
                                           -0.0002  0.0000 -0.0002  0.0000 -0.0000
                                            0.0000  0.0000  0.0000 -0.0000
    29. (1.99911) CR ( 1) C   8           s(100.00%)p 0.00(  0.00%)
                                            1.0000 -0.0002 -0.0000 -0.0003 -0.0000
                                            0.0001 -0.0000 -0.0004  0.0000 -0.0000
                                           -0.0000 -0.0000  0.0000 -0.0000
    30. (1.98179) LP ( 1) O   1           s( 55.18%)p 0.81( 44.80%)d 0.00(  0.02%)
                                            0.0005  0.7427  0.0154 -0.5762  0.0002
                                            0.3406 -0.0004  0.0000  0.0000  0.0092
                                            0.0000  0.0000 -0.0046  0.0083
    31. (1.88129) LP ( 2) O   1           s(  0.02%)p99.99( 99.91%)d 4.91(  0.08%)
                                           -0.0000  0.0100  0.0078 -0.4988  0.0068
                                           -0.8660  0.0150 -0.0000 -0.0000 -0.0139
                                           -0.0000 -0.0000 -0.0243 -0.0007
    32. (0.00368) RY*( 1) O   1           s(  2.40%)p39.70( 95.31%)d 0.95(  2.29%)
                                            0.0000 -0.0006  0.1550  0.0090  0.4431
                                            0.0099  0.8699  0.0000  0.0000  0.0815
                                            0.0000  0.0000  0.1273  0.0003
    33. (0.00019) RY*( 2) O   1           s( 58.39%)p 0.70( 40.81%)d 0.01(  0.80%)
                                            0.0000  0.0136  0.7640  0.0286 -0.6165
                                           -0.0140  0.1642  0.0000  0.0000  0.0234
                                            0.0000  0.0000  0.0781 -0.0365
    34. (0.00011) RY*( 3) O   1           s(  0.00%)p 1.00( 94.94%)d 0.05(  5.06%)
                                            0.0000  0.0000  0.0000  0.0000  0.0000
                                            0.0000  0.0000 -0.0153  0.9743  0.0000
                                            0.0992 -0.2019  0.0000  0.0000
    35. (0.00005) RY*( 4) O   1           s( 27.84%)p 1.72( 47.90%)d 0.87( 24.26%)
    36. (0.00000) RY*( 5) O   1           s(  5.26%)p 2.45( 12.90%)d15.56( 81.84%)
    37. (0.00000) RY*( 6) O   1           s(  0.00%)p 1.00(  1.14%)d86.89( 98.86%)
    38. (0.00000) RY*( 7) O   1           s(  0.00%)p 1.00(  4.07%)d23.57( 95.93%)
    39. (0.00001) RY*( 8) O   1           s(  5.13%)p 0.55(  2.84%)d17.92( 92.03%)
    40. (0.00000) RY*( 9) O   1           s(  0.91%)p 0.52(  0.48%)d99.99( 98.61%)
    41. (0.01507) RY*( 1) C   2           s( 17.56%)p 4.65( 81.70%)d 0.04(  0.73%)
                                            0.0000  0.0517  0.4159 -0.0659  0.7436
                                            0.0620 -0.5059  0.0000  0.0000 -0.0354
                                            0.0000  0.0000 -0.0778  0.0063
    42. (0.00680) RY*( 2) C   2           s( 36.28%)p 0.14(  4.94%)d 1.62( 58.79%)
                                           -0.0000 -0.0010  0.6023 -0.0380 -0.1360
                                           -0.0134  0.1710  0.0000  0.0000  0.4322
                                            0.0000  0.0000  0.6331  0.0148
    43. (0.00410) RY*( 3) C   2           s(  0.00%)p 1.00( 84.26%)d 0.19( 15.74%)
                                            0.0000  0.0000  0.0000  0.0000  0.0000
                                            0.0000  0.0000  0.0571  0.9162  0.0000
                                            0.1572 -0.3643  0.0000  0.0000
    44. (0.00226) RY*( 4) C   2           s(  0.10%)p99.99( 82.77%)d99.99( 17.13%)
                                           -0.0000  0.0287 -0.0119 -0.0317 -0.5092
                                           -0.0066 -0.7532 -0.0000 -0.0000  0.3734
                                           -0.0000 -0.0000 -0.1537  0.0910
    45. (0.00051) RY*( 5) C   2           s( 41.23%)p 0.33( 13.44%)d 1.10( 45.33%)
                                            0.0000 -0.0064  0.6421 -0.0241 -0.2656
                                            0.0152  0.2512 -0.0000 -0.0000 -0.1049
                                           -0.0000 -0.0000 -0.6647 -0.0203
    46. (0.00004) RY*( 6) C   2           s(  0.00%)p 1.00(  9.98%)d 9.02( 90.02%)
    47. (0.00002) RY*( 7) C   2           s(  4.75%)p 3.55( 16.84%)d16.52( 78.42%)
    48. (0.00002) RY*( 8) C   2           s(  0.04%)p17.97(  0.73%)d99.99( 99.23%)
    49. (0.00001) RY*( 9) C   2           s(  0.00%)p 1.00(  6.13%)d15.32( 93.87%)
    50. (0.00597) RY*( 1) C   3           s(  5.98%)p14.98( 89.61%)d 0.74(  4.41%)
                                            0.0000 -0.0107  0.2443  0.0169  0.7958
                                           -0.0152 -0.5121  0.0000  0.0000  0.1047
                                           -0.0000 -0.0000 -0.1710  0.0623
    51. (0.00335) RY*( 2) C   3           s( 14.62%)p 5.36( 78.43%)d 0.48(  6.95%)
                                           -0.0000  0.0260  0.3815 -0.0093 -0.5692
                                           -0.0103 -0.6784 -0.0000 -0.0000  0.0143
                                            0.0000  0.0000 -0.1451 -0.2195
    52. (0.00155) RY*( 3) C   3           s(  0.00%)p 1.00( 91.74%)d 0.09(  8.26%)
                                            0.0000  0.0000 -0.0000 -0.0000  0.0000
                                           -0.0000  0.0000 -0.0071  0.9578  0.0000
                                            0.2873 -0.0088  0.0000  0.0000
    53. (0.00087) RY*( 4) C   3           s( 54.12%)p 0.18(  9.51%)d 0.67( 36.37%)
                                            0.0000 -0.0061  0.7357  0.0109 -0.0454
                                           -0.0063  0.3047  0.0000  0.0000 -0.3323
                                           -0.0000 -0.0000 -0.0943  0.4943
    54. (0.00039) RY*( 5) C   3           s(  0.00%)p 1.00(  1.11%)d88.95( 98.89%)
                                           -0.0000 -0.0000  0.0000  0.0000 -0.0000
                                            0.0000 -0.0000  0.0025  0.1054 -0.0000
                                           -0.3225  0.9407 -0.0000 -0.0000
    55. (0.00027) RY*( 6) C   3           s( 22.53%)p 0.47( 10.70%)d 2.96( 66.77%)
                                            0.0000 -0.0092  0.4745 -0.0094  0.1592
                                           -0.0085  0.2854 -0.0000 -0.0000  0.1217
                                            0.0000  0.0000  0.3795 -0.7134
    56. (0.00020) RY*( 7) C   3           s(  0.08%)p99.99(  9.43%)d99.99( 90.48%)
                                            0.0000 -0.0074  0.0278  0.0094  0.0027
                                           -0.0228  0.3061  0.0000  0.0000  0.1370
                                           -0.0000 -0.0000 -0.8895 -0.3080
    57. (0.00018) RY*( 8) C   3           s(  0.00%)p 1.00(  7.20%)d12.89( 92.80%)
                                           -0.0000 -0.0000  0.0000  0.0000 -0.0000
                                            0.0000 -0.0000  0.0241 -0.2672 -0.0000
                                            0.9017  0.3390 -0.0000 -0.0000
    58. (0.00005) RY*( 9) C   3           s(  2.73%)p 0.87(  2.38%)d34.76( 94.89%)
    59. (0.00557) RY*( 1) C   4           s(  5.13%)p17.45( 89.54%)d 1.04(  5.32%)
                                           -0.0000  0.0204  0.2256 -0.0196 -0.7108
                                           -0.0094 -0.1290 -0.0235 -0.6104  0.0948
                                            0.1001  0.0956 -0.0683  0.1429
    60. (0.00327) RY*( 2) C   4           s( 12.31%)p 6.54( 80.49%)d 0.59(  7.20%)
                                            0.0000 -0.0067  0.3508 -0.0015 -0.0809
                                           -0.0004  0.8934  0.0079  0.0122  0.0723
                                            0.0264 -0.1875 -0.1416 -0.1044
    61. (0.00112) RY*( 3) C   4           s(  7.28%)p 9.57( 69.71%)d 3.16( 23.01%)
                                            0.0000 -0.0207  0.2691 -0.0016 -0.4403
                                            0.0137 -0.2502 -0.0015  0.6636  0.3413
                                           -0.1045 -0.3148 -0.0525  0.0293
    62. (0.00054) RY*( 4) C   4           s( 67.40%)p 0.37( 24.96%)d 0.11(  7.64%)
                                           -0.0000  0.0064  0.8209 -0.0030  0.3910
                                            0.0031 -0.2667  0.0033 -0.1598  0.0318
                                           -0.1336  0.0675  0.1465 -0.1775
    63. (0.00028) RY*( 5) C   4           s(  3.36%)p 0.62(  2.07%)d28.17( 94.58%)
                                            0.0000 -0.0011  0.1832  0.0009  0.0188
                                            0.0056 -0.1353  0.0003  0.0445 -0.6960
                                            0.3005 -0.4444 -0.3170  0.2705
    64. (0.00013) RY*( 6) C   4           s(  1.32%)p13.64( 18.02%)d61.08( 80.66%)
                                           -0.0000 -0.0112  0.1144  0.0147 -0.2689
                                            0.0144  0.0152 -0.0181  0.3270 -0.3963
                                            0.2254  0.6196 -0.0841 -0.4558
    65. (0.00013) RY*( 7) C   4           s(  0.62%)p12.81(  7.95%)d99.99( 91.43%)
                                            0.0000 -0.0044  0.0787  0.0075 -0.1899
                                           -0.0180  0.1644  0.0018  0.1266 -0.3679
                                           -0.2696  0.0679  0.7525  0.3679
    66. (0.00001) RY*( 8) C   4           s(  0.09%)p 7.90(  0.71%)d99.99( 99.20%)
    67. (0.00001) RY*( 9) C   4           s(  2.59%)p 2.56(  6.63%)d35.02( 90.78%)
    68. (0.00517) RY*( 1) C   5           s(  4.67%)p19.17( 89.48%)d 1.25(  5.85%)
                                           -0.0000  0.0226  0.2149  0.0214  0.6863
                                            0.0105  0.1381 -0.0269 -0.6352  0.0911
                                           -0.1088 -0.1064 -0.0650  0.1510
    69. (0.00156) RY*( 2) C   5           s(  8.95%)p 6.72( 60.20%)d 3.45( 30.84%)
                                            0.0000 -0.0206  0.2985  0.0050  0.4811
                                           -0.0105 -0.2751  0.0071  0.5429  0.2894
                                            0.0035  0.4167 -0.2214 -0.0453
    70. (0.00122) RY*( 3) C   5           s(  0.29%)p99.99( 92.91%)d23.12(  6.80%)
                                            0.0000 -0.0043  0.0541  0.0062 -0.1940
                                            0.0172 -0.8616  0.0128 -0.3855 -0.1073
                                           -0.1153  0.0944 -0.1765 -0.0559
    71. (0.00039) RY*( 4) C   5           s( 74.82%)p 0.23( 17.29%)d 0.11(  7.89%)
                                           -0.0000  0.0061  0.8649  0.0013 -0.3343
                                           -0.0048  0.2226  0.0021 -0.1076 -0.1892
                                            0.0295  0.1751  0.0038 -0.1075
    72. (0.00028) RY*( 5) C   5           s(  1.86%)p 2.12(  3.94%)d50.69( 94.20%)
                                           -0.0000  0.0010  0.1363  0.0013 -0.0910
                                            0.0063 -0.1326  0.0049 -0.1161  0.6975
                                            0.3879 -0.2810  0.3257 -0.3463
    73. (0.00014) RY*( 6) C   5           s(  0.10%)p23.05(  2.29%)d99.99( 97.61%)
                                           -0.0000 -0.0017  0.0315  0.0058 -0.0056
                                            0.0239 -0.1443  0.0129 -0.0365 -0.0215
                                            0.3290  0.3183  0.5584  0.6740
    74. (0.00006) RY*( 7) C   5           s(  1.76%)p13.11( 23.04%)d42.77( 75.20%)
    75. (0.00001) RY*( 8) C   5           s(  0.11%)p 4.99(  0.57%)d99.99( 99.31%)
    76. (0.00001) RY*( 9) C   5           s(  7.55%)p 1.37( 10.32%)d10.87( 82.12%)
    77. (0.00512) RY*( 1) C   6           s(  6.03%)p14.60( 88.13%)d 0.97(  5.84%)
                                           -0.0000  0.0225  0.2446 -0.0068 -0.3565
                                            0.0352  0.8677 -0.0000  0.0000  0.0629
                                           -0.0000 -0.0000 -0.2271 -0.0532
    78. (0.00150) RY*( 2) C   6           s(  9.36%)p 6.15( 57.54%)d 3.54( 33.10%)
                                            0.0000 -0.0208  0.3052 -0.0109 -0.6742
                                           -0.0075 -0.3473 -0.0000  0.0000 -0.1274
                                            0.0000  0.0000 -0.1069  0.5508
    79. (0.00120) RY*( 3) C   6           s(  0.00%)p 1.00( 93.98%)d 0.06(  6.02%)
                                           -0.0000 -0.0000 -0.0000 -0.0000  0.0000
                                           -0.0000  0.0000 -0.0228  0.9692  0.0000
                                           -0.2430  0.0341  0.0000 -0.0000
    80. (0.00041) RY*( 4) C   6           s( 76.36%)p 0.22( 16.80%)d 0.09(  6.84%)
                                            0.0000  0.0051  0.8738 -0.0025  0.4098
                                           -0.0040 -0.0053  0.0000  0.0000 -0.0758
                                            0.0000  0.0000  0.2464  0.0444
    81. (0.00028) RY*( 5) C   6           s(  0.00%)p 1.00(  4.36%)d21.96( 95.64%)
                                           -0.0000  0.0000 -0.0000  0.0000  0.0000
                                            0.0000  0.0000 -0.0091  0.2085  0.0000
                                            0.7432 -0.6357  0.0000 -0.0000
    82. (0.00014) RY*( 6) C   6           s(  0.00%)p 1.00(  1.73%)d56.90( 98.27%)
                                           -0.0000  0.0000 -0.0000  0.0000  0.0000
                                            0.0000  0.0000 -0.0277  0.1285  0.0000
                                            0.6231  0.7710  0.0000 -0.0000
    83. (0.00006) RY*( 7) C   6           s(  1.23%)p21.21( 25.99%)d59.40( 72.79%)
    84. (0.00001) RY*( 8) C   6           s(  6.04%)p 1.55(  9.38%)d14.01( 84.58%)
    85. (0.00001) RY*( 9) C   6           s(  1.09%)p 1.99(  2.17%)d88.60( 96.74%)
    86. (0.00517) RY*( 1) C   7           s(  4.67%)p19.17( 89.48%)d 1.25(  5.85%)
                                           -0.0000  0.0226  0.2149  0.0214  0.6863
                                            0.0105  0.1381  0.0269  0.6352  0.0911
                                            0.1088  0.1064 -0.0650  0.1510
    87. (0.00156) RY*( 2) C   7           s(  8.95%)p 6.72( 60.20%)d 3.45( 30.84%)
                                            0.0000 -0.0206  0.2985  0.0050  0.4811
                                           -0.0105 -0.2751 -0.0071 -0.5429  0.2894
                                           -0.0035 -0.4167 -0.2214 -0.0453
    88. (0.00122) RY*( 3) C   7           s(  0.29%)p99.99( 92.91%)d23.12(  6.80%)
                                            0.0000 -0.0043  0.0541  0.0062 -0.1940
                                            0.0172 -0.8616 -0.0128  0.3855 -0.1073
                                            0.1153 -0.0944 -0.1765 -0.0559
    89. (0.00039) RY*( 4) C   7           s( 74.82%)p 0.23( 17.29%)d 0.11(  7.89%)
                                           -0.0000  0.0061  0.8649  0.0013 -0.3343
                                           -0.0048  0.2226 -0.0021  0.1076 -0.1892
                                           -0.0295 -0.1751  0.0038 -0.1075
    90. (0.00028) RY*( 5) C   7           s(  1.86%)p 2.12(  3.94%)d50.69( 94.20%)
                                           -0.0000  0.0010  0.1363  0.0013 -0.0910
                                            0.0063 -0.1326 -0.0049  0.1161  0.6975
                                           -0.3879  0.2810  0.3257 -0.3463
    91. (0.00014) RY*( 6) C   7           s(  0.10%)p23.05(  2.29%)d99.99( 97.61%)
                                           -0.0000 -0.0017  0.0315  0.0058 -0.0056
                                            0.0239 -0.1443 -0.0129  0.0365 -0.0215
                                           -0.3290 -0.3183  0.5584  0.6740
    92. (0.00006) RY*( 7) C   7           s(  1.76%)p13.11( 23.04%)d42.77( 75.20%)
    93. (0.00001) RY*( 8) C   7           s(  0.11%)p 4.99(  0.57%)d99.99( 99.31%)
    94. (0.00001) RY*( 9) C   7           s(  7.55%)p 1.37( 10.32%)d10.87( 82.12%)
    95. (0.00557) RY*( 1) C   8           s(  5.13%)p17.45( 89.54%)d 1.04(  5.32%)
                                           -0.0000  0.0204  0.2256 -0.0196 -0.7108
                                           -0.0094 -0.1290  0.0235  0.6104  0.0948
                                           -0.1001 -0.0956 -0.0683  0.1429
    96. (0.00327) RY*( 2) C   8           s( 12.31%)p 6.54( 80.49%)d 0.59(  7.20%)
                                            0.0000 -0.0067  0.3508 -0.0015 -0.0809
                                           -0.0004  0.8934 -0.0079 -0.0122  0.0723
                                           -0.0264  0.1875 -0.1416 -0.1044
    97. (0.00112) RY*( 3) C   8           s(  7.28%)p 9.57( 69.71%)d 3.16( 23.01%)
                                            0.0000 -0.0207  0.2691 -0.0016 -0.4403
                                            0.0137 -0.2502  0.0015 -0.6636  0.3413
                                            0.1045  0.3148 -0.0525  0.0293
    98. (0.00054) RY*( 4) C   8           s( 67.40%)p 0.37( 24.96%)d 0.11(  7.64%)
                                           -0.0000  0.0064  0.8209 -0.0030  0.3910
                                            0.0031 -0.2667 -0.0033  0.1598  0.0318
                                            0.1336 -0.0675  0.1465 -0.1775
    99. (0.00028) RY*( 5) C   8           s(  3.36%)p 0.62(  2.07%)d28.17( 94.58%)
                                           -0.0000 -0.0011  0.1832  0.0009  0.0188
                                            0.0056 -0.1353 -0.0003 -0.0445 -0.6960
                                           -0.3005  0.4444 -0.3170  0.2705
   100. (0.00013) RY*( 6) C   8           s(  1.32%)p13.64( 18.02%)d61.08( 80.66%)
                                           -0.0000 -0.0112  0.1144  0.0147 -0.2689
                                            0.0144  0.0152  0.0181 -0.3270 -0.3963
                                           -0.2254 -0.6196 -0.0841 -0.4558
   101. (0.00013) RY*( 7) C   8           s(  0.62%)p12.81(  7.95%)d99.99( 91.43%)
                                            0.0000 -0.0044  0.0787  0.0075 -0.1899
                                           -0.0180  0.1644 -0.0018 -0.1266 -0.3679
                                            0.2696 -0.0679  0.7525  0.3679
   102. (0.00001) RY*( 8) C   8           s(  0.09%)p 7.90(  0.71%)d99.99( 99.20%)
   103. (0.00001) RY*( 9) C   8           s(  2.59%)p 2.56(  6.63%)d35.02( 90.78%)
   104. (0.00510) RY*( 1) H   9           s( 99.91%)p 0.00(  0.09%)
                                            0.0138  0.9994 -0.0275 -0.0135  0.0000
   105. (0.00008) RY*( 2) H   9           s(  0.14%)p99.99( 99.86%)
   106. (0.00005) RY*( 3) H   9           s(  0.05%)p99.99( 99.95%)
   107. (0.00003) RY*( 4) H   9           s(  0.00%)p 1.00(100.00%)
   108. (0.00423) RY*( 1) H  10           s( 99.89%)p 0.00(  0.11%)
                                            0.0073  0.9994  0.0328 -0.0060  0.0000
   109. (0.00011) RY*( 2) H  10           s(  0.00%)p 1.00(100.00%)
                                            0.0006  0.0018 -0.2327 -0.9726 -0.0000
   110. (0.00010) RY*( 3) H  10           s(  0.00%)p 1.00(100.00%)
                                            0.0000  0.0000  0.0000  0.0000  1.0000
   111. (0.00004) RY*( 4) H  10           s(  0.20%)p99.99( 99.80%)
   112. (0.00423) RY*( 1) H  11           s( 99.62%)p 0.00(  0.38%)
                                            0.0071  0.9981 -0.0211  0.0573 -0.0102
   113. (0.00017) RY*( 2) H  11           s(  0.00%)p 1.00(100.00%)
                                            0.0038 -0.0010 -0.3686 -0.2779 -0.8871
   114. (0.00012) RY*( 3) H  11           s(  0.21%)p99.99( 99.79%)
                                            0.0006  0.0454 -0.3439 -0.8447  0.4075
   115. (0.00004) RY*( 4) H  11           s(  0.26%)p99.99( 99.74%)
   116. (0.00228) RY*( 1) H  12           s( 99.59%)p 0.00(  0.41%)
                                            0.0045  0.9980  0.0158  0.0361  0.0502
   117. (0.00018) RY*( 2) H  12           s(  0.00%)p 1.00(100.00%)
                                            0.0037  0.0043  0.9410 -0.2916 -0.1719
   118. (0.00011) RY*( 3) H  12           s(  0.01%)p 1.00( 99.99%)
                                            0.0013  0.0096 -0.1780 -0.8582  0.4814
   119. (0.00004) RY*( 4) H  12           s(  0.48%)p99.99( 99.52%)
   120. (0.00290) RY*( 1) H  13           s( 99.59%)p 0.00(  0.41%)
                                            0.0063  0.9979  0.0589 -0.0215  0.0114
   121. (0.00018) RY*( 2) H  13           s(  0.01%)p 1.00( 99.99%)
                                           -0.0034  0.0070 -0.4236 -0.4057  0.8098
   122. (0.00013) RY*( 3) H  13           s(  0.00%)p 1.00(100.00%)
                                            0.0005  0.0030 -0.2423 -0.8107 -0.5329
   123. (0.00004) RY*( 4) H  13           s(  0.48%)p99.99( 99.52%)
   124. (0.00212) RY*( 1) H  14           s( 99.46%)p 0.01(  0.54%)
                                            0.0045  0.9973 -0.0177 -0.0388  0.0599
   125. (0.00017) RY*( 2) H  14           s(  0.01%)p 1.00( 99.99%)
                                            0.0039  0.0072 -0.8949  0.4341 -0.1031
   126. (0.00013) RY*( 3) H  14           s(  0.00%)p 1.00(100.00%)
                                           -0.0005  0.0070  0.3305  0.8002  0.5004
   127. (0.00004) RY*( 4) H  14           s(  0.61%)p99.99( 99.39%)
   128. (0.00287) RY*( 1) H  15           s( 99.60%)p 0.00(  0.40%)
                                            0.0062  0.9980 -0.0625  0.0075  0.0000
   129. (0.00018) RY*( 2) H  15           s(  0.01%)p 1.00( 99.99%)
                                           -0.0036  0.0061 -0.0219 -0.9997 -0.0000
   130. (0.00013) RY*( 3) H  15           s(  0.00%)p 1.00(100.00%)
                                            0.0000  0.0000  0.0000  0.0000  1.0000
   131. (0.00004) RY*( 4) H  15           s(  0.47%)p99.99( 99.53%)
   132. (0.00212) RY*( 1) H  16           s( 99.49%)p 0.01(  0.51%)
                                            0.0044  0.9974 -0.0129 -0.0703  0.0000
   133. (0.00017) RY*( 2) H  16           s(  0.00%)p 1.00(100.00%)
                                            0.0039  0.0020  0.9883 -0.1524  0.0000
   134. (0.00013) RY*( 3) H  16           s(  0.00%)p 1.00(100.00%)
                                            0.0000  0.0000  0.0000  0.0000  1.0000
   135. (0.00004) RY*( 4) H  16           s(  0.59%)p99.99( 99.41%)
   136. (0.00212) RY*( 1) H  17           s( 99.46%)p 0.01(  0.54%)
                                            0.0045  0.9973 -0.0177 -0.0388 -0.0599
   137. (0.00017) RY*( 2) H  17           s(  0.01%)p 1.00( 99.99%)
                                            0.0039  0.0072 -0.8949  0.4341  0.1031
   138. (0.00013) RY*( 3) H  17           s(  0.00%)p 1.00(100.00%)
                                           -0.0005  0.0070  0.3305  0.8002 -0.5004
   139. (0.00004) RY*( 4) H  17           s(  0.61%)p99.99( 99.39%)
   140. (0.00290) RY*( 1) H  18           s( 99.59%)p 0.00(  0.41%)
                                            0.0063  0.9979  0.0589 -0.0215 -0.0114
   141. (0.00018) RY*( 2) H  18           s(  0.01%)p 1.00( 99.99%)
                                           -0.0034  0.0070 -0.4236 -0.4057 -0.8098
   142. (0.00013) RY*( 3) H  18           s(  0.00%)p 1.00(100.00%)
                                            0.0005  0.0030 -0.2423 -0.8107  0.5329
   143. (0.00004) RY*( 4) H  18           s(  0.48%)p99.99( 99.52%)
   144. (0.00228) RY*( 1) H  19           s( 99.59%)p 0.00(  0.41%)
                                            0.0045  0.9980  0.0158  0.0361 -0.0502
   145. (0.00018) RY*( 2) H  19           s(  0.00%)p 1.00(100.00%)
                                            0.0037  0.0043  0.9410 -0.2916  0.1719
   146. (0.00011) RY*( 3) H  19           s(  0.01%)p 1.00( 99.99%)
                                            0.0013  0.0096 -0.1780 -0.8582 -0.4814
   147. (0.00004) RY*( 4) H  19           s(  0.48%)p99.99( 99.52%)
   148. (0.00423) RY*( 1) H  20           s( 99.62%)p 0.00(  0.38%)
                                            0.0071  0.9981 -0.0211  0.0573  0.0102
   149. (0.00017) RY*( 2) H  20           s(  0.00%)p 1.00(100.00%)
                                            0.0038 -0.0010 -0.3686 -0.2779  0.8871
   150. (0.00012) RY*( 3) H  20           s(  0.21%)p99.99( 99.79%)
                                            0.0006  0.0454 -0.3439 -0.8447 -0.4075
   151. (0.00004) RY*( 4) H  20           s(  0.26%)p99.99( 99.74%)
   152. (0.00714) BD*( 1) O   1 - C   2  
                ( 32.91%)   0.5737* O   1 s( 44.86%)p 1.23( 55.05%)d 0.00(  0.08%)
                                            0.0000 -0.6693  0.0257 -0.6459 -0.0206
                                            0.3645  0.0078 -0.0000 -0.0000  0.0229
                                           -0.0000 -0.0000 -0.0130  0.0124
                ( 67.09%)  -0.8191* C   2 s( 30.42%)p 2.28( 69.31%)d 0.01(  0.27%)
                                           -0.0000 -0.5480  0.0620  0.7177  0.0591
                                           -0.4133 -0.0610 -0.0000 -0.0000  0.0395
                                           -0.0000 -0.0000 -0.0239  0.0241
   153. (0.03700) BD*( 2) O   1 - C   2  
                ( 34.03%)   0.5834* O   1 s(  0.00%)p 1.00( 99.85%)d 0.00(  0.15%)
                                           -0.0000 -0.0000 -0.0000 -0.0000 -0.0000
                                           -0.0000 -0.0000 -0.9992 -0.0082 -0.0000
                                           -0.0333  0.0196 -0.0000 -0.0000
                ( 65.97%)  -0.8122* C   2 s(  0.00%)p 1.00( 99.64%)d 0.00(  0.36%)
                                           -0.0000 -0.0000 -0.0000 -0.0000 -0.0000
                                           -0.0000 -0.0000 -0.9973  0.0416 -0.0000
                                            0.0529 -0.0287 -0.0000 -0.0000
   154. (0.05655) BD*( 1) C   2 - C   3  
                ( 52.65%)   0.7256* C   2 s( 38.88%)p 1.57( 61.07%)d 0.00(  0.05%)
                                            0.0004  0.6235  0.0097  0.0246  0.0259
                                           -0.7805  0.0138  0.0000  0.0000 -0.0020
                                            0.0000  0.0000 -0.0199 -0.0103
                ( 47.35%)  -0.6881* C   3 s( 25.15%)p 2.97( 74.79%)d 0.00(  0.06%)
                                            0.0002  0.5013  0.0146 -0.0376  0.0201
                                            0.8638  0.0059 -0.0000 -0.0000 -0.0024
                                            0.0000  0.0000 -0.0207 -0.0111
   155. (0.06443) BD*( 1) C   2 - H   9  
                ( 41.96%)   0.6478* C   2 s( 30.75%)p 2.25( 69.20%)d 0.00(  0.05%)
                                            0.0003 -0.5541 -0.0227 -0.6902  0.0210
                                           -0.4638 -0.0083 -0.0000 -0.0000 -0.0190
                                           -0.0000 -0.0000 -0.0109  0.0063
                ( 58.04%)  -0.7618* H   9 s( 99.90%)p 0.00(  0.10%)
                                           -0.9994  0.0148  0.0261  0.0168 -0.0000
   156. (0.02363) BD*( 1) C   3 - C   4  
                ( 48.66%)   0.6975* C   3 s( 26.64%)p 2.75( 73.33%)d 0.00(  0.04%)
                                           -0.0001 -0.5161  0.0015  0.3653 -0.0155
                                            0.3157 -0.0120 -0.7069 -0.0092 -0.0056
                                            0.0134  0.0075 -0.0012 -0.0108
                ( 51.34%)  -0.7165* C   4 s( 27.02%)p 2.70( 72.93%)d 0.00(  0.05%)
                                           -0.0005 -0.5198  0.0003 -0.3759 -0.0119
                                           -0.3232 -0.0110  0.6951 -0.0104 -0.0058
                                            0.0134  0.0107 -0.0009 -0.0115
   157. (0.02363) BD*( 1) C   3 - C   8  
                ( 48.66%)   0.6975* C   3 s( 26.64%)p 2.75( 73.33%)d 0.00(  0.04%)
                                           -0.0001 -0.5161  0.0015  0.3653 -0.0155
                                            0.3157 -0.0120  0.7069  0.0092 -0.0056
                                           -0.0134 -0.0075 -0.0012 -0.0108
                ( 51.34%)  -0.7165* C   8 s( 27.02%)p 2.70( 72.93%)d 0.00(  0.05%)
                                           -0.0005 -0.5198  0.0003 -0.3759 -0.0119
                                           -0.3232 -0.0110 -0.6951  0.0104 -0.0058
                                           -0.0134 -0.0107 -0.0009 -0.0115
   158. (0.02344) BD*( 1) C   3 - H  10  
                ( 38.50%)   0.6204* C   3 s( 21.51%)p 3.65( 78.45%)d 0.00(  0.04%)
                                            0.0003 -0.4637  0.0085 -0.8549  0.0036
                                            0.2315 -0.0076  0.0000  0.0000  0.0080
                                           -0.0000 -0.0000 -0.0160  0.0107
                ( 61.50%)  -0.7842* H  10 s( 99.91%)p 0.00(  0.09%)
                                           -0.9995  0.0063  0.0285 -0.0074 -0.0000
   159. (0.01568) BD*( 1) C   4 - C   5  
                ( 49.61%)   0.7044* C   4 s( 28.37%)p 2.52( 71.59%)d 0.00(  0.04%)
                                           -0.0002 -0.5326 -0.0050 -0.0017 -0.0007
                                            0.8455  0.0024 -0.0064 -0.0319  0.0008
                                            0.0003 -0.0019  0.0181  0.0100
                ( 50.39%)  -0.7098* C   5 s( 27.77%)p 2.60( 72.18%)d 0.00(  0.04%)
                                           -0.0003 -0.5270 -0.0021 -0.0028  0.0018
                                           -0.8489 -0.0050 -0.0098 -0.0320  0.0001
                                           -0.0001  0.0015  0.0184  0.0103
   160. (0.01819) BD*( 1) C   4 - H  11  
                ( 38.43%)   0.6199* C   4 s( 22.02%)p 3.54( 77.94%)d 0.00(  0.04%)
                                           -0.0002  0.4692 -0.0074 -0.8309  0.0036
                                            0.2948  0.0068  0.0388  0.0223 -0.0115
                                            0.0006  0.0001  0.0141 -0.0104
                ( 61.57%)  -0.7847* H  11 s( 99.91%)p 0.00(  0.09%)
                                            0.9996 -0.0059  0.0267 -0.0119 -0.0030
   161. (0.01290) BD*( 1) C   4 - H  12  
                ( 38.65%)   0.6217* C   4 s( 22.49%)p 3.44( 77.47%)d 0.00(  0.04%)
                                            0.0001 -0.4742 -0.0043 -0.4091  0.0179
                                           -0.3048  0.0026 -0.7170 -0.0002 -0.0060
                                           -0.0140 -0.0102 -0.0023 -0.0095
                ( 61.35%)  -0.7832* H  12 s( 99.92%)p 0.00(  0.08%)
                                           -0.9996  0.0027  0.0115  0.0099  0.0245
   162. (0.01644) BD*( 1) C   5 - C   6  
                ( 49.88%)   0.7063* C   5 s( 27.97%)p 2.57( 71.99%)d 0.00(  0.04%)
                                            0.0002  0.5289  0.0013 -0.3683 -0.0110
                                           -0.3192 -0.0275 -0.6938  0.0127  0.0049
                                            0.0131  0.0097  0.0011  0.0120
                ( 50.12%)  -0.7079* C   6 s( 27.79%)p 2.60( 72.16%)d 0.00(  0.04%)
                                            0.0003  0.5272  0.0015  0.3628 -0.0052
                                            0.2994 -0.0252  0.7066  0.0195  0.0068
                                            0.0131  0.0115  0.0008  0.0097
   163. (0.01808) BD*( 1) C   5 - H  13  
                ( 39.29%)   0.6268* C   5 s( 21.63%)p 3.62( 78.32%)d 0.00(  0.05%)
                                            0.0001 -0.4650  0.0073 -0.8336  0.0069
                                            0.2925  0.0105 -0.0472 -0.0200  0.0107
                                           -0.0003  0.0005 -0.0153  0.0105
                ( 60.71%)  -0.7792* H  13 s( 99.92%)p 0.00(  0.08%)
                                           -0.9996  0.0044  0.0262 -0.0110  0.0040
   164. (0.01245) BD*( 1) C   5 - H  14  
                ( 38.59%)   0.6212* C   5 s( 22.51%)p 3.44( 77.45%)d 0.00(  0.04%)
                                            0.0001 -0.4744 -0.0051  0.4105 -0.0169
                                            0.3011  0.0026 -0.7176  0.0060 -0.0052
                                            0.0139  0.0097 -0.0026 -0.0101
                ( 61.41%)  -0.7836* H  14 s( 99.92%)p 0.00(  0.08%)
                                           -0.9996  0.0025 -0.0121 -0.0105  0.0238
   165. (0.01644) BD*( 1) C   6 - C   7  
                ( 50.12%)   0.7079* C   6 s( 27.79%)p 2.60( 72.16%)d 0.00(  0.04%)
                                            0.0003  0.5272  0.0015  0.3628 -0.0052
                                            0.2994 -0.0252 -0.7066 -0.0195  0.0068
                                           -0.0131 -0.0115  0.0008  0.0097
                ( 49.88%)  -0.7063* C   7 s( 27.97%)p 2.57( 71.99%)d 0.00(  0.04%)
                                            0.0002  0.5289  0.0013 -0.3683 -0.0110
                                           -0.3192 -0.0275  0.6938 -0.0127  0.0049
                                           -0.0131 -0.0097  0.0011  0.0120
   166. (0.01777) BD*( 1) C   6 - H  15  
                ( 39.18%)   0.6259* C   6 s( 21.70%)p 3.61( 78.25%)d 0.00(  0.05%)
                                           -0.0002  0.4658 -0.0071 -0.8572 -0.0037
                                            0.2171 -0.0231  0.0000  0.0000 -0.0104
                                           -0.0000 -0.0000  0.0150 -0.0110
                ( 60.82%)  -0.7799* H  15 s( 99.92%)p 0.00(  0.08%)
                                            0.9996 -0.0044  0.0284 -0.0043 -0.0000
   167. (0.01243) BD*( 1) C   6 - H  16  
                ( 38.71%)   0.6221* C   6 s( 22.60%)p 3.42( 77.36%)d 0.00(  0.04%)
                                           -0.0001  0.4753  0.0054  0.0354 -0.0144
                                           -0.8787  0.0111  0.0000  0.0000 -0.0022
                                           -0.0000 -0.0000 -0.0173 -0.0108
                ( 61.29%)  -0.7829* H  16 s( 99.92%)p 0.00(  0.08%)
                                            0.9996 -0.0024  0.0005  0.0286 -0.0000
   168. (0.01568) BD*( 1) C   7 - C   8  
                ( 50.39%)   0.7098* C   7 s( 27.77%)p 2.60( 72.18%)d 0.00(  0.04%)
                                            0.0003  0.5270  0.0021  0.0028 -0.0018
                                            0.8489  0.0050 -0.0098 -0.0320 -0.0001
                                           -0.0001  0.0015 -0.0184 -0.0103
                ( 49.61%)  -0.7044* C   8 s( 28.37%)p 2.52( 71.59%)d 0.00(  0.04%)
                                            0.0002  0.5326  0.0050  0.0017  0.0007
                                           -0.8455 -0.0024 -0.0064 -0.0319 -0.0008
                                            0.0003 -0.0019 -0.0181 -0.0100
   169. (0.01245) BD*( 1) C   7 - H  17  
                ( 38.59%)   0.6212* C   7 s( 22.51%)p 3.44( 77.45%)d 0.00(  0.04%)
                                           -0.0001  0.4744  0.0051 -0.4105  0.0169
                                           -0.3011 -0.0026 -0.7176  0.0060  0.0052
                                            0.0139  0.0097  0.0026  0.0101
                ( 61.41%)  -0.7836* H  17 s( 99.92%)p 0.00(  0.08%)
                                            0.9996 -0.0025  0.0121  0.0105  0.0238
   170. (0.01808) BD*( 1) C   7 - H  18  
                ( 39.29%)   0.6268* C   7 s( 21.63%)p 3.62( 78.32%)d 0.00(  0.05%)
                                            0.0001 -0.4650  0.0073 -0.8336  0.0069
                                            0.2925  0.0105  0.0472  0.0200  0.0107
                                            0.0003 -0.0005 -0.0153  0.0105
                ( 60.71%)  -0.7792* H  18 s( 99.92%)p 0.00(  0.08%)
                                           -0.9996  0.0044  0.0262 -0.0110 -0.0040
   171. (0.01290) BD*( 1) C   8 - H  19  
                ( 38.65%)   0.6217* C   8 s( 22.49%)p 3.44( 77.47%)d 0.00(  0.04%)
                                           -0.0001  0.4742  0.0043  0.4091 -0.0179
                                            0.3048 -0.0026 -0.7170 -0.0002  0.0060
                                           -0.0140 -0.0102  0.0023  0.0095
                ( 61.35%)  -0.7832* H  19 s( 99.92%)p 0.00(  0.08%)
                                            0.9996 -0.0027 -0.0115 -0.0099  0.0245
   172. (0.01819) BD*( 1) C   8 - H  20  
                ( 38.43%)   0.6199* C   8 s( 22.02%)p 3.54( 77.94%)d 0.00(  0.04%)
                                           -0.0002  0.4692 -0.0074 -0.8309  0.0036
                                            0.2948  0.0068 -0.0388 -0.0223 -0.0115
                                           -0.0006 -0.0001  0.0141 -0.0104
                ( 61.57%)  -0.7847* H  20 s( 99.91%)p 0.00(  0.09%)
                                            0.9996 -0.0059  0.0267 -0.0119  0.0030


 NHO Directionality and "Bond Bending" (deviations from line of nuclear centers)

         [Thresholds for printing:  angular deviation  >  1.0 degree]
                                    hybrid p-character > 25.0%
                                    orbital occupancy  >  0.10e

                                Line of Centers        Hybrid 1              Hybrid 2
                                ---------------  -------------------   ------------------
                NBO               Theta   Phi    Theta   Phi    Dev    Theta   Phi    Dev
 ========================================================================================
     1. BD (   1) O   1 - C   2    90.0  330.2     --     --    --      90.0  148.6   1.6
     2. BD (   2) O   1 - C   2    90.0  330.2     0.0    0.0  90.0      0.0    0.0  90.0
     3. BD (   1) C   2 - C   3    90.0  273.4     --     --    --      90.0   91.2   2.3
     4. BD (   1) C   2 - H   9    90.0   29.8    90.0   35.2   5.4      --     --    --
     5. BD (   1) C   3 - C   4    34.7  220.7    32.9  221.0   1.9    143.2   40.8   2.0
     6. BD (   1) C   3 - C   8   145.3  220.7   147.1  221.0   1.9     36.8   40.8   2.0
     8. BD (   1) C   4 - C   5    90.1  270.0    87.4  270.2   2.7     87.2   89.9   2.7
     9. BD (   1) C   4 - H  11    88.1  159.9    86.0  160.0   2.1      --     --    --
    11. BD (   1) C   5 - C   6   145.6  220.3   143.0  222.4   2.9     31.8   37.5   3.0
    12. BD (   1) C   5 - H  13    87.0  340.7    85.6  339.9   1.6      --     --    --
    14. BD (   1) C   6 - C   7   145.6   40.3   148.2   37.5   3.0     37.0  222.4   2.9
    15. BD (   1) C   6 - H  15    90.0  165.6    90.0  167.3   1.7      --     --    --
    17. BD (   1) C   7 - C   8    90.1   90.0    92.8   89.9   2.7     92.6  270.2   2.7
    19. BD (   1) C   7 - H  18    93.0  340.7    94.4  339.9   1.6      --     --    --
    21. BD (   1) C   8 - H  20    91.9  159.9    94.0  160.0   2.1      --     --    --
    30. LP (   1) O   1             --     --     90.0  149.4   --       --     --    --
    31. LP (   2) O   1             --     --     90.0  240.0   --       --     --    --


 Second Order Perturbation Theory Analysis of Fock Matrix in NBO Basis

     Threshold for printing:   0.50 kcal/mol
                                                                              E(2)  E(j)-E(i) F(i,j)
         Donor NBO (i)                     Acceptor NBO (j)                 kcal/mol   a.u.    a.u. 
 ===================================================================================================

 within unit  1
   1. BD (   1) O   1 - C   2        / 41. RY*(   1) C   2                    1.73    1.61    0.047
   1. BD (   1) O   1 - C   2        / 51. RY*(   2) C   3                    1.12    2.04    0.043
   1. BD (   1) O   1 - C   2        /154. BD*(   1) C   2 - C   3            0.95    1.48    0.034
   1. BD (   1) O   1 - C   2        /158. BD*(   1) C   3 - H  10            0.62    1.52    0.028
   2. BD (   2) O   1 - C   2        /156. BD*(   1) C   3 - C   4            1.15    0.77    0.027
   2. BD (   2) O   1 - C   2        /157. BD*(   1) C   3 - C   8            1.15    0.77    0.027
   3. BD (   1) C   2 - C   3        / 32. RY*(   1) O   1                    1.84    1.82    0.052
   3. BD (   1) C   2 - C   3        / 60. RY*(   2) C   4                    1.11    1.42    0.036
   3. BD (   1) C   2 - C   3        / 96. RY*(   2) C   8                    1.11    1.42    0.036
   3. BD (   1) C   2 - C   3        /152. BD*(   1) O   1 - C   2            0.86    1.25    0.029
   3. BD (   1) C   2 - C   3        /156. BD*(   1) C   3 - C   4            1.21    1.01    0.031
   3. BD (   1) C   2 - C   3        /157. BD*(   1) C   3 - C   8            1.21    1.01    0.031
   3. BD (   1) C   2 - C   3        /158. BD*(   1) C   3 - H  10            0.65    1.07    0.024
   3. BD (   1) C   2 - C   3        /159. BD*(   1) C   4 - C   5            2.49    1.03    0.045
   3. BD (   1) C   2 - C   3        /168. BD*(   1) C   7 - C   8            2.49    1.03    0.045
   4. BD (   1) C   2 - H   9        / 32. RY*(   1) O   1                    1.27    1.72    0.042
   4. BD (   1) C   2 - H   9        / 50. RY*(   1) C   3                    0.85    1.54    0.032
   4. BD (   1) C   2 - H   9        /156. BD*(   1) C   3 - C   4            1.01    0.91    0.027
   4. BD (   1) C   2 - H   9        /157. BD*(   1) C   3 - C   8            1.01    0.91    0.027
   5. BD (   1) C   3 - C   4        / 41. RY*(   1) C   2                    0.66    1.12    0.024
   5. BD (   1) C   3 - C   4        / 43. RY*(   3) C   2                    1.11    1.32    0.035
   5. BD (   1) C   3 - C   4        / 68. RY*(   1) C   5                    1.12    1.59    0.038
   5. BD (   1) C   3 - C   4        / 95. RY*(   1) C   8                    1.12    1.59    0.038
   5. BD (   1) C   3 - C   4        /153. BD*(   2) O   1 - C   2            2.87    0.60    0.037
   5. BD (   1) C   3 - C   4        /154. BD*(   1) C   2 - C   3            1.00    0.99    0.028
   5. BD (   1) C   3 - C   4        /155. BD*(   1) C   2 - H   9            1.02    0.99    0.028
   5. BD (   1) C   3 - C   4        /157. BD*(   1) C   3 - C   8            1.47    0.96    0.034
   5. BD (   1) C   3 - C   4        /158. BD*(   1) C   3 - H  10            0.71    1.03    0.024
   5. BD (   1) C   3 - C   4        /159. BD*(   1) C   4 - C   5            0.99    0.99    0.028
   5. BD (   1) C   3 - C   4        /161. BD*(   1) C   4 - H  12            0.53    1.04    0.021
   5. BD (   1) C   3 - C   4        /164. BD*(   1) C   5 - H  14            1.78    1.04    0.039
   5. BD (   1) C   3 - C   4        /171. BD*(   1) C   8 - H  19            1.91    1.04    0.040
   6. BD (   1) C   3 - C   8        / 41. RY*(   1) C   2                    0.66    1.12    0.024
   6. BD (   1) C   3 - C   8        / 43. RY*(   3) C   2                    1.11    1.32    0.035
   6. BD (   1) C   3 - C   8        / 59. RY*(   1) C   4                    1.12    1.59    0.038
   6. BD (   1) C   3 - C   8        / 86. RY*(   1) C   7                    1.12    1.59    0.038
   6. BD (   1) C   3 - C   8        /153. BD*(   2) O   1 - C   2            2.87    0.60    0.037
   6. BD (   1) C   3 - C   8        /154. BD*(   1) C   2 - C   3            1.00    0.99    0.028
   6. BD (   1) C   3 - C   8        /155. BD*(   1) C   2 - H   9            1.02    0.99    0.028
   6. BD (   1) C   3 - C   8        /156. BD*(   1) C   3 - C   4            1.47    0.96    0.034
   6. BD (   1) C   3 - C   8        /158. BD*(   1) C   3 - H  10            0.71    1.03    0.024
   6. BD (   1) C   3 - C   8        /161. BD*(   1) C   4 - H  12            1.91    1.04    0.040
   6. BD (   1) C   3 - C   8        /168. BD*(   1) C   7 - C   8            0.99    0.99    0.028
   6. BD (   1) C   3 - C   8        /169. BD*(   1) C   7 - H  17            1.78    1.04    0.039
   6. BD (   1) C   3 - C   8        /171. BD*(   1) C   8 - H  19            0.53    1.04    0.021
   7. BD (   1) C   3 - H  10        / 44. RY*(   4) C   2                    0.73    1.55    0.030
   7. BD (   1) C   3 - H  10        /152. BD*(   1) O   1 - C   2            3.80    1.10    0.058
   7. BD (   1) C   3 - H  10        /160. BD*(   1) C   4 - H  11            2.90    0.93    0.047
   7. BD (   1) C   3 - H  10        /172. BD*(   1) C   8 - H  20            2.90    0.93    0.047
   8. BD (   1) C   4 - C   5        / 50. RY*(   1) C   3                    0.61    1.60    0.028
   8. BD (   1) C   4 - C   5        / 77. RY*(   1) C   6                    1.06    1.60    0.037
   8. BD (   1) C   4 - C   5        /154. BD*(   1) C   2 - C   3            2.16    0.99    0.042
   8. BD (   1) C   4 - C   5        /156. BD*(   1) C   3 - C   4            1.31    0.97    0.032
   8. BD (   1) C   4 - C   5        /160. BD*(   1) C   4 - H  11            0.59    1.04    0.022
   8. BD (   1) C   4 - C   5        /161. BD*(   1) C   4 - H  12            0.77    1.04    0.025
   8. BD (   1) C   4 - C   5        /162. BD*(   1) C   5 - C   6            1.08    0.99    0.029
   8. BD (   1) C   4 - C   5        /163. BD*(   1) C   5 - H  13            0.52    1.03    0.021
   8. BD (   1) C   4 - C   5        /164. BD*(   1) C   5 - H  14            0.68    1.05    0.024
   8. BD (   1) C   4 - C   5        /167. BD*(   1) C   6 - H  16            1.95    1.05    0.040
   9. BD (   1) C   4 - H  11        / 52. RY*(   3) C   3                    0.64    1.26    0.026
   9. BD (   1) C   4 - H  11        /158. BD*(   1) C   3 - H  10            3.36    0.92    0.050
   9. BD (   1) C   4 - H  11        /163. BD*(   1) C   5 - H  13            3.11    0.92    0.048
  10. BD (   1) C   4 - H  12        / 69. RY*(   2) C   5                    0.56    1.60    0.027
  10. BD (   1) C   4 - H  12        /157. BD*(   1) C   3 - C   8            3.36    0.86    0.048
  10. BD (   1) C   4 - H  12        /162. BD*(   1) C   5 - C   6            3.32    0.88    0.048
  11. BD (   1) C   5 - C   6        / 59. RY*(   1) C   4                    1.15    1.59    0.038
  11. BD (   1) C   5 - C   6        / 86. RY*(   1) C   7                    1.03    1.59    0.036
  11. BD (   1) C   5 - C   6        /159. BD*(   1) C   4 - C   5            1.10    0.99    0.029
  11. BD (   1) C   5 - C   6        /161. BD*(   1) C   4 - H  12            2.02    1.04    0.041
  11. BD (   1) C   5 - C   6        /163. BD*(   1) C   5 - H  13            0.53    1.03    0.021
  11. BD (   1) C   5 - C   6        /164. BD*(   1) C   5 - H  14            0.73    1.04    0.025
  11. BD (   1) C   5 - C   6        /165. BD*(   1) C   6 - C   7            1.06    0.99    0.029
  11. BD (   1) C   5 - C   6        /166. BD*(   1) C   6 - H  15            0.52    1.03    0.021
  11. BD (   1) C   5 - C   6        /167. BD*(   1) C   6 - H  16            0.71    1.04    0.024
  11. BD (   1) C   5 - C   6        /169. BD*(   1) C   7 - H  17            2.02    1.04    0.041
  12. BD (   1) C   5 - H  13        /160. BD*(   1) C   4 - H  11            3.24    0.93    0.049
  12. BD (   1) C   5 - H  13        /166. BD*(   1) C   6 - H  15            3.18    0.92    0.048
  13. BD (   1) C   5 - H  14        / 78. RY*(   2) C   6                    0.55    1.63    0.027
  13. BD (   1) C   5 - H  14        /156. BD*(   1) C   3 - C   4            3.64    0.86    0.050
  13. BD (   1) C   5 - H  14        /165. BD*(   1) C   6 - C   7            3.37    0.88    0.049
  14. BD (   1) C   6 - C   7        / 68. RY*(   1) C   5                    1.03    1.59    0.036
  14. BD (   1) C   6 - C   7        / 95. RY*(   1) C   8                    1.15    1.59    0.038
  14. BD (   1) C   6 - C   7        /162. BD*(   1) C   5 - C   6            1.06    0.99    0.029
  14. BD (   1) C   6 - C   7        /164. BD*(   1) C   5 - H  14            2.02    1.04    0.041
  14. BD (   1) C   6 - C   7        /166. BD*(   1) C   6 - H  15            0.52    1.03    0.021
  14. BD (   1) C   6 - C   7        /167. BD*(   1) C   6 - H  16            0.71    1.04    0.024
  14. BD (   1) C   6 - C   7        /168. BD*(   1) C   7 - C   8            1.10    0.99    0.029
  14. BD (   1) C   6 - C   7        /169. BD*(   1) C   7 - H  17            0.73    1.04    0.025
  14. BD (   1) C   6 - C   7        /170. BD*(   1) C   7 - H  18            0.53    1.03    0.021
  14. BD (   1) C   6 - C   7        /171. BD*(   1) C   8 - H  19            2.02    1.04    0.041
  15. BD (   1) C   6 - H  15        /163. BD*(   1) C   5 - H  13            3.27    0.91    0.049
  15. BD (   1) C   6 - H  15        /170. BD*(   1) C   7 - H  18            3.27    0.91    0.049
  16. BD (   1) C   6 - H  16        / 69. RY*(   2) C   5                    0.52    1.60    0.026
  16. BD (   1) C   6 - H  16        / 87. RY*(   2) C   7                    0.52    1.60    0.026
  16. BD (   1) C   6 - H  16        /159. BD*(   1) C   4 - C   5            3.43    0.88    0.049
  16. BD (   1) C   6 - H  16        /168. BD*(   1) C   7 - C   8            3.43    0.88    0.049
  17. BD (   1) C   7 - C   8        / 50. RY*(   1) C   3                    0.61    1.60    0.028
  17. BD (   1) C   7 - C   8        / 77. RY*(   1) C   6                    1.06    1.60    0.037
  17. BD (   1) C   7 - C   8        /154. BD*(   1) C   2 - C   3            2.16    0.99    0.042
  17. BD (   1) C   7 - C   8        /157. BD*(   1) C   3 - C   8            1.31    0.97    0.032
  17. BD (   1) C   7 - C   8        /165. BD*(   1) C   6 - C   7            1.08    0.99    0.029
  17. BD (   1) C   7 - C   8        /167. BD*(   1) C   6 - H  16            1.95    1.05    0.040
  17. BD (   1) C   7 - C   8        /169. BD*(   1) C   7 - H  17            0.68    1.05    0.024
  17. BD (   1) C   7 - C   8        /170. BD*(   1) C   7 - H  18            0.52    1.03    0.021
  17. BD (   1) C   7 - C   8        /171. BD*(   1) C   8 - H  19            0.77    1.04    0.025
  17. BD (   1) C   7 - C   8        /172. BD*(   1) C   8 - H  20            0.59    1.04    0.022
  18. BD (   1) C   7 - H  17        / 78. RY*(   2) C   6                    0.55    1.63    0.027
  18. BD (   1) C   7 - H  17        /157. BD*(   1) C   3 - C   8            3.64    0.86    0.050
  18. BD (   1) C   7 - H  17        /162. BD*(   1) C   5 - C   6            3.37    0.88    0.049
  19. BD (   1) C   7 - H  18        /166. BD*(   1) C   6 - H  15            3.18    0.92    0.048
  19. BD (   1) C   7 - H  18        /172. BD*(   1) C   8 - H  20            3.24    0.93    0.049
  20. BD (   1) C   8 - H  19        / 87. RY*(   2) C   7                    0.56    1.60    0.027
  20. BD (   1) C   8 - H  19        /156. BD*(   1) C   3 - C   4            3.36    0.86    0.048
  20. BD (   1) C   8 - H  19        /165. BD*(   1) C   6 - C   7            3.32    0.88    0.048
  21. BD (   1) C   8 - H  20        / 52. RY*(   3) C   3                    0.64    1.26    0.026
  21. BD (   1) C   8 - H  20        /158. BD*(   1) C   3 - H  10            3.36    0.92    0.050
  21. BD (   1) C   8 - H  20        /170. BD*(   1) C   7 - H  18            3.11    0.92    0.048
  22. CR (   1) O   1                / 41. RY*(   1) C   2                    6.69   19.42    0.323
  23. CR (   1) C   2                /104. RY*(   1) H   9                    0.51   10.48    0.066
  24. CR (   1) C   3                /108. RY*(   1) H  10                    0.61   10.45    0.072
  25. CR (   1) C   4                / 52. RY*(   3) C   3                    0.79   10.85    0.082
  25. CR (   1) C   4                / 70. RY*(   3) C   5                    0.92   10.75    0.089
  25. CR (   1) C   4                /112. RY*(   1) H  11                    0.66   10.47    0.074
  25. CR (   1) C   4                /116. RY*(   1) H  12                    0.58   10.44    0.070
  26. CR (   1) C   5                / 60. RY*(   2) C   4                    0.58   10.85    0.071
  26. CR (   1) C   5                / 79. RY*(   3) C   6                    0.90   10.73    0.088
  26. CR (   1) C   5                /120. RY*(   1) H  13                    0.59   10.46    0.070
  26. CR (   1) C   5                /124. RY*(   1) H  14                    0.59   10.44    0.070
  27. CR (   1) C   6                / 70. RY*(   3) C   5                    0.83   10.74    0.084
  27. CR (   1) C   6                / 88. RY*(   3) C   7                    0.83   10.74    0.084
  27. CR (   1) C   6                /128. RY*(   1) H  15                    0.60   10.46    0.071
  27. CR (   1) C   6                /132. RY*(   1) H  16                    0.58   10.44    0.070
  28. CR (   1) C   7                / 79. RY*(   3) C   6                    0.90   10.73    0.088
  28. CR (   1) C   7                / 96. RY*(   2) C   8                    0.58   10.85    0.071
  28. CR (   1) C   7                /136. RY*(   1) H  17                    0.59   10.44    0.070
  28. CR (   1) C   7                /140. RY*(   1) H  18                    0.59   10.46    0.070
  29. CR (   1) C   8                / 52. RY*(   3) C   3                    0.79   10.85    0.082
  29. CR (   1) C   8                / 88. RY*(   3) C   7                    0.92   10.75    0.089
  29. CR (   1) C   8                /144. RY*(   1) H  19                    0.58   10.44    0.070
  29. CR (   1) C   8                /148. RY*(   1) H  20                    0.66   10.47    0.074
  30. LP (   1) O   1                / 41. RY*(   1) C   2                   12.21    1.19    0.108
  30. LP (   1) O   1                /154. BD*(   1) C   2 - C   3            1.53    1.06    0.036
  30. LP (   1) O   1                /155. BD*(   1) C   2 - H   9            0.84    1.07    0.027
  31. LP (   2) O   1                / 42. RY*(   2) C   2                    3.25    1.94    0.073
  31. LP (   2) O   1                / 45. RY*(   5) C   2                    1.67    1.67    0.049
  31. LP (   2) O   1                /154. BD*(   1) C   2 - C   3           17.54    0.67    0.098
  31. LP (   2) O   1                /155. BD*(   1) C   2 - H   9           22.48    0.67    0.111
  31. LP (   2) O   1                /158. BD*(   1) C   3 - H  10            0.51    0.71    0.017


 Natural Bond Orbitals (Summary):

                                                            Principal Delocalizations
           NBO                        Occupancy    Energy   (geminal,vicinal,remote)
 ====================================================================================
 Molecular unit  1  (C7H12O)
     1. BD (   1) O   1 - C   2          1.99641    -1.08119  41(g),51(v),154(g),158(v)
     2. BD (   2) O   1 - C   2          1.99287    -0.38659  156(v),157(v)
     3. BD (   1) C   2 - C   3          1.97852    -0.63019  159(v),168(v),32(v),156(g)
                                                    157(g),60(v),96(v),152(g)
                                                    158(g)
     4. BD (   1) C   2 - H   9          1.99019    -0.52888  32(v),156(v),157(v),50(v)
     5. BD (   1) C   3 - C   4          1.96098    -0.58514  153(v),171(v),164(v),157(g)
                                                    95(v),68(v),43(v),155(v)
                                                    154(g),159(g),158(g),41(v)
                                                    161(g)
     6. BD (   1) C   3 - C   8          1.96098    -0.58514  153(v),161(v),169(v),156(g)
                                                    59(v),86(v),43(v),155(v)
                                                    154(g),168(g),158(g),41(v)
                                                    171(g)
     7. BD (   1) C   3 - H  10          1.97173    -0.48466  152(v),160(v),172(v),44(v)
     8. BD (   1) C   4 - C   5          1.97929    -0.58903  154(v),167(v),156(g),162(g)
                                                    77(v),161(g),164(g),50(v)
                                                    160(g),163(g)
     9. BD (   1) C   4 - H  11          1.97720    -0.47614  158(v),163(v),52(v)
    10. BD (   1) C   4 - H  12          1.97979    -0.48122  157(v),162(v),69(v)
    11. BD (   1) C   5 - C   6          1.98104    -0.58521  161(v),169(v),59(v),159(g)
                                                    165(g),86(v),164(g),167(g)
                                                    163(g),166(g)
    12. BD (   1) C   5 - H  13          1.97816    -0.47587  160(v),166(v)
    13. BD (   1) C   5 - H  14          1.97753    -0.47677  156(v),165(v),78(v)
    14. BD (   1) C   6 - C   7          1.98104    -0.58521  171(v),164(v),95(v),168(g)
                                                    162(g),68(v),169(g),167(g)
                                                    170(g),166(g)
    15. BD (   1) C   6 - H  15          1.97761    -0.47358  163(v),170(v)
    16. BD (   1) C   6 - H  16          1.97905    -0.47606  159(v),168(v),69(v),87(v)
    17. BD (   1) C   7 - C   8          1.97929    -0.58903  154(v),167(v),157(g),165(g)
                                                    77(v),171(g),169(g),50(v)
                                                    172(g),170(g)
    18. BD (   1) C   7 - H  17          1.97753    -0.47677  157(v),162(v),78(v)
    19. BD (   1) C   7 - H  18          1.97816    -0.47587  172(v),166(v)
    20. BD (   1) C   8 - H  19          1.97979    -0.48122  156(v),165(v),87(v)
    21. BD (   1) C   8 - H  20          1.97720    -0.47614  158(v),170(v),52(v)
    22. CR (   1) O   1                  1.99973   -18.88783  41(v)
    23. CR (   1) C   2                  1.99933   -10.16124  104(v)
    24. CR (   1) C   3                  1.99897   -10.07220  108(v)
    25. CR (   1) C   4                  1.99911   -10.06530  70(v),52(v),112(v),116(v)
    26. CR (   1) C   5                  1.99911   -10.06290  79(v),120(v),124(v),60(v)
    27. CR (   1) C   6                  1.99911   -10.06106  70(v),88(v),128(v),132(v)
    28. CR (   1) C   7                  1.99911   -10.06290  79(v),140(v),136(v),96(v)
    29. CR (   1) C   8                  1.99911   -10.06530  88(v),52(v),148(v),144(v)
    30. LP (   1) O   1                  1.98179    -0.66285  41(v),154(v),155(v)
    31. LP (   2) O   1                  1.88129    -0.26940  155(v),154(v),42(v),45(v)
                                                    158(r)
    32. RY*(   1) O   1                  0.00368     1.19033   
    33. RY*(   2) O   1                  0.00019     1.43420   
    34. RY*(   3) O   1                  0.00011     1.11112   
    35. RY*(   4) O   1                  0.00005     1.60147   
    36. RY*(   5) O   1                  0.00000     2.78957   
    37. RY*(   6) O   1                  0.00000     2.80238   
    38. RY*(   7) O   1                  0.00000     2.63628   
    39. RY*(   8) O   1                  0.00001     2.86880   
    40. RY*(   9) O   1                  0.00000     2.79990   
    41. RY*(   1) C   2                  0.01507     0.53053   
    42. RY*(   2) C   2                  0.00680     1.67247   
    43. RY*(   3) C   2                  0.00410     0.73863   
    44. RY*(   4) C   2                  0.00226     1.06685   
    45. RY*(   5) C   2                  0.00051     1.40001   
    46. RY*(   6) C   2                  0.00004     1.81465   
    47. RY*(   7) C   2                  0.00002     2.00266   
    48. RY*(   8) C   2                  0.00002     2.12780   
    49. RY*(   9) C   2                  0.00001     1.83860   
    50. RY*(   1) C   3                  0.00597     1.01308   
    51. RY*(   2) C   3                  0.00335     0.96118   
    52. RY*(   3) C   3                  0.00155     0.78808   
    53. RY*(   4) C   3                  0.00087     1.34230   
    54. RY*(   5) C   3                  0.00039     1.99975   
    55. RY*(   6) C   3                  0.00027     1.76175   
    56. RY*(   7) C   3                  0.00020     2.15509   
    57. RY*(   8) C   3                  0.00018     2.09150   
    58. RY*(   9) C   3                  0.00005     2.13171   
    59. RY*(   1) C   4                  0.00557     1.00822   
    60. RY*(   2) C   4                  0.00327     0.79050   
    61. RY*(   3) C   4                  0.00112     0.98522   
    62. RY*(   4) C   4                  0.00054     0.96774   
    63. RY*(   5) C   4                  0.00028     1.98248   
    64. RY*(   6) C   4                  0.00013     1.93204   
    65. RY*(   7) C   4                  0.00013     2.14295   
    66. RY*(   8) C   4                  0.00001     2.20685   
    67. RY*(   9) C   4                  0.00001     2.20621   
    68. RY*(   1) C   5                  0.00517     1.00044   
    69. RY*(   2) C   5                  0.00156     1.12003   
    70. RY*(   3) C   5                  0.00122     0.68040   
    71. RY*(   4) C   5                  0.00039     1.02509   
    72. RY*(   5) C   5                  0.00028     1.95959   
    73. RY*(   6) C   5                  0.00014     2.21881   
    74. RY*(   7) C   5                  0.00006     1.92139   
    75. RY*(   8) C   5                  0.00001     2.20771   
    76. RY*(   9) C   5                  0.00001     2.03104   
    77. RY*(   1) C   6                  0.00512     1.01134   
    78. RY*(   2) C   6                  0.00150     1.15799   
    79. RY*(   3) C   6                  0.00120     0.66765   
    80. RY*(   4) C   6                  0.00041     1.01205   
    81. RY*(   5) C   6                  0.00028     1.96916   
    82. RY*(   6) C   6                  0.00014     2.22684   
    83. RY*(   7) C   6                  0.00006     1.87671   
    84. RY*(   8) C   6                  0.00001     2.15361   
    85. RY*(   9) C   6                  0.00001     2.08845   
    86. RY*(   1) C   7                  0.00517     1.00044   
    87. RY*(   2) C   7                  0.00156     1.12003   
    88. RY*(   3) C   7                  0.00122     0.68040   
    89. RY*(   4) C   7                  0.00039     1.02509   
    90. RY*(   5) C   7                  0.00028     1.95959   
    91. RY*(   6) C   7                  0.00014     2.21881   
    92. RY*(   7) C   7                  0.00006     1.92139   
    93. RY*(   8) C   7                  0.00001     2.20771   
    94. RY*(   9) C   7                  0.00001     2.03104   
    95. RY*(   1) C   8                  0.00557     1.00822   
    96. RY*(   2) C   8                  0.00327     0.79050   
    97. RY*(   3) C   8                  0.00112     0.98522   
    98. RY*(   4) C   8                  0.00054     0.96774   
    99. RY*(   5) C   8                  0.00028     1.98248   
   100. RY*(   6) C   8                  0.00013     1.93204   
   101. RY*(   7) C   8                  0.00013     2.14295   
   102. RY*(   8) C   8                  0.00001     2.20685   
   103. RY*(   9) C   8                  0.00001     2.20621   
   104. RY*(   1) H   9                  0.00510     0.32187   
   105. RY*(   2) H   9                  0.00008     2.16246   
   106. RY*(   3) H   9                  0.00005     1.99007   
   107. RY*(   4) H   9                  0.00003     1.64489   
   108. RY*(   1) H  10                  0.00423     0.37416   
   109. RY*(   2) H  10                  0.00011     1.92708   
   110. RY*(   3) H  10                  0.00010     1.80233   
   111. RY*(   4) H  10                  0.00004     2.34984   
   112. RY*(   1) H  11                  0.00423     0.40390   
   113. RY*(   2) H  11                  0.00017     1.90937   
   114. RY*(   3) H  11                  0.00012     1.81079   
   115. RY*(   4) H  11                  0.00004     2.33736   
   116. RY*(   1) H  12                  0.00228     0.37869   
   117. RY*(   2) H  12                  0.00018     1.85897   
   118. RY*(   3) H  12                  0.00011     1.84433   
   119. RY*(   4) H  12                  0.00004     2.32326   
   120. RY*(   1) H  13                  0.00290     0.39435   
   121. RY*(   2) H  13                  0.00018     1.90213   
   122. RY*(   3) H  13                  0.00013     1.77451   
   123. RY*(   4) H  13                  0.00004     2.31381   
   124. RY*(   1) H  14                  0.00212     0.38031   
   125. RY*(   2) H  14                  0.00017     1.85903   
   126. RY*(   3) H  14                  0.00013     1.80645   
   127. RY*(   4) H  14                  0.00004     2.32331   
   128. RY*(   1) H  15                  0.00287     0.39802   
   129. RY*(   2) H  15                  0.00018     1.90733   
   130. RY*(   3) H  15                  0.00013     1.77603   
   131. RY*(   4) H  15                  0.00004     2.31728   
   132. RY*(   1) H  16                  0.00212     0.38009   
   133. RY*(   2) H  16                  0.00017     1.86212   
   134. RY*(   3) H  16                  0.00013     1.80528   
   135. RY*(   4) H  16                  0.00004     2.32523   
   136. RY*(   1) H  17                  0.00212     0.38031   
   137. RY*(   2) H  17                  0.00017     1.85903   
   138. RY*(   3) H  17                  0.00013     1.80645   
   139. RY*(   4) H  17                  0.00004     2.32331   
   140. RY*(   1) H  18                  0.00290     0.39435   
   141. RY*(   2) H  18                  0.00018     1.90213   
   142. RY*(   3) H  18                  0.00013     1.77451   
   143. RY*(   4) H  18                  0.00004     2.31381   
   144. RY*(   1) H  19                  0.00228     0.37869   
   145. RY*(   2) H  19                  0.00018     1.85897   
   146. RY*(   3) H  19                  0.00011     1.84433   
   147. RY*(   4) H  19                  0.00004     2.32326   
   148. RY*(   1) H  20                  0.00423     0.40390   
   149. RY*(   2) H  20                  0.00017     1.90937   
   150. RY*(   3) H  20                  0.00012     1.81079   
   151. RY*(   4) H  20                  0.00004     2.33736   
   152. BD*(   1) O   1 - C   2          0.00714     0.61674   
   153. BD*(   2) O   1 - C   2          0.03700     0.01341   
   154. BD*(   1) C   2 - C   3          0.05655     0.40041   
   155. BD*(   1) C   2 - H   9          0.06443     0.40238   
   156. BD*(   1) C   3 - C   4          0.02363     0.37888   
   157. BD*(   1) C   3 - C   8          0.02363     0.37888   
   158. BD*(   1) C   3 - H  10          0.02344     0.44092   
   159. BD*(   1) C   4 - C   5          0.01568     0.40182   
   160. BD*(   1) C   4 - H  11          0.01819     0.45018   
   161. BD*(   1) C   4 - H  12          0.01290     0.45143   
   162. BD*(   1) C   5 - C   6          0.01644     0.40003   
   163. BD*(   1) C   5 - H  13          0.01808     0.44075   
   164. BD*(   1) C   5 - H  14          0.01245     0.45712   
   165. BD*(   1) C   6 - C   7          0.01644     0.40003   
   166. BD*(   1) C   6 - H  15          0.01777     0.44465   
   167. BD*(   1) C   6 - H  16          0.01243     0.45836   
   168. BD*(   1) C   7 - C   8          0.01568     0.40182   
   169. BD*(   1) C   7 - H  17          0.01245     0.45712   
   170. BD*(   1) C   7 - H  18          0.01808     0.44075   
   171. BD*(   1) C   8 - H  19          0.01290     0.45143   
   172. BD*(   1) C   8 - H  20          0.01819     0.45018   
       -------------------------------
              Total Lewis   61.41102  ( 99.0500%)
        Valence non-Lewis    0.45347  (  0.7314%)
        Rydberg non-Lewis    0.13550  (  0.2185%)
       -------------------------------
            Total unit  1   62.00000  (100.0000%)
           Charge unit  1    0.00000
 Unable to Open any file for archive entry.
 1\1\GINC-COMPUTE-0-14\SP\RB3LYP\def2SVP\C7H12O1\ZAHRT2\08-Jan-2021\0\\
 # b3lyp/def2svp geom=NewRedundant pop=NBO\\74\\0,1\O,0,2.761767759,-0.
 4730524457,-1.3955062711\C,0,2.4911731854,-0.4483254944,-0.2201295554\
 C,0,1.088205746,-0.2042170189,0.306260772\C,0,0.5866628392,1.185108259
 4,-0.1395822895\C,0,-0.8572649382,1.4346507124,0.3039908302\C,0,-1.796
 4092152,0.3305837893,-0.191541228\C,0,-1.3094084683,-1.0523173945,0.25
 22181129\C,0,0.1332045683,-1.3090914416,-0.1915055513\H,0,3.2923143309
 ,-0.6100119517,0.5501270398\H,0,1.1229403573,-0.2335094642,1.410014841
 7\H,0,0.6590522271,1.2321277451,-1.2394102206\H,0,1.2524228736,1.97100
 23407,0.2546485232\H,0,-0.8973650474,1.4786047037,1.4078871149\H,0,-1.
 1946760425,2.4194645563,-0.0590170961\H,0,-1.8394881372,0.3613968221,-
 1.295465781\H,0,-2.8230417138,0.5097467761,0.1679648788\H,0,-1.9690643
 719,-1.8399773012,-0.1476884702\H,0,-1.3704930722,-1.1237864175,1.3537
 11567\H,0,0.4769921959,-2.2941728443,0.165857795\H,0,0.1924762103,-1.3
 342247426,-1.2928355306\\Version=ES64L-G16RevC.01\State=1-A'\HF=-348.9
 410572\RMSD=4.531e-09\Dipole=-0.5361022,0.0808479,0.7982766\Quadrupole
 =-1.3501635,1.9159059,-0.5657424,0.522416,4.131067,-0.6977123\PG=CS [S
 G(C3H4O1),X(C4H8)]\\@
 The archive entry for this job was punched.


 I DON'T EXACTLY UNDERSTAND WHAT YOU ARE SAYING,
 BUT YOU ARE ABSOLUTELY RIGHT.
     M.S.GORDON, IN A NDSU FACULTY MEETING
 File lengths (MBytes):  RWF=     20 Int=      0 D2E=      0 Chk=      3 Scr=      1
 Normal termination of Gaussian 16
