# Supplementary material for: Machine-Learning-Guided Discovery of Electrochemical Reactions
Source: J Am Chem Soc. 2022 Dec 2;144(49):22599–610. doi: 10.1021/jacs.2c08997 (PMC9756344; doi:10.1021/jacs.2c08997)
Supplement: Supplementary file 3 — ja2c08997_si_003.zip [file ja2c08997_si_003.zip › Oxidation Site Selectivity/Nlogs_notimes/79.log]

 Entering Gaussian System, Link 0=g16
 Input=79.com
 Output=79.log
 Initial command:
  
 Copyright (c) 1988-2019, Gaussian, Inc.  All Rights Reserved.
  
 This is part of the Gaussian(R) 16 program.  It is based on
 the Gaussian(R) 09 system (copyright 2009, Gaussian, Inc.),
 the Gaussian(R) 03 system (copyright 2003, Gaussian, Inc.),
 the Gaussian(R) 98 system (copyright 1998, Gaussian, Inc.),
 the Gaussian(R) 94 system (copyright 1995, Gaussian, Inc.),
 the Gaussian 92(TM) system (copyright 1992, Gaussian, Inc.),
 the Gaussian 90(TM) system (copyright 1990, Gaussian, Inc.),
 the Gaussian 88(TM) system (copyright 1988, Gaussian, Inc.),
 the Gaussian 86(TM) system (copyright 1986, Carnegie Mellon
 University), and the Gaussian 82(TM) system (copyright 1983,
 Carnegie Mellon University). Gaussian is a federally registered
 trademark of Gaussian, Inc.
  
 This software contains proprietary and confidential information,
 including trade secrets, belonging to Gaussian, Inc.
  
 This software is provided under written license and may be
 used, copied, transmitted, or stored only in accord with that
 written license.
  
 The following legend is applicable only to US Government
 contracts under FAR:
  
                    RESTRICTED RIGHTS LEGEND
  
 Use, reproduction and disclosure by the US Government is
 subject to restrictions as set forth in subparagraphs (a)
 and (c) of the Commercial Computer Software - Restricted
 Rights clause in FAR 52.227-19.
  
 Gaussian, Inc.
 340 Quinnipiac St., Bldg. 40, Wallingford CT 06492
  
  
 ---------------------------------------------------------------
 Warning -- This program may not be used in any manner that
 competes with the business of Gaussian, Inc. or will provide
 assistance to any competitor of Gaussian, Inc.  The licensee
 of this program is prohibited from giving any competitor of
 Gaussian, Inc. access to this program.  By using this program,
 the user acknowledges that Gaussian, Inc. is engaged in the
 business of creating and licensing software in the field of
 computational chemistry and represents and warrants to the
 licensee that it is not a competitor of Gaussian, Inc. and that
 it will not use this program in any manner prohibited above.
 ---------------------------------------------------------------
  

 Cite this work as:
 Gaussian 16, Revision C.01,
 M. J. Frisch, G. W. Trucks, H. B. Schlegel, G. E. Scuseria, 
 M. A. Robb, J. R. Cheeseman, G. Scalmani, V. Barone, 
 G. A. Petersson, H. Nakatsuji, X. Li, M. Caricato, A. V. Marenich, 
 J. Bloino, B. G. Janesko, R. Gomperts, B. Mennucci, H. P. Hratchian, 
 J. V. Ortiz, A. F. Izmaylov, J. L. Sonnenberg, D. Williams-Young, 
 F. Ding, F. Lipparini, F. Egidi, J. Goings, B. Peng, A. Petrone, 
 T. Henderson, D. Ranasinghe, V. G. Zakrzewski, J. Gao, N. Rega, 
 G. Zheng, W. Liang, M. Hada, M. Ehara, K. Toyota, R. Fukuda, 
 J. Hasegawa, M. Ishida, T. Nakajima, Y. Honda, O. Kitao, H. Nakai, 
 T. Vreven, K. Throssell, J. A. Montgomery, Jr., J. E. Peralta, 
 F. Ogliaro, M. J. Bearpark, J. J. Heyd, E. N. Brothers, K. N. Kudin, 
 V. N. Staroverov, T. A. Keith, R. Kobayashi, J. Normand, 
 K. Raghavachari, A. P. Rendell, J. C. Burant, S. S. Iyengar, 
 J. Tomasi, M. Cossi, J. M. Millam, M. Klene, C. Adamo, R. Cammi, 
 J. W. Ochterski, R. L. Martin, K. Morokuma, O. Farkas, 
 J. B. Foresman, and D. J. Fox, Gaussian, Inc., Wallingford CT, 2019.
 
 ******************************************
 Gaussian 16:  ES64L-G16RevC.01  3-Jul-2019
                 9-Jan-2021 
 ******************************************
 %nprocshared=3
 Will use up to    3 processors via shared memory.
 %mem=1GB
 -----------------------------------------
 # b3lyp/def2svp pop=NBO geom=NewRedundant
 -----------------------------------------
 1/29=4000,38=1,172=1/1;
 2/12=2,17=6,18=5,40=1/2;
 3/5=43,7=101,11=2,25=1,30=1,74=-5/1,2,3;
 4//1;
 5/5=2,38=5/2;
 6/7=2,8=2,9=2,10=2,28=1,40=1/1,7;
 99/5=1,9=1/99;
 --
 79
 --
 Symbolic Z-matrix:
 Charge =  0 Multiplicity = 1
 O                     3.5517   -0.19885   0.17856 
 C                     2.58869  -0.68293  -0.36386 
 C                     1.35545   0.14847  -0.668 
 O                     1.5042    1.42698  -0.13914 
 C                     0.11529  -0.57421  -0.11362 
 O                     0.25105  -0.7957    1.26754 
 C                    -1.20695   0.16078  -0.39226 
 O                    -1.3292    1.21224   0.53866 
 C                    -2.39849  -0.78713  -0.22355 
 O                    -3.60815  -0.05283  -0.12138 
 H                     2.56401  -1.75502  -0.67709 
 H                     1.26555   0.17212  -1.78009 
 H                     2.41006   1.45518   0.22026 
 H                     0.0685   -1.56375  -0.60593 
 H                     0.0308    0.06216   1.67083 
 H                    -1.19447   0.55527  -1.43126 
 H                    -2.28451   1.31533   0.68679 
 H                    -2.42859  -1.531    -1.04122 
 H                    -2.27813  -1.32564   0.72846 
 H                    -3.83401   0.29057  -0.99697 
 
                          Input orientation:                          
 ---------------------------------------------------------------------
 Center     Atomic      Atomic             Coordinates (Angstroms)
 Number     Number       Type             X           Y           Z
 ---------------------------------------------------------------------
      1          8           0        3.551700   -0.198846    0.178563
      2          6           0        2.588687   -0.682926   -0.363861
      3          6           0        1.355450    0.148466   -0.667996
      4          8           0        1.504200    1.426984   -0.139135
      5          6           0        0.115289   -0.574205   -0.113616
      6          8           0        0.251051   -0.795699    1.267537
      7          6           0       -1.206946    0.160781   -0.392257
      8          8           0       -1.329198    1.212240    0.538656
      9          6           0       -2.398490   -0.787128   -0.223550
     10          8           0       -3.608147   -0.052826   -0.121383
     11          1           0        2.564006   -1.755017   -0.677094
     12          1           0        1.265550    0.172119   -1.780094
     13          1           0        2.410056    1.455182    0.220256
     14          1           0        0.068502   -1.563749   -0.605925
     15          1           0        0.030798    0.062161    1.670828
     16          1           0       -1.194469    0.555274   -1.431263
     17          1           0       -2.284507    1.315334    0.686789
     18          1           0       -2.428592   -1.530995   -1.041220
     19          1           0       -2.278129   -1.325635    0.728457
     20          1           0       -3.834013    0.290568   -0.996968
 ---------------------------------------------------------------------
                    Distance matrix (angstroms):
                    1          2          3          4          5
     1  O    0.000000
     2  C    1.206628   0.000000
     3  C    2.379244   1.518086   0.000000
     4  O    2.633726   2.382926   1.391556   0.000000
     5  C    3.469176   2.488401   1.538697   2.436079   0.000000
     6  O    3.526525   2.852844   2.420213   2.913662   1.405373
     7  C    4.806233   3.888377   2.577219   3.002941   1.538230
     8  O    5.093525   4.444774   3.129690   2.921243   2.388177
     9  C    5.992707   4.990238   3.894218   4.487806   2.525175
    10  O    7.167615   6.233504   4.997659   5.322241   3.759770
    11  H    2.032082   1.117185   2.254759   3.396722   2.776336
    12  H    3.033222   2.118374   1.115976   2.079516   2.158066
    13  H    2.010198   2.223647   1.899656   0.974952   3.081532
    14  H    3.822440   2.680630   2.142841   3.350165   1.106234
    15  H    3.832979   3.352299   2.689284   2.703631   1.896402
    16  H    5.068171   4.121257   2.692611   3.116454   2.174254
    17  H    6.050814   5.370747   4.055405   3.879293   3.157535
    18  H    6.247110   5.133335   4.156785   5.003024   2.871799
    19  H    5.963132   5.029128   4.162445   4.757693   2.646164
    20  H    7.494675   6.526836   5.201821   5.524838   4.138252
                    6          7          8          9         10
     6  O    0.000000
     7  C    2.407390   0.000000
     8  O    2.657118   1.409649   0.000000
     9  C    3.040309   1.531917   2.392032   0.000000
    10  O    4.168257   2.425854   2.688801   1.418770   0.000000
    11  H    3.170432   4.239280   5.043778   5.076306   6.426643
    12  H    3.354688   2.835394   3.631965   4.094896   5.153139
    13  H    3.290071   3.890161   3.760641   5.324193   6.213660
    14  H    2.032999   2.155557   3.312061   2.614460   4.004425
    15  H    0.973180   2.407915   2.110470   3.195528   4.057975
    16  H    3.346368   1.111447   2.080946   2.170318   2.812723
    17  H    3.350042   1.912713   0.972207   2.293917   2.068097
    18  H    3.612687   2.185332   3.351121   1.105816   2.102958
    19  H    2.639733   2.147758   2.716119   1.100361   2.027614
    20  H    4.795384   2.698889   3.079240   1.954567   0.967256
                   11         12         13         14         15
    11  H    0.000000
    12  H    2.572246   0.000000
    13  H    3.336812   2.637716   0.000000
    14  H    2.503835   2.413469   3.908887   0.000000
    15  H    3.902822   3.666820   3.115371   2.797965   0.000000
    16  H    4.475751   2.513998   4.065704   2.601257   3.371559
    17  H    5.898755   4.471617   4.719760   3.936608   2.810589
    18  H    5.010869   4.134394   5.824181   2.534962   3.992737
    19  H    5.060258   4.592794   5.474513   2.709972   2.853977
    20  H    6.724685   5.160703   6.467330   4.338321   4.701709
                   16         17         18         19         20
    16  H    0.000000
    17  H    2.500404   0.000000
    18  H    2.455140   3.332921   0.000000
    19  H    3.062112   2.641305   1.787895   0.000000
    20  H    2.688099   2.507220   2.301143   2.830191   0.000000
 Stoichiometry    C5H10O5
 Framework group  C1[X(C5H10O5)]
 Deg. of freedom    54
 Full point group                 C1      NOp   1
 Largest Abelian subgroup         C1      NOp   1
 Largest concise Abelian subgroup C1      NOp   1
                         Standard orientation:                         
 ---------------------------------------------------------------------
 Center     Atomic      Atomic             Coordinates (Angstroms)
 Number     Number       Type             X           Y           Z
 ---------------------------------------------------------------------
      1          8           0        3.551700   -0.198846    0.178563
      2          6           0        2.588687   -0.682926   -0.363861
      3          6           0        1.355450    0.148466   -0.667996
      4          8           0        1.504200    1.426984   -0.139135
      5          6           0        0.115289   -0.574205   -0.113616
      6          8           0        0.251051   -0.795699    1.267537
      7          6           0       -1.206946    0.160781   -0.392257
      8          8           0       -1.329198    1.212240    0.538656
      9          6           0       -2.398490   -0.787128   -0.223550
     10          8           0       -3.608147   -0.052826   -0.121383
     11          1           0        2.564006   -1.755017   -0.677094
     12          1           0        1.265550    0.172119   -1.780094
     13          1           0        2.410056    1.455182    0.220256
     14          1           0        0.068502   -1.563749   -0.605925
     15          1           0        0.030798    0.062161    1.670828
     16          1           0       -1.194469    0.555274   -1.431263
     17          1           0       -2.284507    1.315334    0.686789
     18          1           0       -2.428592   -1.530995   -1.041220
     19          1           0       -2.278129   -1.325635    0.728457
     20          1           0       -3.834013    0.290568   -0.996968
 ---------------------------------------------------------------------
 Rotational constants (GHZ):           3.3393963           0.6615448           0.6241149
 Standard basis: def2SVP (5D, 7F)
 There are   200 symmetry adapted cartesian basis functions of A   symmetry.
 There are   190 symmetry adapted basis functions of A   symmetry.
   190 basis functions,   320 primitive gaussians,   200 cartesian basis functions
    40 alpha electrons       40 beta electrons
       nuclear repulsion energy       588.2388091669 Hartrees.
 NAtoms=   20 NActive=   20 NUniq=   20 SFac= 1.00D+00 NAtFMM=   60 NAOKFM=F Big=F
 Integral buffers will be    131072 words long.
 Raffenetti 2 integral format.
 Two-electron integral symmetry is turned on.
 One-electron integrals computed using PRISM.
   1 Symmetry operations used in ECPInt.
 ECPInt:  NShTT=    4095 NPrTT=   14695 LenC2=    3970 LenP2D=   11150.
 LDataN:  DoStor=T MaxTD1= 4 Len=   56
 NBasis=   190 RedAO= T EigKep=  1.12D-03  NBF=   190
 NBsUse=   190 1.00D-06 EigRej= -1.00D+00 NBFU=   190
 ExpMin= 1.22D-01 ExpMax= 2.27D+03 ExpMxC= 3.41D+02 IAcc=3 IRadAn=         5 AccDes= 0.00D+00
 Harris functional with IExCor=  402 and IRadAn=       5 diagonalized for initial guess.
 HarFok:  IExCor=  402 AccDes= 0.00D+00 IRadAn=         5 IDoV= 1 UseB2=F ITyADJ=14
 ICtDFT=  3500011 ScaDFX=  1.000000  1.000000  1.000000  1.000000
 FoFCou: FMM=F IPFlag=           0 FMFlag=      100000 FMFlg1=           0
         NFxFlg=           0 DoJE=T BraDBF=F KetDBF=T FulRan=T
         wScrn=  0.000000 ICntrl=       500 IOpCl=  0 I1Cent=   200000004 NGrid=           0
         NMat0=    1 NMatS0=      1 NMatT0=    0 NMatD0=    1 NMtDS0=    0 NMtDT0=    0
 Petite list used in FoFCou.
 Requested convergence on RMS density matrix=1.00D-08 within 128 cycles.
 Requested convergence on MAX density matrix=1.00D-06.
 Requested convergence on             energy=1.00D-06.
 No special actions if energy rises.
 Integral accuracy reduced to 1.0D-05 until final iterations.
 Initial convergence to 1.0D-05 achieved.  Increase integral accuracy.
 SCF Done:  E(RB3LYP) =  -572.205737478     A.U. after   13 cycles
            NFock= 13  Conv=0.96D-08     -V/T= 2.0083

 **********************************************************************

            Population analysis using the SCF Density.

 **********************************************************************

 Orbital symmetries:
       Occupied  (A) (A) (A) (A) (A) (A) (A) (A) (A) (A) (A) (A)
                 (A) (A) (A) (A) (A) (A) (A) (A) (A) (A) (A) (A)
                 (A) (A) (A) (A) (A) (A) (A) (A) (A) (A) (A) (A)
                 (A) (A) (A) (A)
       Virtual   (A) (A) (A) (A) (A) (A) (A) (A) (A) (A) (A) (A)
                 (A) (A) (A) (A) (A) (A) (A) (A) (A) (A) (A) (A)
                 (A) (A) (A) (A) (A) (A) (A) (A) (A) (A) (A) (A)
                 (A) (A) (A) (A) (A) (A) (A) (A) (A) (A) (A) (A)
                 (A) (A) (A) (A) (A) (A) (A) (A) (A) (A) (A) (A)
                 (A) (A) (A) (A) (A) (A) (A) (A) (A) (A) (A) (A)
                 (A) (A) (A) (A) (A) (A) (A) (A) (A) (A) (A) (A)
                 (A) (A) (A) (A) (A) (A) (A) (A) (A) (A) (A) (A)
                 (A) (A) (A) (A) (A) (A) (A) (A) (A) (A) (A) (A)
                 (A) (A) (A) (A) (A) (A) (A) (A) (A) (A) (A) (A)
                 (A) (A) (A) (A) (A) (A) (A) (A) (A) (A) (A) (A)
                 (A) (A) (A) (A) (A) (A) (A) (A) (A) (A) (A) (A)
                 (A) (A) (A) (A) (A) (A)
 The electronic state is 1-A.
 Alpha  occ. eigenvalues --  -19.15990 -19.15718 -19.13753 -19.13392 -19.13068
 Alpha  occ. eigenvalues --  -10.28972 -10.24954 -10.24786 -10.24691 -10.24539
 Alpha  occ. eigenvalues --   -1.06798  -1.04887  -1.02847  -1.00906  -0.99916
 Alpha  occ. eigenvalues --   -0.77981  -0.73665  -0.66443  -0.60582  -0.58884
 Alpha  occ. eigenvalues --   -0.54376  -0.52895  -0.51326  -0.50753  -0.50000
 Alpha  occ. eigenvalues --   -0.48188  -0.46608  -0.43261  -0.42818  -0.41819
 Alpha  occ. eigenvalues --   -0.39327  -0.36492  -0.35616  -0.34824  -0.34224
 Alpha  occ. eigenvalues --   -0.31429  -0.30314  -0.28210  -0.27776  -0.26485
 Alpha virt. eigenvalues --   -0.04111   0.02737   0.05198   0.07264   0.08038
 Alpha virt. eigenvalues --    0.08905   0.10960   0.11497   0.12727   0.13903
 Alpha virt. eigenvalues --    0.14799   0.16279   0.18058   0.18968   0.21948
 Alpha virt. eigenvalues --    0.24197   0.26924   0.27141   0.29334   0.30907
 Alpha virt. eigenvalues --    0.43758   0.44911   0.47024   0.47301   0.48368
 Alpha virt. eigenvalues --    0.50620   0.53281   0.53520   0.55921   0.57060
 Alpha virt. eigenvalues --    0.57966   0.58220   0.59296   0.60084   0.61392
 Alpha virt. eigenvalues --    0.62285   0.63040   0.63792   0.65256   0.66128
 Alpha virt. eigenvalues --    0.66771   0.67724   0.69914   0.72461   0.73599
 Alpha virt. eigenvalues --    0.75611   0.80318   0.85091   0.89042   0.90444
 Alpha virt. eigenvalues --    0.95132   0.95861   0.99129   0.99649   1.01617
 Alpha virt. eigenvalues --    1.04857   1.06495   1.07855   1.10055   1.12205
 Alpha virt. eigenvalues --    1.14315   1.15844   1.19007   1.23722   1.25036
 Alpha virt. eigenvalues --    1.27940   1.32941   1.34555   1.36000   1.39113
 Alpha virt. eigenvalues --    1.39467   1.41508   1.45861   1.46979   1.50545
 Alpha virt. eigenvalues --    1.52009   1.55858   1.56908   1.59817   1.61613
 Alpha virt. eigenvalues --    1.66229   1.66680   1.70170   1.71334   1.72691
 Alpha virt. eigenvalues --    1.75225   1.77472   1.77983   1.80111   1.81582
 Alpha virt. eigenvalues --    1.82308   1.83576   1.85559   1.88131   1.89124
 Alpha virt. eigenvalues --    1.92478   1.92793   1.93997   1.98662   2.00324
 Alpha virt. eigenvalues --    2.01485   2.02938   2.07799   2.11997   2.15242
 Alpha virt. eigenvalues --    2.17609   2.18020   2.23074   2.23295   2.25337
 Alpha virt. eigenvalues --    2.27254   2.29761   2.34709   2.36181   2.40288
 Alpha virt. eigenvalues --    2.46195   2.52241   2.54885   2.57824   2.61665
 Alpha virt. eigenvalues --    2.68758   2.71060   2.77800   2.81058   2.84041
 Alpha virt. eigenvalues --    2.85981   2.89640   2.94332   2.95720   2.97692
 Alpha virt. eigenvalues --    2.98508   3.00163   3.04325   3.06120   3.07545
 Alpha virt. eigenvalues --    3.11286   3.13851   3.16256   3.17491   3.20829
 Alpha virt. eigenvalues --    3.31254   3.34756   3.36537   3.40217   3.41185
 Alpha virt. eigenvalues --    3.59042   3.73167   3.75433   3.77913   3.81287
          Condensed to atoms (all electrons):
               1          2          3          4          5          6
     1  O    7.659358   0.642474  -0.097739  -0.011572  -0.000260  -0.000617
     2  C    0.642474   4.732681   0.157487  -0.044046  -0.021807   0.022417
     3  C   -0.097739   0.157487   5.233409   0.418594   0.141535  -0.066705
     4  O   -0.011572  -0.044046   0.418594   7.675976  -0.081835  -0.001176
     5  C   -0.000260  -0.021807   0.141535  -0.081835   5.213005   0.324147
     6  O   -0.000617   0.022417  -0.066705  -0.001176   0.324147   7.744232
     7  C   -0.000190   0.007383  -0.014833  -0.003912   0.200539  -0.021688
     8  O    0.000000  -0.000234  -0.008782   0.002247  -0.063747  -0.011816
     9  C    0.000001  -0.000095   0.001869   0.000113  -0.014984  -0.019403
    10  O   -0.000000   0.000001  -0.000160   0.000000   0.006972  -0.000010
    11  H   -0.038260   0.381059  -0.121844   0.003355   0.005438   0.000006
    12  H    0.000381  -0.005761   0.300499  -0.032366  -0.035293   0.005232
    13  H    0.052398  -0.019910  -0.067519   0.330466   0.010271   0.000361
    14  H    0.000243  -0.009426  -0.025788   0.004570   0.313321  -0.026225
    15  H    0.000218  -0.003350   0.007204   0.011523  -0.086947   0.340919
    16  H    0.000012   0.000491  -0.009917  -0.000080  -0.035846   0.004095
    17  H   -0.000000   0.000058  -0.000390   0.000194   0.011756   0.000140
    18  H   -0.000000   0.000030  -0.000384   0.000006  -0.001545   0.000131
    19  H    0.000000  -0.000044   0.001758  -0.000057  -0.019806   0.023520
    20  H   -0.000000   0.000000   0.000018  -0.000001   0.000270   0.000002
               7          8          9         10         11         12
     1  O   -0.000190   0.000000   0.000001  -0.000000  -0.038260   0.000381
     2  C    0.007383  -0.000234  -0.000095   0.000001   0.381059  -0.005761
     3  C   -0.014833  -0.008782   0.001869  -0.000160  -0.121844   0.300499
     4  O   -0.003912   0.002247   0.000113   0.000000   0.003355  -0.032366
     5  C    0.200539  -0.063747  -0.014984   0.006972   0.005438  -0.035293
     6  O   -0.021688  -0.011816  -0.019403  -0.000010   0.000006   0.005232
     7  C    4.933254   0.340064   0.352613  -0.055783  -0.000746  -0.022949
     8  O    0.340064   7.743043  -0.033078  -0.013471   0.000005   0.000421
     9  C    0.352613  -0.033078   4.570022   0.316486   0.000020   0.000637
    10  O   -0.055783  -0.013471   0.316486   7.751819  -0.000000  -0.000003
    11  H   -0.000746   0.000005   0.000020  -0.000000   0.753710   0.006179
    12  H   -0.022949   0.000421   0.000637  -0.000003   0.006179   0.768658
    13  H   -0.001222   0.000265   0.000038  -0.000000   0.004818   0.007247
    14  H   -0.036185   0.004650  -0.003376   0.000072   0.005846   0.007243
    15  H   -0.011385   0.039728   0.000024  -0.000098  -0.000001   0.001022
    16  H    0.323440  -0.035666  -0.033419  -0.001649   0.000019   0.004085
    17  H   -0.043503   0.323181  -0.026718   0.049430  -0.000002   0.000012
    18  H   -0.038766   0.004654   0.362974  -0.022810  -0.000008   0.000054
    19  H   -0.002288  -0.001209   0.330242  -0.031024   0.000005  -0.000240
    20  H    0.006624   0.000048  -0.045768   0.319773   0.000000  -0.000005
              13         14         15         16         17         18
     1  O    0.052398   0.000243   0.000218   0.000012  -0.000000  -0.000000
     2  C   -0.019910  -0.009426  -0.003350   0.000491   0.000058   0.000030
     3  C   -0.067519  -0.025788   0.007204  -0.009917  -0.000390  -0.000384
     4  O    0.330466   0.004570   0.011523  -0.000080   0.000194   0.000006
     5  C    0.010271   0.313321  -0.086947  -0.035846   0.011756  -0.001545
     6  O    0.000361  -0.026225   0.340919   0.004095   0.000140   0.000131
     7  C   -0.001222  -0.036185  -0.011385   0.323440  -0.043503  -0.038766
     8  O    0.000265   0.004650   0.039728  -0.035666   0.323181   0.004654
     9  C    0.000038  -0.003376   0.000024  -0.033419  -0.026718   0.362974
    10  O   -0.000000   0.000072  -0.000098  -0.001649   0.049430  -0.022810
    11  H    0.004818   0.005846  -0.000001   0.000019  -0.000002  -0.000008
    12  H    0.007247   0.007243   0.001022   0.004085   0.000012   0.000054
    13  H    0.520625  -0.000268  -0.000142  -0.000072  -0.000024  -0.000001
    14  H   -0.000268   0.761481   0.013065   0.003777  -0.000216   0.006528
    15  H   -0.000142   0.013065   0.515112   0.002668  -0.001657  -0.000086
    16  H   -0.000072   0.003777   0.002668   0.797340   0.000820  -0.005596
    17  H   -0.000024  -0.000216  -0.001657   0.000820   0.525508   0.003373
    18  H   -0.000001   0.006528  -0.000086  -0.005596   0.003373   0.731902
    19  H   -0.000002  -0.004708   0.000979   0.011611  -0.001878  -0.029761
    20  H   -0.000000  -0.000036  -0.000010   0.004513  -0.001973  -0.010545
              19         20
     1  O    0.000000  -0.000000
     2  C   -0.000044   0.000000
     3  C    0.001758   0.000018
     4  O   -0.000057  -0.000001
     5  C   -0.019806   0.000270
     6  O    0.023520   0.000002
     7  C   -0.002288   0.006624
     8  O   -0.001209   0.000048
     9  C    0.330242  -0.045768
    10  O   -0.031024   0.319773
    11  H    0.000005   0.000000
    12  H   -0.000240  -0.000005
    13  H   -0.000002  -0.000000
    14  H   -0.004708  -0.000036
    15  H    0.000979  -0.000010
    16  H    0.011611   0.004513
    17  H   -0.001878  -0.001973
    18  H   -0.029761  -0.010545
    19  H    0.702264   0.009885
    20  H    0.009885   0.546313
 Mulliken charges:
               1
     1  O   -0.206446
     2  C    0.160592
     3  C    0.151687
     4  O   -0.272000
     5  C    0.134815
     6  O   -0.317560
     7  C    0.089531
     8  O   -0.290303
     9  C    0.241801
    10  O   -0.319543
    11  H    0.000401
    12  H   -0.005051
    13  H    0.162672
    14  H   -0.014569
    15  H    0.171214
    16  H   -0.030628
    17  H    0.161892
    18  H   -0.000149
    19  H    0.010750
    20  H    0.170892
 Sum of Mulliken charges =  -0.00000
 Mulliken charges with hydrogens summed into heavy atoms:
               1
     1  O   -0.206446
     2  C    0.160993
     3  C    0.146637
     4  O   -0.109328
     5  C    0.120246
     6  O   -0.146346
     7  C    0.058903
     8  O   -0.128411
     9  C    0.252403
    10  O   -0.148651
 Electronic spatial extent (au):  <R**2>=           1802.0087
 Charge=             -0.0000 electrons
 Dipole moment (field-independent basis, Debye):
    X=             -2.3793    Y=             -1.1854    Z=             -3.2194  Tot=              4.1751
 Quadrupole moment (field-independent basis, Debye-Ang):
   XX=            -62.7171   YY=            -60.8245   ZZ=            -55.3647
   XY=             -2.1775   XZ=              2.3899   YZ=              3.4710
 Traceless Quadrupole moment (field-independent basis, Debye-Ang):
   XX=             -3.0817   YY=             -1.1891   ZZ=              4.2708
   XY=             -2.1775   XZ=              2.3899   YZ=              3.4710
 Octapole moment (field-independent basis, Debye-Ang**2):
  XXX=            -39.9050  YYY=              0.8687  ZZZ=              6.7510  XYY=             -0.4945
  XXY=             16.2314  XXZ=            -25.0893  XZZ=             -7.7566  YZZ=              7.0344
  YYZ=              0.4867  XYZ=              5.1808
 Hexadecapole moment (field-independent basis, Debye-Ang**3):
 XXXX=          -1847.0789 YYYY=           -294.2099 ZZZZ=           -176.9509 XXXY=            -26.9380
 XXXZ=             60.1837 YYYX=             -6.0865 YYYZ=              6.7886 ZZZX=              8.5644
 ZZZY=              4.0400 XXYY=           -293.8885 XXZZ=           -272.4331 YYZZ=            -81.9566
 XXYZ=              5.2510 YYXZ=              1.5194 ZZXY=             -2.0252
 N-N= 5.882388091669D+02 E-N=-2.518306040692D+03  KE= 5.675052257801D+02
 ******************************Gaussian NBO Version 3.1******************************
             N A T U R A L   A T O M I C   O R B I T A L   A N D
          N A T U R A L   B O N D   O R B I T A L   A N A L Y S I S
 ******************************Gaussian NBO Version 3.1******************************
       /RESON  / : Allow strongly delocalized NBO set

 Analyzing the SCF density

 Job title: 79                                                              

 Storage needed:    109710 in NPA,    145384 in NBO ( 134215528 available)
 GSVD:  LWork=       22660 too small for GESVD, short by        3500 words or        3500 for optimal perf.


 NATURAL POPULATIONS:  Natural atomic orbital occupancies 
                                                          
   NAO  Atom  No  lang   Type(AO)    Occupancy      Energy
 ----------------------------------------------------------
     1    O    1  S      Cor( 1S)     1.99974     -18.90982
     2    O    1  S      Val( 2S)     1.69650      -0.89358
     3    O    1  S      Ryd( 3S)     0.00197       1.32841
     4    O    1  px     Val( 2p)     1.64492      -0.32469
     5    O    1  px     Ryd( 3p)     0.00156       1.03225
     6    O    1  py     Val( 2p)     1.78884      -0.29893
     7    O    1  py     Ryd( 3p)     0.00342       1.13839
     8    O    1  pz     Val( 2p)     1.40134      -0.28748
     9    O    1  pz     Ryd( 3p)     0.00059       1.01973
    10    O    1  dxy    Ryd( 3d)     0.00119       2.97694
    11    O    1  dxz    Ryd( 3d)     0.00127       3.00433
    12    O    1  dyz    Ryd( 3d)     0.00047       2.76797
    13    O    1  dx2y2  Ryd( 3d)     0.00117       2.93294
    14    O    1  dz2    Ryd( 3d)     0.00105       2.77280

    15    C    2  S      Cor( 1S)     1.99935     -10.17994
    16    C    2  S      Val( 2S)     0.93062      -0.21247
    17    C    2  S      Ryd( 3S)     0.00937       0.52696
    18    C    2  px     Val( 2p)     0.82290      -0.04316
    19    C    2  px     Ryd( 3p)     0.01265       0.53864
    20    C    2  py     Val( 2p)     1.05257      -0.07592
    21    C    2  py     Ryd( 3p)     0.00250       0.72770
    22    C    2  pz     Val( 2p)     0.72079      -0.11494
    23    C    2  pz     Ryd( 3p)     0.00516       0.51222
    24    C    2  dxy    Ryd( 3d)     0.00222       2.24093
    25    C    2  dxz    Ryd( 3d)     0.00177       2.11830
    26    C    2  dyz    Ryd( 3d)     0.00116       2.04001
    27    C    2  dx2y2  Ryd( 3d)     0.00292       2.31015
    28    C    2  dz2    Ryd( 3d)     0.00161       2.03489

    29    C    3  S      Cor( 1S)     1.99892     -10.13770
    30    C    3  S      Val( 2S)     0.93832      -0.21377
    31    C    3  S      Ryd( 3S)     0.00341       0.79097
    32    C    3  px     Val( 2p)     1.07577      -0.11371
    33    C    3  px     Ryd( 3p)     0.00477       0.64079
    34    C    3  py     Val( 2p)     0.80786      -0.07808
    35    C    3  py     Ryd( 3p)     0.00774       0.63137
    36    C    3  pz     Val( 2p)     1.12846      -0.10356
    37    C    3  pz     Ryd( 3p)     0.00392       0.77984
    38    C    3  dxy    Ryd( 3d)     0.00198       2.21060
    39    C    3  dxz    Ryd( 3d)     0.00051       2.07297
    40    C    3  dyz    Ryd( 3d)     0.00170       2.08650
    41    C    3  dx2y2  Ryd( 3d)     0.00160       2.15343
    42    C    3  dz2    Ryd( 3d)     0.00171       2.39902

    43    O    4  S      Cor( 1S)     1.99974     -18.93717
    44    O    4  S      Val( 2S)     1.65827      -0.84985
    45    O    4  S      Ryd( 3S)     0.00073       1.48304
    46    O    4  px     Val( 2p)     1.64706      -0.28304
    47    O    4  px     Ryd( 3p)     0.00253       1.20692
    48    O    4  py     Val( 2p)     1.61085      -0.29979
    49    O    4  py     Ryd( 3p)     0.00175       1.10942
    50    O    4  pz     Val( 2p)     1.82092      -0.28704
    51    O    4  pz     Ryd( 3p)     0.00261       1.11334
    52    O    4  dxy    Ryd( 3d)     0.00096       2.87218
    53    O    4  dxz    Ryd( 3d)     0.00065       3.00860
    54    O    4  dyz    Ryd( 3d)     0.00086       2.90951
    55    O    4  dx2y2  Ryd( 3d)     0.00146       3.24690
    56    O    4  dz2    Ryd( 3d)     0.00053       2.90317

    57    C    5  S      Cor( 1S)     1.99890     -10.13576
    58    C    5  S      Val( 2S)     0.91730      -0.20543
    59    C    5  S      Ryd( 3S)     0.00291       0.81630
    60    C    5  px     Val( 2p)     1.04654      -0.10634
    61    C    5  px     Ryd( 3p)     0.00455       0.72600
    62    C    5  py     Val( 2p)     1.14654      -0.10381
    63    C    5  py     Ryd( 3p)     0.00705       0.75370
    64    C    5  pz     Val( 2p)     0.76966      -0.07496
    65    C    5  pz     Ryd( 3p)     0.00768       0.72373
    66    C    5  dxy    Ryd( 3d)     0.00076       2.18736
    67    C    5  dxz    Ryd( 3d)     0.00193       2.05932
    68    C    5  dyz    Ryd( 3d)     0.00186       2.20315
    69    C    5  dx2y2  Ryd( 3d)     0.00081       2.25076
    70    C    5  dz2    Ryd( 3d)     0.00219       2.29742

    71    O    6  S      Cor( 1S)     1.99975     -18.93797
    72    O    6  S      Val( 2S)     1.66323      -0.85851
    73    O    6  S      Ryd( 3S)     0.00074       1.45115
    74    O    6  px     Val( 2p)     1.92543      -0.29505
    75    O    6  px     Ryd( 3p)     0.00364       1.11403
    76    O    6  py     Val( 2p)     1.69264      -0.29495
    77    O    6  py     Ryd( 3p)     0.00153       1.22036
    78    O    6  pz     Val( 2p)     1.46820      -0.29073
    79    O    6  pz     Ryd( 3p)     0.00222       1.14649
    80    O    6  dxy    Ryd( 3d)     0.00082       2.90019
    81    O    6  dxz    Ryd( 3d)     0.00044       2.82184
    82    O    6  dyz    Ryd( 3d)     0.00104       3.04305
    83    O    6  dx2y2  Ryd( 3d)     0.00105       3.04369
    84    O    6  dz2    Ryd( 3d)     0.00092       3.13258

    85    C    7  S      Cor( 1S)     1.99893     -10.13246
    86    C    7  S      Val( 2S)     0.93047      -0.20833
    87    C    7  S      Ryd( 3S)     0.00321       0.79245
    88    C    7  px     Val( 2p)     1.05544      -0.10688
    89    C    7  px     Ryd( 3p)     0.00467       0.66084
    90    C    7  py     Val( 2p)     0.89305      -0.08282
    91    C    7  py     Ryd( 3p)     0.00628       0.62435
    92    C    7  pz     Val( 2p)     1.01731      -0.08580
    93    C    7  pz     Ryd( 3p)     0.00499       0.80395
    94    C    7  dxy    Ryd( 3d)     0.00147       2.23895
    95    C    7  dxz    Ryd( 3d)     0.00081       2.02937
    96    C    7  dyz    Ryd( 3d)     0.00185       2.30002
    97    C    7  dx2y2  Ryd( 3d)     0.00122       2.08681
    98    C    7  dz2    Ryd( 3d)     0.00193       2.30513

    99    O    8  S      Cor( 1S)     1.99974     -18.94416
   100    O    8  S      Val( 2S)     1.66461      -0.86191
   101    O    8  S      Ryd( 3S)     0.00126       1.46484
   102    O    8  px     Val( 2p)     1.61402      -0.29037
   103    O    8  px     Ryd( 3p)     0.00246       1.24677
   104    O    8  py     Val( 2p)     1.72919      -0.30254
   105    O    8  py     Ryd( 3p)     0.00214       1.10497
   106    O    8  pz     Val( 2p)     1.74299      -0.29891
   107    O    8  pz     Ryd( 3p)     0.00202       1.11661
   108    O    8  dxy    Ryd( 3d)     0.00079       2.86302
   109    O    8  dxz    Ryd( 3d)     0.00062       2.85534
   110    O    8  dyz    Ryd( 3d)     0.00087       3.01820
   111    O    8  dx2y2  Ryd( 3d)     0.00126       3.24207
   112    O    8  dz2    Ryd( 3d)     0.00072       2.92517

   113    C    9  S      Cor( 1S)     1.99906     -10.13976
   114    C    9  S      Val( 2S)     1.00318      -0.23504
   115    C    9  S      Ryd( 3S)     0.00218       0.80073
   116    C    9  px     Val( 2p)     0.79938      -0.07979
   117    C    9  px     Ryd( 3p)     0.00568       0.56074
   118    C    9  py     Val( 2p)     1.02962      -0.09235
   119    C    9  py     Ryd( 3p)     0.00180       0.55856
   120    C    9  pz     Val( 2p)     1.21922      -0.10121
   121    C    9  pz     Ryd( 3p)     0.00276       0.68534
   122    C    9  dxy    Ryd( 3d)     0.00184       2.23267
   123    C    9  dxz    Ryd( 3d)     0.00092       2.04767
   124    C    9  dyz    Ryd( 3d)     0.00109       2.41465
   125    C    9  dx2y2  Ryd( 3d)     0.00161       2.08945
   126    C    9  dz2    Ryd( 3d)     0.00102       2.24707

   127    O   10  S      Cor( 1S)     1.99977     -18.97818
   128    O   10  S      Val( 2S)     1.67610      -0.88124
   129    O   10  S      Ryd( 3S)     0.00145       1.34984
   130    O   10  px     Val( 2p)     1.64040      -0.31910
   131    O   10  px     Ryd( 3p)     0.00196       1.07597
   132    O   10  py     Val( 2p)     1.77342      -0.31367
   133    O   10  py     Ryd( 3p)     0.00242       1.08707
   134    O   10  pz     Val( 2p)     1.64776      -0.30981
   135    O   10  pz     Ryd( 3p)     0.00164       1.18369
   136    O   10  dxy    Ryd( 3d)     0.00064       2.95586
   137    O   10  dxz    Ryd( 3d)     0.00096       2.85585
   138    O   10  dyz    Ryd( 3d)     0.00087       2.93276
   139    O   10  dx2y2  Ryd( 3d)     0.00048       2.79942
   140    O   10  dz2    Ryd( 3d)     0.00128       3.16003

   141    H   11  S      Val( 1S)     0.85622       0.00143
   142    H   11  S      Ryd( 2S)     0.00443       0.33226
   143    H   11  px     Ryd( 2p)     0.00006       1.82100
   144    H   11  py     Ryd( 2p)     0.00096       2.24585
   145    H   11  pz     Ryd( 2p)     0.00008       1.70776

   146    H   12  S      Val( 1S)     0.78876       0.03368
   147    H   12  S      Ryd( 2S)     0.00432       0.34835
   148    H   12  px     Ryd( 2p)     0.00025       1.87112
   149    H   12  py     Ryd( 2p)     0.00012       1.88460
   150    H   12  pz     Ryd( 2p)     0.00080       2.32941

   151    H   13  S      Val( 1S)     0.51890       0.11241
   152    H   13  S      Ryd( 2S)     0.00517       0.43414
   153    H   13  px     Ryd( 2p)     0.00214       2.35853
   154    H   13  py     Ryd( 2p)     0.00106       1.83857
   155    H   13  pz     Ryd( 2p)     0.00170       1.78940

   156    H   14  S      Val( 1S)     0.78940       0.04480
   157    H   14  S      Ryd( 2S)     0.00378       0.35912
   158    H   14  px     Ryd( 2p)     0.00015       1.89019
   159    H   14  py     Ryd( 2p)     0.00071       2.24828
   160    H   14  pz     Ryd( 2p)     0.00019       2.00298

   161    H   15  S      Val( 1S)     0.51142       0.11773
   162    H   15  S      Ryd( 2S)     0.00488       0.46287
   163    H   15  px     Ryd( 2p)     0.00144       1.76068
   164    H   15  py     Ryd( 2p)     0.00193       2.31153
   165    H   15  pz     Ryd( 2p)     0.00125       1.95375

   166    H   16  S      Val( 1S)     0.81119       0.04552
   167    H   16  S      Ryd( 2S)     0.00454       0.34990
   168    H   16  px     Ryd( 2p)     0.00022       1.86473
   169    H   16  py     Ryd( 2p)     0.00026       1.90945
   170    H   16  pz     Ryd( 2p)     0.00064       2.30016

   171    H   17  S      Val( 1S)     0.51663       0.10780
   172    H   17  S      Ryd( 2S)     0.00446       0.43252
   173    H   17  px     Ryd( 2p)     0.00219       2.43529
   174    H   17  py     Ryd( 2p)     0.00119       1.78605
   175    H   17  pz     Ryd( 2p)     0.00138       1.76517

   176    H   18  S      Val( 1S)     0.81267       0.03368
   177    H   18  S      Ryd( 2S)     0.00249       0.33496
   178    H   18  px     Ryd( 2p)     0.00013       1.81227
   179    H   18  py     Ryd( 2p)     0.00047       2.04071
   180    H   18  pz     Ryd( 2p)     0.00050       2.08098

   181    H   19  S      Val( 1S)     0.78454       0.06174
   182    H   19  S      Ryd( 2S)     0.00546       0.35303
   183    H   19  px     Ryd( 2p)     0.00014       1.77424
   184    H   19  py     Ryd( 2p)     0.00031       1.97383
   185    H   19  pz     Ryd( 2p)     0.00066       2.22439

   186    H   20  S      Val( 1S)     0.53484       0.07849
   187    H   20  S      Ryd( 2S)     0.00175       0.39531
   188    H   20  px     Ryd( 2p)     0.00138       1.75248
   189    H   20  py     Ryd( 2p)     0.00158       1.75976
   190    H   20  pz     Ryd( 2p)     0.00188       2.28740

 WARNING:  1 low occupancy (<1.9990e) core orbital  found on  C    3
           1 low occupancy (<1.9990e) core orbital  found on  C    5
           1 low occupancy (<1.9990e) core orbital  found on  C    7


 Summary of Natural Population Analysis:                  
                                                          
                                       Natural Population 
                Natural  -----------------------------------------------
    Atom  No    Charge         Core      Valence    Rydberg      Total
 -----------------------------------------------------------------------
      O    1   -0.54402      1.99974     6.53160    0.01269     8.54402
      C    2    0.43439      1.99935     3.52689    0.03937     5.56561
      C    3    0.02333      1.99892     3.95040    0.02735     5.97667
      O    4   -0.74892      1.99974     6.73711    0.01208     8.74892
      C    5    0.09131      1.99890     3.88004    0.02975     5.90869
      O    6   -0.76167      1.99975     6.74950    0.01241     8.76167
      C    7    0.07837      1.99893     3.89626    0.02644     5.92163
      O    8   -0.76268      1.99974     6.75081    0.01213     8.76268
      C    9   -0.06936      1.99906     4.05140    0.01890     6.06936
      O   10   -0.74914      1.99977     6.73768    0.01169     8.74914
      H   11    0.13825      0.00000     0.85622    0.00553     0.86175
      H   12    0.20576      0.00000     0.78876    0.00549     0.79424
      H   13    0.47103      0.00000     0.51890    0.01007     0.52897
      H   14    0.20577      0.00000     0.78940    0.00483     0.79423
      H   15    0.47908      0.00000     0.51142    0.00950     0.52092
      H   16    0.18315      0.00000     0.81119    0.00566     0.81685
      H   17    0.47415      0.00000     0.51663    0.00921     0.52585
      H   18    0.18375      0.00000     0.81267    0.00358     0.81625
      H   19    0.20889      0.00000     0.78454    0.00657     0.79111
      H   20    0.45857      0.00000     0.53484    0.00659     0.54143
 =======================================================================
   * Total *   -0.00000     19.99390    59.73628    0.26982    80.00000

                                 Natural Population      
 --------------------------------------------------------
   Core                      19.99390 ( 99.9695% of  20)
   Valence                   59.73628 ( 99.5605% of  60)
   Natural Minimal Basis     79.73018 ( 99.6627% of  80)
   Natural Rydberg Basis      0.26982 (  0.3373% of  80)
 --------------------------------------------------------

    Atom  No          Natural Electron Configuration
 ----------------------------------------------------------------------------
      O    1      [core]2S( 1.70)2p( 4.84)3p( 0.01)3d( 0.01)
      C    2      [core]2S( 0.93)2p( 2.60)3S( 0.01)3p( 0.02)3d( 0.01)
      C    3      [core]2S( 0.94)2p( 3.01)3p( 0.02)3d( 0.01)
      O    4      [core]2S( 1.66)2p( 5.08)3p( 0.01)
      C    5      [core]2S( 0.92)2p( 2.96)3p( 0.02)3d( 0.01)
      O    6      [core]2S( 1.66)2p( 5.09)3p( 0.01)
      C    7      [core]2S( 0.93)2p( 2.97)3p( 0.02)3d( 0.01)
      O    8      [core]2S( 1.66)2p( 5.09)3p( 0.01)
      C    9      [core]2S( 1.00)2p( 3.05)3p( 0.01)3d( 0.01)
      O   10      [core]2S( 1.68)2p( 5.06)3p( 0.01)
      H   11            1S( 0.86)
      H   12            1S( 0.79)
      H   13            1S( 0.52)2S( 0.01)
      H   14            1S( 0.79)
      H   15            1S( 0.51)
      H   16            1S( 0.81)
      H   17            1S( 0.52)
      H   18            1S( 0.81)
      H   19            1S( 0.78)2S( 0.01)
      H   20            1S( 0.53)


 NATURAL BOND ORBITAL ANALYSIS:

                       Occupancies       Lewis Structure    Low   High
           Occ.    -------------------  -----------------   occ   occ
  Cycle   Thresh.   Lewis   Non-Lewis     CR  BD  3C  LP    (L)   (NL)   Dev
 =============================================================================
   1(1)    1.90    78.75022   1.24978     10  21   0   9     2      1    0.06
   2(2)    1.90    78.75022   1.24978     10  21   0   9     2      1    0.06
   3(1)    1.80    79.16907   0.83093     10  20   0  10     0      0    0.06
 -----------------------------------------------------------------------------

 Structure accepted: No low occupancy Lewis orbitals

 WARNING:  1 low occupancy (<1.9990e) core orbital  found on  C    3
           1 low occupancy (<1.9990e) core orbital  found on  C    5
           1 low occupancy (<1.9990e) core orbital  found on  C    7

 --------------------------------------------------------
   Core                     19.99392 ( 99.970% of  20)
   Valence Lewis            59.17515 ( 98.625% of  60)
  ==================       ============================
   Total Lewis              79.16907 ( 98.961% of  80)
  -----------------------------------------------------
   Valence non-Lewis         0.65107 (  0.814% of  80)
   Rydberg non-Lewis         0.17986 (  0.225% of  80)
  ==================       ============================
   Total non-Lewis           0.83093 (  1.039% of  80)
 --------------------------------------------------------


       (Occupancy)   Bond orbital/ Coefficients/ Hybrids
 ---------------------------------------------------------------------------------
     1. (1.99667) BD ( 1) O   1 - C   2  
                ( 67.11%)   0.8192* O   1 s( 44.44%)p 1.25( 55.47%)d 0.00(  0.08%)
                                            0.0000 -0.6661  0.0279  0.5956  0.0160
                                            0.3138  0.0122  0.3177  0.0104 -0.0169
                                           -0.0173 -0.0082 -0.0132  0.0049
                ( 32.89%)   0.5735* C   2 s( 30.48%)p 2.27( 69.25%)d 0.01(  0.27%)
                                           -0.0000 -0.5483  0.0650 -0.6587 -0.0707
                                           -0.3164 -0.0077 -0.3901 -0.0353 -0.0296
                                           -0.0321 -0.0164 -0.0211  0.0087
     2. (1.99132) BD ( 2) O   1 - C   2  
                ( 66.86%)   0.8177* O   1 s(  0.02%)p99.99( 99.83%)d 9.43(  0.15%)
                                           -0.0000 -0.0125  0.0015 -0.3651 -0.0035
                                           -0.2428 -0.0021  0.8978  0.0095  0.0128
                                           -0.0219 -0.0083  0.0083 -0.0269
                ( 33.14%)   0.5757* C   2 s(  0.00%)p 1.00( 99.60%)d 0.00(  0.39%)
                                            0.0000 -0.0056 -0.0004 -0.3946  0.0150
                                           -0.2544  0.0082  0.8801 -0.0262 -0.0235
                                            0.0322  0.0171 -0.0125  0.0434
     3. (1.98111) BD ( 1) C   2 - C   3  
                ( 48.40%)   0.6957* C   2 s( 37.19%)p 1.69( 62.76%)d 0.00(  0.05%)
                                            0.0004  0.6098  0.0088 -0.6340  0.0129
                                            0.4502 -0.0049 -0.1507 -0.0097 -0.0187
                                            0.0054 -0.0052  0.0050 -0.0098
                ( 51.60%)   0.7184* C   3 s( 26.01%)p 2.84( 73.93%)d 0.00(  0.06%)
                                            0.0003  0.5099 -0.0016  0.7106  0.0023
                                           -0.4481 -0.0002  0.1823 -0.0188 -0.0194
                                            0.0066 -0.0060  0.0085 -0.0098
     4. (1.98835) BD ( 1) C   2 - H  11  
                ( 58.64%)   0.7657* C   2 s( 32.33%)p 2.09( 67.62%)d 0.00(  0.05%)
                                            0.0003 -0.5681 -0.0237 -0.0333 -0.0195
                                            0.7937 -0.0093  0.2111 -0.0107 -0.0016
                                            0.0023 -0.0101  0.0184  0.0055
                ( 41.36%)   0.6432* H  11 s( 99.90%)p 0.00(  0.10%)
                                           -0.9994  0.0135  0.0017 -0.0308 -0.0073
     5. (1.99186) BD ( 1) C   3 - O   4  
                ( 33.44%)   0.5783* C   3 s( 21.77%)p 3.58( 77.97%)d 0.01(  0.26%)
                                           -0.0002  0.4654  0.0330  0.0963 -0.0035
                                            0.8136  0.0475  0.3259 -0.0015  0.0118
                                            0.0064  0.0319 -0.0349 -0.0143
                ( 66.56%)   0.8159* O   4 s( 33.41%)p 1.99( 66.51%)d 0.00(  0.07%)
                                           -0.0001  0.5780  0.0013 -0.0975 -0.0076
                                           -0.7407  0.0010 -0.3269 -0.0063 -0.0053
                                           -0.0002  0.0143 -0.0193 -0.0114
     6. (1.96487) BD ( 1) C   3 - C   5  
                ( 50.43%)   0.7102* C   3 s( 29.49%)p 2.39( 70.47%)d 0.00(  0.04%)
                                            0.0002  0.5430  0.0011 -0.6933  0.0142
                                           -0.3541  0.0044  0.3138  0.0018  0.0133
                                           -0.0091 -0.0091  0.0056 -0.0057
                ( 49.57%)   0.7040* C   5 s( 28.45%)p 2.51( 71.50%)d 0.00(  0.05%)
                                            0.0004  0.5334  0.0030  0.6856 -0.0114
                                            0.4086 -0.0036 -0.2790 -0.0073  0.0150
                                           -0.0121 -0.0062  0.0074 -0.0080
     7. (1.95124) BD ( 1) C   3 - H  12  
                ( 60.82%)   0.7799* C   3 s( 22.71%)p 3.40( 77.24%)d 0.00(  0.05%)
                                            0.0003 -0.4763  0.0151  0.0645 -0.0107
                                           -0.0842 -0.0239  0.8720 -0.0110  0.0008
                                            0.0007 -0.0020 -0.0031 -0.0219
                ( 39.18%)   0.6260* H  12 s( 99.91%)p 0.00(  0.09%)
                                           -0.9995  0.0093 -0.0034  0.0037 -0.0300
     8. (1.98632) BD ( 1) O   4 - H  13  
                ( 74.93%)   0.8656* O   4 s( 21.50%)p 3.65( 78.42%)d 0.00(  0.08%)
                                            0.0002  0.4636  0.0112  0.8078  0.0225
                                            0.1020  0.0251  0.3460  0.0188 -0.0108
                                            0.0121 -0.0037  0.0206 -0.0105
                ( 25.07%)   0.5007* H  13 s( 99.56%)p 0.00(  0.44%)
                                            0.9976 -0.0200 -0.0606 -0.0065 -0.0263
     9. (1.99102) BD ( 1) C   5 - O   6  
                ( 32.90%)   0.5735* C   5 s( 20.11%)p 3.96( 79.61%)d 0.01(  0.27%)
                                           -0.0001  0.4479  0.0227  0.0877  0.0068
                                           -0.1320 -0.0349  0.8764  0.0417 -0.0017
                                            0.0079 -0.0116 -0.0006  0.0504
                ( 67.10%)   0.8192* O   6 s( 33.14%)p 2.01( 66.78%)d 0.00(  0.07%)
                                           -0.0001  0.5757  0.0018 -0.0772  0.0025
                                            0.1069 -0.0102 -0.8064 -0.0032 -0.0040
                                            0.0062 -0.0150 -0.0047  0.0205
    10. (1.97054) BD ( 1) C   5 - C   7  
                ( 50.05%)   0.7075* C   5 s( 28.87%)p 2.46( 71.08%)d 0.00(  0.05%)
                                            0.0004  0.5373 -0.0024 -0.7210  0.0102
                                            0.4137 -0.0074 -0.1394 -0.0116 -0.0160
                                            0.0064 -0.0024  0.0090 -0.0112
                ( 49.95%)   0.7067* C   7 s( 28.41%)p 2.52( 71.54%)d 0.00(  0.05%)
                                            0.0003  0.5330  0.0036  0.7373 -0.0127
                                           -0.3845  0.0056  0.1544 -0.0004 -0.0147
                                            0.0071 -0.0045  0.0094 -0.0101
    11. (1.96637) BD ( 1) C   5 - H  14  
                ( 60.65%)   0.7788* C   5 s( 22.53%)p 3.44( 77.42%)d 0.00(  0.05%)
                                           -0.0003  0.4745 -0.0107 -0.0373  0.0011
                                           -0.8017  0.0002 -0.3599  0.0250  0.0010
                                            0.0007  0.0165 -0.0144 -0.0063
                ( 39.35%)   0.6273* H  14 s( 99.91%)p 0.00(  0.09%)
                                            0.9995 -0.0058  0.0013  0.0272  0.0120
    12. (1.98731) BD ( 1) O   6 - H  15  
                ( 74.99%)   0.8660* O   6 s( 21.20%)p 3.71( 78.72%)d 0.00(  0.08%)
                                            0.0002  0.4603  0.0118 -0.1773 -0.0023
                                            0.7464  0.0168  0.4439  0.0370 -0.0115
                                           -0.0021  0.0077 -0.0210 -0.0138
                ( 25.01%)   0.5001* H  15 s( 99.56%)p 0.00(  0.44%)
                                            0.9977 -0.0161  0.0162 -0.0561 -0.0315
    13. (1.99096) BD ( 1) C   7 - O   8  
                ( 32.58%)   0.5708* C   7 s( 20.02%)p 3.98( 79.70%)d 0.01(  0.28%)
                                           -0.0001  0.4465  0.0299 -0.0883  0.0069
                                            0.6786  0.0438  0.5714  0.0137 -0.0076
                                           -0.0070  0.0455 -0.0230  0.0081
                ( 67.42%)   0.8211* O   8 s( 33.01%)p 2.03( 66.92%)d 0.00(  0.07%)
                                           -0.0001  0.5745  0.0002  0.0824  0.0059
                                           -0.5937  0.0025 -0.5567 -0.0033  0.0044
                                            0.0048  0.0235 -0.0104  0.0016
    14. (1.98270) BD ( 1) C   7 - C   9  
                ( 50.60%)   0.7113* C   7 s( 27.87%)p 2.59( 72.08%)d 0.00(  0.05%)
                                            0.0003  0.5279  0.0009 -0.6692 -0.0056
                                           -0.5134  0.0049  0.0948 -0.0190  0.0184
                                           -0.0040 -0.0040  0.0053 -0.0114
                ( 49.40%)   0.7029* C   9 s( 30.03%)p 2.33( 69.92%)d 0.00(  0.05%)
                                            0.0005  0.5480 -0.0036  0.6355 -0.0092
                                            0.5320 -0.0005 -0.1106 -0.0042  0.0195
                                           -0.0036 -0.0035  0.0015 -0.0098
    15. (1.97677) BD ( 1) C   7 - H  16  
                ( 60.15%)   0.7756* C   7 s( 23.70%)p 3.22( 76.25%)d 0.00(  0.05%)
                                            0.0003 -0.4865  0.0172  0.0004  0.0030
                                           -0.3527 -0.0125  0.7986 -0.0154 -0.0001
                                           -0.0005  0.0135  0.0001 -0.0179
                ( 39.85%)   0.6313* H  16 s( 99.91%)p 0.00(  0.09%)
                                           -0.9995  0.0091  0.0008  0.0125 -0.0269
    16. (1.98713) BD ( 1) O   8 - H  17  
                ( 74.81%)   0.8649* O   8 s( 21.38%)p 3.67( 78.54%)d 0.00(  0.08%)
                                           -0.0002 -0.4621 -0.0147  0.8519  0.0240
                                           -0.1545 -0.0212 -0.1854 -0.0222 -0.0048
                                           -0.0006  0.0008 -0.0243  0.0139
                ( 25.19%)   0.5019* H  17 s( 99.56%)p 0.00(  0.44%)
                                           -0.9977  0.0161 -0.0639  0.0103  0.0130
    17. (1.99470) BD ( 1) C   9 - O  10  
                ( 31.93%)   0.5651* C   9 s( 20.49%)p 3.87( 79.22%)d 0.01(  0.29%)
                                            0.0000  0.4511  0.0377 -0.7637 -0.0452
                                            0.4538  0.0023  0.0271  0.0134 -0.0425
                                           -0.0013  0.0015  0.0196 -0.0270
                ( 68.07%)   0.8250* O  10 s( 32.83%)p 2.04( 67.10%)d 0.00(  0.07%)
                                           -0.0001  0.5730  0.0024  0.6898 -0.0017
                                           -0.4342 -0.0068 -0.0812  0.0077 -0.0173
                                           -0.0121  0.0058  0.0123 -0.0064
    18. (1.98592) BD ( 1) C   9 - H  18  
                ( 59.78%)   0.7732* C   9 s( 25.04%)p 2.99( 74.91%)d 0.00(  0.05%)
                                           -0.0001  0.5003 -0.0103 -0.0665 -0.0117
                                           -0.5703 -0.0067 -0.6473  0.0151  0.0016
                                            0.0014  0.0178 -0.0090  0.0096
                ( 40.22%)   0.6342* H  18 s( 99.91%)p 0.00(  0.09%)
                                            0.9996 -0.0049  0.0009  0.0214  0.0200
    19. (1.97840) BD ( 1) C   9 - H  19  
                ( 60.99%)   0.7810* C   9 s( 24.40%)p 3.10( 75.55%)d 0.00(  0.05%)
                                           -0.0002  0.4940 -0.0056  0.0637 -0.0195
                                           -0.4286 -0.0037  0.7531 -0.0120 -0.0002
                                            0.0035 -0.0142 -0.0054  0.0158
                ( 39.01%)   0.6246* H  19 s( 99.91%)p 0.00(  0.09%)
                                            0.9995 -0.0074 -0.0040  0.0156 -0.0255
    20. (1.99026) BD ( 1) O  10 - H  20  
                ( 73.33%)   0.8563* O  10 s( 20.06%)p 3.98( 79.86%)d 0.00(  0.08%)
                                           -0.0001 -0.4474 -0.0195  0.2492  0.0256
                                           -0.3405 -0.0219  0.7867  0.0230 -0.0005
                                            0.0000  0.0122  0.0022 -0.0262
                ( 26.67%)   0.5164* H  20 s( 99.60%)p 0.00(  0.40%)
                                           -0.9980  0.0044 -0.0221  0.0237 -0.0540
    21. (1.99973) CR ( 1) O   1           s(100.00%)p 0.00(  0.00%)
                                            1.0000 -0.0003 -0.0000 -0.0003 -0.0000
                                           -0.0001 -0.0000 -0.0001 -0.0000  0.0000
                                            0.0000  0.0000  0.0000 -0.0000
    22. (1.99935) CR ( 1) C   2           s(100.00%)p 0.00(  0.00%)
                                            1.0000 -0.0001  0.0000  0.0003 -0.0000
                                           -0.0004  0.0000 -0.0000  0.0000  0.0000
                                           -0.0000  0.0000 -0.0000  0.0000
    23. (1.99892) CR ( 1) C   3           s(100.00%)p 0.00(  0.00%)
                                            1.0000 -0.0000  0.0000 -0.0001 -0.0000
                                            0.0004  0.0000 -0.0003  0.0000  0.0000
                                            0.0000  0.0000 -0.0000  0.0000
    24. (1.99974) CR ( 1) O   4           s(100.00%)p 0.00(  0.00%)
                                            1.0000 -0.0001 -0.0000 -0.0001 -0.0000
                                           -0.0001 -0.0000 -0.0001 -0.0000  0.0000
                                           -0.0000  0.0000 -0.0000  0.0000
    25. (1.99891) CR ( 1) C   5           s(100.00%)p 0.00(  0.00%)
                                            1.0000 -0.0002 -0.0000  0.0000  0.0000
                                           -0.0006 -0.0000  0.0002  0.0000  0.0000
                                            0.0000  0.0000 -0.0000  0.0000
    26. (1.99975) CR ( 1) O   6           s(100.00%)p 0.00(  0.00%)
                                            1.0000 -0.0001 -0.0000  0.0000  0.0000
                                           -0.0000 -0.0000 -0.0002 -0.0000  0.0000
                                            0.0000 -0.0000  0.0000  0.0000
    27. (1.99894) CR ( 1) C   7           s(100.00%)p 0.00(  0.00%)
                                            1.0000 -0.0001 -0.0000  0.0000  0.0000
                                            0.0004  0.0000 -0.0002  0.0000 -0.0000
                                           -0.0000  0.0000 -0.0000  0.0000
    28. (1.99974) CR ( 1) O   8           s(100.00%)p 0.00(  0.00%)
                                            1.0000 -0.0001 -0.0000  0.0001  0.0000
                                           -0.0001 -0.0000 -0.0000 -0.0000  0.0000
                                            0.0000  0.0000 -0.0000  0.0000
    29. (1.99907) CR ( 1) C   9           s(100.00%)p 0.00(  0.00%)
                                            1.0000 -0.0001 -0.0000 -0.0003  0.0000
                                           -0.0004 -0.0000  0.0002 -0.0000 -0.0000
                                            0.0000 -0.0000 -0.0000  0.0000
    30. (1.99977) CR ( 1) O  10           s(100.00%)p 0.00(  0.00%)
                                            1.0000 -0.0000 -0.0000  0.0001  0.0000
                                           -0.0000 -0.0000  0.0001  0.0000 -0.0000
                                           -0.0000  0.0000  0.0000 -0.0000
    31. (1.98068) LP ( 1) O   1           s( 55.31%)p 0.81( 44.67%)d 0.00(  0.02%)
                                            0.0004  0.7435  0.0160  0.5607  0.0007
                                            0.2118  0.0002  0.2957  0.0010 -0.0048
                                           -0.0092 -0.0033 -0.0070  0.0038
    32. (1.86914) LP ( 2) O   1           s(  0.31%)p99.99( 99.61%)d 0.26(  0.08%)
                                           -0.0001  0.0547  0.0100 -0.4425  0.0097
                                            0.8922 -0.0165  0.0622 -0.0012 -0.0164
                                            0.0051 -0.0113  0.0190 -0.0027
    33. (1.97503) LP ( 1) O   4           s( 45.05%)p 1.22( 54.91%)d 0.00(  0.04%)
                                            0.0001  0.6712 -0.0060 -0.4699  0.0068
                                            0.5722 -0.0052  0.0296  0.0004  0.0178
                                            0.0034  0.0010  0.0038  0.0079
    34. (1.94099) LP ( 2) O   4           s(  0.01%)p99.99( 99.93%)d 5.31(  0.06%)
                                           -0.0000  0.0096 -0.0047 -0.3393  0.0061
                                           -0.3354  0.0072  0.8783 -0.0138  0.0013
                                            0.0140 -0.0163 -0.0119 -0.0012
    35. (1.97363) LP ( 1) O   6           s( 45.64%)p 1.19( 54.33%)d 0.00(  0.04%)
                                            0.0001  0.6755 -0.0066  0.1810 -0.0025
                                           -0.6021  0.0067  0.3847 -0.0025  0.0052
                                           -0.0045  0.0154  0.0084  0.0038
    36. (1.94410) LP ( 2) O   6           s(  0.00%)p 1.00( 99.95%)d 0.00(  0.05%)
                                           -0.0000  0.0041  0.0009  0.9638 -0.0180
                                            0.2591 -0.0036 -0.0550  0.0016  0.0165
                                           -0.0114 -0.0040 -0.0106  0.0011
    37. (1.97370) LP ( 1) O   8           s( 43.61%)p 1.29( 56.35%)d 0.00(  0.04%)
                                            0.0001  0.6604 -0.0051  0.4952 -0.0057
                                            0.5324 -0.0035  0.1865 -0.0020 -0.0162
                                           -0.0081 -0.0046  0.0008  0.0057
    38. (1.94156) LP ( 2) O   8           s(  1.99%)p49.18( 97.96%)d 0.03(  0.05%)
                                           -0.0000  0.1407 -0.0104  0.1419 -0.0044
                                           -0.5824  0.0112  0.7874 -0.0125  0.0073
                                           -0.0141 -0.0048 -0.0101 -0.0115
    39. (1.98059) LP ( 1) O  10           s( 46.26%)p 1.16( 53.70%)d 0.00(  0.04%)
                                            0.0000  0.6801 -0.0089 -0.4818  0.0032
                                            0.0283  0.0010  0.5514 -0.0069 -0.0013
                                            0.0171 -0.0027 -0.0050 -0.0069
    40. (1.94190) LP ( 2) O  10           s(  0.86%)p99.99( 99.08%)d 0.06(  0.05%)
                                           -0.0000  0.0923 -0.0112  0.4782 -0.0107
                                            0.8328 -0.0157  0.2612 -0.0055  0.0094
                                           -0.0057 -0.0162  0.0078 -0.0081
    41. (0.00372) RY*( 1) O   1           s(  0.21%)p99.99( 97.21%)d12.40(  2.59%)
                                           -0.0000 -0.0028  0.0456  0.0064  0.4965
                                           -0.0134 -0.8480 -0.0004 -0.0797  0.0591
                                           -0.0302  0.0699 -0.1284 -0.0084
    42. (0.00037) RY*( 2) O   1           s(  8.85%)p10.20( 90.27%)d 0.10(  0.88%)
                                            0.0000  0.0039  0.2975 -0.0035 -0.1926
                                           -0.0039 -0.1814 -0.0173  0.9124  0.0504
                                           -0.0141 -0.0136  0.0170 -0.0745
    43. (0.00030) RY*( 3) O   1           s( 68.70%)p 0.43( 29.23%)d 0.03(  2.07%)
                                            0.0000  0.0100  0.8288 -0.0234  0.4249
                                           -0.0177  0.3103 -0.0109 -0.1203  0.1189
                                            0.0316  0.0349  0.0249  0.0612
    44. (0.00009) RY*( 4) O   1           s( 10.20%)p 5.94( 60.53%)d 2.87( 29.27%)
    45. (0.00001) RY*( 5) O   1           s(  9.12%)p 1.25( 11.40%)d 8.72( 79.49%)
    46. (0.00001) RY*( 6) O   1           s(  0.50%)p 2.83(  1.41%)d99.99( 98.10%)
    47. (0.00000) RY*( 7) O   1           s(  0.05%)p11.98(  0.63%)d99.99( 99.32%)
    48. (0.00001) RY*( 8) O   1           s(  1.49%)p 4.75(  7.08%)d61.30( 91.43%)
    49. (0.00001) RY*( 9) O   1           s(  0.81%)p 3.30(  2.67%)d99.99( 96.53%)
    50. (0.01336) RY*( 1) C   2           s( 24.74%)p 3.03( 75.05%)d 0.01(  0.21%)
                                           -0.0000  0.0608  0.4937  0.0680 -0.7088
                                            0.0248 -0.2394  0.0399 -0.4289 -0.0299
                                           -0.0268 -0.0109 -0.0192  0.0003
    51. (0.00714) RY*( 2) C   2           s( 37.08%)p 0.60( 22.32%)d 1.09( 40.60%)
                                            0.0000 -0.0137  0.6088  0.0146  0.4487
                                            0.0354  0.1064 -0.0021 -0.0953  0.2656
                                           -0.0599  0.2300 -0.5183  0.1017
    52. (0.00388) RY*( 3) C   2           s(  1.48%)p37.92( 56.11%)d28.66( 42.41%)
                                            0.0000 -0.0056  0.1215  0.0319  0.3115
                                            0.0006  0.3643 -0.0318 -0.5739 -0.3744
                                            0.2936 -0.2943  0.2746  0.1891
    53. (0.00145) RY*( 4) C   2           s(  7.65%)p 8.82( 67.45%)d 3.26( 24.90%)
                                           -0.0000  0.0104  0.2763  0.0044 -0.2142
                                            0.0117  0.7358  0.0385  0.2926 -0.1065
                                           -0.3673 -0.0489  0.1481 -0.2801
    54. (0.00059) RY*( 5) C   2           s( 15.50%)p 1.75( 27.15%)d 3.70( 57.35%)
                                            0.0000 -0.0146  0.3935 -0.0139  0.3294
                                           -0.0154 -0.3908  0.0258  0.0960  0.1775
                                           -0.1735 -0.1182  0.6558 -0.2604
    55. (0.00019) RY*( 6) C   2           s( 10.54%)p 3.22( 33.93%)d 5.27( 55.53%)
                                           -0.0000  0.0004  0.3247  0.0049 -0.1395
                                            0.0105  0.0140 -0.0193  0.5649 -0.0807
                                            0.4835 -0.0136  0.1627  0.5370
    56. (0.00011) RY*( 7) C   2           s(  2.12%)p 7.21( 15.28%)d38.98( 82.60%)
                                            0.0000 -0.0008  0.1456  0.0321  0.1375
                                            0.0105 -0.3066  0.0109  0.1965 -0.8464
                                           -0.1578  0.0376 -0.2381 -0.1631
    57. (0.00003) RY*( 8) C   2           s(  0.37%)p 1.93(  0.72%)d99.99( 98.91%)
    58. (0.00000) RY*( 9) C   2           s(  0.51%)p 5.39(  2.75%)d99.99( 96.74%)
    59. (0.00668) RY*( 1) C   3           s( 10.52%)p 8.30( 87.28%)d 0.21(  2.21%)
                                           -0.0000 -0.0260  0.3232 -0.0048 -0.4628
                                           -0.0437  0.8098 -0.0063 -0.0298  0.0466
                                            0.0342  0.0838  0.1044  0.0284
    60. (0.00532) RY*( 2) C   3           s(  1.05%)p85.33( 89.18%)d 9.35(  9.77%)
                                           -0.0000  0.0196  0.1003 -0.0152 -0.6941
                                            0.0112 -0.4095 -0.0214 -0.4915 -0.0290
                                           -0.0489 -0.1381 -0.1401 -0.2362
    61. (0.00455) RY*( 3) C   3           s( 27.85%)p 1.54( 42.99%)d 1.05( 29.16%)
                                           -0.0000  0.0076  0.5277  0.0134 -0.0848
                                           -0.0044 -0.2038 -0.0132  0.6171  0.2766
                                            0.0365 -0.3747 -0.0143 -0.2706
    62. (0.00166) RY*( 4) C   3           s(  3.32%)p 7.33( 24.38%)d21.75( 72.30%)
                                           -0.0000 -0.0075  0.1822  0.0072  0.2509
                                           -0.0104 -0.0333 -0.0133 -0.4235  0.7565
                                            0.3352  0.1381  0.1323 -0.0427
    63. (0.00110) RY*( 5) C   3           s(  6.76%)p 4.98( 33.68%)d 8.82( 59.57%)
                                           -0.0000 -0.0213  0.2591 -0.0084  0.4313
                                           -0.0198  0.2421 -0.0245 -0.3019 -0.2425
                                           -0.1002 -0.1445 -0.4667 -0.5368
    64. (0.00067) RY*( 6) C   3           s( 32.86%)p 0.32( 10.66%)d 1.72( 56.48%)
                                            0.0000  0.0037  0.5732 -0.0084  0.1775
                                            0.0147 -0.2054 -0.0070 -0.1804 -0.3681
                                           -0.1790  0.2283  0.5846  0.0578
    65. (0.00029) RY*( 7) C   3           s( 17.00%)p 0.11(  1.90%)d 4.77( 81.10%)
                                           -0.0000 -0.0025  0.4123  0.0013  0.0008
                                           -0.0328 -0.1334 -0.0017  0.0091  0.0112
                                           -0.0410  0.2611 -0.6148  0.6026
    66. (0.00016) RY*( 8) C   3           s(  0.62%)p 8.34(  5.19%)d99.99( 94.19%)
                                            0.0000  0.0033  0.0788 -0.0082  0.0883
                                            0.0247  0.0532  0.0114 -0.2011 -0.2527
                                            0.5124 -0.6828  0.0790  0.3782
    67. (0.00008) RY*( 9) C   3           s(  0.06%)p87.08(  5.14%)d99.99( 94.80%)
    68. (0.00277) RY*( 1) O   4           s(  6.08%)p14.88( 90.46%)d 0.57(  3.46%)
                                            0.0000  0.0037  0.2465 -0.0037 -0.5418
                                           -0.0037 -0.3080  0.0137  0.7183  0.1023
                                            0.0085 -0.0920 -0.0047 -0.1247
    69. (0.00134) RY*( 2) O   4           s(  3.75%)p23.32( 87.43%)d 2.35(  8.82%)
                                           -0.0000  0.0023  0.1936  0.0048 -0.6852
                                            0.0071  0.5227  0.0012 -0.3627  0.1995
                                            0.1339  0.0749  0.1283  0.0916
    70. (0.00030) RY*( 3) O   4           s( 69.99%)p 0.41( 28.70%)d 0.02(  1.32%)
                                           -0.0000  0.0033  0.8366  0.0035  0.1171
                                            0.0025 -0.3941  0.0043 -0.3434 -0.0252
                                           -0.0237  0.0208 -0.0256  0.1043
    71. (0.00008) RY*( 4) O   4           s( 16.90%)p 4.58( 77.35%)d 0.34(  5.75%)
    72. (0.00004) RY*( 5) O   4           s(  2.06%)p 3.49(  7.18%)d44.09( 90.76%)
    73. (0.00000) RY*( 6) O   4           s(  0.01%)p 1.00(  0.91%)d99.99( 99.08%)
    74. (0.00001) RY*( 7) O   4           s(  0.40%)p 7.26(  2.89%)d99.99( 96.71%)
    75. (0.00001) RY*( 8) O   4           s(  0.28%)p10.22(  2.83%)d99.99( 96.89%)
    76. (0.00001) RY*( 9) O   4           s(  0.56%)p 4.45(  2.49%)d99.99( 96.95%)
    77. (0.00756) RY*( 1) C   5           s(  9.23%)p 9.63( 88.93%)d 0.20(  1.84%)
                                            0.0000 -0.0298  0.3024 -0.0029  0.1663
                                            0.0164 -0.7599 -0.0481  0.5306  0.0042
                                           -0.0037  0.0868  0.0929  0.0469
    78. (0.00554) RY*( 2) C   5           s(  0.08%)p99.99( 94.99%)d63.99(  4.93%)
                                           -0.0000 -0.0020  0.0277 -0.0003  0.2961
                                            0.0277  0.5837 -0.0015  0.7217  0.0097
                                           -0.0924  0.1622 -0.0896 -0.0794
    79. (0.00416) RY*( 3) C   5           s(  1.07%)p84.36( 90.38%)d 7.97(  8.54%)
                                            0.0000  0.0028  0.1035  0.0112  0.8893
                                           -0.0125 -0.0244 -0.0011 -0.3348 -0.0144
                                           -0.2094 -0.1960 -0.0495  0.0232
    80. (0.00243) RY*( 4) C   5           s( 44.12%)p 0.23( 10.07%)d 1.04( 45.80%)
                                            0.0000  0.0022  0.6642 -0.0203 -0.2781
                                           -0.0132  0.1414 -0.0014 -0.0533  0.2208
                                           -0.5870 -0.2427  0.0276 -0.0711
    81. (0.00165) RY*( 5) C   5           s( 25.46%)p 0.11(  2.72%)d 2.82( 71.82%)
                                            0.0000  0.0033  0.5045  0.0125  0.0506
                                           -0.0124  0.1507  0.0025 -0.0406 -0.2098
                                            0.6603 -0.2347  0.1862 -0.3852
    82. (0.00122) RY*( 6) C   5           s(  6.50%)p 1.25(  8.13%)d13.13( 85.37%)
                                            0.0000  0.0077  0.2549  0.0045  0.0736
                                           -0.0020  0.0443  0.0231 -0.2709  0.0554
                                           -0.0316  0.8889  0.1998 -0.1398
    83. (0.00036) RY*( 7) C   5           s( 12.69%)p 0.08(  0.97%)d 6.80( 86.33%)
                                           -0.0000 -0.0034  0.3562 -0.0013 -0.0313
                                            0.0164  0.0543 -0.0321 -0.0671 -0.0919
                                            0.2479  0.1338 -0.6864  0.5517
    84. (0.00016) RY*( 8) C   5           s(  0.18%)p 3.70(  0.68%)d99.99( 99.13%)
                                            0.0000 -0.0017  0.0429  0.0144 -0.0701
                                           -0.0038  0.0394 -0.0087  0.0075 -0.9230
                                           -0.2784  0.0252  0.1867  0.1625
    85. (0.00010) RY*( 9) C   5           s(  0.70%)p 5.01(  3.50%)d99.99( 95.80%)
                                           -0.0000 -0.0050  0.0835 -0.0072  0.0480
                                           -0.0047  0.1755 -0.0357  0.0238  0.2073
                                            0.1637 -0.0680  0.6318  0.6960
    86. (0.00315) RY*( 1) O   6           s(  0.57%)p99.99( 96.94%)d 4.40(  2.49%)
                                           -0.0000  0.0011  0.0752  0.0154  0.9674
                                            0.0044  0.1668  0.0008 -0.0741  0.0118
                                           -0.1547 -0.0265 -0.0038  0.0108
    87. (0.00099) RY*( 2) O   6           s(  0.67%)p99.99( 83.88%)d22.96( 15.45%)
                                           -0.0000 -0.0013  0.0820 -0.0003  0.1640
                                           -0.0015 -0.8529  0.0039  0.2907  0.0291
                                           -0.0486  0.3766 -0.0618  0.0753
    88. (0.00047) RY*( 3) O   6           s( 89.31%)p 0.11( 10.16%)d 0.01(  0.53%)
                                           -0.0000  0.0019  0.9451 -0.0009 -0.0917
                                           -0.0026 -0.0058  0.0038 -0.3052  0.0214
                                            0.0198  0.0547  0.0218  0.0306
    89. (0.00005) RY*( 4) O   6           s(  7.66%)p11.46( 87.84%)d 0.59(  4.50%)
    90. (0.00003) RY*( 5) O   6           s(  0.07%)p33.10(  2.31%)d99.99( 97.62%)
    91. (0.00002) RY*( 6) O   6           s(  1.70%)p 7.69( 13.05%)d50.25( 85.26%)
    92. (0.00002) RY*( 7) O   6           s(  0.02%)p99.99(  2.71%)d99.99( 97.26%)
    93. (0.00000) RY*( 8) O   6           s(  0.01%)p 1.00(  1.81%)d54.25( 98.18%)
    94. (0.00000) RY*( 9) O   6           s(  0.00%)p 1.00(  1.52%)d64.80( 98.48%)
    95. (0.00645) RY*( 1) C   7           s( 14.30%)p 5.88( 84.12%)d 0.11(  1.58%)
                                           -0.0000 -0.0195  0.3777  0.0030  0.5955
                                           -0.0360  0.6583 -0.0244  0.2265 -0.0413
                                           -0.0954  0.0148  0.0650 -0.0241
    96. (0.00450) RY*( 2) C   7           s(  3.64%)p22.82( 83.07%)d 3.65( 13.29%)
                                           -0.0000  0.0179  0.1900 -0.0099  0.2574
                                            0.0024 -0.5776  0.0080  0.6563 -0.1205
                                           -0.0731 -0.1844 -0.1240 -0.2524
    97. (0.00422) RY*( 3) C   7           s(  5.75%)p13.85( 79.69%)d 2.53( 14.56%)
                                            0.0000  0.0146  0.2394  0.0115  0.4858
                                            0.0225 -0.3323 -0.0148 -0.6705  0.0788
                                            0.0716  0.0481 -0.1135 -0.3450
    98. (0.00234) RY*( 4) C   7           s( 37.29%)p 0.85( 31.82%)d 0.83( 30.89%)
                                            0.0000 -0.0136  0.6105 -0.0079 -0.5474
                                           -0.0019  0.1108 -0.0306 -0.0726 -0.3405
                                           -0.1514  0.1031 -0.0271 -0.3984
    99. (0.00140) RY*( 5) C   7           s(  0.04%)p99.99(  9.20%)d99.99( 90.76%)
                                            0.0000 -0.0089  0.0177  0.0088 -0.1401
                                           -0.0104  0.1856 -0.0130  0.1937  0.5386
                                            0.4857  0.1687 -0.4941 -0.3304
   100. (0.00073) RY*( 6) C   7           s( 21.52%)p 0.17(  3.60%)d 3.48( 74.88%)
                                            0.0000  0.0045  0.4639  0.0012 -0.0987
                                            0.0186 -0.1570  0.0074  0.0341  0.4188
                                            0.3603 -0.1667  0.6075  0.2163
   101. (0.00035) RY*( 7) C   7           s(  4.55%)p 0.92(  4.20%)d20.07( 91.26%)
                                           -0.0000 -0.0024  0.2132 -0.0076  0.0903
                                           -0.0339 -0.1709 -0.0225  0.0538 -0.3544
                                            0.3833  0.6176 -0.1773  0.4767
   102. (0.00018) RY*( 8) C   7           s( 11.94%)p 0.18(  2.18%)d 7.19( 85.88%)
                                           -0.0000  0.0003  0.3456  0.0073 -0.0730
                                           -0.0093 -0.0244  0.0054 -0.1252  0.1457
                                           -0.2010 -0.4579 -0.5658  0.5171
   103. (0.00010) RY*( 9) C   7           s(  0.97%)p 2.65(  2.57%)d99.27( 96.45%)
                                           -0.0000 -0.0019  0.0986  0.0177 -0.0195
                                           -0.0151 -0.1391 -0.0185  0.0716  0.4987
                                           -0.6359  0.5507  0.0374  0.0826
   104. (0.00235) RY*( 1) O   8           s( 12.11%)p 6.88( 83.32%)d 0.38(  4.57%)
                                           -0.0000  0.0068  0.3479 -0.0004  0.4647
                                           -0.0075 -0.5618  0.0136  0.5489 -0.0815
                                           -0.0591  0.0031 -0.0494 -0.1819
   105. (0.00163) RY*( 2) O   8           s(  6.76%)p12.68( 85.75%)d 1.11(  7.49%)
                                           -0.0000  0.0025  0.2601 -0.0063  0.7252
                                            0.0058  0.5138  0.0022 -0.2595 -0.1742
                                           -0.1614 -0.0056  0.1092  0.0809
   106. (0.00048) RY*( 3) O   8           s( 58.73%)p 0.63( 37.29%)d 0.07(  3.98%)
                                           -0.0000  0.0032  0.7663  0.0004 -0.2311
                                           -0.0022 -0.2638  0.0041 -0.4999  0.0917
                                            0.1022 -0.0838 -0.0291  0.1146
   107. (0.00010) RY*( 4) O   8           s( 13.50%)p 3.94( 53.23%)d 2.47( 33.28%)
                                            0.0000 -0.0131  0.3671  0.0318 -0.3865
                                           -0.0195  0.4320 -0.0109  0.4413 -0.4472
                                            0.0511 -0.2727  0.1765 -0.1570
   108. (0.00003) RY*( 5) O   8           s(  4.33%)p 4.42( 19.16%)d17.65( 76.51%)
   109. (0.00001) RY*( 6) O   8           s(  0.73%)p 5.14(  3.77%)d99.99( 95.50%)
   110. (0.00002) RY*( 7) O   8           s(  3.09%)p 1.22(  3.76%)d30.16( 93.15%)
   111. (0.00001) RY*( 8) O   8           s(  0.02%)p68.83(  1.31%)d99.99( 98.68%)
   112. (0.00001) RY*( 9) O   8           s(  0.73%)p17.24( 12.66%)d99.99( 86.61%)
   113. (0.00464) RY*( 1) C   9           s(  0.16%)p99.99( 95.08%)d29.49(  4.76%)
                                           -0.0000  0.0340  0.0214 -0.0309  0.8093
                                            0.0079 -0.3557 -0.0007 -0.4101  0.1003
                                           -0.0317  0.0055  0.1911 -0.0011
   114. (0.00343) RY*( 2) C   9           s( 27.45%)p 1.70( 46.78%)d 0.94( 25.78%)
                                           -0.0000  0.0046  0.5239  0.0218  0.2745
                                           -0.0223  0.2828  0.0114  0.5580  0.1018
                                            0.0703  0.0745  0.4617 -0.1539
   115. (0.00144) RY*( 3) C   9           s(  1.98%)p28.59( 56.49%)d21.02( 41.53%)
                                           -0.0000 -0.0079  0.1403  0.0211  0.0034
                                            0.0016 -0.6556  0.0026  0.3669 -0.3350
                                            0.4991 -0.1202 -0.1967 -0.0298
   116. (0.00122) RY*( 4) C   9           s(  4.10%)p 5.91( 24.24%)d17.48( 71.67%)
                                            0.0000 -0.0115  0.2021  0.0027 -0.3181
                                           -0.0143 -0.0318 -0.0236 -0.3733  0.2207
                                            0.3492 -0.6032  0.4268  0.0029
   117. (0.00093) RY*( 5) C   9           s( 10.81%)p 3.44( 37.20%)d 4.81( 51.99%)
                                            0.0000 -0.0206  0.3281  0.0289 -0.3441
                                           -0.0186 -0.4966 -0.0000 -0.0768 -0.1267
                                           -0.6163  0.1743  0.2992 -0.0646
   118. (0.00031) RY*( 6) C   9           s( 42.51%)p 0.35( 14.80%)d 1.00( 42.69%)
                                           -0.0000  0.0014  0.6520  0.0193  0.1129
                                           -0.0112  0.2509 -0.0124 -0.2677 -0.3257
                                           -0.1281 -0.2338 -0.4988  0.0304
   119. (0.00013) RY*( 7) C   9           s(  7.18%)p 0.92(  6.58%)d12.01( 86.24%)
                                            0.0000  0.0026  0.2680 -0.0336 -0.0579
                                            0.0163 -0.2187  0.0057  0.1149  0.8090
                                           -0.0198  0.0762 -0.3806  0.2382
   120. (0.00006) RY*( 8) C   9           s(  4.54%)p 3.99( 18.12%)d17.04( 77.34%)
   121. (0.00001) RY*( 9) C   9           s(  1.32%)p 0.85(  1.12%)d74.19( 97.57%)
   122. (0.00206) RY*( 1) O  10           s(  3.79%)p24.10( 91.39%)d 1.27(  4.81%)
                                            0.0000  0.0038  0.1947  0.0107  0.5802
                                            0.0128  0.7406  0.0057  0.1687  0.0774
                                            0.0098 -0.0607  0.1947 -0.0216
   123. (0.00089) RY*( 2) O  10           s( 20.70%)p 2.80( 57.91%)d 1.03( 21.39%)
                                            0.0000  0.0006  0.4550 -0.0007 -0.2466
                                            0.0038 -0.0898  0.0036  0.7143 -0.0799
                                            0.3479 -0.2845 -0.0690  0.0278
   124. (0.00035) RY*( 3) O  10           s( 71.22%)p 0.36( 25.88%)d 0.04(  2.90%)
                                            0.0000 -0.0055  0.8439  0.0080  0.0845
                                           -0.0015 -0.1322  0.0226 -0.4833 -0.0294
                                           -0.0646  0.0699 -0.1348  0.0308
   125. (0.00006) RY*( 4) O  10           s(  0.09%)p99.99( 66.30%)d99.99( 33.61%)
   126. (0.00004) RY*( 5) O  10           s(  0.22%)p99.99( 29.54%)d99.99( 70.24%)
   127. (0.00000) RY*( 6) O  10           s(  2.11%)p 6.80( 14.38%)d39.50( 83.50%)
   128. (0.00001) RY*( 7) O  10           s(  0.42%)p14.53(  6.06%)d99.99( 93.52%)
   129. (0.00001) RY*( 8) O  10           s(  1.24%)p 5.97(  7.38%)d73.89( 91.38%)
   130. (0.00000) RY*( 9) O  10           s(  0.20%)p 7.10(  1.40%)d99.99( 98.40%)
   131. (0.00460) RY*( 1) H  11           s( 99.83%)p 0.00(  0.17%)
                                            0.0122  0.9991  0.0099  0.0403  0.0012
   132. (0.00009) RY*( 2) H  11           s(  0.22%)p99.99( 99.78%)
   133. (0.00005) RY*( 3) H  11           s(  0.04%)p99.99( 99.96%)
   134. (0.00003) RY*( 4) H  11           s(  0.02%)p99.99( 99.98%)
   135. (0.00440) RY*( 1) H  12           s( 99.84%)p 0.00(  0.16%)
                                            0.0097  0.9992  0.0356 -0.0055 -0.0163
   136. (0.00026) RY*( 2) H  12           s(  0.13%)p99.99( 99.87%)
                                            0.0032  0.0360 -0.9294  0.3631  0.0554
   137. (0.00009) RY*( 3) H  12           s(  0.04%)p99.99( 99.96%)
   138. (0.00005) RY*( 4) H  12           s(  0.07%)p99.99( 99.93%)
   139. (0.00568) RY*( 1) H  13           s( 94.64%)p 0.06(  5.36%)
                                            0.0332  0.9723  0.1556  0.1095  0.1320
   140. (0.00158) RY*( 2) H  13           s(  0.14%)p99.99( 99.86%)
                                            0.0000  0.0371  0.3518  0.2555 -0.8998
   141. (0.00101) RY*( 3) H  13           s(  0.40%)p99.99( 99.60%)
                                            0.0139  0.0620  0.3599 -0.9232 -0.1189
   142. (0.00003) RY*( 4) H  13           s(  5.26%)p18.02( 94.74%)
   143. (0.00382) RY*( 1) H  14           s( 99.48%)p 0.01(  0.52%)
                                            0.0064  0.9974  0.0234 -0.0461  0.0503
   144. (0.00015) RY*( 2) H  14           s(  0.23%)p99.99( 99.77%)
                                           -0.0034  0.0484 -0.9177  0.2949 -0.2617
   145. (0.00010) RY*( 3) H  14           s(  0.29%)p99.99( 99.71%)
   146. (0.00004) RY*( 4) H  14           s(  0.08%)p99.99( 99.92%)
   147. (0.00515) RY*( 1) H  15           s( 97.12%)p 0.03(  2.88%)
                                            0.0256  0.9852  0.0409  0.1259  0.1059
   148. (0.00137) RY*( 2) H  15           s(  0.28%)p99.99( 99.72%)
                                            0.0076  0.0523 -0.9488 -0.2540  0.1804
   149. (0.00099) RY*( 3) H  15           s(  0.14%)p99.99( 99.86%)
                                            0.0071  0.0366 -0.2862  0.4945 -0.8198
   150. (0.00005) RY*( 4) H  15           s(  2.90%)p33.51( 97.10%)
   151. (0.00461) RY*( 1) H  16           s( 99.89%)p 0.00(  0.11%)
                                            0.0093  0.9994 -0.0100 -0.0231 -0.0209
   152. (0.00023) RY*( 2) H  16           s(  0.03%)p99.99( 99.97%)
                                            0.0035  0.0167  0.9597  0.2786  0.0335
   153. (0.00010) RY*( 3) H  16           s(  0.05%)p99.99( 99.95%)
                                            0.0152  0.0166 -0.2729  0.9538 -0.1238
   154. (0.00004) RY*( 4) H  16           s(  0.12%)p99.99( 99.88%)
   155. (0.00480) RY*( 1) H  17           s( 95.51%)p 0.05(  4.49%)
                                            0.0276  0.9769 -0.1444  0.0979  0.1202
   156. (0.00147) RY*( 2) H  17           s(  0.11%)p99.99( 99.89%)
                                           -0.0023  0.0335 -0.0190  0.6104 -0.7912
   157. (0.00100) RY*( 3) H  17           s(  0.74%)p99.99( 99.26%)
                                            0.0108  0.0855 -0.3798 -0.7353 -0.5546
   158. (0.00003) RY*( 4) H  17           s(  4.07%)p23.57( 95.93%)
   159. (0.00252) RY*( 1) H  18           s( 99.68%)p 0.00(  0.32%)
                                            0.0064  0.9984 -0.0120 -0.0536 -0.0139
   160. (0.00022) RY*( 2) H  18           s(  0.06%)p99.99( 99.94%)
                                            0.0022  0.0249  0.4345  0.5508 -0.7121
   161. (0.00011) RY*( 3) H  18           s(  0.06%)p99.99( 99.94%)
                                           -0.0130  0.0209  0.8303  0.0597  0.5535
   162. (0.00003) RY*( 4) H  18           s(  0.28%)p99.99( 99.72%)
   163. (0.00551) RY*( 1) H  19           s( 99.93%)p 0.00(  0.07%)
                                            0.0078  0.9996  0.0224 -0.0151  0.0033
   164. (0.00020) RY*( 2) H  19           s(  0.00%)p 1.00(100.00%)
                                            0.0037 -0.0032  0.5373  0.6909  0.4838
   165. (0.00012) RY*( 3) H  19           s(  0.04%)p99.99( 99.96%)
                                            0.0158  0.0130 -0.6802  0.0159  0.7326
   166. (0.00005) RY*( 4) H  19           s(  0.12%)p99.99( 99.88%)
   167. (0.00192) RY*( 1) H  20           s( 76.88%)p 0.30( 23.12%)
                                            0.0134  0.8767  0.0534  0.4777  0.0103
   168. (0.00152) RY*( 2) H  20           s( 15.02%)p 5.66( 84.98%)
                                            0.0056  0.3875 -0.6631 -0.6355 -0.0797
   169. (0.00105) RY*( 3) H  20           s(  5.37%)p17.62( 94.63%)
                                            0.0025  0.2317  0.6656 -0.4887 -0.5143
   170. (0.00002) RY*( 4) H  20           s(  3.13%)p30.98( 96.87%)
   171. (0.00616) BD*( 1) O   1 - C   2  
                ( 32.89%)   0.5735* O   1 s( 44.44%)p 1.25( 55.47%)d 0.00(  0.08%)
                                           -0.0000  0.6661 -0.0279 -0.5956 -0.0160
                                           -0.3138 -0.0122 -0.3177 -0.0104  0.0169
                                            0.0173  0.0082  0.0132 -0.0049
                ( 67.11%)  -0.8192* C   2 s( 30.48%)p 2.27( 69.25%)d 0.01(  0.27%)
                                            0.0000  0.5483 -0.0650  0.6587  0.0707
                                            0.3164  0.0077  0.3901  0.0353  0.0296
                                            0.0321  0.0164  0.0211 -0.0087
   172. (0.05045) BD*( 2) O   1 - C   2  
                ( 33.14%)   0.5757* O   1 s(  0.02%)p99.99( 99.83%)d 9.43(  0.15%)
                                            0.0000  0.0125 -0.0015  0.3651  0.0035
                                            0.2428  0.0021 -0.8978 -0.0095 -0.0128
                                            0.0219  0.0083 -0.0083  0.0269
                ( 66.86%)  -0.8177* C   2 s(  0.00%)p 1.00( 99.60%)d 0.00(  0.39%)
                                           -0.0000  0.0056  0.0004  0.3946 -0.0150
                                            0.2544 -0.0082 -0.8801  0.0262  0.0235
                                           -0.0322 -0.0171  0.0125 -0.0434
   173. (0.06943) BD*( 1) C   2 - C   3  
                ( 51.60%)   0.7184* C   2 s( 37.19%)p 1.69( 62.76%)d 0.00(  0.05%)
                                            0.0004  0.6098  0.0088 -0.6340  0.0129
                                            0.4502 -0.0049 -0.1507 -0.0097 -0.0187
                                            0.0054 -0.0052  0.0050 -0.0098
                ( 48.40%)  -0.6957* C   3 s( 26.01%)p 2.84( 73.93%)d 0.00(  0.06%)
                                            0.0003  0.5099 -0.0016  0.7106  0.0023
                                           -0.4481 -0.0002  0.1823 -0.0188 -0.0194
                                            0.0066 -0.0060  0.0085 -0.0098
   174. (0.05886) BD*( 1) C   2 - H  11  
                ( 41.36%)   0.6432* C   2 s( 32.33%)p 2.09( 67.62%)d 0.00(  0.05%)
                                           -0.0003  0.5681  0.0237  0.0333  0.0195
                                           -0.7937  0.0093 -0.2111  0.0107  0.0016
                                           -0.0023  0.0101 -0.0184 -0.0055
                ( 58.64%)  -0.7657* H  11 s( 99.90%)p 0.00(  0.10%)
                                            0.9994 -0.0135 -0.0017  0.0308  0.0073
   175. (0.02047) BD*( 1) C   3 - O   4  
                ( 66.56%)   0.8159* C   3 s( 21.77%)p 3.58( 77.97%)d 0.01(  0.26%)
                                           -0.0002  0.4654  0.0330  0.0963 -0.0035
                                            0.8136  0.0475  0.3259 -0.0015  0.0118
                                            0.0064  0.0319 -0.0349 -0.0143
                ( 33.44%)  -0.5783* O   4 s( 33.41%)p 1.99( 66.51%)d 0.00(  0.07%)
                                           -0.0001  0.5780  0.0013 -0.0975 -0.0076
                                           -0.7407  0.0010 -0.3269 -0.0063 -0.0053
                                           -0.0002  0.0143 -0.0193 -0.0114
   176. (0.05634) BD*( 1) C   3 - C   5  
                ( 49.57%)   0.7040* C   3 s( 29.49%)p 2.39( 70.47%)d 0.00(  0.04%)
                                           -0.0002 -0.5430 -0.0011  0.6933 -0.0142
                                            0.3541 -0.0044 -0.3138 -0.0018 -0.0133
                                            0.0091  0.0091 -0.0056  0.0057
                ( 50.43%)  -0.7102* C   5 s( 28.45%)p 2.51( 71.50%)d 0.00(  0.05%)
                                           -0.0004 -0.5334 -0.0030 -0.6856  0.0114
                                           -0.4086  0.0036  0.2790  0.0073 -0.0150
                                            0.0121  0.0062 -0.0074  0.0080
   177. (0.04096) BD*( 1) C   3 - H  12  
                ( 39.18%)   0.6260* C   3 s( 22.71%)p 3.40( 77.24%)d 0.00(  0.05%)
                                           -0.0003  0.4763 -0.0151 -0.0645  0.0107
                                            0.0842  0.0239 -0.8720  0.0110 -0.0008
                                           -0.0007  0.0020  0.0031  0.0219
                ( 60.82%)  -0.7799* H  12 s( 99.91%)p 0.00(  0.09%)
                                            0.9995 -0.0093  0.0034 -0.0037  0.0300
   178. (0.03028) BD*( 1) O   4 - H  13  
                ( 25.07%)   0.5007* O   4 s( 21.50%)p 3.65( 78.42%)d 0.00(  0.08%)
                                           -0.0002 -0.4636 -0.0112 -0.8078 -0.0225
                                           -0.1020 -0.0251 -0.3460 -0.0188  0.0108
                                           -0.0121  0.0037 -0.0206  0.0105
                ( 74.93%)  -0.8656* H  13 s( 99.56%)p 0.00(  0.44%)
                                           -0.9976  0.0200  0.0606  0.0065  0.0263
   179. (0.02320) BD*( 1) C   5 - O   6  
                ( 67.10%)   0.8192* C   5 s( 20.11%)p 3.96( 79.61%)d 0.01(  0.27%)
                                           -0.0001  0.4479  0.0227  0.0877  0.0068
                                           -0.1320 -0.0349  0.8764  0.0417 -0.0017
                                            0.0079 -0.0116 -0.0006  0.0504
                ( 32.90%)  -0.5735* O   6 s( 33.14%)p 2.01( 66.78%)d 0.00(  0.07%)
                                           -0.0001  0.5757  0.0018 -0.0772  0.0025
                                            0.1069 -0.0102 -0.8064 -0.0032 -0.0040
                                            0.0062 -0.0150 -0.0047  0.0205
   180. (0.04826) BD*( 1) C   5 - C   7  
                ( 49.95%)   0.7067* C   5 s( 28.87%)p 2.46( 71.08%)d 0.00(  0.05%)
                                           -0.0004 -0.5373  0.0024  0.7210 -0.0102
                                           -0.4137  0.0074  0.1394  0.0116  0.0160
                                           -0.0064  0.0024 -0.0090  0.0112
                ( 50.05%)  -0.7075* C   7 s( 28.41%)p 2.52( 71.54%)d 0.00(  0.05%)
                                           -0.0003 -0.5330 -0.0036 -0.7373  0.0127
                                            0.3845 -0.0056 -0.1544  0.0004  0.0147
                                           -0.0071  0.0045 -0.0094  0.0101
   181. (0.02706) BD*( 1) C   5 - H  14  
                ( 39.35%)   0.6273* C   5 s( 22.53%)p 3.44( 77.42%)d 0.00(  0.05%)
                                            0.0003 -0.4745  0.0107  0.0373 -0.0011
                                            0.8017 -0.0002  0.3599 -0.0250 -0.0010
                                           -0.0007 -0.0165  0.0144  0.0063
                ( 60.65%)  -0.7788* H  14 s( 99.91%)p 0.00(  0.09%)
                                           -0.9995  0.0058 -0.0013 -0.0272 -0.0120
   182. (0.02178) BD*( 1) O   6 - H  15  
                ( 25.01%)   0.5001* O   6 s( 21.20%)p 3.71( 78.72%)d 0.00(  0.08%)
                                           -0.0002 -0.4603 -0.0118  0.1773  0.0023
                                           -0.7464 -0.0168 -0.4439 -0.0370  0.0115
                                            0.0021 -0.0077  0.0210  0.0138
                ( 74.99%)  -0.8660* H  15 s( 99.56%)p 0.00(  0.44%)
                                           -0.9977  0.0161 -0.0162  0.0561  0.0315
   183. (0.02529) BD*( 1) C   7 - O   8  
                ( 67.42%)   0.8211* C   7 s( 20.02%)p 3.98( 79.70%)d 0.01(  0.28%)
                                           -0.0001  0.4465  0.0299 -0.0883  0.0069
                                            0.6786  0.0438  0.5714  0.0137 -0.0076
                                           -0.0070  0.0455 -0.0230  0.0081
                ( 32.58%)  -0.5708* O   8 s( 33.01%)p 2.03( 66.92%)d 0.00(  0.07%)
                                           -0.0001  0.5745  0.0002  0.0824  0.0059
                                           -0.5937  0.0025 -0.5567 -0.0033  0.0044
                                            0.0048  0.0235 -0.0104  0.0016
   184. (0.04086) BD*( 1) C   7 - C   9  
                ( 49.40%)   0.7029* C   7 s( 27.87%)p 2.59( 72.08%)d 0.00(  0.05%)
                                           -0.0003 -0.5279 -0.0009  0.6692  0.0056
                                            0.5134 -0.0049 -0.0948  0.0190 -0.0184
                                            0.0040  0.0040 -0.0053  0.0114
                ( 50.60%)  -0.7113* C   9 s( 30.03%)p 2.33( 69.92%)d 0.00(  0.05%)
                                           -0.0005 -0.5480  0.0036 -0.6355  0.0092
                                           -0.5320  0.0005  0.1106  0.0042 -0.0195
                                            0.0036  0.0035 -0.0015  0.0098
   185. (0.04005) BD*( 1) C   7 - H  16  
                ( 39.85%)   0.6313* C   7 s( 23.70%)p 3.22( 76.25%)d 0.00(  0.05%)
                                           -0.0003  0.4865 -0.0172 -0.0004 -0.0030
                                            0.3527  0.0125 -0.7986  0.0154  0.0001
                                            0.0005 -0.0135 -0.0001  0.0179
                ( 60.15%)  -0.7756* H  16 s( 99.91%)p 0.00(  0.09%)
                                            0.9995 -0.0091 -0.0008 -0.0125  0.0269
   186. (0.02393) BD*( 1) O   8 - H  17  
                ( 25.19%)   0.5019* O   8 s( 21.38%)p 3.67( 78.54%)d 0.00(  0.08%)
                                            0.0002  0.4621  0.0147 -0.8519 -0.0240
                                            0.1545  0.0212  0.1854  0.0222  0.0048
                                            0.0006 -0.0008  0.0243 -0.0139
                ( 74.81%)  -0.8649* H  17 s( 99.56%)p 0.00(  0.44%)
                                            0.9977 -0.0161  0.0639 -0.0103 -0.0130
   187. (0.01258) BD*( 1) C   9 - O  10  
                ( 68.07%)   0.8250* C   9 s( 20.49%)p 3.87( 79.22%)d 0.01(  0.29%)
                                            0.0000  0.4511  0.0377 -0.7637 -0.0452
                                            0.4538  0.0023  0.0271  0.0134 -0.0425
                                           -0.0013  0.0015  0.0196 -0.0270
                ( 31.93%)  -0.5651* O  10 s( 32.83%)p 2.04( 67.10%)d 0.00(  0.07%)
                                           -0.0001  0.5730  0.0024  0.6898 -0.0017
                                           -0.4342 -0.0068 -0.0812  0.0077 -0.0173
                                           -0.0121  0.0058  0.0123 -0.0064
   188. (0.02463) BD*( 1) C   9 - H  18  
                ( 40.22%)   0.6342* C   9 s( 25.04%)p 2.99( 74.91%)d 0.00(  0.05%)
                                            0.0001 -0.5003  0.0103  0.0665  0.0117
                                            0.5703  0.0067  0.6473 -0.0151 -0.0016
                                           -0.0014 -0.0178  0.0090 -0.0096
                ( 59.78%)  -0.7732* H  18 s( 99.91%)p 0.00(  0.09%)
                                           -0.9996  0.0049 -0.0009 -0.0214 -0.0200
   189. (0.02216) BD*( 1) C   9 - H  19  
                ( 39.01%)   0.6246* C   9 s( 24.40%)p 3.10( 75.55%)d 0.00(  0.05%)
                                            0.0002 -0.4940  0.0056 -0.0637  0.0195
                                            0.4286  0.0037 -0.7531  0.0120  0.0002
                                           -0.0035  0.0142  0.0054 -0.0158
                ( 60.99%)  -0.7810* H  19 s( 99.91%)p 0.00(  0.09%)
                                           -0.9995  0.0074  0.0040 -0.0156  0.0255
   190. (0.00832) BD*( 1) O  10 - H  20  
                ( 26.67%)   0.5164* O  10 s( 20.06%)p 3.98( 79.86%)d 0.00(  0.08%)
                                            0.0001  0.4474  0.0195 -0.2492 -0.0256
                                            0.3405  0.0219 -0.7867 -0.0230  0.0005
                                           -0.0000 -0.0122 -0.0022  0.0262
                ( 73.33%)  -0.8563* H  20 s( 99.60%)p 0.00(  0.40%)
                                            0.9980 -0.0044  0.0221 -0.0237  0.0540


 NHO Directionality and "Bond Bending" (deviations from line of nuclear centers)

         [Thresholds for printing:  angular deviation  >  1.0 degree]
                                    hybrid p-character > 25.0%
                                    orbital occupancy  >  0.10e

                                Line of Centers        Hybrid 1              Hybrid 2
                                ---------------  -------------------   ------------------
                NBO               Theta   Phi    Theta   Phi    Dev    Theta   Phi    Dev
 ========================================================================================
     1. BD (   1) O   1 - C   2   116.7  206.7   115.3  208.1   1.8     61.9   24.0   2.8
     2. BD (   2) O   1 - C   2   116.7  206.7   154.0   33.6  89.1    152.1   33.0  88.9
     3. BD (   1) C   2 - C   3   101.6  146.0   101.9  144.4   1.6     79.0  327.8   1.9
     4. BD (   1) C   2 - H  11   106.3  268.7   104.3  273.8   5.4      --     --    --
     5. BD (   1) C   3 - O   4    67.7   83.4    69.5   83.9   1.9    114.0  261.9   2.2
     6. BD (   1) C   3 - C   5    68.9  210.2    67.6  207.2   3.1    110.0   31.0   1.3
     7. BD (   1) C   3 - H  12   175.2  165.3   172.0  116.5   6.0      --     --    --
     8. BD (   1) O   4 - H  13    68.4    1.8    66.5    8.7   6.7      --     --    --
     9. BD (   1) C   5 - O   6    10.7  301.5    11.8  299.5   1.2    171.4  127.7   2.3
    10. BD (   1) C   5 - C   7   100.4  150.9     --     --    --      79.3  332.4   1.5
    11. BD (   1) C   5 - H  14   116.4  267.3   112.7  267.4   3.8      --     --    --
    12. BD (   1) O   6 - H  15    65.5  104.4    58.5  103.2   7.1      --     --    --
    13. BD (   1) C   7 - O   8    48.7   96.6    51.2   96.4   2.5    133.1  278.5   2.3
    14. BD (   1) C   7 - C   9    83.7  218.5    84.9  217.0   1.9     98.0   40.3   2.4
    15. BD (   1) C   7 - H  16   159.2   88.2   155.0   90.5   4.3      --     --    --
    16. BD (   1) O   8 - H  17    81.2  173.8    76.9  168.7   6.7      --     --    --
    17. BD (   1) C   9 - O  10    85.9  148.7    87.5  150.6   2.5     95.1  327.3   1.7
    18. BD (   1) C   9 - H  18   137.7  267.7   137.4  262.3   3.7      --     --    --
    19. BD (   1) C   9 - H  19    30.1  282.6    30.4  275.8   3.4      --     --    --
    20. BD (   1) O  10 - H  20   154.9  123.3   150.7  127.2   4.5      --     --    --
    31. LP (   1) O   1             --     --     63.7   20.7   --       --     --    --
    32. LP (   2) O   1             --     --     86.4  116.3   --       --     --    --
    33. LP (   1) O   4             --     --     87.7  129.2   --       --     --    --
    34. LP (   2) O   4             --     --     28.4  224.6   --       --     --    --
    35. LP (   1) O   6             --     --     58.4  286.7   --       --     --    --
    36. LP (   2) O   6             --     --     93.1   15.1   --       --     --    --
    37. LP (   1) O   8             --     --     75.6   47.2   --       --     --    --
    38. LP (   2) O   8             --     --     37.2  283.5   --       --     --    --
    39. LP (   1) O  10             --     --     41.4  176.5   --       --     --    --
    40. LP (   2) O  10             --     --     74.8   60.2   --       --     --    --


 Second Order Perturbation Theory Analysis of Fock Matrix in NBO Basis

     Threshold for printing:   0.50 kcal/mol
                                                                              E(2)  E(j)-E(i) F(i,j)
         Donor NBO (i)                     Acceptor NBO (j)                 kcal/mol   a.u.    a.u. 
 ===================================================================================================

 within unit  1
   1. BD (   1) O   1 - C   2        / 50. RY*(   1) C   2                    1.56    1.57    0.044
   1. BD (   1) O   1 - C   2        / 60. RY*(   2) C   3                    0.51    2.02    0.029
   1. BD (   1) O   1 - C   2        /173. BD*(   1) C   2 - C   3            0.66    1.48    0.028
   2. BD (   2) O   1 - C   2        /176. BD*(   1) C   3 - C   5            1.34    0.77    0.029
   2. BD (   2) O   1 - C   2        /177. BD*(   1) C   3 - H  12            1.74    0.81    0.034
   3. BD (   1) C   2 - C   3        / 41. RY*(   1) O   1                    1.78    1.83    0.051
   3. BD (   1) C   2 - C   3        / 69. RY*(   2) O   4                    0.51    1.94    0.028
   3. BD (   1) C   2 - C   3        / 77. RY*(   1) C   5                    1.24    1.34    0.036
   3. BD (   1) C   2 - C   3        /171. BD*(   1) O   1 - C   2            0.55    1.25    0.024
   3. BD (   1) C   2 - C   3        /176. BD*(   1) C   3 - C   5            1.40    1.02    0.034
   3. BD (   1) C   2 - C   3        /177. BD*(   1) C   3 - H  12            0.59    1.06    0.022
   3. BD (   1) C   2 - C   3        /180. BD*(   1) C   5 - C   7            2.79    1.02    0.048
   4. BD (   1) C   2 - H  11        / 41. RY*(   1) O   1                    1.10    1.73    0.039
   4. BD (   1) C   2 - H  11        / 60. RY*(   2) C   3                    0.83    1.47    0.031
   4. BD (   1) C   2 - H  11        /175. BD*(   1) C   3 - O   4            2.76    0.88    0.044
   5. BD (   1) C   3 - O   4        /174. BD*(   1) C   2 - H  11            1.37    1.25    0.037
   5. BD (   1) C   3 - O   4        /176. BD*(   1) C   3 - C   5            0.51    1.22    0.023
   5. BD (   1) C   3 - O   4        /181. BD*(   1) C   5 - H  14            1.11    1.28    0.034
   6. BD (   1) C   3 - C   5        / 68. RY*(   1) O   4                    1.13    1.77    0.040
   6. BD (   1) C   3 - C   5        / 86. RY*(   1) O   6                    0.89    1.75    0.035
   6. BD (   1) C   3 - C   5        / 95. RY*(   1) C   7                    0.78    1.31    0.029
   6. BD (   1) C   3 - C   5        / 96. RY*(   2) C   7                    0.56    1.51    0.026
   6. BD (   1) C   3 - C   5        /171. BD*(   1) O   1 - C   2            1.29    1.22    0.036
   6. BD (   1) C   3 - C   5        /172. BD*(   2) O   1 - C   2            2.48    0.62    0.035
   6. BD (   1) C   3 - C   5        /173. BD*(   1) C   2 - C   3            0.82    1.00    0.026
   6. BD (   1) C   3 - C   5        /177. BD*(   1) C   3 - H  12            0.89    1.03    0.027
   6. BD (   1) C   3 - C   5        /178. BD*(   1) O   4 - H  13            1.12    1.05    0.031
   6. BD (   1) C   3 - C   5        /180. BD*(   1) C   5 - C   7            1.22    0.99    0.031
   6. BD (   1) C   3 - C   5        /181. BD*(   1) C   5 - H  14            0.70    1.05    0.024
   6. BD (   1) C   3 - C   5        /184. BD*(   1) C   7 - C   9            1.74    0.99    0.037
   7. BD (   1) C   3 - H  12        / 53. RY*(   4) C   2                    0.69    1.56    0.030
   7. BD (   1) C   3 - H  12        / 68. RY*(   1) O   4                    0.57    1.65    0.028
   7. BD (   1) C   3 - H  12        / 78. RY*(   2) C   5                    0.62    1.44    0.027
   7. BD (   1) C   3 - H  12        /171. BD*(   1) O   1 - C   2            0.99    1.11    0.030
   7. BD (   1) C   3 - H  12        /172. BD*(   2) O   1 - C   2            6.01    0.50    0.049
   7. BD (   1) C   3 - H  12        /178. BD*(   1) O   4 - H  13            0.82    0.94    0.025
   7. BD (   1) C   3 - H  12        /179. BD*(   1) C   5 - O   6            4.47    0.82    0.054
   8. BD (   1) O   4 - H  13        / 59. RY*(   1) C   3                    1.22    1.35    0.036
   8. BD (   1) O   4 - H  13        / 62. RY*(   4) C   3                    0.64    2.43    0.035
   8. BD (   1) O   4 - H  13        /173. BD*(   1) C   2 - C   3            1.15    1.07    0.032
   8. BD (   1) O   4 - H  13        /176. BD*(   1) C   3 - C   5            2.03    1.06    0.042
   8. BD (   1) O   4 - H  13        /177. BD*(   1) C   3 - H  12            1.04    1.10    0.030
   9. BD (   1) C   5 - O   6        / 60. RY*(   2) C   3                    0.51    1.76    0.027
   9. BD (   1) C   5 - O   6        /177. BD*(   1) C   3 - H  12            1.25    1.25    0.036
   9. BD (   1) C   5 - O   6        /185. BD*(   1) C   7 - H  16            1.21    1.27    0.035
  10. BD (   1) C   5 - C   7        / 59. RY*(   1) C   3                    1.33    1.28    0.037
  10. BD (   1) C   5 - C   7        / 86. RY*(   1) O   6                    0.58    1.75    0.029
  10. BD (   1) C   5 - C   7        /104. RY*(   1) O   8                    0.87    1.84    0.036
  10. BD (   1) C   5 - C   7        /173. BD*(   1) C   2 - C   3            1.77    1.00    0.038
  10. BD (   1) C   5 - C   7        /176. BD*(   1) C   3 - C   5            1.31    0.99    0.032
  10. BD (   1) C   5 - C   7        /181. BD*(   1) C   5 - H  14            0.82    1.05    0.026
  10. BD (   1) C   5 - C   7        /184. BD*(   1) C   7 - C   9            0.98    0.99    0.028
  10. BD (   1) C   5 - C   7        /185. BD*(   1) C   7 - H  16            0.73    1.05    0.025
  10. BD (   1) C   5 - C   7        /186. BD*(   1) O   8 - H  17            1.65    1.05    0.037
  10. BD (   1) C   5 - C   7        /187. BD*(   1) C   9 - O  10            2.35    0.90    0.041
  11. BD (   1) C   5 - H  14        / 87. RY*(   2) O   6                    0.57    1.94    0.030
  11. BD (   1) C   5 - H  14        /175. BD*(   1) C   3 - O   4            4.62    0.84    0.056
  11. BD (   1) C   5 - H  14        /182. BD*(   1) O   6 - H  15            2.68    0.94    0.045
  11. BD (   1) C   5 - H  14        /183. BD*(   1) C   7 - O   8            3.55    0.81    0.048
  12. BD (   1) O   6 - H  15        / 77. RY*(   1) C   5                    1.73    1.38    0.044
  12. BD (   1) O   6 - H  15        / 82. RY*(   6) C   5                    0.97    2.64    0.045
  12. BD (   1) O   6 - H  15        /181. BD*(   1) C   5 - H  14            3.31    1.12    0.055
  13. BD (   1) C   7 - O   8        / 78. RY*(   2) C   5                    0.60    1.77    0.029
  13. BD (   1) C   7 - O   8        /181. BD*(   1) C   5 - H  14            1.38    1.27    0.037
  13. BD (   1) C   7 - O   8        /188. BD*(   1) C   9 - H  18            1.28    1.26    0.036
  14. BD (   1) C   7 - C   9        / 77. RY*(   1) C   5                    0.94    1.31    0.032
  14. BD (   1) C   7 - C   9        /105. RY*(   2) O   8                    0.62    1.88    0.031
  14. BD (   1) C   7 - C   9        /122. RY*(   1) O  10                    0.92    1.75    0.036
  14. BD (   1) C   7 - C   9        /176. BD*(   1) C   3 - C   5            2.30    0.99    0.043
  14. BD (   1) C   7 - C   9        /180. BD*(   1) C   5 - C   7            1.57    0.99    0.036
  14. BD (   1) C   7 - C   9        /185. BD*(   1) C   7 - H  16            0.57    1.05    0.022
  14. BD (   1) C   7 - C   9        /188. BD*(   1) C   9 - H  18            0.53    1.05    0.021
  14. BD (   1) C   7 - C   9        /189. BD*(   1) C   9 - H  19            0.54    1.07    0.021
  15. BD (   1) C   7 - H  16        /179. BD*(   1) C   5 - O   6            3.70    0.82    0.049
  15. BD (   1) C   7 - H  16        /189. BD*(   1) C   9 - H  19            2.74    0.95    0.046
  16. BD (   1) O   8 - H  17        / 95. RY*(   1) C   7                    1.08    1.39    0.035
  16. BD (   1) O   8 - H  17        / 99. RY*(   5) C   7                    0.72    2.66    0.039
  16. BD (   1) O   8 - H  17        /180. BD*(   1) C   5 - C   7            2.69    1.07    0.048
  16. BD (   1) O   8 - H  17        /184. BD*(   1) C   7 - C   9            0.58    1.07    0.022
  17. BD (   1) C   9 - O  10        /180. BD*(   1) C   5 - C   7            1.56    1.21    0.039
  18. BD (   1) C   9 - H  18        /183. BD*(   1) C   7 - O   8            3.83    0.83    0.050
  19. BD (   1) C   9 - H  19        / 95. RY*(   1) C   7                    0.52    1.20    0.022
  19. BD (   1) C   9 - H  19        /123. RY*(   2) O  10                    0.61    2.03    0.032
  19. BD (   1) C   9 - H  19        /185. BD*(   1) C   7 - H  16            3.25    0.93    0.049
  19. BD (   1) C   9 - H  19        /190. BD*(   1) O  10 - H  20            2.80    0.91    0.045
  20. BD (   1) O  10 - H  20        /113. RY*(   1) C   9                    1.17    1.40    0.036
  20. BD (   1) O  10 - H  20        /117. RY*(   5) C   9                    0.58    2.09    0.031
  20. BD (   1) O  10 - H  20        /189. BD*(   1) C   9 - H  19            2.41    1.17    0.047
  21. CR (   1) O   1                / 50. RY*(   1) C   2                    6.53   19.38    0.319
  22. CR (   1) C   2                / 59. RY*(   1) C   3                    0.77   10.84    0.082
  22. CR (   1) C   2                /131. RY*(   1) H  11                    0.57   10.50    0.069
  23. CR (   1) C   3                / 79. RY*(   3) C   5                    1.20   10.98    0.102
  23. CR (   1) C   3                /135. RY*(   1) H  12                    0.61   10.49    0.072
  23. CR (   1) C   3                /175. BD*(   1) C   3 - O   4            0.64   10.47    0.073
  24. CR (   1) O   4                / 59. RY*(   1) C   3                    1.98   19.60    0.176
  24. CR (   1) O   4                / 60. RY*(   2) C   3                    0.71   19.86    0.106
  25. CR (   1) C   5                / 61. RY*(   3) C   3                    0.68   11.24    0.078
  25. CR (   1) C   5                / 96. RY*(   2) C   7                    0.72   11.03    0.080
  25. CR (   1) C   5                /143. RY*(   1) H  14                    0.59   10.50    0.070
  25. CR (   1) C   5                /179. BD*(   1) C   5 - O   6            0.70   10.45    0.077
  26. CR (   1) O   6                / 77. RY*(   1) C   5                    1.99   19.63    0.177
  26. CR (   1) O   6                / 78. RY*(   2) C   5                    0.80   19.87    0.113
  27. CR (   1) C   7                / 79. RY*(   3) C   5                    0.63   10.97    0.074
  27. CR (   1) C   7                /151. RY*(   1) H  16                    0.58   10.48    0.070
  27. CR (   1) C   7                /183. BD*(   1) C   7 - O   8            0.74   10.44    0.079
  28. CR (   1) O   8                / 95. RY*(   1) C   7                    1.66   19.63    0.161
  28. CR (   1) O   8                / 97. RY*(   3) C   7                    0.81   19.95    0.114
  29. CR (   1) C   9                / 95. RY*(   1) C   7                    0.79   10.83    0.083
  29. CR (   1) C   9                / 98. RY*(   4) C   7                    0.52   11.34    0.068
  29. CR (   1) C   9                /159. RY*(   1) H  18                    0.59   10.49    0.070
  29. CR (   1) C   9                /163. RY*(   1) H  19                    0.71   10.49    0.077
  29. CR (   1) C   9                /187. BD*(   1) C   9 - O  10            0.93   10.42    0.088
  30. CR (   1) O  10                /113. RY*(   1) C   9                    1.72   19.66    0.164
  31. LP (   1) O   1                / 50. RY*(   1) C   2                   11.42    1.15    0.102
  31. LP (   1) O   1                /173. BD*(   1) C   2 - C   3            1.78    1.06    0.039
  31. LP (   1) O   1                /174. BD*(   1) C   2 - H  11            0.59    1.08    0.023
  31. LP (   1) O   1                /178. BD*(   1) O   4 - H  13            0.99    1.12    0.030
  32. LP (   2) O   1                / 51. RY*(   2) C   2                    2.39    1.64    0.058
  32. LP (   2) O   1                / 52. RY*(   3) C   2                    1.84    1.57    0.050
  32. LP (   2) O   1                / 54. RY*(   5) C   2                    0.72    1.80    0.033
  32. LP (   2) O   1                /173. BD*(   1) C   2 - C   3           17.04    0.67    0.097
  32. LP (   2) O   1                /174. BD*(   1) C   2 - H  11           21.48    0.69    0.111
  32. LP (   2) O   1                /178. BD*(   1) O   4 - H  13            4.36    0.73    0.052
  33. LP (   1) O   4                / 59. RY*(   1) C   3                    2.74    1.22    0.052
  33. LP (   1) O   4                / 60. RY*(   2) C   3                    0.75    1.48    0.030
  33. LP (   1) O   4                /141. RY*(   3) H  13                    0.64    2.44    0.036
  33. LP (   1) O   4                /173. BD*(   1) C   2 - C   3            4.09    0.93    0.056
  34. LP (   2) O   4                / 61. RY*(   3) C   3                    1.12    1.40    0.036
  34. LP (   2) O   4                /140. RY*(   2) H  13                    2.02    1.96    0.057
  34. LP (   2) O   4                /176. BD*(   1) C   3 - C   5            5.90    0.66    0.056
  34. LP (   2) O   4                /177. BD*(   1) C   3 - H  12            9.52    0.70    0.073
  34. LP (   2) O   4                /181. BD*(   1) C   5 - H  14            0.57    0.72    0.018
  35. LP (   1) O   6                / 77. RY*(   1) C   5                    3.35    1.26    0.058
  35. LP (   1) O   6                / 78. RY*(   2) C   5                    0.69    1.50    0.029
  35. LP (   1) O   6                /149. RY*(   3) H  15                    0.67    2.42    0.036
  35. LP (   1) O   6                /176. BD*(   1) C   3 - C   5            0.81    0.93    0.025
  35. LP (   1) O   6                /180. BD*(   1) C   5 - C   7            2.48    0.94    0.043
  35. LP (   1) O   6                /181. BD*(   1) C   5 - H  14            1.55    1.00    0.035
  36. LP (   2) O   6                / 80. RY*(   4) C   5                    1.12    1.72    0.040
  36. LP (   2) O   6                / 81. RY*(   5) C   5                    0.69    2.05    0.034
  36. LP (   2) O   6                /148. RY*(   2) H  15                    1.68    2.01    0.053
  36. LP (   2) O   6                /172. BD*(   2) O   1 - C   2            0.67    0.29    0.013
  36. LP (   2) O   6                /176. BD*(   1) C   3 - C   5            8.43    0.66    0.067
  36. LP (   2) O   6                /177. BD*(   1) C   3 - H  12            0.98    0.70    0.023
  36. LP (   2) O   6                /180. BD*(   1) C   5 - C   7            4.23    0.66    0.047
  36. LP (   2) O   6                /181. BD*(   1) C   5 - H  14            0.69    0.72    0.020
  36. LP (   2) O   6                /185. BD*(   1) C   7 - H  16            0.59    0.72    0.019
  37. LP (   1) O   8                / 95. RY*(   1) C   7                    2.15    1.25    0.046
  37. LP (   1) O   8                / 97. RY*(   3) C   7                    0.89    1.56    0.034
  37. LP (   1) O   8                /157. RY*(   3) H  17                    0.65    2.41    0.036
  37. LP (   1) O   8                /182. BD*(   1) O   6 - H  15            1.09    0.99    0.029
  37. LP (   1) O   8                /184. BD*(   1) C   7 - C   9            3.61    0.93    0.052
  38. LP (   2) O   8                / 96. RY*(   2) C   7                    0.57    1.20    0.024
  38. LP (   2) O   8                /156. RY*(   2) H  17                    1.81    2.01    0.055
  38. LP (   2) O   8                /180. BD*(   1) C   5 - C   7            2.53    0.68    0.037
  38. LP (   2) O   8                /182. BD*(   1) O   6 - H  15            2.56    0.75    0.039
  38. LP (   2) O   8                /184. BD*(   1) C   7 - C   9            0.94    0.69    0.023
  38. LP (   2) O   8                /185. BD*(   1) C   7 - H  16            9.46    0.74    0.075
  39. LP (   1) O  10                /113. RY*(   1) C   9                    1.78    1.27    0.043
  39. LP (   1) O  10                /169. RY*(   3) H  20                    0.83    2.29    0.039
  39. LP (   1) O  10                /184. BD*(   1) C   7 - C   9            1.36    0.96    0.032
  39. LP (   1) O  10                /186. BD*(   1) O   8 - H  17            0.74    1.02    0.025
  39. LP (   1) O  10                /188. BD*(   1) C   9 - H  18            1.24    1.01    0.032
  39. LP (   1) O  10                /189. BD*(   1) C   9 - H  19            1.81    1.03    0.039
  40. LP (   2) O  10                /116. RY*(   4) C   9                    0.52    2.20    0.031
  40. LP (   2) O  10                /118. RY*(   6) C   9                    0.76    1.63    0.032
  40. LP (   2) O  10                /167. RY*(   1) H  20                    0.69    1.06    0.025
  40. LP (   2) O  10                /168. RY*(   2) H  20                    1.82    1.77    0.051
  40. LP (   2) O  10                /180. BD*(   1) C   5 - C   7            0.82    0.70    0.021
  40. LP (   2) O  10                /184. BD*(   1) C   7 - C   9            5.68    0.70    0.057
  40. LP (   2) O  10                /186. BD*(   1) O   8 - H  17            3.93    0.76    0.049
  40. LP (   2) O  10                /188. BD*(   1) C   9 - H  18            5.56    0.75    0.058


 Natural Bond Orbitals (Summary):

                                                            Principal Delocalizations
           NBO                        Occupancy    Energy   (geminal,vicinal,remote)
 ====================================================================================
 Molecular unit  1  (C5H10O5)
     1. BD (   1) O   1 - C   2          1.99667    -1.10043  50(g),173(g),60(v)
     2. BD (   2) O   1 - C   2          1.99132    -0.40577  177(v),176(v)
     3. BD (   1) C   2 - C   3          1.98111    -0.65207  180(v),41(v),176(g),77(v)
                                                    177(g),171(g),69(v)
     4. BD (   1) C   2 - H  11          1.98835    -0.55286  175(v),41(v),60(v)
     5. BD (   1) C   3 - O   4          1.99186    -0.85407  174(v),181(v),176(g)
     6. BD (   1) C   3 - C   5          1.96487    -0.62049  172(v),184(v),171(v),180(g)
                                                    68(v),178(v),86(v),177(g)
                                                    173(g),95(v),181(g),96(v)
     7. BD (   1) C   3 - H  12          1.95124    -0.50592  172(v),179(v),171(v),178(v)
                                                    53(v),78(v),68(v)
     8. BD (   1) O   4 - H  13          1.98632    -0.69478  176(v),59(v),173(v),177(v)
                                                    62(v)
     9. BD (   1) C   5 - O   6          1.99102    -0.84216  177(v),185(v),60(v)
    10. BD (   1) C   5 - C   7          1.97054    -0.61956  187(v),173(v),186(v),59(v)
                                                    176(g),184(g),104(v),181(g)
                                                    185(g),86(v)
    11. BD (   1) C   5 - H  14          1.96637    -0.50797  175(v),183(v),182(v),87(v)
    12. BD (   1) O   6 - H  15          1.98731    -0.69402  181(v),77(v),82(v)
    13. BD (   1) C   7 - O   8          1.99096    -0.83894  181(v),188(v),78(v)
    14. BD (   1) C   7 - C   9          1.98270    -0.62495  176(v),180(g),77(v),122(v)
                                                    105(v),185(g),189(g),188(g)
    15. BD (   1) C   7 - H  16          1.97677    -0.50518  179(v),189(v)
    16. BD (   1) O   8 - H  17          1.98713    -0.70244  180(v),95(v),99(v),184(v)
    17. BD (   1) C   9 - O  10          1.99470    -0.84475  180(v)
    18. BD (   1) C   9 - H  18          1.98592    -0.52109  183(v)
    19. BD (   1) C   9 - H  19          1.97840    -0.50761  185(v),190(v),123(v),95(v)
    20. BD (   1) O  10 - H  20          1.99026    -0.72169  189(v),113(v),117(v)
    21. CR (   1) O   1                  1.99973   -18.91099  50(v)
    22. CR (   1) C   2                  1.99935   -10.17983  59(v),131(v)
    23. CR (   1) C   3                  1.99892   -10.13768  79(v),175(g),135(v)
    24. CR (   1) O   4                  1.99974   -18.93753  59(v),60(v)
    25. CR (   1) C   5                  1.99891   -10.13550  96(v),179(g),61(v),143(v)
    26. CR (   1) O   6                  1.99975   -18.93833  77(v),78(v)
    27. CR (   1) C   7                  1.99894   -10.13233  183(g),79(v),151(v)
    28. CR (   1) O   8                  1.99974   -18.94442  95(v),97(v)
    29. CR (   1) C   9                  1.99907   -10.13960  187(g),95(v),163(v),159(v)
                                                    98(v)
    30. CR (   1) O  10                  1.99977   -18.97833  113(v)
    31. LP (   1) O   1                  1.98068    -0.68343  50(v),173(v),178(r),174(v)
    32. LP (   2) O   1                  1.86914    -0.29556  174(v),173(v),178(r),51(v)
                                                    52(v),54(v)
    33. LP (   1) O   4                  1.97503    -0.55709  173(v),59(v),60(v),141(v)
    34. LP (   2) O   4                  1.94099    -0.29241  177(v),176(v),140(v),61(v)
                                                    181(r)
    35. LP (   1) O   6                  1.97363    -0.56803  77(v),180(v),181(v),176(v)
                                                    78(v),149(v)
    36. LP (   2) O   6                  1.94410    -0.29548  176(v),180(v),148(v),80(v)
                                                    177(r),81(v),181(v),172(r)
                                                    185(r)
    37. LP (   1) O   8                  1.97370    -0.55751  184(v),95(v),182(r),97(v)
                                                    157(v)
    38. LP (   2) O   8                  1.94156    -0.31385  185(v),182(r),180(v),156(v)
                                                    184(v),96(v)
    39. LP (   1) O  10                  1.98059    -0.58964  189(v),113(v),184(v),188(v)
                                                    169(v),186(r)
    40. LP (   2) O  10                  1.94190    -0.32749  184(v),188(v),186(r),168(v)
                                                    180(r),118(v),167(v),116(v)
    41. RY*(   1) O   1                  0.00372     1.17921   
    42. RY*(   2) O   1                  0.00037     1.07580   
    43. RY*(   3) O   1                  0.00030     1.38268   
    44. RY*(   4) O   1                  0.00009     1.54766   
    45. RY*(   5) O   1                  0.00001     2.57192   
    46. RY*(   6) O   1                  0.00001     2.94576   
    47. RY*(   7) O   1                  0.00000     2.76134   
    48. RY*(   8) O   1                  0.00001     2.74917   
    49. RY*(   9) O   1                  0.00001     2.75101   
    50. RY*(   1) C   2                  0.01336     0.46712   
    51. RY*(   2) C   2                  0.00714     1.34678   
    52. RY*(   3) C   2                  0.00388     1.27042   
    53. RY*(   4) C   2                  0.00145     1.05528   
    54. RY*(   5) C   2                  0.00059     1.50775   
    55. RY*(   6) C   2                  0.00019     1.36968   
    56. RY*(   7) C   2                  0.00011     1.97401   
    57. RY*(   8) C   2                  0.00003     2.13828   
    58. RY*(   9) C   2                  0.00000     1.86820   
    59. RY*(   1) C   3                  0.00668     0.65915   
    60. RY*(   2) C   3                  0.00532     0.92031   
    61. RY*(   3) C   3                  0.00455     1.10812   
    62. RY*(   4) C   3                  0.00166     1.73060   
    63. RY*(   5) C   3                  0.00110     1.61661   
    64. RY*(   6) C   3                  0.00067     1.52712   
    65. RY*(   7) C   3                  0.00029     2.00698   
    66. RY*(   8) C   3                  0.00016     2.08253   
    67. RY*(   9) C   3                  0.00008     2.08949   
    68. RY*(   1) O   4                  0.00277     1.14699   
    69. RY*(   2) O   4                  0.00134     1.28425   
    70. RY*(   3) O   4                  0.00030     1.55457   
    71. RY*(   4) O   4                  0.00008     1.24081   
    72. RY*(   5) O   4                  0.00004     2.77635   
    73. RY*(   6) O   4                  0.00000     2.97415   
    74. RY*(   7) O   4                  0.00001     2.81818   
    75. RY*(   8) O   4                  0.00001     3.18259   
    76. RY*(   9) O   4                  0.00001     2.87147   
    77. RY*(   1) C   5                  0.00756     0.68834   
    78. RY*(   2) C   5                  0.00554     0.92975   
    79. RY*(   3) C   5                  0.00416     0.84036   
    80. RY*(   4) C   5                  0.00243     1.42605   
    81. RY*(   5) C   5                  0.00165     1.74981   
    82. RY*(   6) C   5                  0.00122     1.94537   
    83. RY*(   7) C   5                  0.00036     2.11961   
    84. RY*(   8) C   5                  0.00016     2.11371   
    85. RY*(   9) C   5                  0.00010     2.18137   
    86. RY*(   1) O   6                  0.00315     1.12599   
    87. RY*(   2) O   6                  0.00099     1.43240   
    88. RY*(   3) O   6                  0.00047     1.53093   
    89. RY*(   4) O   6                  0.00005     1.21187   
    90. RY*(   5) O   6                  0.00003     2.80597   
    91. RY*(   6) O   6                  0.00002     2.67817   
    92. RY*(   7) O   6                  0.00002     3.04649   
    93. RY*(   8) O   6                  0.00000     3.15569   
    94. RY*(   9) O   6                  0.00000     2.88174   
    95. RY*(   1) C   7                  0.00645     0.68928   
    96. RY*(   2) C   7                  0.00450     0.88977   
    97. RY*(   3) C   7                  0.00422     1.00604   
    98. RY*(   4) C   7                  0.00234     1.19811   
    99. RY*(   5) C   7                  0.00140     1.96045   
   100. RY*(   6) C   7                  0.00073     1.78131   
   101. RY*(   7) C   7                  0.00035     2.10242   
   102. RY*(   8) C   7                  0.00018     2.07115   
   103. RY*(   9) C   7                  0.00010     2.11933   
   104. RY*(   1) O   8                  0.00235     1.21954   
   105. RY*(   2) O   8                  0.00163     1.25722   
   106. RY*(   3) O   8                  0.00048     1.59367   
   107. RY*(   4) O   8                  0.00010     1.72039   
   108. RY*(   5) O   8                  0.00003     2.45882   
   109. RY*(   6) O   8                  0.00001     2.75745   
   110. RY*(   7) O   8                  0.00002     2.89334   
   111. RY*(   8) O   8                  0.00001     3.17387   
   112. RY*(   9) O   8                  0.00001     2.75920   
   113. RY*(   1) C   9                  0.00464     0.68287   
   114. RY*(   2) C   9                  0.00343     1.11652   
   115. RY*(   3) C   9                  0.00144     1.19950   
   116. RY*(   4) C   9                  0.00122     1.87036   
   117. RY*(   5) C   9                  0.00093     1.36932   
   118. RY*(   6) C   9                  0.00031     1.30395   
   119. RY*(   7) C   9                  0.00013     2.03058   
   120. RY*(   8) C   9                  0.00006     1.89658   
   121. RY*(   9) C   9                  0.00001     2.14080   
   122. RY*(   1) O  10                  0.00206     1.12798   
   123. RY*(   2) O  10                  0.00089     1.52517   
   124. RY*(   3) O  10                  0.00035     1.41102   
   125. RY*(   4) O  10                  0.00006     1.79585   
   126. RY*(   5) O  10                  0.00004     2.34458   
   127. RY*(   6) O  10                  0.00000     2.61907   
   128. RY*(   7) O  10                  0.00001     2.76219   
   129. RY*(   8) O  10                  0.00001     2.68052   
   130. RY*(   9) O  10                  0.00000     3.13054   
   131. RY*(   1) H  11                  0.00460     0.32287   
   132. RY*(   2) H  11                  0.00009     2.24156   
   133. RY*(   3) H  11                  0.00005     1.89845   
   134. RY*(   4) H  11                  0.00003     1.63179   
   135. RY*(   1) H  12                  0.00440     0.35032   
   136. RY*(   2) H  12                  0.00026     1.88549   
   137. RY*(   3) H  12                  0.00009     1.94257   
   138. RY*(   4) H  12                  0.00005     2.24425   
   139. RY*(   1) H  13                  0.00568     0.58087   
   140. RY*(   2) H  13                  0.00158     1.67113   
   141. RY*(   3) H  13                  0.00101     1.88614   
   142. RY*(   4) H  13                  0.00003     2.24655   
   143. RY*(   1) H  14                  0.00382     0.36854   
   144. RY*(   2) H  14                  0.00015     1.89926   
   145. RY*(   3) H  14                  0.00010     1.96540   
   146. RY*(   4) H  14                  0.00004     2.25785   
   147. RY*(   1) H  15                  0.00515     0.54800   
   148. RY*(   2) H  15                  0.00137     1.71922   
   149. RY*(   3) H  15                  0.00099     1.84865   
   150. RY*(   4) H  15                  0.00005     2.33913   
   151. RY*(   1) H  16                  0.00461     0.35083   
   152. RY*(   2) H  16                  0.00023     1.87328   
   153. RY*(   3) H  16                  0.00010     1.93746   
   154. RY*(   4) H  16                  0.00004     2.25206   
   155. RY*(   1) H  17                  0.00480     0.55357   
   156. RY*(   2) H  17                  0.00147     1.69357   
   157. RY*(   3) H  17                  0.00100     1.85336   
   158. RY*(   4) H  17                  0.00003     2.28408   
   159. RY*(   1) H  18                  0.00252     0.34957   
   160. RY*(   2) H  18                  0.00022     1.75828   
   161. RY*(   3) H  18                  0.00011     1.94656   
   162. RY*(   4) H  18                  0.00003     2.20539   
   163. RY*(   1) H  19                  0.00551     0.35434   
   164. RY*(   2) H  19                  0.00020     1.81933   
   165. RY*(   3) H  19                  0.00012     1.95199   
   166. RY*(   4) H  19                  0.00005     2.18934   
   167. RY*(   1) H  20                  0.00192     0.73561   
   168. RY*(   2) H  20                  0.00152     1.44060   
   169. RY*(   3) H  20                  0.00105     1.70284   
   170. RY*(   4) H  20                  0.00002     2.28791   
   171. BD*(   1) O   1 - C   2          0.00616     0.60007   
   172. BD*(   2) O   1 - C   2          0.05045    -0.00261   
   173. BD*(   1) C   2 - C   3          0.06943     0.37741   
   174. BD*(   1) C   2 - H  11          0.05886     0.39461   
   175. BD*(   1) C   3 - O   4          0.02047     0.32735   
   176. BD*(   1) C   3 - C   5          0.05634     0.36645   
   177. BD*(   1) C   3 - H  12          0.04096     0.40691   
   178. BD*(   1) O   4 - H  13          0.03028     0.43295   
   179. BD*(   1) C   5 - O   6          0.02320     0.30987   
   180. BD*(   1) C   5 - C   7          0.04826     0.36830   
   181. BD*(   1) C   5 - H  14          0.02706     0.42726   
   182. BD*(   1) O   6 - H  15          0.02178     0.43320   
   183. BD*(   1) C   7 - O   8          0.02529     0.30400   
   184. BD*(   1) C   7 - C   9          0.04086     0.37189   
   185. BD*(   1) C   7 - H  16          0.04005     0.42622   
   186. BD*(   1) O   8 - H  17          0.02393     0.42870   
   187. BD*(   1) C   9 - O  10          0.01258     0.28244   
   188. BD*(   1) C   9 - H  18          0.02463     0.42146   
   189. BD*(   1) C   9 - H  19          0.02216     0.44446   
   190. BD*(   1) O  10 - H  20          0.00832     0.40547   
       -------------------------------
              Total Lewis   79.16907  ( 98.9613%)
        Valence non-Lewis    0.65107  (  0.8138%)
        Rydberg non-Lewis    0.17986  (  0.2248%)
       -------------------------------
            Total unit  1   80.00000  (100.0000%)
           Charge unit  1    0.00000
 Unable to Open any file for archive entry.
 1\1\GINC-COMPUTE-1-6\SP\RB3LYP\def2SVP\C5H10O5\ZAHRT2\09-Jan-2021\0\\#
  b3lyp/def2svp pop=NBO geom=NewRedundant\\79\\0,1\O,0,3.5517,-0.198846
 ,0.178563\C,0,2.588687,-0.682926,-0.363861\C,0,1.35545,0.148466,-0.667
 996\O,0,1.5042,1.426984,-0.139135\C,0,0.115289,-0.574205,-0.113616\O,0
 ,0.251051,-0.795699,1.267537\C,0,-1.206946,0.160781,-0.392257\O,0,-1.3
 29198,1.21224,0.538656\C,0,-2.39849,-0.787128,-0.22355\O,0,-3.608147,-
 0.052826,-0.121383\H,0,2.564006,-1.755017,-0.677094\H,0,1.26555,0.1721
 19,-1.780094\H,0,2.410056,1.455182,0.220256\H,0,0.068502,-1.563749,-0.
 605925\H,0,0.030798,0.062161,1.670828\H,0,-1.194469,0.555274,-1.431263
 \H,0,-2.284507,1.315334,0.686789\H,0,-2.428592,-1.530995,-1.04122\H,0,
 -2.278129,-1.325635,0.728457\H,0,-3.834013,0.290568,-0.996968\\Version
 =ES64L-G16RevC.01\State=1-A\HF=-572.2057375\RMSD=9.618e-09\Dipole=-0.9
 361026,-0.4663816,-1.266627\Quadrupole=-2.2911591,-0.8840398,3.1751989
 ,-1.6189374,1.7768216,2.580585\PG=C01 [X(C5H10O5)]\\@
 The archive entry for this job was punched.


 PATIENCE IS THE ABILITY TO IDLE YOUR MOTOR WHEN
 YOU FEEL LIKE STRIPPING YOUR GEARS.
 File lengths (MBytes):  RWF=     23 Int=      0 D2E=      0 Chk=      3 Scr=      1
 Normal termination of Gaussian 16
