# Supplementary material for: Machine-Learning-Guided Discovery of Electrochemical Reactions
Source: J Am Chem Soc. 2022 Dec 2;144(49):22599–610. doi: 10.1021/jacs.2c08997 (PMC9756344; doi:10.1021/jacs.2c08997)
Supplement: Supplementary file 3 — ja2c08997_si_003.zip [file ja2c08997_si_003.zip › Oxidation Site Selectivity/Nlogs_notimes/80.log]

 Entering Gaussian System, Link 0=g16
 Input=80.com
 Output=80.log
 Initial command:
  
 Copyright (c) 1988-2019, Gaussian, Inc.  All Rights Reserved.
  
 This is part of the Gaussian(R) 16 program.  It is based on
 the Gaussian(R) 09 system (copyright 2009, Gaussian, Inc.),
 the Gaussian(R) 03 system (copyright 2003, Gaussian, Inc.),
 the Gaussian(R) 98 system (copyright 1998, Gaussian, Inc.),
 the Gaussian(R) 94 system (copyright 1995, Gaussian, Inc.),
 the Gaussian 92(TM) system (copyright 1992, Gaussian, Inc.),
 the Gaussian 90(TM) system (copyright 1990, Gaussian, Inc.),
 the Gaussian 88(TM) system (copyright 1988, Gaussian, Inc.),
 the Gaussian 86(TM) system (copyright 1986, Carnegie Mellon
 University), and the Gaussian 82(TM) system (copyright 1983,
 Carnegie Mellon University). Gaussian is a federally registered
 trademark of Gaussian, Inc.
  
 This software contains proprietary and confidential information,
 including trade secrets, belonging to Gaussian, Inc.
  
 This software is provided under written license and may be
 used, copied, transmitted, or stored only in accord with that
 written license.
  
 The following legend is applicable only to US Government
 contracts under FAR:
  
                    RESTRICTED RIGHTS LEGEND
  
 Use, reproduction and disclosure by the US Government is
 subject to restrictions as set forth in subparagraphs (a)
 and (c) of the Commercial Computer Software - Restricted
 Rights clause in FAR 52.227-19.
  
 Gaussian, Inc.
 340 Quinnipiac St., Bldg. 40, Wallingford CT 06492
  
  
 ---------------------------------------------------------------
 Warning -- This program may not be used in any manner that
 competes with the business of Gaussian, Inc. or will provide
 assistance to any competitor of Gaussian, Inc.  The licensee
 of this program is prohibited from giving any competitor of
 Gaussian, Inc. access to this program.  By using this program,
 the user acknowledges that Gaussian, Inc. is engaged in the
 business of creating and licensing software in the field of
 computational chemistry and represents and warrants to the
 licensee that it is not a competitor of Gaussian, Inc. and that
 it will not use this program in any manner prohibited above.
 ---------------------------------------------------------------
  

 Cite this work as:
 Gaussian 16, Revision C.01,
 M. J. Frisch, G. W. Trucks, H. B. Schlegel, G. E. Scuseria, 
 M. A. Robb, J. R. Cheeseman, G. Scalmani, V. Barone, 
 G. A. Petersson, H. Nakatsuji, X. Li, M. Caricato, A. V. Marenich, 
 J. Bloino, B. G. Janesko, R. Gomperts, B. Mennucci, H. P. Hratchian, 
 J. V. Ortiz, A. F. Izmaylov, J. L. Sonnenberg, D. Williams-Young, 
 F. Ding, F. Lipparini, F. Egidi, J. Goings, B. Peng, A. Petrone, 
 T. Henderson, D. Ranasinghe, V. G. Zakrzewski, J. Gao, N. Rega, 
 G. Zheng, W. Liang, M. Hada, M. Ehara, K. Toyota, R. Fukuda, 
 J. Hasegawa, M. Ishida, T. Nakajima, Y. Honda, O. Kitao, H. Nakai, 
 T. Vreven, K. Throssell, J. A. Montgomery, Jr., J. E. Peralta, 
 F. Ogliaro, M. J. Bearpark, J. J. Heyd, E. N. Brothers, K. N. Kudin, 
 V. N. Staroverov, T. A. Keith, R. Kobayashi, J. Normand, 
 K. Raghavachari, A. P. Rendell, J. C. Burant, S. S. Iyengar, 
 J. Tomasi, M. Cossi, J. M. Millam, M. Klene, C. Adamo, R. Cammi, 
 J. W. Ochterski, R. L. Martin, K. Morokuma, O. Farkas, 
 J. B. Foresman, and D. J. Fox, Gaussian, Inc., Wallingford CT, 2019.
 
 ******************************************
 Gaussian 16:  ES64L-G16RevC.01  3-Jul-2019
                 8-Jan-2021 
 ******************************************
 %nprocshared=16
 Will use up to   16 processors via shared memory.
 %mem=7GB
 -----------------------------------------
 # b3lyp/def2svp geom=NewRedundant pop=NBO
 -----------------------------------------
 1/29=4000,38=1,172=1/1;
 2/12=2,17=6,18=5,40=1/2;
 3/5=43,7=101,11=2,25=1,30=1,74=-5/1,2,3;
 4//1;
 5/5=2,38=5/2;
 6/7=2,8=2,9=2,10=2,28=1,40=1/1,7;
 99/5=1,9=1/99;
 --
 80
 --
 Symbolic Z-matrix:
 Charge =  0 Multiplicity = 1
 O                     4.74746  -1.38986   0.267 
 C                     4.65515  -0.25789  -0.13676 
 C                     3.35461   0.46191  -0.39393 
 C                     2.10551  -0.36074  -0.10099 
 C                     0.80526   0.39554  -0.37119 
 C                    -0.44876  -0.42829  -0.07783 
 C                    -1.75414   0.32069  -0.34545 
 C                    -3.00894  -0.50341  -0.05198 
 C                    -4.30846   0.25307  -0.32227 
 H                     5.57608   0.349    -0.35289 
 H                     3.37699   1.39577   0.20151 
 H                     3.37758   0.80821  -1.44593 
 H                     2.13494  -0.69603   0.94952 
 H                     2.13554  -1.28512  -0.70222 
 H                     0.78458   0.72854  -1.42554 
 H                     0.78398   1.32058   0.23448 
 H                    -0.42632  -1.35293  -0.68327 
 H                    -0.42694  -0.76109   0.97611 
 H                    -1.77513   0.65374  -1.39986 
 H                    -1.77574   1.24583   0.2602 
 H                    -2.98508  -0.83566   1.00165 
 H                    -2.98447  -1.42743  -0.65752 
 H                    -5.19289  -0.36543  -0.102 
 H                    -4.37571   1.16391   0.29595 
 H                    -4.37509   0.56708  -1.3774 
 
                          Input orientation:                          
 ---------------------------------------------------------------------
 Center     Atomic      Atomic             Coordinates (Angstroms)
 Number     Number       Type             X           Y           Z
 ---------------------------------------------------------------------
      1          8           0        4.747459   -1.389862    0.267000
      2          6           0        4.655148   -0.257888   -0.136758
      3          6           0        3.354609    0.461908   -0.393933
      4          6           0        2.105511   -0.360741   -0.100989
      5          6           0        0.805259    0.395542   -0.371187
      6          6           0       -0.448759   -0.428286   -0.077831
      7          6           0       -1.754144    0.320693   -0.345449
      8          6           0       -3.008939   -0.503411   -0.051978
      9          6           0       -4.308463    0.253069   -0.322267
     10          1           0        5.576080    0.348997   -0.352887
     11          1           0        3.376988    1.395773    0.201513
     12          1           0        3.377582    0.808211   -1.445935
     13          1           0        2.134942   -0.696029    0.949522
     14          1           0        2.135543   -1.285121   -0.702221
     15          1           0        0.784583    0.728539   -1.425545
     16          1           0        0.783975    1.320582    0.234482
     17          1           0       -0.426321   -1.352927   -0.683272
     18          1           0       -0.426940   -0.761091    0.976108
     19          1           0       -1.775127    0.653736   -1.399862
     20          1           0       -1.775737    1.245827    0.260196
     21          1           0       -2.985078   -0.835657    1.001651
     22          1           0       -2.984469   -1.427429   -0.657520
     23          1           0       -5.192894   -0.365426   -0.101999
     24          1           0       -4.375712    1.163907    0.295952
     25          1           0       -4.375094    0.567084   -1.377397
 ---------------------------------------------------------------------
                    Distance matrix (angstroms):
                    1          2          3          4          5
     1  O    0.000000
     2  C    1.205366   0.000000
     3  C    2.409547   1.508525   0.000000
     4  C    2.859090   2.551962   1.524078   0.000000
     5  C    4.374459   3.911978   2.550315   1.528275   0.000000
     6  C    5.295680   5.107091   3.918925   2.555268   1.528827
     7  C    6.750699   6.438737   5.110934   3.926964   2.560626
     8  C    7.813403   7.668488   6.445426   5.116674   3.931682
     9  C    9.222591   8.980079   7.666252   6.447076   5.115940
    10  H    2.023488   1.123894   2.224718   3.551343   4.771083
    11  H    3.105195   2.117242   1.107773   2.189407   2.818197
    12  H    3.105195   2.117236   1.107773   2.189405   2.818196
    13  H    2.787918   2.779103   2.152505   1.103113   2.168837
    14  H    2.787914   2.779094   2.152503   1.103113   2.168840
    15  H    4.801742   4.197057   2.782148   2.164678   1.105887
    16  H    4.801746   4.197066   2.782155   2.164681   1.105887
    17  H    5.260455   5.226770   4.203900   2.780946   2.161326
    18  H    5.260475   5.226787   4.203909   2.780958   2.161323
    19  H    7.035543   6.616263   5.230954   4.216111   2.789844
    20  H    7.035553   6.616269   5.230953   4.216113   2.789834
    21  H    7.787104   7.746150   6.619891   5.230244   4.215114
    22  H    7.787096   7.746145   6.619893   5.230243   4.215121
    23  H    9.999813   9.848691   8.592410   7.298407   6.052221
    24  H    9.473903   9.152331   7.792727   6.669960   5.279954
    25  H    9.473893   9.152324   7.792725   6.669956   5.279956
                    6          7          8          9         10
     6  C    0.000000
     7  C    1.528600   0.000000
     8  C    2.561413   1.529636   0.000000
     9  C    3.926997   2.555320   1.527770   0.000000
    10  H    6.080996   7.330282   8.632480   9.885056   0.000000
    11  H    4.247537   5.271003   6.667175   7.787572   2.497820
    12  H    4.247531   5.270992   6.667168   7.787561   2.497803
    13  H    2.793323   4.223229   5.244008   6.635940   3.824890
    14  H    2.793322   4.223220   5.244005   6.635933   3.824875
    15  H    2.162339   2.788920   4.218435   5.232820   4.924743
    16  H    2.162339   2.788932   4.218437   5.232827   4.924759
    17  H    1.105452   2.162924   2.791080   4.216702   6.247762
    18  H    1.105451   2.162923   2.791071   4.216695   6.247782
    19  H    2.162820   1.105959   2.162885   2.782002   7.431640
    20  H    2.162819   1.105959   2.162885   2.782001   7.431648
    21  H    2.786421   2.160329   1.105030   2.165509   8.748235
    22  H    2.786422   2.160329   1.105030   2.165509   8.748228
    23  H    4.744613   3.514973   2.188881   1.101486  10.795562
    24  H    4.253910   2.827548   2.183821   1.102880  10.006160
    25  H    4.253908   2.827544   2.183820   1.102880  10.006150
                   11         12         13         14         15
    11  H    0.000000
    12  H    1.749089   0.000000
    13  H    2.545159   3.089516   0.000000
    14  H    3.089516   2.545155   1.753649   0.000000
    15  H    3.132584   2.594304   3.081202   2.530438   0.000000
    16  H    2.594312   3.132590   2.530437   3.081207   1.762443
    17  H    4.775286   4.440930   3.107668   2.562832   2.519872
    18  H    4.440938   4.775290   2.562846   3.107687   3.074853
    19  H    5.446036   5.155231   4.757112   4.420318   2.560931
    20  H    5.155241   5.446016   4.420338   4.757106   3.108786
    21  H    6.789358   7.012590   5.122189   5.415344   4.748508
    22  H    7.012599   6.789358   5.415339   5.122184   4.409514
    23  H    8.754246   8.754237   7.410275   7.410270   6.219225
    24  H    7.756741   7.954512   6.802583   7.027840   5.457264
    25  H    7.954524   7.756728   7.027842   6.802567   5.162426
                   16         17         18         19         20
    16  H    0.000000
    17  H    3.074856   0.000000
    18  H    2.519858   1.761764   0.000000
    19  H    3.108821   2.521800   3.076455   0.000000
    20  H    2.560933   3.076456   2.521806   1.762488   0.000000
    21  H    4.409498   3.107051   2.559352   3.074009   2.518896
    22  H    4.748516   2.559362   3.107040   2.518894   3.074010
    23  H    6.219229   4.902372   4.902365   3.795296   3.795297
    24  H    5.162431   4.784456   4.445338   3.146283   2.601510
    25  H    5.457280   4.445341   4.784449   2.601507   3.146276
                   21         22         23         24         25
    21  H    0.000000
    22  H    1.761545   0.000000
    23  H    2.512690   2.512687   0.000000
    24  H    2.535770   3.091875   1.779048   0.000000
    25  H    3.091875   2.535773   1.779048   1.776596   0.000000
 Stoichiometry    C8H16O
 Framework group  C1[X(C8H16O)]
 Deg. of freedom    69
 Full point group                 C1      NOp   1
 Largest Abelian subgroup         C1      NOp   1
 Largest concise Abelian subgroup C1      NOp   1
                         Standard orientation:                         
 ---------------------------------------------------------------------
 Center     Atomic      Atomic             Coordinates (Angstroms)
 Number     Number       Type             X           Y           Z
 ---------------------------------------------------------------------
      1          8           0        4.265475   -1.050374   -0.000005
      2          6           0        4.095675    0.142972   -0.000011
      3          6           0        2.748451    0.821671    0.000004
      4          6           0        1.558408   -0.130490    0.000007
      5          6           0        0.208966    0.586889    0.000012
      6          6           0       -0.985906   -0.366836    0.000008
      7          6           0       -2.339969    0.342481   -0.000007
      8          6           0       -3.535598   -0.611593    0.000004
      9          6           0       -4.884328    0.106048   -0.000010
     10          1           0        4.973042    0.845371   -0.000030
     11          1           0        2.727159    1.501288    0.874549
     12          1           0        2.727151    1.501289   -0.874540
     13          1           0        1.631300   -0.795867    0.876829
     14          1           0        1.631297   -0.795864   -0.876819
     15          1           0        0.144864    1.251968   -0.881206
     16          1           0        0.144864    1.251962    0.881237
     17          1           0       -0.920672   -1.031536   -0.880868
     18          1           0       -0.920686   -1.031520    0.880897
     19          1           0       -2.404382    1.007601   -0.881262
     20          1           0       -2.404387    1.007630    0.881225
     21          1           0       -3.468380   -1.275516    0.880787
     22          1           0       -3.468376   -1.275542   -0.880758
     23          1           0       -5.724473   -0.606291   -0.000005
     24          1           0       -4.993159    0.750595    0.888280
     25          1           0       -4.993151    0.750574   -0.888316
 ---------------------------------------------------------------------
 Rotational constants (GHZ):           7.4966773           0.3882329           0.3751119
 Standard basis: def2SVP (5D, 7F)
 There are   215 symmetry adapted cartesian basis functions of A   symmetry.
 There are   206 symmetry adapted basis functions of A   symmetry.
   206 basis functions,   337 primitive gaussians,   215 cartesian basis functions
    36 alpha electrons       36 beta electrons
       nuclear repulsion energy       429.1713323351 Hartrees.
 NAtoms=   25 NActive=   25 NUniq=   25 SFac= 1.00D+00 NAtFMM=   60 NAOKFM=F Big=F
 Integral buffers will be    131072 words long.
 Raffenetti 2 integral format.
 Two-electron integral symmetry is turned on.
 One-electron integrals computed using PRISM.
   1 Symmetry operations used in ECPInt.
 ECPInt:  NShTT=    5253 NPrTT=   17931 LenC2=    4874 LenP2D=   12937.
 LDataN:  DoStor=T MaxTD1= 4 Len=   56
 NBasis=   206 RedAO= T EigKep=  9.30D-04  NBF=   206
 NBsUse=   206 1.00D-06 EigRej= -1.00D+00 NBFU=   206
 ExpMin= 1.22D-01 ExpMax= 2.27D+03 ExpMxC= 3.41D+02 IAcc=3 IRadAn=         5 AccDes= 0.00D+00
 Harris functional with IExCor=  402 and IRadAn=       5 diagonalized for initial guess.
 HarFok:  IExCor=  402 AccDes= 0.00D+00 IRadAn=         5 IDoV= 1 UseB2=F ITyADJ=14
 ICtDFT=  3500011 ScaDFX=  1.000000  1.000000  1.000000  1.000000
 FoFCou: FMM=F IPFlag=           0 FMFlag=      100000 FMFlg1=           0
         NFxFlg=           0 DoJE=T BraDBF=F KetDBF=T FulRan=T
         wScrn=  0.000000 ICntrl=       500 IOpCl=  0 I1Cent=   200000004 NGrid=           0
         NMat0=    1 NMatS0=      1 NMatT0=    0 NMatD0=    1 NMtDS0=    0 NMtDT0=    0
 Petite list used in FoFCou.
 Requested convergence on RMS density matrix=1.00D-08 within 128 cycles.
 Requested convergence on MAX density matrix=1.00D-06.
 Requested convergence on             energy=1.00D-06.
 No special actions if energy rises.
 Integral accuracy reduced to 1.0D-05 until final iterations.
 Initial convergence to 1.0D-05 achieved.  Increase integral accuracy.
 SCF Done:  E(RB3LYP) =  -389.431193832     A.U. after   13 cycles
            NFock= 13  Conv=0.46D-08     -V/T= 2.0118

 **********************************************************************

            Population analysis using the SCF Density.

 **********************************************************************

 Orbital symmetries:
       Occupied  (A) (A) (A) (A) (A) (A) (A) (A) (A) (A) (A) (A)
                 (A) (A) (A) (A) (A) (A) (A) (A) (A) (A) (A) (A)
                 (A) (A) (A) (A) (A) (A) (A) (A) (A) (A) (A) (A)
       Virtual   (A) (A) (A) (A) (A) (A) (A) (A) (A) (A) (A) (A)
                 (A) (A) (A) (A) (A) (A) (A) (A) (A) (A) (A) (A)
                 (A) (A) (A) (A) (A) (A) (A) (A) (A) (A) (A) (A)
                 (A) (A) (A) (A) (A) (A) (A) (A) (A) (A) (A) (A)
                 (A) (A) (A) (A) (A) (A) (A) (A) (A) (A) (A) (A)
                 (A) (A) (A) (A) (A) (A) (A) (A) (A) (A) (A) (A)
                 (A) (A) (A) (A) (A) (A) (A) (A) (A) (A) (A) (A)
                 (A) (A) (A) (A) (A) (A) (A) (A) (A) (A) (A) (A)
                 (A) (A) (A) (A) (A) (A) (A) (A) (A) (A) (A) (A)
                 (A) (A) (A) (A) (A) (A) (A) (A) (A) (A) (A) (A)
                 (A) (A) (A) (A) (A) (A) (A) (A) (A) (A) (A) (A)
                 (A) (A) (A) (A) (A) (A) (A) (A) (A) (A) (A) (A)
                 (A) (A) (A) (A) (A) (A) (A) (A) (A) (A) (A) (A)
                 (A) (A) (A) (A) (A) (A) (A) (A) (A) (A) (A) (A)
                 (A) (A)
 The electronic state is 1-A.
 Alpha  occ. eigenvalues --  -19.13524 -10.27675 -10.20090 -10.18683 -10.18519
 Alpha  occ. eigenvalues --  -10.18166 -10.18128 -10.18036 -10.17804  -1.03896
 Alpha  occ. eigenvalues --   -0.80957  -0.78441  -0.74325  -0.68933  -0.63011
 Alpha  occ. eigenvalues --   -0.58194  -0.57251  -0.54878  -0.48860  -0.48180
 Alpha  occ. eigenvalues --   -0.46698  -0.44302  -0.43346  -0.43137  -0.41033
 Alpha  occ. eigenvalues --   -0.39480  -0.38282  -0.37285  -0.36748  -0.34509
 Alpha  occ. eigenvalues --   -0.34447  -0.32961  -0.32809  -0.32207  -0.31958
 Alpha  occ. eigenvalues --   -0.25719
 Alpha virt. eigenvalues --   -0.02368   0.05087   0.05938   0.07244   0.07465
 Alpha virt. eigenvalues --    0.08621   0.09533   0.10279   0.11497   0.13350
 Alpha virt. eigenvalues --    0.13981   0.15413   0.15436   0.15593   0.15941
 Alpha virt. eigenvalues --    0.17890   0.18058   0.19496   0.20784   0.21938
 Alpha virt. eigenvalues --    0.24154   0.24588   0.26327   0.30567   0.31979
 Alpha virt. eigenvalues --    0.39631   0.41323   0.41802   0.42580   0.43234
 Alpha virt. eigenvalues --    0.43978   0.46191   0.46427   0.49586   0.50439
 Alpha virt. eigenvalues --    0.51904   0.52839   0.58965   0.60401   0.62198
 Alpha virt. eigenvalues --    0.62336   0.62585   0.63383   0.64122   0.64329
 Alpha virt. eigenvalues --    0.64376   0.65399   0.65851   0.66303   0.66908
 Alpha virt. eigenvalues --    0.67307   0.68186   0.68522   0.68548   0.68990
 Alpha virt. eigenvalues --    0.69203   0.70307   0.71447   0.71524   0.72500
 Alpha virt. eigenvalues --    0.72862   0.73622   0.80207   0.81123   0.84892
 Alpha virt. eigenvalues --    0.89870   0.95945   0.98797   0.99471   1.01949
 Alpha virt. eigenvalues --    1.02729   1.03924   1.03988   1.04674   1.07270
 Alpha virt. eigenvalues --    1.12077   1.17211   1.23377   1.29891   1.30398
 Alpha virt. eigenvalues --    1.33462   1.35510   1.35749   1.37721   1.38307
 Alpha virt. eigenvalues --    1.39105   1.39669   1.41012   1.48271   1.53918
 Alpha virt. eigenvalues --    1.60002   1.60761   1.67520   1.69105   1.70825
 Alpha virt. eigenvalues --    1.73375   1.74939   1.75382   1.76670   1.77040
 Alpha virt. eigenvalues --    1.77586   1.78431   1.78721   1.80156   1.80915
 Alpha virt. eigenvalues --    1.81114   1.82048   1.82123   1.83324   1.84176
 Alpha virt. eigenvalues --    1.84559   1.84688   1.86280   1.86539   1.91049
 Alpha virt. eigenvalues --    1.91862   1.91935   1.93797   1.94244   1.94737
 Alpha virt. eigenvalues --    1.98873   1.99648   2.03558   2.05118   2.06459
 Alpha virt. eigenvalues --    2.10933   2.14115   2.16888   2.19152   2.25997
 Alpha virt. eigenvalues --    2.31318   2.33934   2.37751   2.38419   2.38798
 Alpha virt. eigenvalues --    2.40344   2.41437   2.43487   2.46296   2.46997
 Alpha virt. eigenvalues --    2.49251   2.51875   2.55035   2.55638   2.57395
 Alpha virt. eigenvalues --    2.57858   2.58776   2.60087   2.65042   2.66602
 Alpha virt. eigenvalues --    2.70897   2.78354   2.81338   2.83877   2.87976
 Alpha virt. eigenvalues --    2.88128   2.89075   2.91261   2.94621   2.95598
 Alpha virt. eigenvalues --    2.95963   2.99728   3.03497   3.06098   3.06694
 Alpha virt. eigenvalues --    3.10215   3.10567   3.15926   3.42046   3.59260
          Condensed to atoms (all electrons):
               1          2          3          4          5          6
     1  O    7.632648   0.701239  -0.138101   0.023542   0.000924  -0.000002
     2  C    0.701239   4.624420   0.158863  -0.014821   0.008984  -0.000240
     3  C   -0.138101   0.158863   5.308857   0.302902  -0.043356   0.006031
     4  C    0.023542  -0.014821   0.302902   4.641530   0.379681  -0.035250
     5  C    0.000924   0.008984  -0.043356   0.379681   4.682516   0.382034
     6  C   -0.000002  -0.000240   0.006031  -0.035250   0.382034   4.665813
     7  C    0.000000   0.000007  -0.000375   0.006266  -0.031458   0.376398
     8  C   -0.000000  -0.000000   0.000005  -0.000318   0.006661  -0.033172
     9  C   -0.000000   0.000000  -0.000000   0.000006  -0.000409   0.007627
    10  H   -0.042856   0.403988  -0.157072   0.011605  -0.000067   0.000010
    11  H    0.002240   0.001949   0.315438  -0.012597  -0.004933   0.000230
    12  H    0.002240   0.001949   0.315437  -0.012598  -0.004933   0.000230
    13  H    0.006697  -0.003998  -0.031835   0.372317  -0.019757  -0.006651
    14  H    0.006697  -0.003998  -0.031835   0.372319  -0.019758  -0.006652
    15  H   -0.000021   0.000107  -0.006940  -0.020812   0.354874  -0.020757
    16  H   -0.000021   0.000107  -0.006940  -0.020812   0.354873  -0.020756
    17  H   -0.000006  -0.000018   0.000548  -0.006869  -0.021565   0.359119
    18  H   -0.000006  -0.000018   0.000548  -0.006869  -0.021564   0.359118
    19  H   -0.000000   0.000000   0.000002   0.000430  -0.007913  -0.020843
    20  H   -0.000000   0.000000   0.000002   0.000431  -0.007913  -0.020843
    21  H    0.000000   0.000000   0.000000   0.000001   0.000380  -0.007659
    22  H    0.000000   0.000000   0.000000   0.000001   0.000380  -0.007659
    23  H    0.000000  -0.000000   0.000000  -0.000000   0.000012  -0.000480
    24  H   -0.000000  -0.000000   0.000000   0.000000  -0.000002   0.000426
    25  H   -0.000000  -0.000000   0.000000   0.000000  -0.000002   0.000426
               7          8          9         10         11         12
     1  O    0.000000  -0.000000  -0.000000  -0.042856   0.002240   0.002240
     2  C    0.000007  -0.000000   0.000000   0.403988   0.001949   0.001949
     3  C   -0.000375   0.000005  -0.000000  -0.157072   0.315438   0.315437
     4  C    0.006266  -0.000318   0.000006   0.011605  -0.012597  -0.012598
     5  C   -0.031458   0.006661  -0.000409  -0.000067  -0.004933  -0.004933
     6  C    0.376398  -0.033172   0.007627   0.000010   0.000230   0.000230
     7  C    4.671078   0.411563  -0.047792  -0.000000   0.000013   0.000013
     8  C    0.411563   4.585257   0.429744   0.000000   0.000000   0.000000
     9  C   -0.047792   0.429744   4.508796  -0.000000   0.000000   0.000000
    10  H   -0.000000   0.000000  -0.000000   0.784095   0.004680   0.004680
    11  H    0.000013   0.000000   0.000000   0.004680   0.686564  -0.019494
    12  H    0.000013   0.000000   0.000000   0.004680  -0.019494   0.686566
    13  H    0.000425  -0.000001   0.000000   0.000711  -0.009750   0.009299
    14  H    0.000425  -0.000001   0.000000   0.000711   0.009299  -0.009750
    15  H   -0.007272   0.000294   0.000007  -0.000016  -0.001891   0.007583
    16  H   -0.007272   0.000294   0.000007  -0.000016   0.007583  -0.001891
    17  H   -0.022207  -0.006912   0.000275  -0.000001   0.000024  -0.000048
    18  H   -0.022207  -0.006913   0.000275  -0.000001  -0.000048   0.000024
    19  H    0.361177  -0.027703  -0.004573  -0.000000   0.000002  -0.000008
    20  H    0.361177  -0.027704  -0.004573  -0.000000  -0.000008   0.000002
    21  H   -0.021520   0.363330  -0.023327   0.000000   0.000000  -0.000000
    22  H   -0.021520   0.363330  -0.023327   0.000000  -0.000000   0.000000
    23  H    0.007398  -0.009781   0.370329   0.000000   0.000000   0.000000
    24  H   -0.008382  -0.020566   0.383404   0.000000  -0.000000   0.000000
    25  H   -0.008382  -0.020566   0.383404   0.000000   0.000000  -0.000000
              13         14         15         16         17         18
     1  O    0.006697   0.006697  -0.000021  -0.000021  -0.000006  -0.000006
     2  C   -0.003998  -0.003998   0.000107   0.000107  -0.000018  -0.000018
     3  C   -0.031835  -0.031835  -0.006940  -0.006940   0.000548   0.000548
     4  C    0.372317   0.372319  -0.020812  -0.020812  -0.006869  -0.006869
     5  C   -0.019757  -0.019758   0.354874   0.354873  -0.021565  -0.021564
     6  C   -0.006651  -0.006652  -0.020757  -0.020756   0.359119   0.359118
     7  C    0.000425   0.000425  -0.007272  -0.007272  -0.022207  -0.022207
     8  C   -0.000001  -0.000001   0.000294   0.000294  -0.006912  -0.006913
     9  C    0.000000   0.000000   0.000007   0.000007   0.000275   0.000275
    10  H    0.000711   0.000711  -0.000016  -0.000016  -0.000001  -0.000001
    11  H   -0.009750   0.009299  -0.001891   0.007583   0.000024  -0.000048
    12  H    0.009299  -0.009750   0.007583  -0.001891  -0.000048   0.000024
    13  H    0.702097  -0.031498   0.009449  -0.011270  -0.001995   0.008316
    14  H   -0.031498   0.702097  -0.011270   0.009449   0.008317  -0.001995
    15  H    0.009449  -0.011270   0.738442  -0.035213  -0.011579   0.010192
    16  H   -0.011270   0.009449  -0.035213   0.738441   0.010192  -0.011580
    17  H   -0.001995   0.008317  -0.011579   0.010192   0.730235  -0.034075
    18  H    0.008316  -0.001995   0.010192  -0.011580  -0.034075   0.730236
    19  H    0.000025  -0.000052   0.008856  -0.002021  -0.011495   0.010086
    20  H   -0.000052   0.000025  -0.002021   0.008856   0.010086  -0.011495
    21  H   -0.000008   0.000004   0.000031  -0.000050  -0.002024   0.008890
    22  H    0.000004  -0.000008  -0.000050   0.000031   0.008889  -0.002024
    23  H    0.000000   0.000000   0.000000   0.000000   0.000008   0.000008
    24  H    0.000000  -0.000000   0.000003  -0.000007   0.000034  -0.000053
    25  H   -0.000000   0.000000  -0.000007   0.000003  -0.000053   0.000034
              19         20         21         22         23         24
     1  O   -0.000000  -0.000000   0.000000   0.000000   0.000000  -0.000000
     2  C    0.000000   0.000000   0.000000   0.000000  -0.000000  -0.000000
     3  C    0.000002   0.000002   0.000000   0.000000   0.000000   0.000000
     4  C    0.000430   0.000431   0.000001   0.000001  -0.000000   0.000000
     5  C   -0.007913  -0.007913   0.000380   0.000380   0.000012  -0.000002
     6  C   -0.020843  -0.020843  -0.007659  -0.007659  -0.000480   0.000426
     7  C    0.361177   0.361177  -0.021520  -0.021520   0.007398  -0.008382
     8  C   -0.027703  -0.027704   0.363330   0.363330  -0.009781  -0.020566
     9  C   -0.004573  -0.004573  -0.023327  -0.023327   0.370329   0.383404
    10  H   -0.000000  -0.000000   0.000000   0.000000   0.000000   0.000000
    11  H    0.000002  -0.000008   0.000000  -0.000000   0.000000  -0.000000
    12  H   -0.000008   0.000002  -0.000000   0.000000   0.000000   0.000000
    13  H    0.000025  -0.000052  -0.000008   0.000004   0.000000   0.000000
    14  H   -0.000052   0.000025   0.000004  -0.000008   0.000000  -0.000000
    15  H    0.008856  -0.002021   0.000031  -0.000050   0.000000   0.000003
    16  H   -0.002021   0.008856  -0.000050   0.000031   0.000000  -0.000007
    17  H   -0.011495   0.010086  -0.002024   0.008889   0.000008   0.000034
    18  H    0.010086  -0.011495   0.008890  -0.002024   0.000008  -0.000053
    19  H    0.735492  -0.035583   0.010240  -0.011533  -0.000073  -0.001809
    20  H   -0.035583   0.735493  -0.011533   0.010240  -0.000073   0.008123
    21  H    0.010240  -0.011533   0.727446  -0.033617  -0.006206  -0.009391
    22  H   -0.011533   0.010240  -0.033617   0.727446  -0.006206   0.008841
    23  H   -0.000073  -0.000073  -0.006206  -0.006206   0.686596  -0.025077
    24  H   -0.001809   0.008123  -0.009391   0.008841  -0.025077   0.685870
    25  H    0.008123  -0.001809   0.008841  -0.009391  -0.025077  -0.026906
              25
     1  O   -0.000000
     2  C   -0.000000
     3  C    0.000000
     4  C    0.000000
     5  C   -0.000002
     6  C    0.000426
     7  C   -0.008382
     8  C   -0.020566
     9  C    0.383404
    10  H    0.000000
    11  H    0.000000
    12  H   -0.000000
    13  H   -0.000000
    14  H    0.000000
    15  H   -0.000007
    16  H    0.000003
    17  H   -0.000053
    18  H    0.000034
    19  H    0.008123
    20  H   -0.001809
    21  H    0.008841
    22  H   -0.009391
    23  H   -0.025077
    24  H   -0.026906
    25  H    0.685870
 Mulliken charges:
               1
     1  O   -0.195212
     2  C    0.121483
     3  C    0.007820
     4  C    0.019915
     5  C    0.012312
     6  C    0.023501
     7  C    0.002447
     8  C   -0.006840
     9  C    0.020123
    10  H   -0.010452
    11  H    0.020699
    12  H    0.020698
    13  H    0.007475
    14  H    0.007475
    15  H   -0.011988
    16  H   -0.011988
    17  H   -0.008881
    18  H   -0.008881
    19  H   -0.010828
    20  H   -0.010828
    21  H   -0.003828
    22  H   -0.003828
    23  H    0.008622
    24  H    0.005492
    25  H    0.005492
 Sum of Mulliken charges =  -0.00000
 Mulliken charges with hydrogens summed into heavy atoms:
               1
     1  O   -0.195212
     2  C    0.111031
     3  C    0.049218
     4  C    0.034864
     5  C   -0.011664
     6  C    0.005739
     7  C   -0.019209
     8  C   -0.014496
     9  C    0.039729
 Electronic spatial extent (au):  <R**2>=           2909.5988
 Charge=             -0.0000 electrons
 Dipole moment (field-independent basis, Debye):
    X=             -1.0192    Y=              2.2165    Z=             -0.0000  Tot=              2.4396
 Quadrupole moment (field-independent basis, Debye-Ang):
   XX=            -65.7705   YY=            -60.8359   ZZ=            -57.2923
   XY=             10.0260   XZ=             -0.0000   YZ=              0.0000
 Traceless Quadrupole moment (field-independent basis, Debye-Ang):
   XX=             -4.4709   YY=              0.4637   ZZ=              4.0073
   XY=             10.0260   XZ=             -0.0000   YZ=              0.0000
 Octapole moment (field-independent basis, Debye-Ang**2):
  XXX=            -11.2815  YYY=             -1.5416  ZZZ=             -0.0000  XYY=             -1.1162
  XXY=             37.9144  XXZ=             -0.0000  XZZ=              8.5095  YZZ=             -1.0649
  YYZ=              0.0000  XYZ=             -0.0001
 Hexadecapole moment (field-independent basis, Debye-Ang**3):
 XXXX=          -3760.3026 YYYY=           -242.7401 ZZZZ=           -108.5419 XXXY=            174.0091
 XXXZ=             -0.0005 YYYX=             -5.2795 YYYZ=              0.0001 ZZZX=             -0.0000
 ZZZY=              0.0000 XXYY=           -669.1995 XXZZ=           -598.6394 YYZZ=            -54.3234
 XXYZ=             -0.0001 YYXZ=              0.0000 ZZXY=             -6.6777
 N-N= 4.291713323351D+02 E-N=-1.760379319689D+03  KE= 3.849023224469D+02
 ******************************Gaussian NBO Version 3.1******************************
             N A T U R A L   A T O M I C   O R B I T A L   A N D
          N A T U R A L   B O N D   O R B I T A L   A N A L Y S I S
 ******************************Gaussian NBO Version 3.1******************************
       /RESON  / : Allow strongly delocalized NBO set

 Analyzing the SCF density

 Job title: 80                                                              

 Storage needed:    129414 in NPA,    171001 in NBO ( 939520721 available)
 GSVD:  LWork=       24394 too small for GESVD, short by       10853 words or       10853 for optimal perf.


 NATURAL POPULATIONS:  Natural atomic orbital occupancies 
                                                          
   NAO  Atom  No  lang   Type(AO)    Occupancy      Energy
 ----------------------------------------------------------
     1    O    1  S      Cor( 1S)     1.99974     -18.88674
     2    O    1  S      Val( 2S)     1.69536      -0.87113
     3    O    1  S      Ryd( 3S)     0.00187       1.34404
     4    O    1  px     Val( 2p)     1.87610      -0.26976
     5    O    1  px     Ryd( 3p)     0.00354       1.17074
     6    O    1  py     Val( 2p)     1.62547      -0.32400
     7    O    1  py     Ryd( 3p)     0.00083       1.01240
     8    O    1  pz     Val( 2p)     1.32690      -0.25162
     9    O    1  pz     Ryd( 3p)     0.00024       1.02872
    10    O    1  dxy    Ryd( 3d)     0.00155       2.96894
    11    O    1  dxz    Ryd( 3d)     0.00005       2.64248
    12    O    1  dyz    Ryd( 3d)     0.00194       2.85881
    13    O    1  dx2y2  Ryd( 3d)     0.00119       3.22589
    14    O    1  dz2    Ryd( 3d)     0.00035       2.85796

    15    C    2  S      Cor( 1S)     1.99939     -10.16729
    16    C    2  S      Val( 2S)     0.91519      -0.19208
    17    C    2  S      Ryd( 3S)     0.00758       0.49878
    18    C    2  px     Val( 2p)     1.05728      -0.05472
    19    C    2  px     Ryd( 3p)     0.00353       0.65264
    20    C    2  py     Val( 2p)     0.82850       0.00328
    21    C    2  py     Ryd( 3p)     0.01667       0.61035
    22    C    2  pz     Val( 2p)     0.71281      -0.12835
    23    C    2  pz     Ryd( 3p)     0.00170       0.48828
    24    C    2  dxy    Ryd( 3d)     0.00429       2.43997
    25    C    2  dxz    Ryd( 3d)     0.00030       1.87714
    26    C    2  dyz    Ryd( 3d)     0.00283       1.95366
    27    C    2  dx2y2  Ryd( 3d)     0.00198       2.34860
    28    C    2  dz2    Ryd( 3d)     0.00052       2.13540

    29    C    3  S      Cor( 1S)     1.99909     -10.08043
    30    C    3  S      Val( 2S)     1.04400      -0.23511
    31    C    3  S      Ryd( 3S)     0.00120       0.90464
    32    C    3  px     Val( 2p)     1.07951      -0.09915
    33    C    3  px     Ryd( 3p)     0.00241       0.63461
    34    C    3  py     Val( 2p)     1.16773      -0.09311
    35    C    3  py     Ryd( 3p)     0.00222       0.57760
    36    C    3  pz     Val( 2p)     1.22049      -0.09807
    37    C    3  pz     Ryd( 3p)     0.00166       0.70912
    38    C    3  dxy    Ryd( 3d)     0.00067       2.26051
    39    C    3  dxz    Ryd( 3d)     0.00029       1.99855
    40    C    3  dyz    Ryd( 3d)     0.00094       2.46649
    41    C    3  dx2y2  Ryd( 3d)     0.00072       2.16225
    42    C    3  dz2    Ryd( 3d)     0.00044       2.23396

    43    C    4  S      Cor( 1S)     1.99914     -10.06238
    44    C    4  S      Val( 2S)     1.00765      -0.20253
    45    C    4  S      Ryd( 3S)     0.00200       0.92276
    46    C    4  px     Val( 2p)     1.03574      -0.06741
    47    C    4  px     Ryd( 3p)     0.00629       0.70105
    48    C    4  py     Val( 2p)     1.14058      -0.07057
    49    C    4  py     Ryd( 3p)     0.00272       0.61790
    50    C    4  pz     Val( 2p)     1.23047      -0.07610
    51    C    4  pz     Ryd( 3p)     0.00357       0.76668
    52    C    4  dxy    Ryd( 3d)     0.00080       2.29464
    53    C    4  dxz    Ryd( 3d)     0.00033       2.04390
    54    C    4  dyz    Ryd( 3d)     0.00097       2.48951
    55    C    4  dx2y2  Ryd( 3d)     0.00048       2.16001
    56    C    4  dz2    Ryd( 3d)     0.00051       2.26711

    57    C    5  S      Cor( 1S)     1.99913     -10.06037
    58    C    5  S      Val( 2S)     1.00656      -0.20078
    59    C    5  S      Ryd( 3S)     0.00158       0.93102
    60    C    5  px     Val( 2p)     1.04271      -0.06511
    61    C    5  px     Ryd( 3p)     0.00317       0.71074
    62    C    5  py     Val( 2p)     1.14122      -0.06981
    63    C    5  py     Ryd( 3p)     0.00191       0.61995
    64    C    5  pz     Val( 2p)     1.21436      -0.07351
    65    C    5  pz     Ryd( 3p)     0.00292       0.78601
    66    C    5  dxy    Ryd( 3d)     0.00076       2.29378
    67    C    5  dxz    Ryd( 3d)     0.00035       2.04873
    68    C    5  dyz    Ryd( 3d)     0.00106       2.48978
    69    C    5  dx2y2  Ryd( 3d)     0.00058       2.16291
    70    C    5  dz2    Ryd( 3d)     0.00048       2.27020

    71    C    6  S      Cor( 1S)     1.99913     -10.05621
    72    C    6  S      Val( 2S)     1.00616      -0.19753
    73    C    6  S      Ryd( 3S)     0.00165       0.93381
    74    C    6  px     Val( 2p)     1.04148      -0.06092
    75    C    6  px     Ryd( 3p)     0.00323       0.71971
    76    C    6  py     Val( 2p)     1.13985      -0.06622
    77    C    6  py     Ryd( 3p)     0.00199       0.62355
    78    C    6  pz     Val( 2p)     1.21712      -0.07033
    79    C    6  pz     Ryd( 3p)     0.00307       0.78516
    80    C    6  dxy    Ryd( 3d)     0.00076       2.29808
    81    C    6  dxz    Ryd( 3d)     0.00036       2.05286
    82    C    6  dyz    Ryd( 3d)     0.00105       2.49367
    83    C    6  dx2y2  Ryd( 3d)     0.00056       2.16860
    84    C    6  dz2    Ryd( 3d)     0.00048       2.27387

    85    C    7  S      Cor( 1S)     1.99913     -10.05567
    86    C    7  S      Val( 2S)     1.00882      -0.19809
    87    C    7  S      Ryd( 3S)     0.00178       0.91585
    88    C    7  px     Val( 2p)     1.04373      -0.06141
    89    C    7  px     Ryd( 3p)     0.00325       0.70477
    90    C    7  py     Val( 2p)     1.14067      -0.06581
    91    C    7  py     Ryd( 3p)     0.00190       0.61867
    92    C    7  pz     Val( 2p)     1.21470      -0.06895
    93    C    7  pz     Ryd( 3p)     0.00290       0.77436
    94    C    7  dxy    Ryd( 3d)     0.00076       2.28961
    95    C    7  dxz    Ryd( 3d)     0.00035       2.04954
    96    C    7  dyz    Ryd( 3d)     0.00106       2.49344
    97    C    7  dx2y2  Ryd( 3d)     0.00057       2.16742
    98    C    7  dz2    Ryd( 3d)     0.00047       2.27213

    99    C    8  S      Cor( 1S)     1.99914     -10.05919
   100    C    8  S      Val( 2S)     1.01369      -0.20276
   101    C    8  S      Ryd( 3S)     0.00122       0.91077
   102    C    8  px     Val( 2p)     1.04146      -0.06289
   103    C    8  px     Ryd( 3p)     0.00244       0.63895
   104    C    8  py     Val( 2p)     1.13794      -0.06370
   105    C    8  py     Ryd( 3p)     0.00139       0.57496
   106    C    8  pz     Val( 2p)     1.21494      -0.06621
   107    C    8  pz     Ryd( 3p)     0.00273       0.73036
   108    C    8  dxy    Ryd( 3d)     0.00077       2.28535
   109    C    8  dxz    Ryd( 3d)     0.00035       2.04399
   110    C    8  dyz    Ryd( 3d)     0.00103       2.49396
   111    C    8  dx2y2  Ryd( 3d)     0.00060       2.15179
   112    C    8  dz2    Ryd( 3d)     0.00050       2.26864

   113    C    9  S      Cor( 1S)     1.99925     -10.06140
   114    C    9  S      Val( 2S)     1.08810      -0.22682
   115    C    9  S      Ryd( 3S)     0.00037       0.87088
   116    C    9  px     Val( 2p)     1.11993      -0.06292
   117    C    9  px     Ryd( 3p)     0.00200       0.55905
   118    C    9  py     Val( 2p)     1.18952      -0.06726
   119    C    9  py     Ryd( 3p)     0.00197       0.59253
   120    C    9  pz     Val( 2p)     1.21631      -0.06864
   121    C    9  pz     Ryd( 3p)     0.00112       0.59185
   122    C    9  dxy    Ryd( 3d)     0.00073       2.37217
   123    C    9  dxz    Ryd( 3d)     0.00021       2.07338
   124    C    9  dyz    Ryd( 3d)     0.00082       2.45634
   125    C    9  dx2y2  Ryd( 3d)     0.00036       2.14993
   126    C    9  dz2    Ryd( 3d)     0.00046       2.31616

   127    H   10  S      Val( 1S)     0.87505       0.00827
   128    H   10  S      Ryd( 2S)     0.00519       0.33528
   129    H   10  px     Ryd( 2p)     0.00067       2.10814
   130    H   10  py     Ryd( 2p)     0.00035       2.04544
   131    H   10  pz     Ryd( 2p)     0.00002       1.62388

   132    H   11  S      Val( 1S)     0.75975       0.05062
   133    H   11  S      Ryd( 2S)     0.00273       0.35587
   134    H   11  px     Ryd( 2p)     0.00014       1.79946
   135    H   11  py     Ryd( 2p)     0.00040       2.00638
   136    H   11  pz     Ryd( 2p)     0.00054       2.15081

   137    H   12  S      Val( 1S)     0.75975       0.05062
   138    H   12  S      Ryd( 2S)     0.00273       0.35588
   139    H   12  px     Ryd( 2p)     0.00014       1.79946
   140    H   12  py     Ryd( 2p)     0.00040       2.00638
   141    H   12  pz     Ryd( 2p)     0.00054       2.15080

   142    H   13  S      Val( 1S)     0.77326       0.08007
   143    H   13  S      Ryd( 2S)     0.00325       0.37959
   144    H   13  px     Ryd( 2p)     0.00013       1.86466
   145    H   13  py     Ryd( 2p)     0.00040       2.02324
   146    H   13  pz     Ryd( 2p)     0.00050       2.17813

   147    H   14  S      Val( 1S)     0.77326       0.08006
   148    H   14  S      Ryd( 2S)     0.00325       0.37959
   149    H   14  px     Ryd( 2p)     0.00013       1.86465
   150    H   14  py     Ryd( 2p)     0.00040       2.02324
   151    H   14  pz     Ryd( 2p)     0.00050       2.17813

   152    H   15  S      Val( 1S)     0.78863       0.06872
   153    H   15  S      Ryd( 2S)     0.00286       0.38375
   154    H   15  px     Ryd( 2p)     0.00013       1.86645
   155    H   15  py     Ryd( 2p)     0.00037       2.01736
   156    H   15  pz     Ryd( 2p)     0.00052       2.17844

   157    H   16  S      Val( 1S)     0.78863       0.06872
   158    H   16  S      Ryd( 2S)     0.00286       0.38375
   159    H   16  px     Ryd( 2p)     0.00013       1.86646
   160    H   16  py     Ryd( 2p)     0.00037       2.01735
   161    H   16  pz     Ryd( 2p)     0.00052       2.17844

   162    H   17  S      Val( 1S)     0.78610       0.07427
   163    H   17  S      Ryd( 2S)     0.00282       0.38928
   164    H   17  px     Ryd( 2p)     0.00013       1.87299
   165    H   17  py     Ryd( 2p)     0.00037       2.02023
   166    H   17  pz     Ryd( 2p)     0.00052       2.18298

   167    H   18  S      Val( 1S)     0.78610       0.07427
   168    H   18  S      Ryd( 2S)     0.00282       0.38928
   169    H   18  px     Ryd( 2p)     0.00013       1.87299
   170    H   18  py     Ryd( 2p)     0.00037       2.02022
   171    H   18  pz     Ryd( 2p)     0.00052       2.18299

   172    H   19  S      Val( 1S)     0.78880       0.07309
   173    H   19  S      Ryd( 2S)     0.00292       0.38675
   174    H   19  px     Ryd( 2p)     0.00013       1.86064
   175    H   19  py     Ryd( 2p)     0.00037       2.01787
   176    H   19  pz     Ryd( 2p)     0.00052       2.18002

   177    H   20  S      Val( 1S)     0.78880       0.07308
   178    H   20  S      Ryd( 2S)     0.00292       0.38675
   179    H   20  px     Ryd( 2p)     0.00013       1.86064
   180    H   20  py     Ryd( 2p)     0.00037       2.01789
   181    H   20  pz     Ryd( 2p)     0.00052       2.18000

   182    H   21  S      Val( 1S)     0.78740       0.07701
   183    H   21  S      Ryd( 2S)     0.00275       0.37524
   184    H   21  px     Ryd( 2p)     0.00013       1.82580
   185    H   21  py     Ryd( 2p)     0.00037       2.00222
   186    H   21  pz     Ryd( 2p)     0.00051       2.17226

   187    H   22  S      Val( 1S)     0.78740       0.07701
   188    H   22  S      Ryd( 2S)     0.00275       0.37524
   189    H   22  px     Ryd( 2p)     0.00013       1.82580
   190    H   22  py     Ryd( 2p)     0.00037       2.00223
   191    H   22  pz     Ryd( 2p)     0.00051       2.17225

   192    H   23  S      Val( 1S)     0.78180       0.07648
   193    H   23  S      Ryd( 2S)     0.00139       0.35313
   194    H   23  px     Ryd( 2p)     0.00045       2.11973
   195    H   23  py     Ryd( 2p)     0.00036       2.00381
   196    H   23  pz     Ryd( 2p)     0.00021       1.78501

   197    H   24  S      Val( 1S)     0.79024       0.07088
   198    H   24  S      Ryd( 2S)     0.00177       0.36611
   199    H   24  px     Ryd( 2p)     0.00015       1.76463
   200    H   24  py     Ryd( 2p)     0.00037       1.98101
   201    H   24  pz     Ryd( 2p)     0.00052       2.16099

   202    H   25  S      Val( 1S)     0.79024       0.07088
   203    H   25  S      Ryd( 2S)     0.00177       0.36611
   204    H   25  px     Ryd( 2p)     0.00015       1.76463
   205    H   25  py     Ryd( 2p)     0.00037       1.98099
   206    H   25  pz     Ryd( 2p)     0.00052       2.16101


 Summary of Natural Population Analysis:                  
                                                          
                                       Natural Population 
                Natural  -----------------------------------------------
    Atom  No    Charge         Core      Valence    Rydberg      Total
 -----------------------------------------------------------------------
      O    1   -0.53512      1.99974     6.52383    0.01155     8.53512
      C    2    0.44742      1.99939     3.51379    0.03940     5.55258
      C    3   -0.52138      1.99909     4.51173    0.01055     6.52138
      C    4   -0.43125      1.99914     4.41444    0.01767     6.43125
      C    5   -0.41679      1.99913     4.40485    0.01281     6.41679
      C    6   -0.41689      1.99913     4.40462    0.01315     6.41689
      C    7   -0.42010      1.99913     4.40793    0.01304     6.42010
      C    8   -0.41820      1.99914     4.40803    0.01103     6.41820
      C    9   -0.62114      1.99925     4.61385    0.00804     6.62114
      H   10    0.11871      0.00000     0.87505    0.00624     0.88129
      H   11    0.23644      0.00000     0.75975    0.00381     0.76356
      H   12    0.23644      0.00000     0.75975    0.00381     0.76356
      H   13    0.22246      0.00000     0.77326    0.00428     0.77754
      H   14    0.22246      0.00000     0.77326    0.00428     0.77754
      H   15    0.20749      0.00000     0.78863    0.00388     0.79251
      H   16    0.20749      0.00000     0.78863    0.00388     0.79251
      H   17    0.21005      0.00000     0.78610    0.00385     0.78995
      H   18    0.21005      0.00000     0.78610    0.00385     0.78995
      H   19    0.20726      0.00000     0.78880    0.00394     0.79274
      H   20    0.20726      0.00000     0.78880    0.00394     0.79274
      H   21    0.20883      0.00000     0.78740    0.00377     0.79117
      H   22    0.20883      0.00000     0.78740    0.00377     0.79117
      H   23    0.21578      0.00000     0.78180    0.00241     0.78422
      H   24    0.20695      0.00000     0.79024    0.00281     0.79305
      H   25    0.20695      0.00000     0.79024    0.00281     0.79305
 =======================================================================
   * Total *   -0.00000     17.99314    53.80828    0.19858    72.00000

                                 Natural Population      
 --------------------------------------------------------
   Core                      17.99314 ( 99.9619% of  18)
   Valence                   53.80828 ( 99.6450% of  54)
   Natural Minimal Basis     71.80142 ( 99.7242% of  72)
   Natural Rydberg Basis      0.19858 (  0.2758% of  72)
 --------------------------------------------------------

    Atom  No          Natural Electron Configuration
 ----------------------------------------------------------------------------
      O    1      [core]2S( 1.70)2p( 4.83)3d( 0.01)
      C    2      [core]2S( 0.92)2p( 2.60)3S( 0.01)3p( 0.02)3d( 0.01)
      C    3      [core]2S( 1.04)2p( 3.47)3p( 0.01)
      C    4      [core]2S( 1.01)2p( 3.41)3p( 0.01)
      C    5      [core]2S( 1.01)2p( 3.40)3p( 0.01)
      C    6      [core]2S( 1.01)2p( 3.40)3p( 0.01)
      C    7      [core]2S( 1.01)2p( 3.40)3p( 0.01)
      C    8      [core]2S( 1.01)2p( 3.39)3p( 0.01)
      C    9      [core]2S( 1.09)2p( 3.53)3p( 0.01)
      H   10            1S( 0.88)2S( 0.01)
      H   11            1S( 0.76)
      H   12            1S( 0.76)
      H   13            1S( 0.77)
      H   14            1S( 0.77)
      H   15            1S( 0.79)
      H   16            1S( 0.79)
      H   17            1S( 0.79)
      H   18            1S( 0.79)
      H   19            1S( 0.79)
      H   20            1S( 0.79)
      H   21            1S( 0.79)
      H   22            1S( 0.79)
      H   23            1S( 0.78)
      H   24            1S( 0.79)
      H   25            1S( 0.79)


 NATURAL BOND ORBITAL ANALYSIS:

                       Occupancies       Lewis Structure    Low   High
           Occ.    -------------------  -----------------   occ   occ
  Cycle   Thresh.   Lewis   Non-Lewis     CR  BD  3C  LP    (L)   (NL)   Dev
 =============================================================================
   1(1)    1.90    70.95822   1.04178      9  26   0   1     2      1    0.07
   2(2)    1.90    70.95822   1.04178      9  26   0   1     2      1    0.07
   3(1)    1.80    71.36357   0.63643      9  25   0   2     0      0    0.07
 -----------------------------------------------------------------------------

 Structure accepted: No low occupancy Lewis orbitals

 --------------------------------------------------------
   Core                     17.99313 ( 99.962% of  18)
   Valence Lewis            53.37044 ( 98.834% of  54)
  ==================       ============================
   Total Lewis              71.36357 ( 99.116% of  72)
  -----------------------------------------------------
   Valence non-Lewis         0.48644 (  0.676% of  72)
   Rydberg non-Lewis         0.15000 (  0.208% of  72)
  ==================       ============================
   Total non-Lewis           0.63643 (  0.884% of  72)
 --------------------------------------------------------


       (Occupancy)   Bond orbital/ Coefficients/ Hybrids
 ---------------------------------------------------------------------------------
     1. (1.99700) BD ( 1) O   1 - C   2  
                ( 66.94%)   0.8182* O   1 s( 44.57%)p 1.24( 55.35%)d 0.00(  0.09%)
                                           -0.0000  0.6670 -0.0287 -0.0960 -0.0011
                                            0.7374  0.0229 -0.0000 -0.0000 -0.0074
                                            0.0000 -0.0000 -0.0254 -0.0123
                ( 33.06%)   0.5749* C   2 s( 30.84%)p 2.23( 68.89%)d 0.01(  0.27%)
                                            0.0000  0.5523 -0.0582  0.1181  0.0323
                                           -0.8174 -0.0757  0.0000  0.0000 -0.0125
                                            0.0000 -0.0000 -0.0443 -0.0236
     2. (1.99094) BD ( 2) O   1 - C   2  
                ( 65.83%)   0.8114* O   1 s(  0.00%)p 1.00( 99.85%)d 0.00(  0.15%)
                                           -0.0000 -0.0000  0.0000  0.0000  0.0000
                                            0.0000  0.0000  0.9992  0.0080  0.0000
                                           -0.0058  0.0383 -0.0000 -0.0000
                ( 34.17%)   0.5845* C   2 s(  0.00%)p 1.00( 99.63%)d 0.00(  0.37%)
                                            0.0000 -0.0000 -0.0000  0.0000 -0.0000
                                            0.0000 -0.0000  0.9974 -0.0376 -0.0000
                                            0.0067 -0.0608  0.0000  0.0000
     3. (1.98705) BD ( 1) C   2 - C   3  
                ( 47.35%)   0.6881* C   2 s( 38.64%)p 1.59( 61.31%)d 0.00(  0.05%)
                                            0.0003  0.6216  0.0025 -0.7165  0.0135
                                            0.3151  0.0165  0.0000 -0.0000 -0.0160
                                           -0.0000  0.0000  0.0130 -0.0098
                ( 52.65%)   0.7256* C   3 s( 26.61%)p 2.76( 73.34%)d 0.00(  0.05%)
                                            0.0003  0.5157  0.0137  0.7568  0.0167
                                           -0.4004  0.0122 -0.0000  0.0000 -0.0160
                                           -0.0000  0.0000  0.0130 -0.0100
     4. (1.98853) BD ( 1) C   2 - H  10  
                ( 57.85%)   0.7606* C   2 s( 30.58%)p 2.27( 69.37%)d 0.00(  0.05%)
                                           -0.0002  0.5522  0.0289  0.6858 -0.0021
                                            0.4719 -0.0245 -0.0000  0.0000  0.0216
                                           -0.0000 -0.0000  0.0046 -0.0072
                ( 42.15%)   0.6492* H  10 s( 99.90%)p 0.00(  0.10%)
                                            0.9994 -0.0152 -0.0253 -0.0178  0.0000
     5. (1.98120) BD ( 1) C   3 - C   4  
                ( 50.88%)   0.7133* C   3 s( 30.30%)p 2.30( 69.67%)d 0.00(  0.03%)
                                            0.0002  0.5504  0.0024 -0.6513  0.0053
                                           -0.5220  0.0019  0.0000  0.0000  0.0154
                                           -0.0000  0.0000  0.0022 -0.0096
                ( 49.12%)   0.7008* C   4 s( 27.51%)p 2.63( 72.45%)d 0.00(  0.05%)
                                            0.0003  0.5243  0.0126  0.6648  0.0002
                                            0.5315  0.0011 -0.0000  0.0000  0.0186
                                           -0.0000 -0.0000  0.0035 -0.0107
     6. (1.95844) BD ( 1) C   3 - H  11  
                ( 61.67%)   0.7853* C   3 s( 21.55%)p 3.64( 78.41%)d 0.00(  0.04%)
                                           -0.0002  0.4641 -0.0059 -0.0344  0.0012
                                            0.5322  0.0040  0.7069 -0.0082  0.0008
                                            0.0041  0.0166 -0.0072  0.0094
                ( 38.33%)   0.6191* H  11 s( 99.91%)p 0.00(  0.09%)
                                            0.9996 -0.0038  0.0029 -0.0185 -0.0229
     7. (1.95844) BD ( 1) C   3 - H  12  
                ( 61.67%)   0.7853* C   3 s( 21.55%)p 3.64( 78.41%)d 0.00(  0.04%)
                                           -0.0002  0.4641 -0.0059 -0.0344  0.0012
                                            0.5322  0.0040 -0.7069  0.0082  0.0008
                                           -0.0041 -0.0166 -0.0072  0.0094
                ( 38.33%)   0.6191* H  12 s( 99.91%)p 0.00(  0.09%)
                                            0.9996 -0.0038  0.0029 -0.0185  0.0229
     8. (1.97942) BD ( 1) C   4 - C   5  
                ( 50.13%)   0.7080* C   4 s( 28.82%)p 2.47( 71.14%)d 0.00(  0.04%)
                                            0.0003  0.5367  0.0084 -0.7428  0.0020
                                            0.3996 -0.0001  0.0000  0.0000 -0.0155
                                           -0.0000  0.0000  0.0082 -0.0104
                ( 49.87%)   0.7062* C   5 s( 28.41%)p 2.52( 71.55%)d 0.00(  0.04%)
                                            0.0003  0.5329  0.0091  0.7482 -0.0026
                                           -0.3946  0.0000 -0.0000  0.0000 -0.0152
                                           -0.0000  0.0000  0.0101 -0.0104
     9. (1.97596) BD ( 1) C   4 - H  13  
                ( 61.36%)   0.7833* C   4 s( 21.85%)p 3.57( 78.10%)d 0.00(  0.04%)
                                            0.0001 -0.4674  0.0087 -0.0536 -0.0026
                                            0.5276  0.0094 -0.7068  0.0106  0.0015
                                           -0.0027  0.0168  0.0060 -0.0102
                ( 38.64%)   0.6216* H  13 s( 99.92%)p 0.00(  0.08%)
                                           -0.9996  0.0046  0.0024 -0.0191  0.0216
    10. (1.97596) BD ( 1) C   4 - H  14  
                ( 61.36%)   0.7833* C   4 s( 21.85%)p 3.57( 78.10%)d 0.00(  0.04%)
                                            0.0001 -0.4674  0.0087 -0.0536 -0.0026
                                            0.5276  0.0094  0.7068 -0.0106  0.0015
                                            0.0027 -0.0168  0.0060 -0.0102
                ( 38.64%)   0.6216* H  14 s( 99.92%)p 0.00(  0.08%)
                                           -0.9996  0.0046  0.0024 -0.0191 -0.0216
    11. (1.97960) BD ( 1) C   5 - C   6  
                ( 50.21%)   0.7086* C   5 s( 28.61%)p 2.49( 71.34%)d 0.00(  0.04%)
                                            0.0003  0.5348  0.0089 -0.6594  0.0025
                                           -0.5279  0.0016 -0.0000  0.0000  0.0174
                                            0.0000  0.0000  0.0033 -0.0102
                ( 49.79%)   0.7056* C   6 s( 28.39%)p 2.52( 71.57%)d 0.00(  0.04%)
                                            0.0003  0.5327  0.0098  0.6599 -0.0019
                                            0.5294 -0.0005  0.0000  0.0000  0.0177
                                            0.0000  0.0000  0.0035 -0.0103
    12. (1.97754) BD ( 1) C   5 - H  15  
                ( 60.65%)   0.7788* C   5 s( 21.50%)p 3.65( 78.45%)d 0.00(  0.05%)
                                           -0.0001  0.4636 -0.0077 -0.0497 -0.0015
                                            0.5313  0.0077 -0.7068  0.0078 -0.0012
                                            0.0014 -0.0176 -0.0069  0.0099
                ( 39.35%)   0.6273* H  15 s( 99.92%)p 0.00(  0.08%)
                                            0.9996 -0.0044  0.0023 -0.0175  0.0222
    13. (1.97754) BD ( 1) C   5 - H  16  
                ( 60.65%)   0.7788* C   5 s( 21.50%)p 3.65( 78.45%)d 0.00(  0.05%)
                                           -0.0001  0.4636 -0.0077 -0.0497 -0.0015
                                            0.5313  0.0077  0.7068 -0.0078 -0.0012
                                           -0.0014  0.0176 -0.0069  0.0099
                ( 39.35%)   0.6273* H  16 s( 99.92%)p 0.00(  0.08%)
                                            0.9996 -0.0044  0.0023 -0.0175 -0.0222
    14. (1.97989) BD ( 1) C   6 - C   7  
                ( 50.08%)   0.7077* C   6 s( 28.58%)p 2.50( 71.38%)d 0.00(  0.04%)
                                            0.0003  0.5345  0.0095 -0.7474  0.0021
                                            0.3939 -0.0011 -0.0000 -0.0000 -0.0151
                                            0.0000 -0.0000  0.0096 -0.0102
                ( 49.92%)   0.7065* C   7 s( 28.51%)p 2.51( 71.45%)d 0.00(  0.04%)
                                            0.0003  0.5339  0.0093  0.7480 -0.0021
                                           -0.3936 -0.0000  0.0000 -0.0000 -0.0151
                                            0.0000 -0.0000  0.0099 -0.0103
    15. (1.97710) BD ( 1) C   6 - H  17  
                ( 60.76%)   0.7795* C   6 s( 21.53%)p 3.64( 78.42%)d 0.00(  0.05%)
                                            0.0001 -0.4639  0.0082 -0.0517 -0.0003
                                            0.5309  0.0078  0.7068 -0.0085  0.0014
                                            0.0019 -0.0175  0.0068 -0.0100
                ( 39.24%)   0.6264* H  17 s( 99.92%)p 0.00(  0.08%)
                                           -0.9996  0.0044  0.0016 -0.0178 -0.0221
    16. (1.97710) BD ( 1) C   6 - H  18  
                ( 60.76%)   0.7795* C   6 s( 21.53%)p 3.64( 78.42%)d 0.00(  0.05%)
                                            0.0001 -0.4639  0.0082 -0.0517 -0.0003
                                            0.5308  0.0078 -0.7068  0.0085  0.0014
                                           -0.0019  0.0175  0.0068 -0.0100
                ( 39.24%)   0.6264* H  18 s( 99.92%)p 0.00(  0.08%)
                                           -0.9996  0.0044  0.0016 -0.0178  0.0221
    17. (1.98072) BD ( 1) C   7 - C   8  
                ( 50.25%)   0.7089* C   7 s( 28.51%)p 2.51( 71.45%)d 0.00(  0.04%)
                                            0.0003  0.5339  0.0098 -0.6593  0.0004
                                           -0.5289  0.0026  0.0000 -0.0000  0.0176
                                           -0.0000 -0.0000  0.0035 -0.0102
                ( 49.75%)   0.7053* C   8 s( 28.50%)p 2.51( 71.46%)d 0.00(  0.04%)
                                            0.0003  0.5338  0.0038  0.6575 -0.0007
                                            0.5313  0.0012 -0.0000 -0.0000  0.0175
                                           -0.0000 -0.0000  0.0033 -0.0104
    18. (1.97746) BD ( 1) C   7 - H  19  
                ( 60.64%)   0.7787* C   7 s( 21.50%)p 3.65( 78.45%)d 0.00(  0.05%)
                                           -0.0001  0.4636 -0.0079 -0.0511 -0.0015
                                            0.5312  0.0074 -0.7068  0.0084 -0.0012
                                            0.0016 -0.0176 -0.0068  0.0099
                ( 39.36%)   0.6274* H  19 s( 99.92%)p 0.00(  0.08%)
                                            0.9996 -0.0045  0.0020 -0.0176  0.0221
    19. (1.97746) BD ( 1) C   7 - H  20  
                ( 60.64%)   0.7787* C   7 s( 21.50%)p 3.65( 78.45%)d 0.00(  0.05%)
                                           -0.0001  0.4636 -0.0079 -0.0511 -0.0015
                                            0.5312  0.0074  0.7068 -0.0084 -0.0012
                                           -0.0016  0.0176 -0.0068  0.0099
                ( 39.36%)   0.6274* H  20 s( 99.92%)p 0.00(  0.08%)
                                            0.9996 -0.0045  0.0020 -0.0176 -0.0221
    20. (1.98799) BD ( 1) C   8 - C   9  
                ( 50.36%)   0.7096* C   8 s( 28.03%)p 2.57( 71.93%)d 0.00(  0.04%)
                                            0.0002  0.5292  0.0156 -0.7497 -0.0119
                                            0.3962 -0.0121 -0.0000  0.0000 -0.0155
                                            0.0000 -0.0000  0.0095 -0.0104
                ( 49.64%)   0.7046* C   9 s( 30.15%)p 2.32( 69.81%)d 0.00(  0.04%)
                                            0.0004  0.5491  0.0046  0.7356 -0.0043
                                           -0.3959 -0.0135  0.0000  0.0000 -0.0143
                                            0.0000 -0.0000  0.0100 -0.0101
    21. (1.97730) BD ( 1) C   8 - H  21  
                ( 60.68%)   0.7790* C   8 s( 21.74%)p 3.60( 78.21%)d 0.00(  0.05%)
                                            0.0001 -0.4662  0.0086 -0.0493  0.0056
                                            0.5291  0.0068 -0.7068  0.0112  0.0015
                                           -0.0017  0.0174  0.0067 -0.0102
                ( 39.32%)   0.6270* H  21 s( 99.92%)p 0.00(  0.08%)
                                           -0.9996  0.0041  0.0014 -0.0179  0.0220
    22. (1.97730) BD ( 1) C   8 - H  22  
                ( 60.68%)   0.7790* C   8 s( 21.74%)p 3.60( 78.21%)d 0.00(  0.05%)
                                            0.0001 -0.4662  0.0086 -0.0493  0.0056
                                            0.5291  0.0068  0.7068 -0.0112  0.0015
                                            0.0017 -0.0174  0.0067 -0.0102
                ( 39.32%)   0.6270* H  22 s( 99.92%)p 0.00(  0.08%)
                                           -0.9996  0.0041  0.0014 -0.0179 -0.0220
    23. (1.98867) BD ( 1) C   9 - H  23  
                ( 60.82%)   0.7799* C   9 s( 23.46%)p 3.26( 76.49%)d 0.00(  0.04%)
                                           -0.0000 -0.4844 -0.0030  0.6662  0.0029
                                            0.5666 -0.0125 -0.0000  0.0000 -0.0179
                                            0.0000  0.0000 -0.0026  0.0096
                ( 39.18%)   0.6259* H  23 s( 99.92%)p 0.00(  0.08%)
                                           -0.9996  0.0007 -0.0219 -0.0176  0.0000
    24. (1.98902) BD ( 1) C   9 - H  24  
                ( 60.52%)   0.7779* C   9 s( 23.18%)p 3.31( 76.78%)d 0.00(  0.04%)
                                            0.0000  0.4814 -0.0033 -0.0844 -0.0158
                                            0.5106  0.0018  0.7069 -0.0034 -0.0014
                                           -0.0027  0.0169 -0.0063  0.0098
                ( 39.48%)   0.6284* H  24 s( 99.92%)p 0.00(  0.08%)
                                            0.9996 -0.0020  0.0041 -0.0163 -0.0223
    25. (1.98902) BD ( 1) C   9 - H  25  
                ( 60.52%)   0.7779* C   9 s( 23.18%)p 3.31( 76.78%)d 0.00(  0.04%)
                                            0.0000  0.4814 -0.0033 -0.0844 -0.0158
                                            0.5106  0.0018 -0.7069  0.0034 -0.0014
                                            0.0027 -0.0169 -0.0063  0.0098
                ( 39.48%)   0.6284* H  25 s( 99.92%)p 0.00(  0.08%)
                                            0.9996 -0.0020  0.0041 -0.0163  0.0223
    26. (1.99973) CR ( 1) O   1           s(100.00%)p 0.00(  0.00%)
                                            1.0000 -0.0003 -0.0000 -0.0001  0.0000
                                            0.0003  0.0000 -0.0000 -0.0000 -0.0000
                                           -0.0000 -0.0000 -0.0000 -0.0000
    27. (1.99939) CR ( 1) C   2           s(100.00%)p 0.00(  0.00%)
                                            1.0000 -0.0001  0.0000  0.0004 -0.0000
                                            0.0000 -0.0000 -0.0000  0.0000  0.0000
                                           -0.0000 -0.0000 -0.0000  0.0000
    28. (1.99909) CR ( 1) C   3           s(100.00%)p 0.00(  0.00%)
                                            1.0000 -0.0001 -0.0000 -0.0001 -0.0000
                                            0.0004 -0.0000  0.0000 -0.0000  0.0000
                                            0.0000 -0.0000 -0.0000  0.0000
    29. (1.99914) CR ( 1) C   4           s(100.00%)p 0.00(  0.00%)
                                            1.0000 -0.0002 -0.0000  0.0001  0.0000
                                           -0.0004 -0.0000 -0.0000 -0.0000 -0.0000
                                            0.0000  0.0000 -0.0000  0.0000
    30. (1.99913) CR ( 1) C   5           s(100.00%)p 0.00(  0.00%)
                                            1.0000 -0.0002 -0.0000 -0.0000 -0.0000
                                            0.0005  0.0000  0.0000 -0.0000 -0.0000
                                            0.0000  0.0000 -0.0000  0.0000
    31. (1.99913) CR ( 1) C   6           s(100.00%)p 0.00(  0.00%)
                                            1.0000 -0.0002 -0.0000  0.0000  0.0000
                                           -0.0004 -0.0000  0.0000  0.0000 -0.0000
                                           -0.0000  0.0000 -0.0000  0.0000
    32. (1.99912) CR ( 1) C   7           s(100.00%)p 0.00(  0.00%)
                                            1.0000 -0.0002 -0.0000 -0.0000  0.0000
                                            0.0004  0.0000 -0.0000  0.0000 -0.0000
                                           -0.0000  0.0000 -0.0000  0.0000
    33. (1.99914) CR ( 1) C   8           s(100.00%)p 0.00(  0.00%)
                                            1.0000 -0.0002 -0.0000 -0.0000  0.0000
                                           -0.0004  0.0000  0.0000 -0.0000 -0.0000
                                           -0.0000  0.0000 -0.0000  0.0000
    34. (1.99925) CR ( 1) C   9           s(100.00%)p 0.00(  0.00%)
                                            1.0000 -0.0002 -0.0000 -0.0003  0.0000
                                            0.0002  0.0000 -0.0000 -0.0000  0.0000
                                           -0.0000  0.0000 -0.0000  0.0000
    35. (1.98167) LP ( 1) O   1           s( 55.49%)p 0.80( 44.49%)d 0.00(  0.02%)
                                            0.0005  0.7447  0.0172  0.1017 -0.0004
                                           -0.6592  0.0005  0.0000  0.0000  0.0034
                                            0.0000  0.0000  0.0096  0.0083
    36. (1.88211) LP ( 2) O   1           s(  0.02%)p99.99( 99.90%)d 4.46(  0.08%)
                                           -0.0000  0.0117  0.0063 -0.9896  0.0164
                                           -0.1392  0.0010  0.0000 -0.0000 -0.0270
                                            0.0000  0.0000  0.0081 -0.0008
    37. (0.00317) RY*( 1) O   1           s(  0.81%)p99.99( 96.60%)d 3.18(  2.59%)
                                            0.0000 -0.0002  0.0902  0.0117  0.9778
                                            0.0038  0.0990 -0.0000 -0.0000  0.1564
                                           -0.0000 -0.0000 -0.0375 -0.0032
    38. (0.00019) RY*( 2) O   1           s(  0.00%)p 1.00( 98.87%)d 0.01(  1.13%)
                                            0.0000 -0.0000 -0.0001  0.0000  0.0000
                                           -0.0000  0.0001 -0.0115  0.9943 -0.0000
                                           -0.0656  0.0837 -0.0000  0.0000
    39. (0.00016) RY*( 3) O   1           s( 44.14%)p 1.24( 54.60%)d 0.03(  1.25%)
                                            0.0000  0.0163  0.6642 -0.0037 -0.0015
                                            0.0351 -0.7381 -0.0000  0.0001  0.1004
                                           -0.0000  0.0000  0.0326 -0.0370
    40. (0.00005) RY*( 4) O   1           s( 42.84%)p 0.76( 32.62%)d 0.57( 24.53%)
    41. (0.00000) RY*( 5) O   1           s(  0.01%)p99.99(  4.43%)d99.99( 95.56%)
    42. (0.00000) RY*( 6) O   1           s(  0.00%)p 1.00(  0.44%)d99.99( 99.56%)
    43. (0.00000) RY*( 7) O   1           s(  0.00%)p 1.00(  0.84%)d99.99( 99.16%)
    44. (0.00001) RY*( 8) O   1           s( 10.95%)p 1.07( 11.75%)d 7.06( 77.30%)
    45. (0.00000) RY*( 9) O   1           s(  1.16%)p 0.22(  0.26%)d84.92( 98.58%)
    46. (0.01498) RY*( 1) C   2           s( 15.69%)p 5.33( 83.56%)d 0.05(  0.75%)
                                            0.0000  0.0514  0.3928  0.0304 -0.1835
                                           -0.0793  0.8915  0.0000 -0.0000 -0.0809
                                           -0.0000  0.0000  0.0286  0.0114
    47. (0.00693) RY*( 2) C   2           s( 34.35%)p 0.16(  5.48%)d 1.75( 60.17%)
                                           -0.0000 -0.0010  0.5861 -0.0316  0.1750
                                           -0.0286 -0.1495  0.0000  0.0000  0.7561
                                           -0.0000 -0.0000 -0.1731  0.0051
    48. (0.00247) RY*( 3) C   2           s(  0.37%)p99.99( 84.65%)d40.35( 14.97%)
                                           -0.0000  0.0200  0.0576 -0.0159 -0.8960
                                           -0.0305 -0.2061 -0.0000 -0.0000  0.1964
                                            0.0000 -0.0000  0.3333  0.0068
    49. (0.00229) RY*( 4) C   2           s(  0.00%)p 1.00( 50.19%)d 0.99( 49.81%)
                                            0.0000  0.0000  0.0000  0.0000 -0.0000
                                           -0.0000 -0.0000  0.0657  0.7054  0.0000
                                           -0.3717  0.6000  0.0000  0.0000
    50. (0.00019) RY*( 5) C   2           s( 36.98%)p 0.34( 12.72%)d 1.36( 50.30%)
                                            0.0000 -0.0034  0.6081  0.0015  0.2097
                                           -0.0338 -0.2865  0.0000 -0.0000 -0.4530
                                           -0.0000  0.0000  0.5453  0.0190
    51. (0.00003) RY*( 6) C   2           s(  0.00%)p 1.00( 43.15%)d 1.32( 56.85%)
    52. (0.00002) RY*( 7) C   2           s( 12.45%)p 1.12( 14.01%)d 5.90( 73.54%)
    53. (0.00001) RY*( 8) C   2           s(  0.09%)p 0.17(  0.02%)d99.99( 99.89%)
    54. (0.00000) RY*( 9) C   2           s(  0.00%)p 1.00(  7.04%)d13.21( 92.96%)
    55. (0.00327) RY*( 1) C   3           s( 12.91%)p 5.97( 77.09%)d 0.78( 10.00%)
                                           -0.0000  0.0012  0.3592 -0.0051 -0.6888
                                            0.0053  0.5444 -0.0000 -0.0000 -0.0459
                                           -0.0000  0.0000  0.3084 -0.0529
    56. (0.00200) RY*( 2) C   3           s(  0.00%)p 1.00( 78.67%)d 0.27( 21.33%)
                                            0.0000  0.0000  0.0000  0.0000 -0.0000
                                           -0.0000 -0.0000  0.0212  0.8867 -0.0000
                                           -0.2155 -0.4085 -0.0000 -0.0000
    57. (0.00165) RY*( 3) C   3           s( 11.22%)p 7.67( 86.06%)d 0.24(  2.73%)
                                           -0.0000  0.0142  0.3346  0.0054 -0.4848
                                           -0.0024 -0.7909 -0.0000 -0.0000 -0.1346
                                            0.0000  0.0000 -0.0954  0.0071
    58. (0.00053) RY*( 4) C   3           s( 75.06%)p 0.31( 23.41%)d 0.02(  1.53%)
                                           -0.0000 -0.0095  0.8663 -0.0113  0.4776
                                            0.0157  0.0747  0.0000 -0.0000  0.0459
                                           -0.0000 -0.0000 -0.0817 -0.0810
    59. (0.00018) RY*( 5) C   3           s(  0.00%)p 1.00(  1.56%)d63.26( 98.44%)
                                           -0.0000 -0.0000 -0.0000 -0.0000  0.0000
                                            0.0000 -0.0000  0.0014  0.1247 -0.0000
                                            0.9634 -0.2373  0.0000 -0.0000
    60. (0.00015) RY*( 6) C   3           s(  0.14%)p57.93(  7.86%)d99.99( 92.00%)
                                            0.0000  0.0019  0.0368  0.0212 -0.2395
                                           -0.0141  0.1436  0.0000  0.0000  0.6229
                                            0.0000 -0.0000 -0.7080  0.1751
    61. (0.00008) RY*( 7) C   3           s(  0.01%)p99.99(  5.16%)d99.99( 94.83%)
    62. (0.00000) RY*( 8) C   3           s(  0.00%)p 1.00( 19.84%)d 4.04( 80.16%)
    63. (0.00000) RY*( 9) C   3           s(  0.68%)p 0.78(  0.53%)d99.99( 98.79%)
    64. (0.00707) RY*( 1) C   4           s(  7.48%)p12.21( 91.42%)d 0.15(  1.09%)
                                            0.0000 -0.0068  0.2735  0.0024  0.8956
                                           -0.0007 -0.3348 -0.0000 -0.0000 -0.0632
                                           -0.0000 -0.0000  0.0830  0.0032
    65. (0.00381) RY*( 2) C   4           s(  0.00%)p 1.00( 90.71%)d 0.10(  9.29%)
                                           -0.0000  0.0000 -0.0000  0.0000  0.0000
                                            0.0000  0.0000  0.0217  0.9522 -0.0000
                                           -0.0326  0.3030 -0.0000  0.0000
    66. (0.00326) RY*( 3) C   4           s( 28.23%)p 2.27( 64.14%)d 0.27(  7.63%)
                                            0.0000 -0.0059  0.5313 -0.0039 -0.4250
                                           -0.0084 -0.6787  0.0000  0.0000  0.1586
                                           -0.0000  0.0000  0.2197 -0.0537
    67. (0.00043) RY*( 4) C   4           s( 53.08%)p 0.76( 40.28%)d 0.12(  6.63%)
                                            0.0000  0.0027  0.7286  0.0024 -0.0111
                                           -0.0250  0.6341 -0.0000  0.0000 -0.0904
                                            0.0000  0.0000  0.2121 -0.1148
    68. (0.00031) RY*( 5) C   4           s(  0.00%)p 1.00(  0.17%)d99.99( 99.83%)
                                            0.0000  0.0000 -0.0000  0.0000  0.0000
                                            0.0000 -0.0000 -0.0037  0.0412 -0.0000
                                            0.9989 -0.0220 -0.0000 -0.0000
    69. (0.00014) RY*( 6) C   4           s(  8.80%)p 0.03(  0.23%)d10.33( 90.97%)
                                           -0.0000  0.0002  0.2967 -0.0147  0.0287
                                            0.0053  0.0345 -0.0000  0.0000  0.4385
                                            0.0000 -0.0000 -0.8216  0.2061
    70. (0.00009) RY*( 7) C   4           s(  2.17%)p 1.76(  3.81%)d43.28( 94.01%)
    71. (0.00000) RY*( 8) C   4           s(  0.00%)p 1.00(  9.18%)d 9.90( 90.82%)
    72. (0.00001) RY*( 9) C   4           s(  0.20%)p 1.29(  0.26%)d99.99( 99.55%)
    73. (0.00331) RY*( 1) C   5           s(  1.91%)p48.98( 93.73%)d 2.28(  4.36%)
                                            0.0000 -0.0023  0.1383 -0.0082 -0.9662
                                            0.0008  0.0601 -0.0000 -0.0005 -0.1799
                                           -0.0000  0.0002  0.1049 -0.0147
    74. (0.00329) RY*( 2) C   5           s(  0.00%)p 1.00( 87.89%)d 0.14( 12.11%)
                                           -0.0000 -0.0000  0.0001 -0.0000 -0.0005
                                            0.0000  0.0000  0.0191  0.9373 -0.0001
                                            0.0264 -0.3470  0.0000 -0.0000
    75. (0.00300) RY*( 3) C   5           s( 36.38%)p 1.50( 54.68%)d 0.25(  8.95%)
                                            0.0000 -0.0074  0.6031  0.0011  0.1451
                                            0.0103  0.7250  0.0000  0.0000  0.0934
                                            0.0000 -0.0000  0.2760 -0.0675
    76. (0.00035) RY*( 4) C   5           s( 51.68%)p 0.89( 45.91%)d 0.05(  2.41%)
                                            0.0000  0.0035  0.7188 -0.0027  0.0733
                                            0.0203 -0.6733  0.0000  0.0000  0.0185
                                            0.0000 -0.0000  0.1336 -0.0769
    77. (0.00035) RY*( 5) C   5           s(  0.00%)p 0.00(  0.01%)d 1.00( 99.99%)
                                            0.0000  0.0000  0.0000 -0.0000  0.0000
                                            0.0000  0.0000 -0.0004  0.0087 -0.0000
                                            0.9950  0.0993 -0.0000 -0.0000
    78. (0.00014) RY*( 6) C   5           s(  9.49%)p 0.18(  1.71%)d 9.36( 88.80%)
                                           -0.0000 -0.0008  0.3081 -0.0020  0.0162
                                           -0.0123  0.1290  0.0000  0.0000 -0.3266
                                           -0.0000 -0.0000 -0.8652  0.1811
    79. (0.00007) RY*( 7) C   5           s(  0.33%)p12.03(  4.02%)d99.99( 95.64%)
    80. (0.00000) RY*( 8) C   5           s(  0.00%)p 1.00( 12.17%)d 7.22( 87.83%)
    81. (0.00001) RY*( 9) C   5           s(  0.19%)p 0.50(  0.09%)d99.99( 99.72%)
    82. (0.00342) RY*( 1) C   6           s(  0.00%)p 1.00( 88.43%)d 0.13( 11.57%)
                                           -0.0000 -0.0000 -0.0000 -0.0000 -0.0009
                                            0.0000 -0.0001  0.0198  0.9402  0.0002
                                           -0.0314  0.3387 -0.0000 -0.0000
    83. (0.00338) RY*( 2) C   6           s(  0.00%)p 1.00( 95.91%)d 0.04(  4.09%)
                                            0.0000 -0.0004  0.0054 -0.0075 -0.9745
                                           -0.0004 -0.0969 -0.0000 -0.0009  0.1988
                                            0.0000 -0.0003 -0.0374 -0.0001
    84. (0.00309) RY*( 3) C   6           s( 37.60%)p 1.41( 53.14%)d 0.25(  9.26%)
                                            0.0000 -0.0079  0.6132  0.0013  0.0758
                                           -0.0107 -0.7249  0.0000  0.0000  0.0561
                                            0.0000  0.0000  0.2912 -0.0683
    85. (0.00037) RY*( 4) C   6           s( 55.77%)p 0.78( 43.50%)d 0.01(  0.73%)
                                            0.0000  0.0032  0.7468  0.0011 -0.0592
                                           -0.0203  0.6566  0.0000 -0.0000  0.0208
                                           -0.0003 -0.0000  0.0591 -0.0583
    86. (0.00035) RY*( 5) C   6           s(  0.00%)p 0.00(  0.00%)d 1.00(100.00%)
                                            0.0000  0.0000  0.0002  0.0000 -0.0000
                                           -0.0000  0.0002 -0.0006  0.0038  0.0000
                                            0.9966  0.0819  0.0000 -0.0000
    87. (0.00012) RY*( 6) C   6           s(  6.45%)p 0.52(  3.36%)d13.98( 90.19%)
                                           -0.0000 -0.0012  0.2540 -0.0009  0.0172
                                            0.0134 -0.1820 -0.0000  0.0000 -0.1829
                                           -0.0000 -0.0000 -0.9117  0.1927
    88. (0.00007) RY*( 7) C   6           s(  0.00%)p 1.00(  4.15%)d23.10( 95.85%)
    89. (0.00000) RY*( 8) C   6           s(  0.00%)p 1.00( 11.63%)d 7.60( 88.37%)
    90. (0.00001) RY*( 9) C   6           s(  0.14%)p 0.61(  0.09%)d99.99( 99.77%)
    91. (0.00342) RY*( 1) C   7           s(  1.08%)p88.03( 94.72%)d 3.91(  4.20%)
                                            0.0000 -0.0021  0.1037 -0.0067 -0.9719
                                            0.0012 -0.0515 -0.0000 -0.0000 -0.1939
                                            0.0000  0.0000  0.0663 -0.0057
    92. (0.00325) RY*( 2) C   7           s(  0.00%)p 1.00( 87.73%)d 0.14( 12.27%)
                                           -0.0000 -0.0000  0.0001 -0.0000 -0.0000
                                            0.0000  0.0001  0.0199  0.9365 -0.0000
                                            0.0377 -0.3482  0.0000  0.0000
    93. (0.00315) RY*( 3) C   7           s( 41.22%)p 1.21( 49.70%)d 0.22(  9.08%)
                                            0.0000 -0.0079  0.6420  0.0009  0.0357
                                            0.0120  0.7040 -0.0000 -0.0001  0.0762
                                           -0.0000  0.0000  0.2836 -0.0677
    94. (0.00036) RY*( 4) C   7           s( 50.78%)p 0.96( 48.54%)d 0.01(  0.68%)
                                            0.0000  0.0037  0.7126 -0.0025  0.1137
                                            0.0188 -0.6871 -0.0000  0.0000  0.0161
                                            0.0001  0.0000  0.0601 -0.0541
    95. (0.00035) RY*( 5) C   7           s(  0.00%)p 0.00(  0.00%)d 1.00(100.00%)
                                           -0.0000 -0.0000 -0.0001  0.0000 -0.0000
                                           -0.0000  0.0001 -0.0006  0.0039  0.0000
                                            0.9930  0.1178 -0.0000  0.0000
    96. (0.00013) RY*( 6) C   7           s(  6.76%)p 0.43(  2.88%)d13.37( 90.36%)
                                           -0.0000 -0.0011  0.2600  0.0025 -0.0166
                                           -0.0129  0.1683  0.0000 -0.0000 -0.1433
                                           -0.0000 -0.0000 -0.9220  0.1814
    97. (0.00007) RY*( 7) C   7           s(  0.00%)p 1.00(  4.23%)d22.64( 95.77%)
    98. (0.00000) RY*( 8) C   7           s(  0.00%)p 1.00( 12.33%)d 7.11( 87.67%)
    99. (0.00001) RY*( 9) C   7           s(  0.13%)p 0.54(  0.07%)d99.99( 99.79%)
   100. (0.00329) RY*( 1) C   8           s( 16.06%)p 4.75( 76.26%)d 0.48(  7.68%)
                                            0.0000  0.0021  0.4008  0.0057  0.7421
                                           -0.0103 -0.4602  0.0000  0.0000 -0.0754
                                            0.0000  0.0000  0.2600 -0.0591
   101. (0.00296) RY*( 2) C   8           s(  0.00%)p 1.00( 87.07%)d 0.15( 12.93%)
                                           -0.0000 -0.0000 -0.0000 -0.0000 -0.0000
                                            0.0000  0.0000  0.0236  0.9328  0.0000
                                           -0.0172  0.3592 -0.0000 -0.0000
   102. (0.00106) RY*( 3) C   8           s( 13.31%)p 4.85( 64.55%)d 1.66( 22.14%)
                                            0.0000 -0.0147  0.3646  0.0080 -0.6110
                                           -0.0119 -0.5215  0.0000  0.0000  0.3213
                                           -0.0000  0.0000  0.3289 -0.1001
   103. (0.00034) RY*( 4) C   8           s(  0.00%)p 0.00(  0.00%)d 1.00(100.00%)
                                            0.0000  0.0000  0.0000 -0.0000 -0.0000
                                           -0.0000  0.0000 -0.0009 -0.0060  0.0000
                                            0.9980  0.0635  0.0000 -0.0000
   104. (0.00032) RY*( 5) C   8           s( 46.23%)p 1.03( 47.71%)d 0.13(  6.06%)
                                            0.0000  0.0065  0.6799 -0.0006 -0.0052
                                           -0.0190  0.6904  0.0000 -0.0000  0.1065
                                           -0.0001 -0.0000  0.1945 -0.1069
   105. (0.00013) RY*( 6) C   8           s( 19.62%)p 0.43(  8.39%)d 3.67( 71.98%)
                                           -0.0000 -0.0056  0.4430  0.0204 -0.2310
                                            0.0052 -0.1737 -0.0000  0.0000 -0.6750
                                            0.0000 -0.0000 -0.4983  0.1258
   106. (0.00008) RY*( 7) C   8           s(  4.42%)p 0.71(  3.12%)d20.93( 92.46%)
   107. (0.00000) RY*( 8) C   8           s(  0.00%)p 1.00( 12.99%)d 6.70( 87.01%)
   108. (0.00001) RY*( 9) C   8           s(  0.34%)p 0.27(  0.09%)d99.99( 99.56%)
   109. (0.00316) RY*( 1) C   9           s(  5.98%)p14.40( 86.10%)d 1.32(  7.92%)
                                           -0.0000  0.0115  0.2443  0.0138  0.6330
                                            0.0143  0.6782 -0.0000 -0.0000  0.1846
                                           -0.0000  0.0000  0.2061 -0.0515
   110. (0.00148) RY*( 2) C   9           s(  0.00%)p 1.00( 75.43%)d 0.33( 24.57%)
                                            0.0000 -0.0000 -0.0000 -0.0000 -0.0000
                                            0.0000  0.0000  0.0135  0.8684  0.0000
                                            0.3679 -0.3321  0.0000  0.0000
   111. (0.00037) RY*( 3) C   9           s( 10.80%)p 8.22( 88.81%)d 0.04(  0.39%)
                                            0.0000  0.0120  0.3285 -0.0152  0.6388
                                            0.0102 -0.6926 -0.0000  0.0000 -0.0407
                                            0.0000 -0.0000 -0.0417 -0.0216
   112. (0.00013) RY*( 4) C   9           s( 67.19%)p 0.16( 10.88%)d 0.33( 21.93%)
                                            0.0000 -0.0060  0.8197 -0.0020 -0.2866
                                           -0.0042  0.1633  0.0000 -0.0000 -0.2865
                                            0.0000 -0.0000 -0.3704  0.0034
   113. (0.00002) RY*( 5) C   9           s(  6.83%)p 0.79(  5.39%)d12.84( 87.78%)
   114. (0.00000) RY*( 6) C   9           s(  0.00%)p 1.00( 15.22%)d 5.57( 84.78%)
   115. (0.00000) RY*( 7) C   9           s(  0.00%)p 1.00(  9.40%)d 9.63( 90.60%)
   116. (0.00001) RY*( 8) C   9           s(  8.49%)p 0.79(  6.70%)d 9.99( 84.81%)
   117. (0.00000) RY*( 9) C   9           s(  0.73%)p 2.99(  2.20%)d99.99( 97.07%)
   118. (0.00539) RY*( 1) H  10           s( 99.91%)p 0.00(  0.09%)
                                            0.0144  0.9994 -0.0178 -0.0242  0.0000
   119. (0.00008) RY*( 2) H  10           s(  0.15%)p99.99( 99.85%)
   120. (0.00005) RY*( 3) H  10           s(  0.04%)p99.99( 99.96%)
   121. (0.00002) RY*( 4) H  10           s(  0.00%)p 1.00(100.00%)
   122. (0.00276) RY*( 1) H  11           s( 99.27%)p 0.01(  0.73%)
                                            0.0057  0.9963 -0.0119  0.0824  0.0191
   123. (0.00023) RY*( 2) H  11           s(  0.19%)p99.99( 99.81%)
                                            0.0029  0.0433  0.4128 -0.6179  0.6678
   124. (0.00012) RY*( 3) H  11           s(  0.01%)p 1.00( 99.99%)
                                            0.0035  0.0089 -0.9103 -0.3042  0.2806
   125. (0.00004) RY*( 4) H  11           s(  0.62%)p99.99( 99.38%)
   126. (0.00276) RY*( 1) H  12           s( 99.27%)p 0.01(  0.73%)
                                            0.0057  0.9963 -0.0119  0.0824 -0.0191
   127. (0.00023) RY*( 2) H  12           s(  0.19%)p99.99( 99.81%)
                                            0.0029  0.0433  0.4128 -0.6179 -0.6678
   128. (0.00012) RY*( 3) H  12           s(  0.01%)p 1.00( 99.99%)
                                            0.0035  0.0089 -0.9103 -0.3042 -0.2806
   129. (0.00004) RY*( 4) H  12           s(  0.62%)p99.99( 99.38%)
   130. (0.00328) RY*( 1) H  13           s( 99.66%)p 0.00(  0.34%)
                                            0.0061  0.9983  0.0168 -0.0519  0.0204
   131. (0.00019) RY*( 2) H  13           s(  0.04%)p99.99( 99.96%)
                                            0.0030  0.0200  0.0162  0.6794  0.7333
   132. (0.00013) RY*( 3) H  13           s(  0.01%)p99.99( 99.99%)
                                            0.0004  0.0121 -0.9952 -0.0591  0.0764
   133. (0.00004) RY*( 4) H  13           s(  0.37%)p99.99( 99.63%)
   134. (0.00328) RY*( 1) H  14           s( 99.66%)p 0.00(  0.34%)
                                            0.0061  0.9983  0.0168 -0.0519 -0.0205
   135. (0.00019) RY*( 2) H  14           s(  0.04%)p99.99( 99.96%)
                                            0.0030  0.0200  0.0162  0.6794 -0.7333
   136. (0.00013) RY*( 3) H  14           s(  0.01%)p99.99( 99.99%)
                                            0.0004  0.0121 -0.9952 -0.0591 -0.0764
   137. (0.00004) RY*( 4) H  14           s(  0.37%)p99.99( 99.63%)
   138. (0.00289) RY*( 1) H  15           s( 99.52%)p 0.00(  0.48%)
                                            0.0062  0.9976 -0.0011  0.0628 -0.0285
   139. (0.00019) RY*( 2) H  15           s(  0.06%)p99.99( 99.94%)
                                            0.0035  0.0235  0.1027 -0.6943 -0.7119
   140. (0.00013) RY*( 3) H  15           s(  0.01%)p 1.00( 99.99%)
                                            0.0000  0.0074 -0.9904 -0.1378 -0.0082
   141. (0.00004) RY*( 4) H  15           s(  0.49%)p99.99( 99.51%)
   142. (0.00289) RY*( 1) H  16           s( 99.52%)p 0.00(  0.48%)
                                            0.0062  0.9976 -0.0011  0.0628  0.0285
   143. (0.00019) RY*( 2) H  16           s(  0.06%)p99.99( 99.94%)
                                            0.0035  0.0235  0.1027 -0.6943  0.7119
   144. (0.00013) RY*( 3) H  16           s(  0.01%)p 1.00( 99.99%)
                                            0.0000  0.0074 -0.9904 -0.1378  0.0082
   145. (0.00004) RY*( 4) H  16           s(  0.49%)p99.99( 99.51%)
   146. (0.00285) RY*( 1) H  17           s( 99.53%)p 0.00(  0.47%)
                                            0.0061  0.9976  0.0067 -0.0619 -0.0292
   147. (0.00019) RY*( 2) H  17           s(  0.05%)p99.99( 99.95%)
                                            0.0035  0.0224 -0.0534  0.6939 -0.7177
   148. (0.00013) RY*( 3) H  17           s(  0.00%)p 1.00(100.00%)
                                            0.0002  0.0010 -0.9961 -0.0874 -0.0104
   149. (0.00004) RY*( 4) H  17           s(  0.50%)p99.99( 99.50%)
   150. (0.00285) RY*( 1) H  18           s( 99.53%)p 0.00(  0.47%)
                                            0.0061  0.9976  0.0067 -0.0619  0.0292
   151. (0.00019) RY*( 2) H  18           s(  0.05%)p99.99( 99.95%)
                                            0.0035  0.0224 -0.0534  0.6939  0.7177
   152. (0.00013) RY*( 3) H  18           s(  0.00%)p 1.00(100.00%)
                                            0.0002  0.0010 -0.9961 -0.0874  0.0103
   153. (0.00004) RY*( 4) H  18           s(  0.50%)p99.99( 99.50%)
   154. (0.00295) RY*( 1) H  19           s( 99.53%)p 0.00(  0.47%)
                                            0.0063  0.9976 -0.0048  0.0620 -0.0294
   155. (0.00019) RY*( 2) H  19           s(  0.05%)p99.99( 99.95%)
                                            0.0035  0.0226  0.0464 -0.6986 -0.7136
   156. (0.00013) RY*( 3) H  19           s(  0.00%)p 1.00(100.00%)
                                            0.0003  0.0006 -0.9967 -0.0798  0.0134
   157. (0.00004) RY*( 4) H  19           s(  0.50%)p99.99( 99.50%)
   158. (0.00295) RY*( 1) H  20           s( 99.53%)p 0.00(  0.47%)
                                            0.0063  0.9976 -0.0048  0.0620  0.0294
   159. (0.00019) RY*( 2) H  20           s(  0.05%)p99.99( 99.95%)
                                            0.0035  0.0226  0.0464 -0.6986  0.7137
   160. (0.00013) RY*( 3) H  20           s(  0.00%)p 1.00(100.00%)
                                            0.0003  0.0006 -0.9967 -0.0798 -0.0134
   161. (0.00004) RY*( 4) H  20           s(  0.50%)p99.99( 99.50%)
   162. (0.00278) RY*( 1) H  21           s( 99.50%)p 0.00(  0.50%)
                                            0.0060  0.9975  0.0061 -0.0610  0.0348
   163. (0.00018) RY*( 2) H  21           s(  0.03%)p99.99( 99.97%)
                                            0.0036  0.0170 -0.1201  0.6800  0.7231
   164. (0.00013) RY*( 3) H  21           s(  0.00%)p 1.00(100.00%)
                                           -0.0006  0.0020  0.9889  0.1464  0.0265
   165. (0.00004) RY*( 4) H  21           s(  0.55%)p99.99( 99.45%)
   166. (0.00278) RY*( 1) H  22           s( 99.50%)p 0.00(  0.50%)
                                            0.0060  0.9975  0.0061 -0.0610 -0.0348
   167. (0.00018) RY*( 2) H  22           s(  0.03%)p99.99( 99.97%)
                                            0.0036  0.0170 -0.1201  0.6799 -0.7232
   168. (0.00013) RY*( 3) H  22           s(  0.00%)p 1.00(100.00%)
                                           -0.0006  0.0020  0.9889  0.1464 -0.0265
   169. (0.00004) RY*( 4) H  22           s(  0.55%)p99.99( 99.45%)
   170. (0.00142) RY*( 1) H  23           s( 97.83%)p 0.02(  2.17%)
                                            0.0045  0.9891 -0.1432 -0.0344 -0.0000
   171. (0.00021) RY*( 2) H  23           s(  0.00%)p 1.00(100.00%)
                                           -0.0000 -0.0000 -0.0000  0.0000  1.0000
   172. (0.00013) RY*( 3) H  23           s(  0.07%)p99.99( 99.93%)
                                            0.0075  0.0254  0.3959 -0.9179  0.0000
   173. (0.00003) RY*( 4) H  23           s(  2.18%)p44.93( 97.82%)
   174. (0.00181) RY*( 1) H  24           s( 98.38%)p 0.02(  1.62%)
                                            0.0051  0.9918 -0.0612  0.0932  0.0616
   175. (0.00021) RY*( 2) H  24           s(  0.02%)p99.99( 99.98%)
                                            0.0004  0.0144 -0.4243 -0.7584  0.4946
   176. (0.00013) RY*( 3) H  24           s(  0.09%)p99.99( 99.91%)
                                            0.0066  0.0298  0.8369 -0.1199  0.5332
   177. (0.00003) RY*( 4) H  24           s(  1.59%)p61.99( 98.41%)
   178. (0.00181) RY*( 1) H  25           s( 98.38%)p 0.02(  1.62%)
                                            0.0051  0.9918 -0.0612  0.0932 -0.0616
   179. (0.00021) RY*( 2) H  25           s(  0.02%)p99.99( 99.98%)
                                            0.0004  0.0144 -0.4243 -0.7584 -0.4945
   180. (0.00013) RY*( 3) H  25           s(  0.09%)p99.99( 99.91%)
                                            0.0066  0.0298  0.8369 -0.1199 -0.5332
   181. (0.00003) RY*( 4) H  25           s(  1.59%)p61.99( 98.41%)
   182. (0.00671) BD*( 1) O   1 - C   2  
                ( 33.06%)   0.5749* O   1 s( 44.57%)p 1.24( 55.35%)d 0.00(  0.09%)
                                            0.0000 -0.6670  0.0287  0.0960  0.0011
                                           -0.7374 -0.0229  0.0000  0.0000  0.0074
                                           -0.0000  0.0000  0.0254  0.0123
                ( 66.94%)  -0.8182* C   2 s( 30.84%)p 2.23( 68.89%)d 0.01(  0.27%)
                                           -0.0000 -0.5523  0.0582 -0.1181 -0.0323
                                            0.8174  0.0757 -0.0000 -0.0000  0.0125
                                           -0.0000  0.0000  0.0443  0.0236
   183. (0.05331) BD*( 2) O   1 - C   2  
                ( 34.17%)   0.5845* O   1 s(  0.00%)p 1.00( 99.85%)d 0.00(  0.15%)
                                            0.0000  0.0000 -0.0000 -0.0000 -0.0000
                                           -0.0000 -0.0000 -0.9992 -0.0080 -0.0000
                                            0.0058 -0.0383  0.0000  0.0000
                ( 65.83%)  -0.8114* C   2 s(  0.00%)p 1.00( 99.63%)d 0.00(  0.37%)
                                           -0.0000  0.0000  0.0000 -0.0000  0.0000
                                           -0.0000  0.0000 -0.9974  0.0376  0.0000
                                           -0.0067  0.0608 -0.0000 -0.0000
   184. (0.05256) BD*( 1) C   2 - C   3  
                ( 52.65%)   0.7256* C   2 s( 38.64%)p 1.59( 61.31%)d 0.00(  0.05%)
                                            0.0003  0.6216  0.0025 -0.7165  0.0135
                                            0.3151  0.0165  0.0000 -0.0000 -0.0160
                                           -0.0000  0.0000  0.0130 -0.0098
                ( 47.35%)  -0.6881* C   3 s( 26.61%)p 2.76( 73.34%)d 0.00(  0.05%)
                                            0.0003  0.5157  0.0137  0.7568  0.0167
                                           -0.4004  0.0122 -0.0000  0.0000 -0.0160
                                           -0.0000  0.0000  0.0130 -0.0100
   185. (0.06505) BD*( 1) C   2 - H  10  
                ( 42.15%)   0.6492* C   2 s( 30.58%)p 2.27( 69.37%)d 0.00(  0.05%)
                                            0.0002 -0.5522 -0.0289 -0.6858  0.0021
                                           -0.4719  0.0245  0.0000 -0.0000 -0.0216
                                            0.0000  0.0000 -0.0046  0.0072
                ( 57.85%)  -0.7606* H  10 s( 99.90%)p 0.00(  0.10%)
                                           -0.9994  0.0152  0.0253  0.0178 -0.0000
   186. (0.01470) BD*( 1) C   3 - C   4  
                ( 49.12%)   0.7008* C   3 s( 30.30%)p 2.30( 69.67%)d 0.00(  0.03%)
                                           -0.0002 -0.5504 -0.0024  0.6513 -0.0053
                                            0.5220 -0.0019 -0.0000 -0.0000 -0.0154
                                            0.0000 -0.0000 -0.0022  0.0096
                ( 50.88%)  -0.7133* C   4 s( 27.51%)p 2.63( 72.45%)d 0.00(  0.05%)
                                           -0.0003 -0.5243 -0.0126 -0.6648 -0.0002
                                           -0.5315 -0.0011  0.0000 -0.0000 -0.0186
                                            0.0000  0.0000 -0.0035  0.0107
   187. (0.01595) BD*( 1) C   3 - H  11  
                ( 38.33%)   0.6191* C   3 s( 21.55%)p 3.64( 78.41%)d 0.00(  0.04%)
                                            0.0002 -0.4641  0.0059  0.0344 -0.0012
                                           -0.5322 -0.0040 -0.7069  0.0082 -0.0008
                                           -0.0041 -0.0166  0.0072 -0.0094
                ( 61.67%)  -0.7853* H  11 s( 99.91%)p 0.00(  0.09%)
                                           -0.9996  0.0038 -0.0029  0.0185  0.0229
   188. (0.01595) BD*( 1) C   3 - H  12  
                ( 38.33%)   0.6191* C   3 s( 21.55%)p 3.64( 78.41%)d 0.00(  0.04%)
                                            0.0002 -0.4641  0.0059  0.0344 -0.0012
                                           -0.5322 -0.0040  0.7069 -0.0082 -0.0008
                                            0.0041  0.0166  0.0072 -0.0094
                ( 61.67%)  -0.7853* H  12 s( 99.91%)p 0.00(  0.09%)
                                           -0.9996  0.0038 -0.0029  0.0185 -0.0229
   189. (0.01276) BD*( 1) C   4 - C   5  
                ( 49.87%)   0.7062* C   4 s( 28.82%)p 2.47( 71.14%)d 0.00(  0.04%)
                                           -0.0003 -0.5367 -0.0084  0.7428 -0.0020
                                           -0.3996  0.0001 -0.0000 -0.0000  0.0155
                                            0.0000 -0.0000 -0.0082  0.0104
                ( 50.13%)  -0.7080* C   5 s( 28.41%)p 2.52( 71.55%)d 0.00(  0.04%)
                                           -0.0003 -0.5329 -0.0091 -0.7482  0.0026
                                            0.3946 -0.0000  0.0000 -0.0000  0.0152
                                            0.0000 -0.0000 -0.0101  0.0104
   190. (0.01687) BD*( 1) C   4 - H  13  
                ( 38.64%)   0.6216* C   4 s( 21.85%)p 3.57( 78.10%)d 0.00(  0.04%)
                                           -0.0001  0.4674 -0.0087  0.0536  0.0026
                                           -0.5276 -0.0094  0.7068 -0.0106 -0.0015
                                            0.0027 -0.0168 -0.0060  0.0102
                ( 61.36%)  -0.7833* H  13 s( 99.92%)p 0.00(  0.08%)
                                            0.9996 -0.0046 -0.0024  0.0191 -0.0216
   191. (0.01687) BD*( 1) C   4 - H  14  
                ( 38.64%)   0.6216* C   4 s( 21.85%)p 3.57( 78.10%)d 0.00(  0.04%)
                                           -0.0001  0.4674 -0.0087  0.0536  0.0026
                                           -0.5276 -0.0094 -0.7068  0.0106 -0.0015
                                           -0.0027  0.0168 -0.0060  0.0102
                ( 61.36%)  -0.7833* H  14 s( 99.92%)p 0.00(  0.08%)
                                            0.9996 -0.0046 -0.0024  0.0191  0.0216
   192. (0.01278) BD*( 1) C   5 - C   6  
                ( 49.79%)   0.7056* C   5 s( 28.61%)p 2.49( 71.34%)d 0.00(  0.04%)
                                           -0.0003 -0.5348 -0.0089  0.6594 -0.0025
                                            0.5279 -0.0016  0.0000 -0.0000 -0.0174
                                           -0.0000 -0.0000 -0.0033  0.0102
                ( 50.21%)  -0.7086* C   6 s( 28.39%)p 2.52( 71.57%)d 0.00(  0.04%)
                                           -0.0003 -0.5327 -0.0098 -0.6599  0.0019
                                           -0.5294  0.0005 -0.0000 -0.0000 -0.0177
                                           -0.0000 -0.0000 -0.0035  0.0103
   193. (0.01836) BD*( 1) C   5 - H  15  
                ( 39.35%)   0.6273* C   5 s( 21.50%)p 3.65( 78.45%)d 0.00(  0.05%)
                                            0.0001 -0.4636  0.0077  0.0497  0.0015
                                           -0.5313 -0.0077  0.7068 -0.0078  0.0012
                                           -0.0014  0.0176  0.0069 -0.0099
                ( 60.65%)  -0.7788* H  15 s( 99.92%)p 0.00(  0.08%)
                                           -0.9996  0.0044 -0.0023  0.0175 -0.0222
   194. (0.01836) BD*( 1) C   5 - H  16  
                ( 39.35%)   0.6273* C   5 s( 21.50%)p 3.65( 78.45%)d 0.00(  0.05%)
                                            0.0001 -0.4636  0.0077  0.0497  0.0015
                                           -0.5313 -0.0077 -0.7068  0.0078  0.0012
                                            0.0014 -0.0176  0.0069 -0.0099
                ( 60.65%)  -0.7788* H  16 s( 99.92%)p 0.00(  0.08%)
                                           -0.9996  0.0044 -0.0023  0.0175  0.0222
   195. (0.01273) BD*( 1) C   6 - C   7  
                ( 49.92%)   0.7065* C   6 s( 28.58%)p 2.50( 71.38%)d 0.00(  0.04%)
                                           -0.0003 -0.5345 -0.0095  0.7474 -0.0021
                                           -0.3939  0.0011  0.0000  0.0000  0.0151
                                           -0.0000  0.0000 -0.0096  0.0102
                ( 50.08%)  -0.7077* C   7 s( 28.51%)p 2.51( 71.45%)d 0.00(  0.04%)
                                           -0.0003 -0.5339 -0.0093 -0.7480  0.0021
                                            0.3936  0.0000 -0.0000  0.0000  0.0151
                                           -0.0000  0.0000 -0.0099  0.0103
   196. (0.01807) BD*( 1) C   6 - H  17  
                ( 39.24%)   0.6264* C   6 s( 21.53%)p 3.64( 78.42%)d 0.00(  0.05%)
                                           -0.0001  0.4639 -0.0082  0.0517  0.0003
                                           -0.5309 -0.0078 -0.7068  0.0085 -0.0014
                                           -0.0019  0.0175 -0.0068  0.0100
                ( 60.76%)  -0.7795* H  17 s( 99.92%)p 0.00(  0.08%)
                                            0.9996 -0.0044 -0.0016  0.0178  0.0221
   197. (0.01807) BD*( 1) C   6 - H  18  
                ( 39.24%)   0.6264* C   6 s( 21.53%)p 3.64( 78.42%)d 0.00(  0.05%)
                                           -0.0001  0.4639 -0.0082  0.0517  0.0003
                                           -0.5308 -0.0078  0.7068 -0.0085 -0.0014
                                            0.0019 -0.0175 -0.0068  0.0100
                ( 60.76%)  -0.7795* H  18 s( 99.92%)p 0.00(  0.08%)
                                            0.9996 -0.0044 -0.0016  0.0178 -0.0221
   198. (0.01477) BD*( 1) C   7 - C   8  
                ( 49.75%)   0.7053* C   7 s( 28.51%)p 2.51( 71.45%)d 0.00(  0.04%)
                                           -0.0003 -0.5339 -0.0098  0.6593 -0.0004
                                            0.5289 -0.0026 -0.0000  0.0000 -0.0176
                                            0.0000  0.0000 -0.0035  0.0102
                ( 50.25%)  -0.7089* C   8 s( 28.50%)p 2.51( 71.46%)d 0.00(  0.04%)
                                           -0.0003 -0.5338 -0.0038 -0.6575  0.0007
                                           -0.5313 -0.0012  0.0000  0.0000 -0.0175
                                            0.0000  0.0000 -0.0033  0.0104
   199. (0.01839) BD*( 1) C   7 - H  19  
                ( 39.36%)   0.6274* C   7 s( 21.50%)p 3.65( 78.45%)d 0.00(  0.05%)
                                            0.0001 -0.4636  0.0079  0.0511  0.0015
                                           -0.5312 -0.0074  0.7068 -0.0084  0.0012
                                           -0.0016  0.0176  0.0068 -0.0099
                ( 60.64%)  -0.7787* H  19 s( 99.92%)p 0.00(  0.08%)
                                           -0.9996  0.0045 -0.0020  0.0176 -0.0221
   200. (0.01839) BD*( 1) C   7 - H  20  
                ( 39.36%)   0.6274* C   7 s( 21.50%)p 3.65( 78.45%)d 0.00(  0.05%)
                                            0.0001 -0.4636  0.0079  0.0511  0.0015
                                           -0.5312 -0.0074 -0.7068  0.0084  0.0012
                                            0.0016 -0.0176  0.0068 -0.0099
                ( 60.64%)  -0.7787* H  20 s( 99.92%)p 0.00(  0.08%)
                                           -0.9996  0.0045 -0.0020  0.0176  0.0221
   201. (0.00715) BD*( 1) C   8 - C   9  
                ( 49.64%)   0.7046* C   8 s( 28.03%)p 2.57( 71.93%)d 0.00(  0.04%)
                                           -0.0002 -0.5292 -0.0156  0.7497  0.0119
                                           -0.3962  0.0121  0.0000 -0.0000  0.0155
                                           -0.0000  0.0000 -0.0095  0.0104
                ( 50.36%)  -0.7096* C   9 s( 30.15%)p 2.32( 69.81%)d 0.00(  0.04%)
                                           -0.0004 -0.5491 -0.0046 -0.7356  0.0043
                                            0.3959  0.0135 -0.0000 -0.0000  0.0143
                                           -0.0000  0.0000 -0.0100  0.0101
   202. (0.01745) BD*( 1) C   8 - H  21  
                ( 39.32%)   0.6270* C   8 s( 21.74%)p 3.60( 78.21%)d 0.00(  0.05%)
                                           -0.0001  0.4662 -0.0086  0.0493 -0.0056
                                           -0.5291 -0.0068  0.7068 -0.0112 -0.0015
                                            0.0017 -0.0174 -0.0067  0.0102
                ( 60.68%)  -0.7790* H  21 s( 99.92%)p 0.00(  0.08%)
                                            0.9996 -0.0041 -0.0014  0.0179 -0.0220
   203. (0.01745) BD*( 1) C   8 - H  22  
                ( 39.32%)   0.6270* C   8 s( 21.74%)p 3.60( 78.21%)d 0.00(  0.05%)
                                           -0.0001  0.4662 -0.0086  0.0493 -0.0056
                                           -0.5291 -0.0068 -0.7068  0.0112 -0.0015
                                           -0.0017  0.0174 -0.0067  0.0102
                ( 60.68%)  -0.7790* H  22 s( 99.92%)p 0.00(  0.08%)
                                            0.9996 -0.0041 -0.0014  0.0179  0.0220
   204. (0.00551) BD*( 1) C   9 - H  23  
                ( 39.18%)   0.6259* C   9 s( 23.46%)p 3.26( 76.49%)d 0.00(  0.04%)
                                            0.0000  0.4844  0.0030 -0.6662 -0.0029
                                           -0.5666  0.0125  0.0000 -0.0000  0.0179
                                           -0.0000 -0.0000  0.0026 -0.0096
                ( 60.82%)  -0.7799* H  23 s( 99.92%)p 0.00(  0.08%)
                                            0.9996 -0.0007  0.0219  0.0176 -0.0000
   205. (0.00910) BD*( 1) C   9 - H  24  
                ( 39.48%)   0.6284* C   9 s( 23.18%)p 3.31( 76.78%)d 0.00(  0.04%)
                                           -0.0000 -0.4814  0.0033  0.0844  0.0158
                                           -0.5106 -0.0018 -0.7069  0.0034  0.0014
                                            0.0027 -0.0169  0.0063 -0.0098
                ( 60.52%)  -0.7779* H  24 s( 99.92%)p 0.00(  0.08%)
                                           -0.9996  0.0020 -0.0041  0.0163  0.0223
   206. (0.00910) BD*( 1) C   9 - H  25  
                ( 39.48%)   0.6284* C   9 s( 23.18%)p 3.31( 76.78%)d 0.00(  0.04%)
                                           -0.0000 -0.4814  0.0033  0.0844  0.0158
                                           -0.5106 -0.0018  0.7069 -0.0034  0.0014
                                           -0.0027  0.0169  0.0063 -0.0098
                ( 60.52%)  -0.7779* H  25 s( 99.92%)p 0.00(  0.08%)
                                           -0.9996  0.0020 -0.0041  0.0163 -0.0223


 NHO Directionality and "Bond Bending" (deviations from line of nuclear centers)

         [Thresholds for printing:  angular deviation  >  1.0 degree]
                                    hybrid p-character > 25.0%
                                    orbital occupancy  >  0.10e

                                Line of Centers        Hybrid 1              Hybrid 2
                                ---------------  -------------------   ------------------
                NBO               Theta   Phi    Theta   Phi    Dev    Theta   Phi    Dev
 ========================================================================================
     1. BD (   1) O   1 - C   2    90.0   98.1     --     --    --      90.0  279.6   1.5
     2. BD (   2) O   1 - C   2    90.0   98.1     0.0    0.0  90.0      0.0    0.0  90.0
     3. BD (   1) C   2 - C   3    90.0  153.3    90.0  154.7   1.5      --     --    --
     4. BD (   1) C   2 - H  10    90.0   38.7    90.0   33.2   5.5      --     --    --
     6. BD (   1) C   3 - H  11    37.9   91.8    37.6   93.5   1.1      --     --    --
     7. BD (   1) C   3 - H  12   142.1   91.8   142.4   93.5   1.1      --     --    --
    20. BD (   1) C   8 - C   9    90.0  152.0    90.0  153.2   1.3     90.0  330.8   1.2
    35. LP (   1) O   1             --     --     90.0  278.7   --       --     --    --
    36. LP (   2) O   1             --     --     90.0  188.1   --       --     --    --


 Second Order Perturbation Theory Analysis of Fock Matrix in NBO Basis

     Threshold for printing:   0.50 kcal/mol
                                                                              E(2)  E(j)-E(i) F(i,j)
         Donor NBO (i)                     Acceptor NBO (j)                 kcal/mol   a.u.    a.u. 
 ===================================================================================================

 within unit  1
   1. BD (   1) O   1 - C   2        / 46. RY*(   1) C   2                    1.65    1.58    0.046
   1. BD (   1) O   1 - C   2        / 57. RY*(   3) C   3                    0.69    1.72    0.031
   1. BD (   1) O   1 - C   2        /184. BD*(   1) C   2 - C   3            0.82    1.49    0.032
   2. BD (   2) O   1 - C   2        /187. BD*(   1) C   3 - H  11            1.64    0.81    0.033
   2. BD (   2) O   1 - C   2        /188. BD*(   1) C   3 - H  12            1.64    0.81    0.033
   3. BD (   1) C   2 - C   3        / 37. RY*(   1) O   1                    1.35    1.84    0.045
   3. BD (   1) C   2 - C   3        / 64. RY*(   1) C   4                    0.98    1.37    0.033
   3. BD (   1) C   2 - C   3        /182. BD*(   1) O   1 - C   2            0.83    1.26    0.029
   3. BD (   1) C   2 - C   3        /186. BD*(   1) C   3 - C   4            1.07    1.05    0.030
   3. BD (   1) C   2 - C   3        /187. BD*(   1) C   3 - H  11            0.58    1.06    0.022
   3. BD (   1) C   2 - C   3        /188. BD*(   1) C   3 - H  12            0.58    1.06    0.022
   3. BD (   1) C   2 - C   3        /189. BD*(   1) C   4 - C   5            2.19    1.06    0.043
   4. BD (   1) C   2 - H  10        / 37. RY*(   1) O   1                    1.20    1.72    0.041
   4. BD (   1) C   2 - H  10        / 64. RY*(   1) C   4                    0.74    1.26    0.027
   4. BD (   1) C   2 - H  10        /186. BD*(   1) C   3 - C   4            3.19    0.93    0.049
   5. BD (   1) C   3 - C   4        / 46. RY*(   1) C   2                    1.22    1.10    0.033
   5. BD (   1) C   3 - C   4        / 75. RY*(   3) C   5                    0.99    1.51    0.035
   5. BD (   1) C   3 - C   4        /184. BD*(   1) C   2 - C   3            0.97    1.01    0.028
   5. BD (   1) C   3 - C   4        /185. BD*(   1) C   2 - H  10            1.87    1.00    0.039
   5. BD (   1) C   3 - C   4        /187. BD*(   1) C   3 - H  11            0.78    1.02    0.025
   5. BD (   1) C   3 - C   4        /188. BD*(   1) C   3 - H  12            0.78    1.02    0.025
   5. BD (   1) C   3 - C   4        /189. BD*(   1) C   4 - C   5            1.11    1.02    0.030
   5. BD (   1) C   3 - C   4        /190. BD*(   1) C   4 - H  13            0.54    1.05    0.021
   5. BD (   1) C   3 - C   4        /191. BD*(   1) C   4 - H  14            0.54    1.05    0.021
   5. BD (   1) C   3 - C   4        /192. BD*(   1) C   5 - C   6            2.08    1.02    0.041
   6. BD (   1) C   3 - H  11        / 49. RY*(   4) C   2                    0.78    1.72    0.033
   6. BD (   1) C   3 - H  11        / 65. RY*(   2) C   4                    0.61    1.47    0.027
   6. BD (   1) C   3 - H  11        /182. BD*(   1) O   1 - C   2            1.88    1.12    0.041
   6. BD (   1) C   3 - H  11        /183. BD*(   2) O   1 - C   2            5.50    0.51    0.047
   6. BD (   1) C   3 - H  11        /191. BD*(   1) C   4 - H  14            2.97    0.95    0.048
   7. BD (   1) C   3 - H  12        / 49. RY*(   4) C   2                    0.78    1.72    0.033
   7. BD (   1) C   3 - H  12        / 65. RY*(   2) C   4                    0.61    1.47    0.027
   7. BD (   1) C   3 - H  12        /182. BD*(   1) O   1 - C   2            1.88    1.12    0.041
   7. BD (   1) C   3 - H  12        /183. BD*(   2) O   1 - C   2            5.50    0.51    0.047
   7. BD (   1) C   3 - H  12        /190. BD*(   1) C   4 - H  13            2.97    0.95    0.048
   8. BD (   1) C   4 - C   5        / 55. RY*(   1) C   3                    1.32    1.46    0.039
   8. BD (   1) C   4 - C   5        / 84. RY*(   3) C   6                    0.77    1.51    0.031
   8. BD (   1) C   4 - C   5        /184. BD*(   1) C   2 - C   3            2.29    1.00    0.043
   8. BD (   1) C   4 - C   5        /186. BD*(   1) C   3 - C   4            1.19    0.99    0.031
   8. BD (   1) C   4 - C   5        /190. BD*(   1) C   4 - H  13            0.64    1.04    0.023
   8. BD (   1) C   4 - C   5        /191. BD*(   1) C   4 - H  14            0.64    1.04    0.023
   8. BD (   1) C   4 - C   5        /192. BD*(   1) C   5 - C   6            1.20    1.00    0.031
   8. BD (   1) C   4 - C   5        /193. BD*(   1) C   5 - H  15            0.59    1.03    0.022
   8. BD (   1) C   4 - C   5        /194. BD*(   1) C   5 - H  16            0.59    1.03    0.022
   8. BD (   1) C   4 - C   5        /195. BD*(   1) C   6 - C   7            2.09    1.01    0.041
   9. BD (   1) C   4 - H  13        / 56. RY*(   2) C   3                    0.54    1.57    0.026
   9. BD (   1) C   4 - H  13        /188. BD*(   1) C   3 - H  12            3.72    0.89    0.052
   9. BD (   1) C   4 - H  13        /193. BD*(   1) C   5 - H  15            3.24    0.91    0.049
  10. BD (   1) C   4 - H  14        / 56. RY*(   2) C   3                    0.54    1.57    0.026
  10. BD (   1) C   4 - H  14        /187. BD*(   1) C   3 - H  11            3.72    0.89    0.052
  10. BD (   1) C   4 - H  14        /194. BD*(   1) C   5 - H  16            3.24    0.91    0.049
  11. BD (   1) C   5 - C   6        / 66. RY*(   3) C   4                    1.26    1.48    0.039
  11. BD (   1) C   5 - C   6        / 93. RY*(   3) C   7                    0.86    1.51    0.032
  11. BD (   1) C   5 - C   6        /186. BD*(   1) C   3 - C   4            2.22    0.99    0.042
  11. BD (   1) C   5 - C   6        /189. BD*(   1) C   4 - C   5            1.25    1.00    0.032
  11. BD (   1) C   5 - C   6        /193. BD*(   1) C   5 - H  15            0.63    1.03    0.023
  11. BD (   1) C   5 - C   6        /194. BD*(   1) C   5 - H  16            0.63    1.03    0.023
  11. BD (   1) C   5 - C   6        /195. BD*(   1) C   6 - C   7            1.19    1.00    0.031
  11. BD (   1) C   5 - C   6        /196. BD*(   1) C   6 - H  17            0.59    1.03    0.022
  11. BD (   1) C   5 - C   6        /197. BD*(   1) C   6 - H  18            0.59    1.03    0.022
  11. BD (   1) C   5 - C   6        /198. BD*(   1) C   7 - C   8            2.09    1.00    0.041
  12. BD (   1) C   5 - H  15        / 65. RY*(   2) C   4                    0.53    1.45    0.025
  12. BD (   1) C   5 - H  15        / 82. RY*(   1) C   6                    0.53    1.51    0.025
  12. BD (   1) C   5 - H  15        /190. BD*(   1) C   4 - H  13            3.19    0.92    0.049
  12. BD (   1) C   5 - H  15        /197. BD*(   1) C   6 - H  18            3.17    0.92    0.048
  13. BD (   1) C   5 - H  16        / 65. RY*(   2) C   4                    0.53    1.45    0.025
  13. BD (   1) C   5 - H  16        / 82. RY*(   1) C   6                    0.53    1.51    0.025
  13. BD (   1) C   5 - H  16        /191. BD*(   1) C   4 - H  14            3.19    0.92    0.049
  13. BD (   1) C   5 - H  16        /196. BD*(   1) C   6 - H  17            3.17    0.92    0.048
  14. BD (   1) C   6 - C   7        / 73. RY*(   1) C   5                    0.70    1.39    0.028
  14. BD (   1) C   6 - C   7        / 75. RY*(   3) C   5                    0.52    1.49    0.025
  14. BD (   1) C   6 - C   7        /100. RY*(   1) C   8                    1.11    1.45    0.036
  14. BD (   1) C   6 - C   7        /189. BD*(   1) C   4 - C   5            2.09    1.00    0.041
  14. BD (   1) C   6 - C   7        /192. BD*(   1) C   5 - C   6            1.21    1.00    0.031
  14. BD (   1) C   6 - C   7        /196. BD*(   1) C   6 - H  17            0.62    1.03    0.023
  14. BD (   1) C   6 - C   7        /197. BD*(   1) C   6 - H  18            0.62    1.03    0.023
  14. BD (   1) C   6 - C   7        /198. BD*(   1) C   7 - C   8            1.15    1.00    0.030
  14. BD (   1) C   6 - C   7        /199. BD*(   1) C   7 - H  19            0.60    1.03    0.022
  14. BD (   1) C   6 - C   7        /200. BD*(   1) C   7 - H  20            0.60    1.03    0.022
  14. BD (   1) C   6 - C   7        /201. BD*(   1) C   8 - C   9            2.12    0.99    0.041
  15. BD (   1) C   6 - H  17        /194. BD*(   1) C   5 - H  16            3.25    0.91    0.049
  15. BD (   1) C   6 - H  17        /200. BD*(   1) C   7 - H  20            3.22    0.91    0.048
  16. BD (   1) C   6 - H  18        /193. BD*(   1) C   5 - H  15            3.25    0.91    0.049
  16. BD (   1) C   6 - H  18        /199. BD*(   1) C   7 - H  19            3.22    0.91    0.048
  17. BD (   1) C   7 - C   8        / 84. RY*(   3) C   6                    0.79    1.51    0.031
  17. BD (   1) C   7 - C   8        /109. RY*(   1) C   9                    1.19    1.40    0.037
  17. BD (   1) C   7 - C   8        /192. BD*(   1) C   5 - C   6            2.13    1.00    0.041
  17. BD (   1) C   7 - C   8        /195. BD*(   1) C   6 - C   7            1.24    1.00    0.031
  17. BD (   1) C   7 - C   8        /199. BD*(   1) C   7 - H  19            0.60    1.03    0.022
  17. BD (   1) C   7 - C   8        /200. BD*(   1) C   7 - H  20            0.60    1.03    0.022
  17. BD (   1) C   7 - C   8        /201. BD*(   1) C   8 - C   9            0.96    0.99    0.028
  17. BD (   1) C   7 - C   8        /202. BD*(   1) C   8 - H  21            0.56    1.03    0.021
  17. BD (   1) C   7 - C   8        /203. BD*(   1) C   8 - H  22            0.56    1.03    0.021
  17. BD (   1) C   7 - C   8        /204. BD*(   1) C   9 - H  23            1.70    1.04    0.038
  18. BD (   1) C   7 - H  19        /197. BD*(   1) C   6 - H  18            3.24    0.91    0.049
  18. BD (   1) C   7 - H  19        /202. BD*(   1) C   8 - H  21            3.16    0.92    0.048
  19. BD (   1) C   7 - H  20        /196. BD*(   1) C   6 - H  17            3.24    0.91    0.049
  19. BD (   1) C   7 - H  20        /203. BD*(   1) C   8 - H  22            3.16    0.92    0.048
  20. BD (   1) C   8 - C   9        / 91. RY*(   1) C   7                    0.56    1.39    0.025
  20. BD (   1) C   8 - C   9        / 93. RY*(   3) C   7                    0.67    1.52    0.028
  20. BD (   1) C   8 - C   9        /195. BD*(   1) C   6 - C   7            2.27    1.01    0.043
  20. BD (   1) C   8 - C   9        /198. BD*(   1) C   7 - C   8            1.13    1.00    0.030
  20. BD (   1) C   8 - C   9        /202. BD*(   1) C   8 - H  21            0.57    1.04    0.022
  20. BD (   1) C   8 - C   9        /203. BD*(   1) C   8 - H  22            0.57    1.04    0.022
  20. BD (   1) C   8 - C   9        /204. BD*(   1) C   9 - H  23            0.60    1.04    0.022
  21. BD (   1) C   8 - H  21        /199. BD*(   1) C   7 - H  19            3.32    0.91    0.049
  21. BD (   1) C   8 - H  21        /206. BD*(   1) C   9 - H  25            3.24    0.92    0.049
  22. BD (   1) C   8 - H  22        /200. BD*(   1) C   7 - H  20            3.32    0.91    0.049
  22. BD (   1) C   8 - H  22        /205. BD*(   1) C   9 - H  24            3.24    0.92    0.049
  23. BD (   1) C   9 - H  23        /198. BD*(   1) C   7 - C   8            3.38    0.89    0.049
  24. BD (   1) C   9 - H  24        /203. BD*(   1) C   8 - H  22            3.13    0.93    0.048
  25. BD (   1) C   9 - H  25        /202. BD*(   1) C   8 - H  21            3.13    0.93    0.048
  26. CR (   1) O   1                / 46. RY*(   1) C   2                    6.64   19.38    0.322
  27. CR (   1) C   2                / 55. RY*(   1) C   3                    0.51   11.03    0.067
  27. CR (   1) C   2                / 58. RY*(   4) C   3                    0.80   11.02    0.084
  28. CR (   1) C   3                / 48. RY*(   3) C   2                    0.50   11.07    0.067
  28. CR (   1) C   3                / 67. RY*(   4) C   4                    0.65   10.93    0.075
  28. CR (   1) C   3                /122. RY*(   1) H  11                    0.68   10.46    0.075
  28. CR (   1) C   3                /126. RY*(   1) H  12                    0.68   10.46    0.075
  29. CR (   1) C   4                / 57. RY*(   3) C   3                    1.06   10.70    0.095
  29. CR (   1) C   4                / 73. RY*(   1) C   5                    0.69   10.87    0.078
  29. CR (   1) C   4                / 76. RY*(   4) C   5                    0.62   10.85    0.073
  29. CR (   1) C   4                /130. RY*(   1) H  13                    0.63   10.46    0.072
  29. CR (   1) C   4                /134. RY*(   1) H  14                    0.63   10.46    0.072
  30. CR (   1) C   5                / 64. RY*(   1) C   4                    0.76   10.79    0.081
  30. CR (   1) C   5                / 67. RY*(   4) C   4                    0.56   10.91    0.070
  30. CR (   1) C   5                / 83. RY*(   2) C   6                    0.71   10.87    0.079
  30. CR (   1) C   5                / 85. RY*(   4) C   6                    0.60   10.83    0.072
  30. CR (   1) C   5                /138. RY*(   1) H  15                    0.59   10.47    0.070
  30. CR (   1) C   5                /142. RY*(   1) H  16                    0.59   10.47    0.070
  31. CR (   1) C   6                / 73. RY*(   1) C   5                    0.65   10.86    0.075
  31. CR (   1) C   6                / 76. RY*(   4) C   5                    0.57   10.84    0.070
  31. CR (   1) C   6                / 91. RY*(   1) C   7                    0.66   10.85    0.076
  31. CR (   1) C   6                / 94. RY*(   4) C   7                    0.67   10.80    0.076
  31. CR (   1) C   6                /146. RY*(   1) H  17                    0.60   10.47    0.071
  31. CR (   1) C   6                /150. RY*(   1) H  18                    0.60   10.47    0.071
  32. CR (   1) C   7                / 83. RY*(   2) C   6                    0.72   10.87    0.079
  32. CR (   1) C   7                / 85. RY*(   4) C   6                    0.57   10.83    0.070
  32. CR (   1) C   7                /104. RY*(   5) C   8                    0.72   10.86    0.079
  32. CR (   1) C   7                /154. RY*(   1) H  19                    0.59   10.46    0.070
  32. CR (   1) C   7                /158. RY*(   1) H  20                    0.59   10.46    0.070
  33. CR (   1) C   8                / 91. RY*(   1) C   7                    0.79   10.86    0.083
  33. CR (   1) C   8                / 94. RY*(   4) C   7                    0.52   10.80    0.067
  33. CR (   1) C   8                /111. RY*(   3) C   9                    1.25   10.60    0.103
  33. CR (   1) C   8                /162. RY*(   1) H  21                    0.59   10.46    0.070
  33. CR (   1) C   8                /166. RY*(   1) H  22                    0.59   10.46    0.070
  34. CR (   1) C   9                /170. RY*(   1) H  23                    0.63   10.49    0.072
  34. CR (   1) C   9                /174. RY*(   1) H  24                    0.63   10.48    0.072
  34. CR (   1) C   9                /178. RY*(   1) H  25                    0.63   10.48    0.072
  35. LP (   1) O   1                / 46. RY*(   1) C   2                   12.03    1.16    0.105
  35. LP (   1) O   1                /184. BD*(   1) C   2 - C   3            1.51    1.07    0.036
  35. LP (   1) O   1                /185. BD*(   1) C   2 - H  10            0.91    1.06    0.028
  36. LP (   2) O   1                / 41. RY*(   5) O   1                    0.58    3.18    0.039
  36. LP (   2) O   1                / 47. RY*(   2) C   2                    3.53    1.94    0.076
  36. LP (   2) O   1                / 50. RY*(   5) C   2                    1.27    1.73    0.043
  36. LP (   2) O   1                /184. BD*(   1) C   2 - C   3           18.23    0.68    0.101
  36. LP (   2) O   1                /185. BD*(   1) C   2 - H  10           22.83    0.67    0.112


 Natural Bond Orbitals (Summary):

                                                            Principal Delocalizations
           NBO                        Occupancy    Energy   (geminal,vicinal,remote)
 ====================================================================================
 Molecular unit  1  (C8H16O)
     1. BD (   1) O   1 - C   2          1.99700    -1.08278  46(g),184(g),57(v)
     2. BD (   2) O   1 - C   2          1.99094    -0.38817  187(v),188(v)
     3. BD (   1) C   2 - C   3          1.98705    -0.64345  189(v),37(v),186(g),64(v)
                                                    182(g),187(g),188(g)
     4. BD (   1) C   2 - H  10          1.98853    -0.52906  186(v),37(v),64(r)
     5. BD (   1) C   3 - C   4          1.98120    -0.60376  192(v),185(v),46(v),189(g)
                                                    75(v),184(g),187(g),188(g)
                                                    190(g),191(g)
     6. BD (   1) C   3 - H  11          1.95844    -0.49471  183(v),191(v),182(v),49(v)
                                                    65(v)
     7. BD (   1) C   3 - H  12          1.95844    -0.49471  183(v),190(v),182(v),49(v)
                                                    65(v)
     8. BD (   1) C   4 - C   5          1.97942    -0.58912  184(v),195(v),55(v),192(g)
                                                    186(g),84(v),190(g),191(g)
                                                    193(g),194(g)
     9. BD (   1) C   4 - H  13          1.97596    -0.47257  188(v),193(v),56(v)
    10. BD (   1) C   4 - H  14          1.97596    -0.47257  187(v),194(v),56(v)
    11. BD (   1) C   5 - C   6          1.97960    -0.58534  186(v),198(v),66(v),189(g)
                                                    195(g),93(v),193(g),194(g)
                                                    196(g),197(g)
    12. BD (   1) C   5 - H  15          1.97754    -0.47321  190(v),197(v),65(v),82(v)
    13. BD (   1) C   5 - H  16          1.97754    -0.47321  191(v),196(v),65(v),82(v)
    14. BD (   1) C   6 - C   7          1.97989    -0.58384  201(v),189(v),192(g),198(g)
                                                    100(v),73(v),196(g),197(g)
                                                    199(g),200(g),75(v)
    15. BD (   1) C   6 - H  17          1.97710    -0.46911  194(v),200(v)
    16. BD (   1) C   6 - H  18          1.97710    -0.46910  193(v),199(v)
    17. BD (   1) C   7 - C   8          1.98072    -0.58267  192(v),204(v),195(g),109(v)
                                                    201(g),84(v),199(g),200(g)
                                                    202(g),203(g)
    18. BD (   1) C   7 - H  19          1.97746    -0.46866  197(v),202(v)
    19. BD (   1) C   7 - H  20          1.97746    -0.46866  196(v),203(v)
    20. BD (   1) C   8 - C   9          1.98799    -0.58784  195(v),198(g),93(v),204(g)
                                                    202(g),203(g),91(v)
    21. BD (   1) C   8 - H  21          1.97730    -0.46829  199(v),206(v)
    22. BD (   1) C   8 - H  22          1.97730    -0.46829  200(v),205(v)
    23. BD (   1) C   9 - H  23          1.98867    -0.47883  198(v)
    24. BD (   1) C   9 - H  24          1.98902    -0.47840  203(v)
    25. BD (   1) C   9 - H  25          1.98902    -0.47840  202(v)
    26. CR (   1) O   1                  1.99973   -18.88806  46(v)
    27. CR (   1) C   2                  1.99939   -10.16720  58(v),55(v)
    28. CR (   1) C   3                  1.99909   -10.08029  122(v),126(v),67(v),48(v)
    29. CR (   1) C   4                  1.99914   -10.06211  57(v),73(v),130(v),134(v)
                                                    76(v)
    30. CR (   1) C   5                  1.99913   -10.06006  64(v),83(v),85(v),138(v)
                                                    142(v),67(v)
    31. CR (   1) C   6                  1.99913   -10.05591  94(v),91(v),73(v),146(v)
                                                    150(v),76(v)
    32. CR (   1) C   7                  1.99912   -10.05538  83(v),104(v),154(v),158(v)
                                                    85(v)
    33. CR (   1) C   8                  1.99914   -10.05894  111(v),91(v),162(v),166(v)
                                                    94(v)
    34. CR (   1) C   9                  1.99925   -10.06104  174(v),178(v),170(v)
    35. LP (   1) O   1                  1.98167    -0.66485  46(v),184(v),185(v)
    36. LP (   2) O   1                  1.88211    -0.26944  185(v),184(v),47(v),50(v)
                                                    41(g)
    37. RY*(   1) O   1                  0.00317     1.19419   
    38. RY*(   2) O   1                  0.00019     1.03869   
    39. RY*(   3) O   1                  0.00016     1.30564   
    40. RY*(   4) O   1                  0.00005     1.65925   
    41. RY*(   5) O   1                  0.00000     2.91042   
    42. RY*(   6) O   1                  0.00000     2.63603   
    43. RY*(   7) O   1                  0.00000     2.85407   
    44. RY*(   8) O   1                  0.00001     2.70972   
    45. RY*(   9) O   1                  0.00000     2.79269   
    46. RY*(   1) C   2                  0.01498     0.49340   
    47. RY*(   2) C   2                  0.00693     1.67305   
    48. RY*(   3) C   2                  0.00247     0.98693   
    49. RY*(   4) C   2                  0.00229     1.22294   
    50. RY*(   5) C   2                  0.00019     1.45872   
    51. RY*(   6) C   2                  0.00003     1.30332   
    52. RY*(   7) C   2                  0.00002     1.89236   
    53. RY*(   8) C   2                  0.00001     2.12901   
    54. RY*(   9) C   2                  0.00000     1.79038   
    55. RY*(   1) C   3                  0.00327     0.86723   
    56. RY*(   2) C   3                  0.00200     1.10105   
    57. RY*(   3) C   3                  0.00165     0.63363   
    58. RY*(   4) C   3                  0.00053     0.85345   
    59. RY*(   5) C   3                  0.00018     2.01651   
    60. RY*(   6) C   3                  0.00015     2.11782   
    61. RY*(   7) C   3                  0.00008     2.16616   
    62. RY*(   8) C   3                  0.00000     2.05234   
    63. RY*(   9) C   3                  0.00000     2.12536   
    64. RY*(   1) C   4                  0.00707     0.72952   
    65. RY*(   2) C   4                  0.00381     0.97186   
    66. RY*(   3) C   4                  0.00326     0.88988   
    67. RY*(   4) C   4                  0.00043     0.85459   
    68. RY*(   5) C   4                  0.00031     2.04393   
    69. RY*(   6) C   4                  0.00014     2.13735   
    70. RY*(   7) C   4                  0.00009     2.15497   
    71. RY*(   8) C   4                  0.00000     2.27952   
    72. RY*(   9) C   4                  0.00001     2.18578   
    73. RY*(   1) C   5                  0.00331     0.80902   
    74. RY*(   2) C   5                  0.00329     1.04338   
    75. RY*(   3) C   5                  0.00300     0.91027   
    76. RY*(   4) C   5                  0.00035     0.78908   
    77. RY*(   5) C   5                  0.00035     2.04463   
    78. RY*(   6) C   5                  0.00014     2.07443   
    79. RY*(   7) C   5                  0.00007     2.20063   
    80. RY*(   8) C   5                  0.00000     2.23153   
    81. RY*(   9) C   5                  0.00001     2.19524   
    82. RY*(   1) C   6                  0.00342     1.03261   
    83. RY*(   2) C   6                  0.00338     0.80975   
    84. RY*(   3) C   6                  0.00309     0.92433   
    85. RY*(   4) C   6                  0.00037     0.77220   
    86. RY*(   5) C   6                  0.00035     2.04873   
    87. RY*(   6) C   6                  0.00012     2.09439   
    88. RY*(   7) C   6                  0.00007     2.21013   
    89. RY*(   8) C   6                  0.00000     2.24540   
    90. RY*(   9) C   6                  0.00001     2.19646   
    91. RY*(   1) C   7                  0.00342     0.79895   
    92. RY*(   2) C   7                  0.00325     1.03640   
    93. RY*(   3) C   7                  0.00315     0.92807   
    94. RY*(   4) C   7                  0.00036     0.74097   
    95. RY*(   5) C   7                  0.00035     2.04496   
    96. RY*(   6) C   7                  0.00013     2.08789   
    97. RY*(   7) C   7                  0.00007     2.20261   
    98. RY*(   8) C   7                  0.00000     2.23102   
    99. RY*(   9) C   7                  0.00001     2.19964   
   100. RY*(   1) C   8                  0.00329     0.86493   
   101. RY*(   2) C   8                  0.00296     1.00615   
   102. RY*(   3) C   8                  0.00106     0.99625   
   103. RY*(   4) C   8                  0.00034     2.04003   
   104. RY*(   5) C   8                  0.00032     0.80148   
   105. RY*(   6) C   8                  0.00013     1.83198   
   106. RY*(   7) C   8                  0.00008     2.13417   
   107. RY*(   8) C   8                  0.00000     2.21725   
   108. RY*(   9) C   8                  0.00001     2.18987   
   109. RY*(   1) C   9                  0.00316     0.81521   
   110. RY*(   2) C   9                  0.00148     1.00669   
   111. RY*(   3) C   9                  0.00037     0.54361   
   112. RY*(   4) C   9                  0.00013     1.12832   
   113. RY*(   5) C   9                  0.00002     2.08555   
   114. RY*(   6) C   9                  0.00000     1.88150   
   115. RY*(   7) C   9                  0.00000     2.22889   
   116. RY*(   8) C   9                  0.00001     1.95980   
   117. RY*(   9) C   9                  0.00000     2.31806   
   118. RY*(   1) H  10                  0.00539     0.32552   
   119. RY*(   2) H  10                  0.00008     2.22714   
   120. RY*(   3) H  10                  0.00005     1.92373   
   121. RY*(   4) H  10                  0.00002     1.62388   
   122. RY*(   1) H  11                  0.00276     0.38231   
   123. RY*(   2) H  11                  0.00023     1.82789   
   124. RY*(   3) H  11                  0.00012     1.79703   
   125. RY*(   4) H  11                  0.00004     2.29656   
   126. RY*(   1) H  12                  0.00276     0.38231   
   127. RY*(   2) H  12                  0.00023     1.82790   
   128. RY*(   3) H  12                  0.00012     1.79703   
   129. RY*(   4) H  12                  0.00004     2.29656   
   130. RY*(   1) H  13                  0.00328     0.39496   
   131. RY*(   2) H  13                  0.00019     1.84120   
   132. RY*(   3) H  13                  0.00013     1.86187   
   133. RY*(   4) H  13                  0.00004     2.33864   
   134. RY*(   1) H  14                  0.00328     0.39496   
   135. RY*(   2) H  14                  0.00019     1.84120   
   136. RY*(   3) H  14                  0.00013     1.86187   
   137. RY*(   4) H  14                  0.00004     2.33863   
   138. RY*(   1) H  15                  0.00289     0.40501   
   139. RY*(   2) H  15                  0.00019     1.83449   
   140. RY*(   3) H  15                  0.00013     1.86521   
   141. RY*(   4) H  15                  0.00004     2.33265   
   142. RY*(   1) H  16                  0.00289     0.40501   
   143. RY*(   2) H  16                  0.00019     1.83449   
   144. RY*(   3) H  16                  0.00013     1.86522   
   145. RY*(   4) H  16                  0.00004     2.33265   
   146. RY*(   1) H  17                  0.00285     0.41053   
   147. RY*(   2) H  17                  0.00019     1.83823   
   148. RY*(   3) H  17                  0.00013     1.87127   
   149. RY*(   4) H  17                  0.00004     2.33681   
   150. RY*(   1) H  18                  0.00285     0.41054   
   151. RY*(   2) H  18                  0.00019     1.83823   
   152. RY*(   3) H  18                  0.00013     1.87127   
   153. RY*(   4) H  18                  0.00004     2.33681   
   154. RY*(   1) H  19                  0.00295     0.40810   
   155. RY*(   2) H  19                  0.00019     1.83264   
   156. RY*(   3) H  19                  0.00013     1.85990   
   157. RY*(   4) H  19                  0.00004     2.33600   
   158. RY*(   1) H  20                  0.00295     0.40810   
   159. RY*(   2) H  20                  0.00019     1.83264   
   160. RY*(   3) H  20                  0.00013     1.85989   
   161. RY*(   4) H  20                  0.00004     2.33600   
   162. RY*(   1) H  21                  0.00278     0.39824   
   163. RY*(   2) H  21                  0.00018     1.82365   
   164. RY*(   3) H  21                  0.00013     1.81546   
   165. RY*(   4) H  21                  0.00004     2.32961   
   166. RY*(   1) H  22                  0.00278     0.39823   
   167. RY*(   2) H  22                  0.00018     1.82365   
   168. RY*(   3) H  22                  0.00013     1.81546   
   169. RY*(   4) H  22                  0.00004     2.32961   
   170. RY*(   1) H  23                  0.00142     0.42473   
   171. RY*(   2) H  23                  0.00021     1.78501   
   172. RY*(   3) H  23                  0.00013     1.79309   
   173. RY*(   4) H  23                  0.00003     2.25146   
   174. RY*(   1) H  24                  0.00181     0.42005   
   175. RY*(   2) H  24                  0.00021     1.79385   
   176. RY*(   3) H  24                  0.00013     1.78315   
   177. RY*(   4) H  24                  0.00003     2.26807   
   178. RY*(   1) H  25                  0.00181     0.42005   
   179. RY*(   2) H  25                  0.00021     1.79385   
   180. RY*(   3) H  25                  0.00013     1.78315   
   181. RY*(   4) H  25                  0.00003     2.26807   
   182. BD*(   1) O   1 - C   2          0.00671     0.62095   
   183. BD*(   2) O   1 - C   2          0.05331     0.01187   
   184. BD*(   1) C   2 - C   3          0.05256     0.40766   
   185. BD*(   1) C   2 - H  10          0.06505     0.39997   
   186. BD*(   1) C   3 - C   4          0.01470     0.40440   
   187. BD*(   1) C   3 - H  11          0.01595     0.41970   
   188. BD*(   1) C   3 - H  12          0.01595     0.41970   
   189. BD*(   1) C   4 - C   5          0.01276     0.41338   
   190. BD*(   1) C   4 - H  13          0.01687     0.45107   
   191. BD*(   1) C   4 - H  14          0.01687     0.45107   
   192. BD*(   1) C   5 - C   6          0.01278     0.41477   
   193. BD*(   1) C   5 - H  15          0.01836     0.44054   
   194. BD*(   1) C   5 - H  16          0.01836     0.44054   
   195. BD*(   1) C   6 - C   7          0.01273     0.41767   
   196. BD*(   1) C   6 - H  17          0.01807     0.44568   
   197. BD*(   1) C   6 - H  18          0.01807     0.44568   
   198. BD*(   1) C   7 - C   8          0.01477     0.41338   
   199. BD*(   1) C   7 - H  19          0.01839     0.44515   
   200. BD*(   1) C   7 - H  20          0.01839     0.44515   
   201. BD*(   1) C   8 - C   9          0.00715     0.41103   
   202. BD*(   1) C   8 - H  21          0.01745     0.45148   
   203. BD*(   1) C   8 - H  22          0.01745     0.45148   
   204. BD*(   1) C   9 - H  23          0.00551     0.45487   
   205. BD*(   1) C   9 - H  24          0.00910     0.44783   
   206. BD*(   1) C   9 - H  25          0.00910     0.44783   
       -------------------------------
              Total Lewis   71.36357  ( 99.1161%)
        Valence non-Lewis    0.48644  (  0.6756%)
        Rydberg non-Lewis    0.15000  (  0.2083%)
       -------------------------------
            Total unit  1   72.00000  (100.0000%)
           Charge unit  1    0.00000
 Unable to Open any file for archive entry.
 1\1\GINC-COMPUTE-1-15\SP\RB3LYP\def2SVP\C8H16O1\ZAHRT2\08-Jan-2021\0\\
 # b3lyp/def2svp geom=NewRedundant pop=NBO\\80\\0,1\O,0,4.7474594627,-1
 .3898615914,0.2670004704\C,0,4.6551479944,-0.2578880359,-0.136757545\C
 ,0,3.3546087027,0.4619078098,-0.3939331682\C,0,2.1055107974,-0.3607414
 495,-0.1009888354\C,0,0.805259032,0.3955417377,-0.371186805\C,0,-0.448
 7593368,-0.4282860367,-0.0778310288\C,0,-1.7541436594,0.3206932355,-0.
 3454488626\C,0,-3.008939401,-0.5034107389,-0.0519780902\C,0,-4.3084632
 384,0.2530688534,-0.3222670158\H,0,5.5760801706,0.3489974695,-0.352887
 3885\H,0,3.376988088,1.3957726399,0.2015128633\H,0,3.3775823512,0.8082
 11348,-1.4459345524\H,0,2.1349417538,-0.6960292603,0.9495222599\H,0,2.
 1355430903,-1.2851208667,-0.7022205437\H,0,0.7845825275,0.7285388522,-
 1.4255449385\H,0,0.7839751096,1.3205816146,0.2344823303\H,0,-0.4263214
 893,-1.3529269983,-0.6832722758\H,0,-0.4269404464,-0.7610907673,0.9761
 081614\H,0,-1.7751273584,0.6537361851,-1.3998617268\H,0,-1.7757374493,
 1.2458271243,0.2601959052\H,0,-2.9850779812,-0.8356571214,1.0016505431
 \H,0,-2.9844688574,-1.4274293918,-0.657520054\H,0,-5.1928943616,-0.365
 4260137,-0.101998878\H,0,-4.3757118341,1.1639074608,0.29595193\H,0,-4.
 3750936672,0.5670839408,-1.3773968672\\Version=ES64L-G16RevC.01\State=
 1-A\HF=-389.4311938\RMSD=4.614e-09\Dipole=-0.3437841,0.8440262,-0.3011
 485\Quadrupole=-2.3471247,-0.2229718,2.5700965,7.1845368,-2.5643291,1.
 1447269\PG=C01 [X(C8H16O1)]\\@
 The archive entry for this job was punched.


 I DO NOT KNOW WHAT I MAY APPEAR TO THE WORLD; BUT TO MYSELF
 I SEEM TO HAVE BEEN ONLY LIKE A BOY PLAYING ON THE SEASHORE,
 AND DIVERTING MYSELF IN NOW AND THEN FINDING A SMOOTHER PEBBLE
 OR A PRETTIER SHELL THAN ORDINARY, WHILST THE GREAT OCEAN OF
 TRUTH LAY ALL UNDISCOVERED BEFORE ME.
                                          -- NEWTON (1642-1726)
 File lengths (MBytes):  RWF=     25 Int=      0 D2E=      0 Chk=      4 Scr=      1
 Normal termination of Gaussian 16
