# Supplementary material for: Machine-Learning-Guided Discovery of Electrochemical Reactions
Source: J Am Chem Soc. 2022 Dec 2;144(49):22599–610. doi: 10.1021/jacs.2c08997 (PMC9756344; doi:10.1021/jacs.2c08997)
Supplement: Supplementary file 3 — ja2c08997_si_003.zip [file ja2c08997_si_003.zip › Oxidation Site Selectivity/Nlogs_notimes/85.log]

 Entering Gaussian System, Link 0=g16
 Input=85.com
 Output=85.log
 Initial command:
  
 Copyright (c) 1988-2019, Gaussian, Inc.  All Rights Reserved.
  
 This is part of the Gaussian(R) 16 program.  It is based on
 the Gaussian(R) 09 system (copyright 2009, Gaussian, Inc.),
 the Gaussian(R) 03 system (copyright 2003, Gaussian, Inc.),
 the Gaussian(R) 98 system (copyright 1998, Gaussian, Inc.),
 the Gaussian(R) 94 system (copyright 1995, Gaussian, Inc.),
 the Gaussian 92(TM) system (copyright 1992, Gaussian, Inc.),
 the Gaussian 90(TM) system (copyright 1990, Gaussian, Inc.),
 the Gaussian 88(TM) system (copyright 1988, Gaussian, Inc.),
 the Gaussian 86(TM) system (copyright 1986, Carnegie Mellon
 University), and the Gaussian 82(TM) system (copyright 1983,
 Carnegie Mellon University). Gaussian is a federally registered
 trademark of Gaussian, Inc.
  
 This software contains proprietary and confidential information,
 including trade secrets, belonging to Gaussian, Inc.
  
 This software is provided under written license and may be
 used, copied, transmitted, or stored only in accord with that
 written license.
  
 The following legend is applicable only to US Government
 contracts under FAR:
  
                    RESTRICTED RIGHTS LEGEND
  
 Use, reproduction and disclosure by the US Government is
 subject to restrictions as set forth in subparagraphs (a)
 and (c) of the Commercial Computer Software - Restricted
 Rights clause in FAR 52.227-19.
  
 Gaussian, Inc.
 340 Quinnipiac St., Bldg. 40, Wallingford CT 06492
  
  
 ---------------------------------------------------------------
 Warning -- This program may not be used in any manner that
 competes with the business of Gaussian, Inc. or will provide
 assistance to any competitor of Gaussian, Inc.  The licensee
 of this program is prohibited from giving any competitor of
 Gaussian, Inc. access to this program.  By using this program,
 the user acknowledges that Gaussian, Inc. is engaged in the
 business of creating and licensing software in the field of
 computational chemistry and represents and warrants to the
 licensee that it is not a competitor of Gaussian, Inc. and that
 it will not use this program in any manner prohibited above.
 ---------------------------------------------------------------
  

 Cite this work as:
 Gaussian 16, Revision C.01,
 M. J. Frisch, G. W. Trucks, H. B. Schlegel, G. E. Scuseria, 
 M. A. Robb, J. R. Cheeseman, G. Scalmani, V. Barone, 
 G. A. Petersson, H. Nakatsuji, X. Li, M. Caricato, A. V. Marenich, 
 J. Bloino, B. G. Janesko, R. Gomperts, B. Mennucci, H. P. Hratchian, 
 J. V. Ortiz, A. F. Izmaylov, J. L. Sonnenberg, D. Williams-Young, 
 F. Ding, F. Lipparini, F. Egidi, J. Goings, B. Peng, A. Petrone, 
 T. Henderson, D. Ranasinghe, V. G. Zakrzewski, J. Gao, N. Rega, 
 G. Zheng, W. Liang, M. Hada, M. Ehara, K. Toyota, R. Fukuda, 
 J. Hasegawa, M. Ishida, T. Nakajima, Y. Honda, O. Kitao, H. Nakai, 
 T. Vreven, K. Throssell, J. A. Montgomery, Jr., J. E. Peralta, 
 F. Ogliaro, M. J. Bearpark, J. J. Heyd, E. N. Brothers, K. N. Kudin, 
 V. N. Staroverov, T. A. Keith, R. Kobayashi, J. Normand, 
 K. Raghavachari, A. P. Rendell, J. C. Burant, S. S. Iyengar, 
 J. Tomasi, M. Cossi, J. M. Millam, M. Klene, C. Adamo, R. Cammi, 
 J. W. Ochterski, R. L. Martin, K. Morokuma, O. Farkas, 
 J. B. Foresman, and D. J. Fox, Gaussian, Inc., Wallingford CT, 2019.
 
 ******************************************
 Gaussian 16:  ES64L-G16RevC.01  3-Jul-2019
                 8-Jan-2021 
 ******************************************
 %nprocshared=16
 Will use up to   16 processors via shared memory.
 %mem=7GB
 -----------------------------------------
 # b3lyp/def2svp geom=NewRedundant pop=NBO
 -----------------------------------------
 1/29=4000,38=1,172=1/1;
 2/12=2,17=6,18=5,40=1/2;
 3/5=43,7=101,11=2,25=1,30=1,74=-5/1,2,3;
 4//1;
 5/5=2,38=5/2;
 6/7=2,8=2,9=2,10=2,28=1,40=1/1,7;
 99/5=1,9=1/99;
 --
 85
 --
 Symbolic Z-matrix:
 Charge =  0 Multiplicity = 1
 C                    -1.87337  -1.84188   1.08488 
 O                    -0.75726  -0.9816    1.10788 
 C                    -0.66919  -0.11656   0.02663 
 C                     0.65616   0.62497   0.12091 
 C                     1.87875  -0.28689   0.0277 
 C                     3.19927   0.47277   0.138 
 O                    -1.76958   0.77155   0.06761 
 C                    -2.17244   1.28849  -1.17208 
 H                    -1.87363  -2.47745   0.17666 
 H                    -2.82062  -1.27828   1.1166 
 H                    -1.80658  -2.4901    1.9697 
 H                    -0.72391  -0.69463  -0.92852 
 H                     0.65061   1.17155   1.07876 
 H                     0.68665   1.38268  -0.68078 
 H                     1.8481   -0.84132  -0.92824 
 H                     1.80937  -1.04616   0.82292 
 H                     4.06384  -0.20646   0.07203 
 H                     3.30095   1.22191  -0.66527 
 H                     3.26908   1.00995   1.0984 
 H                    -3.07349   1.89541  -1.00228 
 H                    -2.41942   0.48526  -1.89573 
 H                    -1.4033    1.93681  -1.63579 
 
                          Input orientation:                          
 ---------------------------------------------------------------------
 Center     Atomic      Atomic             Coordinates (Angstroms)
 Number     Number       Type             X           Y           Z
 ---------------------------------------------------------------------
      1          6           0       -1.873372   -1.841880    1.084876
      2          8           0       -0.757258   -0.981603    1.107885
      3          6           0       -0.669192   -0.116556    0.026628
      4          6           0        0.656155    0.624970    0.120914
      5          6           0        1.878754   -0.286888    0.027703
      6          6           0        3.199266    0.472769    0.138005
      7          8           0       -1.769575    0.771554    0.067613
      8          6           0       -2.172441    1.288487   -1.172082
      9          1           0       -1.873632   -2.477448    0.176656
     10          1           0       -2.820619   -1.278282    1.116605
     11          1           0       -1.806581   -2.490105    1.969700
     12          1           0       -0.723906   -0.694631   -0.928523
     13          1           0        0.650614    1.171552    1.078760
     14          1           0        0.686653    1.382675   -0.680779
     15          1           0        1.848103   -0.841319   -0.928237
     16          1           0        1.809367   -1.046163    0.822922
     17          1           0        4.063841   -0.206464    0.072028
     18          1           0        3.300951    1.221908   -0.665267
     19          1           0        3.269081    1.009948    1.098398
     20          1           0       -3.073492    1.895406   -1.002282
     21          1           0       -2.419420    0.485257   -1.895728
     22          1           0       -1.403297    1.936813   -1.635793
 ---------------------------------------------------------------------
                    Distance matrix (angstroms):
                    1          2          3          4          5
     1  C    0.000000
     2  O    1.409368   0.000000
     3  C    2.355140   1.387508   0.000000
     4  C    3.662388   2.356464   1.521610   0.000000
     5  C    4.196912   2.932231   2.553634   1.528045   0.000000
     6  C    5.655602   4.325500   3.914675   2.547719   1.527415
     7  O    2.806356   2.276074   1.414660   2.430740   3.798973
     8  C    3.870723   3.514868   2.381345   3.180102   4.509265
     9  H    1.108517   2.085913   2.654618   4.003490   4.347545
    10  H    1.102690   2.084599   2.676994   4.086775   4.924701
    11  H    1.098895   2.029626   3.271532   4.380271   4.712453
    12  H    2.586741   2.056799   1.117800   2.178815   2.802582
    13  H    3.930816   2.572747   2.123227   1.102838   2.177176
    14  H    4.479847   3.297576   2.141596   1.103521   2.170367
    15  H    4.347773   3.309589   2.788158   2.161357   1.105512
    16  H    3.776818   2.583202   2.764328   2.148348   1.101674
    17  H    6.241070   4.991676   4.734105   3.507990   2.187016
    18  H    6.262860   4.946573   4.246438   2.823005   2.186164
    19  H    5.880301   4.491967   4.234112   2.816215   2.182013
    20  H    4.445652   4.253813   3.299591   4.097052   5.508903
    21  H    3.820698   3.733115   2.668506   3.680425   4.771802
    22  H    4.679907   4.057374   2.742056   3.008038   4.299293
                    6          7          8          9         10
     6  C    0.000000
     7  O    4.978314   0.000000
     8  C    5.589004   1.402271   0.000000
     9  H    5.868524   3.252497   4.011315   0.000000
    10  H    6.345302   2.531187   3.499504   1.793958   0.000000
    11  H    6.098544   3.775940   4.927718   1.794342   1.795705
    12  H    4.229845   2.058011   2.467860   2.392013   2.986536
    13  H    2.805165   2.653249   3.612423   4.527782   4.248833
    14  H    2.794917   2.639435   2.902528   4.710712   4.755233
    15  H    2.165489   4.084198   4.556348   4.212959   5.115592
    16  H    2.169812   4.084533   5.028461   4.003838   4.645094
    17  H    1.101453   5.914836   6.532526   6.357822   7.045263
    18  H    1.103084   5.142972   5.497209   6.416415   6.848331
    19  H    1.102629   5.148535   5.902782   6.281643   6.505442
    20  H    6.532354   2.026799   1.099580   4.685233   3.824385
    21  H    5.975438   2.087815   1.108981   3.656539   3.513570
    22  H    5.145228   2.096087   1.107672   4.794985   4.463332
                   11         12         13         14         15
    11  H    0.000000
    12  H    3.577095   0.000000
    13  H    4.498812   3.066126   0.000000
    14  H    5.314102   2.523144   1.772526   0.000000
    15  H    4.947045   2.576189   3.084424   2.521181   0.000000
    16  H    4.058959   3.099775   2.515238   3.069342   1.763525
    17  H    6.578604   4.915479   3.816092   3.807556   2.512582
    18  H    6.841708   4.465635   3.173082   2.619282   2.537090
    19  H    6.226707   4.791445   2.623523   3.158059   3.090893
    20  H    5.447058   3.497754   4.327084   3.808536   5.631806
    21  H    4.916287   2.280875   4.329398   3.453860   4.572482
    22  H    5.723619   2.808255   3.488978   2.363686   4.334772
                   16         17         18         19         20
    16  H    0.000000
    17  H    2.520236   0.000000
    18  H    3.095750   1.779284   0.000000
    19  H    2.536581   1.778971   1.776642   0.000000
    20  H    5.985524   7.517547   6.418776   6.739817   0.000000
    21  H    5.255373   6.810522   5.897400   6.449740   1.792924
    22  H    5.026393   6.115544   4.856228   5.492359   1.786785
                   21         22
    21  H    0.000000
    22  H    1.790834   0.000000
 Stoichiometry    C6H14O2
 Framework group  C1[X(C6H14O2)]
 Deg. of freedom    60
 Full point group                 C1      NOp   1
 Largest Abelian subgroup         C1      NOp   1
 Largest concise Abelian subgroup C1      NOp   1
                         Standard orientation:                         
 ---------------------------------------------------------------------
 Center     Atomic      Atomic             Coordinates (Angstroms)
 Number     Number       Type             X           Y           Z
 ---------------------------------------------------------------------
      1          6           0       -1.833315    1.921537    0.130581
      2          8           0       -0.642836    1.301069   -0.298484
      3          6           0       -0.487198   -0.010981    0.125170
      4          6           0        0.901481   -0.478769   -0.284757
      5          6           0        2.034263    0.309679    0.371044
      6          6           0        3.419959   -0.164525   -0.062516
      7          8           0       -1.501013   -0.800291   -0.466801
      8          6           0       -1.867800   -1.947130    0.251943
      9          1           0       -1.901411    1.941253    1.236828
     10          1           0       -2.724502    1.406323   -0.264723
     11          1           0       -1.816941    2.955620   -0.240868
     12          1           0       -0.604737   -0.068813    1.235268
     13          1           0        0.956163   -0.397615   -1.383245
     14          1           0        0.992895   -1.550267   -0.037178
     15          1           0        1.942844    0.233537    1.470135
     16          1           0        1.903914    1.376134    0.127386
     17          1           0        4.217863    0.421464    0.420357
     18          1           0        3.581453   -1.224810    0.195377
     19          1           0        3.548840   -0.068873   -1.153401
     20          1           0       -2.707564   -2.417997   -0.279241
     21          1           0       -2.194995   -1.703188    1.283096
     22          1           0       -1.047367   -2.687858    0.323689
 ---------------------------------------------------------------------
 Rotational constants (GHZ):           2.6937863           1.1813068           0.8763128
 Standard basis: def2SVP (5D, 7F)
 There are   190 symmetry adapted cartesian basis functions of A   symmetry.
 There are   182 symmetry adapted basis functions of A   symmetry.
   182 basis functions,   298 primitive gaussians,   190 cartesian basis functions
    33 alpha electrons       33 beta electrons
       nuclear repulsion energy       414.9476854903 Hartrees.
 NAtoms=   22 NActive=   22 NUniq=   22 SFac= 1.00D+00 NAtFMM=   60 NAOKFM=F Big=F
 Integral buffers will be    131072 words long.
 Raffenetti 2 integral format.
 Two-electron integral symmetry is turned on.
 One-electron integrals computed using PRISM.
   1 Symmetry operations used in ECPInt.
 ECPInt:  NShTT=    4095 NPrTT=   14007 LenC2=    4034 LenP2D=   10978.
 LDataN:  DoStor=T MaxTD1= 4 Len=   56
 NBasis=   182 RedAO= T EigKep=  1.46D-03  NBF=   182
 NBsUse=   182 1.00D-06 EigRej= -1.00D+00 NBFU=   182
 ExpMin= 1.22D-01 ExpMax= 2.27D+03 ExpMxC= 3.41D+02 IAcc=3 IRadAn=         5 AccDes= 0.00D+00
 Harris functional with IExCor=  402 and IRadAn=       5 diagonalized for initial guess.
 HarFok:  IExCor=  402 AccDes= 0.00D+00 IRadAn=         5 IDoV= 1 UseB2=F ITyADJ=14
 ICtDFT=  3500011 ScaDFX=  1.000000  1.000000  1.000000  1.000000
 FoFCou: FMM=F IPFlag=           0 FMFlag=      100000 FMFlg1=           0
         NFxFlg=           0 DoJE=T BraDBF=F KetDBF=T FulRan=T
         wScrn=  0.000000 ICntrl=       500 IOpCl=  0 I1Cent=   200000004 NGrid=           0
         NMat0=    1 NMatS0=      1 NMatT0=    0 NMatD0=    1 NMtDS0=    0 NMtDT0=    0
 Petite list used in FoFCou.
 Requested convergence on RMS density matrix=1.00D-08 within 128 cycles.
 Requested convergence on MAX density matrix=1.00D-06.
 Requested convergence on             energy=1.00D-06.
 No special actions if energy rises.
 Integral accuracy reduced to 1.0D-05 until final iterations.
 Initial convergence to 1.0D-05 achieved.  Increase integral accuracy.
 SCF Done:  E(RB3LYP) =  -387.213170809     A.U. after   12 cycles
            NFock= 12  Conv=0.77D-08     -V/T= 2.0106

 **********************************************************************

            Population analysis using the SCF Density.

 **********************************************************************

 Orbital symmetries:
       Occupied  (A) (A) (A) (A) (A) (A) (A) (A) (A) (A) (A) (A)
                 (A) (A) (A) (A) (A) (A) (A) (A) (A) (A) (A) (A)
                 (A) (A) (A) (A) (A) (A) (A) (A) (A)
       Virtual   (A) (A) (A) (A) (A) (A) (A) (A) (A) (A) (A) (A)
                 (A) (A) (A) (A) (A) (A) (A) (A) (A) (A) (A) (A)
                 (A) (A) (A) (A) (A) (A) (A) (A) (A) (A) (A) (A)
                 (A) (A) (A) (A) (A) (A) (A) (A) (A) (A) (A) (A)
                 (A) (A) (A) (A) (A) (A) (A) (A) (A) (A) (A) (A)
                 (A) (A) (A) (A) (A) (A) (A) (A) (A) (A) (A) (A)
                 (A) (A) (A) (A) (A) (A) (A) (A) (A) (A) (A) (A)
                 (A) (A) (A) (A) (A) (A) (A) (A) (A) (A) (A) (A)
                 (A) (A) (A) (A) (A) (A) (A) (A) (A) (A) (A) (A)
                 (A) (A) (A) (A) (A) (A) (A) (A) (A) (A) (A) (A)
                 (A) (A) (A) (A) (A) (A) (A) (A) (A) (A) (A) (A)
                 (A) (A) (A) (A) (A) (A) (A) (A) (A) (A) (A) (A)
                 (A) (A) (A) (A) (A)
 The electronic state is 1-A.
 Alpha  occ. eigenvalues --  -19.13539 -19.13328 -10.27785 -10.23542 -10.22767
 Alpha  occ. eigenvalues --  -10.17919 -10.17754 -10.17632  -1.06059  -0.99929
 Alpha  occ. eigenvalues --   -0.78780  -0.73198  -0.67807  -0.66636  -0.59728
 Alpha  occ. eigenvalues --   -0.57389  -0.51440  -0.50747  -0.47891  -0.45397
 Alpha  occ. eigenvalues --   -0.44031  -0.42507  -0.42333  -0.41188  -0.38392
 Alpha  occ. eigenvalues --   -0.37290  -0.35777  -0.33682  -0.32991  -0.32380
 Alpha  occ. eigenvalues --   -0.31535  -0.27417  -0.25887
 Alpha virt. eigenvalues --    0.05294   0.06732   0.08047   0.09440   0.10832
 Alpha virt. eigenvalues --    0.11608   0.12050   0.12589   0.12781   0.13523
 Alpha virt. eigenvalues --    0.14133   0.15337   0.15911   0.16992   0.18610
 Alpha virt. eigenvalues --    0.19866   0.22817   0.24024   0.25706   0.27015
 Alpha virt. eigenvalues --    0.29785   0.41011   0.41996   0.42541   0.44872
 Alpha virt. eigenvalues --    0.45915   0.46682   0.47360   0.47498   0.49835
 Alpha virt. eigenvalues --    0.50976   0.53490   0.56741   0.60639   0.61191
 Alpha virt. eigenvalues --    0.61860   0.63084   0.63195   0.64863   0.65162
 Alpha virt. eigenvalues --    0.65788   0.65845   0.66733   0.67590   0.68020
 Alpha virt. eigenvalues --    0.68192   0.68671   0.69754   0.70806   0.71440
 Alpha virt. eigenvalues --    0.73414   0.73781   0.75094   0.78598   0.85835
 Alpha virt. eigenvalues --    0.87965   0.98015   0.98987   1.01150   1.02112
 Alpha virt. eigenvalues --    1.05759   1.10277   1.14547   1.17123   1.23254
 Alpha virt. eigenvalues --    1.24879   1.27303   1.32918   1.33525   1.36106
 Alpha virt. eigenvalues --    1.37130   1.39936   1.41863   1.51270   1.51802
 Alpha virt. eigenvalues --    1.52797   1.54085   1.56956   1.59789   1.60229
 Alpha virt. eigenvalues --    1.65368   1.70004   1.71945   1.72294   1.75330
 Alpha virt. eigenvalues --    1.75959   1.76257   1.77037   1.78107   1.79389
 Alpha virt. eigenvalues --    1.80223   1.81005   1.83127   1.84788   1.85031
 Alpha virt. eigenvalues --    1.85505   1.87163   1.88845   1.90025   1.90340
 Alpha virt. eigenvalues --    1.92823   1.94071   1.94080   1.98773   1.99821
 Alpha virt. eigenvalues --    2.02599   2.09540   2.11589   2.13355   2.18547
 Alpha virt. eigenvalues --    2.20900   2.24941   2.26864   2.30742   2.31819
 Alpha virt. eigenvalues --    2.33426   2.38833   2.39905   2.41134   2.43887
 Alpha virt. eigenvalues --    2.45846   2.49105   2.55568   2.58774   2.59481
 Alpha virt. eigenvalues --    2.63499   2.64745   2.73266   2.74635   2.79480
 Alpha virt. eigenvalues --    2.80519   2.81765   2.84567   2.86431   2.89361
 Alpha virt. eigenvalues --    2.89987   2.93479   2.98197   3.01356   3.02416
 Alpha virt. eigenvalues --    3.03545   3.07109   3.09966   3.12751   3.13949
 Alpha virt. eigenvalues --    3.29273   3.40798   3.49622   3.59395
          Condensed to atoms (all electrons):
               1          2          3          4          5          6
     1  C    4.365007   0.316505  -0.032849   0.011316  -0.000216   0.000027
     2  O    0.316505   7.932047   0.359953  -0.077254  -0.001591   0.000087
     3  C   -0.032849   0.359953   4.444557   0.308881  -0.014166   0.005839
     4  C    0.011316  -0.077254   0.308881   4.925887   0.347314  -0.038221
     5  C   -0.000216  -0.001591  -0.014166   0.347314   4.642768   0.423132
     6  C    0.000027   0.000087   0.005839  -0.038221   0.423132   4.509122
     7  O   -0.005611  -0.056623   0.296532  -0.050068   0.005915  -0.000102
     8  C   -0.000379   0.003176  -0.016251  -0.008116   0.000151  -0.000015
     9  H    0.373678  -0.034847  -0.003080   0.000105  -0.000593  -0.000008
    10  H    0.393474  -0.033746  -0.007818   0.000541  -0.000025   0.000004
    11  H    0.394093  -0.025543   0.005804  -0.000308   0.000050  -0.000002
    12  H   -0.013334  -0.043651   0.375281  -0.065410  -0.006924  -0.000332
    13  H   -0.000572   0.001478  -0.001723   0.326332  -0.018530  -0.007231
    14  H   -0.000315   0.004657   0.005121   0.326126  -0.020004  -0.006071
    15  H   -0.000166  -0.001013  -0.005298  -0.024728   0.359493  -0.025221
    16  H   -0.000593   0.017371  -0.007001  -0.028505   0.366008  -0.020196
    17  H   -0.000002  -0.000003  -0.000409   0.006558  -0.009387   0.370412
    18  H    0.000000  -0.000010   0.000439  -0.007930  -0.020992   0.381654
    19  H   -0.000000  -0.000008   0.000486  -0.007330  -0.021564   0.384621
    20  H    0.000069  -0.000153   0.004875  -0.000066   0.000011  -0.000001
    21  H   -0.000661   0.000271  -0.006254  -0.004475   0.000385  -0.000009
    22  H    0.000087  -0.000330  -0.000209   0.004970  -0.001373   0.000092
               7          8          9         10         11         12
     1  C   -0.005611  -0.000379   0.373678   0.393474   0.394093  -0.013334
     2  O   -0.056623   0.003176  -0.034847  -0.033746  -0.025543  -0.043651
     3  C    0.296532  -0.016251  -0.003080  -0.007818   0.005804   0.375281
     4  C   -0.050068  -0.008116   0.000105   0.000541  -0.000308  -0.065410
     5  C    0.005915   0.000151  -0.000593  -0.000025   0.000050  -0.006924
     6  C   -0.000102  -0.000015  -0.000008   0.000004  -0.000002  -0.000332
     7  O    7.994168   0.322249  -0.002986   0.020761   0.000239  -0.052990
     8  C    0.322249   4.355536  -0.000158  -0.001028   0.000030  -0.002894
     9  H   -0.002986  -0.000158   0.733351  -0.042882  -0.029825   0.018080
    10  H    0.020761  -0.001028  -0.042882   0.690399  -0.028813  -0.004329
    11  H    0.000239   0.000030  -0.029825  -0.028813   0.662020  -0.000025
    12  H   -0.052990  -0.002894   0.018080  -0.004329  -0.000025   0.816740
    13  H    0.002284   0.000491   0.000217  -0.000122  -0.000025   0.013174
    14  H   -0.000195  -0.000812   0.000027   0.000006   0.000016  -0.006013
    15  H   -0.000088   0.000052   0.000066   0.000009  -0.000003   0.009285
    16  H    0.000225  -0.000030   0.000141   0.000141  -0.000161  -0.001275
    17  H    0.000002   0.000001   0.000000  -0.000000   0.000000   0.000018
    18  H   -0.000006  -0.000006   0.000000  -0.000000   0.000000  -0.000041
    19  H   -0.000002  -0.000001  -0.000001   0.000000   0.000000   0.000017
    20  H   -0.025473   0.394769  -0.000002  -0.000112  -0.000005   0.000120
    21  H   -0.035177   0.382101   0.000453  -0.000313  -0.000025   0.017571
    22  H   -0.038043   0.381475  -0.000013   0.000274   0.000003  -0.004784
              13         14         15         16         17         18
     1  C   -0.000572  -0.000315  -0.000166  -0.000593  -0.000002   0.000000
     2  O    0.001478   0.004657  -0.001013   0.017371  -0.000003  -0.000010
     3  C   -0.001723   0.005121  -0.005298  -0.007001  -0.000409   0.000439
     4  C    0.326332   0.326126  -0.024728  -0.028505   0.006558  -0.007930
     5  C   -0.018530  -0.020004   0.359493   0.366008  -0.009387  -0.020992
     6  C   -0.007231  -0.006071  -0.025221  -0.020196   0.370412   0.381654
     7  O    0.002284  -0.000195  -0.000088   0.000225   0.000002  -0.000006
     8  C    0.000491  -0.000812   0.000052  -0.000030   0.000001  -0.000006
     9  H    0.000217   0.000027   0.000066   0.000141   0.000000   0.000000
    10  H   -0.000122   0.000006   0.000009   0.000141  -0.000000  -0.000000
    11  H   -0.000025   0.000016  -0.000003  -0.000161   0.000000   0.000000
    12  H    0.013174  -0.006013   0.009285  -0.001275   0.000018  -0.000041
    13  H    0.699607  -0.026713   0.009822  -0.009897   0.000051  -0.001664
    14  H   -0.026713   0.730504  -0.011259   0.010368  -0.000091   0.008102
    15  H    0.009822  -0.011259   0.738844  -0.031831  -0.006220  -0.009545
    16  H   -0.009897   0.010368  -0.031831   0.697538  -0.005926   0.008200
    17  H    0.000051  -0.000091  -0.006220  -0.005926   0.686992  -0.025599
    18  H   -0.001664   0.008102  -0.009545   0.008200  -0.025599   0.692030
    19  H    0.007288  -0.001879   0.009029  -0.009247  -0.024801  -0.027283
    20  H   -0.000037  -0.000206   0.000001   0.000003   0.000000  -0.000000
    21  H    0.000302   0.000573  -0.000040  -0.000002   0.000000   0.000001
    22  H   -0.000470   0.003745   0.000045   0.000009  -0.000003  -0.000008
              19         20         21         22
     1  C   -0.000000   0.000069  -0.000661   0.000087
     2  O   -0.000008  -0.000153   0.000271  -0.000330
     3  C    0.000486   0.004875  -0.006254  -0.000209
     4  C   -0.007330  -0.000066  -0.004475   0.004970
     5  C   -0.021564   0.000011   0.000385  -0.001373
     6  C    0.384621  -0.000001  -0.000009   0.000092
     7  O   -0.000002  -0.025473  -0.035177  -0.038043
     8  C   -0.000001   0.394769   0.382101   0.381475
     9  H   -0.000001  -0.000002   0.000453  -0.000013
    10  H    0.000000  -0.000112  -0.000313   0.000274
    11  H    0.000000  -0.000005  -0.000025   0.000003
    12  H    0.000017   0.000120   0.017571  -0.004784
    13  H    0.007288  -0.000037   0.000302  -0.000470
    14  H   -0.001879  -0.000206   0.000573   0.003745
    15  H    0.009029   0.000001  -0.000040   0.000045
    16  H   -0.009247   0.000003  -0.000002   0.000009
    17  H   -0.024801   0.000000   0.000000  -0.000003
    18  H   -0.027283  -0.000000   0.000001  -0.000008
    19  H    0.682426  -0.000000  -0.000000   0.000003
    20  H   -0.000000   0.658847  -0.026548  -0.031669
    21  H   -0.000000  -0.026548   0.726333  -0.050810
    22  H    0.000003  -0.031669  -0.050810   0.736489
 Mulliken charges:
               1
     1  C    0.200441
     2  O   -0.360771
     3  C    0.287288
     4  C    0.054381
     5  C   -0.029863
     6  C    0.022419
     7  O   -0.375009
     8  C    0.189659
     9  H   -0.011726
    10  H    0.013581
    11  H    0.022480
    12  H   -0.048284
    13  H    0.005938
    14  H   -0.015688
    15  H   -0.011231
    16  H    0.014659
    17  H    0.008407
    18  H    0.002656
    19  H    0.008243
    20  H    0.025577
    21  H   -0.003676
    22  H    0.000520
 Sum of Mulliken charges =  -0.00000
 Mulliken charges with hydrogens summed into heavy atoms:
               1
     1  C    0.224776
     2  O   -0.360771
     3  C    0.239004
     4  C    0.044631
     5  C   -0.026435
     6  C    0.041725
     7  O   -0.375009
     8  C    0.212080
 Electronic spatial extent (au):  <R**2>=           1403.6083
 Charge=             -0.0000 electrons
 Dipole moment (field-independent basis, Debye):
    X=             -0.4779    Y=             -0.7223    Z=              1.5417  Tot=              1.7684
 Quadrupole moment (field-independent basis, Debye-Ang):
   XX=            -49.8616   YY=            -48.6846   ZZ=            -52.7611
   XY=             -0.3811   XZ=             -2.0261   YZ=             -0.2169
 Traceless Quadrupole moment (field-independent basis, Debye-Ang):
   XX=              0.5741   YY=              1.7512   ZZ=             -2.3253
   XY=             -0.3811   XZ=             -2.0261   YZ=             -0.2169
 Octapole moment (field-independent basis, Debye-Ang**2):
  XXX=            -20.0172  YYY=              1.4497  ZZZ=             -3.1923  XYY=            -13.7350
  XXY=              2.4249  XXZ=              1.1642  XZZ=             -2.1637  YZZ=              1.0637
  YYZ=              0.0176  XYZ=              0.4685
 Hexadecapole moment (field-independent basis, Debye-Ang**3):
 XXXX=          -1240.6972 YYYY=           -500.8128 ZZZZ=           -120.6577 XXXY=             12.3733
 XXXZ=              6.6016 YYYX=             -0.1624 YYYZ=             -2.5800 ZZZX=              0.4698
 ZZZY=             -0.1084 XXYY=           -272.0127 XXZZ=           -227.8580 YYZZ=           -110.9906
 XXYZ=             -0.5374 YYXZ=              2.7981 ZZXY=              0.6066
 N-N= 4.149476854903D+02 E-N=-1.731040213555D+03  KE= 3.831533253295D+02
 ******************************Gaussian NBO Version 3.1******************************
             N A T U R A L   A T O M I C   O R B I T A L   A N D
          N A T U R A L   B O N D   O R B I T A L   A N A L Y S I S
 ******************************Gaussian NBO Version 3.1******************************
       /RESON  / : Allow strongly delocalized NBO set

 Analyzing the SCF density

 Job title: 85                                                              

 Storage needed:    101028 in NPA,    133540 in NBO ( 939521456 available)
 GSVD:  LWork=       19020 too small for GESVD, short by        8450 words or        8450 for optimal perf.


 NATURAL POPULATIONS:  Natural atomic orbital occupancies 
                                                          
   NAO  Atom  No  lang   Type(AO)    Occupancy      Energy
 ----------------------------------------------------------
     1    C    1  S      Cor( 1S)     1.99926     -10.12854
     2    C    1  S      Val( 2S)     1.07993      -0.23684
     3    C    1  S      Ryd( 3S)     0.00168       0.79059
     4    C    1  px     Val( 2p)     0.88300      -0.05322
     5    C    1  px     Ryd( 3p)     0.00267       0.49192
     6    C    1  py     Val( 2p)     1.11471      -0.07566
     7    C    1  py     Ryd( 3p)     0.00287       0.65243
     8    C    1  pz     Val( 2p)     1.15172      -0.07393
     9    C    1  pz     Ryd( 3p)     0.00133       0.54876
    10    C    1  dxy    Ryd( 3d)     0.00141       2.23640
    11    C    1  dxz    Ryd( 3d)     0.00115       2.16060
    12    C    1  dyz    Ryd( 3d)     0.00059       2.16389
    13    C    1  dx2y2  Ryd( 3d)     0.00158       2.29670
    14    C    1  dz2    Ryd( 3d)     0.00123       2.40111

    15    O    2  S      Cor( 1S)     1.99966     -18.93565
    16    O    2  S      Val( 2S)     1.59531      -0.82607
    17    O    2  S      Ryd( 3S)     0.00159       1.47770
    18    O    2  px     Val( 2p)     1.63801      -0.29534
    19    O    2  px     Ryd( 3p)     0.00185       1.32306
    20    O    2  py     Val( 2p)     1.51581      -0.29686
    21    O    2  py     Ryd( 3p)     0.00114       1.30177
    22    O    2  pz     Val( 2p)     1.84463      -0.29572
    23    O    2  pz     Ryd( 3p)     0.00192       1.18327
    24    O    2  dxy    Ryd( 3d)     0.00079       2.93212
    25    O    2  dxz    Ryd( 3d)     0.00084       2.81203
    26    O    2  dyz    Ryd( 3d)     0.00075       2.89510
    27    O    2  dx2y2  Ryd( 3d)     0.00100       3.07492
    28    O    2  dz2    Ryd( 3d)     0.00085       2.82795

    29    C    3  S      Cor( 1S)     1.99898     -10.17264
    30    C    3  S      Val( 2S)     0.88004      -0.17616
    31    C    3  S      Ryd( 3S)     0.00596       0.83544
    32    C    3  px     Val( 2p)     0.88760      -0.06617
    33    C    3  px     Ryd( 3p)     0.00511       0.69506
    34    C    3  py     Val( 2p)     0.67629      -0.03951
    35    C    3  py     Ryd( 3p)     0.00419       0.70703
    36    C    3  pz     Val( 2p)     1.05440      -0.07767
    37    C    3  pz     Ryd( 3p)     0.00538       0.74478
    38    C    3  dxy    Ryd( 3d)     0.00259       2.19561
    39    C    3  dxz    Ryd( 3d)     0.00132       2.13968
    40    C    3  dyz    Ryd( 3d)     0.00219       2.10564
    41    C    3  dx2y2  Ryd( 3d)     0.00291       2.23530
    42    C    3  dz2    Ryd( 3d)     0.00195       2.38138

    43    C    4  S      Cor( 1S)     1.99906     -10.05186
    44    C    4  S      Val( 2S)     1.02025      -0.20551
    45    C    4  S      Ryd( 3S)     0.00218       0.91073
    46    C    4  px     Val( 2p)     1.05251      -0.07323
    47    C    4  px     Ryd( 3p)     0.00342       0.65937
    48    C    4  py     Val( 2p)     1.17478      -0.06928
    49    C    4  py     Ryd( 3p)     0.00473       0.69829
    50    C    4  pz     Val( 2p)     1.20002      -0.07092
    51    C    4  pz     Ryd( 3p)     0.00291       0.70796
    52    C    4  dxy    Ryd( 3d)     0.00047       2.19275
    53    C    4  dxz    Ryd( 3d)     0.00051       2.14355
    54    C    4  dyz    Ryd( 3d)     0.00027       2.12727
    55    C    4  dx2y2  Ryd( 3d)     0.00088       2.37188
    56    C    4  dz2    Ryd( 3d)     0.00094       2.47035

    57    C    5  S      Cor( 1S)     1.99914     -10.05700
    58    C    5  S      Val( 2S)     1.01402      -0.19967
    59    C    5  S      Ryd( 3S)     0.00132       0.90990
    60    C    5  px     Val( 2p)     1.04125      -0.06202
    61    C    5  px     Ryd( 3p)     0.00304       0.64437
    62    C    5  py     Val( 2p)     1.18056      -0.06290
    63    C    5  py     Ryd( 3p)     0.00204       0.64508
    64    C    5  pz     Val( 2p)     1.17834      -0.06283
    65    C    5  pz     Ryd( 3p)     0.00227       0.67321
    66    C    5  dxy    Ryd( 3d)     0.00063       2.19426
    67    C    5  dxz    Ryd( 3d)     0.00052       2.15014
    68    C    5  dyz    Ryd( 3d)     0.00024       2.12340
    69    C    5  dx2y2  Ryd( 3d)     0.00085       2.34455
    70    C    5  dz2    Ryd( 3d)     0.00097       2.45822

    71    C    6  S      Cor( 1S)     1.99925     -10.05979
    72    C    6  S      Val( 2S)     1.08814      -0.22476
    73    C    6  S      Ryd( 3S)     0.00037       0.87348
    74    C    6  px     Val( 2p)     1.11294      -0.06073
    75    C    6  px     Ryd( 3p)     0.00183       0.55308
    76    C    6  py     Val( 2p)     1.20388      -0.06600
    77    C    6  py     Ryd( 3p)     0.00168       0.60215
    78    C    6  pz     Val( 2p)     1.20822      -0.06647
    79    C    6  pz     Ryd( 3p)     0.00147       0.59728
    80    C    6  dxy    Ryd( 3d)     0.00054       2.25453
    81    C    6  dxz    Ryd( 3d)     0.00045       2.20128
    82    C    6  dyz    Ryd( 3d)     0.00019       2.17312
    83    C    6  dx2y2  Ryd( 3d)     0.00064       2.32079
    84    C    6  dz2    Ryd( 3d)     0.00077       2.43144

    85    O    7  S      Cor( 1S)     1.99968     -18.93649
    86    O    7  S      Val( 2S)     1.60068      -0.82765
    87    O    7  S      Ryd( 3S)     0.00126       1.47171
    88    O    7  px     Val( 2p)     1.70044      -0.29237
    89    O    7  px     Ryd( 3p)     0.00202       1.24549
    90    O    7  py     Val( 2p)     1.53451      -0.28669
    91    O    7  py     Ryd( 3p)     0.00140       1.36342
    92    O    7  pz     Val( 2p)     1.77148      -0.30360
    93    O    7  pz     Ryd( 3p)     0.00174       1.18185
    94    O    7  dxy    Ryd( 3d)     0.00055       2.98027
    95    O    7  dxz    Ryd( 3d)     0.00105       2.85967
    96    O    7  dyz    Ryd( 3d)     0.00107       3.00316
    97    O    7  dx2y2  Ryd( 3d)     0.00046       2.88859
    98    O    7  dz2    Ryd( 3d)     0.00099       2.77397

    99    C    8  S      Cor( 1S)     1.99927     -10.13623
   100    C    8  S      Val( 2S)     1.07511      -0.24238
   101    C    8  S      Ryd( 3S)     0.00176       0.78066
   102    C    8  px     Val( 2p)     1.17032      -0.08543
   103    C    8  px     Ryd( 3p)     0.00159       0.60757
   104    C    8  py     Val( 2p)     0.89759      -0.06222
   105    C    8  py     Ryd( 3p)     0.00219       0.53587
   106    C    8  pz     Val( 2p)     1.08507      -0.07550
   107    C    8  pz     Ryd( 3p)     0.00267       0.53271
   108    C    8  dxy    Ryd( 3d)     0.00153       2.36612
   109    C    8  dxz    Ryd( 3d)     0.00080       2.23963
   110    C    8  dyz    Ryd( 3d)     0.00145       2.21103
   111    C    8  dx2y2  Ryd( 3d)     0.00123       2.10847
   112    C    8  dz2    Ryd( 3d)     0.00115       2.30672

   113    H    9  S      Val( 1S)     0.82840       0.04092
   114    H    9  S      Ryd( 2S)     0.00264       0.35869
   115    H    9  px     Ryd( 2p)     0.00015       1.71266
   116    H    9  py     Ryd( 2p)     0.00021       1.76808
   117    H    9  pz     Ryd( 2p)     0.00076       2.35049

   118    H   10  S      Val( 1S)     0.80898       0.06288
   119    H   10  S      Ryd( 2S)     0.00366       0.36668
   120    H   10  px     Ryd( 2p)     0.00045       2.15232
   121    H   10  py     Ryd( 2p)     0.00042       1.88240
   122    H   10  pz     Ryd( 2p)     0.00032       1.84432

   123    H   11  S      Val( 1S)     0.79850       0.06611
   124    H   11  S      Ryd( 2S)     0.00083       0.32378
   125    H   11  px     Ryd( 2p)     0.00010       1.70191
   126    H   11  py     Ryd( 2p)     0.00068       2.29829
   127    H   11  pz     Ryd( 2p)     0.00028       1.80271

   128    H   12  S      Val( 1S)     0.84543       0.03599
   129    H   12  S      Ryd( 2S)     0.00481       0.40552
   130    H   12  px     Ryd( 2p)     0.00016       1.92702
   131    H   12  py     Ryd( 2p)     0.00010       1.90964
   132    H   12  pz     Ryd( 2p)     0.00080       2.34704

   133    H   13  S      Val( 1S)     0.76807       0.08526
   134    H   13  S      Ryd( 2S)     0.00460       0.38153
   135    H   13  px     Ryd( 2p)     0.00013       1.89194
   136    H   13  py     Ryd( 2p)     0.00016       1.86334
   137    H   13  pz     Ryd( 2p)     0.00070       2.38586

   138    H   14  S      Val( 1S)     0.78288       0.06919
   139    H   14  S      Ryd( 2S)     0.00209       0.41644
   140    H   14  px     Ryd( 2p)     0.00015       1.85619
   141    H   14  py     Ryd( 2p)     0.00068       2.35411
   142    H   14  pz     Ryd( 2p)     0.00021       1.85251

   143    H   15  S      Val( 1S)     0.79092       0.07475
   144    H   15  S      Ryd( 2S)     0.00284       0.37673
   145    H   15  px     Ryd( 2p)     0.00014       1.83010
   146    H   15  py     Ryd( 2p)     0.00019       1.79910
   147    H   15  pz     Ryd( 2p)     0.00070       2.37085

   148    H   16  S      Val( 1S)     0.77078       0.09533
   149    H   16  S      Ryd( 2S)     0.00378       0.38705
   150    H   16  px     Ryd( 2p)     0.00018       1.84041
   151    H   16  py     Ryd( 2p)     0.00068       2.35727
   152    H   16  pz     Ryd( 2p)     0.00020       1.84307

   153    H   17  S      Val( 1S)     0.78194       0.07832
   154    H   17  S      Ryd( 2S)     0.00140       0.35485
   155    H   17  px     Ryd( 2p)     0.00042       2.08370
   156    H   17  py     Ryd( 2p)     0.00032       1.94089
   157    H   17  pz     Ryd( 2p)     0.00028       1.89106

   158    H   18  S      Val( 1S)     0.79216       0.07128
   159    H   18  S      Ryd( 2S)     0.00180       0.36832
   160    H   18  px     Ryd( 2p)     0.00016       1.77206
   161    H   18  py     Ryd( 2p)     0.00065       2.33285
   162    H   18  pz     Ryd( 2p)     0.00023       1.80605

   163    H   19  S      Val( 1S)     0.78820       0.07464
   164    H   19  S      Ryd( 2S)     0.00177       0.36880
   165    H   19  px     Ryd( 2p)     0.00015       1.76498
   166    H   19  py     Ryd( 2p)     0.00021       1.78227
   167    H   19  pz     Ryd( 2p)     0.00068       2.36699

   168    H   20  S      Val( 1S)     0.79507       0.06251
   169    H   20  S      Ryd( 2S)     0.00099       0.31927
   170    H   20  px     Ryd( 2p)     0.00054       2.10428
   171    H   20  py     Ryd( 2p)     0.00020       1.82842
   172    H   20  pz     Ryd( 2p)     0.00032       1.86112

   173    H   21  S      Val( 1S)     0.82709       0.03739
   174    H   21  S      Ryd( 2S)     0.00277       0.35778
   175    H   21  px     Ryd( 2p)     0.00028       1.82044
   176    H   21  py     Ryd( 2p)     0.00018       1.73055
   177    H   21  pz     Ryd( 2p)     0.00066       2.27016

   178    H   22  S      Val( 1S)     0.82633       0.04206
   179    H   22  S      Ryd( 2S)     0.00257       0.37865
   180    H   22  px     Ryd( 2p)     0.00054       2.06190
   181    H   22  py     Ryd( 2p)     0.00039       2.03141
   182    H   22  pz     Ryd( 2p)     0.00022       1.74977

 WARNING:  1 low occupancy (<1.9990e) core orbital  found on  C    3


 Summary of Natural Population Analysis:                  
                                                          
                                       Natural Population 
                Natural  -----------------------------------------------
    Atom  No    Charge         Core      Valence    Rydberg      Total
 -----------------------------------------------------------------------
      C    1   -0.24312      1.99926     4.22936    0.01451     6.24312
      O    2   -0.60415      1.99966     6.59376    0.01072     8.60415
      C    3    0.47111      1.99898     3.49833    0.03159     5.52889
      C    4   -0.46293      1.99906     4.44755    0.01632     6.46293
      C    5   -0.42519      1.99914     4.41416    0.01189     6.42519
      C    6   -0.62037      1.99925     4.61317    0.00794     6.62037
      O    7   -0.61733      1.99968     6.60711    0.01055     8.61733
      C    8   -0.24173      1.99927     4.22808    0.01437     6.24173
      H    9    0.16785      0.00000     0.82840    0.00376     0.83215
      H   10    0.18616      0.00000     0.80898    0.00485     0.81384
      H   11    0.19961      0.00000     0.79850    0.00189     0.80039
      H   12    0.14871      0.00000     0.84543    0.00586     0.85129
      H   13    0.22634      0.00000     0.76807    0.00559     0.77366
      H   14    0.21399      0.00000     0.78288    0.00313     0.78601
      H   15    0.20522      0.00000     0.79092    0.00387     0.79478
      H   16    0.22437      0.00000     0.77078    0.00484     0.77563
      H   17    0.21563      0.00000     0.78194    0.00243     0.78437
      H   18    0.20500      0.00000     0.79216    0.00284     0.79500
      H   19    0.20899      0.00000     0.78820    0.00281     0.79101
      H   20    0.20287      0.00000     0.79507    0.00206     0.79713
      H   21    0.16903      0.00000     0.82709    0.00388     0.83097
      H   22    0.16995      0.00000     0.82633    0.00372     0.83005
 =======================================================================
   * Total *   -0.00000     15.99431    49.83629    0.16940    66.00000

                                 Natural Population      
 --------------------------------------------------------
   Core                      15.99431 ( 99.9644% of  16)
   Valence                   49.83629 ( 99.6726% of  50)
   Natural Minimal Basis     65.83060 ( 99.7433% of  66)
   Natural Rydberg Basis      0.16940 (  0.2567% of  66)
 --------------------------------------------------------

    Atom  No          Natural Electron Configuration
 ----------------------------------------------------------------------------
      C    1      [core]2S( 1.08)2p( 3.15)3p( 0.01)3d( 0.01)
      O    2      [core]2S( 1.60)2p( 5.00)
      C    3      [core]2S( 0.88)2p( 2.62)3S( 0.01)3p( 0.01)3d( 0.01)
      C    4      [core]2S( 1.02)2p( 3.43)3p( 0.01)
      C    5      [core]2S( 1.01)2p( 3.40)3p( 0.01)
      C    6      [core]2S( 1.09)2p( 3.53)
      O    7      [core]2S( 1.60)2p( 5.01)3p( 0.01)
      C    8      [core]2S( 1.08)2p( 3.15)3p( 0.01)3d( 0.01)
      H    9            1S( 0.83)
      H   10            1S( 0.81)
      H   11            1S( 0.80)
      H   12            1S( 0.85)
      H   13            1S( 0.77)
      H   14            1S( 0.78)
      H   15            1S( 0.79)
      H   16            1S( 0.77)
      H   17            1S( 0.78)
      H   18            1S( 0.79)
      H   19            1S( 0.79)
      H   20            1S( 0.80)
      H   21            1S( 0.83)
      H   22            1S( 0.83)


 NATURAL BOND ORBITAL ANALYSIS:

                       Occupancies       Lewis Structure    Low   High
           Occ.    -------------------  -----------------   occ   occ
  Cycle   Thresh.   Lewis   Non-Lewis     CR  BD  3C  LP    (L)   (NL)   Dev
 =============================================================================
   1(1)    1.90    64.92024   1.07976      8  22   0   3     2      1    0.05
   2(2)    1.90    65.09555   0.90445      8  22   0   3     2      1    0.05
   3(3)    1.90    65.09555   0.90445      8  22   0   3     2      1    0.05
   4(1)    1.80    65.44021   0.55979      8  21   0   4     0      0    0.05
 -----------------------------------------------------------------------------

 Structure accepted: No low occupancy Lewis orbitals

 WARNING:  1 low occupancy (<1.9990e) core orbital  found on  C    3

 --------------------------------------------------------
   Core                     15.99429 ( 99.964% of  16)
   Valence Lewis            49.44591 ( 98.892% of  50)
  ==================       ============================
   Total Lewis              65.44021 ( 99.152% of  66)
  -----------------------------------------------------
   Valence non-Lewis         0.43956 (  0.666% of  66)
   Rydberg non-Lewis         0.12023 (  0.182% of  66)
  ==================       ============================
   Total non-Lewis           0.55979 (  0.848% of  66)
 --------------------------------------------------------


       (Occupancy)   Bond orbital/ Coefficients/ Hybrids
 ---------------------------------------------------------------------------------
     1. (1.99142) BD ( 1) C   1 - O   2  
                ( 31.71%)   0.5631* C   1 s( 22.14%)p 3.50( 77.56%)d 0.01(  0.30%)
                                            0.0002  0.4700  0.0236  0.7348  0.0449
                                           -0.4082  0.0116 -0.2569 -0.0295 -0.0367
                                           -0.0228  0.0119  0.0226 -0.0208
                ( 68.29%)   0.8264* O   2 s( 28.83%)p 2.47( 71.10%)d 0.00(  0.07%)
                                            0.0001  0.5369  0.0093 -0.7068 -0.0013
                                            0.3897  0.0201  0.2432 -0.0069 -0.0074
                                           -0.0174  0.0034  0.0163 -0.0062
     2. (1.99624) BD ( 1) C   1 - H   9  
                ( 59.12%)   0.7689* C   1 s( 25.72%)p 2.89( 74.23%)d 0.00(  0.05%)
                                            0.0001  0.5070 -0.0125 -0.0222 -0.0115
                                           -0.0009  0.0172  0.8610 -0.0025  0.0017
                                           -0.0009 -0.0005 -0.0018  0.0223
                ( 40.88%)   0.6393* H   9 s( 99.92%)p 0.00(  0.08%)
                                            0.9996 -0.0058  0.0020 -0.0022 -0.0285
     3. (1.99695) BD ( 1) C   1 - H  10  
                ( 60.08%)   0.7751* C   1 s( 26.55%)p 2.76( 73.40%)d 0.00(  0.05%)
                                            0.0001  0.5151 -0.0126 -0.6738 -0.0062
                                           -0.4199  0.0159 -0.3215 -0.0001  0.0156
                                            0.0116  0.0045  0.0065 -0.0058
                ( 39.92%)   0.6318* H  10 s( 99.91%)p 0.00(  0.09%)
                                            0.9995 -0.0064  0.0226  0.0145  0.0118
     4. (1.99142) BD ( 1) C   1 - H  11  
                ( 60.14%)   0.7755* C   1 s( 25.62%)p 2.90( 74.33%)d 0.00(  0.05%)
                                           -0.0001  0.5060  0.0133  0.0229  0.0051
                                            0.8093 -0.0155 -0.2958  0.0025  0.0033
                                            0.0008 -0.0120 -0.0175 -0.0056
                ( 39.86%)   0.6314* H  11 s( 99.92%)p 0.00(  0.08%)
                                            0.9996 -0.0011 -0.0002 -0.0271  0.0100
     5. (1.98889) BD ( 1) O   2 - C   3  
                ( 68.63%)   0.8284* O   2 s( 32.93%)p 2.03( 67.00%)d 0.00(  0.07%)
                                           -0.0000 -0.5738 -0.0025 -0.0969 -0.0050
                                            0.7721  0.0073 -0.2537  0.0015 -0.0043
                                            0.0032  0.0172  0.0177  0.0068
                ( 31.37%)   0.5601* C   3 s( 21.60%)p 3.62( 78.09%)d 0.01(  0.31%)
                                            0.0001 -0.4636 -0.0327  0.1380 -0.0061
                                           -0.8300 -0.0246  0.2684  0.0176  0.0146
                                           -0.0040  0.0273  0.0419  0.0194
     6. (1.97755) BD ( 1) C   3 - C   4  
                ( 49.47%)   0.7033* C   3 s( 31.60%)p 2.16( 68.34%)d 0.00(  0.05%)
                                           -0.0001  0.5620  0.0126  0.7473 -0.0195
                                           -0.2652  0.0115 -0.2328 -0.0044 -0.0102
                                           -0.0111  0.0026  0.0150 -0.0073
                ( 50.53%)   0.7109* C   4 s( 27.64%)p 2.62( 72.31%)d 0.00(  0.05%)
                                            0.0004  0.5255  0.0148 -0.7717 -0.0116
                                            0.2642 -0.0104  0.2397 -0.0047 -0.0110
                                           -0.0099  0.0032  0.0138 -0.0084
     7. (1.98995) BD ( 1) C   3 - O   7  
                ( 31.07%)   0.5574* C   3 s( 21.45%)p 3.65( 78.24%)d 0.01(  0.31%)
                                            0.0000  0.4627  0.0219 -0.6372 -0.0236
                                           -0.4850 -0.0005 -0.3739 -0.0274  0.0391
                                            0.0269  0.0228  0.0106 -0.0137
                ( 68.93%)   0.8302* O   7 s( 31.35%)p 2.19( 68.59%)d 0.00(  0.07%)
                                            0.0001  0.5599  0.0012  0.5952  0.0014
                                            0.4573  0.0103  0.3497 -0.0048  0.0119
                                            0.0194  0.0089  0.0072  0.0015
     8. (1.98472) BD ( 1) C   3 - H  12  
                ( 58.97%)   0.7679* C   3 s( 25.47%)p 2.92( 74.47%)d 0.00(  0.06%)
                                           -0.0002  0.5034 -0.0367 -0.1200  0.0109
                                           -0.0234  0.0051  0.8541 -0.0100 -0.0012
                                           -0.0063 -0.0023  0.0005  0.0234
                ( 41.03%)   0.6406* H  12 s( 99.91%)p 0.00(  0.09%)
                                            0.9995 -0.0125  0.0019  0.0003 -0.0296
     9. (1.97817) BD ( 1) C   4 - C   5  
                ( 50.53%)   0.7108* C   4 s( 28.84%)p 2.47( 71.12%)d 0.00(  0.04%)
                                            0.0002  0.5370  0.0053  0.6264  0.0033
                                            0.4335 -0.0026  0.3618 -0.0008  0.0125
                                            0.0114  0.0088  0.0037 -0.0036
                ( 49.47%)   0.7034* C   5 s( 27.95%)p 2.58( 72.01%)d 0.00(  0.04%)
                                            0.0003  0.5287  0.0015 -0.6270  0.0038
                                           -0.4427 -0.0013 -0.3618 -0.0018  0.0143
                                            0.0113  0.0086  0.0047 -0.0048
    10. (1.97387) BD ( 1) C   4 - H  13  
                ( 61.60%)   0.7848* C   4 s( 21.83%)p 3.58( 78.13%)d 0.00(  0.04%)
                                            0.0002 -0.4672  0.0075 -0.0656 -0.0000
                                           -0.0607  0.0134  0.8793 -0.0048  0.0002
                                            0.0005  0.0029  0.0005 -0.0201
                ( 38.40%)   0.6197* H  13 s( 99.92%)p 0.00(  0.08%)
                                           -0.9996  0.0056  0.0002  0.0016 -0.0288
    11. (1.97347) BD ( 1) C   4 - H  14  
                ( 60.76%)   0.7795* C   4 s( 21.70%)p 3.61( 78.25%)d 0.00(  0.04%)
                                            0.0001 -0.4658  0.0068 -0.0832 -0.0027
                                            0.8588 -0.0016 -0.1942  0.0163  0.0011
                                           -0.0001  0.0094  0.0170  0.0084
                ( 39.24%)   0.6264* H  14 s( 99.92%)p 0.00(  0.08%)
                                           -0.9996  0.0023  0.0033 -0.0279  0.0043
    12. (1.98734) BD ( 1) C   5 - C   6  
                ( 50.39%)   0.7099* C   5 s( 28.12%)p 2.56( 71.84%)d 0.00(  0.04%)
                                            0.0002  0.5300  0.0165  0.7697  0.0115
                                           -0.2628  0.0094 -0.2381  0.0082 -0.0110
                                           -0.0094  0.0037  0.0122 -0.0075
                ( 49.61%)   0.7043* C   6 s( 30.14%)p 2.32( 69.82%)d 0.00(  0.04%)
                                            0.0004  0.5489  0.0044 -0.7568  0.0036
                                            0.2599  0.0108  0.2403  0.0087 -0.0095
                                           -0.0089  0.0030  0.0129 -0.0077
    13. (1.97754) BD ( 1) C   5 - H  15  
                ( 60.50%)   0.7778* C   5 s( 21.67%)p 3.61( 78.29%)d 0.00(  0.05%)
                                           -0.0001  0.4654 -0.0086 -0.0701  0.0062
                                           -0.0641  0.0135  0.8796 -0.0030  0.0001
                                           -0.0034 -0.0036 -0.0001  0.0208
                ( 39.50%)   0.6285* H  15 s( 99.92%)p 0.00(  0.08%)
                                            0.9996 -0.0041  0.0015  0.0004 -0.0283
    14. (1.97631) BD ( 1) C   5 - H  16  
                ( 61.49%)   0.7842* C   5 s( 22.28%)p 3.49( 77.68%)d 0.00(  0.04%)
                                           -0.0001  0.4719 -0.0078 -0.0933  0.0035
                                            0.8544 -0.0015 -0.1948  0.0126 -0.0043
                                            0.0008 -0.0081 -0.0166 -0.0084
                ( 38.51%)   0.6205* H  16 s( 99.92%)p 0.00(  0.08%)
                                            0.9996 -0.0050  0.0049 -0.0281  0.0058
    15. (1.98858) BD ( 1) C   6 - H  17  
                ( 60.82%)   0.7799* C   6 s( 23.46%)p 3.26( 76.50%)d 0.00(  0.04%)
                                            0.0000  0.4843  0.0031  0.6328  0.0036
                                            0.4655 -0.0092  0.3843 -0.0082  0.0139
                                            0.0116  0.0080  0.0037 -0.0039
                ( 39.18%)   0.6259* H  17 s( 99.92%)p 0.00(  0.08%)
                                            0.9996 -0.0008 -0.0209 -0.0146 -0.0118
    16. (1.98936) BD ( 1) C   6 - H  18  
                ( 60.43%)   0.7774* C   6 s( 23.16%)p 3.32( 76.79%)d 0.00(  0.04%)
                                           -0.0000 -0.4813  0.0033 -0.1255 -0.0161
                                            0.8420 -0.0015 -0.2071  0.0033  0.0045
                                           -0.0015  0.0079  0.0166  0.0085
                ( 39.57%)   0.6291* H  18 s( 99.92%)p 0.00(  0.08%)
                                           -0.9996  0.0021  0.0055 -0.0266  0.0063
    17. (1.98887) BD ( 1) C   6 - H  19  
                ( 60.61%)   0.7785* C   6 s( 23.22%)p 3.31( 76.74%)d 0.00(  0.04%)
                                           -0.0000 -0.4818  0.0033 -0.1007 -0.0157
                                           -0.0774  0.0025  0.8666 -0.0019 -0.0007
                                            0.0036  0.0028  0.0002 -0.0202
                ( 39.39%)   0.6276* H  19 s( 99.92%)p 0.00(  0.08%)
                                           -0.9996  0.0020  0.0045  0.0026 -0.0275
    18. (1.99066) BD ( 1) O   7 - C   8  
                ( 67.95%)   0.8243* O   7 s( 29.60%)p 2.38( 70.33%)d 0.00(  0.07%)
                                           -0.0001 -0.5439 -0.0116  0.2234  0.0142
                                            0.6926  0.0140 -0.4163  0.0068 -0.0024
                                            0.0015  0.0226  0.0116 -0.0051
                ( 32.05%)   0.5662* C   8 s( 22.71%)p 3.39( 77.00%)d 0.01(  0.29%)
                                           -0.0002 -0.4758 -0.0262 -0.2518  0.0117
                                           -0.7196 -0.0296  0.4307  0.0465 -0.0227
                                            0.0127  0.0379  0.0277  0.0076
    19. (1.99101) BD ( 1) C   8 - H  20  
                ( 60.33%)   0.7767* C   8 s( 25.52%)p 2.92( 74.43%)d 0.00(  0.05%)
                                           -0.0001  0.5051  0.0122 -0.6592  0.0126
                                           -0.3578  0.0116 -0.4258  0.0036  0.0103
                                            0.0140  0.0097  0.0090 -0.0025
                ( 39.67%)   0.6298* H  20 s( 99.92%)p 0.00(  0.08%)
                                            0.9996 -0.0015  0.0220  0.0123  0.0142
    20. (1.99642) BD ( 1) C   8 - H  21  
                ( 59.26%)   0.7698* C   8 s( 25.81%)p 2.87( 74.14%)d 0.00(  0.05%)
                                            0.0001  0.5078 -0.0139 -0.2470 -0.0119
                                            0.2268 -0.0173  0.7928 -0.0021 -0.0029
                                           -0.0090  0.0099  0.0025  0.0174
                ( 40.74%)   0.6383* H  21 s( 99.92%)p 0.00(  0.08%)
                                            0.9996 -0.0062  0.0097 -0.0057 -0.0263
    21. (1.99663) BD ( 1) C   8 - H  22  
                ( 59.31%)   0.7701* C   8 s( 26.00%)p 2.84( 73.95%)d 0.00(  0.05%)
                                            0.0001  0.5098 -0.0127  0.6630 -0.0142
                                           -0.5461 -0.0129  0.0358  0.0004 -0.0190
                                            0.0033  0.0004  0.0035 -0.0104
                ( 40.69%)   0.6379* H  22 s( 99.92%)p 0.00(  0.08%)
                                            0.9996 -0.0059 -0.0204  0.0200 -0.0009
    22. (1.99925) CR ( 1) C   1           s(100.00%)p 0.00(  0.00%)
                                            1.0000 -0.0001 -0.0000 -0.0001 -0.0000
                                            0.0002 -0.0000 -0.0000  0.0000  0.0000
                                            0.0000 -0.0000 -0.0000  0.0000
    23. (1.99966) CR ( 1) O   2           s(100.00%)p 0.00(  0.00%)
                                            1.0000 -0.0002 -0.0000 -0.0001  0.0000
                                           -0.0001 -0.0000  0.0000  0.0000  0.0000
                                           -0.0000 -0.0000 -0.0000 -0.0000
    24. (1.99898) CR ( 1) C   3           s(100.00%)p 0.00(  0.00%)
                                            1.0000  0.0002 -0.0000  0.0000  0.0000
                                            0.0001  0.0000  0.0001 -0.0000 -0.0000
                                           -0.0000 -0.0000 -0.0000  0.0000
    25. (1.99906) CR ( 1) C   4           s(100.00%)p 0.00(  0.00%)
                                            1.0000 -0.0002 -0.0000  0.0002  0.0000
                                           -0.0003  0.0000 -0.0003  0.0000  0.0000
                                            0.0000 -0.0000 -0.0000  0.0000
    26. (1.99914) CR ( 1) C   5           s(100.00%)p 0.00(  0.00%)
                                            1.0000 -0.0002 -0.0000  0.0000 -0.0000
                                            0.0003 -0.0000  0.0003 -0.0000 -0.0000
                                           -0.0000 -0.0000 -0.0000  0.0000
    27. (1.99925) CR ( 1) C   6           s(100.00%)p 0.00(  0.00%)
                                            1.0000 -0.0002 -0.0000  0.0003 -0.0000
                                           -0.0001 -0.0000 -0.0001 -0.0000  0.0000
                                            0.0000 -0.0000 -0.0000  0.0000
    28. (1.99968) CR ( 1) O   7           s(100.00%)
                                            1.0000 -0.0002 -0.0000  0.0000  0.0000
                                            0.0000  0.0000  0.0000  0.0000 -0.0000
                                            0.0000  0.0000  0.0000  0.0000
    29. (1.99927) CR ( 1) C   8           s(100.00%)p 0.00(  0.00%)
                                            1.0000 -0.0001 -0.0000 -0.0002  0.0000
                                           -0.0001 -0.0000 -0.0000  0.0000 -0.0000
                                            0.0000  0.0000  0.0000  0.0000
    30. (1.95876) LP ( 1) O   2           s( 38.12%)p 1.62( 61.84%)d 0.00(  0.04%)
                                            0.0002  0.6174 -0.0053  0.4984 -0.0061
                                            0.3600 -0.0014 -0.4902  0.0031 -0.0119
                                            0.0123  0.0088 -0.0037 -0.0021
    31. (1.89650) LP ( 2) O   2           s(  0.11%)p99.99( 99.84%)d 0.43(  0.05%)
                                            0.0001  0.0332  0.0016  0.4915 -0.0021
                                            0.3482 -0.0024  0.7972 -0.0033 -0.0106
                                           -0.0046 -0.0045 -0.0026  0.0179
    32. (1.95196) LP ( 1) O   7           s( 37.77%)p 1.65( 62.19%)d 0.00(  0.04%)
                                            0.0001  0.6145 -0.0055 -0.2080  0.0004
                                            0.0959 -0.0015 -0.7546  0.0035  0.0042
                                           -0.0097  0.0051 -0.0024 -0.0153
    33. (1.91333) LP ( 2) O   7           s(  1.28%)p77.34( 98.68%)d 0.04(  0.05%)
                                            0.0000  0.1130  0.0007 -0.7428  0.0058
                                            0.5484 -0.0034  0.3664 -0.0026  0.0094
                                           -0.0112  0.0083 -0.0036  0.0132
    34. (0.00337) RY*( 1) C   1           s( 23.42%)p 2.31( 54.00%)d 0.96( 22.58%)
                                           -0.0000  0.0005  0.4840 -0.0329  0.3749
                                           -0.0189 -0.6290  0.0268 -0.0407 -0.2727
                                            0.1996 -0.0268 -0.3059 -0.1318
    35. (0.00172) RY*( 2) C   1           s(  0.72%)p99.99( 88.98%)d14.35( 10.30%)
                                            0.0000 -0.0243  0.0812 -0.0408  0.6039
                                            0.0259  0.4530  0.0086 -0.5635 -0.0565
                                           -0.1937  0.1790 -0.1272  0.1185
    36. (0.00155) RY*( 3) C   1           s(  0.04%)p99.99( 13.09%)d99.99( 86.87%)
                                            0.0000 -0.0084  0.0174 -0.0067  0.2989
                                            0.0154  0.2009  0.0177 -0.0243  0.0411
                                            0.5187 -0.3779  0.5103 -0.4414
    37. (0.00046) RY*( 4) C   1           s(  0.65%)p87.10( 57.02%)d64.66( 42.33%)
                                           -0.0000  0.0006  0.0809  0.0135  0.0708
                                           -0.0082  0.5241 -0.0066  0.5387 -0.2225
                                            0.2865 -0.0302 -0.5388 -0.0218
    38. (0.00023) RY*( 5) C   1           s(  5.20%)p10.48( 54.44%)d 7.77( 40.37%)
                                            0.0000 -0.0004  0.2279 -0.0149  0.4526
                                            0.0022 -0.0240  0.0037  0.5820  0.1602
                                           -0.3923 -0.0487  0.3679  0.2939
    39. (0.00008) RY*( 6) C   1           s( 54.21%)p 0.30( 16.17%)d 0.55( 29.62%)
    40. (0.00000) RY*( 7) C   1           s(  0.40%)p10.10(  4.01%)d99.99( 95.59%)
    41. (0.00001) RY*( 8) C   1           s( 15.01%)p 0.69( 10.32%)d 4.97( 74.67%)
    42. (0.00001) RY*( 9) C   1           s(  0.33%)p 7.47(  2.45%)d99.99( 97.22%)
    43. (0.00314) RY*( 1) O   2           s( 39.22%)p 1.40( 54.87%)d 0.15(  5.91%)
                                            0.0000 -0.0047  0.6262  0.0093  0.7047
                                           -0.0003  0.2198 -0.0056 -0.0605 -0.2188
                                            0.0265  0.0574 -0.0550 -0.0650
    44. (0.00206) RY*( 2) O   2           s(  1.59%)p58.08( 92.19%)d 3.92(  6.23%)
                                            0.0000 -0.0041  0.1259  0.0030 -0.1879
                                           -0.0014 -0.1669 -0.0017 -0.9267 -0.0825
                                            0.1037  0.0348  0.0361 -0.2054
    45. (0.00047) RY*( 3) O   2           s( 17.26%)p 3.50( 60.32%)d 1.30( 22.43%)
                                           -0.0000  0.0072  0.4153 -0.0023 -0.0376
                                            0.0010 -0.7539  0.0006  0.1826  0.1691
                                           -0.0623  0.1553  0.4026  0.0751
    46. (0.00026) RY*( 4) O   2           s( 38.69%)p 1.11( 42.97%)d 0.47( 18.34%)
                                            0.0000 -0.0039  0.6220 -0.0018 -0.5980
                                            0.0033  0.2077 -0.0003  0.1700  0.1039
                                            0.1915 -0.1235 -0.3457 -0.0337
    47. (0.00015) RY*( 5) O   2           s(  0.04%)p38.83(  1.60%)d99.99( 98.36%)
                                           -0.0000 -0.0015  0.0202  0.0057 -0.1094
                                           -0.0097  0.0607  0.0023 -0.0143  0.0103
                                           -0.4840  0.8123 -0.2969 -0.0352
    48. (0.00006) RY*( 6) O   2           s(  1.42%)p22.39( 31.71%)d47.21( 66.87%)
    49. (0.00003) RY*( 7) O   2           s(  0.11%)p72.03(  8.13%)d99.99( 91.75%)
    50. (0.00002) RY*( 8) O   2           s(  0.20%)p20.55(  4.17%)d99.99( 95.63%)
    51. (0.00000) RY*( 9) O   2           s(  1.48%)p 2.88(  4.26%)d63.70( 94.26%)
    52. (0.00613) RY*( 1) C   3           s(  6.20%)p11.68( 72.48%)d 3.44( 21.32%)
                                            0.0000 -0.0238  0.2479  0.0126 -0.7305
                                            0.0111 -0.1682  0.0372 -0.4014  0.0994
                                           -0.1588  0.2430 -0.2905 -0.1862
    53. (0.00593) RY*( 2) C   3           s( 47.85%)p 0.83( 39.88%)d 0.26( 12.26%)
                                           -0.0000 -0.0207  0.6915 -0.0090  0.0404
                                           -0.0262  0.6283  0.0394  0.0085 -0.3008
                                            0.0245  0.0137  0.1049 -0.1428
    54. (0.00452) RY*( 3) C   3           s(  8.61%)p 9.41( 80.98%)d 1.21( 10.41%)
                                            0.0000  0.0207  0.2926 -0.0074 -0.1517
                                            0.0022 -0.3201  0.0210  0.8269  0.1160
                                           -0.0256  0.0079 -0.0797 -0.2891
    55. (0.00243) RY*( 4) C   3           s( 10.29%)p 3.36( 34.61%)d 5.36( 55.10%)
                                            0.0000 -0.0048  0.3207  0.0184  0.3890
                                            0.0201 -0.2968  0.0231 -0.3246  0.4768
                                           -0.1109  0.0099  0.4013 -0.3876
    56. (0.00183) RY*( 5) C   3           s(  0.37%)p51.01( 19.11%)d99.99( 80.51%)
                                            0.0000  0.0044  0.0611 -0.0247 -0.3209
                                            0.0021 -0.2898 -0.0039 -0.0594 -0.4029
                                           -0.1599 -0.5826  0.5218  0.0743
    57. (0.00119) RY*( 6) C   3           s(  2.41%)p 1.76(  4.24%)d38.76( 93.35%)
                                           -0.0000 -0.0068  0.1550  0.0006  0.1777
                                           -0.0521  0.0460  0.0013 -0.0777  0.1995
                                           -0.3061 -0.6726 -0.5882  0.0406
    58. (0.00106) RY*( 7) C   3           s(  3.17%)p12.88( 40.88%)d17.63( 55.95%)
                                           -0.0000  0.0074  0.1780 -0.0031  0.3646
                                           -0.0286 -0.4959  0.0024 -0.1706 -0.6221
                                            0.1512  0.1568 -0.3339 -0.1159
    59. (0.00038) RY*( 8) C   3           s(  4.20%)p 0.93(  3.90%)d21.87( 91.89%)
                                            0.0000  0.0127  0.2046 -0.0179  0.1327
                                            0.0104 -0.1111 -0.0205  0.0908 -0.0267
                                           -0.6948  0.3414  0.0730  0.5600
    60. (0.00031) RY*( 9) C   3           s( 16.76%)p 0.28(  4.77%)d 4.68( 78.47%)
                                            0.0000 -0.0032  0.4094  0.0234 -0.0641
                                            0.0125 -0.2030  0.0123 -0.0389  0.2591
                                            0.5792 -0.0802 -0.0027  0.6130
    61. (0.00523) RY*( 1) C   4           s(  2.12%)p44.36( 94.11%)d 1.78(  3.77%)
                                           -0.0000  0.0061  0.1455 -0.0029 -0.0179
                                            0.0125  0.8532 -0.0163 -0.4608 -0.0009
                                            0.0176 -0.0240 -0.1102 -0.1570
    62. (0.00371) RY*( 2) C   4           s( 15.29%)p 5.32( 81.29%)d 0.22(  3.43%)
                                            0.0000  0.0019  0.3910 -0.0034  0.8982
                                           -0.0040  0.0084 -0.0032  0.0768 -0.0258
                                           -0.0754 -0.0495  0.1566 -0.0302
    63. (0.00267) RY*( 3) C   4           s( 24.17%)p 2.88( 69.51%)d 0.26(  6.32%)
                                            0.0000 -0.0141  0.4914  0.0119 -0.1799
                                           -0.0014 -0.4700 -0.0116 -0.6645  0.0032
                                            0.0608 -0.0881  0.1214 -0.1924
    64. (0.00120) RY*( 4) C   4           s( 50.96%)p 0.80( 40.87%)d 0.16(  8.17%)
                                            0.0000  0.0023  0.7139  0.0051 -0.3473
                                           -0.0183  0.1723 -0.0036  0.5080  0.0002
                                            0.2480  0.0175  0.0955  0.1038
    65. (0.00026) RY*( 5) C   4           s(  3.30%)p 0.73(  2.41%)d28.58( 94.29%)
                                           -0.0000  0.0000  0.1816 -0.0033 -0.0432
                                            0.0057 -0.0594 -0.0055  0.1366  0.6046
                                           -0.5221 -0.0194 -0.4802 -0.2716
    66. (0.00018) RY*( 6) C   4           s(  2.67%)p 1.33(  3.55%)d35.15( 93.78%)
                                           -0.0000 -0.0014  0.1633 -0.0043  0.0873
                                            0.0114 -0.0933  0.0116 -0.1374 -0.3136
                                            0.0469  0.0920 -0.7305  0.5434
    67. (0.00014) RY*( 7) C   4           s(  1.12%)p 3.10(  3.47%)d85.16( 95.41%)
                                           -0.0000  0.0008  0.1058  0.0251 -0.1636
                                           -0.0008  0.0404  0.0004  0.0752 -0.6102
                                           -0.7438 -0.0573  0.1474 -0.0595
    68. (0.00005) RY*( 8) C   4           s(  0.28%)p16.03(  4.48%)d99.99( 95.24%)
    69. (0.00002) RY*( 9) C   4           s(  0.08%)p 6.02(  0.50%)d99.99( 99.42%)
    70. (0.00387) RY*( 1) C   5           s( 14.79%)p 5.46( 80.80%)d 0.30(  4.41%)
                                           -0.0000  0.0043  0.3845 -0.0068 -0.8074
                                            0.0038  0.3215  0.0044  0.2296 -0.0151
                                           -0.0344 -0.0679  0.1754 -0.0854
    71. (0.00311) RY*( 2) C   5           s(  0.02%)p99.99( 88.35%)d99.99( 11.63%)
                                            0.0000  0.0003  0.0154 -0.0003 -0.0202
                                           -0.0145 -0.5901  0.0174  0.7310 -0.0226
                                            0.0248 -0.0531 -0.1624 -0.2931
    72. (0.00110) RY*( 3) C   5           s( 17.17%)p 3.45( 59.31%)d 1.37( 23.53%)
                                           -0.0000 -0.0148  0.4141 -0.0095  0.5393
                                            0.0108  0.4238  0.0070  0.3498  0.2525
                                            0.2245 -0.0662  0.3050 -0.1539
    73. (0.00037) RY*( 4) C   5           s( 32.92%)p 1.33( 43.81%)d 0.71( 23.28%)
                                           -0.0000  0.0065  0.5737 -0.0053  0.0318
                                            0.0120 -0.5079  0.0125 -0.4228 -0.2481
                                            0.2321 -0.0540  0.3129 -0.1285
    74. (0.00034) RY*( 5) C   5           s(  5.39%)p 1.14(  6.16%)d16.41( 88.45%)
                                           -0.0000  0.0023  0.2321 -0.0003  0.0247
                                            0.0061 -0.1920  0.0030 -0.1552  0.6298
                                           -0.6902 -0.0437  0.0140 -0.0971
    75. (0.00013) RY*( 6) C   5           s(  7.24%)p 1.37(  9.94%)d11.45( 82.83%)
                                            0.0000 -0.0062  0.2689 -0.0254  0.2333
                                           -0.0049  0.1490 -0.0054  0.1484 -0.6624
                                           -0.5994 -0.0338 -0.1061  0.1335
    76. (0.00010) RY*( 7) C   5           s( 22.41%)p 0.00(  0.01%)d 3.46( 77.58%)
                                           -0.0000 -0.0000  0.4734  0.0071  0.0000
                                           -0.0025  0.0013 -0.0023  0.0007  0.1646
                                            0.2263  0.2390 -0.7054  0.3780
    77. (0.00001) RY*( 8) C   5           s(  0.01%)p 1.00(  0.44%)d99.99( 99.55%)
    78. (0.00001) RY*( 9) C   5           s(  0.05%)p99.99( 11.38%)d99.99( 88.57%)
    79. (0.00302) RY*( 1) C   6           s(  5.96%)p14.39( 85.73%)d 1.39(  8.31%)
                                           -0.0000  0.0116  0.2438 -0.0133 -0.5909
                                           -0.0118 -0.5569 -0.0095 -0.4445  0.1690
                                            0.1320 -0.0454  0.1659 -0.0870
    80. (0.00147) RY*( 2) C   6           s(  0.00%)p 1.00( 75.39%)d 0.33( 24.61%)
                                            0.0000 -0.0000  0.0009 -0.0004 -0.0214
                                            0.0083  0.5559 -0.0104 -0.6665 -0.2501
                                            0.2963 -0.0455 -0.1347 -0.2749
    81. (0.00041) RY*( 3) C   6           s( 13.34%)p 6.46( 86.22%)d 0.03(  0.44%)
                                            0.0000  0.0118  0.3651  0.0153 -0.6619
                                           -0.0070  0.4896 -0.0059  0.4289 -0.0299
                                           -0.0274  0.0396 -0.0329  0.0102
    82. (0.00013) RY*( 4) C   6           s( 64.47%)p 0.20( 13.04%)d 0.35( 22.49%)
                                            0.0000 -0.0064  0.8029  0.0007  0.3158
                                            0.0040 -0.1347  0.0026 -0.1119 -0.2625
                                           -0.1902  0.1642 -0.2798  0.1206
    83. (0.00001) RY*( 5) C   6           s(  6.00%)p 2.14( 12.82%)d13.53( 81.18%)
    84. (0.00001) RY*( 6) C   6           s(  2.98%)p 4.48( 13.34%)d28.10( 83.68%)
    85. (0.00001) RY*( 7) C   6           s(  4.53%)p 1.21(  5.47%)d19.86( 90.00%)
    86. (0.00000) RY*( 8) C   6           s(  2.05%)p 0.33(  0.68%)d47.49( 97.27%)
    87. (0.00001) RY*( 9) C   6           s(  0.71%)p10.54(  7.45%)d99.99( 91.84%)
    88. (0.00299) RY*( 1) O   7           s(  0.29%)p99.99( 97.51%)d 7.67(  2.20%)
                                            0.0000 -0.0003  0.0536  0.0044  0.6757
                                           -0.0007 -0.4817 -0.0013 -0.5352 -0.0334
                                            0.0256 -0.0394  0.0209 -0.1352
    89. (0.00153) RY*( 2) O   7           s( 33.87%)p 1.56( 52.95%)d 0.39( 13.18%)
                                            0.0000 -0.0098  0.5819 -0.0019 -0.3449
                                            0.0044  0.2672 -0.0066 -0.5823  0.2506
                                           -0.0833  0.0527 -0.0424 -0.2398
    90. (0.00086) RY*( 3) O   7           s( 60.89%)p 0.57( 34.98%)d 0.07(  4.13%)
                                            0.0000  0.0010  0.7803  0.0062  0.2682
                                            0.0061 -0.1357 -0.0048  0.5093 -0.0423
                                           -0.0476 -0.0468 -0.1523  0.1091
    91. (0.00027) RY*( 4) O   7           s(  0.25%)p99.99( 65.86%)d99.99( 33.90%)
                                            0.0000 -0.0066  0.0491 -0.0008 -0.4288
                                            0.0017 -0.6868 -0.0049  0.0542  0.1957
                                            0.3614  0.4124  0.0019  0.0087
    92. (0.00017) RY*( 5) O   7           s(  0.54%)p 2.71(  1.47%)d99.99( 97.98%)
                                           -0.0000  0.0003  0.0737  0.0001  0.0129
                                           -0.0067 -0.0936 -0.0021  0.0758  0.3583
                                           -0.2557 -0.1146  0.8650  0.1570
    93. (0.00009) RY*( 6) O   7           s(  0.19%)p99.99( 31.44%)d99.99( 68.37%)
    94. (0.00003) RY*( 7) O   7           s(  2.61%)p 2.44(  6.38%)d34.84( 91.01%)
    95. (0.00000) RY*( 8) O   7           s(  1.21%)p 0.98(  1.19%)d80.79( 97.60%)
    96. (0.00000) RY*( 9) O   7           s(  0.17%)p50.89(  8.43%)d99.99( 91.40%)
    97. (0.00277) RY*( 1) C   8           s( 24.76%)p 1.96( 48.59%)d 1.08( 26.65%)
                                            0.0000 -0.0084  0.4975  0.0103  0.2523
                                           -0.0281  0.5797  0.0468 -0.2883  0.2982
                                            0.0025  0.2418 -0.0331 -0.3435
    98. (0.00179) RY*( 2) C   8           s(  0.02%)p99.99( 30.24%)d99.99( 69.74%)
                                           -0.0000  0.0141  0.0024  0.0027  0.3232
                                            0.0298 -0.1090 -0.0007  0.4303 -0.3255
                                            0.4020  0.1581 -0.4690 -0.4301
    99. (0.00148) RY*( 3) C   8           s(  0.10%)p99.99( 57.37%)d99.99( 42.53%)
                                           -0.0000  0.0199  0.0252  0.0271  0.3834
                                            0.0279 -0.1042 -0.0124  0.6436  0.4360
                                           -0.2302  0.1749  0.3845  0.0611
   100. (0.00059) RY*( 4) C   8           s(  3.24%)p25.05( 81.09%)d 4.84( 15.68%)
                                            0.0000  0.0018  0.1799  0.0042  0.7474
                                           -0.0055 -0.3276  0.0048 -0.3806 -0.2121
                                           -0.0232 -0.2346  0.0897  0.2194
   101. (0.00017) RY*( 5) C   8           s( 46.71%)p 0.35( 16.26%)d 0.79( 37.02%)
                                           -0.0000  0.0025  0.6835  0.0083 -0.1903
                                            0.0014  0.1350  0.0051  0.3288 -0.2944
                                            0.2026 -0.0880  0.0491  0.4820
   102. (0.00007) RY*( 6) C   8           s( 12.43%)p 4.33( 53.88%)d 2.71( 33.69%)
   103. (0.00000) RY*( 7) C   8           s(  0.03%)p41.43(  1.04%)d99.99( 98.94%)
   104. (0.00001) RY*( 8) C   8           s( 10.48%)p 0.93(  9.75%)d 7.61( 79.76%)
   105. (0.00000) RY*( 9) C   8           s(  2.19%)p 1.03(  2.26%)d43.71( 95.56%)
   106. (0.00270) RY*( 1) H   9           s( 98.69%)p 0.01(  1.31%)
                                            0.0072  0.9934 -0.1053  0.0116  0.0437
   107. (0.00025) RY*( 2) H   9           s(  0.15%)p99.99( 99.85%)
                                            0.0015  0.0393  0.4717  0.8809  0.0080
   108. (0.00013) RY*( 3) H   9           s(  0.25%)p99.99( 99.75%)
                                            0.0165  0.0467  0.6687 -0.3660  0.6452
   109. (0.00002) RY*( 4) H   9           s(  1.00%)p99.40( 99.00%)
   110. (0.00371) RY*( 1) H  10           s( 99.59%)p 0.00(  0.41%)
                                            0.0074  0.9979 -0.0340 -0.0420  0.0340
   111. (0.00024) RY*( 2) H  10           s(  0.27%)p99.99( 99.73%)
                                           -0.0052  0.0512 -0.0593  0.8710 -0.4849
   112. (0.00018) RY*( 3) H  10           s(  0.04%)p99.99( 99.96%)
                                            0.0120  0.0171  0.2200 -0.4637 -0.8580
   113. (0.00004) RY*( 4) H  10           s(  0.18%)p99.99( 99.82%)
   114. (0.00085) RY*( 1) H  11           s( 97.82%)p 0.02(  2.18%)
                                            0.0053  0.9890  0.0153  0.1421 -0.0366
   115. (0.00024) RY*( 2) H  11           s(  0.05%)p99.99( 99.95%)
                                           -0.0003  0.0215 -0.4564 -0.3149 -0.8319
   116. (0.00010) RY*( 3) H  11           s(  1.18%)p84.01( 98.82%)
                                           -0.0199  0.1066 -0.6340 -0.5311  0.5516
   117. (0.00001) RY*( 4) H  11           s(  1.04%)p95.43( 98.96%)
   118. (0.00494) RY*( 1) H  12           s( 99.95%)p 0.00(  0.05%)
                                            0.0125  0.9997 -0.0098 -0.0201  0.0020
   119. (0.00016) RY*( 2) H  12           s(  0.01%)p 1.00( 99.99%)
                                            0.0066 -0.0059 -0.9656  0.2007  0.1648
   120. (0.00009) RY*( 3) H  12           s(  0.05%)p99.99( 99.95%)
   121. (0.00004) RY*( 4) H  12           s(  0.08%)p99.99( 99.92%)
   122. (0.00463) RY*( 1) H  13           s( 99.74%)p 0.00(  0.26%)
                                            0.0066  0.9987  0.0278 -0.0189 -0.0387
   123. (0.00016) RY*( 2) H  13           s(  0.05%)p99.99( 99.95%)
                                            0.0062  0.0207 -0.3384  0.9269 -0.1607
   124. (0.00012) RY*( 3) H  13           s(  0.03%)p99.99( 99.97%)
                                            0.0013  0.0167 -0.9333 -0.3525 -0.0659
   125. (0.00004) RY*( 4) H  13           s(  0.27%)p99.99( 99.73%)
   126. (0.00211) RY*( 1) H  14           s( 99.15%)p 0.01(  0.85%)
                                            0.0048  0.9958 -0.0114 -0.0906 -0.0105
   127. (0.00020) RY*( 2) H  14           s(  0.03%)p99.99( 99.97%)
                                            0.0016  0.0172 -0.0854  0.0839  0.9927
   128. (0.00014) RY*( 3) H  14           s(  0.05%)p99.99( 99.95%)
                                            0.0006  0.0219  0.9911  0.1073  0.0758
   129. (0.00004) RY*( 4) H  14           s(  0.85%)p99.99( 99.15%)
   130. (0.00286) RY*( 1) H  15           s( 99.50%)p 0.00(  0.50%)
                                            0.0060  0.9975 -0.0148  0.0179  0.0666
   131. (0.00019) RY*( 2) H  15           s(  0.02%)p99.99( 99.98%)
                                            0.0037  0.0123  0.2461 -0.9606  0.1285
   132. (0.00014) RY*( 3) H  15           s(  0.00%)p 1.00(100.00%)
                                            0.0008  0.0043  0.9629  0.2575  0.0804
   133. (0.00004) RY*( 4) H  15           s(  0.56%)p99.99( 99.44%)
   134. (0.00382) RY*( 1) H  16           s( 99.55%)p 0.00(  0.45%)
                                            0.0064  0.9977 -0.0527  0.0415  0.0062
   135. (0.00018) RY*( 2) H  16           s(  0.01%)p99.99( 99.99%)
                                            0.0040  0.0096  0.0164 -0.0612 -0.9979
   136. (0.00015) RY*( 3) H  16           s(  0.23%)p99.99( 99.77%)
                                           -0.0017  0.0480  0.9933  0.1050  0.0103
   137. (0.00005) RY*( 4) H  16           s(  0.30%)p99.99( 99.70%)
   138. (0.00143) RY*( 1) H  17           s( 97.95%)p 0.02(  2.05%)
                                            0.0044  0.9897  0.1363  0.0330  0.0291
   139. (0.00021) RY*( 2) H  17           s(  0.00%)p 1.00(100.00%)
                                            0.0002  0.0045 -0.0355  0.6666 -0.7445
   140. (0.00013) RY*( 3) H  17           s(  0.06%)p99.99( 99.94%)
                                            0.0070  0.0239 -0.4602  0.6501  0.6041
   141. (0.00003) RY*( 4) H  17           s(  2.07%)p47.41( 97.93%)
   142. (0.00183) RY*( 1) H  18           s( 98.45%)p 0.02(  1.55%)
                                            0.0051  0.9922  0.0686 -0.1035 -0.0080
   143. (0.00022) RY*( 2) H  18           s(  0.01%)p 1.00( 99.99%)
                                            0.0002  0.0094  0.3947  0.2835  0.8739
   144. (0.00013) RY*( 3) H  18           s(  0.09%)p99.99( 99.91%)
                                            0.0067  0.0286 -0.8248 -0.3092  0.4725
   145. (0.00003) RY*( 4) H  18           s(  1.53%)p64.26( 98.47%)
   146. (0.00180) RY*( 1) H  19           s( 98.43%)p 0.02(  1.57%)
                                            0.0051  0.9921  0.0655 -0.0282 -0.1031
   147. (0.00021) RY*( 2) H  19           s(  0.02%)p99.99( 99.98%)
                                            0.0005  0.0157  0.3623  0.9230  0.1288
   148. (0.00013) RY*( 3) H  19           s(  0.10%)p99.99( 99.90%)
                                            0.0067  0.0313 -0.8554  0.3836 -0.3466
   149. (0.00004) RY*( 4) H  19           s(  1.52%)p64.67( 98.48%)
   150. (0.00100) RY*( 1) H  20           s( 98.64%)p 0.01(  1.36%)
                                            0.0045  0.9932 -0.1051 -0.0490 -0.0114
   151. (0.00024) RY*( 2) H  20           s(  0.12%)p99.99( 99.88%)
                                            0.0004  0.0344  0.6377 -0.5441 -0.5442
   152. (0.00011) RY*( 3) H  20           s(  0.32%)p99.99( 99.68%)
                                           -0.0202  0.0526  0.5117 -0.2246  0.8274
   153. (0.00001) RY*( 4) H  20           s(  1.01%)p98.43( 98.99%)
   154. (0.00283) RY*( 1) H  21           s( 98.81%)p 0.01(  1.19%)
                                            0.0076  0.9940 -0.0017 -0.0831  0.0707
   155. (0.00024) RY*( 2) H  21           s(  0.11%)p99.99( 99.89%)
                                           -0.0002  0.0330 -0.9217  0.0941 -0.3749
   156. (0.00013) RY*( 3) H  21           s(  0.26%)p99.99( 99.74%)
                                            0.0166  0.0482 -0.0652  0.9153  0.3943
   157. (0.00002) RY*( 4) H  21           s(  0.90%)p99.99( 99.10%)
   158. (0.00263) RY*( 1) H  22           s( 98.72%)p 0.01(  1.28%)
                                            0.0069  0.9936 -0.0245 -0.0730  0.0826
   159. (0.00025) RY*( 2) H  22           s(  0.07%)p99.99( 99.93%)
                                           -0.0012  0.0255 -0.4348 -0.4128 -0.7999
   160. (0.00015) RY*( 3) H  22           s(  0.48%)p99.99( 99.52%)
                                            0.0162  0.0676  0.8608  0.0662 -0.4999
   161. (0.00003) RY*( 4) H  22           s(  0.81%)p99.99( 99.19%)
   162. (0.00983) BD*( 1) C   1 - O   2  
                ( 68.29%)   0.8264* C   1 s( 22.14%)p 3.50( 77.56%)d 0.01(  0.30%)
                                            0.0002  0.4700  0.0236  0.7348  0.0449
                                           -0.4082  0.0116 -0.2569 -0.0295 -0.0367
                                           -0.0228  0.0119  0.0226 -0.0208
                ( 31.71%)  -0.5631* O   2 s( 28.83%)p 2.47( 71.10%)d 0.00(  0.07%)
                                            0.0001  0.5369  0.0093 -0.7068 -0.0013
                                            0.3897  0.0201  0.2432 -0.0069 -0.0074
                                           -0.0174  0.0034  0.0163 -0.0062
   163. (0.02211) BD*( 1) C   1 - H   9  
                ( 40.88%)   0.6393* C   1 s( 25.72%)p 2.89( 74.23%)d 0.00(  0.05%)
                                           -0.0001 -0.5070  0.0125  0.0222  0.0115
                                            0.0009 -0.0172 -0.8610  0.0025 -0.0017
                                            0.0009  0.0005  0.0018 -0.0223
                ( 59.12%)  -0.7689* H   9 s( 99.92%)p 0.00(  0.08%)
                                           -0.9996  0.0058 -0.0020  0.0022  0.0285
   164. (0.02066) BD*( 1) C   1 - H  10  
                ( 39.92%)   0.6318* C   1 s( 26.55%)p 2.76( 73.40%)d 0.00(  0.05%)
                                           -0.0001 -0.5151  0.0126  0.6738  0.0062
                                            0.4199 -0.0159  0.3215  0.0001 -0.0156
                                           -0.0116 -0.0045 -0.0065  0.0058
                ( 60.08%)  -0.7751* H  10 s( 99.91%)p 0.00(  0.09%)
                                           -0.9995  0.0064 -0.0226 -0.0145 -0.0118
   165. (0.00885) BD*( 1) C   1 - H  11  
                ( 39.86%)   0.6314* C   1 s( 25.62%)p 2.90( 74.33%)d 0.00(  0.05%)
                                            0.0001 -0.5060 -0.0133 -0.0229 -0.0051
                                           -0.8093  0.0155  0.2958 -0.0025 -0.0033
                                           -0.0008  0.0120  0.0175  0.0056
                ( 60.14%)  -0.7755* H  11 s( 99.92%)p 0.00(  0.08%)
                                           -0.9996  0.0011  0.0002  0.0271 -0.0100
   166. (0.04763) BD*( 1) O   2 - C   3  
                ( 31.37%)   0.5601* O   2 s( 32.93%)p 2.03( 67.00%)d 0.00(  0.07%)
                                            0.0000  0.5738  0.0025  0.0969  0.0050
                                           -0.7721 -0.0073  0.2537 -0.0015  0.0043
                                           -0.0032 -0.0172 -0.0177 -0.0068
                ( 68.63%)  -0.8284* C   3 s( 21.60%)p 3.62( 78.09%)d 0.01(  0.31%)
                                           -0.0001  0.4636  0.0327 -0.1380  0.0061
                                            0.8300  0.0246 -0.2684 -0.0176 -0.0146
                                            0.0040 -0.0273 -0.0419 -0.0194
   167. (0.03315) BD*( 1) C   3 - C   4  
                ( 50.53%)   0.7109* C   3 s( 31.60%)p 2.16( 68.34%)d 0.00(  0.05%)
                                           -0.0001  0.5620  0.0126  0.7473 -0.0195
                                           -0.2652  0.0115 -0.2328 -0.0044 -0.0102
                                           -0.0111  0.0026  0.0150 -0.0073
                ( 49.47%)  -0.7033* C   4 s( 27.64%)p 2.62( 72.31%)d 0.00(  0.05%)
                                            0.0004  0.5255  0.0148 -0.7717 -0.0116
                                            0.2642 -0.0104  0.2397 -0.0047 -0.0110
                                           -0.0099  0.0032  0.0138 -0.0084
   168. (0.06353) BD*( 1) C   3 - O   7  
                ( 68.93%)   0.8302* C   3 s( 21.45%)p 3.65( 78.24%)d 0.01(  0.31%)
                                            0.0000  0.4627  0.0219 -0.6372 -0.0236
                                           -0.4850 -0.0005 -0.3739 -0.0274  0.0391
                                            0.0269  0.0228  0.0106 -0.0137
                ( 31.07%)  -0.5574* O   7 s( 31.35%)p 2.19( 68.59%)d 0.00(  0.07%)
                                            0.0001  0.5599  0.0012  0.5952  0.0014
                                            0.4573  0.0103  0.3497 -0.0048  0.0119
                                            0.0194  0.0089  0.0072  0.0015
   169. (0.05368) BD*( 1) C   3 - H  12  
                ( 41.03%)   0.6406* C   3 s( 25.47%)p 2.92( 74.47%)d 0.00(  0.06%)
                                            0.0002 -0.5034  0.0367  0.1200 -0.0109
                                            0.0234 -0.0051 -0.8541  0.0100  0.0012
                                            0.0063  0.0023 -0.0005 -0.0234
                ( 58.97%)  -0.7679* H  12 s( 99.91%)p 0.00(  0.09%)
                                           -0.9995  0.0125 -0.0019 -0.0003  0.0296
   170. (0.01573) BD*( 1) C   4 - C   5  
                ( 49.47%)   0.7034* C   4 s( 28.84%)p 2.47( 71.12%)d 0.00(  0.04%)
                                           -0.0002 -0.5370 -0.0053 -0.6264 -0.0033
                                           -0.4335  0.0026 -0.3618  0.0008 -0.0125
                                           -0.0114 -0.0088 -0.0037  0.0036
                ( 50.53%)  -0.7108* C   5 s( 27.95%)p 2.58( 72.01%)d 0.00(  0.04%)
                                           -0.0003 -0.5287 -0.0015  0.6270 -0.0038
                                            0.4427  0.0013  0.3618  0.0018 -0.0143
                                           -0.0113 -0.0086 -0.0047  0.0048
   171. (0.01729) BD*( 1) C   4 - H  13  
                ( 38.40%)   0.6197* C   4 s( 21.83%)p 3.58( 78.13%)d 0.00(  0.04%)
                                           -0.0002  0.4672 -0.0075  0.0656  0.0000
                                            0.0607 -0.0134 -0.8793  0.0048 -0.0002
                                           -0.0005 -0.0029 -0.0005  0.0201
                ( 61.60%)  -0.7848* H  13 s( 99.92%)p 0.00(  0.08%)
                                            0.9996 -0.0056 -0.0002 -0.0016  0.0288
   172. (0.01503) BD*( 1) C   4 - H  14  
                ( 39.24%)   0.6264* C   4 s( 21.70%)p 3.61( 78.25%)d 0.00(  0.04%)
                                           -0.0001  0.4658 -0.0068  0.0832  0.0027
                                           -0.8588  0.0016  0.1942 -0.0163 -0.0011
                                            0.0001 -0.0094 -0.0170 -0.0084
                ( 60.76%)  -0.7795* H  14 s( 99.92%)p 0.00(  0.08%)
                                            0.9996 -0.0023 -0.0033  0.0279 -0.0043
   173. (0.00743) BD*( 1) C   5 - C   6  
                ( 49.61%)   0.7043* C   5 s( 28.12%)p 2.56( 71.84%)d 0.00(  0.04%)
                                           -0.0002 -0.5300 -0.0165 -0.7697 -0.0115
                                            0.2628 -0.0094  0.2381 -0.0082  0.0110
                                            0.0094 -0.0037 -0.0122  0.0075
                ( 50.39%)  -0.7099* C   6 s( 30.14%)p 2.32( 69.82%)d 0.00(  0.04%)
                                           -0.0004 -0.5489 -0.0044  0.7568 -0.0036
                                           -0.2599 -0.0108 -0.2403 -0.0087  0.0095
                                            0.0089 -0.0030 -0.0129  0.0077
   174. (0.01736) BD*( 1) C   5 - H  15  
                ( 39.50%)   0.6285* C   5 s( 21.67%)p 3.61( 78.29%)d 0.00(  0.05%)
                                            0.0001 -0.4654  0.0086  0.0701 -0.0062
                                            0.0641 -0.0135 -0.8796  0.0030 -0.0001
                                            0.0034  0.0036  0.0001 -0.0208
                ( 60.50%)  -0.7778* H  15 s( 99.92%)p 0.00(  0.08%)
                                           -0.9996  0.0041 -0.0015 -0.0004  0.0283
   175. (0.01699) BD*( 1) C   5 - H  16  
                ( 38.51%)   0.6205* C   5 s( 22.28%)p 3.49( 77.68%)d 0.00(  0.04%)
                                            0.0001 -0.4719  0.0078  0.0933 -0.0035
                                           -0.8544  0.0015  0.1948 -0.0126  0.0043
                                           -0.0008  0.0081  0.0166  0.0084
                ( 61.49%)  -0.7842* H  16 s( 99.92%)p 0.00(  0.08%)
                                           -0.9996  0.0050 -0.0049  0.0281 -0.0058
   176. (0.00564) BD*( 1) C   6 - H  17  
                ( 39.18%)   0.6259* C   6 s( 23.46%)p 3.26( 76.50%)d 0.00(  0.04%)
                                           -0.0000 -0.4843 -0.0031 -0.6328 -0.0036
                                           -0.4655  0.0092 -0.3843  0.0082 -0.0139
                                           -0.0116 -0.0080 -0.0037  0.0039
                ( 60.82%)  -0.7799* H  17 s( 99.92%)p 0.00(  0.08%)
                                           -0.9996  0.0008  0.0209  0.0146  0.0118
   177. (0.00924) BD*( 1) C   6 - H  18  
                ( 39.57%)   0.6291* C   6 s( 23.16%)p 3.32( 76.79%)d 0.00(  0.04%)
                                            0.0000  0.4813 -0.0033  0.1255  0.0161
                                           -0.8420  0.0015  0.2071 -0.0033 -0.0045
                                            0.0015 -0.0079 -0.0166 -0.0085
                ( 60.43%)  -0.7774* H  18 s( 99.92%)p 0.00(  0.08%)
                                            0.9996 -0.0021 -0.0055  0.0266 -0.0063
   178. (0.00898) BD*( 1) C   6 - H  19  
                ( 39.39%)   0.6276* C   6 s( 23.22%)p 3.31( 76.74%)d 0.00(  0.04%)
                                            0.0000  0.4818 -0.0033  0.1007  0.0157
                                            0.0774 -0.0025 -0.8666  0.0019  0.0007
                                           -0.0036 -0.0028 -0.0002  0.0202
                ( 60.61%)  -0.7785* H  19 s( 99.92%)p 0.00(  0.08%)
                                            0.9996 -0.0020 -0.0045 -0.0026  0.0275
   179. (0.00774) BD*( 1) O   7 - C   8  
                ( 32.05%)   0.5662* O   7 s( 29.60%)p 2.38( 70.33%)d 0.00(  0.07%)
                                            0.0001  0.5439  0.0116 -0.2234 -0.0142
                                           -0.6926 -0.0140  0.4163 -0.0068  0.0024
                                           -0.0015 -0.0226 -0.0116  0.0051
                ( 67.95%)  -0.8243* C   8 s( 22.71%)p 3.39( 77.00%)d 0.01(  0.29%)
                                            0.0002  0.4758  0.0262  0.2518 -0.0117
                                            0.7196  0.0296 -0.4307 -0.0465  0.0227
                                           -0.0127 -0.0379 -0.0277 -0.0076
   180. (0.00994) BD*( 1) C   8 - H  20  
                ( 39.67%)   0.6298* C   8 s( 25.52%)p 2.92( 74.43%)d 0.00(  0.05%)
                                            0.0001 -0.5051 -0.0122  0.6592 -0.0126
                                            0.3578 -0.0116  0.4258 -0.0036 -0.0103
                                           -0.0140 -0.0097 -0.0090  0.0025
                ( 60.33%)  -0.7767* H  20 s( 99.92%)p 0.00(  0.08%)
                                           -0.9996  0.0015 -0.0220 -0.0123 -0.0142
   181. (0.02418) BD*( 1) C   8 - H  21  
                ( 40.74%)   0.6383* C   8 s( 25.81%)p 2.87( 74.14%)d 0.00(  0.05%)
                                           -0.0001 -0.5078  0.0139  0.2470  0.0119
                                           -0.2268  0.0173 -0.7928  0.0021  0.0029
                                            0.0090 -0.0099 -0.0025 -0.0174
                ( 59.26%)  -0.7698* H  21 s( 99.92%)p 0.00(  0.08%)
                                           -0.9996  0.0062 -0.0097  0.0057  0.0263
   182. (0.02455) BD*( 1) C   8 - H  22  
                ( 40.69%)   0.6379* C   8 s( 26.00%)p 2.84( 73.95%)d 0.00(  0.05%)
                                           -0.0001 -0.5098  0.0127 -0.6630  0.0142
                                            0.5461  0.0129 -0.0358 -0.0004  0.0190
                                           -0.0033 -0.0004 -0.0035  0.0104
                ( 59.31%)  -0.7701* H  22 s( 99.92%)p 0.00(  0.08%)
                                           -0.9996  0.0059  0.0204 -0.0200  0.0009


 NHO Directionality and "Bond Bending" (deviations from line of nuclear centers)

         [Thresholds for printing:  angular deviation  >  1.0 degree]
                                    hybrid p-character > 25.0%
                                    orbital occupancy  >  0.10e

                                Line of Centers        Hybrid 1              Hybrid 2
                                ---------------  -------------------   ------------------
                NBO               Theta   Phi    Theta   Phi    Dev    Theta   Phi    Dev
 ========================================================================================
     1. BD (   1) C   1 - O   2   107.7  332.5     --     --    --      73.9  149.9   2.9
     2. BD (   1) C   1 - H   9     3.7  163.9     2.5  154.2   1.3      --     --    --
     3. BD (   1) C   1 - H  10   111.0  210.0   112.1  210.7   1.3      --     --    --
     4. BD (   1) C   1 - H  11   109.8   89.1   110.3   88.0   1.2      --     --    --
     5. BD (   1) O   2 - C   3    72.2  276.8     --     --    --     108.3   98.8   2.0
     6. BD (   1) C   3 - C   4   105.6  341.4   107.1  340.8   1.6      --     --    --
     7. BD (   1) C   3 - O   7   114.7  217.9   116.1  216.3   2.0      --     --    --
     8. BD (   1) C   3 - H  12     6.7  206.2     7.5  189.5   2.2      --     --    --
    10. BD (   1) C   4 - H  13   174.9   56.0   174.7   35.8   1.8      --     --    --
    11. BD (   1) C   4 - H  14    77.0  274.9    78.3  275.7   1.5      --     --    --
    12. BD (   1) C   5 - C   6   106.5  341.1   105.6  342.0   1.2     72.7  160.2   1.2
    14. BD (   1) C   5 - H  16   102.8   97.0   102.0   96.0   1.2      --     --    --
    18. BD (   1) O   7 - C   8    59.2  252.3    61.2  251.4   2.2      --     --    --
    19. BD (   1) C   8 - H  20   118.9  209.3   119.9  208.2   1.4      --     --    --
    20. BD (   1) C   8 - H  21    21.6  143.3    22.8  141.0   1.5      --     --    --
    21. BD (   1) C   8 - H  22    86.3  317.9    87.6  319.2   1.9      --     --    --
    30. LP (   1) O   2             --     --    128.7   36.1   --       --     --    --
    31. LP (   2) O   2             --     --     37.0   35.2   --       --     --    --
    32. LP (   1) O   7             --     --    163.1  155.6   --       --     --    --
    33. LP (   2) O   7             --     --     68.4  143.5   --       --     --    --


 Second Order Perturbation Theory Analysis of Fock Matrix in NBO Basis

     Threshold for printing:   0.50 kcal/mol
                                                                              E(2)  E(j)-E(i) F(i,j)
         Donor NBO (i)                     Acceptor NBO (j)                 kcal/mol   a.u.    a.u. 
 ===================================================================================================

 within unit  1
   1. BD (   1) C   1 - O   2        / 54. RY*(   3) C   3                    0.74    1.83    0.033
   1. BD (   1) C   1 - O   2        / 61. RY*(   1) C   4                    0.69    1.69    0.031
   1. BD (   1) C   1 - O   2        /167. BD*(   1) C   3 - C   4            2.07    1.21    0.045
   2. BD (   1) C   1 - H   9        / 44. RY*(   2) O   2                    0.51    1.75    0.027
   2. BD (   1) C   1 - H   9        /166. BD*(   1) O   2 - C   3            0.56    0.85    0.020
   3. BD (   1) C   1 - H  10        /166. BD*(   1) O   2 - C   3            0.52    0.84    0.019
   4. BD (   1) C   1 - H  11        /166. BD*(   1) O   2 - C   3            3.39    0.85    0.048
   5. BD (   1) O   2 - C   3        / 35. RY*(   2) C   1                    1.03    1.56    0.036
   5. BD (   1) O   2 - C   3        / 61. RY*(   1) C   4                    0.72    1.73    0.032
   5. BD (   1) O   2 - C   3        /165. BD*(   1) C   1 - H  11            1.01    1.30    0.032
   5. BD (   1) O   2 - C   3        /172. BD*(   1) C   4 - H  14            1.39    1.29    0.038
   5. BD (   1) O   2 - C   3        /179. BD*(   1) O   7 - C   8            1.42    1.17    0.036
   6. BD (   1) C   3 - C   4        / 43. RY*(   1) O   2                    0.99    1.89    0.039
   6. BD (   1) C   3 - C   4        / 70. RY*(   1) C   5                    1.39    1.41    0.040
   6. BD (   1) C   3 - C   4        / 88. RY*(   1) O   7                    1.06    1.81    0.039
   6. BD (   1) C   3 - C   4        /162. BD*(   1) C   1 - O   2            3.38    0.93    0.050
   6. BD (   1) C   3 - C   4        /169. BD*(   1) C   3 - H  12            0.64    1.03    0.023
   6. BD (   1) C   3 - C   4        /170. BD*(   1) C   4 - C   5            1.30    1.02    0.033
   6. BD (   1) C   3 - C   4        /171. BD*(   1) C   4 - H  13            0.66    1.06    0.024
   6. BD (   1) C   3 - C   4        /172. BD*(   1) C   4 - H  14            0.59    1.06    0.022
   6. BD (   1) C   3 - C   4        /173. BD*(   1) C   5 - C   6            2.02    1.02    0.041
   6. BD (   1) C   3 - C   4        /179. BD*(   1) O   7 - C   8            0.72    0.93    0.023
   7. BD (   1) C   3 - O   7        / 99. RY*(   3) C   8                    0.89    2.10    0.039
   7. BD (   1) C   3 - O   7        /170. BD*(   1) C   4 - C   5            1.57    1.23    0.039
   7. BD (   1) C   3 - O   7        /180. BD*(   1) C   8 - H  20            1.12    1.27    0.034
   8. BD (   1) C   3 - H  12        / 44. RY*(   2) O   2                    0.54    1.75    0.027
   8. BD (   1) C   3 - H  12        /171. BD*(   1) C   4 - H  13            2.83    0.96    0.047
   9. BD (   1) C   4 - C   5        / 79. RY*(   1) C   6                    1.14    1.41    0.036
   9. BD (   1) C   4 - C   5        /167. BD*(   1) C   3 - C   4            0.98    1.00    0.028
   9. BD (   1) C   4 - C   5        /168. BD*(   1) C   3 - O   7            2.82    0.90    0.045
   9. BD (   1) C   4 - C   5        /171. BD*(   1) C   4 - H  13            0.66    1.04    0.023
   9. BD (   1) C   4 - C   5        /172. BD*(   1) C   4 - H  14            0.71    1.03    0.024
   9. BD (   1) C   4 - C   5        /173. BD*(   1) C   5 - C   6            0.90    1.00    0.027
   9. BD (   1) C   4 - C   5        /174. BD*(   1) C   5 - H  15            0.51    1.03    0.020
   9. BD (   1) C   4 - C   5        /175. BD*(   1) C   5 - H  16            0.56    1.05    0.022
   9. BD (   1) C   4 - C   5        /176. BD*(   1) C   6 - H  17            1.72    1.04    0.038
  10. BD (   1) C   4 - H  13        /166. BD*(   1) O   2 - C   3            0.77    0.81    0.022
  10. BD (   1) C   4 - H  13        /168. BD*(   1) C   3 - O   7            0.50    0.78    0.018
  10. BD (   1) C   4 - H  13        /169. BD*(   1) C   3 - H  12            3.59    0.88    0.051
  10. BD (   1) C   4 - H  13        /174. BD*(   1) C   5 - H  15            3.11    0.92    0.048
  11. BD (   1) C   4 - H  14        / 71. RY*(   2) C   5                    0.51    1.47    0.025
  11. BD (   1) C   4 - H  14        /166. BD*(   1) O   2 - C   3            4.29    0.82    0.053
  11. BD (   1) C   4 - H  14        /168. BD*(   1) C   3 - O   7            0.54    0.79    0.019
  11. BD (   1) C   4 - H  14        /175. BD*(   1) C   5 - H  16            2.99    0.94    0.048
  12. BD (   1) C   5 - C   6        / 62. RY*(   2) C   4                    0.79    1.36    0.029
  12. BD (   1) C   5 - C   6        / 63. RY*(   3) C   4                    0.54    1.39    0.025
  12. BD (   1) C   5 - C   6        /167. BD*(   1) C   3 - C   4            2.40    1.00    0.044
  12. BD (   1) C   5 - C   6        /170. BD*(   1) C   4 - C   5            1.18    1.00    0.031
  12. BD (   1) C   5 - C   6        /174. BD*(   1) C   5 - H  15            0.59    1.04    0.022
  12. BD (   1) C   5 - C   6        /175. BD*(   1) C   5 - H  16            0.61    1.05    0.023
  12. BD (   1) C   5 - C   6        /176. BD*(   1) C   6 - H  17            0.59    1.04    0.022
  13. BD (   1) C   5 - H  15        / 80. RY*(   2) C   6                    0.51    1.48    0.025
  13. BD (   1) C   5 - H  15        /171. BD*(   1) C   4 - H  13            3.35    0.92    0.050
  13. BD (   1) C   5 - H  15        /178. BD*(   1) C   6 - H  19            3.20    0.92    0.049
  14. BD (   1) C   5 - H  16        /172. BD*(   1) C   4 - H  14            3.49    0.91    0.050
  14. BD (   1) C   5 - H  16        /177. BD*(   1) C   6 - H  18            3.25    0.91    0.049
  15. BD (   1) C   6 - H  17        /170. BD*(   1) C   4 - C   5            3.39    0.89    0.049
  16. BD (   1) C   6 - H  18        /175. BD*(   1) C   5 - H  16            3.04    0.95    0.048
  17. BD (   1) C   6 - H  19        /174. BD*(   1) C   5 - H  15            3.17    0.93    0.048
  18. BD (   1) O   7 - C   8        / 54. RY*(   3) C   3                    1.43    1.84    0.046
  18. BD (   1) O   7 - C   8        /166. BD*(   1) O   2 - C   3            1.79    1.16    0.041
  19. BD (   1) C   8 - H  20        / 89. RY*(   2) O   7                    0.61    1.84    0.030
  19. BD (   1) C   8 - H  20        /168. BD*(   1) C   3 - O   7            3.56    0.82    0.049
  21. BD (   1) C   8 - H  22        / 88. RY*(   1) O   7                    0.51    1.70    0.026
  22. CR (   1) C   1                /106. RY*(   1) H   9                    0.57   10.51    0.069
  22. CR (   1) C   1                /110. RY*(   1) H  10                    0.65   10.51    0.074
  22. CR (   1) C   1                /114. RY*(   1) H  11                    0.69   10.53    0.076
  22. CR (   1) C   1                /162. BD*(   1) C   1 - O   2            0.72   10.45    0.078
  22. CR (   1) C   1                /166. BD*(   1) O   2 - C   3            1.38   10.47    0.109
  23. CR (   1) O   2                / 34. RY*(   1) C   1                    0.85   19.97    0.117
  23. CR (   1) O   2                / 35. RY*(   2) C   1                    0.74   19.65    0.108
  23. CR (   1) O   2                / 53. RY*(   2) C   3                    2.19   19.84    0.187
  24. CR (   1) C   3                / 64. RY*(   4) C   4                    0.85   11.08    0.087
  24. CR (   1) C   3                /118. RY*(   1) H  12                    0.51   10.58    0.066
  24. CR (   1) C   3                /162. BD*(   1) C   1 - O   2            1.36   10.49    0.107
  24. CR (   1) C   3                /167. BD*(   1) C   3 - C   4            0.63   10.59    0.073
  24. CR (   1) C   3                /168. BD*(   1) C   3 - O   7            0.53   10.49    0.068
  24. CR (   1) C   3                /179. BD*(   1) O   7 - C   8            1.21   10.50    0.101
  25. CR (   1) C   4                / 55. RY*(   4) C   3                    0.78   11.57    0.085
  25. CR (   1) C   4                / 58. RY*(   7) C   3                    0.56   11.56    0.072
  25. CR (   1) C   4                / 73. RY*(   4) C   5                    0.55   11.08    0.070
  25. CR (   1) C   4                /122. RY*(   1) H  13                    0.67   10.44    0.075
  25. CR (   1) C   4                /126. RY*(   1) H  14                    0.64   10.50    0.073
  26. CR (   1) C   5                / 62. RY*(   2) C   4                    0.94   10.83    0.090
  26. CR (   1) C   5                / 81. RY*(   3) C   6                    1.24   10.61    0.102
  26. CR (   1) C   5                /130. RY*(   1) H  15                    0.58   10.46    0.070
  26. CR (   1) C   5                /134. RY*(   1) H  16                    0.66   10.46    0.074
  27. CR (   1) C   6                / 70. RY*(   1) C   5                    0.57   10.86    0.070
  27. CR (   1) C   6                /138. RY*(   1) H  17                    0.62   10.48    0.072
  27. CR (   1) C   6                /142. RY*(   1) H  18                    0.62   10.48    0.072
  27. CR (   1) C   6                /146. RY*(   1) H  19                    0.63   10.48    0.073
  28. CR (   1) O   7                / 52. RY*(   1) C   3                    2.15   19.92    0.185
  28. CR (   1) O   7                / 97. RY*(   1) C   8                    1.30   19.96    0.144
  29. CR (   1) C   8                /150. RY*(   1) H  20                    0.68   10.50    0.075
  29. CR (   1) C   8                /154. RY*(   1) H  21                    0.58   10.52    0.070
  29. CR (   1) C   8                /158. RY*(   1) H  22                    0.58   10.54    0.070
  29. CR (   1) C   8                /168. BD*(   1) C   3 - O   7            1.33   10.45    0.107
  29. CR (   1) C   8                /179. BD*(   1) O   7 - C   8            0.69   10.46    0.076
  30. LP (   1) O   2                / 34. RY*(   1) C   1                    1.91    1.54    0.049
  30. LP (   1) O   2                / 53. RY*(   2) C   3                    3.20    1.42    0.061
  30. LP (   1) O   2                /163. BD*(   1) C   1 - H   9            1.72    0.94    0.036
  30. LP (   1) O   2                /164. BD*(   1) C   1 - H  10            0.94    0.96    0.027
  30. LP (   1) O   2                /165. BD*(   1) C   1 - H  11            2.02    0.97    0.040
  30. LP (   1) O   2                /167. BD*(   1) C   3 - C   4            1.08    0.93    0.028
  30. LP (   1) O   2                /168. BD*(   1) C   3 - O   7            0.65    0.83    0.021
  30. LP (   1) O   2                /169. BD*(   1) C   3 - H  12            2.41    0.93    0.042
  30. LP (   1) O   2                /172. BD*(   1) C   4 - H  14            0.63    0.96    0.022
  31. LP (   2) O   2                / 36. RY*(   3) C   1                    1.33    2.26    0.050
  31. LP (   2) O   2                / 52. RY*(   1) C   3                    0.65    1.27    0.026
  31. LP (   2) O   2                / 56. RY*(   5) C   3                    1.04    2.15    0.043
  31. LP (   2) O   2                /163. BD*(   1) C   1 - H   9            5.72    0.72    0.058
  31. LP (   2) O   2                /164. BD*(   1) C   1 - H  10            6.69    0.74    0.064
  31. LP (   2) O   2                /168. BD*(   1) C   3 - O   7           13.89    0.60    0.083
  31. LP (   2) O   2                /169. BD*(   1) C   3 - H  12            5.57    0.71    0.057
  32. LP (   1) O   7                / 52. RY*(   1) C   3                    2.31    1.49    0.053
  32. LP (   1) O   7                / 97. RY*(   1) C   8                    2.29    1.53    0.053
  32. LP (   1) O   7                /166. BD*(   1) O   2 - C   3            2.77    0.85    0.043
  32. LP (   1) O   7                /169. BD*(   1) C   3 - H  12            3.70    0.92    0.052
  32. LP (   1) O   7                /180. BD*(   1) C   8 - H  20            2.00    0.96    0.040
  32. LP (   1) O   7                /181. BD*(   1) C   8 - H  21            2.74    0.93    0.045
  33. LP (   2) O   7                / 52. RY*(   1) C   3                    0.62    1.28    0.026
  33. LP (   2) O   7                / 56. RY*(   5) C   3                    0.69    2.16    0.035
  33. LP (   2) O   7                / 98. RY*(   2) C   8                    1.21    2.00    0.045
  33. LP (   2) O   7                / 99. RY*(   3) C   8                    0.67    1.58    0.030
  33. LP (   2) O   7                /166. BD*(   1) O   2 - C   3            3.99    0.64    0.046
  33. LP (   2) O   7                /167. BD*(   1) C   3 - C   4            6.96    0.71    0.064
  33. LP (   2) O   7                /169. BD*(   1) C   3 - H  12            1.89    0.71    0.033
  33. LP (   2) O   7                /170. BD*(   1) C   4 - C   5            0.84    0.71    0.022
  33. LP (   2) O   7                /181. BD*(   1) C   8 - H  21            4.89    0.72    0.054
  33. LP (   2) O   7                /182. BD*(   1) C   8 - H  22            8.25    0.73    0.070


 Natural Bond Orbitals (Summary):

                                                            Principal Delocalizations
           NBO                        Occupancy    Energy   (geminal,vicinal,remote)
 ====================================================================================
 Molecular unit  1  (C6H14O2)
     1. BD (   1) C   1 - O   2          1.99142    -0.80074  167(v),54(v),61(r)
     2. BD (   1) C   1 - H   9          1.99624    -0.50379  166(v),44(v)
     3. BD (   1) C   1 - H  10          1.99695    -0.50111  166(v)
     4. BD (   1) C   1 - H  11          1.99142    -0.50238  166(v)
     5. BD (   1) O   2 - C   3          1.98889    -0.84640  179(v),172(v),35(v),165(v)
                                                    61(v)
     6. BD (   1) C   3 - C   4          1.97755    -0.60970  162(v),173(v),70(v),170(g)
                                                    88(v),43(v),179(v),171(g)
                                                    169(g),172(g)
     7. BD (   1) C   3 - O   7          1.98995    -0.81989  170(v),180(v),99(v)
     8. BD (   1) C   3 - H  12          1.98472    -0.50575  171(v),44(v)
     9. BD (   1) C   4 - C   5          1.97817    -0.58376  168(v),176(v),79(v),167(g)
                                                    173(g),172(g),171(g),175(g)
                                                    174(g)
    10. BD (   1) C   4 - H  13          1.97387    -0.46752  169(v),174(v),166(v),168(v)
    11. BD (   1) C   4 - H  14          1.97347    -0.47516  166(v),175(v),168(v),71(v)
    12. BD (   1) C   5 - C   6          1.98734    -0.58595  167(v),170(g),62(v),175(g)
                                                    176(g),174(g),63(v)
    13. BD (   1) C   5 - H  15          1.97754    -0.46765  171(v),178(v),80(v)
    14. BD (   1) C   5 - H  16          1.97631    -0.46366  172(v),177(v)
    15. BD (   1) C   6 - H  17          1.98858    -0.47685  170(v)
    16. BD (   1) C   6 - H  18          1.98936    -0.47700  175(v)
    17. BD (   1) C   6 - H  19          1.98887    -0.47607  174(v)
    18. BD (   1) O   7 - C   8          1.99066    -0.81318  166(v),54(v)
    19. BD (   1) C   8 - H  20          1.99101    -0.50688  168(v),89(v)
    20. BD (   1) C   8 - H  21          1.99642    -0.50902   
    21. BD (   1) C   8 - H  22          1.99663    -0.50905  88(v)
    22. CR (   1) C   1                  1.99925   -10.12838  166(v),162(g),114(v),110(v)
                                                    106(v)
    23. CR (   1) O   2                  1.99966   -18.93622  53(v),34(v),35(v)
    24. CR (   1) C   3                  1.99898   -10.17285  162(v),179(v),64(v),167(g)
                                                    168(g),118(v)
    25. CR (   1) C   4                  1.99906   -10.05156  55(v),122(v),126(v),58(v)
                                                    73(v)
    26. CR (   1) C   5                  1.99914   -10.05675  81(v),62(v),134(v),130(v)
    27. CR (   1) C   6                  1.99925   -10.05942  146(v),138(v),142(v),70(v)
    28. CR (   1) O   7                  1.99968   -18.93702  52(v),97(v)
    29. CR (   1) C   8                  1.99927   -10.13603  168(v),179(g),150(v),154(v)
                                                    158(v)
    30. LP (   1) O   2                  1.95876    -0.51309  53(v),169(v),165(v),34(v)
                                                    163(v),167(v),164(v),168(v)
                                                    172(r)
    31. LP (   2) O   2                  1.89650    -0.28947  168(v),164(v),163(v),169(v)
                                                    36(v),56(v),52(v)
    32. LP (   1) O   7                  1.95196    -0.50886  169(v),181(v),166(v),52(v)
                                                    97(v),180(v)
    33. LP (   2) O   7                  1.91333    -0.29721  182(v),167(v),181(v),166(v)
                                                    169(v),98(v),170(r),56(v)
                                                    99(v),52(v)
    34. RY*(   1) C   1                  0.00337     1.03055   
    35. RY*(   2) C   1                  0.00172     0.70956   
    36. RY*(   3) C   1                  0.00155     1.97050   
    37. RY*(   4) C   1                  0.00046     1.27720   
    38. RY*(   5) C   1                  0.00023     1.24468   
    39. RY*(   6) C   1                  0.00008     1.14293   
    40. RY*(   7) C   1                  0.00000     2.21185   
    41. RY*(   8) C   1                  0.00001     1.89492   
    42. RY*(   9) C   1                  0.00001     2.22830   
    43. RY*(   1) O   2                  0.00314     1.28190   
    44. RY*(   2) O   2                  0.00206     1.24865   
    45. RY*(   3) O   2                  0.00047     1.90758   
    46. RY*(   4) O   2                  0.00026     1.91977   
    47. RY*(   5) O   2                  0.00015     2.79044   
    48. RY*(   6) O   2                  0.00006     2.43903   
    49. RY*(   7) O   2                  0.00003     2.75797   
    50. RY*(   8) O   2                  0.00002     2.76792   
    51. RY*(   9) O   2                  0.00000     2.70974   
    52. RY*(   1) C   3                  0.00613     0.98409   
    53. RY*(   2) C   3                  0.00593     0.90745   
    54. RY*(   3) C   3                  0.00452     1.03030   
    55. RY*(   4) C   3                  0.00243     1.52236   
    56. RY*(   5) C   3                  0.00183     1.86300   
    57. RY*(   6) C   3                  0.00119     2.15643   
    58. RY*(   7) C   3                  0.00106     1.50446   
    59. RY*(   8) C   3                  0.00038     2.10514   
    60. RY*(   9) C   3                  0.00031     1.93057   
    61. RY*(   1) C   4                  0.00523     0.88767   
    62. RY*(   2) C   4                  0.00371     0.77002   
    63. RY*(   3) C   4                  0.00267     0.80026   
    64. RY*(   4) C   4                  0.00120     0.90497   
    65. RY*(   5) C   4                  0.00026     2.06701   
    66. RY*(   6) C   4                  0.00018     2.19406   
    67. RY*(   7) C   4                  0.00014     2.18944   
    68. RY*(   8) C   4                  0.00005     2.29500   
    69. RY*(   9) C   4                  0.00002     2.15628   
    70. RY*(   1) C   5                  0.00387     0.80369   
    71. RY*(   2) C   5                  0.00311     0.99542   
    72. RY*(   3) C   5                  0.00110     1.02953   
    73. RY*(   4) C   5                  0.00037     1.02664   
    74. RY*(   5) C   5                  0.00034     1.90033   
    75. RY*(   6) C   5                  0.00013     1.99082   
    76. RY*(   7) C   5                  0.00010     1.95410   
    77. RY*(   8) C   5                  0.00001     2.18517   
    78. RY*(   9) C   5                  0.00001     2.24134   
    79. RY*(   1) C   6                  0.00302     0.82565   
    80. RY*(   2) C   6                  0.00147     1.01019   
    81. RY*(   3) C   6                  0.00041     0.55541   
    82. RY*(   4) C   6                  0.00013     1.13039   
    83. RY*(   5) C   6                  0.00001     1.95790   
    84. RY*(   6) C   6                  0.00001     1.95526   
    85. RY*(   7) C   6                  0.00001     2.15339   
    86. RY*(   8) C   6                  0.00000     2.16334   
    87. RY*(   9) C   6                  0.00001     2.24101   
    88. RY*(   1) O   7                  0.00299     1.19561   
    89. RY*(   2) O   7                  0.00153     1.33680   
    90. RY*(   3) O   7                  0.00086     1.55271   
    91. RY*(   4) O   7                  0.00027     2.15071   
    92. RY*(   5) O   7                  0.00017     2.78130   
    93. RY*(   6) O   7                  0.00009     2.47308   
    94. RY*(   7) O   7                  0.00003     2.87913   
    95. RY*(   8) O   7                  0.00000     2.72294   
    96. RY*(   9) O   7                  0.00000     2.67076   
    97. RY*(   1) C   8                  0.00277     1.01858   
    98. RY*(   2) C   8                  0.00179     1.70150   
    99. RY*(   3) C   8                  0.00148     1.27858   
   100. RY*(   4) C   8                  0.00059     0.81658   
   101. RY*(   5) C   8                  0.00017     1.25422   
   102. RY*(   6) C   8                  0.00007     1.17197   
   103. RY*(   7) C   8                  0.00000     2.26847   
   104. RY*(   8) C   8                  0.00001     1.96154   
   105. RY*(   9) C   8                  0.00000     2.18463   
   106. RY*(   1) H   9                  0.00270     0.38645   
   107. RY*(   2) H   9                  0.00025     1.77730   
   108. RY*(   3) H   9                  0.00013     1.92134   
   109. RY*(   4) H   9                  0.00002     2.09575   
   110. RY*(   1) H  10                  0.00371     0.37745   
   111. RY*(   2) H  10                  0.00024     1.79977   
   112. RY*(   3) H  10                  0.00018     1.79314   
   113. RY*(   4) H  10                  0.00004     2.26576   
   114. RY*(   1) H  11                  0.00085     0.39976   
   115. RY*(   2) H  11                  0.00024     1.73993   
   116. RY*(   3) H  11                  0.00010     1.98754   
   117. RY*(   4) H  11                  0.00001     1.99163   
   118. RY*(   1) H  12                  0.00494     0.40224   
   119. RY*(   2) H  12                  0.00016     1.93367   
   120. RY*(   3) H  12                  0.00009     1.91772   
   121. RY*(   4) H  12                  0.00004     2.32407   
   122. RY*(   1) H  13                  0.00463     0.39291   
   123. RY*(   2) H  13                  0.00016     1.90262   
   124. RY*(   3) H  13                  0.00012     1.86727   
   125. RY*(   4) H  13                  0.00004     2.35054   
   126. RY*(   1) H  14                  0.00211     0.45170   
   127. RY*(   2) H  14                  0.00020     1.83041   
   128. RY*(   3) H  14                  0.00014     1.85378   
   129. RY*(   4) H  14                  0.00004     2.33553   
   130. RY*(   1) H  15                  0.00286     0.40027   
   131. RY*(   2) H  15                  0.00019     1.83274   
   132. RY*(   3) H  15                  0.00014     1.80892   
   133. RY*(   4) H  15                  0.00004     2.32632   
   134. RY*(   1) H  16                  0.00382     0.40285   
   135. RY*(   2) H  16                  0.00018     1.82948   
   136. RY*(   3) H  16                  0.00015     1.82785   
   137. RY*(   4) H  16                  0.00005     2.35839   
   138. RY*(   1) H  17                  0.00143     0.42386   
   139. RY*(   2) H  17                  0.00021     1.79037   
   140. RY*(   3) H  17                  0.00013     1.78851   
   141. RY*(   4) H  17                  0.00003     2.26035   
   142. RY*(   1) H  18                  0.00183     0.42033   
   143. RY*(   2) H  18                  0.00022     1.79597   
   144. RY*(   3) H  18                  0.00013     1.78755   
   145. RY*(   4) H  18                  0.00003     2.26780   
   146. RY*(   1) H  19                  0.00180     0.42090   
   147. RY*(   2) H  19                  0.00021     1.79597   
   148. RY*(   3) H  19                  0.00013     1.78553   
   149. RY*(   4) H  19                  0.00004     2.27295   
   150. RY*(   1) H  20                  0.00100     0.36856   
   151. RY*(   2) H  20                  0.00024     1.73259   
   152. RY*(   3) H  20                  0.00011     2.00512   
   153. RY*(   4) H  20                  0.00001     1.99887   
   154. RY*(   1) H  21                  0.00283     0.38321   
   155. RY*(   2) H  21                  0.00024     1.76556   
   156. RY*(   3) H  21                  0.00013     1.91721   
   157. RY*(   4) H  21                  0.00002     2.10371   
   158. RY*(   1) H  22                  0.00263     0.40033   
   159. RY*(   2) H  22                  0.00025     1.78634   
   160. RY*(   3) H  22                  0.00015     1.89751   
   161. RY*(   4) H  22                  0.00003     2.12849   
   162. BD*(   1) C   1 - O   2          0.00983     0.31957   
   163. BD*(   1) C   1 - H   9          0.02211     0.42830   
   164. BD*(   1) C   1 - H  10          0.02066     0.45035   
   165. BD*(   1) C   1 - H  11          0.00885     0.45808   
   166. BD*(   1) O   2 - C   3          0.04763     0.34283   
   167. BD*(   1) C   3 - C   4          0.03315     0.41269   
   168. BD*(   1) C   3 - O   7          0.06353     0.31316   
   169. BD*(   1) C   3 - H  12          0.05368     0.41603   
   170. BD*(   1) C   4 - C   5          0.01573     0.41404   
   171. BD*(   1) C   4 - H  13          0.01729     0.45441   
   172. BD*(   1) C   4 - H  14          0.01503     0.44547   
   173. BD*(   1) C   5 - C   6          0.00743     0.41348   
   174. BD*(   1) C   5 - H  15          0.01736     0.44997   
   175. BD*(   1) C   5 - H  16          0.01699     0.46865   
   176. BD*(   1) C   6 - H  17          0.00564     0.45663   
   177. BD*(   1) C   6 - H  18          0.00924     0.44869   
   178. BD*(   1) C   6 - H  19          0.00898     0.45120   
   179. BD*(   1) O   7 - C   8          0.00774     0.32502   
   180. BD*(   1) C   8 - H  20          0.00994     0.45267   
   181. BD*(   1) C   8 - H  21          0.02418     0.42346   
   182. BD*(   1) C   8 - H  22          0.02455     0.42973   
       -------------------------------
              Total Lewis   65.44021  ( 99.1518%)
        Valence non-Lewis    0.43956  (  0.6660%)
        Rydberg non-Lewis    0.12023  (  0.1822%)
       -------------------------------
            Total unit  1   66.00000  (100.0000%)
           Charge unit  1    0.00000
 Unable to Open any file for archive entry.
 1\1\GINC-COMPUTE-1-7\SP\RB3LYP\def2SVP\C6H14O2\ZAHRT2\08-Jan-2021\0\\#
  b3lyp/def2svp geom=NewRedundant pop=NBO\\85\\0,1\C,0,-1.8733723889,-1
 .8418801061,1.0848758763\O,0,-0.7572577178,-0.9816027575,1.1078846924\
 C,0,-0.669192221,-0.1165556433,0.0266275222\C,0,0.6561550459,0.6249704
 018,0.1209136676\C,0,1.8787541303,-0.2868878566,0.0277032163\C,0,3.199
 2664441,0.472768664,0.1380048068\O,0,-1.7695751811,0.7715542313,0.0676
 130232\C,0,-2.1724408629,1.2884867546,-1.1720824636\H,0,-1.8736323988,
 -2.4774480472,0.1766562546\H,0,-2.8206190208,-1.2782824182,1.116604545
 2\H,0,-1.8065810666,-2.4901047168,1.9697000024\H,0,-0.7239061037,-0.69
 46310767,-0.9285228988\H,0,0.6506137074,1.1715522126,1.0787599331\H,0,
 0.686653247,1.3826753619,-0.6807792465\H,0,1.8481030569,-0.841319044,-
 0.9282374373\H,0,1.8093670219,-1.0461626561,0.8229218378\H,0,4.0638410
 253,-0.2064640944,0.0720277173\H,0,3.30095053,1.2219079128,-0.66526675
 81\H,0,3.2690814781,1.0099475348,1.0983984676\H,0,-3.0734916319,1.8954
 058815,-1.00228191\H,0,-2.419420202,0.485256959,-1.8957276386\H,0,-1.4
 032968912,1.9368125027,-1.6357932098\\Version=ES64L-G16RevC.01\State=1
 -A\HF=-387.2131708\RMSD=7.684e-09\Dipole=-0.1709105,-0.1182291,-0.6639
 622\Quadrupole=0.2030513,0.4121366,-0.6151879,1.0892747,1.2323292,-1.3
 448025\PG=C01 [X(C6H14O2)]\\@
 The archive entry for this job was punched.


 WORK FAITHFULLY FOR EIGHT HOURS A DAY AND DON'T WORRY.
 IN TIME YOU MAY BECOME BOSS AND WORK TWELVE HOURS A DAY
 AND HAVE ALL THE WORRY.
 File lengths (MBytes):  RWF=     21 Int=      0 D2E=      0 Chk=      3 Scr=      1
 Normal termination of Gaussian 16
