# Supplementary material for: Machine-Learning-Guided Discovery of Electrochemical Reactions
Source: J Am Chem Soc. 2022 Dec 2;144(49):22599–610. doi: 10.1021/jacs.2c08997 (PMC9756344; doi:10.1021/jacs.2c08997)
Supplement: Supplementary file 3 — ja2c08997_si_003.zip [file ja2c08997_si_003.zip › Oxidation Site Selectivity/Nlogs_notimes/87.log]

 Entering Gaussian System, Link 0=g16
 Input=87.com
 Output=87.log
 Initial command:
  
 Copyright (c) 1988-2019, Gaussian, Inc.  All Rights Reserved.
  
 This is part of the Gaussian(R) 16 program.  It is based on
 the Gaussian(R) 09 system (copyright 2009, Gaussian, Inc.),
 the Gaussian(R) 03 system (copyright 2003, Gaussian, Inc.),
 the Gaussian(R) 98 system (copyright 1998, Gaussian, Inc.),
 the Gaussian(R) 94 system (copyright 1995, Gaussian, Inc.),
 the Gaussian 92(TM) system (copyright 1992, Gaussian, Inc.),
 the Gaussian 90(TM) system (copyright 1990, Gaussian, Inc.),
 the Gaussian 88(TM) system (copyright 1988, Gaussian, Inc.),
 the Gaussian 86(TM) system (copyright 1986, Carnegie Mellon
 University), and the Gaussian 82(TM) system (copyright 1983,
 Carnegie Mellon University). Gaussian is a federally registered
 trademark of Gaussian, Inc.
  
 This software contains proprietary and confidential information,
 including trade secrets, belonging to Gaussian, Inc.
  
 This software is provided under written license and may be
 used, copied, transmitted, or stored only in accord with that
 written license.
  
 The following legend is applicable only to US Government
 contracts under FAR:
  
                    RESTRICTED RIGHTS LEGEND
  
 Use, reproduction and disclosure by the US Government is
 subject to restrictions as set forth in subparagraphs (a)
 and (c) of the Commercial Computer Software - Restricted
 Rights clause in FAR 52.227-19.
  
 Gaussian, Inc.
 340 Quinnipiac St., Bldg. 40, Wallingford CT 06492
  
  
 ---------------------------------------------------------------
 Warning -- This program may not be used in any manner that
 competes with the business of Gaussian, Inc. or will provide
 assistance to any competitor of Gaussian, Inc.  The licensee
 of this program is prohibited from giving any competitor of
 Gaussian, Inc. access to this program.  By using this program,
 the user acknowledges that Gaussian, Inc. is engaged in the
 business of creating and licensing software in the field of
 computational chemistry and represents and warrants to the
 licensee that it is not a competitor of Gaussian, Inc. and that
 it will not use this program in any manner prohibited above.
 ---------------------------------------------------------------
  

 Cite this work as:
 Gaussian 16, Revision C.01,
 M. J. Frisch, G. W. Trucks, H. B. Schlegel, G. E. Scuseria, 
 M. A. Robb, J. R. Cheeseman, G. Scalmani, V. Barone, 
 G. A. Petersson, H. Nakatsuji, X. Li, M. Caricato, A. V. Marenich, 
 J. Bloino, B. G. Janesko, R. Gomperts, B. Mennucci, H. P. Hratchian, 
 J. V. Ortiz, A. F. Izmaylov, J. L. Sonnenberg, D. Williams-Young, 
 F. Ding, F. Lipparini, F. Egidi, J. Goings, B. Peng, A. Petrone, 
 T. Henderson, D. Ranasinghe, V. G. Zakrzewski, J. Gao, N. Rega, 
 G. Zheng, W. Liang, M. Hada, M. Ehara, K. Toyota, R. Fukuda, 
 J. Hasegawa, M. Ishida, T. Nakajima, Y. Honda, O. Kitao, H. Nakai, 
 T. Vreven, K. Throssell, J. A. Montgomery, Jr., J. E. Peralta, 
 F. Ogliaro, M. J. Bearpark, J. J. Heyd, E. N. Brothers, K. N. Kudin, 
 V. N. Staroverov, T. A. Keith, R. Kobayashi, J. Normand, 
 K. Raghavachari, A. P. Rendell, J. C. Burant, S. S. Iyengar, 
 J. Tomasi, M. Cossi, J. M. Millam, M. Klene, C. Adamo, R. Cammi, 
 J. W. Ochterski, R. L. Martin, K. Morokuma, O. Farkas, 
 J. B. Foresman, and D. J. Fox, Gaussian, Inc., Wallingford CT, 2019.
 
 ******************************************
 Gaussian 16:  ES64L-G16RevC.01  3-Jul-2019
                 8-Jan-2021 
 ******************************************
 %nprocshared=16
 Will use up to   16 processors via shared memory.
 %mem=7GB
 -----------------------------------------
 # b3lyp/def2svp geom=NewRedundant pop=NBO
 -----------------------------------------
 1/29=4000,38=1,172=1/1;
 2/12=2,17=6,18=5,40=1/2;
 3/5=43,7=101,11=2,25=1,30=1,74=-5/1,2,3;
 4//1;
 5/5=2,38=5/2;
 6/7=2,8=2,9=2,10=2,28=1,40=1/1,7;
 99/5=1,9=1/99;
 --
 87
 --
 Symbolic Z-matrix:
 Charge =  0 Multiplicity = 1
 O                     3.80279  -0.58035  -0.5383 
 C                     3.06016   0.13189   0.09861 
 C                     1.58225   0.06929   0.05195 
 C                     0.81221   0.94159   0.83115 
 C                    -0.58124   0.88221   0.78685 
 C                    -1.23371  -0.0481   -0.03524 
 C                    -2.7368   -0.12275  -0.09244 
 C                    -0.44983  -0.92134  -0.81536 
 C                     0.93734  -0.86675  -0.77528 
 H                     3.46683   0.91526   0.79172 
 H                     1.3108    1.67129   1.47605 
 H                    -1.17454   1.56681   1.39831 
 H                    -3.09458  -1.12177   0.20697 
 H                    -3.10258   0.05427  -1.11742 
 H                    -3.20658   0.61899   0.56905 
 H                    -0.94623  -1.65151  -1.46068 
 H                     1.5537   -1.53903  -1.37593 
 
                          Input orientation:                          
 ---------------------------------------------------------------------
 Center     Atomic      Atomic             Coordinates (Angstroms)
 Number     Number       Type             X           Y           Z
 ---------------------------------------------------------------------
      1          8           0        3.802791   -0.580350   -0.538300
      2          6           0        3.060160    0.131891    0.098605
      3          6           0        1.582248    0.069286    0.051954
      4          6           0        0.812207    0.941593    0.831151
      5          6           0       -0.581244    0.882208    0.786850
      6          6           0       -1.233708   -0.048098   -0.035245
      7          6           0       -2.736800   -0.122747   -0.092444
      8          6           0       -0.449826   -0.921342   -0.815358
      9          6           0        0.937337   -0.866755   -0.775278
     10          1           0        3.466828    0.915261    0.791717
     11          1           0        1.310804    1.671290    1.476052
     12          1           0       -1.174536    1.566810    1.398312
     13          1           0       -3.094576   -1.121774    0.206965
     14          1           0       -3.102582    0.054267   -1.117419
     15          1           0       -3.206575    0.618992    0.569052
     16          1           0       -0.946231   -1.651505   -1.460684
     17          1           0        1.553705   -1.539027   -1.375931
 ---------------------------------------------------------------------
                    Distance matrix (angstroms):
                    1          2          3          4          5
     1  O    0.000000
     2  C    1.210139   0.000000
     3  C    2.387727   1.479974   0.000000
     4  C    3.624266   2.499107   1.400368   0.000000
     5  C    4.807792   3.781069   2.425203   1.395419   0.000000
     6  C    5.089467   4.299723   2.819749   2.432261   1.402504
     7  C    6.570726   5.805695   4.325726   3.818546   2.535649
     8  C    4.275254   3.776855   2.421342   2.788234   2.416017
     9  C    2.889466   2.503467   1.405843   2.422064   2.793779
    10  H    2.029451   1.122252   2.194212   2.655045   4.048210
    11  H    3.916312   2.706909   2.160592   1.094054   2.162752
    12  H    5.756262   4.656273   3.413959   2.158637   1.092959
    13  H    6.958609   6.282054   4.828595   4.462067   3.266351
    14  H    6.958614   6.282049   4.828591   4.462045   3.266324
    15  H    7.196935   6.303219   4.847927   4.040220   2.647467
    16  H    4.954935   4.654359   3.412096   3.881851   3.406513
    17  H    2.584391   2.689913   2.150892   3.402132   3.885616
                    6          7          8          9         10
     6  C    0.000000
     7  C    1.506032   0.000000
     8  C    1.409114   2.527966   0.000000
     9  C    2.435423   3.810393   1.388815   0.000000
    10  H    4.868979   6.351709   4.614757   3.468340   0.000000
    11  H    3.422697   4.697004   3.882283   3.413157   2.385023
    12  H    2.160211   2.741829   3.408290   3.886739   4.725963
    13  H    2.162008   1.102590   2.842537   4.157663   6.895177
    14  H    2.162007   1.102590   2.842564   4.157678   6.895162
    15  H    2.168500   1.099292   3.448027   4.602899   6.683686
    16  H    2.164587   2.723109   1.093618   2.152543   5.580026
    17  H    3.433654   4.696980   2.170234   1.092082   3.792396
                   11         12         13         14         15
    11  H    0.000000
    12  H    2.488749   0.000000
    13  H    5.368348   3.512029   0.000000
    14  H    5.368318   3.511987   1.771195   0.000000
    15  H    4.726171   2.390651   1.781550   1.781549   0.000000
    16  H    4.975902   4.310862   2.770750   2.770801   3.792643
    17  H    4.301040   4.978548   4.928101   4.928126   5.576762
                   16         17
    16  H    0.000000
    17  H    2.503900   0.000000
 Stoichiometry    C8H8O
 Framework group  C1[X(C8H8O)]
 Deg. of freedom    45
 Full point group                 C1      NOp   1
 Largest Abelian subgroup         C1      NOp   1
 Largest concise Abelian subgroup C1      NOp   1
                         Standard orientation:                         
 ---------------------------------------------------------------------
 Center     Atomic      Atomic             Coordinates (Angstroms)
 Number     Number       Type             X           Y           Z
 ---------------------------------------------------------------------
      1          8           0       -3.308496   -0.553933    0.000001
      2          6           0       -2.521081    0.364987    0.000001
      3          6           0       -1.048553    0.216714   -0.000000
      4          6           0       -0.223532    1.348249   -0.000000
      5          6           0        1.164819    1.207974   -0.000001
      6          6           0        1.757263   -0.063256   -0.000002
      7          6           0        3.254177   -0.228722    0.000002
      8          6           0        0.918354   -1.195438   -0.000001
      9          6           0       -0.464021   -1.061846   -0.000000
     10          1           0       -2.877342    1.429190    0.000001
     11          1           0       -0.675064    2.344780   -0.000000
     12          1           0        1.801271    2.096507   -0.000002
     13          1           0        3.589369   -0.793617   -0.885574
     14          1           0        3.589370   -0.793550    0.885621
     15          1           0        3.770879    0.741568   -0.000034
     16          1           0        1.367667   -2.192493   -0.000003
     17          1           0       -1.122740   -1.932898   -0.000001
 ---------------------------------------------------------------------
 Rotational constants (GHZ):           4.9687303           0.9818560           0.8240749
 Standard basis: def2SVP (5D, 7F)
 There are   175 symmetry adapted cartesian basis functions of A   symmetry.
 There are   166 symmetry adapted basis functions of A   symmetry.
   166 basis functions,   281 primitive gaussians,   175 cartesian basis functions
    32 alpha electrons       32 beta electrons
       nuclear repulsion energy       394.8475312876 Hartrees.
 NAtoms=   17 NActive=   17 NUniq=   17 SFac= 1.00D+00 NAtFMM=   60 NAOKFM=F Big=F
 Integral buffers will be    131072 words long.
 Raffenetti 2 integral format.
 Two-electron integral symmetry is turned on.
 One-electron integrals computed using PRISM.
   1 Symmetry operations used in ECPInt.
 ECPInt:  NShTT=    3081 NPrTT=   11167 LenC2=    3020 LenP2D=    8658.
 LDataN:  DoStor=T MaxTD1= 4 Len=   56
 NBasis=   166 RedAO= T EigKep=  2.84D-04  NBF=   166
 NBsUse=   166 1.00D-06 EigRej= -1.00D+00 NBFU=   166
 ExpMin= 1.22D-01 ExpMax= 2.27D+03 ExpMxC= 3.41D+02 IAcc=3 IRadAn=         5 AccDes= 0.00D+00
 Harris functional with IExCor=  402 and IRadAn=       5 diagonalized for initial guess.
 HarFok:  IExCor=  402 AccDes= 0.00D+00 IRadAn=         5 IDoV= 1 UseB2=F ITyADJ=14
 ICtDFT=  3500011 ScaDFX=  1.000000  1.000000  1.000000  1.000000
 FoFCou: FMM=F IPFlag=           0 FMFlag=      100000 FMFlg1=           0
         NFxFlg=           0 DoJE=T BraDBF=F KetDBF=T FulRan=T
         wScrn=  0.000000 ICntrl=       500 IOpCl=  0 I1Cent=   200000004 NGrid=           0
         NMat0=    1 NMatS0=      1 NMatT0=    0 NMatD0=    1 NMtDS0=    0 NMtDT0=    0
 Petite list used in FoFCou.
 Requested convergence on RMS density matrix=1.00D-08 within 128 cycles.
 Requested convergence on MAX density matrix=1.00D-06.
 Requested convergence on             energy=1.00D-06.
 No special actions if energy rises.
 Integral accuracy reduced to 1.0D-05 until final iterations.
 Initial convergence to 1.0D-05 achieved.  Increase integral accuracy.
 SCF Done:  E(RB3LYP) =  -384.614542464     A.U. after   14 cycles
            NFock= 14  Conv=0.95D-08     -V/T= 2.0108

 **********************************************************************

            Population analysis using the SCF Density.

 **********************************************************************

 Orbital symmetries:
       Occupied  (A) (A) (A) (A) (A) (A) (A) (A) (A) (A) (A) (A)
                 (A) (A) (A) (A) (A) (A) (A) (A) (A) (A) (A) (A)
                 (A) (A) (A) (A) (A) (A) (A) (A)
       Virtual   (A) (A) (A) (A) (A) (A) (A) (A) (A) (A) (A) (A)
                 (A) (A) (A) (A) (A) (A) (A) (A) (A) (A) (A) (A)
                 (A) (A) (A) (A) (A) (A) (A) (A) (A) (A) (A) (A)
                 (A) (A) (A) (A) (A) (A) (A) (A) (A) (A) (A) (A)
                 (A) (A) (A) (A) (A) (A) (A) (A) (A) (A) (A) (A)
                 (A) (A) (A) (A) (A) (A) (A) (A) (A) (A) (A) (A)
                 (A) (A) (A) (A) (A) (A) (A) (A) (A) (A) (A) (A)
                 (A) (A) (A) (A) (A) (A) (A) (A) (A) (A) (A) (A)
                 (A) (A) (A) (A) (A) (A) (A) (A) (A) (A) (A) (A)
                 (A) (A) (A) (A) (A) (A) (A) (A) (A) (A) (A) (A)
                 (A) (A) (A) (A) (A) (A) (A) (A) (A) (A) (A) (A)
                 (A) (A)
 The electronic state is 1-A.
 Alpha  occ. eigenvalues --  -19.12835 -10.27217 -10.21586 -10.20966 -10.20392
 Alpha  occ. eigenvalues --  -10.20300 -10.20157 -10.20087 -10.20038  -1.03116
 Alpha  occ. eigenvalues --   -0.86645  -0.78727  -0.75284  -0.70665  -0.62678
 Alpha  occ. eigenvalues --   -0.61491  -0.56959  -0.51348  -0.48298  -0.46475
 Alpha  occ. eigenvalues --   -0.43911  -0.43473  -0.43441  -0.42791  -0.40695
 Alpha  occ. eigenvalues --   -0.39639  -0.36992  -0.35970  -0.35347  -0.27101
 Alpha  occ. eigenvalues --   -0.26083  -0.25754
 Alpha virt. eigenvalues --   -0.06593  -0.02301   0.03202   0.05698   0.07111
 Alpha virt. eigenvalues --    0.08716   0.09982   0.11945   0.13078   0.14367
 Alpha virt. eigenvalues --    0.15246   0.16649   0.20958   0.22829   0.27339
 Alpha virt. eigenvalues --    0.28484   0.29698   0.31455   0.31952   0.35180
 Alpha virt. eigenvalues --    0.38426   0.40069   0.41002   0.42852   0.43226
 Alpha virt. eigenvalues --    0.43919   0.44864   0.48046   0.49574   0.50420
 Alpha virt. eigenvalues --    0.51815   0.52692   0.58177   0.58669   0.61117
 Alpha virt. eigenvalues --    0.61880   0.62259   0.62973   0.63497   0.63838
 Alpha virt. eigenvalues --    0.65173   0.66137   0.67214   0.67353   0.68913
 Alpha virt. eigenvalues --    0.70567   0.71751   0.72537   0.73417   0.77837
 Alpha virt. eigenvalues --    0.80060   0.82680   0.83423   0.86631   0.92375
 Alpha virt. eigenvalues --    0.97898   1.01973   1.05661   1.11820   1.14308
 Alpha virt. eigenvalues --    1.15929   1.18196   1.20159   1.23276   1.23377
 Alpha virt. eigenvalues --    1.25996   1.27672   1.28322   1.29567   1.43582
 Alpha virt. eigenvalues --    1.44062   1.45737   1.48702   1.50462   1.52693
 Alpha virt. eigenvalues --    1.62889   1.66238   1.67741   1.67824   1.71056
 Alpha virt. eigenvalues --    1.73020   1.73536   1.74135   1.75716   1.77293
 Alpha virt. eigenvalues --    1.78293   1.79433   1.81456   1.83608   1.87596
 Alpha virt. eigenvalues --    1.89818   1.91913   1.96715   1.96833   1.99637
 Alpha virt. eigenvalues --    2.01497   2.03014   2.03908   2.06697   2.11439
 Alpha virt. eigenvalues --    2.13117   2.14698   2.23992   2.25199   2.27886
 Alpha virt. eigenvalues --    2.29444   2.29735   2.33551   2.37130   2.44383
 Alpha virt. eigenvalues --    2.44423   2.48547   2.51935   2.55749   2.56918
 Alpha virt. eigenvalues --    2.60817   2.63367   2.65237   2.70853   2.71249
 Alpha virt. eigenvalues --    2.71677   2.77968   2.82693   2.87342   2.89724
 Alpha virt. eigenvalues --    2.91149   2.95810   3.01023   3.11350   3.14715
 Alpha virt. eigenvalues --    3.22410   3.40706   3.60971   3.62246
          Condensed to atoms (all electrons):
               1          2          3          4          5          6
     1  O    7.631421   0.702052  -0.132559   0.003345  -0.000137  -0.000019
     2  C    0.702052   4.671580   0.153629  -0.059682   0.008736  -0.000735
     3  C   -0.132559   0.153629   5.867157   0.205248   0.104881  -0.164792
     4  C    0.003345  -0.059682   0.205248   5.172026   0.270463   0.103894
     5  C   -0.000137   0.008736   0.104881   0.270463   5.103069   0.273910
     6  C   -0.000019  -0.000735  -0.164792   0.103894   0.273910   5.209660
     7  C    0.000000   0.000034   0.000296   0.012927  -0.081125   0.427214
     8  C    0.001414   0.016700   0.094415  -0.132312   0.069609   0.236563
     9  C    0.013174  -0.048375   0.183431   0.037345  -0.123078   0.114424
    10  H   -0.042918   0.413737  -0.155727  -0.006039   0.000081  -0.000160
    11  H    0.000095  -0.011808  -0.085133   0.439550  -0.068398   0.015741
    12  H    0.000001  -0.000229   0.016045  -0.073146   0.441373  -0.075147
    13  H   -0.000000  -0.000000   0.000080  -0.000604   0.002857  -0.013388
    14  H   -0.000000  -0.000000   0.000080  -0.000604   0.002856  -0.013388
    15  H    0.000000  -0.000001  -0.000020   0.000708  -0.012032  -0.011273
    16  H   -0.000006  -0.000328   0.016313  -0.001806   0.015871  -0.084269
    17  H    0.019180  -0.011708  -0.090757   0.016567  -0.001931   0.014827
               7          8          9         10         11         12
     1  O    0.000000   0.001414   0.013174  -0.042918   0.000095   0.000001
     2  C    0.000034   0.016700  -0.048375   0.413737  -0.011808  -0.000229
     3  C    0.000296   0.094415   0.183431  -0.155727  -0.085133   0.016045
     4  C    0.012927  -0.132312   0.037345  -0.006039   0.439550  -0.073146
     5  C   -0.081125   0.069609  -0.123078   0.000081  -0.068398   0.441373
     6  C    0.427214   0.236563   0.114424  -0.000160   0.015741  -0.075147
     7  C    4.556792  -0.087140   0.009679  -0.000000  -0.000345  -0.018967
     8  C   -0.087140   5.167232   0.246329   0.000064  -0.001650   0.016087
     9  C    0.009679   0.246329   5.146483   0.014636   0.015598  -0.001871
    10  H   -0.000000   0.000064   0.014636   0.793928   0.010041   0.000038
    11  H   -0.000345  -0.001650   0.015598   0.010041   0.718384  -0.013322
    12  H   -0.018967   0.016087  -0.001871   0.000038  -0.013322   0.726068
    13  H    0.372327  -0.004079   0.000255   0.000000   0.000011   0.000355
    14  H    0.372327  -0.004079   0.000255   0.000000   0.000011   0.000355
    15  H    0.373767   0.008663  -0.000522   0.000000  -0.000002   0.007485
    16  H   -0.014052   0.447951  -0.074482   0.000009   0.000038  -0.000305
    17  H   -0.000269  -0.072095   0.446198   0.001693  -0.000197   0.000035
              13         14         15         16         17
     1  O   -0.000000  -0.000000   0.000000  -0.000006   0.019180
     2  C   -0.000000  -0.000000  -0.000001  -0.000328  -0.011708
     3  C    0.000080   0.000080  -0.000020   0.016313  -0.090757
     4  C   -0.000604  -0.000604   0.000708  -0.001806   0.016567
     5  C    0.002857   0.002856  -0.012032   0.015871  -0.001931
     6  C   -0.013388  -0.013388  -0.011273  -0.084269   0.014827
     7  C    0.372327   0.372327   0.373767  -0.014052  -0.000269
     8  C   -0.004079  -0.004079   0.008663   0.447951  -0.072095
     9  C    0.000255   0.000255  -0.000522  -0.074482   0.446198
    10  H    0.000000   0.000000   0.000000   0.000009   0.001693
    11  H    0.000011   0.000011  -0.000002   0.000038  -0.000197
    12  H    0.000355   0.000355   0.007485  -0.000305   0.000035
    13  H    0.648325  -0.020386  -0.021307   0.002975  -0.000000
    14  H   -0.020386   0.648323  -0.021307   0.002974  -0.000000
    15  H   -0.021307  -0.021307   0.664662   0.000066   0.000011
    16  H    0.002975   0.002974   0.000066   0.724496  -0.012227
    17  H   -0.000000  -0.000000   0.000011  -0.012227   0.695068
 Mulliken charges:
               1
     1  O   -0.195043
     2  C    0.166395
     3  C   -0.012586
     4  C    0.012122
     5  C   -0.007004
     6  C   -0.033063
     7  C    0.076534
     8  C   -0.003674
     9  C    0.020520
    10  H   -0.029381
    11  H   -0.018614
    12  H   -0.024856
    13  H    0.032582
    14  H    0.032583
    15  H    0.011101
    16  H   -0.023220
    17  H   -0.004396
 Sum of Mulliken charges =  -0.00000
 Mulliken charges with hydrogens summed into heavy atoms:
               1
     1  O   -0.195043
     2  C    0.137014
     3  C   -0.012586
     4  C   -0.006492
     5  C   -0.031860
     6  C   -0.033063
     7  C    0.152800
     8  C   -0.026894
     9  C    0.016124
 Electronic spatial extent (au):  <R**2>=           1359.2160
 Charge=             -0.0000 electrons
 Dipole moment (field-independent basis, Debye):
    X=              3.4822    Y=              1.2122    Z=              0.0000  Tot=              3.6871
 Quadrupole moment (field-independent basis, Debye-Ang):
   XX=            -58.4000   YY=            -48.4038   ZZ=            -54.7294
   XY=             -4.9922   XZ=              0.0000   YZ=              0.0000
 Traceless Quadrupole moment (field-independent basis, Debye-Ang):
   XX=             -4.5556   YY=              5.4406   ZZ=             -0.8850
   XY=             -4.9922   XZ=              0.0000   YZ=              0.0000
 Octapole moment (field-independent basis, Debye-Ang**2):
  XXX=             44.6937  YYY=             -1.1322  ZZZ=              0.0001  XYY=             -1.1745
  XXY=             13.5040  XXZ=              0.0001  XZZ=             -5.3552  YZZ=             -1.9363
  YYZ=             -0.0001  XYZ=             -0.0000
 Hexadecapole moment (field-independent basis, Debye-Ang**3):
 XXXX=          -1513.2163 YYYY=           -323.8821 ZZZZ=            -63.5719 XXXY=            -43.8682
 XXXZ=              0.0002 YYYX=              5.7958 YYYZ=              0.0001 ZZZX=              0.0003
 ZZZY=             -0.0000 XXYY=           -278.7479 XXZZ=           -236.1810 YYZZ=            -73.0394
 XXYZ=             -0.0000 YYXZ=             -0.0002 ZZXY=              0.3442
 N-N= 3.948475312876D+02 E-N=-1.682175735401D+03  KE= 3.805041586685D+02
 ******************************Gaussian NBO Version 3.1******************************
             N A T U R A L   A T O M I C   O R B I T A L   A N D
          N A T U R A L   B O N D   O R B I T A L   A N A L Y S I S
 ******************************Gaussian NBO Version 3.1******************************
       /RESON  / : Allow strongly delocalized NBO set

 Analyzing the SCF density

 Job title: 87                                                              

 Storage needed:     83718 in NPA,    111025 in NBO ( 939522481 available)
 GSVD:  LWork=       17482 too small for GESVD, short by        2045 words or        2045 for optimal perf.


 NATURAL POPULATIONS:  Natural atomic orbital occupancies 
                                                          
   NAO  Atom  No  lang   Type(AO)    Occupancy      Energy
 ----------------------------------------------------------
     1    O    1  S      Cor( 1S)     1.99975     -18.88249
     2    O    1  S      Val( 2S)     1.69472      -0.86160
     3    O    1  S      Ryd( 3S)     0.00172       1.40827
     4    O    1  px     Val( 2p)     1.76864      -0.28475
     5    O    1  px     Ryd( 3p)     0.00234       1.10281
     6    O    1  py     Val( 2p)     1.72166      -0.29222
     7    O    1  py     Ryd( 3p)     0.00182       1.10010
     8    O    1  pz     Val( 2p)     1.33985      -0.24526
     9    O    1  pz     Ryd( 3p)     0.00042       1.02670
    10    O    1  dxy    Ryd( 3d)     0.00116       3.25893
    11    O    1  dxz    Ryd( 3d)     0.00083       2.73458
    12    O    1  dyz    Ryd( 3d)     0.00109       2.77236
    13    O    1  dx2y2  Ryd( 3d)     0.00155       2.94710
    14    O    1  dz2    Ryd( 3d)     0.00035       2.86668

    15    C    2  S      Cor( 1S)     1.99929     -10.15946
    16    C    2  S      Val( 2S)     0.89828      -0.17008
    17    C    2  S      Ryd( 3S)     0.00783       0.51530
    18    C    2  px     Val( 2p)     0.92387      -0.01758
    19    C    2  px     Ryd( 3p)     0.00989       0.52971
    20    C    2  py     Val( 2p)     0.97430      -0.03157
    21    C    2  py     Ryd( 3p)     0.01042       0.80060
    22    C    2  pz     Val( 2p)     0.74500      -0.12274
    23    C    2  pz     Ryd( 3p)     0.00096       0.49019
    24    C    2  dxy    Ryd( 3d)     0.00183       2.45468
    25    C    2  dxz    Ryd( 3d)     0.00149       1.88884
    26    C    2  dyz    Ryd( 3d)     0.00153       1.90358
    27    C    2  dx2y2  Ryd( 3d)     0.00413       2.41646
    28    C    2  dz2    Ryd( 3d)     0.00056       2.14701

    29    C    3  S      Cor( 1S)     1.99880     -10.06841
    30    C    3  S      Val( 2S)     0.89389      -0.12738
    31    C    3  S      Ryd( 3S)     0.00228       0.54154
    32    C    3  px     Val( 2p)     1.10917      -0.08674
    33    C    3  px     Ryd( 3p)     0.00582       1.06175
    34    C    3  py     Val( 2p)     1.10683      -0.06773
    35    C    3  py     Ryd( 3p)     0.00459       0.96514
    36    C    3  pz     Val( 2p)     1.05042      -0.11366
    37    C    3  pz     Ryd( 3p)     0.00092       0.62141
    38    C    3  dxy    Ryd( 3d)     0.00072       2.46382
    39    C    3  dxz    Ryd( 3d)     0.00030       1.87813
    40    C    3  dyz    Ryd( 3d)     0.00059       1.91392
    41    C    3  dx2y2  Ryd( 3d)     0.00090       2.41907
    42    C    3  dz2    Ryd( 3d)     0.00040       2.19229

    43    C    4  S      Cor( 1S)     1.99890     -10.07539
    44    C    4  S      Val( 2S)     0.93462      -0.14518
    45    C    4  S      Ryd( 3S)     0.00139       0.56637
    46    C    4  px     Val( 2p)     1.09506      -0.05660
    47    C    4  px     Ryd( 3p)     0.00424       0.73275
    48    C    4  py     Val( 2p)     1.17095      -0.06857
    49    C    4  py     Ryd( 3p)     0.00589       0.94703
    50    C    4  pz     Val( 2p)     0.96178      -0.11785
    51    C    4  pz     Ryd( 3p)     0.00076       0.54442
    52    C    4  dxy    Ryd( 3d)     0.00076       2.46598
    53    C    4  dxz    Ryd( 3d)     0.00059       1.91852
    54    C    4  dyz    Ryd( 3d)     0.00035       1.90800
    55    C    4  dx2y2  Ryd( 3d)     0.00067       2.47642
    56    C    4  dz2    Ryd( 3d)     0.00040       2.21144

    57    C    5  S      Cor( 1S)     1.99887     -10.06877
    58    C    5  S      Val( 2S)     0.93360      -0.14167
    59    C    5  S      Ryd( 3S)     0.00143       0.56073
    60    C    5  px     Val( 2p)     1.11295      -0.05878
    61    C    5  px     Ryd( 3p)     0.00443       0.79450
    62    C    5  py     Val( 2p)     1.14997      -0.06309
    63    C    5  py     Ryd( 3p)     0.00549       0.88495
    64    C    5  pz     Val( 2p)     1.01291      -0.11699
    65    C    5  pz     Ryd( 3p)     0.00093       0.54701
    66    C    5  dxy    Ryd( 3d)     0.00076       2.50501
    67    C    5  dxz    Ryd( 3d)     0.00045       1.91761
    68    C    5  dyz    Ryd( 3d)     0.00040       1.91752
    69    C    5  dx2y2  Ryd( 3d)     0.00071       2.43245
    70    C    5  dz2    Ryd( 3d)     0.00039       2.21529

    71    C    6  S      Cor( 1S)     1.99887     -10.08204
    72    C    6  S      Val( 2S)     0.87139      -0.13123
    73    C    6  S      Ryd( 3S)     0.00117       0.54225
    74    C    6  px     Val( 2p)     1.07600      -0.07403
    75    C    6  px     Ryd( 3p)     0.00538       1.08016
    76    C    6  py     Val( 2p)     1.09571      -0.06455
    77    C    6  py     Ryd( 3p)     0.00331       0.82491
    78    C    6  pz     Val( 2p)     0.95091      -0.11037
    79    C    6  pz     Ryd( 3p)     0.00146       0.61292
    80    C    6  dxy    Ryd( 3d)     0.00094       2.44516
    81    C    6  dxz    Ryd( 3d)     0.00072       1.89279
    82    C    6  dyz    Ryd( 3d)     0.00062       1.90721
    83    C    6  dx2y2  Ryd( 3d)     0.00086       2.38871
    84    C    6  dz2    Ryd( 3d)     0.00038       2.18028

    85    C    7  S      Cor( 1S)     1.99919     -10.08085
    86    C    7  S      Val( 2S)     1.08238      -0.24119
    87    C    7  S      Ryd( 3S)     0.00037       0.85158
    88    C    7  px     Val( 2p)     1.08728      -0.08046
    89    C    7  px     Ryd( 3p)     0.00120       0.47658
    90    C    7  py     Val( 2p)     1.23396      -0.09307
    91    C    7  py     Ryd( 3p)     0.00400       0.60182
    92    C    7  pz     Val( 2p)     1.22590      -0.09264
    93    C    7  pz     Ryd( 3p)     0.00079       0.55757
    94    C    7  dxy    Ryd( 3d)     0.00049       2.31432
    95    C    7  dxz    Ryd( 3d)     0.00040       2.10964
    96    C    7  dyz    Ryd( 3d)     0.00054       2.33787
    97    C    7  dx2y2  Ryd( 3d)     0.00058       2.26389
    98    C    7  dz2    Ryd( 3d)     0.00046       2.30351

    99    C    8  S      Cor( 1S)     1.99887     -10.06779
   100    C    8  S      Val( 2S)     0.93435      -0.14067
   101    C    8  S      Ryd( 3S)     0.00154       0.56518
   102    C    8  px     Val( 2p)     1.09529      -0.05260
   103    C    8  px     Ryd( 3p)     0.00415       0.75087
   104    C    8  py     Val( 2p)     1.16947      -0.06558
   105    C    8  py     Ryd( 3p)     0.00582       0.94882
   106    C    8  pz     Val( 2p)     1.00449      -0.11570
   107    C    8  pz     Ryd( 3p)     0.00065       0.55521
   108    C    8  dxy    Ryd( 3d)     0.00076       2.46571
   109    C    8  dxz    Ryd( 3d)     0.00050       1.92655
   110    C    8  dyz    Ryd( 3d)     0.00037       1.91150
   111    C    8  dx2y2  Ryd( 3d)     0.00070       2.47714
   112    C    8  dz2    Ryd( 3d)     0.00039       2.21454

   113    C    9  S      Cor( 1S)     1.99891     -10.06945
   114    C    9  S      Val( 2S)     0.93816      -0.13874
   115    C    9  S      Ryd( 3S)     0.00163       0.56773
   116    C    9  px     Val( 2p)     1.11766      -0.05211
   117    C    9  px     Ryd( 3p)     0.00630       0.83210
   118    C    9  py     Val( 2p)     1.15316      -0.05867
   119    C    9  py     Ryd( 3p)     0.00562       0.86468
   120    C    9  pz     Val( 2p)     0.93901      -0.11038
   121    C    9  pz     Ryd( 3p)     0.00066       0.55263
   122    C    9  dxy    Ryd( 3d)     0.00075       2.51210
   123    C    9  dxz    Ryd( 3d)     0.00056       1.92533
   124    C    9  dyz    Ryd( 3d)     0.00038       1.91489
   125    C    9  dx2y2  Ryd( 3d)     0.00070       2.44189
   126    C    9  dz2    Ryd( 3d)     0.00039       2.21861

   127    H   10  S      Val( 1S)     0.87368       0.01140
   128    H   10  S      Ryd( 2S)     0.00439       0.35130
   129    H   10  px     Ryd( 2p)     0.00020       1.88989
   130    H   10  py     Ryd( 2p)     0.00081       2.28438
   131    H   10  pz     Ryd( 2p)     0.00004       1.61695

   132    H   11  S      Val( 1S)     0.77237       0.06239
   133    H   11  S      Ryd( 2S)     0.00238       0.32472
   134    H   11  px     Ryd( 2p)     0.00020       2.05214
   135    H   11  py     Ryd( 2p)     0.00070       2.29883
   136    H   11  pz     Ryd( 2p)     0.00018       1.64194

   137    H   12  S      Val( 1S)     0.77351       0.06653
   138    H   12  S      Ryd( 2S)     0.00169       0.32810
   139    H   12  px     Ryd( 2p)     0.00033       2.12016
   140    H   12  py     Ryd( 2p)     0.00056       2.23784
   141    H   12  pz     Ryd( 2p)     0.00018       1.64634

   142    H   13  S      Val( 1S)     0.76623       0.05645
   143    H   13  S      Ryd( 2S)     0.00137       0.34511
   144    H   13  px     Ryd( 2p)     0.00021       1.77904
   145    H   13  py     Ryd( 2p)     0.00032       1.93433
   146    H   13  pz     Ryd( 2p)     0.00054       2.15051

   147    H   14  S      Val( 1S)     0.76623       0.05645
   148    H   14  S      Ryd( 2S)     0.00137       0.34511
   149    H   14  px     Ryd( 2p)     0.00021       1.77904
   150    H   14  py     Ryd( 2p)     0.00032       1.93429
   151    H   14  pz     Ryd( 2p)     0.00054       2.15055

   152    H   15  S      Val( 1S)     0.77526       0.05797
   153    H   15  S      Ryd( 2S)     0.00129       0.35294
   154    H   15  px     Ryd( 2p)     0.00025       1.88144
   155    H   15  py     Ryd( 2p)     0.00056       2.22712
   156    H   15  pz     Ryd( 2p)     0.00018       1.73761

   157    H   16  S      Val( 1S)     0.77370       0.06772
   158    H   16  S      Ryd( 2S)     0.00172       0.32620
   159    H   16  px     Ryd( 2p)     0.00020       2.04892
   160    H   16  py     Ryd( 2p)     0.00070       2.30505
   161    H   16  pz     Ryd( 2p)     0.00018       1.64987

   162    H   17  S      Val( 1S)     0.75537       0.08522
   163    H   17  S      Ryd( 2S)     0.00382       0.33717
   164    H   17  px     Ryd( 2p)     0.00040       2.14780
   165    H   17  py     Ryd( 2p)     0.00054       2.24109
   166    H   17  pz     Ryd( 2p)     0.00015       1.65943

 WARNING:  1 low occupancy (<1.9990e) core orbital  found on  C    3
           1 low occupancy (<1.9990e) core orbital  found on  C    4
           1 low occupancy (<1.9990e) core orbital  found on  C    5
           1 low occupancy (<1.9990e) core orbital  found on  C    6
           1 low occupancy (<1.9990e) core orbital  found on  C    8
           1 low occupancy (<1.9990e) core orbital  found on  C    9


 Summary of Natural Population Analysis:                  
                                                          
                                       Natural Population 
                Natural  -----------------------------------------------
    Atom  No    Charge         Core      Valence    Rydberg      Total
 -----------------------------------------------------------------------
      O    1   -0.53591      1.99975     6.52487    0.01130     8.53591
      C    2    0.42062      1.99929     3.54145    0.03865     5.57938
      C    3   -0.17563      1.99880     4.16032    0.01651     6.17563
      C    4   -0.17636      1.99890     4.16242    0.01504     6.17636
      C    5   -0.22330      1.99887     4.20944    0.01499     6.22330
      C    6   -0.00772      1.99887     3.99401    0.01484     6.00772
      C    7   -0.63755      1.99919     4.62953    0.00883     6.63755
      C    8   -0.21734      1.99887     4.20360    0.01487     6.21734
      C    9   -0.16389      1.99891     4.14800    0.01698     6.16389
      H   10    0.12088      0.00000     0.87368    0.00544     0.87912
      H   11    0.22416      0.00000     0.77237    0.00346     0.77584
      H   12    0.22373      0.00000     0.77351    0.00276     0.77627
      H   13    0.23132      0.00000     0.76623    0.00245     0.76868
      H   14    0.23132      0.00000     0.76623    0.00245     0.76868
      H   15    0.22246      0.00000     0.77526    0.00228     0.77754
      H   16    0.22350      0.00000     0.77370    0.00279     0.77650
      H   17    0.23971      0.00000     0.75537    0.00492     0.76029
 =======================================================================
   * Total *    0.00000     17.99145    45.82998    0.17857    64.00000

                                 Natural Population      
 --------------------------------------------------------
   Core                      17.99145 ( 99.9525% of  18)
   Valence                   45.82998 ( 99.6304% of  46)
   Natural Minimal Basis     63.82143 ( 99.7210% of  64)
   Natural Rydberg Basis      0.17857 (  0.2790% of  64)
 --------------------------------------------------------

    Atom  No          Natural Electron Configuration
 ----------------------------------------------------------------------------
      O    1      [core]2S( 1.69)2p( 4.83)
      C    2      [core]2S( 0.90)2p( 2.64)3S( 0.01)3p( 0.02)3d( 0.01)
      C    3      [core]2S( 0.89)2p( 3.27)3p( 0.01)
      C    4      [core]2S( 0.93)2p( 3.23)3p( 0.01)
      C    5      [core]2S( 0.93)2p( 3.28)3p( 0.01)
      C    6      [core]2S( 0.87)2p( 3.12)3p( 0.01)
      C    7      [core]2S( 1.08)2p( 3.55)3p( 0.01)
      C    8      [core]2S( 0.93)2p( 3.27)3p( 0.01)
      C    9      [core]2S( 0.94)2p( 3.21)3p( 0.01)
      H   10            1S( 0.87)
      H   11            1S( 0.77)
      H   12            1S( 0.77)
      H   13            1S( 0.77)
      H   14            1S( 0.77)
      H   15            1S( 0.78)
      H   16            1S( 0.77)
      H   17            1S( 0.76)


 NATURAL BOND ORBITAL ANALYSIS:

                       Occupancies       Lewis Structure    Low   High
           Occ.    -------------------  -----------------   occ   occ
  Cycle   Thresh.   Lewis   Non-Lewis     CR  BD  3C  LP    (L)   (NL)   Dev
 =============================================================================
   1(1)    1.90    60.13128   3.86872      9  19   0   4     5      5    0.48
   2(2)    1.90    60.13128   3.86872      9  19   0   4     5      5    0.48
   3(1)    1.80    60.54182   3.45818      9  18   0   5     3      4    0.48
   4(2)    1.80    60.54182   3.45818      9  18   0   5     3      4    0.48
   5(1)    1.70    60.54182   3.45818      9  18   0   5     3      4    0.48
   6(2)    1.70    60.54182   3.45818      9  18   0   5     3      4    0.48
   7(1)    1.60    62.42271   1.57729      9  21   0   2     0      4    0.44
   8(2)    1.60    62.33578   1.66422      9  21   0   2     0      4    0.48
   9(3)    1.60    61.85125   2.14875      9  20   0   3     1      4    0.40
  10(4)    1.60    62.42271   1.57729      9  21   0   2     0      4    0.44
  11(5)    1.60    62.33578   1.66422      9  21   0   2     0      4    0.48
  12(6)    1.60    61.85125   2.14875      9  20   0   3     1      4    0.40
  13(7)    1.60    62.42271   1.57729      9  21   0   2     0      4    0.44
  14(8)    1.60    62.33578   1.66422      9  21   0   2     0      4    0.48
  15(9)    1.60    61.85125   2.14875      9  20   0   3     1      4    0.40
  16(1)    1.50    62.42271   1.57729      9  21   0   2     0      4    0.44
  17(2)    1.50    62.33578   1.66422      9  21   0   2     0      4    0.48
  18(3)    1.50    61.85125   2.14875      9  20   0   3     1      4    0.40
  19(4)    1.50    62.42271   1.57729      9  21   0   2     0      4    0.44
  20(5)    1.50    62.33578   1.66422      9  21   0   2     0      4    0.48
  21(6)    1.50    61.85125   2.14875      9  20   0   3     1      4    0.40
  22(7)    1.50    62.42271   1.57729      9  21   0   2     0      4    0.44
  23(8)    1.50    62.33578   1.66422      9  21   0   2     0      4    0.48
  24(9)    1.50    61.85125   2.14875      9  20   0   3     1      4    0.40
  25(1)    1.60    62.42271   1.57729      9  21   0   2     0      4    0.44
 -----------------------------------------------------------------------------

 Structure accepted: RESONANCE keyword permits strongly delocalized structure

 WARNING:  1 low occupancy (<1.9990e) core orbital  found on  C    3
           1 low occupancy (<1.9990e) core orbital  found on  C    4
           1 low occupancy (<1.9990e) core orbital  found on  C    5
           1 low occupancy (<1.9990e) core orbital  found on  C    6
           1 low occupancy (<1.9990e) core orbital  found on  C    8
           1 low occupancy (<1.9990e) core orbital  found on  C    9

 --------------------------------------------------------
   Core                     17.99147 ( 99.953% of  18)
   Valence Lewis            44.43124 ( 96.590% of  46)
  ==================       ============================
   Total Lewis              62.42271 ( 97.535% of  64)
  -----------------------------------------------------
   Valence non-Lewis         1.44578 (  2.259% of  64)
   Rydberg non-Lewis         0.13151 (  0.205% of  64)
  ==================       ============================
   Total non-Lewis           1.57729 (  2.465% of  64)
 --------------------------------------------------------


       (Occupancy)   Bond orbital/ Coefficients/ Hybrids
 ---------------------------------------------------------------------------------
     1. (1.99604) BD ( 1) O   1 - C   2  
                ( 66.52%)   0.8156* O   1 s( 44.01%)p 1.27( 55.91%)d 0.00(  0.09%)
                                           -0.0000  0.6628 -0.0276  0.4827  0.0133
                                            0.5706  0.0188 -0.0000  0.0000  0.0261
                                            0.0000 -0.0000 -0.0036 -0.0127
                ( 33.48%)   0.5786* C   2 s( 31.09%)p 2.21( 68.65%)d 0.01(  0.25%)
                                            0.0000  0.5545 -0.0586 -0.5364 -0.0678
                                           -0.6266 -0.0398 -0.0000  0.0000  0.0436
                                            0.0000  0.0000 -0.0081 -0.0239
     2. (1.97874) BD ( 2) O   1 - C   2  
                ( 65.92%)   0.8119* O   1 s(  0.00%)p 1.00( 99.85%)d 0.00(  0.15%)
                                           -0.0000  0.0000 -0.0000  0.0000  0.0000
                                           -0.0000 -0.0000  0.9992  0.0092  0.0000
                                            0.0253  0.0287  0.0000 -0.0000
                ( 34.08%)   0.5838* C   2 s(  0.00%)p 1.00( 99.65%)d 0.00(  0.35%)
                                           -0.0000  0.0000  0.0000  0.0000 -0.0000
                                           -0.0000  0.0000  0.9977 -0.0325 -0.0000
                                           -0.0354 -0.0472 -0.0000 -0.0000
     3. (1.97892) BD ( 1) C   2 - C   3  
                ( 46.77%)   0.6839* C   2 s( 38.51%)p 1.60( 61.44%)d 0.00(  0.06%)
                                            0.0004  0.6206  0.0020  0.7753 -0.0061
                                           -0.1148  0.0083 -0.0000  0.0000 -0.0049
                                           -0.0000  0.0000  0.0205 -0.0104
                ( 53.23%)   0.7296* C   3 s( 30.66%)p 2.26( 69.30%)d 0.00(  0.04%)
                                            0.0000  0.5537  0.0001 -0.8284  0.0043
                                            0.0815  0.0033  0.0000 -0.0000 -0.0038
                                           -0.0000  0.0000  0.0164 -0.0109
     4. (1.98751) BD ( 1) C   2 - H  10  
                ( 57.91%)   0.7610* C   2 s( 30.38%)p 2.29( 69.57%)d 0.00(  0.05%)
                                           -0.0003  0.5504  0.0295 -0.3267 -0.0167
                                            0.7669 -0.0223  0.0000  0.0000 -0.0121
                                           -0.0000  0.0000 -0.0174 -0.0076
                ( 42.09%)   0.6488* H  10 s( 99.91%)p 0.00(  0.09%)
                                            0.9994 -0.0136  0.0119 -0.0282 -0.0000
     5. (1.97224) BD ( 1) C   3 - C   4  
                ( 50.75%)   0.7124* C   3 s( 34.74%)p 1.88( 65.22%)d 0.00(  0.04%)
                                           -0.0001  0.5894  0.0063  0.4593 -0.0154
                                            0.6639  0.0143  0.0000  0.0000  0.0148
                                            0.0000  0.0000 -0.0052 -0.0119
                ( 49.25%)   0.7018* C   4 s( 35.63%)p 1.81( 64.32%)d 0.00(  0.05%)
                                            0.0001  0.5969  0.0035 -0.4930 -0.0210
                                           -0.6321  0.0125  0.0000  0.0000  0.0163
                                           -0.0000  0.0000 -0.0059 -0.0124
     6. (1.64081) BD ( 2) C   3 - C   4  
                ( 53.48%)   0.7313* C   3 s(  0.00%)p 1.00( 99.98%)d 0.00(  0.02%)
                                           -0.0000 -0.0000 -0.0000  0.0000  0.0000
                                           -0.0000 -0.0000  0.9999 -0.0020  0.0000
                                            0.0095  0.0106  0.0000  0.0000
                ( 46.52%)   0.6820* C   4 s(  0.00%)p 1.00( 99.96%)d 0.00(  0.04%)
                                            0.0000  0.0000  0.0000  0.0000 -0.0000
                                            0.0000 -0.0000  0.9998 -0.0024  0.0000
                                           -0.0036 -0.0207  0.0000 -0.0000
     7. (1.96939) BD ( 1) C   3 - C   9  
                ( 50.98%)   0.7140* C   3 s( 34.53%)p 1.90( 65.44%)d 0.00(  0.04%)
                                           -0.0002  0.5876  0.0023  0.3195 -0.0174
                                           -0.7429 -0.0104 -0.0000  0.0000 -0.0118
                                           -0.0000  0.0000 -0.0097 -0.0117
                ( 49.02%)   0.7001* C   9 s( 34.87%)p 1.87( 65.08%)d 0.00(  0.05%)
                                            0.0001  0.5905  0.0044 -0.3546 -0.0235
                                            0.7242 -0.0090  0.0000  0.0000 -0.0123
                                           -0.0000  0.0000 -0.0126 -0.0125
     8. (1.97619) BD ( 1) C   4 - C   5  
                ( 50.10%)   0.7078* C   4 s( 36.11%)p 1.77( 63.84%)d 0.00(  0.04%)
                                            0.0001  0.6008  0.0122  0.7962  0.0109
                                           -0.0532  0.0388 -0.0000 -0.0000 -0.0049
                                           -0.0000  0.0000  0.0166 -0.0117
                ( 49.90%)   0.7064* C   5 s( 35.72%)p 1.80( 64.23%)d 0.00(  0.05%)
                                            0.0000  0.5975  0.0131 -0.7933 -0.0055
                                            0.1060  0.0412  0.0000  0.0000 -0.0022
                                           -0.0000  0.0000  0.0176 -0.0118
     9. (1.97916) BD ( 1) C   4 - H  11  
                ( 61.44%)   0.7838* C   4 s( 28.16%)p 2.55( 71.81%)d 0.00(  0.03%)
                                           -0.0003  0.5305 -0.0130 -0.3485  0.0101
                                            0.7724 -0.0025  0.0000  0.0000 -0.0114
                                            0.0000 -0.0000 -0.0096 -0.0101
                ( 38.56%)   0.6210* H  11 s( 99.91%)p 0.00(  0.09%)
                                            0.9995 -0.0032  0.0120 -0.0279  0.0000
    10. (1.97180) BD ( 1) C   5 - C   6  
                ( 49.30%)   0.7022* C   5 s( 35.94%)p 1.78( 64.02%)d 0.00(  0.04%)
                                            0.0001  0.5995  0.0040  0.3562  0.0265
                                           -0.7159  0.0089 -0.0000 -0.0000 -0.0123
                                            0.0000 -0.0000 -0.0122 -0.0121
                ( 50.70%)   0.7120* C   6 s( 34.52%)p 1.90( 65.44%)d 0.00(  0.04%)
                                           -0.0001  0.5876  0.0010 -0.3220  0.0189
                                            0.7417  0.0144  0.0000 -0.0000 -0.0133
                                           -0.0000  0.0000 -0.0103 -0.0112
    11. (1.63665) BD ( 2) C   5 - C   6  
                ( 52.38%)   0.7237* C   5 s(  0.00%)p 1.00( 99.96%)d 0.00(  0.04%)
                                            0.0000 -0.0000 -0.0000  0.0000 -0.0000
                                            0.0000 -0.0000  0.9998 -0.0058 -0.0000
                                           -0.0038 -0.0199 -0.0000  0.0000
                ( 47.62%)   0.6901* C   6 s(  0.00%)p 1.00( 99.95%)d 0.00(  0.05%)
                                           -0.0000 -0.0000  0.0000 -0.0000 -0.0000
                                            0.0000  0.0000  0.9998 -0.0006  0.0000
                                           -0.0170  0.0137 -0.0000 -0.0000
    12. (1.98022) BD ( 1) C   5 - H  12  
                ( 61.37%)   0.7834* C   5 s( 28.25%)p 2.54( 71.72%)d 0.00(  0.03%)
                                           -0.0004  0.5313 -0.0137  0.4920 -0.0093
                                            0.6892 -0.0009 -0.0000 -0.0000  0.0141
                                           -0.0000 -0.0000 -0.0050 -0.0100
                ( 38.63%)   0.6215* H  12 s( 99.91%)p 0.00(  0.09%)
                                            0.9995 -0.0022 -0.0175 -0.0246  0.0000
    13. (1.98034) BD ( 1) C   6 - C   7  
                ( 51.04%)   0.7144* C   6 s( 31.44%)p 2.18( 68.52%)d 0.00(  0.04%)
                                           -0.0000  0.5607 -0.0003  0.8232 -0.0109
                                           -0.0866  0.0027  0.0000 -0.0000 -0.0032
                                            0.0000 -0.0000  0.0152 -0.0114
                ( 48.96%)   0.6997* C   7 s( 30.31%)p 2.30( 69.65%)d 0.00(  0.05%)
                                            0.0005  0.5505  0.0039 -0.8291 -0.0024
                                            0.0953  0.0032 -0.0000 -0.0000 -0.0041
                                            0.0000 -0.0000  0.0185 -0.0103
    14. (1.97131) BD ( 1) C   6 - C   8  
                ( 50.74%)   0.7123* C   6 s( 33.98%)p 1.94( 65.98%)d 0.00(  0.04%)
                                           -0.0001  0.5829  0.0008 -0.4667  0.0152
                                           -0.6644 -0.0170  0.0000 -0.0000  0.0163
                                           -0.0000 -0.0000 -0.0046 -0.0117
                ( 49.26%)   0.7018* C   8 s( 35.65%)p 1.80( 64.31%)d 0.00(  0.04%)
                                            0.0001  0.5970  0.0047  0.4933  0.0221
                                            0.6317 -0.0140  0.0000 -0.0000  0.0162
                                            0.0000  0.0000 -0.0060 -0.0122
    15. (1.97680) BD ( 1) C   7 - H  13  
                ( 61.46%)   0.7839* C   7 s( 22.97%)p 3.35( 77.00%)d 0.00(  0.04%)
                                           -0.0000  0.4792 -0.0014  0.2667  0.0145
                                           -0.4459  0.0054 -0.7069  0.0024 -0.0047
                                           -0.0064  0.0146 -0.0042  0.0097
                ( 38.54%)   0.6208* H  13 s( 99.92%)p 0.00(  0.08%)
                                            0.9996 -0.0013 -0.0100  0.0134  0.0232
    16. (1.97679) BD ( 1) C   7 - H  14  
                ( 61.46%)   0.7839* C   7 s( 22.97%)p 3.35( 77.00%)d 0.00(  0.04%)
                                           -0.0000  0.4792 -0.0014  0.2667  0.0145
                                           -0.4459  0.0054  0.7069 -0.0024 -0.0047
                                            0.0064 -0.0146 -0.0042  0.0097
                ( 38.54%)   0.6208* H  14 s( 99.92%)p 0.00(  0.08%)
                                            0.9996 -0.0013 -0.0100  0.0134 -0.0232
    17. (1.98971) BD ( 1) C   7 - H  15  
                ( 61.14%)   0.7819* C   7 s( 23.73%)p 3.21( 76.23%)d 0.00(  0.04%)
                                           -0.0000  0.4871  0.0003  0.4117  0.0124
                                            0.7698 -0.0124 -0.0000  0.0000  0.0139
                                           -0.0000 -0.0000 -0.0104 -0.0092
                ( 38.86%)   0.6234* H  15 s( 99.92%)p 0.00(  0.08%)
                                            0.9996 -0.0005 -0.0143 -0.0243  0.0000
    18. (1.97641) BD ( 1) C   8 - C   9  
                ( 50.07%)   0.7076* C   8 s( 36.15%)p 1.77( 63.81%)d 0.00(  0.04%)
                                            0.0000  0.6011  0.0125 -0.7960 -0.0119
                                            0.0530 -0.0389  0.0000  0.0000 -0.0048
                                           -0.0000  0.0000  0.0169 -0.0117
                ( 49.93%)   0.7066* C   9 s( 36.22%)p 1.76( 63.73%)d 0.00(  0.04%)
                                            0.0001  0.6017  0.0139  0.7904  0.0029
                                           -0.1040 -0.0412 -0.0000 -0.0000 -0.0015
                                           -0.0000  0.0000  0.0177 -0.0116
    19. (1.67213) BD ( 2) C   8 - C   9  
                ( 52.34%)   0.7235* C   8 s(  0.00%)p 1.00( 99.96%)d 0.00(  0.04%)
                                            0.0000 -0.0000 -0.0000  0.0000 -0.0000
                                           -0.0000 -0.0000  0.9998 -0.0072  0.0000
                                           -0.0167  0.0126  0.0000  0.0000
                ( 47.66%)   0.6904* C   9 s(  0.00%)p 1.00( 99.95%)d 0.00(  0.05%)
                                            0.0000  0.0000 -0.0000  0.0000 -0.0000
                                           -0.0000  0.0000  0.9997 -0.0044 -0.0000
                                            0.0214  0.0086  0.0000 -0.0000
    20. (1.97994) BD ( 1) C   8 - H  16  
                ( 61.36%)   0.7833* C   8 s( 28.10%)p 2.56( 71.86%)d 0.00(  0.03%)
                                            0.0003 -0.5300  0.0139 -0.3486  0.0103
                                            0.7727 -0.0019  0.0000  0.0000  0.0111
                                            0.0000 -0.0000  0.0097  0.0101
                ( 38.64%)   0.6216* H  16 s( 99.91%)p 0.00(  0.09%)
                                           -0.9995  0.0022  0.0118 -0.0278 -0.0000
    21. (1.97852) BD ( 1) C   9 - H  17  
                ( 62.30%)   0.7893* C   9 s( 28.82%)p 2.47( 71.15%)d 0.00(  0.03%)
                                            0.0003 -0.5367  0.0146  0.4977 -0.0076
                                            0.6809 -0.0045  0.0000 -0.0000 -0.0140
                                           -0.0000 -0.0000  0.0037  0.0099
                ( 37.70%)   0.6140* H  17 s( 99.90%)p 0.00(  0.10%)
                                           -0.9995  0.0047 -0.0198 -0.0243 -0.0000
    22. (1.99975) CR ( 1) O   1           s(100.00%)p 0.00(  0.00%)
                                            1.0000 -0.0003 -0.0000  0.0002 -0.0000
                                            0.0002  0.0000 -0.0000  0.0000  0.0000
                                           -0.0000  0.0000  0.0000 -0.0000
    23. (1.99929) CR ( 1) C   2           s(100.00%)p 0.00(  0.00%)
                                            1.0000 -0.0001  0.0000 -0.0004 -0.0000
                                            0.0003 -0.0000  0.0000 -0.0000 -0.0000
                                            0.0000 -0.0000 -0.0000  0.0000
    24. (1.99880) CR ( 1) C   3           s(100.00%)
                                            1.0000  0.0001  0.0000  0.0001 -0.0000
                                           -0.0001 -0.0000  0.0000 -0.0000 -0.0000
                                            0.0000  0.0000 -0.0000 -0.0000
    25. (1.99891) CR ( 1) C   4           s(100.00%)p 0.00(  0.00%)
                                            1.0000  0.0001 -0.0000 -0.0001  0.0000
                                            0.0003 -0.0000 -0.0000  0.0000 -0.0000
                                            0.0000  0.0000 -0.0000 -0.0000
    26. (1.99887) CR ( 1) C   5           s(100.00%)p 0.00(  0.00%)
                                            1.0000  0.0001 -0.0000  0.0002 -0.0000
                                            0.0003 -0.0000 -0.0000  0.0000  0.0000
                                           -0.0000  0.0000 -0.0000 -0.0000
    27. (1.99887) CR ( 1) C   6           s(100.00%)
                                            1.0000  0.0001  0.0000 -0.0000  0.0000
                                            0.0000 -0.0000  0.0000 -0.0000  0.0000
                                           -0.0000  0.0000 -0.0000 -0.0000
    28. (1.99919) CR ( 1) C   7           s(100.00%)p 0.00(  0.00%)
                                            1.0000 -0.0002 -0.0000  0.0004  0.0000
                                           -0.0000 -0.0000  0.0000  0.0000  0.0000
                                           -0.0000 -0.0000 -0.0000  0.0000
    29. (1.99887) CR ( 1) C   8           s(100.00%)p 0.00(  0.00%)
                                            1.0000  0.0001 -0.0000  0.0001 -0.0000
                                           -0.0003  0.0000 -0.0000  0.0000 -0.0000
                                            0.0000  0.0000 -0.0000 -0.0000
    30. (1.99891) CR ( 1) C   9           s(100.00%)p 0.00(  0.00%)
                                            1.0000  0.0001 -0.0000 -0.0002  0.0000
                                           -0.0003  0.0000 -0.0000  0.0000  0.0000
                                           -0.0000 -0.0000 -0.0000 -0.0000
    31. (1.98197) LP ( 1) O   1           s( 56.03%)p 0.78( 43.95%)d 0.00(  0.02%)
                                            0.0004  0.7484  0.0161 -0.4430  0.0007
                                           -0.4932  0.0006  0.0000 -0.0000 -0.0102
                                            0.0000 -0.0000  0.0006  0.0081
    32. (1.87966) LP ( 2) O   1           s(  0.03%)p99.99( 99.89%)d 2.87(  0.08%)
                                           -0.0000  0.0148  0.0074  0.7546 -0.0128
                                           -0.6552  0.0096 -0.0000  0.0000  0.0036
                                           -0.0000 -0.0000  0.0278 -0.0008
    33. (0.00299) RY*( 1) O   1           s(  0.57%)p99.99( 96.77%)d 4.67(  2.66%)
                                            0.0000 -0.0005  0.0755 -0.0079 -0.7650
                                            0.0088  0.6184  0.0000  0.0000 -0.0325
                                            0.0000  0.0000 -0.1597 -0.0027
    34. (0.00040) RY*( 2) O   1           s(  0.00%)p 1.00( 96.09%)d 0.04(  3.91%)
                                           -0.0000 -0.0000 -0.0000 -0.0000  0.0000
                                            0.0000 -0.0000 -0.0158  0.9801 -0.0000
                                            0.1816  0.0784  0.0000 -0.0000
    35. (0.00016) RY*( 3) O   1           s( 51.40%)p 0.91( 46.79%)d 0.04(  1.81%)
                                           -0.0000  0.0155  0.7168  0.0212 -0.3685
                                            0.0267 -0.5753 -0.0000  0.0000 -0.0522
                                            0.0000  0.0000 -0.1119 -0.0535
    36. (0.00004) RY*( 4) O   1           s( 34.65%)p 1.11( 38.37%)d 0.78( 26.98%)
    37. (0.00001) RY*( 5) O   1           s(  9.25%)p 1.70( 15.77%)d 8.10( 74.98%)
    38. (0.00000) RY*( 6) O   1           s(  0.00%)p 1.00(  3.38%)d28.57( 96.62%)
    39. (0.00000) RY*( 7) O   1           s(  0.00%)p 1.00(  0.68%)d99.99( 99.32%)
    40. (0.00000) RY*( 8) O   1           s(  2.61%)p 0.87(  2.27%)d36.47( 95.12%)
    41. (0.00000) RY*( 9) O   1           s(  1.45%)p 0.19(  0.27%)d67.65( 98.27%)
    42. (0.01470) RY*( 1) C   2           s( 12.57%)p 6.89( 86.60%)d 0.07(  0.83%)
                                           -0.0000  0.0564  0.3500 -0.0573  0.5891
                                           -0.0421  0.7169  0.0000 -0.0000  0.0347
                                           -0.0000 -0.0000  0.0838  0.0066
    43. (0.00682) RY*( 2) C   2           s( 39.64%)p 0.12(  4.57%)d 1.41( 55.79%)
                                           -0.0000 -0.0005  0.6296  0.0092 -0.2029
                                           -0.0450 -0.0493 -0.0000  0.0000 -0.1735
                                            0.0000  0.0000 -0.7265  0.0048
    44. (0.00256) RY*( 3) C   2           s(  7.68%)p10.66( 81.91%)d 1.36( 10.41%)
                                           -0.0000  0.0212  0.2763 -0.0177  0.6202
                                           -0.0390 -0.6578  0.0000 -0.0000 -0.2689
                                            0.0000  0.0000  0.1774  0.0182
    45. (0.00196) RY*( 4) C   2           s(  0.00%)p 1.00( 23.18%)d 3.31( 76.82%)
                                            0.0000  0.0000 -0.0000  0.0000  0.0000
                                           -0.0000  0.0000  0.0620  0.4774  0.0000
                                            0.7838  0.3923  0.0000 -0.0000
    46. (0.00061) RY*( 5) C   2           s( 36.77%)p 0.56( 20.61%)d 1.16( 42.63%)
                                            0.0000 -0.0116  0.6063 -0.0142 -0.4535
                                           -0.0154 -0.0018  0.0000  0.0000  0.0167
                                            0.0000 -0.0000  0.6494  0.0651
    47. (0.00010) RY*( 6) C   2           s(  0.00%)p 1.00( 74.33%)d 0.35( 25.67%)
    48. (0.00002) RY*( 7) C   2           s(  3.04%)p 2.18(  6.62%)d29.73( 90.34%)
    49. (0.00002) RY*( 8) C   2           s(  0.32%)p 0.10(  0.03%)d99.99( 99.65%)
    50. (0.00001) RY*( 9) C   2           s(  0.00%)p 1.00(  2.84%)d34.20( 97.16%)
    51. (0.00652) RY*( 1) C   3           s(  7.68%)p11.59( 89.06%)d 0.42(  3.26%)
                                            0.0000  0.0109  0.2770  0.0161  0.8558
                                           -0.0090  0.3972  0.0000 -0.0000 -0.1107
                                           -0.0000 -0.0000  0.1410 -0.0216
    52. (0.00405) RY*( 2) C   3           s(  1.53%)p61.54( 93.98%)d 2.94(  4.50%)
                                            0.0000  0.0085  0.1233  0.0091  0.3543
                                            0.0122 -0.9022 -0.0000 -0.0000  0.0691
                                           -0.0000  0.0000  0.1985 -0.0279
    53. (0.00192) RY*( 3) C   3           s( 88.18%)p 0.07(  6.51%)d 0.06(  5.32%)
                                           -0.0000 -0.0096  0.9390 -0.0119 -0.2548
                                           -0.0027 -0.0040  0.0000 -0.0000  0.1233
                                            0.0000 -0.0000 -0.1927 -0.0289
    54. (0.00090) RY*( 4) C   3           s(  0.00%)p 1.00( 99.85%)d 0.00(  0.15%)
                                            0.0000  0.0000  0.0000 -0.0000  0.0000
                                           -0.0000 -0.0000  0.0017  0.9993  0.0000
                                           -0.0109  0.0369  0.0000  0.0000
    55. (0.00070) RY*( 5) C   3           s(  0.00%)p 1.00(  0.13%)d99.99( 99.87%)
                                           -0.0000  0.0000 -0.0000 -0.0000  0.0000
                                           -0.0000  0.0000 -0.0123 -0.0342  0.0000
                                            0.1886  0.9814  0.0000  0.0000
    56. (0.00025) RY*( 6) C   3           s(  0.00%)p 1.00(  0.04%)d99.99( 99.96%)
                                           -0.0000  0.0000  0.0000 -0.0000  0.0000
                                            0.0000 -0.0000 -0.0073  0.0177 -0.0000
                                            0.9819 -0.1882 -0.0000 -0.0000
    57. (0.00022) RY*( 7) C   3           s(  0.22%)p 9.20(  2.04%)d99.99( 97.73%)
                                            0.0000 -0.0021  0.0471 -0.0009 -0.0196
                                            0.0210 -0.1401  0.0000  0.0000 -0.9296
                                           -0.0000  0.0000 -0.3223 -0.0961
    58. (0.00017) RY*( 8) C   3           s(  2.23%)p 3.74(  8.35%)d40.07( 89.42%)
                                            0.0000 -0.0063  0.1492  0.0139 -0.2756
                                            0.0001  0.0856 -0.0000 -0.0000 -0.3083
                                           -0.0000  0.0000  0.8939 -0.0108
    59. (0.00003) RY*( 9) C   3           s(  0.23%)p 0.50(  0.11%)d99.99( 99.66%)
    60. (0.00602) RY*( 1) C   4           s(  0.70%)p99.99( 93.42%)d 8.42(  5.88%)
                                            0.0000 -0.0233  0.0802 -0.0138 -0.5729
                                            0.0261  0.7779  0.0000 -0.0000  0.1776
                                           -0.0000 -0.0000  0.1634  0.0233
    61. (0.00278) RY*( 2) C   4           s(  3.45%)p27.33( 94.27%)d 0.66(  2.28%)
                                           -0.0000  0.0156  0.1851  0.0219 -0.7748
                                            0.0098 -0.5847 -0.0000  0.0000 -0.1076
                                            0.0000  0.0000  0.1003 -0.0336
    62. (0.00096) RY*( 3) C   4           s( 94.31%)p 0.04(  4.12%)d 0.02(  1.57%)
                                            0.0000 -0.0048  0.9711 -0.0151  0.2002
                                            0.0106  0.0273 -0.0000 -0.0000  0.0980
                                           -0.0000 -0.0000 -0.0038 -0.0783
    63. (0.00083) RY*( 4) C   4           s(  0.00%)p 1.00( 48.01%)d 1.08( 51.99%)
                                           -0.0000  0.0000  0.0000  0.0000 -0.0000
                                            0.0000 -0.0000  0.0089 -0.6929  0.0000
                                            0.5936  0.4092  0.0000 -0.0000
    64. (0.00070) RY*( 5) C   4           s(  0.00%)p 1.00( 47.06%)d 1.12( 52.94%)
                                            0.0000 -0.0000  0.0000 -0.0000  0.0000
                                            0.0000  0.0000  0.0067  0.6860  0.0000
                                            0.7175  0.1204  0.0000 -0.0000
    65. (0.00012) RY*( 6) C   4           s(  0.58%)p 4.94(  2.89%)d99.99( 96.53%)
                                           -0.0000 -0.0023  0.0764 -0.0219  0.0807
                                           -0.0130  0.1474  0.0000 -0.0000 -0.8598
                                           -0.0000  0.0000  0.4624  0.1102
    66. (0.00004) RY*( 7) C   4           s(  0.80%)p 5.02(  4.04%)d99.99( 95.15%)
    67. (0.00001) RY*( 8) C   4           s(  0.00%)p 1.00(  4.97%)d19.13( 95.03%)
    68. (0.00001) RY*( 9) C   4           s(  0.25%)p 5.15(  1.28%)d99.99( 98.47%)
    69. (0.00574) RY*( 1) C   5           s(  0.59%)p99.99( 93.03%)d10.79(  6.38%)
                                            0.0000 -0.0262  0.0723  0.0194  0.6436
                                            0.0232  0.7177  0.0000  0.0000 -0.2382
                                           -0.0000  0.0000  0.0804  0.0243
    70. (0.00257) RY*( 2) C   5           s(  1.91%)p50.14( 95.68%)d 1.27(  2.41%)
                                            0.0000  0.0130  0.1375 -0.0214  0.7191
                                            0.0167 -0.6625  0.0000  0.0000  0.0342
                                            0.0000 -0.0000  0.1489 -0.0284
    71. (0.00100) RY*( 3) C   5           s( 95.36%)p 0.03(  2.90%)d 0.02(  1.74%)
                                            0.0000 -0.0042  0.9765  0.0182 -0.1678
                                            0.0081  0.0215  0.0000  0.0001 -0.0954
                                           -0.0000 -0.0000  0.0109 -0.0905
    72. (0.00087) RY*( 4) C   5           s(  0.00%)p 1.00( 96.84%)d 0.03(  3.16%)
                                            0.0000  0.0000 -0.0001 -0.0000  0.0000
                                           -0.0000  0.0000  0.0025  0.9841  0.0000
                                           -0.1017 -0.1459 -0.0000  0.0000
    73. (0.00057) RY*( 5) C   5           s(  0.00%)p 1.00(  0.01%)d99.99( 99.99%)
                                           -0.0000  0.0000 -0.0000 -0.0000  0.0000
                                           -0.0000  0.0000 -0.0088 -0.0052  0.0000
                                            0.8034 -0.5954  0.0000  0.0000
    74. (0.00012) RY*( 6) C   5           s(  0.12%)p20.42(  2.55%)d99.99( 97.32%)
                                           -0.0000 -0.0022  0.0353  0.0202 -0.0677
                                           -0.0168  0.1423  0.0000 -0.0000  0.5412
                                            0.0000  0.0000  0.8218  0.0711
    75. (0.00004) RY*( 7) C   5           s(  1.87%)p 2.45(  4.56%)d50.16( 93.57%)
    76. (0.00002) RY*( 8) C   5           s(  0.00%)p 1.00(  3.19%)d30.31( 96.81%)
    77. (0.00001) RY*( 9) C   5           s(  0.25%)p 5.24(  1.30%)d99.99( 98.45%)
    78. (0.00558) RY*( 1) C   6           s(  7.55%)p11.38( 85.92%)d 0.86(  6.53%)
                                            0.0000  0.0117  0.2745 -0.0255 -0.9230
                                            0.0031  0.0811 -0.0000  0.0000 -0.0496
                                           -0.0000  0.0000  0.2467 -0.0444
    79. (0.00304) RY*( 2) C   6           s(  0.32%)p99.99( 95.33%)d13.68(  4.35%)
                                            0.0000 -0.0018  0.0564 -0.0025  0.1018
                                           -0.0172  0.9709 -0.0000 -0.0000  0.2049
                                           -0.0000 -0.0000  0.0379 -0.0117
    80. (0.00178) RY*( 3) C   6           s(  0.00%)p 1.00( 78.70%)d 0.27( 21.30%)
                                            0.0000  0.0000 -0.0000 -0.0000 -0.0000
                                           -0.0000  0.0000  0.0101  0.8871 -0.0000
                                            0.4316 -0.1634  0.0000  0.0000
    81. (0.00086) RY*( 4) C   6           s( 83.82%)p 0.06(  5.14%)d 0.13( 11.04%)
                                           -0.0000 -0.0053  0.9155  0.0112  0.1950
                                            0.0048 -0.1149  0.0000  0.0000  0.2313
                                            0.0000 -0.0000 -0.2199 -0.0924
    82. (0.00071) RY*( 5) C   6           s(  0.00%)p 1.00(  2.40%)d40.72( 97.60%)
                                           -0.0000 -0.0000  0.0000  0.0000  0.0000
                                           -0.0000 -0.0000 -0.0124  0.1543 -0.0000
                                            0.0566  0.9863 -0.0000 -0.0000
    83. (0.00037) RY*( 6) C   6           s(  2.96%)p 1.29(  3.80%)d31.55( 93.25%)
                                           -0.0000 -0.0001  0.1719  0.0002  0.0271
                                           -0.0248  0.1914  0.0000  0.0000 -0.9073
                                            0.0000 -0.0000 -0.3289  0.0327
    84. (0.00022) RY*( 7) C   6           s(  0.00%)p 1.00( 18.95%)d 4.28( 81.05%)
                                            0.0000  0.0000  0.0000  0.0000 -0.0000
                                            0.0000 -0.0000  0.0148 -0.4351  0.0000
                                            0.9001  0.0166 -0.0000  0.0000
    85. (0.00013) RY*( 8) C   6           s(  4.81%)p 2.00(  9.65%)d17.77( 85.54%)
                                            0.0000 -0.0028  0.2194 -0.0102  0.3097
                                           -0.0015 -0.0216  0.0000 -0.0000 -0.2702
                                            0.0000 -0.0000  0.8809  0.0804
    86. (0.00002) RY*( 9) C   6           s(  0.60%)p 0.38(  0.23%)d99.99( 99.17%)
    87. (0.00405) RY*( 1) C   7           s(  0.00%)p 1.00( 95.14%)d 0.05(  4.85%)
                                           -0.0000  0.0031  0.0051 -0.0033 -0.1219
                                           -0.0173 -0.9676  0.0000 -0.0000  0.2160
                                            0.0000 -0.0000  0.0425 -0.0086
    88. (0.00113) RY*( 2) C   7           s(  0.00%)p 1.00( 69.75%)d 0.43( 30.25%)
                                           -0.0000  0.0000  0.0000  0.0000 -0.0000
                                           -0.0000  0.0000  0.0106  0.8351  0.0000
                                           -0.5317  0.1408 -0.0000 -0.0000
    89. (0.00076) RY*( 3) C   7           s( 42.38%)p 1.35( 57.00%)d 0.01(  0.62%)
                                            0.0000  0.0132  0.6509  0.0133 -0.7489
                                           -0.0035  0.0947 -0.0000 -0.0000 -0.0042
                                            0.0000 -0.0000 -0.0582 -0.0527
    90. (0.00008) RY*( 4) C   7           s( 42.82%)p 0.83( 35.65%)d 0.50( 21.53%)
    91. (0.00002) RY*( 5) C   7           s( 10.18%)p 0.64(  6.56%)d 8.18( 83.25%)
    92. (0.00001) RY*( 6) C   7           s(  0.00%)p 1.00( 28.85%)d 2.47( 71.15%)
    93. (0.00001) RY*( 7) C   7           s(  0.00%)p 1.00(  1.45%)d67.87( 98.55%)
    94. (0.00000) RY*( 8) C   7           s(  0.02%)p99.99(  4.87%)d99.99( 95.10%)
    95. (0.00000) RY*( 9) C   7           s(  4.62%)p 0.18(  0.84%)d20.46( 94.54%)
    96. (0.00590) RY*( 1) C   8           s(  1.62%)p56.88( 92.26%)d 3.77(  6.11%)
                                           -0.0000 -0.0246  0.1250  0.0134  0.5640
                                           -0.0276 -0.7769  0.0000  0.0000  0.1761
                                           -0.0000 -0.0000  0.1720  0.0231
    97. (0.00274) RY*( 2) C   8           s(  6.81%)p13.30( 90.58%)d 0.38(  2.61%)
                                            0.0000  0.0159  0.2605 -0.0209  0.7531
                                           -0.0108  0.5814  0.0000  0.0000 -0.1219
                                            0.0000  0.0000  0.0995 -0.0370
    98. (0.00097) RY*( 3) C   8           s( 89.65%)p 0.09(  8.08%)d 0.03(  2.27%)
                                           -0.0000 -0.0054  0.9468  0.0158 -0.2817
                                           -0.0102 -0.0329  0.0000  0.0000  0.1228
                                            0.0000  0.0000 -0.0313 -0.0814
    99. (0.00072) RY*( 4) C   8           s(  0.00%)p 1.00( 57.41%)d 0.74( 42.59%)
                                           -0.0000  0.0000 -0.0000 -0.0000  0.0000
                                            0.0000 -0.0000  0.0087  0.7576 -0.0000
                                            0.5084  0.4093 -0.0000  0.0000
   100. (0.00047) RY*( 5) C   8           s(  0.00%)p 1.00( 36.16%)d 1.77( 63.84%)
                                           -0.0000 -0.0000  0.0000 -0.0000  0.0000
                                           -0.0000  0.0000  0.0071 -0.6013  0.0000
                                            0.7876  0.1347  0.0000 -0.0000
   101. (0.00012) RY*( 6) C   8           s(  0.92%)p 4.01(  3.69%)d99.99( 95.39%)
                                           -0.0000 -0.0037  0.0959  0.0225 -0.1054
                                            0.0131 -0.1585  0.0000 -0.0000 -0.8692
                                            0.0000 -0.0000  0.4404  0.0670
   102. (0.00005) RY*( 7) C   8           s(  0.75%)p 5.65(  4.26%)d99.99( 94.99%)
   103. (0.00001) RY*( 8) C   8           s(  0.00%)p 1.00(  6.48%)d14.44( 93.52%)
   104. (0.00001) RY*( 9) C   8           s(  0.34%)p 3.44(  1.15%)d99.99( 98.51%)
   105. (0.00689) RY*( 1) C   9           s(  2.01%)p46.66( 93.82%)d 2.08(  4.17%)
                                            0.0000 -0.0195  0.1405 -0.0127 -0.8629
                                           -0.0260 -0.4389 -0.0000 -0.0000 -0.1856
                                           -0.0000  0.0000  0.0837  0.0166
   106. (0.00378) RY*( 2) C   9           s(  2.78%)p34.06( 94.65%)d 0.92(  2.57%)
                                           -0.0000  0.0194  0.1656  0.0269 -0.4395
                                           -0.0041  0.8675 -0.0000  0.0000  0.1417
                                           -0.0000 -0.0000  0.0678 -0.0317
   107. (0.00100) RY*( 3) C   9           s( 93.37%)p 0.05(  4.70%)d 0.02(  1.93%)
                                            0.0000 -0.0047  0.9662 -0.0191  0.2067
                                           -0.0094 -0.0616  0.0000 -0.0000 -0.1060
                                           -0.0000  0.0000 -0.0388 -0.0813
   108. (0.00087) RY*( 4) C   9           s(  0.00%)p 1.00( 50.72%)d 0.97( 49.28%)
                                           -0.0000 -0.0000 -0.0000  0.0000 -0.0000
                                            0.0000 -0.0000  0.0096  0.7121  0.0000
                                           -0.4997  0.4930  0.0000  0.0000
   109. (0.00047) RY*( 5) C   9           s(  0.00%)p 1.00( 42.96%)d 1.33( 57.04%)
                                            0.0000 -0.0000  0.0000 -0.0000  0.0000
                                           -0.0000 -0.0000 -0.0108  0.6553 -0.0000
                                            0.7250 -0.2115  0.0000 -0.0000
   110. (0.00012) RY*( 6) C   9           s(  0.39%)p 4.53(  1.75%)d99.99( 97.87%)
                                           -0.0000 -0.0025  0.0621 -0.0219  0.0694
                                            0.0152 -0.1093  0.0000 -0.0000  0.3958
                                           -0.0000 -0.0000  0.9051  0.0524
   111. (0.00007) RY*( 7) C   9           s(  1.25%)p 3.31(  4.15%)d75.44( 94.60%)
   112. (0.00000) RY*( 8) C   9           s(  0.00%)p 1.00(  6.37%)d14.70( 93.63%)
   113. (0.00001) RY*( 9) C   9           s(  0.29%)p 3.41(  0.98%)d99.99( 98.74%)
   114. (0.00456) RY*( 1) H  10           s( 99.93%)p 0.00(  0.07%)
                                            0.0128  0.9996 -0.0006 -0.0265 -0.0000
   115. (0.00007) RY*( 2) H  10           s(  0.01%)p99.99( 99.99%)
   116. (0.00007) RY*( 3) H  10           s(  0.15%)p99.99( 99.85%)
   117. (0.00004) RY*( 4) H  10           s(  0.00%)p 1.00(100.00%)
   118. (0.00240) RY*( 1) H  11           s( 99.49%)p 0.01(  0.51%)
                                            0.0052  0.9974 -0.0524  0.0487 -0.0000
   119. (0.00018) RY*( 2) H  11           s(  0.00%)p 1.00(100.00%)
                                           -0.0000  0.0000 -0.0000 -0.0000  1.0000
   120. (0.00009) RY*( 3) H  11           s(  0.07%)p99.99( 99.93%)
   121. (0.00006) RY*( 4) H  11           s(  0.53%)p99.99( 99.47%)
   122. (0.00171) RY*( 1) H  12           s( 99.24%)p 0.01(  0.76%)
                                            0.0047  0.9962  0.0657  0.0572  0.0000
   123. (0.00018) RY*( 2) H  12           s(  0.00%)p 1.00(100.00%)
                                           -0.0000 -0.0000 -0.0000  0.0000  1.0000
   124. (0.00007) RY*( 3) H  12           s(  0.39%)p99.99( 99.61%)
   125. (0.00007) RY*( 4) H  12           s(  0.46%)p99.99( 99.54%)
   126. (0.00142) RY*( 1) H  13           s( 96.98%)p 0.03(  3.02%)
                                            0.0052  0.9848  0.1358 -0.0930 -0.0552
   127. (0.00022) RY*( 2) H  13           s(  0.11%)p99.99( 99.89%)
                                            0.0020  0.0326  0.1313  0.8445 -0.5182
   128. (0.00015) RY*( 3) H  13           s(  0.43%)p99.99( 99.57%)
                                            0.0067  0.0655 -0.8244 -0.1974 -0.5264
   129. (0.00003) RY*( 4) H  13           s(  2.56%)p38.11( 97.44%)
   130. (0.00142) RY*( 1) H  14           s( 96.98%)p 0.03(  3.02%)
                                            0.0052  0.9848  0.1359 -0.0930  0.0552
   131. (0.00022) RY*( 2) H  14           s(  0.11%)p99.99( 99.89%)
                                            0.0020  0.0326  0.1313  0.8445  0.5181
   132. (0.00015) RY*( 3) H  14           s(  0.43%)p99.99( 99.57%)
                                            0.0067  0.0655 -0.8244 -0.1973  0.5265
   133. (0.00003) RY*( 4) H  14           s(  2.56%)p38.11( 97.44%)
   134. (0.00132) RY*( 1) H  15           s( 97.71%)p 0.02(  2.29%)
                                            0.0045  0.9885  0.1192  0.0930  0.0000
   135. (0.00018) RY*( 2) H  15           s(  0.00%)p 1.00(100.00%)
                                           -0.0000 -0.0000 -0.0000  0.0000  1.0000
   136. (0.00013) RY*( 3) H  15           s(  0.03%)p99.99( 99.97%)
                                            0.0075  0.0160 -0.6946  0.7191 -0.0000
   137. (0.00003) RY*( 4) H  15           s(  2.33%)p41.86( 97.67%)
   138. (0.00174) RY*( 1) H  16           s( 99.29%)p 0.01(  0.71%)
                                            0.0046  0.9964  0.0559 -0.0629  0.0000
   139. (0.00018) RY*( 2) H  16           s(  0.00%)p 1.00(100.00%)
                                           -0.0000 -0.0000  0.0000 -0.0000  1.0000
   140. (0.00008) RY*( 3) H  16           s(  0.08%)p99.99( 99.92%)
   141. (0.00006) RY*( 4) H  16           s(  0.72%)p99.99( 99.28%)
   142. (0.00386) RY*( 1) H  17           s( 99.63%)p 0.00(  0.37%)
                                            0.0061  0.9981 -0.0605 -0.0052  0.0000
   143. (0.00015) RY*( 2) H  17           s(  0.00%)p 1.00(100.00%)
                                           -0.0000 -0.0000 -0.0000  0.0000  1.0000
   144. (0.00009) RY*( 3) H  17           s(  0.26%)p99.99( 99.74%)
   145. (0.00007) RY*( 4) H  17           s(  0.21%)p99.99( 99.79%)
   146. (0.00380) BD*( 1) O   1 - C   2  
                ( 33.48%)   0.5786* O   1 s( 44.01%)p 1.27( 55.91%)d 0.00(  0.09%)
                                            0.0000 -0.6628  0.0276 -0.4827 -0.0133
                                           -0.5706 -0.0188  0.0000 -0.0000 -0.0261
                                           -0.0000  0.0000  0.0036  0.0127
                ( 66.52%)  -0.8156* C   2 s( 31.09%)p 2.21( 68.65%)d 0.01(  0.25%)
                                           -0.0000 -0.5545  0.0586  0.5364  0.0678
                                            0.6266  0.0398  0.0000 -0.0000 -0.0436
                                           -0.0000 -0.0000  0.0081  0.0239
   147. (0.10998) BD*( 2) O   1 - C   2  
                ( 34.08%)   0.5838* O   1 s(  0.00%)p 1.00( 99.85%)d 0.00(  0.15%)
                                            0.0000 -0.0000  0.0000 -0.0000 -0.0000
                                            0.0000  0.0000 -0.9992 -0.0092 -0.0000
                                           -0.0253 -0.0287 -0.0000  0.0000
                ( 65.92%)  -0.8119* C   2 s(  0.00%)p 1.00( 99.65%)d 0.00(  0.35%)
                                            0.0000 -0.0000 -0.0000 -0.0000  0.0000
                                            0.0000 -0.0000 -0.9977  0.0325  0.0000
                                            0.0354  0.0472  0.0000  0.0000
   148. (0.05939) BD*( 1) C   2 - C   3  
                ( 53.23%)   0.7296* C   2 s( 38.51%)p 1.60( 61.44%)d 0.00(  0.06%)
                                            0.0004  0.6206  0.0020  0.7753 -0.0061
                                           -0.1148  0.0083 -0.0000  0.0000 -0.0049
                                           -0.0000  0.0000  0.0205 -0.0104
                ( 46.77%)  -0.6839* C   3 s( 30.66%)p 2.26( 69.30%)d 0.00(  0.04%)
                                            0.0000  0.5537  0.0001 -0.8284  0.0043
                                            0.0815  0.0033  0.0000 -0.0000 -0.0038
                                           -0.0000  0.0000  0.0164 -0.0109
   149. (0.06528) BD*( 1) C   2 - H  10  
                ( 42.09%)   0.6488* C   2 s( 30.38%)p 2.29( 69.57%)d 0.00(  0.05%)
                                            0.0003 -0.5504 -0.0295  0.3267  0.0167
                                           -0.7669  0.0223 -0.0000 -0.0000  0.0121
                                            0.0000 -0.0000  0.0174  0.0076
                ( 57.91%)  -0.7610* H  10 s( 99.91%)p 0.00(  0.09%)
                                           -0.9994  0.0136 -0.0119  0.0282  0.0000
   150. (0.02491) BD*( 1) C   3 - C   4  
                ( 49.25%)   0.7018* C   3 s( 34.74%)p 1.88( 65.22%)d 0.00(  0.04%)
                                            0.0001 -0.5894 -0.0063 -0.4593  0.0154
                                           -0.6639 -0.0143 -0.0000 -0.0000 -0.0148
                                           -0.0000 -0.0000  0.0052  0.0119
                ( 50.75%)  -0.7124* C   4 s( 35.63%)p 1.81( 64.32%)d 0.00(  0.05%)
                                           -0.0001 -0.5969 -0.0035  0.4930  0.0210
                                            0.6321 -0.0125 -0.0000 -0.0000 -0.0163
                                            0.0000 -0.0000  0.0059  0.0124
   151. (0.37151) BD*( 2) C   3 - C   4  
                ( 46.52%)   0.6820* C   3 s(  0.00%)p 1.00( 99.98%)d 0.00(  0.02%)
                                            0.0000  0.0000  0.0000 -0.0000 -0.0000
                                            0.0000  0.0000 -0.9999  0.0020 -0.0000
                                           -0.0095 -0.0106 -0.0000 -0.0000
                ( 53.48%)  -0.7313* C   4 s(  0.00%)p 1.00( 99.96%)d 0.00(  0.04%)
                                           -0.0000 -0.0000 -0.0000 -0.0000  0.0000
                                           -0.0000  0.0000 -0.9998  0.0024 -0.0000
                                            0.0036  0.0207 -0.0000  0.0000
   152. (0.02733) BD*( 1) C   3 - C   9  
                ( 49.02%)   0.7001* C   3 s( 34.53%)p 1.90( 65.44%)d 0.00(  0.04%)
                                            0.0002 -0.5876 -0.0023 -0.3195  0.0174
                                            0.7429  0.0104  0.0000 -0.0000  0.0118
                                            0.0000 -0.0000  0.0097  0.0117
                ( 50.98%)  -0.7140* C   9 s( 34.87%)p 1.87( 65.08%)d 0.00(  0.05%)
                                           -0.0001 -0.5905 -0.0044  0.3546  0.0235
                                           -0.7242  0.0090 -0.0000 -0.0000  0.0123
                                            0.0000 -0.0000  0.0126  0.0125
   153. (0.01552) BD*( 1) C   4 - C   5  
                ( 49.90%)   0.7064* C   4 s( 36.11%)p 1.77( 63.84%)d 0.00(  0.04%)
                                           -0.0001 -0.6008 -0.0122 -0.7962 -0.0109
                                            0.0532 -0.0388  0.0000  0.0000  0.0049
                                            0.0000 -0.0000 -0.0166  0.0117
                ( 50.10%)  -0.7078* C   5 s( 35.72%)p 1.80( 64.23%)d 0.00(  0.05%)
                                           -0.0000 -0.5975 -0.0131  0.7933  0.0055
                                           -0.1060 -0.0412 -0.0000 -0.0000  0.0022
                                            0.0000 -0.0000 -0.0176  0.0118
   154. (0.01620) BD*( 1) C   4 - H  11  
                ( 38.56%)   0.6210* C   4 s( 28.16%)p 2.55( 71.81%)d 0.00(  0.03%)
                                            0.0003 -0.5305  0.0130  0.3485 -0.0101
                                           -0.7724  0.0025 -0.0000 -0.0000  0.0114
                                           -0.0000  0.0000  0.0096  0.0101
                ( 61.44%)  -0.7838* H  11 s( 99.91%)p 0.00(  0.09%)
                                           -0.9995  0.0032 -0.0120  0.0279 -0.0000
   155. (0.02604) BD*( 1) C   5 - C   6  
                ( 50.70%)   0.7120* C   5 s( 35.94%)p 1.78( 64.02%)d 0.00(  0.04%)
                                            0.0001  0.5995  0.0040  0.3562  0.0265
                                           -0.7159  0.0089 -0.0000 -0.0000 -0.0123
                                            0.0000 -0.0000 -0.0122 -0.0121
                ( 49.30%)  -0.7022* C   6 s( 34.52%)p 1.90( 65.44%)d 0.00(  0.04%)
                                           -0.0001  0.5876  0.0010 -0.3220  0.0189
                                            0.7417  0.0144  0.0000 -0.0000 -0.0133
                                           -0.0000  0.0000 -0.0103 -0.0112
   156. (0.32758) BD*( 2) C   5 - C   6  
                ( 47.62%)   0.6901* C   5 s(  0.00%)p 1.00( 99.96%)d 0.00(  0.04%)
                                           -0.0000  0.0000  0.0000 -0.0000  0.0000
                                           -0.0000  0.0000 -0.9998  0.0058  0.0000
                                            0.0038  0.0199  0.0000 -0.0000
                ( 52.38%)  -0.7237* C   6 s(  0.00%)p 1.00( 99.95%)d 0.00(  0.05%)
                                            0.0000  0.0000 -0.0000  0.0000  0.0000
                                           -0.0000 -0.0000 -0.9998  0.0006 -0.0000
                                            0.0170 -0.0137  0.0000  0.0000
   157. (0.01507) BD*( 1) C   5 - H  12  
                ( 38.63%)   0.6215* C   5 s( 28.25%)p 2.54( 71.72%)d 0.00(  0.03%)
                                            0.0004 -0.5313  0.0137 -0.4920  0.0093
                                           -0.6892  0.0009  0.0000  0.0000 -0.0141
                                            0.0000  0.0000  0.0050  0.0100
                ( 61.37%)  -0.7834* H  12 s( 99.91%)p 0.00(  0.09%)
                                           -0.9995  0.0022  0.0175  0.0246 -0.0000
   158. (0.01716) BD*( 1) C   6 - C   7  
                ( 48.96%)   0.6997* C   6 s( 31.44%)p 2.18( 68.52%)d 0.00(  0.04%)
                                            0.0000 -0.5607  0.0003 -0.8232  0.0109
                                            0.0866 -0.0027 -0.0000  0.0000  0.0032
                                           -0.0000  0.0000 -0.0152  0.0114
                ( 51.04%)  -0.7144* C   7 s( 30.31%)p 2.30( 69.65%)d 0.00(  0.05%)
                                           -0.0005 -0.5505 -0.0039  0.8291  0.0024
                                           -0.0953 -0.0032  0.0000  0.0000  0.0041
                                           -0.0000  0.0000 -0.0185  0.0103
   159. (0.02700) BD*( 1) C   6 - C   8  
                ( 49.26%)   0.7018* C   6 s( 33.98%)p 1.94( 65.98%)d 0.00(  0.04%)
                                            0.0001 -0.5829 -0.0008  0.4667 -0.0152
                                            0.6644  0.0170 -0.0000  0.0000 -0.0163
                                            0.0000  0.0000  0.0046  0.0117
                ( 50.74%)  -0.7123* C   8 s( 35.65%)p 1.80( 64.31%)d 0.00(  0.04%)
                                           -0.0001 -0.5970 -0.0047 -0.4933 -0.0221
                                           -0.6317  0.0140 -0.0000  0.0000 -0.0162
                                           -0.0000 -0.0000  0.0060  0.0122
   160. (0.00801) BD*( 1) C   7 - H  13  
                ( 38.54%)   0.6208* C   7 s( 22.97%)p 3.35( 77.00%)d 0.00(  0.04%)
                                            0.0000 -0.4792  0.0014 -0.2667 -0.0145
                                            0.4459 -0.0054  0.7069 -0.0024  0.0047
                                            0.0064 -0.0146  0.0042 -0.0097
                ( 61.46%)  -0.7839* H  13 s( 99.92%)p 0.00(  0.08%)
                                           -0.9996  0.0013  0.0100 -0.0134 -0.0232
   161. (0.00801) BD*( 1) C   7 - H  14  
                ( 38.54%)   0.6208* C   7 s( 22.97%)p 3.35( 77.00%)d 0.00(  0.04%)
                                            0.0000 -0.4792  0.0014 -0.2667 -0.0145
                                            0.4459 -0.0054 -0.7069  0.0024  0.0047
                                           -0.0064  0.0146  0.0042 -0.0097
                ( 61.46%)  -0.7839* H  14 s( 99.92%)p 0.00(  0.08%)
                                           -0.9996  0.0013  0.0100 -0.0134  0.0232
   162. (0.00427) BD*( 1) C   7 - H  15  
                ( 38.86%)   0.6234* C   7 s( 23.73%)p 3.21( 76.23%)d 0.00(  0.04%)
                                            0.0000 -0.4871 -0.0003 -0.4117 -0.0124
                                           -0.7698  0.0124  0.0000 -0.0000 -0.0139
                                            0.0000  0.0000  0.0104  0.0092
                ( 61.14%)  -0.7819* H  15 s( 99.92%)p 0.00(  0.08%)
                                           -0.9996  0.0005  0.0143  0.0243 -0.0000
   163. (0.01518) BD*( 1) C   8 - C   9  
                ( 49.93%)   0.7066* C   8 s( 36.15%)p 1.77( 63.81%)d 0.00(  0.04%)
                                           -0.0000 -0.6011 -0.0125  0.7960  0.0119
                                           -0.0530  0.0389 -0.0000 -0.0000  0.0048
                                            0.0000 -0.0000 -0.0169  0.0117
                ( 50.07%)  -0.7076* C   9 s( 36.22%)p 1.76( 63.73%)d 0.00(  0.04%)
                                           -0.0001 -0.6017 -0.0139 -0.7904 -0.0029
                                            0.1040  0.0412  0.0000  0.0000  0.0015
                                            0.0000 -0.0000 -0.0177  0.0116
   164. (0.27194) BD*( 2) C   8 - C   9  
                ( 47.66%)   0.6904* C   8 s(  0.00%)p 1.00( 99.96%)d 0.00(  0.04%)
                                           -0.0000  0.0000  0.0000 -0.0000  0.0000
                                            0.0000  0.0000 -0.9998  0.0072 -0.0000
                                            0.0167 -0.0126 -0.0000 -0.0000
                ( 52.34%)  -0.7235* C   9 s(  0.00%)p 1.00( 99.95%)d 0.00(  0.05%)
                                           -0.0000 -0.0000  0.0000 -0.0000  0.0000
                                            0.0000 -0.0000 -0.9997  0.0044  0.0000
                                           -0.0214 -0.0086 -0.0000  0.0000
   165. (0.01517) BD*( 1) C   8 - H  16  
                ( 38.64%)   0.6216* C   8 s( 28.10%)p 2.56( 71.86%)d 0.00(  0.03%)
                                           -0.0003  0.5300 -0.0139  0.3486 -0.0103
                                           -0.7727  0.0019 -0.0000 -0.0000 -0.0111
                                           -0.0000  0.0000 -0.0097 -0.0101
                ( 61.36%)  -0.7833* H  16 s( 99.91%)p 0.00(  0.09%)
                                            0.9995 -0.0022 -0.0118  0.0278  0.0000
   166. (0.01645) BD*( 1) C   9 - H  17  
                ( 37.70%)   0.6140* C   9 s( 28.82%)p 2.47( 71.15%)d 0.00(  0.03%)
                                           -0.0003  0.5367 -0.0146 -0.4977  0.0076
                                           -0.6809  0.0045 -0.0000  0.0000  0.0140
                                            0.0000  0.0000 -0.0037 -0.0099
                ( 62.30%)  -0.7893* H  17 s( 99.90%)p 0.00(  0.10%)
                                            0.9995 -0.0047  0.0198  0.0243  0.0000


 NHO Directionality and "Bond Bending" (deviations from line of nuclear centers)

         [Thresholds for printing:  angular deviation  >  1.0 degree]
                                    hybrid p-character > 25.0%
                                    orbital occupancy  >  0.10e

                                Line of Centers        Hybrid 1              Hybrid 2
                                ---------------  -------------------   ------------------
                NBO               Theta   Phi    Theta   Phi    Dev    Theta   Phi    Dev
 ========================================================================================
     1. BD (   1) O   1 - C   2    90.0   49.4     --     --    --      90.0  227.8   1.6
     2. BD (   2) O   1 - C   2    90.0   49.4     0.0    0.0  90.0      0.0    0.0  90.0
     3. BD (   1) C   2 - C   3    90.0  354.3    90.0  352.1   2.1      --     --    --
     4. BD (   1) C   2 - H  10    90.0  108.5    90.0  114.8   6.3      --     --    --
     5. BD (   1) C   3 - C   4    90.0   53.9    90.0   56.8   2.9     90.0  230.3   3.6
     6. BD (   2) C   3 - C   4    90.0   53.9     0.0    0.0  90.0      0.0    0.0  90.0
     7. BD (   1) C   3 - C   9    90.0  294.6    90.0  291.9   2.7     90.0  117.9   3.3
     8. BD (   1) C   4 - C   5    90.0  354.2    90.0  359.0   4.7     90.0  169.6   4.7
    10. BD (   1) C   5 - C   6    90.0  295.0    90.0  298.4   3.4     90.0  111.8   3.1
    11. BD (   2) C   5 - C   6    90.0  295.0     0.0    0.0  90.0      0.0    0.0  90.0
    14. BD (   1) C   6 - C   8    90.0  233.5    90.0  236.5   3.0     90.0   50.2   3.3
    15. BD (   1) C   7 - H  13   143.4  300.7   143.4  302.6   1.1      --     --    --
    16. BD (   1) C   7 - H  14    36.6  300.7    36.6  302.6   1.1      --     --    --
    17. BD (   1) C   7 - H  15    90.0   62.0    90.0   60.8   1.2      --     --    --
    18. BD (   1) C   8 - C   9    90.0  174.5    90.0  179.0   4.5     90.0  349.6   4.9
    19. BD (   2) C   8 - C   9    90.0  174.5     0.0    0.0  90.0      0.0    0.0  90.0
    21. BD (   1) C   9 - H  17    90.0  232.9    90.0  234.1   1.2      --     --    --
    31. LP (   1) O   1             --     --     90.0  228.1   --       --     --    --
    32. LP (   2) O   1             --     --     90.0  319.0   --       --     --    --
   147. BD*(   2) O   1 - C   2    90.0   49.4     0.0    0.0  90.0      0.0    0.0  90.0
   151. BD*(   2) C   3 - C   4    90.0   53.9     0.0    0.0  90.0      0.0    0.0  90.0
   156. BD*(   2) C   5 - C   6    90.0  295.0     0.0    0.0  90.0      0.0    0.0  90.0
   164. BD*(   2) C   8 - C   9    90.0  174.5     0.0    0.0  90.0      0.0    0.0  90.0


 Second Order Perturbation Theory Analysis of Fock Matrix in NBO Basis

     Threshold for printing:   0.50 kcal/mol
                                                                              E(2)  E(j)-E(i) F(i,j)
         Donor NBO (i)                     Acceptor NBO (j)                 kcal/mol   a.u.    a.u. 
 ===================================================================================================

 within unit  1
   1. BD (   1) O   1 - C   2        / 42. RY*(   1) C   2                    1.55    1.64    0.045
   1. BD (   1) O   1 - C   2        / 52. RY*(   2) C   3                    1.23    2.14    0.046
   1. BD (   1) O   1 - C   2        /148. BD*(   1) C   2 - C   3            1.23    1.52    0.039
   1. BD (   1) O   1 - C   2        /150. BD*(   1) C   3 - C   4            1.52    1.63    0.045
   2. BD (   2) O   1 - C   2        /151. BD*(   2) C   3 - C   4            5.27    0.41    0.046
   3. BD (   1) C   2 - C   3        / 33. RY*(   1) O   1                    1.33    1.85    0.045
   3. BD (   1) C   2 - C   3        / 60. RY*(   1) C   4                    1.23    1.79    0.042
   3. BD (   1) C   2 - C   3        /105. RY*(   1) C   9                    1.17    1.72    0.040
   3. BD (   1) C   2 - C   3        /146. BD*(   1) O   1 - C   2            1.00    1.28    0.032
   3. BD (   1) C   2 - C   3        /150. BD*(   1) C   3 - C   4            2.97    1.22    0.054
   3. BD (   1) C   2 - C   3        /152. BD*(   1) C   3 - C   9            2.64    1.22    0.051
   3. BD (   1) C   2 - C   3        /153. BD*(   1) C   4 - C   5            2.43    1.23    0.049
   3. BD (   1) C   2 - C   3        /163. BD*(   1) C   8 - C   9            2.48    1.24    0.050
   4. BD (   1) C   2 - H  10        / 33. RY*(   1) O   1                    1.17    1.72    0.040
   4. BD (   1) C   2 - H  10        / 51. RY*(   1) C   3                    0.81    1.62    0.032
   4. BD (   1) C   2 - H  10        /152. BD*(   1) C   3 - C   9            4.23    1.08    0.061
   5. BD (   1) C   3 - C   4        / 44. RY*(   3) C   2                    0.76    1.59    0.031
   5. BD (   1) C   3 - C   4        / 69. RY*(   1) C   5                    0.80    1.83    0.034
   5. BD (   1) C   3 - C   4        / 70. RY*(   2) C   5                    1.60    1.39    0.042
   5. BD (   1) C   3 - C   4        /105. RY*(   1) C   9                    0.97    1.75    0.037
   5. BD (   1) C   3 - C   4        /146. BD*(   1) O   1 - C   2            1.53    1.31    0.040
   5. BD (   1) C   3 - C   4        /148. BD*(   1) C   2 - C   3            2.14    1.14    0.045
   5. BD (   1) C   3 - C   4        /152. BD*(   1) C   3 - C   9            4.60    1.25    0.068
   5. BD (   1) C   3 - C   4        /153. BD*(   1) C   4 - C   5            3.33    1.26    0.058
   5. BD (   1) C   3 - C   4        /154. BD*(   1) C   4 - H  11            1.41    1.14    0.036
   5. BD (   1) C   3 - C   4        /157. BD*(   1) C   5 - H  12            2.56    1.14    0.048
   5. BD (   1) C   3 - C   4        /166. BD*(   1) C   9 - H  17            2.32    1.16    0.046
   6. BD (   2) C   3 - C   4        / 45. RY*(   4) C   2                    0.98    1.87    0.042
   6. BD (   2) C   3 - C   4        / 72. RY*(   4) C   5                    1.66    0.83    0.037
   6. BD (   2) C   3 - C   4        /108. RY*(   4) C   9                    1.61    1.48    0.048
   6. BD (   2) C   3 - C   4        /147. BD*(   2) O   1 - C   2           20.52    0.27    0.072
   6. BD (   2) C   3 - C   4        /151. BD*(   2) C   3 - C   4            0.62    0.29    0.012
   6. BD (   2) C   3 - C   4        /156. BD*(   2) C   5 - C   6           17.70    0.29    0.064
   6. BD (   2) C   3 - C   4        /164. BD*(   2) C   8 - C   9           20.10    0.29    0.070
   7. BD (   1) C   3 - C   9        / 42. RY*(   1) C   2                    1.15    1.25    0.034
   7. BD (   1) C   3 - C   9        / 60. RY*(   1) C   4                    0.73    1.81    0.033
   7. BD (   1) C   3 - C   9        / 96. RY*(   1) C   8                    0.63    1.81    0.030
   7. BD (   1) C   3 - C   9        / 97. RY*(   2) C   8                    1.71    1.41    0.044
   7. BD (   1) C   3 - C   9        /148. BD*(   1) C   2 - C   3            2.50    1.13    0.048
   7. BD (   1) C   3 - C   9        /149. BD*(   1) C   2 - H  10            1.26    1.08    0.033
   7. BD (   1) C   3 - C   9        /150. BD*(   1) C   3 - C   4            4.64    1.24    0.068
   7. BD (   1) C   3 - C   9        /154. BD*(   1) C   4 - H  11            2.59    1.13    0.048
   7. BD (   1) C   3 - C   9        /163. BD*(   1) C   8 - C   9            3.22    1.26    0.057
   7. BD (   1) C   3 - C   9        /165. BD*(   1) C   8 - H  16            2.70    1.14    0.050
   7. BD (   1) C   3 - C   9        /166. BD*(   1) C   9 - H  17            1.32    1.15    0.035
   8. BD (   1) C   4 - C   5        / 52. RY*(   2) C   3                    2.02    1.76    0.053
   8. BD (   1) C   4 - C   5        / 78. RY*(   1) C   6                    1.09    1.86    0.040
   8. BD (   1) C   4 - C   5        / 79. RY*(   2) C   6                    1.49    1.61    0.044
   8. BD (   1) C   4 - C   5        /148. BD*(   1) C   2 - C   3            3.47    1.14    0.057
   8. BD (   1) C   4 - C   5        /150. BD*(   1) C   3 - C   4            3.75    1.26    0.061
   8. BD (   1) C   4 - C   5        /154. BD*(   1) C   4 - H  11            1.47    1.14    0.037
   8. BD (   1) C   4 - C   5        /155. BD*(   1) C   5 - C   6            3.71    1.25    0.061
   8. BD (   1) C   4 - C   5        /157. BD*(   1) C   5 - H  12            1.43    1.15    0.036
   8. BD (   1) C   4 - C   5        /158. BD*(   1) C   6 - C   7            3.55    1.11    0.056
   9. BD (   1) C   4 - H  11        / 51. RY*(   1) C   3                    0.83    1.61    0.033
   9. BD (   1) C   4 - H  11        / 69. RY*(   1) C   5                    0.66    1.67    0.030
   9. BD (   1) C   4 - H  11        /150. BD*(   1) C   3 - C   4            0.99    1.08    0.029
   9. BD (   1) C   4 - H  11        /152. BD*(   1) C   3 - C   9            4.44    1.08    0.062
   9. BD (   1) C   4 - H  11        /153. BD*(   1) C   4 - C   5            0.92    1.09    0.028
   9. BD (   1) C   4 - H  11        /155. BD*(   1) C   5 - C   6            3.80    1.08    0.057
  10. BD (   1) C   5 - C   6        / 60. RY*(   1) C   4                    0.62    1.82    0.030
  10. BD (   1) C   5 - C   6        / 61. RY*(   2) C   4                    1.80    1.40    0.045
  10. BD (   1) C   5 - C   6        / 87. RY*(   1) C   7                    0.81    1.38    0.030
  10. BD (   1) C   5 - C   6        / 96. RY*(   1) C   8                    0.81    1.82    0.034
  10. BD (   1) C   5 - C   6        /153. BD*(   1) C   4 - C   5            3.53    1.26    0.060
  10. BD (   1) C   5 - C   6        /154. BD*(   1) C   4 - H  11            2.47    1.14    0.047
  10. BD (   1) C   5 - C   6        /157. BD*(   1) C   5 - H  12            1.46    1.14    0.037
  10. BD (   1) C   5 - C   6        /158. BD*(   1) C   6 - C   7            2.43    1.10    0.046
  10. BD (   1) C   5 - C   6        /159. BD*(   1) C   6 - C   8            3.88    1.24    0.062
  10. BD (   1) C   5 - C   6        /160. BD*(   1) C   7 - H  13            0.51    1.12    0.021
  10. BD (   1) C   5 - C   6        /161. BD*(   1) C   7 - H  14            0.51    1.12    0.021
  10. BD (   1) C   5 - C   6        /165. BD*(   1) C   8 - H  16            2.53    1.14    0.048
  11. BD (   2) C   5 - C   6        / 64. RY*(   5) C   4                    1.70    1.52    0.050
  11. BD (   2) C   5 - C   6        / 88. RY*(   2) C   7                    0.66    1.31    0.029
  11. BD (   2) C   5 - C   6        / 99. RY*(   4) C   8                    1.56    1.39    0.046
  11. BD (   2) C   5 - C   6        /151. BD*(   2) C   3 - C   4           23.81    0.28    0.074
  11. BD (   2) C   5 - C   6        /160. BD*(   1) C   7 - H  13            2.48    0.69    0.041
  11. BD (   2) C   5 - C   6        /161. BD*(   1) C   7 - H  14            2.48    0.69    0.041
  11. BD (   2) C   5 - C   6        /164. BD*(   2) C   8 - C   9           16.65    0.29    0.064
  12. BD (   1) C   5 - H  12        / 60. RY*(   1) C   4                    0.63    1.64    0.029
  12. BD (   1) C   5 - H  12        / 78. RY*(   1) C   6                    0.90    1.69    0.035
  12. BD (   1) C   5 - H  12        /150. BD*(   1) C   3 - C   4            3.76    1.08    0.057
  12. BD (   1) C   5 - H  12        /153. BD*(   1) C   4 - C   5            0.94    1.09    0.029
  12. BD (   1) C   5 - H  12        /155. BD*(   1) C   5 - C   6            1.09    1.08    0.031
  12. BD (   1) C   5 - H  12        /159. BD*(   1) C   6 - C   8            4.22    1.07    0.060
  13. BD (   1) C   6 - C   7        / 69. RY*(   1) C   5                    1.07    1.78    0.039
  13. BD (   1) C   6 - C   7        / 96. RY*(   1) C   8                    1.24    1.76    0.042
  13. BD (   1) C   6 - C   7        /153. BD*(   1) C   4 - C   5            2.59    1.20    0.050
  13. BD (   1) C   6 - C   7        /155. BD*(   1) C   5 - C   6            2.76    1.19    0.051
  13. BD (   1) C   6 - C   7        /159. BD*(   1) C   6 - C   8            2.57    1.18    0.049
  13. BD (   1) C   6 - C   7        /160. BD*(   1) C   7 - H  13            0.56    1.06    0.022
  13. BD (   1) C   6 - C   7        /161. BD*(   1) C   7 - H  14            0.56    1.06    0.022
  13. BD (   1) C   6 - C   7        /162. BD*(   1) C   7 - H  15            0.58    1.07    0.022
  13. BD (   1) C   6 - C   7        /163. BD*(   1) C   8 - C   9            2.57    1.21    0.050
  14. BD (   1) C   6 - C   8        / 69. RY*(   1) C   5                    0.75    1.83    0.033
  14. BD (   1) C   6 - C   8        / 87. RY*(   1) C   7                    1.04    1.37    0.034
  14. BD (   1) C   6 - C   8        /106. RY*(   2) C   9                    2.28    1.44    0.052
  14. BD (   1) C   6 - C   8        /155. BD*(   1) C   5 - C   6            3.82    1.25    0.062
  14. BD (   1) C   6 - C   8        /157. BD*(   1) C   5 - H  12            2.64    1.14    0.049
  14. BD (   1) C   6 - C   8        /158. BD*(   1) C   6 - C   7            2.29    1.10    0.045
  14. BD (   1) C   6 - C   8        /162. BD*(   1) C   7 - H  15            0.97    1.12    0.030
  14. BD (   1) C   6 - C   8        /163. BD*(   1) C   8 - C   9            3.46    1.27    0.059
  14. BD (   1) C   6 - C   8        /165. BD*(   1) C   8 - H  16            1.32    1.14    0.035
  14. BD (   1) C   6 - C   8        /166. BD*(   1) C   9 - H  17            2.47    1.15    0.048
  15. BD (   1) C   7 - H  13        / 80. RY*(   3) C   6                    0.87    1.38    0.031
  15. BD (   1) C   7 - H  13        /155. BD*(   1) C   5 - C   6            2.13    1.06    0.042
  15. BD (   1) C   7 - H  13        /156. BD*(   2) C   5 - C   6            3.63    0.53    0.042
  16. BD (   1) C   7 - H  14        / 80. RY*(   3) C   6                    0.87    1.38    0.031
  16. BD (   1) C   7 - H  14        /155. BD*(   1) C   5 - C   6            2.13    1.06    0.042
  16. BD (   1) C   7 - H  14        /156. BD*(   2) C   5 - C   6            3.63    0.53    0.042
  17. BD (   1) C   7 - H  15        /159. BD*(   1) C   6 - C   8            4.30    1.05    0.060
  18. BD (   1) C   8 - C   9        / 51. RY*(   1) C   3                    2.00    1.79    0.054
  18. BD (   1) C   8 - C   9        / 78. RY*(   1) C   6                    1.01    1.87    0.039
  18. BD (   1) C   8 - C   9        / 79. RY*(   2) C   6                    1.39    1.61    0.042
  18. BD (   1) C   8 - C   9        /148. BD*(   1) C   2 - C   3            3.33    1.15    0.056
  18. BD (   1) C   8 - C   9        /152. BD*(   1) C   3 - C   9            3.56    1.25    0.060
  18. BD (   1) C   8 - C   9        /158. BD*(   1) C   6 - C   7            3.37    1.11    0.055
  18. BD (   1) C   8 - C   9        /159. BD*(   1) C   6 - C   8            3.70    1.25    0.061
  18. BD (   1) C   8 - C   9        /165. BD*(   1) C   8 - H  16            1.48    1.15    0.037
  18. BD (   1) C   8 - C   9        /166. BD*(   1) C   9 - H  17            1.56    1.16    0.038
  19. BD (   2) C   8 - C   9        / 54. RY*(   4) C   3                    0.91    0.88    0.028
  19. BD (   2) C   8 - C   9        / 84. RY*(   7) C   6                    0.57    1.91    0.032
  19. BD (   2) C   8 - C   9        / 99. RY*(   4) C   8                    0.58    1.39    0.028
  19. BD (   2) C   8 - C   9        /151. BD*(   2) C   3 - C   4           18.40    0.29    0.066
  19. BD (   2) C   8 - C   9        /156. BD*(   2) C   5 - C   6           22.60    0.29    0.072
  20. BD (   1) C   8 - H  16        / 78. RY*(   1) C   6                    0.88    1.69    0.035
  20. BD (   1) C   8 - H  16        /105. RY*(   1) C   9                    0.59    1.57    0.027
  20. BD (   1) C   8 - H  16        /152. BD*(   1) C   3 - C   9            3.85    1.07    0.057
  20. BD (   1) C   8 - H  16        /155. BD*(   1) C   5 - C   6            4.19    1.08    0.060
  20. BD (   1) C   8 - H  16        /159. BD*(   1) C   6 - C   8            0.96    1.07    0.029
  20. BD (   1) C   8 - H  16        /163. BD*(   1) C   8 - C   9            1.00    1.10    0.030
  21. BD (   1) C   9 - H  17        / 96. RY*(   1) C   8                    0.60    1.64    0.028
  21. BD (   1) C   9 - H  17        /150. BD*(   1) C   3 - C   4            4.58    1.07    0.063
  21. BD (   1) C   9 - H  17        /152. BD*(   1) C   3 - C   9            1.00    1.07    0.029
  21. BD (   1) C   9 - H  17        /159. BD*(   1) C   6 - C   8            3.95    1.06    0.058
  21. BD (   1) C   9 - H  17        /163. BD*(   1) C   8 - C   9            1.06    1.09    0.030
  22. CR (   1) O   1                / 42. RY*(   1) C   2                    6.03   19.45    0.307
  22. CR (   1) O   1                /148. BD*(   1) C   2 - C   3            0.55   19.34    0.093
  23. CR (   1) C   2                / 53. RY*(   3) C   3                    0.58   10.82    0.070
  23. CR (   1) C   2                /150. BD*(   1) C   3 - C   4            0.92   10.72    0.089
  23. CR (   1) C   2                /152. BD*(   1) C   3 - C   9            0.91   10.72    0.089
  24. CR (   1) C   3                / 61. RY*(   2) C   4                    1.70   10.78    0.121
  24. CR (   1) C   3                /106. RY*(   2) C   9                    1.65   10.83    0.119
  24. CR (   1) C   3                /153. BD*(   1) C   4 - C   5            0.92   10.64    0.089
  24. CR (   1) C   3                /154. BD*(   1) C   4 - H  11            0.68   10.52    0.076
  24. CR (   1) C   3                /163. BD*(   1) C   8 - C   9            0.90   10.65    0.088
  24. CR (   1) C   3                /166. BD*(   1) C   9 - H  17            0.60   10.54    0.071
  25. CR (   1) C   4                / 51. RY*(   1) C   3                    1.41   11.17    0.112
  25. CR (   1) C   4                / 70. RY*(   2) C   5                    0.97   10.78    0.092
  25. CR (   1) C   4                / 71. RY*(   3) C   5                    0.89   10.68    0.087
  25. CR (   1) C   4                /118. RY*(   1) H  11                    0.70   10.42    0.076
  25. CR (   1) C   4                /148. BD*(   1) C   2 - C   3            0.99   10.53    0.093
  25. CR (   1) C   4                /152. BD*(   1) C   3 - C   9            1.14   10.63    0.099
  25. CR (   1) C   4                /155. BD*(   1) C   5 - C   6            1.05   10.64    0.095
  25. CR (   1) C   4                /157. BD*(   1) C   5 - H  12            0.71   10.53    0.077
  26. CR (   1) C   5                / 61. RY*(   2) C   4                    0.76   10.78    0.081
  26. CR (   1) C   5                / 62. RY*(   3) C   4                    0.92   10.67    0.088
  26. CR (   1) C   5                / 78. RY*(   1) C   6                    0.52   11.24    0.069
  26. CR (   1) C   5                / 79. RY*(   2) C   6                    1.67   10.99    0.121
  26. CR (   1) C   5                /122. RY*(   1) H  12                    0.68   10.43    0.075
  26. CR (   1) C   5                /150. BD*(   1) C   3 - C   4            1.05   10.63    0.095
  26. CR (   1) C   5                /154. BD*(   1) C   4 - H  11            0.72   10.52    0.078
  26. CR (   1) C   5                /158. BD*(   1) C   6 - C   7            1.10   10.49    0.096
  26. CR (   1) C   5                /159. BD*(   1) C   6 - C   8            1.07   10.62    0.096
  27. CR (   1) C   6                / 70. RY*(   2) C   5                    1.61   10.79    0.118
  27. CR (   1) C   6                / 89. RY*(   3) C   7                    1.20   10.71    0.101
  27. CR (   1) C   6                / 97. RY*(   2) C   8                    1.70   10.81    0.121
  27. CR (   1) C   6                /153. BD*(   1) C   4 - C   5            0.95   10.65    0.090
  27. CR (   1) C   6                /157. BD*(   1) C   5 - H  12            0.66   10.54    0.075
  27. CR (   1) C   6                /163. BD*(   1) C   8 - C   9            0.92   10.67    0.089
  27. CR (   1) C   6                /165. BD*(   1) C   8 - H  16            0.63   10.54    0.073
  28. CR (   1) C   7                / 78. RY*(   1) C   6                    0.62   11.25    0.074
  28. CR (   1) C   7                /126. RY*(   1) H  13                    0.66   10.51    0.075
  28. CR (   1) C   7                /130. RY*(   1) H  14                    0.66   10.51    0.075
  28. CR (   1) C   7                /134. RY*(   1) H  15                    0.66   10.51    0.074
  28. CR (   1) C   7                /155. BD*(   1) C   5 - C   6            0.89   10.64    0.087
  28. CR (   1) C   7                /159. BD*(   1) C   6 - C   8            0.85   10.63    0.085
  29. CR (   1) C   8                / 78. RY*(   1) C   6                    0.57   11.24    0.071
  29. CR (   1) C   8                / 79. RY*(   2) C   6                    1.42   10.99    0.112
  29. CR (   1) C   8                / 81. RY*(   4) C   6                    0.54   10.83    0.068
  29. CR (   1) C   8                /105. RY*(   1) C   9                    0.56   11.13    0.071
  29. CR (   1) C   8                /106. RY*(   2) C   9                    0.53   10.83    0.067
  29. CR (   1) C   8                /107. RY*(   3) C   9                    0.98   10.69    0.091
  29. CR (   1) C   8                /138. RY*(   1) H  16                    0.66   10.43    0.074
  29. CR (   1) C   8                /152. BD*(   1) C   3 - C   9            1.03   10.63    0.094
  29. CR (   1) C   8                /155. BD*(   1) C   5 - C   6            1.05   10.63    0.095
  29. CR (   1) C   8                /158. BD*(   1) C   6 - C   7            1.05   10.48    0.094
  29. CR (   1) C   8                /166. BD*(   1) C   9 - H  17            0.73   10.54    0.079
  30. CR (   1) C   9                / 52. RY*(   2) C   3                    1.71   11.14    0.123
  30. CR (   1) C   9                / 97. RY*(   2) C   8                    0.64   10.80    0.074
  30. CR (   1) C   9                / 98. RY*(   3) C   8                    1.09   10.70    0.096
  30. CR (   1) C   9                /142. RY*(   1) H  17                    0.76   10.42    0.079
  30. CR (   1) C   9                /148. BD*(   1) C   2 - C   3            0.96   10.52    0.091
  30. CR (   1) C   9                /150. BD*(   1) C   3 - C   4            1.16   10.63    0.100
  30. CR (   1) C   9                /159. BD*(   1) C   6 - C   8            1.09   10.62    0.097
  30. CR (   1) C   9                /165. BD*(   1) C   8 - H  16            0.71   10.53    0.078
  31. LP (   1) O   1                / 42. RY*(   1) C   2                   10.94    1.23    0.104
  31. LP (   1) O   1                /148. BD*(   1) C   2 - C   3            1.75    1.11    0.040
  31. LP (   1) O   1                /149. BD*(   1) C   2 - H  10            0.92    1.06    0.028
  32. LP (   2) O   1                / 40. RY*(   8) O   1                    0.62    3.16    0.041
  32. LP (   2) O   1                / 43. RY*(   2) C   2                    3.35    1.90    0.073
  32. LP (   2) O   1                / 46. RY*(   5) C   2                    1.63    1.58    0.047
  32. LP (   2) O   1                /148. BD*(   1) C   2 - C   3           17.43    0.72    0.101
  32. LP (   2) O   1                /149. BD*(   1) C   2 - H  10           22.88    0.66    0.112
 147. BD*(   2) O   1 - C   2        / 34. RY*(   2) O   1                    0.76    1.06    0.108
 147. BD*(   2) O   1 - C   2        / 47. RY*(   6) C   2                    1.48    0.83    0.134
 147. BD*(   2) O   1 - C   2        /151. BD*(   2) C   3 - C   4          126.29    0.01    0.071
 151. BD*(   2) C   3 - C   4        / 54. RY*(   4) C   3                    1.97    0.60    0.071
 151. BD*(   2) C   3 - C   4        / 63. RY*(   4) C   4                    1.99    1.23    0.102
 151. BD*(   2) C   3 - C   4        / 72. RY*(   4) C   5                    0.55    0.55    0.036
 151. BD*(   2) C   3 - C   4        /108. RY*(   4) C   9                    0.54    1.20    0.053
 156. BD*(   2) C   5 - C   6        / 72. RY*(   4) C   5                    3.15    0.55    0.091
 156. BD*(   2) C   5 - C   6        / 84. RY*(   7) C   6                    0.55    1.62    0.066
 156. BD*(   2) C   5 - C   6        / 99. RY*(   4) C   8                    0.58    1.10    0.056
 156. BD*(   2) C   5 - C   6        /160. BD*(   1) C   7 - H  13            1.03    0.40    0.044
 156. BD*(   2) C   5 - C   6        /161. BD*(   1) C   7 - H  14            1.03    0.40    0.044
 164. BD*(   2) C   8 - C   9        /100. RY*(   5) C   8                    1.28    1.39    0.102
 164. BD*(   2) C   8 - C   9        /109. RY*(   5) C   9                    1.54    1.29    0.108


 Natural Bond Orbitals (Summary):

                                                            Principal Delocalizations
           NBO                        Occupancy    Energy   (geminal,vicinal,remote)
 ====================================================================================
 Molecular unit  1  (C8H8O)
     1. BD (   1) O   1 - C   2          1.99604    -1.06811  42(g),150(v),148(g),52(v)
     2. BD (   2) O   1 - C   2          1.97874    -0.37972  151(v)
     3. BD (   1) C   2 - C   3          1.97892    -0.65954  150(g),152(g),163(v),153(v)
                                                    33(v),60(v),105(v),146(g)
     4. BD (   1) C   2 - H  10          1.98751    -0.52398  152(v),33(v),51(v)
     5. BD (   1) C   3 - C   4          1.97224    -0.68906  152(g),153(g),157(v),166(v)
                                                    148(g),70(v),146(v),154(g)
                                                    105(v),69(v),44(v)
     6. BD (   2) C   3 - C   4          1.64081    -0.25841  147(v),164(v),156(v),72(v)
                                                    108(v),45(v),151(g)
     7. BD (   1) C   3 - C   9          1.96939    -0.68011  150(g),163(g),165(v),154(v)
                                                    148(g),97(v),166(g),149(v)
                                                    42(v),60(v),96(v)
     8. BD (   1) C   4 - C   5          1.97619    -0.69153  150(g),155(g),158(v),148(v)
                                                    52(v),79(v),154(g),157(g)
                                                    78(v)
     9. BD (   1) C   4 - H  11          1.97916    -0.51960  152(v),155(v),150(g),153(g)
                                                    51(v),69(v)
    10. BD (   1) C   5 - C   6          1.97180    -0.68746  159(g),153(g),165(v),154(v)
                                                    158(g),61(v),157(g),96(v)
                                                    87(v),60(v),160(v),161(v)
    11. BD (   2) C   5 - C   6          1.63665    -0.25679  151(v),164(v),161(v),160(v)
                                                    64(v),99(v),88(v)
    12. BD (   1) C   5 - H  12          1.98022    -0.51480  159(v),150(v),155(g),153(g)
                                                    78(v),60(v)
    13. BD (   1) C   6 - C   7          1.98034    -0.62949  155(g),153(v),159(g),163(v)
                                                    96(v),69(v),162(g),160(g)
                                                    161(g)
    14. BD (   1) C   6 - C   8          1.97131    -0.68239  155(g),163(g),157(v),166(v)
                                                    106(v),158(g),165(g),87(v)
                                                    162(v),69(v)
    15. BD (   1) C   7 - H  13          1.97680    -0.49829  156(v),155(v),80(v)
    16. BD (   1) C   7 - H  14          1.97679    -0.49829  156(v),155(v),80(v)
    17. BD (   1) C   7 - H  15          1.98971    -0.50181  159(v)
    18. BD (   1) C   8 - C   9          1.97641    -0.69261  159(g),152(g),148(v),158(v)
                                                    51(v),166(g),165(g),79(v)
                                                    78(v)
    19. BD (   2) C   8 - C   9          1.67213    -0.25894  156(v),151(v),54(v),99(g)
                                                    84(v)
    20. BD (   1) C   8 - H  16          1.97994    -0.51288  155(v),152(v),163(g),159(g)
                                                    78(v),105(v)
    21. BD (   1) C   9 - H  17          1.97852    -0.50900  150(v),159(v),163(g),152(g)
                                                    96(v)
    22. CR (   1) O   1                  1.99975   -18.88372  42(v),148(v)
    23. CR (   1) C   2                  1.99929   -10.15939  150(v),152(v),53(v)
    24. CR (   1) C   3                  1.99880   -10.06857  61(v),106(v),153(v),163(v)
                                                    154(v),166(v),150(g)
    25. CR (   1) C   4                  1.99891   -10.07554  51(v),152(v),155(v),148(v)
                                                    70(v),71(v),157(v),118(v)
    26. CR (   1) C   5                  1.99887   -10.06898  79(v),158(v),159(v),150(v)
                                                    62(v),61(v),154(v),122(v)
                                                    78(v)
    27. CR (   1) C   6                  1.99887   -10.08218  97(v),70(v),89(v),153(v)
                                                    163(v),157(v),165(v)
    28. CR (   1) C   7                  1.99919   -10.08057  155(v),159(v),126(v),130(v)
                                                    134(v),78(v)
    29. CR (   1) C   8                  1.99887   -10.06797  79(v),155(v),158(v),152(v)
                                                    107(v),166(v),138(v),78(v)
                                                    105(v),81(v),106(v)
    30. CR (   1) C   9                  1.99891   -10.06959  52(v),150(v),159(v),98(v)
                                                    148(v),142(v),165(v),97(v)
    31. LP (   1) O   1                  1.98197    -0.66059  42(v),148(v),149(v)
    32. LP (   2) O   1                  1.87966    -0.26351  149(v),148(v),43(v),46(v)
                                                    40(g)
    33. RY*(   1) O   1                  0.00299     1.19389   
    34. RY*(   2) O   1                  0.00040     1.07925   
    35. RY*(   3) O   1                  0.00016     1.38186   
    36. RY*(   4) O   1                  0.00004     1.72040   
    37. RY*(   5) O   1                  0.00001     2.69405   
    38. RY*(   6) O   1                  0.00000     2.68825   
    39. RY*(   7) O   1                  0.00000     2.76485   
    40. RY*(   8) O   1                  0.00000     2.89371   
    41. RY*(   9) O   1                  0.00000     2.79205   
    42. RY*(   1) C   2                  0.01470     0.56791   
    43. RY*(   2) C   2                  0.00682     1.63518   
    44. RY*(   3) C   2                  0.00256     0.90585   
    45. RY*(   4) C   2                  0.00196     1.60766   
    46. RY*(   5) C   2                  0.00061     1.31757   
    47. RY*(   6) C   2                  0.00010     0.85047   
    48. RY*(   7) C   2                  0.00002     2.25054   
    49. RY*(   8) C   2                  0.00002     2.13809   
    50. RY*(   9) C   2                  0.00001     1.82182   
    51. RY*(   1) C   3                  0.00652     1.09252   
    52. RY*(   2) C   3                  0.00405     1.06925   
    53. RY*(   3) C   3                  0.00192     0.66521   
    54. RY*(   4) C   3                  0.00090     0.62350   
    55. RY*(   5) C   3                  0.00070     1.91266   
    56. RY*(   6) C   3                  0.00025     1.87712   
    57. RY*(   7) C   3                  0.00022     2.40394   
    58. RY*(   8) C   3                  0.00017     2.20938   
    59. RY*(   9) C   3                  0.00003     2.19364   
    60. RY*(   1) C   4                  0.00602     1.12915   
    61. RY*(   2) C   4                  0.00278     0.70900   
    62. RY*(   3) C   4                  0.00096     0.60586   
    63. RY*(   4) C   4                  0.00083     1.25433   
    64. RY*(   5) C   4                  0.00070     1.26393   
    65. RY*(   6) C   4                  0.00012     2.35365   
    66. RY*(   7) C   4                  0.00004     2.36944   
    67. RY*(   8) C   4                  0.00001     1.85207   
    68. RY*(   9) C   4                  0.00001     2.21856   
    69. RY*(   1) C   5                  0.00574     1.14572   
    70. RY*(   2) C   5                  0.00257     0.70401   
    71. RY*(   3) C   5                  0.00100     0.59984   
    72. RY*(   4) C   5                  0.00087     0.57583   
    73. RY*(   5) C   5                  0.00057     1.93039   
    74. RY*(   6) C   5                  0.00012     2.36450   
    75. RY*(   7) C   5                  0.00004     2.34391   
    76. RY*(   8) C   5                  0.00002     1.87589   
    77. RY*(   9) C   5                  0.00001     2.22012   
    78. RY*(   1) C   6                  0.00558     1.17270   
    79. RY*(   2) C   6                  0.00304     0.91820   
    80. RY*(   3) C   6                  0.00178     0.88670   
    81. RY*(   4) C   6                  0.00086     0.76214   
    82. RY*(   5) C   6                  0.00071     1.87571   
    83. RY*(   6) C   6                  0.00037     2.30229   
    84. RY*(   7) C   6                  0.00022     1.64970   
    85. RY*(   8) C   6                  0.00013     2.12400   
    86. RY*(   9) C   6                  0.00002     2.17367   
    87. RY*(   1) C   7                  0.00405     0.69050   
    88. RY*(   2) C   7                  0.00113     1.05672   
    89. RY*(   3) C   7                  0.00076     0.62832   
    90. RY*(   4) C   7                  0.00008     1.01291   
    91. RY*(   5) C   7                  0.00002     2.05623   
    92. RY*(   6) C   7                  0.00001     1.67478   
    93. RY*(   7) C   7                  0.00001     2.26939   
    94. RY*(   8) C   7                  0.00000     2.21687   
    95. RY*(   9) C   7                  0.00000     2.19605   
    96. RY*(   1) C   8                  0.00590     1.13148   
    97. RY*(   2) C   8                  0.00274     0.72559   
    98. RY*(   3) C   8                  0.00097     0.63007   
    99. RY*(   4) C   8                  0.00072     1.12881   
   100. RY*(   5) C   8                  0.00047     1.42352   
   101. RY*(   6) C   8                  0.00012     2.33194   
   102. RY*(   7) C   8                  0.00005     2.37548   
   103. RY*(   8) C   8                  0.00001     1.84099   
   104. RY*(   9) C   8                  0.00001     2.21320   
   105. RY*(   1) C   9                  0.00689     1.05942   
   106. RY*(   2) C   9                  0.00378     0.76011   
   107. RY*(   3) C   9                  0.00100     0.62138   
   108. RY*(   4) C   9                  0.00087     1.22481   
   109. RY*(   5) C   9                  0.00047     1.32378   
   110. RY*(   6) C   9                  0.00012     2.38400   
   111. RY*(   7) C   9                  0.00007     2.37676   
   112. RY*(   8) C   9                  0.00000     1.84379   
   113. RY*(   9) C   9                  0.00001     2.22087   
   114. RY*(   1) H  10                  0.00456     0.34285   
   115. RY*(   2) H  10                  0.00007     1.88898   
   116. RY*(   3) H  10                  0.00007     2.28205   
   117. RY*(   4) H  10                  0.00004     1.61695   
   118. RY*(   1) H  11                  0.00240     0.34832   
   119. RY*(   2) H  11                  0.00018     1.64194   
   120. RY*(   3) H  11                  0.00009     1.98046   
   121. RY*(   4) H  11                  0.00006     2.33764   
   122. RY*(   1) H  12                  0.00171     0.36202   
   123. RY*(   2) H  12                  0.00018     1.64634   
   124. RY*(   3) H  12                  0.00007     2.21420   
   125. RY*(   4) H  12                  0.00007     2.10104   
   126. RY*(   1) H  13                  0.00142     0.42701   
   127. RY*(   2) H  13                  0.00022     1.78619   
   128. RY*(   3) H  13                  0.00015     1.76818   
   129. RY*(   4) H  13                  0.00003     2.22002   
   130. RY*(   1) H  14                  0.00142     0.42701   
   131. RY*(   2) H  14                  0.00022     1.78619   
   132. RY*(   3) H  14                  0.00015     1.76818   
   133. RY*(   4) H  14                  0.00003     2.22002   
   134. RY*(   1) H  15                  0.00132     0.42699   
   135. RY*(   2) H  15                  0.00018     1.73761   
   136. RY*(   3) H  15                  0.00013     1.79364   
   137. RY*(   4) H  15                  0.00003     2.23355   
   138. RY*(   1) H  16                  0.00174     0.35738   
   139. RY*(   2) H  16                  0.00018     1.64987   
   140. RY*(   3) H  16                  0.00008     1.97980   
   141. RY*(   4) H  16                  0.00006     2.33415   
   142. RY*(   1) H  17                  0.00386     0.35007   
   143. RY*(   2) H  17                  0.00015     1.65943   
   144. RY*(   3) H  17                  0.00009     2.00509   
   145. RY*(   4) H  17                  0.00007     2.36080   
   146. BD*(   1) O   1 - C   2          0.00380     0.61634   
   147. BD*(   2) O   1 - C   2          0.10998     0.01568  151(v),47(g),34(g)
   148. BD*(   1) C   2 - C   3          0.05939     0.45324   
   149. BD*(   1) C   2 - H  10          0.06528     0.39983   
   150. BD*(   1) C   3 - C   4          0.02491     0.56383   
   151. BD*(   2) C   3 - C   4          0.37151     0.02769  156(v),164(v),147(v),63(g)
                                                    54(g),72(v),108(v)
   152. BD*(   1) C   3 - C   9          0.02733     0.55791   
   153. BD*(   1) C   4 - C   5          0.01552     0.57042   
   154. BD*(   1) C   4 - H  11          0.01620     0.45186   
   155. BD*(   1) C   5 - C   6          0.02604     0.56333   
   156. BD*(   2) C   5 - C   6          0.32758     0.03027  151(v),164(v),72(g),161(v)
                                                    160(v),99(v),84(g)
   157. BD*(   1) C   5 - H  12          0.01507     0.45544   
   158. BD*(   1) C   6 - C   7          0.01716     0.41675   
   159. BD*(   1) C   6 - C   8          0.02700     0.55284   
   160. BD*(   1) C   7 - H  13          0.00801     0.42948   
   161. BD*(   1) C   7 - H  14          0.00801     0.42948   
   162. BD*(   1) C   7 - H  15          0.00427     0.43562   
   163. BD*(   1) C   8 - C   9          0.01518     0.58479   
   164. BD*(   2) C   8 - C   9          0.27194     0.03327  156(v),151(v),109(g),100(g)
   165. BD*(   1) C   8 - H  16          0.01517     0.45654   
   166. BD*(   1) C   9 - H  17          0.01645     0.47149   
       -------------------------------
              Total Lewis   62.42271  ( 97.5355%)
        Valence non-Lewis    1.44578  (  2.2590%)
        Rydberg non-Lewis    0.13151  (  0.2055%)
       -------------------------------
            Total unit  1   64.00000  (100.0000%)
           Charge unit  1    0.00000
 Unable to Open any file for archive entry.
 1\1\GINC-COMPUTE-0-14\SP\RB3LYP\def2SVP\C8H8O1\ZAHRT2\08-Jan-2021\0\\#
  b3lyp/def2svp geom=NewRedundant pop=NBO\\87\\0,1\O,0,3.8027911501,-0.
 5803502539,-0.5383004296\C,0,3.0601603235,0.1318911793,0.0986053254\C,
 0,1.5822475126,0.0692855616,0.0519536453\C,0,0.812206741,0.9415926597,
 0.8311511461\C,0,-0.5812439177,0.8822084156,0.7868498271\C,0,-1.233707
 7683,-0.0480977068,-0.0352446833\C,0,-2.7368003335,-0.1227469015,-0.09
 24436584\C,0,-0.4498263938,-0.9213421454,-0.8153583423\C,0,0.937336798
 3,-0.8667549548,-0.7752780853\H,0,3.4668278596,0.9152607259,0.79171736
 19\H,0,1.3108039396,1.6712904354,1.4760518127\H,0,-1.1745357201,1.5668
 100326,1.3983119446\H,0,-3.0945760217,-1.1217741989,0.2069653356\H,0,-
 3.1025824221,0.0542673045,-1.1174193464\H,0,-3.2065753365,0.6189924851
 ,0.5690524625\H,0,-0.9462313873,-1.6515053464,-1.4606837669\H,0,1.5537
 049762,-1.5390272921,-1.375930549\\Version=ES64L-G16RevC.01\State=1-A\
 HF=-384.6145425\RMSD=9.479e-09\Dipole=-1.3456393,0.4010904,0.3642702\Q
 uadrupole=-3.0159168,1.7824015,1.2335153,3.0206885,2.6964197,2.1485826
 \PG=C01 [X(C8H8O1)]\\@
 The archive entry for this job was punched.


 THE SOLUTION TO A PROBLEM CHANGES THE PROBLEM.

                                 -- JOHN PEERS
           PAUL DICKSON'S "THE OFFICIAL RULES"
 File lengths (MBytes):  RWF=     19 Int=      0 D2E=      0 Chk=      3 Scr=      1
 Normal termination of Gaussian 16
