# Supplementary material for: Machine-Learning-Guided Discovery of Electrochemical Reactions
Source: J Am Chem Soc. 2022 Dec 2;144(49):22599–610. doi: 10.1021/jacs.2c08997 (PMC9756344; doi:10.1021/jacs.2c08997)
Supplement: Supplementary file 3 — ja2c08997_si_003.zip [file ja2c08997_si_003.zip › Oxidation Site Selectivity/Nlogs_notimes/97.log]

 Entering Gaussian System, Link 0=g16
 Input=97.com
 Output=97.log
 Initial command:
  
 Copyright (c) 1988-2019, Gaussian, Inc.  All Rights Reserved.
  
 This is part of the Gaussian(R) 16 program.  It is based on
 the Gaussian(R) 09 system (copyright 2009, Gaussian, Inc.),
 the Gaussian(R) 03 system (copyright 2003, Gaussian, Inc.),
 the Gaussian(R) 98 system (copyright 1998, Gaussian, Inc.),
 the Gaussian(R) 94 system (copyright 1995, Gaussian, Inc.),
 the Gaussian 92(TM) system (copyright 1992, Gaussian, Inc.),
 the Gaussian 90(TM) system (copyright 1990, Gaussian, Inc.),
 the Gaussian 88(TM) system (copyright 1988, Gaussian, Inc.),
 the Gaussian 86(TM) system (copyright 1986, Carnegie Mellon
 University), and the Gaussian 82(TM) system (copyright 1983,
 Carnegie Mellon University). Gaussian is a federally registered
 trademark of Gaussian, Inc.
  
 This software contains proprietary and confidential information,
 including trade secrets, belonging to Gaussian, Inc.
  
 This software is provided under written license and may be
 used, copied, transmitted, or stored only in accord with that
 written license.
  
 The following legend is applicable only to US Government
 contracts under FAR:
  
                    RESTRICTED RIGHTS LEGEND
  
 Use, reproduction and disclosure by the US Government is
 subject to restrictions as set forth in subparagraphs (a)
 and (c) of the Commercial Computer Software - Restricted
 Rights clause in FAR 52.227-19.
  
 Gaussian, Inc.
 340 Quinnipiac St., Bldg. 40, Wallingford CT 06492
  
  
 ---------------------------------------------------------------
 Warning -- This program may not be used in any manner that
 competes with the business of Gaussian, Inc. or will provide
 assistance to any competitor of Gaussian, Inc.  The licensee
 of this program is prohibited from giving any competitor of
 Gaussian, Inc. access to this program.  By using this program,
 the user acknowledges that Gaussian, Inc. is engaged in the
 business of creating and licensing software in the field of
 computational chemistry and represents and warrants to the
 licensee that it is not a competitor of Gaussian, Inc. and that
 it will not use this program in any manner prohibited above.
 ---------------------------------------------------------------
  

 Cite this work as:
 Gaussian 16, Revision C.01,
 M. J. Frisch, G. W. Trucks, H. B. Schlegel, G. E. Scuseria, 
 M. A. Robb, J. R. Cheeseman, G. Scalmani, V. Barone, 
 G. A. Petersson, H. Nakatsuji, X. Li, M. Caricato, A. V. Marenich, 
 J. Bloino, B. G. Janesko, R. Gomperts, B. Mennucci, H. P. Hratchian, 
 J. V. Ortiz, A. F. Izmaylov, J. L. Sonnenberg, D. Williams-Young, 
 F. Ding, F. Lipparini, F. Egidi, J. Goings, B. Peng, A. Petrone, 
 T. Henderson, D. Ranasinghe, V. G. Zakrzewski, J. Gao, N. Rega, 
 G. Zheng, W. Liang, M. Hada, M. Ehara, K. Toyota, R. Fukuda, 
 J. Hasegawa, M. Ishida, T. Nakajima, Y. Honda, O. Kitao, H. Nakai, 
 T. Vreven, K. Throssell, J. A. Montgomery, Jr., J. E. Peralta, 
 F. Ogliaro, M. J. Bearpark, J. J. Heyd, E. N. Brothers, K. N. Kudin, 
 V. N. Staroverov, T. A. Keith, R. Kobayashi, J. Normand, 
 K. Raghavachari, A. P. Rendell, J. C. Burant, S. S. Iyengar, 
 J. Tomasi, M. Cossi, J. M. Millam, M. Klene, C. Adamo, R. Cammi, 
 J. W. Ochterski, R. L. Martin, K. Morokuma, O. Farkas, 
 J. B. Foresman, and D. J. Fox, Gaussian, Inc., Wallingford CT, 2019.
 
 ******************************************
 Gaussian 16:  ES64L-G16RevC.01  3-Jul-2019
                 8-Jan-2021 
 ******************************************
 %nprocshared=16
 Will use up to   16 processors via shared memory.
 %mem=7GB
 -----------------------------------------
 # b3lyp/def2svp geom=NewRedundant pop=NBO
 -----------------------------------------
 1/29=4000,38=1,172=1/1;
 2/12=2,17=6,18=5,40=1/2;
 3/5=43,7=101,11=2,25=1,30=1,74=-5/1,2,3;
 4//1;
 5/5=2,38=5/2;
 6/7=2,8=2,9=2,10=2,28=1,40=1/1,7;
 99/5=1,9=1/99;
 --
 97
 --
 Symbolic Z-matrix:
 Charge =  0 Multiplicity = 1
 C                    -0.14245   2.40875  -0.60536 
 O                    -0.91814   3.32388  -0.78567 
 C                    -0.56301   1.03883  -0.22654 
 C                    -1.9281    0.76408  -0.06236 
 C                    -2.36921  -0.50755   0.29278 
 C                    -1.42684  -1.52278   0.48716 
 C                    -0.06012  -1.27919   0.33083 
 C                     0.38297   0.00385  -0.02736 
 O                     1.68479   0.32736  -0.19963 
 C                     2.67851  -0.65748  -0.01654 
 H                     0.95617   2.55567  -0.71854 
 H                    -2.62432   1.58971  -0.22528 
 H                    -3.43437  -0.71133   0.41817 
 H                    -1.75609  -2.5269    0.76628 
 H                     0.64975  -2.09001   0.48903 
 H                     3.64137  -0.16674  -0.20817 
 H                     2.67435  -1.05323   1.01422 
 H                     2.55472  -1.49691  -0.72303 
 
                          Input orientation:                          
 ---------------------------------------------------------------------
 Center     Atomic      Atomic             Coordinates (Angstroms)
 Number     Number       Type             X           Y           Z
 ---------------------------------------------------------------------
      1          6           0       -0.142446    2.408745   -0.605360
      2          8           0       -0.918141    3.323883   -0.785665
      3          6           0       -0.563008    1.038830   -0.226536
      4          6           0       -1.928101    0.764079   -0.062362
      5          6           0       -2.369209   -0.507548    0.292776
      6          6           0       -1.426835   -1.522783    0.487161
      7          6           0       -0.060122   -1.279195    0.330835
      8          6           0        0.382972    0.003852   -0.027356
      9          8           0        1.684795    0.327363   -0.199625
     10          6           0        2.678508   -0.657479   -0.016537
     11          1           0        0.956170    2.555668   -0.718543
     12          1           0       -2.624318    1.589707   -0.225275
     13          1           0       -3.434373   -0.711333    0.418171
     14          1           0       -1.756087   -2.526903    0.766277
     15          1           0        0.649746   -2.090012    0.489025
     16          1           0        3.641372   -0.166741   -0.208173
     17          1           0        2.674355   -1.053230    1.014218
     18          1           0        2.554722   -1.496906   -0.723030
 ---------------------------------------------------------------------
                    Distance matrix (angstroms):
                    1          2          3          4          5
     1  C    0.000000
     2  O    1.213132   0.000000
     3  C    1.482244   2.379120   0.000000
     4  C    2.487636   2.845309   1.402113   0.000000
     5  C    3.777550   4.236567   2.433790   1.392025   0.000000
     6  C    4.277870   5.036768   2.795965   2.404783   1.398770
     7  C    3.805803   4.813636   2.436554   2.796233   2.434907
     8  C    2.528569   3.645618   1.416238   2.433151   2.817537
     9  O    2.799211   4.012213   2.357865   3.641782   4.168271
    10  C    4.207877   5.420211   3.664559   4.821180   5.059408
    11  H    1.114161   2.026746   2.202446   3.458234   4.632948
    12  H    2.641018   2.496487   2.133651   1.092209   2.175301
    13  H    4.649655   4.905468   3.423954   2.162547   1.091708
    14  H    5.370833   6.110841   3.888904   3.398058   2.162850
    15  H    4.697240   5.778700   3.431101   3.885249   3.414206
    16  H    4.594363   5.771232   4.373849   5.648603   6.041042
    17  H    4.747912   5.941778   4.049284   5.064013   5.124040
    18  H    4.747912   5.941776   4.049284   5.064013   5.124040
                    6          7          8          9         10
     6  C    0.000000
     7  C    1.397025   0.000000
     8  C    2.422962   1.403867   0.000000
     9  O    3.684692   2.430462   1.352434   0.000000
    10  C    4.225673   2.829716   2.388926   1.410993   0.000000
    11  H    4.875059   4.103683   2.705191   2.401149   3.712624
    12  H    3.410150   3.887796   3.405569   4.490281   5.763106
    13  H    2.166430   3.422816   3.909233   5.259890   6.128555
    14  H    1.092964   2.150043   3.407367   4.573781   4.875775
    15  H    2.152660   1.089202   2.173036   2.718320   2.534486
    16  H    5.292359   3.902453   3.267870   2.018021   1.097568
    17  H    4.161494   2.827620   2.729970   2.087745   1.104125
    18  H    4.161494   2.827620   2.729970   2.087745   1.104125
                   11         12         13         14         15
    11  H    0.000000
    12  H    3.741162   0.000000
    13  H    5.589480   2.522895   0.000000
    14  H    5.949249   4.322439   2.496821   0.000000
    15  H    4.809830   4.976952   4.311126   2.460849   0.000000
    16  H    3.857758   6.507248   7.124259   5.970971   3.624208
    17  H    4.356462   6.049578   6.147253   4.675682   2.334478
    18  H    4.356460   6.049578   6.147253   4.675682   2.334477
                   16         17         18
    16  H    0.000000
    17  H    1.793105   0.000000
    18  H    1.793105   1.796996   0.000000
 Stoichiometry    C8H8O2
 Framework group  C1[X(C8H8O2)]
 Deg. of freedom    48
 Full point group                 C1      NOp   1
 Largest Abelian subgroup         C1      NOp   1
 Largest concise Abelian subgroup C1      NOp   1
                         Standard orientation:                         
 ---------------------------------------------------------------------
 Center     Atomic      Atomic             Coordinates (Angstroms)
 Number     Number       Type             X           Y           Z
 ---------------------------------------------------------------------
      1          6           0       -1.353676   -1.608534   -0.000002
      2          8           0       -2.550216   -1.808491    0.000002
      3          6           0       -0.747538   -0.255891   -0.000001
      4          6           0       -1.585490    0.868278   -0.000001
      5          6           0       -1.060841    2.157649   -0.000000
      6          6           0        0.327884    2.324979    0.000001
      7          6           0        1.188007    1.224130    0.000001
      8          6           0        0.657165   -0.075504   -0.000000
      9          8           0        1.414927   -1.195716   -0.000001
     10          6           0        2.821677   -1.086371    0.000000
     11          1           0       -0.629406   -2.455167    0.000003
     12          1           0       -2.662293    0.685479   -0.000002
     13          1           0       -1.721811    3.026524    0.000000
     14          1           0        0.756447    3.330416    0.000002
     15          1           0        2.265078    1.386242    0.000001
     16          1           0        3.213041   -2.111793    0.000000
     17          1           0        3.189058   -0.560228   -0.898497
     18          1           0        3.189057   -0.560229    0.898499
 ---------------------------------------------------------------------
 Rotational constants (GHZ):           1.6665996           1.3401070           0.7463836
 Standard basis: def2SVP (5D, 7F)
 There are   190 symmetry adapted cartesian basis functions of A   symmetry.
 There are   180 symmetry adapted basis functions of A   symmetry.
   180 basis functions,   306 primitive gaussians,   190 cartesian basis functions
    36 alpha electrons       36 beta electrons
       nuclear repulsion energy       491.3073297615 Hartrees.
 NAtoms=   18 NActive=   18 NUniq=   18 SFac= 1.00D+00 NAtFMM=   60 NAOKFM=F Big=F
 Integral buffers will be    131072 words long.
 Raffenetti 2 integral format.
 Two-electron integral symmetry is turned on.
 One-electron integrals computed using PRISM.
   1 Symmetry operations used in ECPInt.
 ECPInt:  NShTT=    3570 NPrTT=   13034 LenC2=    3513 LenP2D=    9959.
 LDataN:  DoStor=T MaxTD1= 4 Len=   56
 NBasis=   180 RedAO= T EigKep=  2.57D-04  NBF=   180
 NBsUse=   180 1.00D-06 EigRej= -1.00D+00 NBFU=   180
 ExpMin= 1.22D-01 ExpMax= 2.27D+03 ExpMxC= 3.41D+02 IAcc=3 IRadAn=         5 AccDes= 0.00D+00
 Harris functional with IExCor=  402 and IRadAn=       5 diagonalized for initial guess.
 HarFok:  IExCor=  402 AccDes= 0.00D+00 IRadAn=         5 IDoV= 1 UseB2=F ITyADJ=14
 ICtDFT=  3500011 ScaDFX=  1.000000  1.000000  1.000000  1.000000
 FoFCou: FMM=F IPFlag=           0 FMFlag=      100000 FMFlg1=           0
         NFxFlg=           0 DoJE=T BraDBF=F KetDBF=T FulRan=T
         wScrn=  0.000000 ICntrl=       500 IOpCl=  0 I1Cent=   200000004 NGrid=           0
         NMat0=    1 NMatS0=      1 NMatT0=    0 NMatD0=    1 NMtDS0=    0 NMtDT0=    0
 Petite list used in FoFCou.
 Requested convergence on RMS density matrix=1.00D-08 within 128 cycles.
 Requested convergence on MAX density matrix=1.00D-06.
 Requested convergence on             energy=1.00D-06.
 No special actions if energy rises.
 Integral accuracy reduced to 1.0D-05 until final iterations.
 Initial convergence to 1.0D-05 achieved.  Increase integral accuracy.
 SCF Done:  E(RB3LYP) =  -459.762323583     A.U. after   15 cycles
            NFock= 15  Conv=0.46D-08     -V/T= 2.0101

 **********************************************************************

            Population analysis using the SCF Density.

 **********************************************************************

 Orbital symmetries:
       Occupied  (A) (A) (A) (A) (A) (A) (A) (A) (A) (A) (A) (A)
                 (A) (A) (A) (A) (A) (A) (A) (A) (A) (A) (A) (A)
                 (A) (A) (A) (A) (A) (A) (A) (A) (A) (A) (A) (A)
       Virtual   (A) (A) (A) (A) (A) (A) (A) (A) (A) (A) (A) (A)
                 (A) (A) (A) (A) (A) (A) (A) (A) (A) (A) (A) (A)
                 (A) (A) (A) (A) (A) (A) (A) (A) (A) (A) (A) (A)
                 (A) (A) (A) (A) (A) (A) (A) (A) (A) (A) (A) (A)
                 (A) (A) (A) (A) (A) (A) (A) (A) (A) (A) (A) (A)
                 (A) (A) (A) (A) (A) (A) (A) (A) (A) (A) (A) (A)
                 (A) (A) (A) (A) (A) (A) (A) (A) (A) (A) (A) (A)
                 (A) (A) (A) (A) (A) (A) (A) (A) (A) (A) (A) (A)
                 (A) (A) (A) (A) (A) (A) (A) (A) (A) (A) (A) (A)
                 (A) (A) (A) (A) (A) (A) (A) (A) (A) (A) (A) (A)
                 (A) (A) (A) (A) (A) (A) (A) (A) (A) (A) (A) (A)
                 (A) (A) (A) (A) (A) (A) (A) (A) (A) (A) (A) (A)
 The electronic state is 1-A.
 Alpha  occ. eigenvalues --  -19.18302 -19.12065 -10.26911 -10.26467 -10.26045
 Alpha  occ. eigenvalues --  -10.21019 -10.20292 -10.20220 -10.19681 -10.19622
 Alpha  occ. eigenvalues --   -1.07946  -1.02277  -0.85985  -0.77445  -0.75582
 Alpha  occ. eigenvalues --   -0.70717  -0.64909  -0.60296  -0.57325  -0.54528
 Alpha  occ. eigenvalues --   -0.51017  -0.48873  -0.48564  -0.45609  -0.45209
 Alpha  occ. eigenvalues --   -0.43179  -0.42148  -0.41027  -0.38824  -0.37440
 Alpha  occ. eigenvalues --   -0.36975  -0.34660  -0.33958  -0.26816  -0.24895
 Alpha  occ. eigenvalues --   -0.24094
 Alpha virt. eigenvalues --   -0.06351  -0.00886   0.03479   0.04987   0.06586
 Alpha virt. eigenvalues --    0.09426   0.10649   0.11036   0.11924   0.13584
 Alpha virt. eigenvalues --    0.14477   0.15345   0.16045   0.22905   0.24071
 Alpha virt. eigenvalues --    0.26055   0.28261   0.29004   0.31055   0.33558
 Alpha virt. eigenvalues --    0.35082   0.38768   0.40289   0.41332   0.42768
 Alpha virt. eigenvalues --    0.43756   0.45189   0.45582   0.47972   0.48556
 Alpha virt. eigenvalues --    0.49415   0.52554   0.53773   0.54465   0.57091
 Alpha virt. eigenvalues --    0.58515   0.59722   0.61715   0.61803   0.63270
 Alpha virt. eigenvalues --    0.63412   0.63825   0.65213   0.65953   0.66013
 Alpha virt. eigenvalues --    0.68134   0.71352   0.71906   0.72643   0.73695
 Alpha virt. eigenvalues --    0.74671   0.78189   0.80857   0.84204   0.87329
 Alpha virt. eigenvalues --    0.89650   0.94611   1.00069   1.00549   1.03003
 Alpha virt. eigenvalues --    1.09958   1.10161   1.15830   1.16920   1.17250
 Alpha virt. eigenvalues --    1.20546   1.20863   1.23543   1.24277   1.28021
 Alpha virt. eigenvalues --    1.28543   1.29276   1.31294   1.43957   1.44163
 Alpha virt. eigenvalues --    1.47112   1.48840   1.49399   1.53258   1.62191
 Alpha virt. eigenvalues --    1.65059   1.66891   1.67617   1.69484   1.70072
 Alpha virt. eigenvalues --    1.72440   1.73401   1.74235   1.74500   1.77420
 Alpha virt. eigenvalues --    1.78399   1.79979   1.82109   1.82449   1.84748
 Alpha virt. eigenvalues --    1.86345   1.91860   1.94049   1.94292   1.95051
 Alpha virt. eigenvalues --    1.97764   2.02153   2.02251   2.06133   2.11453
 Alpha virt. eigenvalues --    2.14451   2.15911   2.17246   2.22623   2.24052
 Alpha virt. eigenvalues --    2.25664   2.28269   2.29176   2.30333   2.32544
 Alpha virt. eigenvalues --    2.36842   2.42806   2.48590   2.50893   2.56228
 Alpha virt. eigenvalues --    2.61114   2.61671   2.62960   2.64902   2.69918
 Alpha virt. eigenvalues --    2.71280   2.71613   2.77607   2.80243   2.81349
 Alpha virt. eigenvalues --    2.84259   2.86487   2.93611   2.97685   3.02130
 Alpha virt. eigenvalues --    3.06105   3.06352   3.14946   3.15789   3.38357
 Alpha virt. eigenvalues --    3.44003   3.49630   3.62663   3.68958
          Condensed to atoms (all electrons):
               1          2          3          4          5          6
     1  C    4.669409   0.695830   0.137138  -0.044842   0.018795  -0.002103
     2  O    0.695830   7.645844  -0.135628   0.010719   0.001690  -0.000028
     3  C    0.137138  -0.135628   5.929222   0.266506   0.091309  -0.147725
     4  C   -0.044842   0.010719   0.266506   5.134172   0.203180   0.121819
     5  C    0.018795   0.001690   0.091309   0.203180   5.185364   0.211012
     6  C   -0.002103  -0.000028  -0.147725   0.121819   0.211012   5.121692
     7  C    0.012368  -0.000113   0.039792  -0.136271   0.102978   0.217181
     8  C   -0.072761   0.003431   0.172931   0.050946  -0.160909   0.135530
     9  O    0.005646   0.000071  -0.102061   0.002138   0.000050   0.004440
    10  C   -0.000149   0.000000   0.008507  -0.000162   0.000045   0.000835
    11  H    0.425134  -0.041344  -0.136718   0.013249   0.000041  -0.000210
    12  H   -0.016980   0.023444  -0.086877   0.445597  -0.074454   0.014812
    13  H   -0.000276  -0.000005   0.016020  -0.079695   0.450271  -0.078385
    14  H    0.000038   0.000000  -0.001579   0.014703  -0.073958   0.436112
    15  H   -0.000137   0.000001   0.016458  -0.002178   0.016081  -0.070251
    16  H   -0.000097  -0.000001   0.000142   0.000023   0.000004  -0.000044
    17  H    0.000096   0.000000  -0.000529  -0.000030  -0.000060   0.000524
    18  H    0.000096   0.000000  -0.000529  -0.000030  -0.000060   0.000524
               7          8          9         10         11         12
     1  C    0.012368  -0.072761   0.005646  -0.000149   0.425134  -0.016980
     2  O   -0.000113   0.003431   0.000071   0.000000  -0.041344   0.023444
     3  C    0.039792   0.172931  -0.102061   0.008507  -0.136718  -0.086877
     4  C   -0.136271   0.050946   0.002138  -0.000162   0.013249   0.445597
     5  C    0.102978  -0.160909   0.000050   0.000045   0.000041  -0.074454
     6  C    0.217181   0.135530   0.004440   0.000835  -0.000210   0.014812
     7  C    5.316791   0.203346  -0.078586  -0.002697   0.000304  -0.002471
     8  C    0.203346   5.156425   0.427580  -0.053331  -0.014726   0.017953
     9  O   -0.078586   0.427580   7.816117   0.312920   0.013734  -0.000070
    10  C   -0.002697  -0.053331   0.312920   4.367510  -0.000482   0.000012
    11  H    0.000304  -0.014726   0.013734  -0.000482   0.751048   0.001772
    12  H   -0.002471   0.017953  -0.000070   0.000012   0.001772   0.691540
    13  H    0.015849  -0.001518   0.000006  -0.000000   0.000006  -0.011487
    14  H   -0.069275   0.015452  -0.000083  -0.000056   0.000002  -0.000314
    15  H    0.449438  -0.090962  -0.008663   0.009425   0.000049   0.000021
    16  H   -0.000096   0.004947  -0.024668   0.393231  -0.000170  -0.000000
    17  H    0.008414  -0.007921  -0.028825   0.391596   0.000085  -0.000001
    18  H    0.008414  -0.007921  -0.028825   0.391596   0.000085  -0.000001
              13         14         15         16         17         18
     1  C   -0.000276   0.000038  -0.000137  -0.000097   0.000096   0.000096
     2  O   -0.000005   0.000000   0.000001  -0.000001   0.000000   0.000000
     3  C    0.016020  -0.001579   0.016458   0.000142  -0.000529  -0.000529
     4  C   -0.079695   0.014703  -0.002178   0.000023  -0.000030  -0.000030
     5  C    0.450271  -0.073958   0.016081   0.000004  -0.000060  -0.000060
     6  C   -0.078385   0.436112  -0.070251  -0.000044   0.000524   0.000524
     7  C    0.015849  -0.069275   0.449438  -0.000096   0.008414   0.008414
     8  C   -0.001518   0.015452  -0.090962   0.004947  -0.007921  -0.007921
     9  O    0.000006  -0.000083  -0.008663  -0.024668  -0.028825  -0.028825
    10  C   -0.000000  -0.000056   0.009425   0.393231   0.391596   0.391596
    11  H    0.000006   0.000002   0.000049  -0.000170   0.000085   0.000085
    12  H   -0.011487  -0.000314   0.000021  -0.000000  -0.000001  -0.000001
    13  H    0.715500  -0.013045  -0.000277  -0.000000  -0.000000  -0.000000
    14  H   -0.013045   0.714506  -0.014706  -0.000001   0.000032   0.000032
    15  H   -0.000277  -0.014706   0.723141  -0.000292   0.000372   0.000372
    16  H   -0.000000  -0.000001  -0.000292   0.637888  -0.025271  -0.025271
    17  H   -0.000000   0.000032   0.000372  -0.025271   0.681526  -0.045727
    18  H   -0.000000   0.000032   0.000372  -0.025271  -0.045727   0.681526
 Mulliken charges:
               1
     1  C    0.172795
     2  O   -0.203913
     3  C   -0.066381
     4  C    0.000156
     5  C    0.028621
     6  C    0.034267
     7  C   -0.085367
     8  C    0.221507
     9  O   -0.310921
    10  C    0.181199
    11  H   -0.011861
    12  H   -0.002497
    13  H   -0.012962
    14  H   -0.007860
    15  H   -0.027893
    16  H    0.039675
    17  H    0.025716
    18  H    0.025716
 Sum of Mulliken charges =  -0.00000
 Mulliken charges with hydrogens summed into heavy atoms:
               1
     1  C    0.160935
     2  O   -0.203913
     3  C   -0.066381
     4  C   -0.002340
     5  C    0.015659
     6  C    0.026407
     7  C   -0.113260
     8  C    0.221507
     9  O   -0.310921
    10  C    0.272307
 Electronic spatial extent (au):  <R**2>=           1487.0228
 Charge=             -0.0000 electrons
 Dipole moment (field-independent basis, Debye):
    X=              4.3370    Y=              1.8724    Z=             -0.0000  Tot=              4.7240
 Quadrupole moment (field-independent basis, Debye-Ang):
   XX=            -56.5594   YY=            -56.4712   ZZ=            -59.8936
   XY=             -7.4697   XZ=              0.0000   YZ=              0.0000
 Traceless Quadrupole moment (field-independent basis, Debye-Ang):
   XX=              1.0820   YY=              1.1702   ZZ=             -2.2522
   XY=             -7.4697   XZ=              0.0000   YZ=              0.0000
 Octapole moment (field-independent basis, Debye-Ang**2):
  XXX=             46.0298  YYY=              2.7933  ZZZ=              0.0000  XYY=             12.9121
  XXY=             10.8976  XXZ=             -0.0000  XZZ=              0.1192  YZZ=             -9.3664
  YYZ=              0.0000  XYZ=             -0.0000
 Hexadecapole moment (field-independent basis, Debye-Ang**3):
 XXXX=          -1001.7023 YYYY=           -802.8368 ZZZZ=            -67.5063 XXXY=            -78.1155
 XXXZ=              0.0001 YYYX=            -23.9558 YYYZ=              0.0000 ZZZX=             -0.0000
 ZZZY=             -0.0000 XXYY=           -322.9341 XXZZ=           -180.9845 YYZZ=           -161.4485
 XXYZ=              0.0001 YYXZ=              0.0001 ZZXY=              5.0390
 N-N= 4.913073297615D+02 E-N=-2.052572062948D+03  KE= 4.551665090287D+02
 ******************************Gaussian NBO Version 3.1******************************
             N A T U R A L   A T O M I C   O R B I T A L   A N D
          N A T U R A L   B O N D   O R B I T A L   A N A L Y S I S
 ******************************Gaussian NBO Version 3.1******************************
       /RESON  / : Allow strongly delocalized NBO set

 Analyzing the SCF density

 Job title: 97                                                              

 Storage needed:     98370 in NPA,    130478 in NBO ( 939522296 available)
 GSVD:  LWork=       20856 too small for GESVD, short by        1566 words or        1566 for optimal perf.


 NATURAL POPULATIONS:  Natural atomic orbital occupancies 
                                                          
   NAO  Atom  No  lang   Type(AO)    Occupancy      Energy
 ----------------------------------------------------------
     1    C    1  S      Cor( 1S)     1.99931     -10.15255
     2    C    1  S      Val( 2S)     0.90008      -0.16290
     3    C    1  S      Ryd( 3S)     0.00771       0.51191
     4    C    1  px     Val( 2p)     0.84266       0.00484
     5    C    1  px     Ryd( 3p)     0.01669       0.70116
     6    C    1  py     Val( 2p)     1.06237      -0.04062
     7    C    1  py     Ryd( 3p)     0.00341       0.65215
     8    C    1  pz     Val( 2p)     0.74182      -0.11578
     9    C    1  pz     Ryd( 3p)     0.00123       0.49911
    10    C    1  dxy    Ryd( 3d)     0.00399       2.48462
    11    C    1  dxz    Ryd( 3d)     0.00258       1.95548
    12    C    1  dyz    Ryd( 3d)     0.00041       1.85521
    13    C    1  dx2y2  Ryd( 3d)     0.00191       2.40934
    14    C    1  dz2    Ryd( 3d)     0.00056       2.15391

    15    O    2  S      Cor( 1S)     1.99975     -18.87643
    16    O    2  S      Val( 2S)     1.69659      -0.85486
    17    O    2  S      Ryd( 3S)     0.00166       1.40777
    18    O    2  px     Val( 2p)     1.61730      -0.30493
    19    O    2  px     Ryd( 3p)     0.00085       1.04713
    20    O    2  py     Val( 2p)     1.87818      -0.25750
    21    O    2  py     Ryd( 3p)     0.00328       1.17888
    22    O    2  pz     Val( 2p)     1.34166      -0.23861
    23    O    2  pz     Ryd( 3p)     0.00036       1.03332
    24    O    2  dxy    Ryd( 3d)     0.00149       2.98574
    25    O    2  dxz    Ryd( 3d)     0.00184       2.86312
    26    O    2  dyz    Ryd( 3d)     0.00006       2.65543
    27    O    2  dx2y2  Ryd( 3d)     0.00118       3.23012
    28    O    2  dz2    Ryd( 3d)     0.00035       2.87773

    29    C    3  S      Cor( 1S)     1.99880     -10.06603
    30    C    3  S      Val( 2S)     0.89268      -0.12652
    31    C    3  S      Ryd( 3S)     0.00235       0.54386
    32    C    3  px     Val( 2p)     1.09423      -0.07238
    33    C    3  px     Ryd( 3p)     0.00552       0.99737
    34    C    3  py     Val( 2p)     1.12192      -0.08542
    35    C    3  py     Ryd( 3p)     0.00563       1.03365
    36    C    3  pz     Val( 2p)     1.08329      -0.11387
    37    C    3  pz     Ryd( 3p)     0.00114       0.63113
    38    C    3  dxy    Ryd( 3d)     0.00058       2.44721
    39    C    3  dxz    Ryd( 3d)     0.00051       1.91115
    40    C    3  dyz    Ryd( 3d)     0.00033       1.88268
    41    C    3  dx2y2  Ryd( 3d)     0.00090       2.42853
    42    C    3  dz2    Ryd( 3d)     0.00042       2.19700

    43    C    4  S      Cor( 1S)     1.99893     -10.06832
    44    C    4  S      Val( 2S)     0.93992      -0.13832
    45    C    4  S      Ryd( 3S)     0.00163       0.56389
    46    C    4  px     Val( 2p)     1.20261      -0.06477
    47    C    4  px     Ryd( 3p)     0.00661       1.00949
    48    C    4  py     Val( 2p)     1.06909      -0.04204
    49    C    4  py     Ryd( 3p)     0.00515       0.70189
    50    C    4  pz     Val( 2p)     0.92785      -0.10723
    51    C    4  pz     Ryd( 3p)     0.00054       0.55603
    52    C    4  dxy    Ryd( 3d)     0.00075       2.44680
    53    C    4  dxz    Ryd( 3d)     0.00036       1.90737
    54    C    4  dyz    Ryd( 3d)     0.00065       1.93762
    55    C    4  dx2y2  Ryd( 3d)     0.00070       2.51830
    56    C    4  dz2    Ryd( 3d)     0.00040       2.21643

    57    C    5  S      Cor( 1S)     1.99893     -10.06536
    58    C    5  S      Val( 2S)     0.94183      -0.14252
    59    C    5  S      Ryd( 3S)     0.00113       0.56419
    60    C    5  px     Val( 2p)     1.11220      -0.05278
    61    C    5  px     Ryd( 3p)     0.00475       0.77496
    62    C    5  py     Val( 2p)     1.14989      -0.05630
    63    C    5  py     Ryd( 3p)     0.00525       0.87399
    64    C    5  pz     Val( 2p)     1.03203      -0.11140
    65    C    5  pz     Ryd( 3p)     0.00113       0.55201
    66    C    5  dxy    Ryd( 3d)     0.00074       2.50756
    67    C    5  dxz    Ryd( 3d)     0.00044       1.92263
    68    C    5  dyz    Ryd( 3d)     0.00044       1.91945
    69    C    5  dx2y2  Ryd( 3d)     0.00073       2.43312
    70    C    5  dz2    Ryd( 3d)     0.00039       2.22146

    71    C    6  S      Cor( 1S)     1.99896     -10.07890
    72    C    6  S      Val( 2S)     0.94485      -0.15263
    73    C    6  S      Ryd( 3S)     0.00115       0.56268
    74    C    6  px     Val( 2p)     1.09142      -0.05325
    75    C    6  px     Ryd( 3p)     0.00444       0.69170
    76    C    6  py     Val( 2p)     1.16787      -0.06647
    77    C    6  py     Ryd( 3p)     0.00574       0.94875
    78    C    6  pz     Val( 2p)     0.95801      -0.11569
    79    C    6  pz     Ryd( 3p)     0.00073       0.54644
    80    C    6  dxy    Ryd( 3d)     0.00077       2.46525
    81    C    6  dxz    Ryd( 3d)     0.00064       1.92225
    82    C    6  dyz    Ryd( 3d)     0.00040       1.89874
    83    C    6  dx2y2  Ryd( 3d)     0.00072       2.45528
    84    C    6  dz2    Ryd( 3d)     0.00039       2.21178

    85    C    7  S      Cor( 1S)     1.99891     -10.07179
    86    C    7  S      Val( 2S)     0.94080      -0.15235
    87    C    7  S      Ryd( 3S)     0.00165       0.54436
    88    C    7  px     Val( 2p)     1.19976      -0.07913
    89    C    7  px     Ryd( 3p)     0.00473       1.01575
    90    C    7  py     Val( 2p)     1.08227      -0.06540
    91    C    7  py     Ryd( 3p)     0.00344       0.72386
    92    C    7  pz     Val( 2p)     1.07923      -0.12538
    93    C    7  pz     Ryd( 3p)     0.00135       0.55566
    94    C    7  dxy    Ryd( 3d)     0.00059       2.46211
    95    C    7  dxz    Ryd( 3d)     0.00038       1.90060
    96    C    7  dyz    Ryd( 3d)     0.00050       1.92661
    97    C    7  dx2y2  Ryd( 3d)     0.00071       2.49852
    98    C    7  dz2    Ryd( 3d)     0.00041       2.21203

    99    C    8  S      Cor( 1S)     1.99862     -10.14519
   100    C    8  S      Val( 2S)     0.79850      -0.11436
   101    C    8  S      Ryd( 3S)     0.00214       0.62116
   102    C    8  px     Val( 2p)     0.98046      -0.06315
   103    C    8  px     Ryd( 3p)     0.00422       0.87102
   104    C    8  py     Val( 2p)     0.87161      -0.04181
   105    C    8  py     Ryd( 3p)     0.00927       0.82772
   106    C    8  pz     Val( 2p)     0.95577      -0.13002
   107    C    8  pz     Ryd( 3p)     0.00088       0.57258
   108    C    8  dxy    Ryd( 3d)     0.00192       2.39081
   109    C    8  dxz    Ryd( 3d)     0.00116       1.87371
   110    C    8  dyz    Ryd( 3d)     0.00182       1.90079
   111    C    8  dx2y2  Ryd( 3d)     0.00163       2.43750
   112    C    8  dz2    Ryd( 3d)     0.00071       2.15879

   113    O    9  S      Cor( 1S)     1.99962     -18.98330
   114    O    9  S      Val( 2S)     1.56609      -0.85193
   115    O    9  S      Ryd( 3S)     0.00061       1.58472
   116    O    9  px     Val( 2p)     1.44742      -0.33279
   117    O    9  px     Ryd( 3p)     0.00085       1.51711
   118    O    9  py     Val( 2p)     1.69315      -0.35151
   119    O    9  py     Ryd( 3p)     0.00215       1.17575
   120    O    9  pz     Val( 2p)     1.82764      -0.32899
   121    O    9  pz     Ryd( 3p)     0.00188       1.08783
   122    O    9  dxy    Ryd( 3d)     0.00112       3.05576
   123    O    9  dxz    Ryd( 3d)     0.00031       2.70446
   124    O    9  dyz    Ryd( 3d)     0.00101       2.67160
   125    O    9  dx2y2  Ryd( 3d)     0.00116       3.06140
   126    O    9  dz2    Ryd( 3d)     0.00063       2.90008

   127    C   10  S      Cor( 1S)     1.99925     -10.16163
   128    C   10  S      Val( 2S)     1.08429      -0.26864
   129    C   10  S      Ryd( 3S)     0.00166       0.76155
   130    C   10  px     Val( 2p)     0.72198      -0.07517
   131    C   10  px     Ryd( 3p)     0.00312       0.48664
   132    C   10  py     Val( 2p)     1.22191      -0.11378
   133    C   10  py     Ryd( 3p)     0.00325       0.66943
   134    C   10  pz     Val( 2p)     1.20438      -0.10800
   135    C   10  pz     Ryd( 3p)     0.00035       0.52255
   136    C   10  dxy    Ryd( 3d)     0.00113       2.18684
   137    C   10  dxz    Ryd( 3d)     0.00142       2.10840
   138    C   10  dyz    Ryd( 3d)     0.00052       2.26836
   139    C   10  dx2y2  Ryd( 3d)     0.00180       2.26979
   140    C   10  dz2    Ryd( 3d)     0.00091       2.27903

   141    H   11  S      Val( 1S)     0.85216       0.03539
   142    H   11  S      Ryd( 2S)     0.00422       0.36312
   143    H   11  px     Ryd( 2p)     0.00045       2.09540
   144    H   11  py     Ryd( 2p)     0.00061       2.12607
   145    H   11  pz     Ryd( 2p)     0.00003       1.63329

   146    H   12  S      Val( 1S)     0.75297       0.09018
   147    H   12  S      Ryd( 2S)     0.00418       0.34381
   148    H   12  px     Ryd( 2p)     0.00082       2.37994
   149    H   12  py     Ryd( 2p)     0.00014       2.00925
   150    H   12  pz     Ryd( 2p)     0.00015       1.66233

   151    H   13  S      Val( 1S)     0.77010       0.07720
   152    H   13  S      Ryd( 2S)     0.00155       0.31833
   153    H   13  px     Ryd( 2p)     0.00036       2.12558
   154    H   13  py     Ryd( 2p)     0.00054       2.23220
   155    H   13  pz     Ryd( 2p)     0.00019       1.64875

   156    H   14  S      Val( 1S)     0.77201       0.06849
   157    H   14  S      Ryd( 2S)     0.00166       0.31326
   158    H   14  px     Ryd( 2p)     0.00020       2.03757
   159    H   14  py     Ryd( 2p)     0.00071       2.30689
   160    H   14  pz     Ryd( 2p)     0.00017       1.63925

   161    H   15  S      Val( 1S)     0.76783       0.06058
   162    H   15  S      Ryd( 2S)     0.00152       0.35025
   163    H   15  px     Ryd( 2p)     0.00077       2.37588
   164    H   15  py     Ryd( 2p)     0.00010       1.99530
   165    H   15  pz     Ryd( 2p)     0.00021       1.64405

   166    H   16  S      Val( 1S)     0.78605       0.04692
   167    H   16  S      Ryd( 2S)     0.00070       0.30181
   168    H   16  px     Ryd( 2p)     0.00012       1.74990
   169    H   16  py     Ryd( 2p)     0.00071       2.26728
   170    H   16  pz     Ryd( 2p)     0.00021       1.71311

   171    H   17  S      Val( 1S)     0.80993       0.02559
   172    H   17  S      Ryd( 2S)     0.00236       0.34481
   173    H   17  px     Ryd( 2p)     0.00017       1.74828
   174    H   17  py     Ryd( 2p)     0.00033       1.89306
   175    H   17  pz     Ryd( 2p)     0.00061       2.12966

   176    H   18  S      Val( 1S)     0.80993       0.02559
   177    H   18  S      Ryd( 2S)     0.00236       0.34481
   178    H   18  px     Ryd( 2p)     0.00017       1.74828
   179    H   18  py     Ryd( 2p)     0.00033       1.89306
   180    H   18  pz     Ryd( 2p)     0.00061       2.12966

 WARNING:  1 low occupancy (<1.9990e) core orbital  found on  C    3
           1 low occupancy (<1.9990e) core orbital  found on  C    4
           1 low occupancy (<1.9990e) core orbital  found on  C    5
           1 low occupancy (<1.9990e) core orbital  found on  C    6
           1 low occupancy (<1.9990e) core orbital  found on  C    7
           1 low occupancy (<1.9990e) core orbital  found on  C    8


 Summary of Natural Population Analysis:                  
                                                          
                                       Natural Population 
                Natural  -----------------------------------------------
    Atom  No    Charge         Core      Valence    Rydberg      Total
 -----------------------------------------------------------------------
      C    1    0.41527      1.99931     3.54693    0.03849     5.58473
      O    2   -0.54456      1.99975     6.53373    0.01107     8.54456
      C    3   -0.20830      1.99880     4.19212    0.01737     6.20830
      C    4   -0.15518      1.99893     4.13948    0.01678     6.15518
      C    5   -0.24988      1.99893     4.23596    0.01500     6.24988
      C    6   -0.17609      1.99896     4.16216    0.01497     6.17609
      C    7   -0.31471      1.99891     4.30205    0.01375     6.31471
      C    8    0.37127      1.99862     3.60635    0.02376     5.62873
      O    9   -0.54363      1.99962     6.53430    0.00971     8.54363
      C   10   -0.24597      1.99925     4.23257    0.01416     6.24597
      H   11    0.14253      0.00000     0.85216    0.00531     0.85747
      H   12    0.24175      0.00000     0.75297    0.00528     0.75825
      H   13    0.22726      0.00000     0.77010    0.00264     0.77274
      H   14    0.22525      0.00000     0.77201    0.00274     0.77475
      H   15    0.22957      0.00000     0.76783    0.00260     0.77043
      H   16    0.21220      0.00000     0.78605    0.00175     0.78780
      H   17    0.18661      0.00000     0.80993    0.00347     0.81339
      H   18    0.18661      0.00000     0.80993    0.00347     0.81339
 =======================================================================
   * Total *   -0.00000     19.99108    51.80661    0.20231    72.00000

                                 Natural Population      
 --------------------------------------------------------
   Core                      19.99108 ( 99.9554% of  20)
   Valence                   51.80661 ( 99.6281% of  52)
   Natural Minimal Basis     71.79769 ( 99.7190% of  72)
   Natural Rydberg Basis      0.20231 (  0.2810% of  72)
 --------------------------------------------------------

    Atom  No          Natural Electron Configuration
 ----------------------------------------------------------------------------
      C    1      [core]2S( 0.90)2p( 2.65)3S( 0.01)3p( 0.02)3d( 0.01)
      O    2      [core]2S( 1.70)2p( 4.84)
      C    3      [core]2S( 0.89)2p( 3.30)3p( 0.01)
      C    4      [core]2S( 0.94)2p( 3.20)3p( 0.01)
      C    5      [core]2S( 0.94)2p( 3.29)3p( 0.01)
      C    6      [core]2S( 0.94)2p( 3.22)3p( 0.01)
      C    7      [core]2S( 0.94)2p( 3.36)3p( 0.01)
      C    8      [core]2S( 0.80)2p( 2.81)3p( 0.01)3d( 0.01)
      O    9      [core]2S( 1.57)2p( 4.97)
      C   10      [core]2S( 1.08)2p( 3.15)3p( 0.01)3d( 0.01)
      H   11            1S( 0.85)
      H   12            1S( 0.75)
      H   13            1S( 0.77)
      H   14            1S( 0.77)
      H   15            1S( 0.77)
      H   16            1S( 0.79)
      H   17            1S( 0.81)
      H   18            1S( 0.81)


 NATURAL BOND ORBITAL ANALYSIS:

                       Occupancies       Lewis Structure    Low   High
           Occ.    -------------------  -----------------   occ   occ
  Cycle   Thresh.   Lewis   Non-Lewis     CR  BD  3C  LP    (L)   (NL)   Dev
 =============================================================================
   1(1)    1.90    68.22950   3.77050     10  21   0   5     5      5    0.45
   2(2)    1.90    68.22950   3.77050     10  21   0   5     5      5    0.45
   3(1)    1.80    68.50323   3.49677     10  19   0   7     3      4    0.45
   4(2)    1.80    68.50323   3.49677     10  19   0   7     3      4    0.45
   5(1)    1.70    68.50323   3.49677     10  19   0   7     3      4    0.45
   6(2)    1.70    68.50323   3.49677     10  19   0   7     3      4    0.45
   7(1)    1.60    70.24393   1.75607     10  22   0   4     0      4    0.45
   8(2)    1.60    70.25427   1.74573     10  22   0   4     0      4    0.41
   9(3)    1.60    70.24393   1.75607     10  22   0   4     0      4    0.45
  10(4)    1.60    70.25427   1.74573     10  22   0   4     0      4    0.41
  11(1)    1.50    70.25427   1.74573     10  22   0   4     0      4    0.41
  12(2)    1.50    70.24393   1.75607     10  22   0   4     0      4    0.45
  13(3)    1.50    70.25427   1.74573     10  22   0   4     0      4    0.41
  14(1)    1.60    70.25427   1.74573     10  22   0   4     0      4    0.41
 -----------------------------------------------------------------------------

 Structure accepted: RESONANCE keyword permits strongly delocalized structure

 WARNING:  1 low occupancy (<1.9990e) core orbital  found on  C    3
           1 low occupancy (<1.9990e) core orbital  found on  C    4
           1 low occupancy (<1.9990e) core orbital  found on  C    5
           1 low occupancy (<1.9990e) core orbital  found on  C    6
           1 low occupancy (<1.9990e) core orbital  found on  C    7
           1 low occupancy (<1.9990e) core orbital  found on  C    8

 --------------------------------------------------------
   Core                     19.99110 ( 99.955% of  20)
   Valence Lewis            50.26317 ( 96.660% of  52)
  ==================       ============================
   Total Lewis              70.25427 ( 97.575% of  72)
  -----------------------------------------------------
   Valence non-Lewis         1.60363 (  2.227% of  72)
   Rydberg non-Lewis         0.14210 (  0.197% of  72)
  ==================       ============================
   Total non-Lewis           1.74573 (  2.425% of  72)
 --------------------------------------------------------


       (Occupancy)   Bond orbital/ Coefficients/ Hybrids
 ---------------------------------------------------------------------------------
     1. (1.99580) BD ( 1) C   1 - O   2  
                ( 33.50%)   0.5788* C   1 s( 31.04%)p 2.21( 68.70%)d 0.01(  0.25%)
                                           -0.0000 -0.5542  0.0576  0.8144  0.0686
                                            0.1326  0.0385 -0.0000 -0.0000 -0.0126
                                            0.0000  0.0000 -0.0425  0.0240
                ( 66.50%)   0.8155* O   2 s( 43.69%)p 1.29( 56.23%)d 0.00(  0.09%)
                                            0.0000 -0.6604  0.0272 -0.7393 -0.0230
                                           -0.1230 -0.0015  0.0000  0.0000 -0.0092
                                            0.0000  0.0000 -0.0247  0.0126
     2. (1.97902) BD ( 2) C   1 - O   2  
                ( 33.97%)   0.5828* C   1 s(  0.00%)p 1.00( 99.65%)d 0.00(  0.35%)
                                            0.0000 -0.0000 -0.0000 -0.0000 -0.0000
                                            0.0000 -0.0000  0.9977 -0.0342 -0.0000
                                           -0.0586 -0.0055 -0.0000  0.0000
                ( 66.03%)   0.8126* O   2 s(  0.00%)p 1.00( 99.86%)d 0.00(  0.14%)
                                           -0.0000  0.0000 -0.0000  0.0000  0.0000
                                            0.0000  0.0000  0.9992  0.0091  0.0000
                                            0.0373  0.0069  0.0000 -0.0000
     3. (1.97810) BD ( 1) C   1 - C   3  
                ( 46.42%)   0.6813* C   1 s( 37.48%)p 1.67( 62.46%)d 0.00(  0.06%)
                                            0.0004  0.6122  0.0021  0.2974  0.0025
                                            0.7321 -0.0111 -0.0000  0.0000  0.0158
                                           -0.0000  0.0000 -0.0143 -0.0107
                ( 53.58%)   0.7320* C   3 s( 30.93%)p 2.23( 69.03%)d 0.00(  0.04%)
                                           -0.0000  0.5562 -0.0023 -0.3304  0.0005
                                           -0.7623  0.0042 -0.0000 -0.0000  0.0111
                                            0.0000  0.0000 -0.0113 -0.0110
     4. (1.98834) BD ( 1) C   1 - H  11  
                ( 58.83%)   0.7670* C   1 s( 31.45%)p 2.18( 68.50%)d 0.00(  0.05%)
                                           -0.0003  0.5600  0.0285  0.4896 -0.0238
                                           -0.6669 -0.0023  0.0000  0.0000 -0.0208
                                            0.0000 -0.0000 -0.0024 -0.0076
                ( 41.17%)   0.6416* H  11 s( 99.90%)p 0.00(  0.10%)
                                            0.9994 -0.0123 -0.0197  0.0243 -0.0000
     5. (1.96849) BD ( 1) C   3 - C   4  
                ( 51.20%)   0.7155* C   3 s( 35.02%)p 1.85( 64.94%)d 0.00(  0.04%)
                                           -0.0002  0.5918  0.0033 -0.4861 -0.0180
                                            0.6424 -0.0106  0.0000 -0.0000 -0.0136
                                            0.0000 -0.0000 -0.0056 -0.0118
                ( 48.80%)   0.6986* C   4 s( 34.86%)p 1.87( 65.09%)d 0.00(  0.05%)
                                            0.0001  0.5904  0.0035  0.4757 -0.0183
                                           -0.6512 -0.0148 -0.0000 -0.0000 -0.0175
                                           -0.0000  0.0000 -0.0029 -0.0128
     6. (1.96658) BD ( 1) C   3 - C   8  
                ( 50.23%)   0.7087* C   3 s( 33.99%)p 1.94( 65.97%)d 0.00(  0.04%)
                                            0.0001  0.5829  0.0080  0.8086  0.0042
                                            0.0747 -0.0145  0.0000 -0.0000  0.0029
                                            0.0000 -0.0000  0.0165 -0.0125
                ( 49.77%)   0.7055* C   8 s( 36.95%)p 1.71( 63.01%)d 0.00(  0.04%)
                                           -0.0003  0.6078 -0.0004 -0.7798  0.0293
                                           -0.1435 -0.0245 -0.0000  0.0000  0.0074
                                            0.0000  0.0000  0.0154 -0.0115
     7. (1.60176) BD ( 2) C   3 - C   8  
                ( 55.48%)   0.7449* C   3 s(  0.00%)p 1.00( 99.98%)d 0.00(  0.02%)
                                           -0.0000  0.0000  0.0000 -0.0000 -0.0000
                                           -0.0000 -0.0000  0.9999  0.0014 -0.0000
                                            0.0124  0.0048 -0.0000  0.0000
                ( 44.52%)   0.6672* C   8 s(  0.00%)p 1.00( 99.96%)d 0.00(  0.04%)
                                            0.0000  0.0000  0.0000 -0.0000  0.0000
                                           -0.0000 -0.0000  0.9998  0.0045  0.0000
                                           -0.0188  0.0049  0.0000 -0.0000
     8. (1.97729) BD ( 1) C   4 - C   5  
                ( 50.23%)   0.7087* C   4 s( 36.37%)p 1.75( 63.58%)d 0.00(  0.04%)
                                            0.0001  0.6029  0.0139  0.2744 -0.0346
                                            0.7476  0.0222  0.0000 -0.0000  0.0135
                                            0.0000  0.0000 -0.0112 -0.0116
                ( 49.77%)   0.7055* C   5 s( 35.67%)p 1.80( 64.28%)d 0.00(  0.05%)
                                            0.0000  0.5972  0.0074 -0.3304 -0.0397
                                           -0.7294  0.0051 -0.0000 -0.0000  0.0107
                                            0.0000  0.0000 -0.0139 -0.0120
     9. (1.65725) BD ( 2) C   4 - C   5  
                ( 46.14%)   0.6793* C   4 s(  0.00%)p 1.00( 99.95%)d 0.00(  0.05%)
                                            0.0000 -0.0000  0.0000 -0.0000 -0.0000
                                           -0.0000 -0.0000  0.9997 -0.0030 -0.0000
                                            0.0178  0.0153 -0.0000  0.0000
                ( 53.86%)   0.7339* C   5 s(  0.00%)p 1.00( 99.96%)d 0.00(  0.04%)
                                           -0.0000 -0.0000  0.0000 -0.0000  0.0000
                                           -0.0000  0.0000  0.9997 -0.0137  0.0000
                                            0.0049 -0.0204 -0.0000 -0.0000
    10. (1.97732) BD ( 1) C   4 - H  12  
                ( 62.43%)   0.7901* C   4 s( 28.69%)p 2.48( 71.28%)d 0.00(  0.03%)
                                            0.0003 -0.5354  0.0144  0.8349 -0.0082
                                            0.1249 -0.0053  0.0000 -0.0000 -0.0053
                                           -0.0000 -0.0000 -0.0135  0.0099
                ( 37.57%)   0.6129* H  12 s( 99.90%)p 0.00(  0.10%)
                                           -0.9995  0.0054 -0.0308 -0.0065 -0.0000
    11. (1.97772) BD ( 1) C   5 - C   6  
                ( 49.71%)   0.7050* C   5 s( 35.27%)p 1.83( 64.68%)d 0.00(  0.05%)
                                            0.0000  0.5938  0.0098  0.7932  0.0076
                                            0.1268  0.0401  0.0000  0.0000  0.0023
                                            0.0000  0.0000  0.0175 -0.0120
                ( 50.29%)   0.7092* C   6 s( 36.13%)p 1.77( 63.82%)d 0.00(  0.04%)
                                            0.0001  0.6011  0.0065 -0.7948 -0.0140
                                           -0.0703  0.0371 -0.0000  0.0000  0.0055
                                            0.0000  0.0000  0.0161 -0.0118
    12. (1.97997) BD ( 1) C   5 - H  13  
                ( 61.53%)   0.7844* C   5 s( 28.97%)p 2.45( 71.00%)d 0.00(  0.03%)
                                           -0.0003  0.5380 -0.0143 -0.5096  0.0033
                                            0.6710 -0.0059  0.0000 -0.0000 -0.0136
                                           -0.0000  0.0000 -0.0040 -0.0098
                ( 38.47%)   0.6203* H  13 s( 99.91%)p 0.00(  0.09%)
                                            0.9995 -0.0020  0.0185 -0.0238 -0.0000
    13. (1.97340) BD ( 1) C   6 - C   7  
                ( 49.42%)   0.7030* C   6 s( 35.66%)p 1.80( 64.29%)d 0.00(  0.05%)
                                            0.0001  0.5971  0.0100  0.5065  0.0368
                                           -0.6203  0.0145 -0.0000  0.0000 -0.0165
                                           -0.0000  0.0000 -0.0061 -0.0122
                ( 50.58%)   0.7112* C   7 s( 36.50%)p 1.74( 63.46%)d 0.00(  0.04%)
                                           -0.0001  0.6040  0.0139 -0.4763  0.0212
                                            0.6375  0.0302  0.0000  0.0000 -0.0161
                                            0.0000  0.0000 -0.0014 -0.0119
    14. (1.68787) BD ( 2) C   6 - C   7  
                ( 45.46%)   0.6743* C   6 s(  0.00%)p 1.00( 99.95%)d 0.00(  0.05%)
                                            0.0000 -0.0000  0.0000 -0.0000  0.0000
                                           -0.0000  0.0000  0.9997 -0.0073  0.0000
                                            0.0052 -0.0222 -0.0000 -0.0000
                ( 54.54%)   0.7385* C   7 s(  0.00%)p 1.00( 99.96%)d 0.00(  0.04%)
                                            0.0000 -0.0000  0.0000 -0.0000 -0.0000
                                           -0.0000  0.0000  0.9998 -0.0086  0.0000
                                           -0.0192  0.0043  0.0000 -0.0000
    15. (1.97984) BD ( 1) C   6 - H  14  
                ( 61.40%)   0.7836* C   6 s( 28.11%)p 2.56( 71.86%)d 0.00(  0.03%)
                                           -0.0003  0.5300 -0.0138  0.3315 -0.0049
                                            0.7801 -0.0082  0.0000 -0.0000  0.0112
                                            0.0000  0.0000 -0.0101 -0.0098
                ( 38.60%)   0.6213* H  14 s( 99.91%)p 0.00(  0.09%)
                                            0.9995 -0.0020 -0.0115 -0.0281 -0.0000
    16. (1.97686) BD ( 1) C   7 - C   8  
                ( 49.75%)   0.7053* C   7 s( 34.54%)p 1.89( 65.41%)d 0.00(  0.05%)
                                           -0.0000  0.5877  0.0047 -0.2731  0.0207
                                           -0.7608 -0.0158 -0.0000  0.0000  0.0117
                                            0.0000  0.0000 -0.0133 -0.0127
                ( 50.25%)   0.7089* C   8 s( 38.49%)p 1.60( 61.47%)d 0.00(  0.04%)
                                           -0.0000  0.6204 -0.0051  0.3558  0.0112
                                            0.6985 -0.0090  0.0000 -0.0000  0.0135
                                            0.0000  0.0000 -0.0101 -0.0111
    17. (1.97570) BD ( 1) C   7 - H  15  
                ( 61.55%)   0.7845* C   7 s( 28.88%)p 2.46( 71.09%)d 0.00(  0.03%)
                                           -0.0003  0.5372 -0.0139  0.8352 -0.0046
                                            0.1147  0.0132  0.0000  0.0000  0.0030
                                            0.0000  0.0000  0.0137 -0.0103
                ( 38.45%)   0.6201* H  15 s( 99.91%)p 0.00(  0.09%)
                                            0.9996 -0.0012 -0.0293 -0.0059 -0.0000
    18. (1.99119) BD ( 1) C   8 - O   9  
                ( 31.72%)   0.5632* C   8 s( 24.25%)p 3.11( 75.47%)d 0.01(  0.28%)
                                           -0.0001  0.4923  0.0133  0.5137  0.0068
                                           -0.6993 -0.0409 -0.0000 -0.0000 -0.0427
                                           -0.0000  0.0000 -0.0142 -0.0273
                ( 68.28%)   0.8263* O   9 s( 35.99%)p 1.78( 63.95%)d 0.00(  0.06%)
                                            0.0000  0.5999  0.0016 -0.4450 -0.0073
                                            0.6644  0.0045  0.0000 -0.0000 -0.0141
                                           -0.0000  0.0000 -0.0163 -0.0135
    19. (1.99303) BD ( 1) O   9 - C  10  
                ( 69.20%)   0.8318* O   9 s( 30.39%)p 2.29( 69.55%)d 0.00(  0.06%)
                                            0.0001  0.5512  0.0043  0.8315  0.0053
                                            0.0599 -0.0217  0.0000 -0.0000  0.0146
                                            0.0000  0.0000  0.0150 -0.0129
                ( 30.80%)   0.5550* C  10 s( 21.60%)p 3.61( 78.09%)d 0.01(  0.31%)
                                            0.0001  0.4642  0.0240 -0.8814 -0.0419
                                           -0.0322 -0.0351 -0.0000 -0.0000  0.0034
                                            0.0000  0.0000  0.0476 -0.0285
    20. (1.99053) BD ( 1) C  10 - H  16  
                ( 60.73%)   0.7793* C  10 s( 25.87%)p 2.86( 74.08%)d 0.00(  0.05%)
                                           -0.0001  0.5084  0.0147  0.2969 -0.0096
                                           -0.8077  0.0138 -0.0000  0.0000 -0.0113
                                           -0.0000  0.0000 -0.0167 -0.0087
                ( 39.27%)   0.6267* H  16 s( 99.91%)p 0.00(  0.09%)
                                            0.9996 -0.0009 -0.0110  0.0273  0.0000
    21. (1.99515) BD ( 1) C  10 - H  17  
                ( 59.95%)   0.7743* C  10 s( 26.28%)p 2.80( 73.67%)d 0.00(  0.05%)
                                            0.0001  0.5125 -0.0130  0.2535  0.0169
                                            0.4150 -0.0146 -0.7069 -0.0002  0.0048
                                           -0.0091 -0.0146 -0.0055  0.0116
                ( 40.05%)   0.6328* H  17 s( 99.91%)p 0.00(  0.09%)
                                            0.9996 -0.0049 -0.0109 -0.0122  0.0243
    22. (1.99515) BD ( 1) C  10 - H  18  
                ( 59.95%)   0.7743* C  10 s( 26.28%)p 2.80( 73.67%)d 0.00(  0.05%)
                                            0.0001  0.5125 -0.0130  0.2535  0.0169
                                            0.4150 -0.0146  0.7069  0.0002  0.0048
                                            0.0091  0.0146 -0.0055  0.0116
                ( 40.05%)   0.6328* H  18 s( 99.91%)p 0.00(  0.09%)
                                            0.9996 -0.0049 -0.0109 -0.0122 -0.0243
    23. (1.99931) CR ( 1) C   1           s(100.00%)p 0.00(  0.00%)
                                            1.0000 -0.0001  0.0000  0.0001 -0.0000
                                           -0.0005  0.0000 -0.0000  0.0000 -0.0000
                                            0.0000 -0.0000  0.0000  0.0000
    24. (1.99975) CR ( 1) O   2           s(100.00%)p 0.00(  0.00%)
                                            1.0000 -0.0003 -0.0000  0.0003  0.0000
                                            0.0001 -0.0000 -0.0000 -0.0000  0.0000
                                           -0.0000 -0.0000  0.0000 -0.0000
    25. (1.99880) CR ( 1) C   3           s(100.00%)p 0.00(  0.00%)
                                            1.0000  0.0001 -0.0000 -0.0001 -0.0000
                                            0.0001 -0.0000  0.0000  0.0000 -0.0000
                                            0.0000  0.0000 -0.0000 -0.0000
    26. (1.99894) CR ( 1) C   4           s(100.00%)p 0.00(  0.00%)
                                            1.0000  0.0001 -0.0000 -0.0003  0.0000
                                           -0.0000  0.0000 -0.0000  0.0000  0.0000
                                           -0.0000 -0.0000  0.0000 -0.0000
    27. (1.99893) CR ( 1) C   5           s(100.00%)p 0.00(  0.00%)
                                            1.0000  0.0001 -0.0000 -0.0002  0.0000
                                            0.0002 -0.0000  0.0000 -0.0000 -0.0000
                                            0.0000 -0.0000 -0.0000 -0.0000
    28. (1.99896) CR ( 1) C   6           s(100.00%)p 0.00(  0.00%)
                                            1.0000  0.0001 -0.0000  0.0001 -0.0000
                                            0.0003 -0.0000  0.0000 -0.0000  0.0000
                                            0.0000  0.0000 -0.0000 -0.0000
    29. (1.99891) CR ( 1) C   7           s(100.00%)p 0.00(  0.00%)
                                            1.0000  0.0002 -0.0000  0.0002  0.0000
                                            0.0001  0.0000 -0.0000  0.0000  0.0000
                                            0.0000 -0.0000  0.0000 -0.0000
    30. (1.99862) CR ( 1) C   8           s(100.00%)p 0.00(  0.00%)
                                            1.0000  0.0002  0.0000 -0.0001  0.0000
                                           -0.0001 -0.0000 -0.0000 -0.0000 -0.0000
                                            0.0000 -0.0000  0.0000 -0.0000
    31. (1.99962) CR ( 1) O   9           s(100.00%)p 0.00(  0.00%)
                                            1.0000 -0.0002  0.0000  0.0000 -0.0000
                                            0.0001 -0.0000  0.0000  0.0000  0.0000
                                            0.0000  0.0000 -0.0000 -0.0000
    32. (1.99924) CR ( 1) C  10           s(100.00%)p 0.00(  0.00%)
                                            1.0000 -0.0001 -0.0000  0.0001  0.0000
                                           -0.0001  0.0000 -0.0000  0.0000 -0.0000
                                           -0.0000  0.0000 -0.0000  0.0000
    33. (1.98203) LP ( 1) O   2           s( 56.36%)p 0.77( 43.62%)d 0.00(  0.02%)
                                            0.0004  0.7506  0.0159 -0.6494  0.0008
                                           -0.1202  0.0003  0.0000  0.0000 -0.0042
                                            0.0000  0.0000 -0.0092  0.0080
    34. (1.88730) LP ( 2) O   2           s(  0.01%)p99.99( 99.91%)d 5.84(  0.08%)
                                           -0.0000  0.0090  0.0070 -0.1717  0.0016
                                            0.9846 -0.0161 -0.0000  0.0000  0.0258
                                           -0.0000 -0.0000 -0.0098 -0.0008
    35. (1.95885) LP ( 1) O   9           s( 33.61%)p 1.97( 66.36%)d 0.00(  0.04%)
                                            0.0002  0.5797 -0.0030 -0.3304  0.0042
                                           -0.7445  0.0067 -0.0000  0.0000 -0.0126
                                           -0.0000 -0.0000  0.0127  0.0079
    36. (1.82863) LP ( 2) O   9           s(  0.00%)p 1.00( 99.95%)d 0.00(  0.05%)
                                            0.0000  0.0000 -0.0000 -0.0000  0.0000
                                           -0.0000  0.0000  0.9997 -0.0007 -0.0000
                                            0.0064  0.0224  0.0000  0.0000
    37. (0.01469) RY*( 1) C   1           s( 12.29%)p 7.11( 87.38%)d 0.03(  0.33%)
                                           -0.0000  0.0555  0.3462 -0.0666  0.9222
                                           -0.0227  0.1357  0.0000 -0.0000  0.0572
                                            0.0000 -0.0000 -0.0029  0.0065
    38. (0.00667) RY*( 2) C   1           s( 38.78%)p 0.15(  5.67%)d 1.43( 55.55%)
                                           -0.0000 -0.0026  0.6227 -0.0306 -0.1653
                                            0.0301 -0.1660 -0.0000  0.0000 -0.7214
                                            0.0000  0.0000  0.1870  0.0080
    39. (0.00238) RY*( 3) C   1           s( 10.42%)p 7.58( 78.97%)d 1.02( 10.60%)
                                           -0.0000  0.0216  0.3221 -0.0437 -0.2551
                                            0.0052  0.8501 -0.0000 -0.0000  0.0600
                                           -0.0000 -0.0000 -0.3199  0.0109
    40. (0.00224) RY*( 4) C   1           s(  0.00%)p 1.00( 35.86%)d 1.79( 64.14%)
                                           -0.0000  0.0000  0.0000 -0.0000 -0.0000
                                            0.0000  0.0000  0.0620  0.5956  0.0000
                                            0.6665  0.4440 -0.0000 -0.0000
    41. (0.00075) RY*( 5) C   1           s( 37.06%)p 0.56( 20.91%)d 1.13( 42.03%)
                                            0.0000 -0.0129  0.6086 -0.0153 -0.2085
                                           -0.0065 -0.4066  0.0000  0.0000  0.6204
                                            0.0000  0.0000 -0.1821  0.0477
    42. (0.00009) RY*( 6) C   1           s(  0.00%)p 1.00( 63.37%)d 0.58( 36.63%)
    43. (0.00006) RY*( 7) C   1           s(  1.35%)p 5.36(  7.24%)d67.66( 91.41%)
    44. (0.00001) RY*( 8) C   1           s(  0.00%)p 1.00(  1.11%)d88.99( 98.89%)
    45. (0.00002) RY*( 9) C   1           s(  0.13%)p 1.30(  0.16%)d99.99( 99.71%)
    46. (0.00293) RY*( 1) O   2           s(  0.29%)p99.99( 96.97%)d 9.45(  2.74%)
                                            0.0000 -0.0008  0.0538  0.0026  0.1372
                                           -0.0115 -0.9751  0.0000  0.0000 -0.1585
                                            0.0000  0.0000  0.0474 -0.0024
    47. (0.00033) RY*( 2) O   2           s(  0.00%)p 1.00( 94.57%)d 0.06(  5.43%)
                                            0.0000  0.0000  0.0000  0.0000 -0.0000
                                           -0.0000  0.0000 -0.0169  0.9723  0.0000
                                            0.1884  0.1370 -0.0000 -0.0000
    48. (0.00015) RY*( 3) O   2           s( 43.52%)p 1.25( 54.20%)d 0.05(  2.28%)
                                            0.0000  0.0163  0.6595  0.0338 -0.7340
                                            0.0048 -0.0455  0.0000 -0.0000 -0.1398
                                           -0.0000 -0.0000 -0.0313 -0.0474
    49. (0.00005) RY*( 4) O   2           s( 48.35%)p 0.73( 35.48%)d 0.33( 16.17%)
    50. (0.00000) RY*( 5) O   2           s(  0.02%)p99.99(  5.89%)d99.99( 94.09%)
    51. (0.00000) RY*( 6) O   2           s(  0.00%)p 1.00(  3.76%)d25.62( 96.24%)
    52. (0.00000) RY*( 7) O   2           s(  0.00%)p 1.00(  1.81%)d54.10( 98.19%)
    53. (0.00001) RY*( 8) O   2           s(  7.32%)p 1.05(  7.67%)d11.61( 85.01%)
    54. (0.00001) RY*( 9) O   2           s(  0.43%)p 0.07(  0.03%)d99.99( 99.54%)
    55. (0.00609) RY*( 1) C   3           s(  7.86%)p11.28( 88.70%)d 0.44(  3.43%)
                                            0.0000  0.0118  0.2802  0.0023  0.4613
                                            0.0156  0.8210  0.0000 -0.0000  0.0754
                                            0.0000  0.0000 -0.1673 -0.0251
    56. (0.00519) RY*( 2) C   3           s(  0.29%)p99.99( 97.79%)d 6.51(  1.92%)
                                            0.0000  0.0003  0.0543 -0.0134  0.8576
                                            0.0021 -0.4921  0.0000 -0.0000 -0.1368
                                           -0.0000 -0.0000 -0.0201 -0.0065
    57. (0.00197) RY*( 3) C   3           s( 90.37%)p 0.07(  6.65%)d 0.03(  2.98%)
                                           -0.0000 -0.0092  0.9506 -0.0083 -0.1684
                                           -0.0095 -0.1949 -0.0000  0.0000 -0.0013
                                           -0.0000 -0.0000  0.1717 -0.0181
    58. (0.00118) RY*( 4) C   3           s(  0.00%)p 1.00( 96.22%)d 0.04(  3.78%)
                                            0.0000  0.0000  0.0000  0.0000  0.0000
                                           -0.0000 -0.0000 -0.0028  0.9809 -0.0000
                                            0.1582 -0.1130 -0.0000 -0.0000
    59. (0.00060) RY*( 5) C   3           s(  0.00%)p 1.00(  3.41%)d28.35( 96.59%)
                                            0.0000 -0.0000  0.0000  0.0000 -0.0000
                                            0.0000 -0.0000 -0.0101 -0.1843 -0.0000
                                            0.9418 -0.2809 -0.0000  0.0000
    60. (0.00025) RY*( 6) C   3           s(  0.00%)p 1.00(  0.39%)d99.99( 99.61%)
                                            0.0000 -0.0000  0.0000  0.0000  0.0000
                                            0.0000 -0.0000 -0.0083  0.0620 -0.0000
                                            0.2963  0.9531  0.0000 -0.0000
    61. (0.00025) RY*( 7) C   3           s(  1.42%)p 2.98(  4.25%)d66.25( 94.33%)
                                           -0.0000 -0.0037  0.1193  0.0192 -0.1321
                                            0.0010 -0.1570 -0.0000 -0.0000 -0.0753
                                           -0.0000  0.0000 -0.9683 -0.0029
    62. (0.00011) RY*( 8) C   3           s(  0.00%)p 1.00(  2.63%)d36.99( 97.37%)
                                           -0.0000  0.0010  0.0035  0.0060 -0.0732
                                           -0.0164  0.1437 -0.0000 -0.0000 -0.9847
                                           -0.0000 -0.0000  0.0638  0.0009
    63. (0.00003) RY*( 9) C   3           s(  0.11%)p 0.34(  0.04%)d99.99( 99.86%)
    64. (0.00695) RY*( 1) C   4           s(  1.88%)p50.08( 94.17%)d 2.10(  3.95%)
                                            0.0000 -0.0169  0.1361 -0.0282 -0.7722
                                            0.0011 -0.5870 -0.0000 -0.0000 -0.0310
                                           -0.0000 -0.0000 -0.1955  0.0189
    65. (0.00360) RY*( 2) C   4           s(  4.06%)p22.87( 92.90%)d 0.75(  3.03%)
                                           -0.0000  0.0205  0.2005  0.0098  0.5858
                                            0.0242 -0.7649  0.0000 -0.0000  0.1417
                                            0.0000  0.0000  0.0931 -0.0399
    66. (0.00099) RY*( 3) C   4           s( 92.00%)p 0.06(  5.88%)d 0.02(  2.12%)
                                            0.0000 -0.0060  0.9592 -0.0174  0.0120
                                           -0.0150  0.2412 -0.0000 -0.0000 -0.0593
                                           -0.0000  0.0000 -0.0998 -0.0876
    67. (0.00086) RY*( 4) C   4           s(  0.00%)p 1.00( 23.42%)d 3.27( 76.58%)
                                           -0.0000  0.0000 -0.0000  0.0000  0.0000
                                            0.0000  0.0000 -0.0116 -0.4838 -0.0000
                                           -0.1674  0.8589  0.0000  0.0000
    68. (0.00047) RY*( 5) C   4           s(  0.00%)p 1.00( 69.60%)d 0.44( 30.40%)
                                           -0.0000 -0.0000  0.0000  0.0000 -0.0000
                                            0.0000 -0.0000 -0.0090  0.8342 -0.0000
                                            0.2085  0.5104  0.0000  0.0000
    69. (0.00013) RY*( 6) C   4           s(  0.07%)p26.21(  1.83%)d99.99( 98.10%)
                                           -0.0000 -0.0025  0.0263  0.0048 -0.0793
                                           -0.0257  0.1064 -0.0000  0.0000  0.9785
                                            0.0000  0.0000 -0.1374  0.0676
    70. (0.00006) RY*( 7) C   4           s(  1.74%)p 2.37(  4.12%)d54.11( 94.14%)
    71. (0.00000) RY*( 8) C   4           s(  0.00%)p 1.00(  7.03%)d13.22( 92.97%)
    72. (0.00001) RY*( 9) C   4           s(  0.33%)p 3.50(  1.14%)d99.99( 98.54%)
    73. (0.00512) RY*( 1) C   5           s(  0.08%)p99.99( 92.45%)d93.86(  7.47%)
                                           -0.0000  0.0278 -0.0049  0.0179  0.5880
                                           -0.0246 -0.7602  0.0000 -0.0000 -0.2608
                                           -0.0000 -0.0000 -0.0745 -0.0336
    74. (0.00260) RY*( 2) C   5           s(  0.00%)p 1.00( 98.55%)d 0.01(  1.45%)
                                            0.0000  0.0007 -0.0001  0.0317 -0.7842
                                            0.0220 -0.6075  0.0000 -0.0000 -0.0302
                                            0.0000 -0.0000  0.1163 -0.0020
    75. (0.00090) RY*( 3) C   5           s(  0.00%)p 1.00( 93.61%)d 0.07(  6.39%)
                                            0.0000  0.0000 -0.0000  0.0000 -0.0000
                                           -0.0000 -0.0000  0.0093  0.9675 -0.0000
                                            0.2091 -0.1421 -0.0000  0.0000
    76. (0.00080) RY*( 4) C   5           s( 93.46%)p 0.00(  0.47%)d 0.06(  6.07%)
                                            0.0000 -0.0026  0.9668 -0.0147  0.0446
                                            0.0141 -0.0476  0.0000  0.0000  0.2011
                                            0.0000 -0.0000  0.1045 -0.0966
    77. (0.00055) RY*( 5) C   5           s(  0.00%)p 1.00(  0.49%)d99.99( 99.51%)
                                            0.0000 -0.0000  0.0000 -0.0000 -0.0000
                                           -0.0000  0.0000  0.0085 -0.0697 -0.0000
                                            0.7605  0.6455 -0.0000  0.0000
    78. (0.00013) RY*( 6) C   5           s(  0.17%)p 8.90(  1.49%)d99.99( 98.35%)
                                            0.0000 -0.0012  0.0409  0.0216 -0.0940
                                            0.0173 -0.0725  0.0000 -0.0000  0.2766
                                           -0.0000  0.0000 -0.9509 -0.0524
    79. (0.00004) RY*( 7) C   5           s(  6.33%)p 0.80(  5.07%)d14.00( 88.60%)
    80. (0.00000) RY*( 8) C   5           s(  0.00%)p 1.00(  5.94%)d15.82( 94.06%)
    81. (0.00000) RY*( 9) C   5           s(  0.05%)p38.89(  2.01%)d99.99( 97.94%)
    82. (0.00532) RY*( 1) C   6           s(  0.08%)p99.99( 92.68%)d94.74(  7.24%)
                                           -0.0000  0.0272  0.0050 -0.0110 -0.4368
                                           -0.0311 -0.8573 -0.0000 -0.0000  0.1886
                                            0.0000  0.0000 -0.1886 -0.0356
    83. (0.00271) RY*( 2) C   6           s(  0.21%)p99.99( 98.33%)d 7.01(  1.46%)
                                            0.0000  0.0018  0.0456 -0.0336  0.8857
                                            0.0141 -0.4445 -0.0000  0.0000  0.0981
                                            0.0000 -0.0000  0.0700 -0.0100
    84. (0.00093) RY*( 3) C   6           s(  0.00%)p 1.00( 20.20%)d 3.95( 79.80%)
                                           -0.0000  0.0000 -0.0000 -0.0000 -0.0000
                                           -0.0000 -0.0000 -0.0102  0.4493  0.0000
                                            0.7860 -0.4245 -0.0000  0.0000
    85. (0.00082) RY*( 4) C   6           s( 94.80%)p 0.00(  0.40%)d 0.05(  4.80%)
                                            0.0000 -0.0037  0.9737  0.0068 -0.0566
                                            0.0185 -0.0202 -0.0000 -0.0000 -0.1373
                                            0.0000 -0.0000  0.1288 -0.1119
    86. (0.00058) RY*( 5) C   6           s(  0.00%)p 1.00( 73.26%)d 0.37( 26.74%)
                                            0.0000 -0.0000  0.0000  0.0000 -0.0000
                                            0.0000 -0.0000  0.0079  0.8559 -0.0000
                                           -0.5149 -0.0477  0.0000 -0.0000
    87. (0.00014) RY*( 6) C   6           s(  0.01%)p 1.00(  1.50%)d65.58( 98.49%)
                                           -0.0000 -0.0008  0.0074  0.0241 -0.1015
                                           -0.0113  0.0633  0.0000 -0.0000  0.7265
                                            0.0000  0.0000  0.6760 -0.0089
    88. (0.00005) RY*( 7) C   6           s(  4.85%)p 1.10(  5.34%)d18.52( 89.81%)
    89. (0.00000) RY*( 8) C   6           s(  0.00%)p 1.00(  6.60%)d14.16( 93.40%)
    90. (0.00000) RY*( 9) C   6           s(  0.15%)p12.15(  1.78%)d99.99( 98.07%)
    91. (0.00437) RY*( 1) C   7           s(  0.55%)p99.99( 94.09%)d 9.80(  5.36%)
                                            0.0000  0.0222  0.0706 -0.0213 -0.9669
                                           -0.0025 -0.0738 -0.0000 -0.0000  0.0240
                                            0.0000  0.0000  0.2268 -0.0403
    92. (0.00225) RY*( 2) C   7           s(  1.52%)p63.70( 96.53%)d 1.29(  1.95%)
                                            0.0000  0.0127  0.1224  0.0053  0.0925
                                            0.0289 -0.9777  0.0000 -0.0000 -0.1296
                                           -0.0000  0.0000  0.0482 -0.0201
    93. (0.00123) RY*( 3) C   7           s( 95.26%)p 0.02(  1.50%)d 0.03(  3.24%)
                                           -0.0000 -0.0072  0.9760  0.0223  0.0224
                                           -0.0057  0.1180 -0.0000 -0.0000 -0.0106
                                           -0.0000  0.0000 -0.1738 -0.0456
    94. (0.00122) RY*( 4) C   7           s(  0.00%)p 1.00( 91.50%)d 0.09(  8.50%)
                                           -0.0000 -0.0000  0.0000 -0.0000 -0.0000
                                           -0.0000 -0.0000  0.0038  0.9565  0.0000
                                           -0.1790  0.2302  0.0000  0.0000
    95. (0.00052) RY*( 5) C   7           s(  0.00%)p 1.00(  6.16%)d15.23( 93.84%)
                                            0.0000  0.0000 -0.0000 -0.0000  0.0000
                                            0.0000  0.0000 -0.0079 -0.2481 -0.0000
                                           -0.0847  0.9650  0.0000  0.0000
    96. (0.00011) RY*( 6) C   7           s(  0.95%)p 4.07(  3.87%)d99.89( 95.17%)
                                           -0.0000 -0.0027  0.0976 -0.0014  0.1297
                                           -0.0253  0.1459 -0.0000  0.0000 -0.6951
                                           -0.0000 -0.0000  0.6693  0.1437
    97. (0.00007) RY*( 7) C   7           s(  1.71%)p 1.93(  3.31%)d55.47( 94.98%)
    98. (0.00003) RY*( 8) C   7           s(  0.00%)p 1.00(  2.38%)d40.98( 97.62%)
    99. (0.00001) RY*( 9) C   7           s(  0.09%)p 8.52(  0.74%)d99.99( 99.18%)
   100. (0.00784) RY*( 1) C   8           s(  3.68%)p25.05( 92.23%)d 1.11(  4.09%)
                                           -0.0000 -0.0411  0.1874  0.0023  0.1243
                                            0.0235 -0.9520 -0.0000 -0.0000  0.0898
                                           -0.0000 -0.0000  0.1806  0.0138
   101. (0.00396) RY*( 2) C   8           s(  1.78%)p46.04( 82.08%)d 9.06( 16.14%)
                                           -0.0000 -0.0134  0.1328  0.0238  0.8787
                                           -0.0043  0.2191  0.0000  0.0000  0.0139
                                            0.0000 -0.0000  0.3992  0.0436
   102. (0.00243) RY*( 3) C   8           s(  0.00%)p 1.00(  4.04%)d23.78( 95.96%)
                                            0.0000  0.0000 -0.0000  0.0000  0.0000
                                           -0.0000 -0.0000 -0.0162  0.2002  0.0000
                                           -0.6116  0.7653  0.0000  0.0000
   103. (0.00218) RY*( 4) C   8           s( 72.64%)p 0.11(  7.91%)d 0.27( 19.45%)
                                            0.0000  0.0045  0.8523 -0.0126 -0.2438
                                            0.0228  0.1379 -0.0000 -0.0000 -0.3760
                                           -0.0000  0.0000  0.2034 -0.1082
   104. (0.00096) RY*( 5) C   8           s(  0.00%)p 1.00( 39.99%)d 1.50( 60.01%)
                                            0.0000  0.0000  0.0000  0.0000 -0.0000
                                           -0.0000 -0.0000 -0.0097  0.6323  0.0000
                                           -0.5159 -0.5779 -0.0000 -0.0000
   105. (0.00077) RY*( 6) C   8           s(  0.00%)p 1.00( 56.01%)d 0.79( 43.99%)
                                           -0.0000 -0.0000 -0.0000 -0.0000 -0.0000
                                            0.0000 -0.0000  0.0065  0.7484 -0.0000
                                            0.5996  0.2835  0.0000  0.0000
   106. (0.00058) RY*( 7) C   8           s( 21.18%)p 0.10(  2.07%)d 3.62( 76.75%)
                                            0.0000  0.0034  0.4602  0.0057  0.1148
                                           -0.0242  0.0833 -0.0000  0.0000  0.7329
                                            0.0000  0.0000 -0.4796  0.0180
   107. (0.00024) RY*( 8) C   8           s(  0.30%)p51.84( 15.60%)d99.99( 84.10%)
                                           -0.0000 -0.0255  0.0486 -0.0253  0.3705
                                            0.0271 -0.1318  0.0000  0.0000 -0.5484
                                           -0.0000  0.0000 -0.7306 -0.0798
   108. (0.00002) RY*( 9) C   8           s(  0.72%)p 0.22(  0.16%)d99.99( 99.12%)
   109. (0.00258) RY*( 1) O   9           s( 18.94%)p 3.80( 72.06%)d 0.48(  9.00%)
                                            0.0000 -0.0076  0.4352 -0.0135 -0.4447
                                           -0.0043 -0.7229 -0.0000 -0.0000 -0.2184
                                            0.0000 -0.0000  0.1973 -0.0578
   110. (0.00194) RY*( 2) O   9           s(  0.00%)p 1.00( 96.99%)d 0.03(  3.01%)
                                           -0.0000  0.0000 -0.0000  0.0000 -0.0000
                                           -0.0000 -0.0000 -0.0032  0.9848 -0.0000
                                            0.0899  0.1484 -0.0000  0.0000
   111. (0.00034) RY*( 3) O   9           s(  0.15%)p99.99( 63.00%)d99.99( 36.86%)
                                            0.0000 -0.0061  0.0377  0.0028  0.7154
                                           -0.0038 -0.3437  0.0000  0.0000 -0.4954
                                           -0.0000 -0.0000 -0.3206 -0.1427
   112. (0.00026) RY*( 4) O   9           s(  0.00%)p 1.00(  0.05%)d99.99( 99.95%)
                                           -0.0000  0.0000 -0.0000 -0.0000 -0.0000
                                            0.0000 -0.0000  0.0032 -0.0226 -0.0000
                                            0.9145 -0.4040 -0.0000  0.0000
   113. (0.00012) RY*( 5) O   9           s( 38.69%)p 0.82( 31.53%)d 0.77( 29.78%)
                                           -0.0000  0.0018  0.6220  0.0257 -0.2109
                                           -0.0079  0.5197  0.0000  0.0000 -0.4002
                                            0.0000 -0.0000 -0.3652  0.0653
   114. (0.00008) RY*( 6) O   9           s( 41.72%)p 0.53( 22.13%)d 0.87( 36.15%)
   115. (0.00002) RY*( 7) O   9           s(  0.45%)p18.77(  8.44%)d99.99( 91.11%)
   116. (0.00000) RY*( 8) O   9           s(  0.00%)p 1.00(  3.01%)d32.20( 96.99%)
   117. (0.00001) RY*( 9) O   9           s(  0.07%)p40.58(  2.99%)d99.99( 96.94%)
   118. (0.00287) RY*( 1) C  10           s( 24.99%)p 2.11( 52.79%)d 0.89( 22.23%)
                                            0.0000  0.0023  0.4999  0.0283 -0.6122
                                            0.0412  0.3880  0.0000 -0.0000 -0.4683
                                           -0.0000 -0.0000  0.0325 -0.0437
   119. (0.00162) RY*( 2) C  10           s(  0.40%)p99.99( 98.29%)d 3.21(  1.30%)
                                            0.0000 -0.0258  0.0581  0.0520 -0.4741
                                           -0.0068 -0.8692  0.0000 -0.0000 -0.0258
                                            0.0000 -0.0000  0.1070 -0.0298
   120. (0.00141) RY*( 3) C  10           s(  0.00%)p 1.00(  5.63%)d16.77( 94.37%)
                                           -0.0000  0.0000  0.0000  0.0000  0.0000
                                            0.0000  0.0000 -0.0145 -0.2368 -0.0000
                                            0.9655  0.1073 -0.0000  0.0000
   121. (0.00043) RY*( 4) C  10           s(  6.12%)p 2.56( 15.65%)d12.79( 78.24%)
                                            0.0000 -0.0005  0.2473  0.0224 -0.3473
                                            0.0070  0.1879  0.0000 -0.0000  0.8825
                                            0.0000  0.0000  0.0435 -0.0409
   122. (0.00030) RY*( 5) C  10           s(  0.00%)p 1.00( 91.73%)d 0.09(  8.27%)
                                           -0.0000 -0.0000  0.0000  0.0000 -0.0000
                                           -0.0000 -0.0000 -0.0069  0.9577 -0.0000
                                            0.2133  0.1930  0.0000  0.0000
   123. (0.00004) RY*( 6) C  10           s( 33.09%)p 0.40( 13.18%)d 1.62( 53.72%)
   124. (0.00000) RY*( 7) C  10           s(  0.00%)p 1.00(  2.71%)d35.97( 97.29%)
   125. (0.00000) RY*( 8) C  10           s( 32.78%)p 0.62( 20.18%)d 1.43( 47.03%)
   126. (0.00000) RY*( 9) C  10           s(  2.58%)p 0.13(  0.34%)d37.61( 97.08%)
   127. (0.00435) RY*( 1) H  11           s( 99.93%)p 0.00(  0.07%)
                                            0.0117  0.9996  0.0025  0.0256 -0.0000
   128. (0.00010) RY*( 2) H  11           s(  0.04%)p99.99( 99.96%)
   129. (0.00007) RY*( 3) H  11           s(  0.12%)p99.99( 99.88%)
   130. (0.00003) RY*( 4) H  11           s(  0.00%)p 1.00(100.00%)
   131. (0.00422) RY*( 1) H  12           s( 99.57%)p 0.00(  0.43%)
                                            0.0069  0.9978 -0.0369 -0.0546  0.0000
   132. (0.00015) RY*( 2) H  12           s(  0.00%)p 1.00(100.00%)
                                            0.0000 -0.0000 -0.0000 -0.0000  1.0000
   133. (0.00010) RY*( 3) H  12           s(  0.29%)p99.99( 99.71%)
   134. (0.00007) RY*( 4) H  12           s(  0.24%)p99.99( 99.76%)
   135. (0.00157) RY*( 1) H  13           s( 99.20%)p 0.01(  0.80%)
                                            0.0046  0.9960 -0.0430  0.0787  0.0000
   136. (0.00019) RY*( 2) H  13           s(  0.00%)p 1.00(100.00%)
                                            0.0000 -0.0000 -0.0000 -0.0000  1.0000
   137. (0.00007) RY*( 3) H  13           s(  0.67%)p99.99( 99.33%)
   138. (0.00008) RY*( 4) H  13           s(  0.22%)p99.99( 99.78%)
   139. (0.00168) RY*( 1) H  14           s( 99.25%)p 0.01(  0.75%)
                                            0.0046  0.9962  0.0277  0.0823  0.0000
   140. (0.00017) RY*( 2) H  14           s(  0.00%)p 1.00(100.00%)
                                            0.0000  0.0000 -0.0000 -0.0000  1.0000
   141. (0.00009) RY*( 3) H  14           s(  0.00%)p 1.00(100.00%)
   142. (0.00006) RY*( 4) H  14           s(  0.85%)p99.99( 99.15%)
   143. (0.00153) RY*( 1) H  15           s( 99.22%)p 0.01(  0.78%)
                                            0.0036  0.9961  0.0865 -0.0171  0.0000
   144. (0.00021) RY*( 2) H  15           s(  0.00%)p 1.00(100.00%)
                                            0.0000  0.0000 -0.0000 -0.0000  1.0000
   145. (0.00008) RY*( 3) H  15           s(  0.39%)p99.99( 99.61%)
   146. (0.00005) RY*( 4) H  15           s(  0.48%)p99.99( 99.52%)
   147. (0.00072) RY*( 1) H  16           s( 97.62%)p 0.02(  2.38%)
                                            0.0054  0.9880  0.0333 -0.1505 -0.0000
   148. (0.00021) RY*( 2) H  16           s(  0.00%)p 1.00(100.00%)
                                           -0.0000 -0.0000 -0.0000 -0.0000  1.0000
   149. (0.00010) RY*( 3) H  16           s(  1.53%)p64.48( 98.47%)
                                           -0.0197  0.1220  0.4287  0.8949  0.0000
   150. (0.00001) RY*( 4) H  16           s(  0.94%)p99.99( 99.06%)
   151. (0.00240) RY*( 1) H  17           s( 98.86%)p 0.01(  1.14%)
                                            0.0062  0.9942  0.0877  0.0597  0.0130
   152. (0.00022) RY*( 2) H  17           s(  0.28%)p99.99( 99.72%)
                                            0.0001  0.0526  0.0809 -0.9049 -0.4146
   153. (0.00014) RY*( 3) H  17           s(  0.24%)p99.99( 99.76%)
                                            0.0149  0.0463 -0.6109  0.2856 -0.7368
   154. (0.00003) RY*( 4) H  17           s(  0.72%)p99.99( 99.28%)
   155. (0.00240) RY*( 1) H  18           s( 98.86%)p 0.01(  1.14%)
                                            0.0062  0.9942  0.0877  0.0597 -0.0130
   156. (0.00022) RY*( 2) H  18           s(  0.28%)p99.99( 99.72%)
                                            0.0001  0.0526  0.0809 -0.9049  0.4146
   157. (0.00014) RY*( 3) H  18           s(  0.24%)p99.99( 99.76%)
                                            0.0149  0.0463 -0.6109  0.2856  0.7367
   158. (0.00003) RY*( 4) H  18           s(  0.72%)p99.99( 99.28%)
   159. (0.00376) BD*( 1) C   1 - O   2  
                ( 66.50%)   0.8155* C   1 s( 31.04%)p 2.21( 68.70%)d 0.01(  0.25%)
                                           -0.0000 -0.5542  0.0576  0.8144  0.0686
                                            0.1326  0.0385 -0.0000 -0.0000 -0.0126
                                            0.0000  0.0000 -0.0425  0.0240
                ( 33.50%)  -0.5788* O   2 s( 43.69%)p 1.29( 56.23%)d 0.00(  0.09%)
                                            0.0000 -0.6604  0.0272 -0.7393 -0.0230
                                           -0.1230 -0.0015  0.0000  0.0000 -0.0092
                                            0.0000  0.0000 -0.0247  0.0126
   160. (0.10828) BD*( 2) C   1 - O   2  
                ( 66.03%)   0.8126* C   1 s(  0.00%)p 1.00( 99.65%)d 0.00(  0.35%)
                                            0.0000 -0.0000 -0.0000 -0.0000 -0.0000
                                            0.0000 -0.0000  0.9977 -0.0342 -0.0000
                                           -0.0586 -0.0055 -0.0000  0.0000
                ( 33.97%)  -0.5828* O   2 s(  0.00%)p 1.00( 99.86%)d 0.00(  0.14%)
                                           -0.0000  0.0000 -0.0000  0.0000  0.0000
                                            0.0000  0.0000  0.9992  0.0091  0.0000
                                            0.0373  0.0069  0.0000 -0.0000
   161. (0.05893) BD*( 1) C   1 - C   3  
                ( 53.58%)   0.7320* C   1 s( 37.48%)p 1.67( 62.46%)d 0.00(  0.06%)
                                            0.0004  0.6122  0.0021  0.2974  0.0025
                                            0.7321 -0.0111 -0.0000  0.0000  0.0158
                                           -0.0000  0.0000 -0.0143 -0.0107
                ( 46.42%)  -0.6813* C   3 s( 30.93%)p 2.23( 69.03%)d 0.00(  0.04%)
                                           -0.0000  0.5562 -0.0023 -0.3304  0.0005
                                           -0.7623  0.0042 -0.0000 -0.0000  0.0111
                                            0.0000  0.0000 -0.0113 -0.0110
   162. (0.05842) BD*( 1) C   1 - H  11  
                ( 41.17%)   0.6416* C   1 s( 31.45%)p 2.18( 68.50%)d 0.00(  0.05%)
                                            0.0003 -0.5600 -0.0285 -0.4896  0.0238
                                            0.6669  0.0023 -0.0000 -0.0000  0.0208
                                           -0.0000  0.0000  0.0024  0.0076
                ( 58.83%)  -0.7670* H  11 s( 99.90%)p 0.00(  0.10%)
                                           -0.9994  0.0123  0.0197 -0.0243  0.0000
   163. (0.02356) BD*( 1) C   3 - C   4  
                ( 48.80%)   0.6986* C   3 s( 35.02%)p 1.85( 64.94%)d 0.00(  0.04%)
                                            0.0002 -0.5918 -0.0033  0.4861  0.0180
                                           -0.6424  0.0106 -0.0000  0.0000  0.0136
                                           -0.0000  0.0000  0.0056  0.0118
                ( 51.20%)  -0.7155* C   4 s( 34.86%)p 1.87( 65.09%)d 0.00(  0.05%)
                                           -0.0001 -0.5904 -0.0035 -0.4757  0.0183
                                            0.6512  0.0148  0.0000  0.0000  0.0175
                                            0.0000 -0.0000  0.0029  0.0128
   164. (0.03265) BD*( 1) C   3 - C   8  
                ( 49.77%)   0.7055* C   3 s( 33.99%)p 1.94( 65.97%)d 0.00(  0.04%)
                                           -0.0001 -0.5829 -0.0080 -0.8086 -0.0042
                                           -0.0747  0.0145 -0.0000  0.0000 -0.0029
                                           -0.0000  0.0000 -0.0165  0.0125
                ( 50.23%)  -0.7087* C   8 s( 36.95%)p 1.71( 63.01%)d 0.00(  0.04%)
                                            0.0003 -0.6078  0.0004  0.7798 -0.0293
                                            0.1435  0.0245  0.0000 -0.0000 -0.0074
                                           -0.0000 -0.0000 -0.0154  0.0115
   165. (0.43695) BD*( 2) C   3 - C   8  
                ( 44.52%)   0.6672* C   3 s(  0.00%)p 1.00( 99.98%)d 0.00(  0.02%)
                                            0.0000 -0.0000 -0.0000  0.0000  0.0000
                                            0.0000  0.0000 -0.9999 -0.0014  0.0000
                                           -0.0124 -0.0048  0.0000 -0.0000
                ( 55.48%)  -0.7449* C   8 s(  0.00%)p 1.00( 99.96%)d 0.00(  0.04%)
                                           -0.0000 -0.0000 -0.0000  0.0000 -0.0000
                                            0.0000  0.0000 -0.9998 -0.0045 -0.0000
                                            0.0188 -0.0049 -0.0000  0.0000
   166. (0.01637) BD*( 1) C   4 - C   5  
                ( 49.77%)   0.7055* C   4 s( 36.37%)p 1.75( 63.58%)d 0.00(  0.04%)
                                           -0.0001 -0.6029 -0.0139 -0.2744  0.0346
                                           -0.7476 -0.0222 -0.0000  0.0000 -0.0135
                                           -0.0000 -0.0000  0.0112  0.0116
                ( 50.23%)  -0.7087* C   5 s( 35.67%)p 1.80( 64.28%)d 0.00(  0.05%)
                                           -0.0000 -0.5972 -0.0074  0.3304  0.0397
                                            0.7294 -0.0051  0.0000  0.0000 -0.0107
                                           -0.0000 -0.0000  0.0139  0.0120
   167. (0.30340) BD*( 2) C   4 - C   5  
                ( 53.86%)   0.7339* C   4 s(  0.00%)p 1.00( 99.95%)d 0.00(  0.05%)
                                            0.0000 -0.0000  0.0000 -0.0000 -0.0000
                                           -0.0000 -0.0000  0.9997 -0.0030 -0.0000
                                            0.0178  0.0153 -0.0000  0.0000
                ( 46.14%)  -0.6793* C   5 s(  0.00%)p 1.00( 99.96%)d 0.00(  0.04%)
                                           -0.0000 -0.0000  0.0000 -0.0000  0.0000
                                           -0.0000  0.0000  0.9997 -0.0137  0.0000
                                            0.0049 -0.0204 -0.0000 -0.0000
   168. (0.01736) BD*( 1) C   4 - H  12  
                ( 37.57%)   0.6129* C   4 s( 28.69%)p 2.48( 71.28%)d 0.00(  0.03%)
                                           -0.0003  0.5354 -0.0144 -0.8349  0.0082
                                           -0.1249  0.0053 -0.0000  0.0000  0.0053
                                            0.0000  0.0000  0.0135 -0.0099
                ( 62.43%)  -0.7901* H  12 s( 99.90%)p 0.00(  0.10%)
                                            0.9995 -0.0054  0.0308  0.0065  0.0000
   169. (0.01787) BD*( 1) C   5 - C   6  
                ( 50.29%)   0.7092* C   5 s( 35.27%)p 1.83( 64.68%)d 0.00(  0.05%)
                                            0.0000  0.5938  0.0098  0.7932  0.0076
                                            0.1268  0.0401  0.0000  0.0000  0.0023
                                            0.0000  0.0000  0.0175 -0.0120
                ( 49.71%)  -0.7050* C   6 s( 36.13%)p 1.77( 63.82%)d 0.00(  0.04%)
                                            0.0001  0.6011  0.0065 -0.7948 -0.0140
                                           -0.0703  0.0371 -0.0000  0.0000  0.0055
                                            0.0000  0.0000  0.0161 -0.0118
   170. (0.01471) BD*( 1) C   5 - H  13  
                ( 38.47%)   0.6203* C   5 s( 28.97%)p 2.45( 71.00%)d 0.00(  0.03%)
                                            0.0003 -0.5380  0.0143  0.5096 -0.0033
                                           -0.6710  0.0059 -0.0000  0.0000  0.0136
                                            0.0000 -0.0000  0.0040  0.0098
                ( 61.53%)  -0.7844* H  13 s( 99.91%)p 0.00(  0.09%)
                                           -0.9995  0.0020 -0.0185  0.0238  0.0000
   171. (0.01655) BD*( 1) C   6 - C   7  
                ( 50.58%)   0.7112* C   6 s( 35.66%)p 1.80( 64.29%)d 0.00(  0.05%)
                                            0.0001  0.5971  0.0100  0.5065  0.0368
                                           -0.6203  0.0145 -0.0000  0.0000 -0.0165
                                           -0.0000  0.0000 -0.0061 -0.0122
                ( 49.42%)  -0.7030* C   7 s( 36.50%)p 1.74( 63.46%)d 0.00(  0.04%)
                                           -0.0001  0.6040  0.0139 -0.4763  0.0212
                                            0.6375  0.0302  0.0000  0.0000 -0.0161
                                            0.0000  0.0000 -0.0014 -0.0119
   172. (0.35008) BD*( 2) C   6 - C   7  
                ( 54.54%)   0.7385* C   6 s(  0.00%)p 1.00( 99.95%)d 0.00(  0.05%)
                                            0.0000 -0.0000  0.0000 -0.0000  0.0000
                                           -0.0000  0.0000  0.9997 -0.0073  0.0000
                                            0.0052 -0.0222 -0.0000 -0.0000
                ( 45.46%)  -0.6743* C   7 s(  0.00%)p 1.00( 99.96%)d 0.00(  0.04%)
                                            0.0000 -0.0000  0.0000 -0.0000 -0.0000
                                           -0.0000  0.0000  0.9998 -0.0086  0.0000
                                           -0.0192  0.0043  0.0000 -0.0000
   173. (0.01402) BD*( 1) C   6 - H  14  
                ( 38.60%)   0.6213* C   6 s( 28.11%)p 2.56( 71.86%)d 0.00(  0.03%)
                                            0.0003 -0.5300  0.0138 -0.3315  0.0049
                                           -0.7801  0.0082 -0.0000  0.0000 -0.0112
                                           -0.0000 -0.0000  0.0101  0.0098
                ( 61.40%)  -0.7836* H  14 s( 99.91%)p 0.00(  0.09%)
                                           -0.9995  0.0020  0.0115  0.0281  0.0000
   174. (0.02998) BD*( 1) C   7 - C   8  
                ( 50.25%)   0.7089* C   7 s( 34.54%)p 1.89( 65.41%)d 0.00(  0.05%)
                                           -0.0000  0.5877  0.0047 -0.2731  0.0207
                                           -0.7608 -0.0158 -0.0000  0.0000  0.0117
                                            0.0000  0.0000 -0.0133 -0.0127
                ( 49.75%)  -0.7053* C   8 s( 38.49%)p 1.60( 61.47%)d 0.00(  0.04%)
                                           -0.0000  0.6204 -0.0051  0.3558  0.0112
                                            0.6985 -0.0090  0.0000 -0.0000  0.0135
                                            0.0000  0.0000 -0.0101 -0.0111
   175. (0.01434) BD*( 1) C   7 - H  15  
                ( 38.45%)   0.6201* C   7 s( 28.88%)p 2.46( 71.09%)d 0.00(  0.03%)
                                            0.0003 -0.5372  0.0139 -0.8352  0.0046
                                           -0.1147 -0.0132 -0.0000 -0.0000 -0.0030
                                           -0.0000 -0.0000 -0.0137  0.0103
                ( 61.55%)  -0.7845* H  15 s( 99.91%)p 0.00(  0.09%)
                                           -0.9996  0.0012  0.0293  0.0059  0.0000
   176. (0.03036) BD*( 1) C   8 - O   9  
                ( 68.28%)   0.8263* C   8 s( 24.25%)p 3.11( 75.47%)d 0.01(  0.28%)
                                           -0.0001  0.4923  0.0133  0.5137  0.0068
                                           -0.6993 -0.0409 -0.0000 -0.0000 -0.0427
                                           -0.0000  0.0000 -0.0142 -0.0273
                ( 31.72%)  -0.5632* O   9 s( 35.99%)p 1.78( 63.95%)d 0.00(  0.06%)
                                            0.0000  0.5999  0.0016 -0.4450 -0.0073
                                            0.6644  0.0045  0.0000 -0.0000 -0.0141
                                           -0.0000  0.0000 -0.0163 -0.0135
   177. (0.00905) BD*( 1) O   9 - C  10  
                ( 30.80%)   0.5550* O   9 s( 30.39%)p 2.29( 69.55%)d 0.00(  0.06%)
                                           -0.0001 -0.5512 -0.0043 -0.8315 -0.0053
                                           -0.0599  0.0217 -0.0000  0.0000 -0.0146
                                           -0.0000 -0.0000 -0.0150  0.0129
                ( 69.20%)  -0.8318* C  10 s( 21.60%)p 3.61( 78.09%)d 0.01(  0.31%)
                                           -0.0001 -0.4642 -0.0240  0.8814  0.0419
                                            0.0322  0.0351  0.0000  0.0000 -0.0034
                                           -0.0000 -0.0000 -0.0476  0.0285
   178. (0.00834) BD*( 1) C  10 - H  16  
                ( 39.27%)   0.6267* C  10 s( 25.87%)p 2.86( 74.08%)d 0.00(  0.05%)
                                            0.0001 -0.5084 -0.0147 -0.2969  0.0096
                                            0.8077 -0.0138  0.0000 -0.0000  0.0113
                                            0.0000 -0.0000  0.0167  0.0087
                ( 60.73%)  -0.7793* H  16 s( 99.91%)p 0.00(  0.09%)
                                           -0.9996  0.0009  0.0110 -0.0273 -0.0000
   179. (0.01934) BD*( 1) C  10 - H  17  
                ( 40.05%)   0.6328* C  10 s( 26.28%)p 2.80( 73.67%)d 0.00(  0.05%)
                                           -0.0001 -0.5125  0.0130 -0.2535 -0.0169
                                           -0.4150  0.0146  0.7069  0.0002 -0.0048
                                            0.0091  0.0146  0.0055 -0.0116
                ( 59.95%)  -0.7743* H  17 s( 99.91%)p 0.00(  0.09%)
                                           -0.9996  0.0049  0.0109  0.0122 -0.0243
   180. (0.01934) BD*( 1) C  10 - H  18  
                ( 40.05%)   0.6328* C  10 s( 26.28%)p 2.80( 73.67%)d 0.00(  0.05%)
                                           -0.0001 -0.5125  0.0130 -0.2535 -0.0169
                                           -0.4150  0.0146 -0.7069 -0.0002 -0.0048
                                           -0.0091 -0.0146  0.0055 -0.0116
                ( 59.95%)  -0.7743* H  18 s( 99.91%)p 0.00(  0.09%)
                                           -0.9996  0.0049  0.0109  0.0122  0.0243


 NHO Directionality and "Bond Bending" (deviations from line of nuclear centers)

         [Thresholds for printing:  angular deviation  >  1.0 degree]
                                    hybrid p-character > 25.0%
                                    orbital occupancy  >  0.10e

                                Line of Centers        Hybrid 1              Hybrid 2
                                ---------------  -------------------   ------------------
                NBO               Theta   Phi    Theta   Phi    Dev    Theta   Phi    Dev
 ========================================================================================
     1. BD (   1) C   1 - O   2    90.0  189.5    90.0  191.0   1.5      --     --    --
     2. BD (   2) C   1 - O   2    90.0  189.5     0.0    0.0  90.0      0.0    0.0  90.0
     3. BD (   1) C   1 - C   3    90.0   65.9    90.0   67.4   1.6      --     --    --
     4. BD (   1) C   1 - H  11    90.0  310.5    90.0  304.8   5.7      --     --    --
     5. BD (   1) C   3 - C   4    90.0  126.7    90.0  128.6   1.9     90.0  304.5   2.2
     6. BD (   1) C   3 - C   8    90.0    7.3    90.0    4.2   3.1     90.0  192.6   5.3
     7. BD (   2) C   3 - C   8    90.0    7.3     0.0    0.0  90.0      0.0    0.0  90.0
     8. BD (   1) C   4 - C   5    90.0   67.9    90.0   72.7   4.8     90.0  242.9   4.9
     9. BD (   2) C   4 - C   5    90.0   67.9     0.0    0.0  90.0      0.0    0.0  90.0
    10. BD (   1) C   4 - H  12    90.0  189.6    90.0  188.2   1.4      --     --    --
    11. BD (   1) C   5 - C   6    90.0    6.9    90.0   11.8   4.9     90.0  182.3   4.5
    13. BD (   1) C   6 - C   7    90.0  308.0    90.0  311.9   3.9     90.0  124.3   3.7
    14. BD (   2) C   6 - C   7    90.0  308.0     0.0    0.0  90.0      0.0    0.0  90.0
    16. BD (   1) C   7 - C   8    90.0  247.8    90.0  252.0   4.2     90.0   62.0   5.8
    18. BD (   1) C   8 - O   9    90.0  304.1    90.0  305.1   1.0      --     --    --
    19. BD (   1) O   9 - C  10    90.0    4.4    90.0    2.6   1.8      --     --    --
    21. BD (   1) C  10 - H  17   144.5   55.1   145.7   56.0   1.3      --     --    --
    22. BD (   1) C  10 - H  18    35.5   55.1    34.3   56.0   1.3      --     --    --
    33. LP (   1) O   2             --     --     90.0  190.5   --       --     --    --
    34. LP (   2) O   2             --     --     90.0  100.0   --       --     --    --
    35. LP (   1) O   9             --     --     90.0  246.2   --       --     --    --
    36. LP (   2) O   9             --     --      0.0    0.0   --       --     --    --
   160. BD*(   2) C   1 - O   2    90.0  189.5     0.0    0.0  90.0      0.0    0.0  90.0
   165. BD*(   2) C   3 - C   8    90.0    7.3     0.0    0.0  90.0      0.0    0.0  90.0
   167. BD*(   2) C   4 - C   5    90.0   67.9     0.0    0.0  90.0      0.0    0.0  90.0
   172. BD*(   2) C   6 - C   7    90.0  308.0     0.0    0.0  90.0      0.0    0.0  90.0


 Second Order Perturbation Theory Analysis of Fock Matrix in NBO Basis

     Threshold for printing:   0.50 kcal/mol
                                                                              E(2)  E(j)-E(i) F(i,j)
         Donor NBO (i)                     Acceptor NBO (j)                 kcal/mol   a.u.    a.u. 
 ===================================================================================================

 within unit  1
   1. BD (   1) C   1 - O   2        / 37. RY*(   1) C   1                    1.50    1.63    0.044
   1. BD (   1) C   1 - O   2        / 56. RY*(   2) C   3                    1.55    2.08    0.051
   1. BD (   1) C   1 - O   2        /161. BD*(   1) C   1 - C   3            1.25    1.51    0.039
   1. BD (   1) C   1 - O   2        /164. BD*(   1) C   3 - C   8            1.62    1.60    0.046
   2. BD (   2) C   1 - O   2        /165. BD*(   2) C   3 - C   8            5.17    0.39    0.045
   3. BD (   1) C   1 - C   3        / 46. RY*(   1) O   2                    1.31    1.86    0.044
   3. BD (   1) C   1 - C   3        / 64. RY*(   1) C   4                    1.09    1.71    0.039
   3. BD (   1) C   1 - C   3        /100. RY*(   1) C   8                    1.17    1.47    0.037
   3. BD (   1) C   1 - C   3        /159. BD*(   1) C   1 - O   2            0.85    1.27    0.030
   3. BD (   1) C   1 - C   3        /163. BD*(   1) C   3 - C   4            3.04    1.22    0.054
   3. BD (   1) C   1 - C   3        /164. BD*(   1) C   3 - C   8            2.77    1.19    0.051
   3. BD (   1) C   1 - C   3        /166. BD*(   1) C   4 - C   5            2.72    1.23    0.052
   3. BD (   1) C   1 - C   3        /174. BD*(   1) C   7 - C   8            2.92    1.20    0.053
   4. BD (   1) C   1 - H  11        / 46. RY*(   1) O   2                    1.09    1.72    0.039
   4. BD (   1) C   1 - H  11        / 56. RY*(   2) C   3                    0.54    1.54    0.026
   4. BD (   1) C   1 - H  11        /163. BD*(   1) C   3 - C   4            3.99    1.08    0.059
   5. BD (   1) C   3 - C   4        / 37. RY*(   1) C   1                    1.09    1.25    0.033
   5. BD (   1) C   3 - C   4        / 73. RY*(   1) C   5                    0.89    1.86    0.037
   5. BD (   1) C   3 - C   4        / 74. RY*(   2) C   5                    1.26    1.33    0.037
   5. BD (   1) C   3 - C   4        /100. RY*(   1) C   8                    0.75    1.50    0.030
   5. BD (   1) C   3 - C   4        /161. BD*(   1) C   1 - C   3            2.70    1.13    0.050
   5. BD (   1) C   3 - C   4        /162. BD*(   1) C   1 - H  11            1.34    1.11    0.035
   5. BD (   1) C   3 - C   4        /164. BD*(   1) C   3 - C   8            4.41    1.22    0.066
   5. BD (   1) C   3 - C   4        /166. BD*(   1) C   4 - C   5            3.23    1.26    0.057
   5. BD (   1) C   3 - C   4        /168. BD*(   1) C   4 - H  12            1.24    1.16    0.034
   5. BD (   1) C   3 - C   4        /170. BD*(   1) C   5 - H  13            2.62    1.15    0.049
   5. BD (   1) C   3 - C   4        /176. BD*(   1) C   8 - O   9            3.74    1.05    0.056
   6. BD (   1) C   3 - C   8        / 39. RY*(   3) C   1                    0.70    1.61    0.030
   6. BD (   1) C   3 - C   8        / 64. RY*(   1) C   4                    1.04    1.75    0.038
   6. BD (   1) C   3 - C   8        / 91. RY*(   1) C   7                    0.82    1.83    0.035
   6. BD (   1) C   3 - C   8        / 92. RY*(   2) C   7                    0.56    1.45    0.026
   6. BD (   1) C   3 - C   8        /109. RY*(   1) O   9                    0.63    2.00    0.032
   6. BD (   1) C   3 - C   8        /159. BD*(   1) C   1 - O   2            1.23    1.31    0.036
   6. BD (   1) C   3 - C   8        /161. BD*(   1) C   1 - C   3            2.18    1.14    0.045
   6. BD (   1) C   3 - C   8        /163. BD*(   1) C   3 - C   4            4.24    1.26    0.065
   6. BD (   1) C   3 - C   8        /168. BD*(   1) C   4 - H  12            2.10    1.17    0.044
   6. BD (   1) C   3 - C   8        /174. BD*(   1) C   7 - C   8            4.48    1.23    0.066
   6. BD (   1) C   3 - C   8        /175. BD*(   1) C   7 - H  15            2.48    1.14    0.048
   6. BD (   1) C   3 - C   8        /176. BD*(   1) C   8 - O   9            1.05    1.06    0.030
   6. BD (   1) C   3 - C   8        /177. BD*(   1) O   9 - C  10            3.41    0.97    0.052
   7. BD (   2) C   3 - C   8        / 40. RY*(   4) C   1                    1.19    1.69    0.045
   7. BD (   2) C   3 - C   8        / 67. RY*(   4) C   4                    1.16    1.87    0.047
   7. BD (   2) C   3 - C   8        / 94. RY*(   4) C   7                    0.85    0.92    0.028
   7. BD (   2) C   3 - C   8        / 95. RY*(   5) C   7                    0.59    2.10    0.035
   7. BD (   2) C   3 - C   8        /110. RY*(   2) O   9                    0.68    1.37    0.031
   7. BD (   2) C   3 - C   8        /160. BD*(   2) C   1 - O   2           19.27    0.28    0.071
   7. BD (   2) C   3 - C   8        /165. BD*(   2) C   3 - C   8            2.33    0.28    0.023
   7. BD (   2) C   3 - C   8        /167. BD*(   2) C   4 - C   5           22.52    0.30    0.075
   7. BD (   2) C   3 - C   8        /172. BD*(   2) C   6 - C   7           16.61    0.28    0.062
   8. BD (   1) C   4 - C   5        / 55. RY*(   1) C   3                    1.48    1.79    0.046
   8. BD (   1) C   4 - C   5        / 56. RY*(   2) C   3                    0.72    1.71    0.031
   8. BD (   1) C   4 - C   5        / 82. RY*(   1) C   6                    0.75    1.85    0.033
   8. BD (   1) C   4 - C   5        / 83. RY*(   2) C   6                    1.40    1.34    0.039
   8. BD (   1) C   4 - C   5        /161. BD*(   1) C   1 - C   3            3.15    1.14    0.054
   8. BD (   1) C   4 - C   5        /163. BD*(   1) C   3 - C   4            3.49    1.25    0.059
   8. BD (   1) C   4 - C   5        /168. BD*(   1) C   4 - H  12            1.60    1.16    0.039
   8. BD (   1) C   4 - C   5        /169. BD*(   1) C   5 - C   6            3.12    1.26    0.056
   8. BD (   1) C   4 - C   5        /170. BD*(   1) C   5 - H  13            1.50    1.16    0.037
   8. BD (   1) C   4 - C   5        /173. BD*(   1) C   6 - H  14            2.66    1.15    0.049
   9. BD (   2) C   4 - C   5        / 58. RY*(   4) C   3                    0.60    0.93    0.023
   9. BD (   2) C   4 - C   5        / 86. RY*(   5) C   6                    2.11    1.15    0.048
   9. BD (   2) C   4 - C   5        /165. BD*(   2) C   3 - C   8           17.47    0.27    0.063
   9. BD (   2) C   4 - C   5        /172. BD*(   2) C   6 - C   7           25.80    0.28    0.075
  10. BD (   1) C   4 - H  12        / 55. RY*(   1) C   3                    0.73    1.60    0.031
  10. BD (   1) C   4 - H  12        / 73. RY*(   1) C   5                    0.64    1.68    0.029
  10. BD (   1) C   4 - H  12        /163. BD*(   1) C   3 - C   4            1.07    1.07    0.030
  10. BD (   1) C   4 - H  12        /164. BD*(   1) C   3 - C   8            4.99    1.04    0.065
  10. BD (   1) C   4 - H  12        /166. BD*(   1) C   4 - C   5            0.97    1.09    0.029
  10. BD (   1) C   4 - H  12        /169. BD*(   1) C   5 - C   6            3.71    1.07    0.056
  11. BD (   1) C   5 - C   6        / 65. RY*(   2) C   4                    2.14    1.46    0.050
  11. BD (   1) C   5 - C   6        / 91. RY*(   1) C   7                    0.81    1.83    0.034
  11. BD (   1) C   5 - C   6        / 92. RY*(   2) C   7                    1.13    1.44    0.036
  11. BD (   1) C   5 - C   6        /166. BD*(   1) C   4 - C   5            3.16    1.27    0.057
  11. BD (   1) C   5 - C   6        /168. BD*(   1) C   4 - H  12            2.77    1.16    0.051
  11. BD (   1) C   5 - C   6        /170. BD*(   1) C   5 - H  13            1.42    1.16    0.036
  11. BD (   1) C   5 - C   6        /171. BD*(   1) C   6 - C   7            3.16    1.26    0.056
  11. BD (   1) C   5 - C   6        /173. BD*(   1) C   6 - H  14            1.38    1.15    0.036
  11. BD (   1) C   5 - C   6        /175. BD*(   1) C   7 - H  15            2.56    1.14    0.048
  12. BD (   1) C   5 - H  13        / 64. RY*(   1) C   4                    0.58    1.57    0.027
  12. BD (   1) C   5 - H  13        / 82. RY*(   1) C   6                    0.68    1.67    0.030
  12. BD (   1) C   5 - H  13        /163. BD*(   1) C   3 - C   4            3.88    1.08    0.058
  12. BD (   1) C   5 - H  13        /166. BD*(   1) C   4 - C   5            1.02    1.09    0.030
  12. BD (   1) C   5 - H  13        /169. BD*(   1) C   5 - C   6            0.89    1.08    0.028
  12. BD (   1) C   5 - H  13        /171. BD*(   1) C   6 - C   7            3.84    1.08    0.058
  13. BD (   1) C   6 - C   7        / 73. RY*(   1) C   5                    0.86    1.87    0.036
  13. BD (   1) C   6 - C   7        / 74. RY*(   2) C   5                    1.25    1.34    0.037
  13. BD (   1) C   6 - C   7        /101. RY*(   2) C   8                    1.66    1.84    0.050
  13. BD (   1) C   6 - C   7        /169. BD*(   1) C   5 - C   6            3.15    1.26    0.056
  13. BD (   1) C   6 - C   7        /170. BD*(   1) C   5 - H  13            2.46    1.16    0.048
  13. BD (   1) C   6 - C   7        /173. BD*(   1) C   6 - H  14            1.24    1.15    0.034
  13. BD (   1) C   6 - C   7        /174. BD*(   1) C   7 - C   8            3.68    1.24    0.060
  13. BD (   1) C   6 - C   7        /175. BD*(   1) C   7 - H  15            1.83    1.15    0.041
  13. BD (   1) C   6 - C   7        /176. BD*(   1) C   8 - O   9            4.98    1.06    0.065
  14. BD (   2) C   6 - C   7        / 75. RY*(   3) C   5                    1.72    0.88    0.038
  14. BD (   2) C   6 - C   7        /105. RY*(   6) C   8                    1.15    1.41    0.039
  14. BD (   2) C   6 - C   7        /165. BD*(   2) C   3 - C   8           23.92    0.28    0.076
  14. BD (   2) C   6 - C   7        /167. BD*(   2) C   4 - C   5           15.43    0.30    0.061
  15. BD (   1) C   6 - H  14        / 73. RY*(   1) C   5                    0.68    1.69    0.030
  15. BD (   1) C   6 - H  14        / 91. RY*(   1) C   7                    0.61    1.66    0.029
  15. BD (   1) C   6 - H  14        /166. BD*(   1) C   4 - C   5            3.67    1.10    0.057
  15. BD (   1) C   6 - H  14        /169. BD*(   1) C   5 - C   6            0.79    1.08    0.026
  15. BD (   1) C   6 - H  14        /171. BD*(   1) C   6 - C   7            0.84    1.09    0.027
  15. BD (   1) C   6 - H  14        /174. BD*(   1) C   7 - C   8            4.20    1.06    0.060
  16. BD (   1) C   7 - C   8        / 55. RY*(   1) C   3                    0.90    1.80    0.036
  16. BD (   1) C   7 - C   8        / 56. RY*(   2) C   3                    0.94    1.73    0.036
  16. BD (   1) C   7 - C   8        / 82. RY*(   1) C   6                    0.99    1.87    0.039
  16. BD (   1) C   7 - C   8        / 83. RY*(   2) C   6                    1.11    1.36    0.035
  16. BD (   1) C   7 - C   8        /161. BD*(   1) C   1 - C   3            3.10    1.16    0.054
  16. BD (   1) C   7 - C   8        /164. BD*(   1) C   3 - C   8            5.27    1.24    0.072
  16. BD (   1) C   7 - C   8        /171. BD*(   1) C   6 - C   7            3.53    1.27    0.060
  16. BD (   1) C   7 - C   8        /173. BD*(   1) C   6 - H  14            2.23    1.17    0.046
  16. BD (   1) C   7 - C   8        /175. BD*(   1) C   7 - H  15            1.48    1.16    0.037
  16. BD (   1) C   7 - C   8        /176. BD*(   1) C   8 - O   9            0.57    1.07    0.022
  17. BD (   1) C   7 - H  15        / 82. RY*(   1) C   6                    0.76    1.69    0.032
  17. BD (   1) C   7 - H  15        /100. RY*(   1) C   8                    0.77    1.34    0.029
  17. BD (   1) C   7 - H  15        /164. BD*(   1) C   3 - C   8            4.19    1.06    0.060
  17. BD (   1) C   7 - H  15        /169. BD*(   1) C   5 - C   6            3.68    1.09    0.057
  17. BD (   1) C   7 - H  15        /171. BD*(   1) C   6 - C   7            1.20    1.09    0.032
  17. BD (   1) C   7 - H  15        /174. BD*(   1) C   7 - C   8            0.93    1.07    0.028
  17. BD (   1) C   7 - H  15        /176. BD*(   1) C   8 - O   9            0.65    0.89    0.022
  18. BD (   1) C   8 - O   9        /119. RY*(   2) C  10                    1.15    1.50    0.037
  18. BD (   1) C   8 - O   9        /163. BD*(   1) C   3 - C   4            1.83    1.49    0.047
  18. BD (   1) C   8 - O   9        /164. BD*(   1) C   3 - C   8            1.04    1.46    0.035
  18. BD (   1) C   8 - O   9        /171. BD*(   1) C   6 - C   7            1.19    1.49    0.038
  18. BD (   1) C   8 - O   9        /174. BD*(   1) C   7 - C   8            1.09    1.47    0.036
  18. BD (   1) C   8 - O   9        /178. BD*(   1) C  10 - H  16            0.61    1.36    0.026
  19. BD (   1) O   9 - C  10        /100. RY*(   1) C   8                    0.70    1.67    0.030
  19. BD (   1) O   9 - C  10        /101. RY*(   2) C   8                    1.52    2.00    0.049
  19. BD (   1) O   9 - C  10        /164. BD*(   1) C   3 - C   8            2.97    1.39    0.058
  20. BD (   1) C  10 - H  16        /109. RY*(   1) O   9                    0.57    1.84    0.029
  20. BD (   1) C  10 - H  16        /176. BD*(   1) C   8 - O   9            3.79    0.90    0.052
  21. BD (   1) C  10 - H  17        /110. RY*(   2) O   9                    0.51    1.65    0.026
  22. BD (   1) C  10 - H  18        /110. RY*(   2) O   9                    0.51    1.65    0.026
  23. CR (   1) C   1                / 55. RY*(   1) C   3                    0.57   11.25    0.072
  23. CR (   1) C   1                / 57. RY*(   3) C   3                    0.57   10.78    0.070
  23. CR (   1) C   1                /127. RY*(   1) H  11                    0.56   10.51    0.069
  23. CR (   1) C   1                /163. BD*(   1) C   3 - C   4            0.88   10.72    0.087
  23. CR (   1) C   1                /164. BD*(   1) C   3 - C   8            0.93   10.69    0.090
  24. CR (   1) O   2                / 37. RY*(   1) C   1                    5.91   19.45    0.304
  24. CR (   1) O   2                /161. BD*(   1) C   1 - C   3            0.54   19.33    0.093
  25. CR (   1) C   3                / 65. RY*(   2) C   4                    1.69   10.84    0.121
  25. CR (   1) C   3                /101. RY*(   2) C   8                    0.96   11.22    0.093
  25. CR (   1) C   3                /103. RY*(   4) C   8                    0.61   11.12    0.073
  25. CR (   1) C   3                /163. BD*(   1) C   3 - C   4            0.56   10.63    0.069
  25. CR (   1) C   3                /166. BD*(   1) C   4 - C   5            0.97   10.65    0.091
  25. CR (   1) C   3                /168. BD*(   1) C   4 - H  12            0.55   10.54    0.068
  25. CR (   1) C   3                /174. BD*(   1) C   7 - C   8            1.20   10.61    0.101
  25. CR (   1) C   3                /176. BD*(   1) C   8 - O   9            0.65   10.43    0.074
  26. CR (   1) C   4                / 56. RY*(   2) C   3                    1.20   11.09    0.103
  26. CR (   1) C   4                / 74. RY*(   2) C   5                    1.46   10.72    0.112
  26. CR (   1) C   4                / 76. RY*(   4) C   5                    0.53   10.75    0.067
  26. CR (   1) C   4                /131. RY*(   1) H  12                    0.78   10.43    0.081
  26. CR (   1) C   4                /161. BD*(   1) C   1 - C   3            0.93   10.52    0.089
  26. CR (   1) C   4                /164. BD*(   1) C   3 - C   8            1.23   10.61    0.103
  26. CR (   1) C   4                /169. BD*(   1) C   5 - C   6            0.93   10.64    0.089
  26. CR (   1) C   4                /170. BD*(   1) C   5 - H  13            0.71   10.54    0.077
  27. CR (   1) C   5                / 64. RY*(   1) C   4                    0.62   11.13    0.074
  27. CR (   1) C   5                / 66. RY*(   3) C   4                    1.07   10.69    0.096
  27. CR (   1) C   5                / 83. RY*(   2) C   6                    1.34   10.72    0.107
  27. CR (   1) C   5                / 85. RY*(   4) C   6                    0.63   10.71    0.073
  27. CR (   1) C   5                /135. RY*(   1) H  13                    0.69   10.42    0.076
  27. CR (   1) C   5                /163. BD*(   1) C   3 - C   4            1.04   10.63    0.094
  27. CR (   1) C   5                /168. BD*(   1) C   4 - H  12            0.75   10.54    0.080
  27. CR (   1) C   5                /171. BD*(   1) C   6 - C   7            1.00   10.63    0.093
  27. CR (   1) C   5                /173. BD*(   1) C   6 - H  14            0.69   10.53    0.076
  28. CR (   1) C   6                / 74. RY*(   2) C   5                    1.45   10.73    0.111
  28. CR (   1) C   6                / 76. RY*(   4) C   5                    0.61   10.76    0.072
  28. CR (   1) C   6                / 92. RY*(   2) C   7                    0.94   10.83    0.090
  28. CR (   1) C   6                / 93. RY*(   3) C   7                    0.74   10.68    0.080
  28. CR (   1) C   6                /139. RY*(   1) H  14                    0.68   10.43    0.075
  28. CR (   1) C   6                /166. BD*(   1) C   4 - C   5            0.91   10.66    0.088
  28. CR (   1) C   6                /170. BD*(   1) C   5 - H  13            0.69   10.55    0.076
  28. CR (   1) C   6                /174. BD*(   1) C   7 - C   8            1.07   10.62    0.096
  28. CR (   1) C   6                /175. BD*(   1) C   7 - H  15            0.74   10.53    0.079
  29. CR (   1) C   7                / 83. RY*(   2) C   6                    1.69   10.73    0.120
  29. CR (   1) C   7                /100. RY*(   1) C   8                    1.19   10.89    0.102
  29. CR (   1) C   7                /101. RY*(   2) C   8                    0.63   11.22    0.075
  29. CR (   1) C   7                /143. RY*(   1) H  15                    0.75   10.46    0.079
  29. CR (   1) C   7                /164. BD*(   1) C   3 - C   8            1.25   10.61    0.104
  29. CR (   1) C   7                /169. BD*(   1) C   5 - C   6            1.01   10.64    0.093
  29. CR (   1) C   7                /173. BD*(   1) C   6 - H  14            0.62   10.53    0.072
  29. CR (   1) C   7                /176. BD*(   1) C   8 - O   9            0.89   10.44    0.087
  30. CR (   1) C   8                / 55. RY*(   1) C   3                    0.67   11.24    0.078
  30. CR (   1) C   8                / 56. RY*(   2) C   3                    1.12   11.17    0.100
  30. CR (   1) C   8                / 92. RY*(   2) C   7                    1.31   10.90    0.106
  30. CR (   1) C   8                /161. BD*(   1) C   1 - C   3            0.95   10.60    0.091
  30. CR (   1) C   8                /163. BD*(   1) C   3 - C   4            0.96   10.71    0.091
  30. CR (   1) C   8                /164. BD*(   1) C   3 - C   8            0.86   10.69    0.086
  30. CR (   1) C   8                /171. BD*(   1) C   6 - C   7            0.83   10.71    0.084
  30. CR (   1) C   8                /174. BD*(   1) C   7 - C   8            0.68   10.69    0.077
  30. CR (   1) C   8                /175. BD*(   1) C   7 - H  15            0.73   10.60    0.079
  30. CR (   1) C   8                /176. BD*(   1) C   8 - O   9            0.79   10.51    0.082
  30. CR (   1) C   8                /177. BD*(   1) O   9 - C  10            1.44   10.43    0.109
  31. CR (   1) O   9                /100. RY*(   1) C   8                    2.60   19.80    0.203
  31. CR (   1) O   9                /107. RY*(   8) C   8                    0.76   21.13    0.113
  31. CR (   1) O   9                /118. RY*(   1) C  10                    0.82   20.01    0.115
  31. CR (   1) O   9                /119. RY*(   2) C  10                    0.82   19.56    0.113
  31. CR (   1) O   9                /174. BD*(   1) C   7 - C   8            0.65   19.53    0.101
  32. CR (   1) C  10                /147. RY*(   1) H  16                    0.72   10.54    0.078
  32. CR (   1) C  10                /151. RY*(   1) H  17                    0.62   10.53    0.072
  32. CR (   1) C  10                /155. RY*(   1) H  18                    0.62   10.53    0.072
  32. CR (   1) C  10                /176. BD*(   1) C   8 - O   9            1.46   10.53    0.111
  32. CR (   1) C  10                /177. BD*(   1) O   9 - C  10            0.78   10.44    0.081
  33. LP (   1) O   2                / 37. RY*(   1) C   1                   10.74    1.23    0.103
  33. LP (   1) O   2                /161. BD*(   1) C   1 - C   3            1.66    1.11    0.039
  33. LP (   1) O   2                /162. BD*(   1) C   1 - H  11            0.86    1.08    0.027
  34. LP (   2) O   2                / 38. RY*(   2) C   1                    3.28    1.89    0.072
  34. LP (   2) O   2                / 41. RY*(   5) C   1                    1.64    1.58    0.047
  34. LP (   2) O   2                / 50. RY*(   5) O   2                    0.51    3.17    0.037
  34. LP (   2) O   2                /161. BD*(   1) C   1 - C   3           17.82    0.71    0.102
  34. LP (   2) O   2                /162. BD*(   1) C   1 - H  11           21.22    0.68    0.109
  35. LP (   1) O   9                /100. RY*(   1) C   8                    3.13    1.35    0.058
  35. LP (   1) O   9                /101. RY*(   2) C   8                    0.69    1.68    0.031
  35. LP (   1) O   9                /118. RY*(   1) C  10                    1.76    1.55    0.047
  35. LP (   1) O   9                /162. BD*(   1) C   1 - H  11            0.52    0.95    0.020
  35. LP (   1) O   9                /164. BD*(   1) C   3 - C   8            0.78    1.07    0.026
  35. LP (   1) O   9                /174. BD*(   1) C   7 - C   8            7.36    1.07    0.079
  35. LP (   1) O   9                /178. BD*(   1) C  10 - H  16            2.35    0.96    0.043
  35. LP (   1) O   9                /179. BD*(   1) C  10 - H  17            1.34    0.94    0.032
  35. LP (   1) O   9                /180. BD*(   1) C  10 - H  18            1.34    0.94    0.032
  36. LP (   2) O   9                /102. RY*(   3) C   8                    2.19    2.16    0.064
  36. LP (   2) O   9                /120. RY*(   3) C  10                    1.27    2.38    0.051
  36. LP (   2) O   9                /165. BD*(   2) C   3 - C   8           30.35    0.35    0.099
  36. LP (   2) O   9                /179. BD*(   1) C  10 - H  17            5.70    0.74    0.060
  36. LP (   2) O   9                /180. BD*(   1) C  10 - H  18            5.70    0.74    0.060
 160. BD*(   2) C   1 - O   2        / 42. RY*(   6) C   1                    1.35    1.00    0.141
 160. BD*(   2) C   1 - O   2        / 47. RY*(   2) O   2                    0.75    1.09    0.109
 160. BD*(   2) C   1 - O   2        /167. BD*(   2) C   4 - C   5            0.50    0.01    0.005
 165. BD*(   2) C   3 - C   8        / 58. RY*(   4) C   3                    2.86    0.66    0.083
 165. BD*(   2) C   3 - C   8        /102. RY*(   3) C   8                    0.62    1.82    0.064
 165. BD*(   2) C   3 - C   8        /104. RY*(   5) C   8                    1.20    1.34    0.076
 165. BD*(   2) C   3 - C   8        /167. BD*(   2) C   4 - C   5          196.74    0.02    0.083
 167. BD*(   2) C   4 - C   5        / 68. RY*(   5) C   4                    2.51    0.92    0.110
 167. BD*(   2) C   4 - C   5        / 75. RY*(   3) C   5                    2.37    0.59    0.085
 167. BD*(   2) C   4 - C   5        / 86. RY*(   5) C   6                    0.52    0.86    0.049
 172. BD*(   2) C   6 - C   7        / 75. RY*(   3) C   5                    0.64    0.60    0.042
 172. BD*(   2) C   6 - C   7        / 84. RY*(   3) C   6                    1.11    1.62    0.090
 172. BD*(   2) C   6 - C   7        / 86. RY*(   5) C   6                    0.81    0.88    0.057
 172. BD*(   2) C   6 - C   7        / 94. RY*(   4) C   7                    3.16    0.64    0.096
 172. BD*(   2) C   6 - C   7        /167. BD*(   2) C   4 - C   5          216.51    0.01    0.083


 Natural Bond Orbitals (Summary):

                                                            Principal Delocalizations
           NBO                        Occupancy    Energy   (geminal,vicinal,remote)
 ====================================================================================
 Molecular unit  1  (C8H8O2)
     1. BD (   1) C   1 - O   2          1.99580    -1.05556  164(v),56(v),37(g),161(g)
     2. BD (   2) C   1 - O   2          1.97902    -0.37192  165(v)
     3. BD (   1) C   1 - C   3          1.97810    -0.65166  163(g),174(v),164(g),166(v)
                                                    46(v),100(v),64(v),159(g)
     4. BD (   1) C   1 - H  11          1.98834    -0.51915  163(v),46(v),56(v)
     5. BD (   1) C   3 - C   4          1.96849    -0.67998  164(g),176(v),166(g),161(g)
                                                    170(v),162(v),74(v),168(g)
                                                    37(v),73(v),100(v)
     6. BD (   1) C   3 - C   8          1.96658    -0.69058  174(g),163(g),177(v),175(v)
                                                    161(g),168(v),159(v),176(g)
                                                    64(v),91(v),39(v),109(v)
                                                    92(v)
     7. BD (   2) C   3 - C   8          1.60176    -0.26069  167(v),160(v),172(v),165(g)
                                                    40(v),67(v),94(v),110(v)
                                                    95(v)
     8. BD (   1) C   4 - C   5          1.97729    -0.68796  163(g),161(v),169(g),173(v)
                                                    168(g),170(g),55(v),83(v)
                                                    82(v),56(v)
     9. BD (   2) C   4 - C   5          1.65725    -0.25390  172(v),165(v),86(v),58(v)
    10. BD (   1) C   4 - H  12          1.97732    -0.50464  164(v),169(v),163(g),166(g)
                                                    55(v),73(v)
    11. BD (   1) C   5 - C   6          1.97772    -0.68715  166(g),171(g),168(v),175(v)
                                                    65(v),170(g),173(g),92(v)
                                                    91(v)
    12. BD (   1) C   5 - H  13          1.97997    -0.51078  163(v),171(v),166(g),169(g)
                                                    82(v),64(v)
    13. BD (   1) C   6 - C   7          1.97340    -0.69291  176(v),174(g),169(g),170(v)
                                                    175(g),101(v),74(v),173(g)
                                                    73(v)
    14. BD (   2) C   6 - C   7          1.68787    -0.26314  165(v),167(v),75(v),105(v)
    15. BD (   1) C   6 - H  14          1.97984    -0.51710  174(v),166(v),171(g),169(g)
                                                    73(v),91(v)
    16. BD (   1) C   7 - C   8          1.97686    -0.70479  164(g),171(g),161(v),173(v)
                                                    175(g),83(v),82(v),56(v)
                                                    55(v),176(g)
    17. BD (   1) C   7 - H  15          1.97570    -0.52474  164(v),169(v),171(g),174(g)
                                                    100(v),82(v),176(v)
    18. BD (   1) C   8 - O   9          1.99119    -0.92482  163(v),171(v),119(v),174(g)
                                                    164(g),178(v)
    19. BD (   1) O   9 - C  10          1.99303    -0.84620  164(v),101(v),100(v)
    20. BD (   1) C  10 - H  16          1.99053    -0.53079  176(v),109(v)
    21. BD (   1) C  10 - H  17          1.99515    -0.53460  110(v),176(v)
    22. BD (   1) C  10 - H  18          1.99515    -0.53460  110(v),176(v)
    23. CR (   1) C   1                  1.99931   -10.15246  164(v),163(v),57(v),55(v)
                                                    127(v)
    24. CR (   1) O   2                  1.99975   -18.87763  37(v),161(v)
    25. CR (   1) C   3                  1.99880   -10.06614  65(v),174(v),166(v),101(v)
                                                    176(v),103(v),163(g),168(v)
    26. CR (   1) C   4                  1.99894   -10.06843  74(v),164(v),56(v),161(v)
                                                    169(v),131(v),170(v),76(v)
    27. CR (   1) C   5                  1.99893   -10.06554  83(v),66(v),163(v),171(v)
                                                    168(v),135(v),173(v),85(v)
                                                    64(v)
    28. CR (   1) C   6                  1.99896   -10.07902  74(v),174(v),92(v),166(v)
                                                    175(v),93(v),170(v),139(v)
                                                    76(v)
    29. CR (   1) C   7                  1.99891   -10.07209  83(v),164(v),100(v),169(v)
                                                    176(v),143(v),101(v),173(v)
    30. CR (   1) C   8                  1.99862   -10.14547  177(v),92(v),56(v),161(v)
                                                    163(v),164(g),171(v),176(g)
                                                    175(v),174(g),55(v)
    31. CR (   1) O   9                  1.99962   -18.98393  100(v),118(v),119(v),107(v)
                                                    174(v)
    32. CR (   1) C  10                  1.99924   -10.16151  176(v),177(g),147(v),151(v)
                                                    155(v)
    33. LP (   1) O   2                  1.98203    -0.65539  37(v),161(v),162(v)
    34. LP (   2) O   2                  1.88730    -0.25694  162(v),161(v),38(v),41(v)
                                                    50(g)
    35. LP (   1) O   9                  1.95885    -0.52559  174(v),100(v),178(v),118(v)
                                                    179(v),180(v),164(v),101(v)
                                                    162(r)
    36. LP (   2) O   9                  1.82863    -0.32955  165(v),179(v),180(v),102(v)
                                                    120(v)
    37. RY*(   1) C   1                  0.01469     0.57380   
    38. RY*(   2) C   1                  0.00667     1.63297   
    39. RY*(   3) C   1                  0.00238     0.91715   
    40. RY*(   4) C   1                  0.00224     1.42834   
    41. RY*(   5) C   1                  0.00075     1.32288   
    42. RY*(   6) C   1                  0.00009     1.02058   
    43. RY*(   7) C   1                  0.00006     2.28472   
    44. RY*(   8) C   1                  0.00001     1.85848   
    45. RY*(   9) C   1                  0.00002     2.13453   
    46. RY*(   1) O   2                  0.00293     1.20519   
    47. RY*(   2) O   2                  0.00033     1.11015   
    48. RY*(   3) O   2                  0.00015     1.35630   
    49. RY*(   4) O   2                  0.00005     1.50210   
    50. RY*(   5) O   2                  0.00000     2.91439   
    51. RY*(   6) O   2                  0.00000     2.81526   
    52. RY*(   7) O   2                  0.00000     2.62519   
    53. RY*(   8) O   2                  0.00001     2.88603   
    54. RY*(   9) O   2                  0.00001     2.85550   
    55. RY*(   1) C   3                  0.00609     1.09806   
    56. RY*(   2) C   3                  0.00519     1.02139   
    57. RY*(   3) C   3                  0.00197     0.62965   
    58. RY*(   4) C   3                  0.00118     0.67813   
    59. RY*(   5) C   3                  0.00060     1.87332   
    60. RY*(   6) C   3                  0.00025     1.87305   
    61. RY*(   7) C   3                  0.00025     2.31632   
    62. RY*(   8) C   3                  0.00011     2.37585   
    63. RY*(   9) C   3                  0.00003     2.19671   
    64. RY*(   1) C   4                  0.00695     1.06190   
    65. RY*(   2) C   4                  0.00360     0.77630   
    66. RY*(   3) C   4                  0.00099     0.62012   
    67. RY*(   4) C   4                  0.00086     1.61092   
    68. RY*(   5) C   4                  0.00047     0.95402   
    69. RY*(   6) C   4                  0.00013     2.39418   
    70. RY*(   7) C   4                  0.00006     2.37597   
    71. RY*(   8) C   4                  0.00000     1.83538   
    72. RY*(   9) C   4                  0.00001     2.21391   
    73. RY*(   1) C   5                  0.00512     1.17642   
    74. RY*(   2) C   5                  0.00260     0.64941   
    75. RY*(   3) C   5                  0.00090     0.62051   
    76. RY*(   4) C   5                  0.00080     0.67830   
    77. RY*(   5) C   5                  0.00055     1.92560   
    78. RY*(   6) C   5                  0.00013     2.39132   
    79. RY*(   7) C   5                  0.00004     2.23324   
    80. RY*(   8) C   5                  0.00000     1.84898   
    81. RY*(   9) C   5                  0.00000     2.22997   
    82. RY*(   1) C   6                  0.00532     1.16159   
    83. RY*(   2) C   6                  0.00271     0.65464   
    84. RY*(   3) C   6                  0.00093     1.64297   
    85. RY*(   4) C   6                  0.00082     0.64845   
    86. RY*(   5) C   6                  0.00058     0.89835   
    87. RY*(   6) C   6                  0.00014     2.37505   
    88. RY*(   7) C   6                  0.00005     2.26746   
    89. RY*(   8) C   6                  0.00000     1.82605   
    90. RY*(   9) C   6                  0.00000     2.21212   
    91. RY*(   1) C   7                  0.00437     1.13869   
    92. RY*(   2) C   7                  0.00225     0.75532   
    93. RY*(   3) C   7                  0.00123     0.60476   
    94. RY*(   4) C   7                  0.00122     0.66125   
    95. RY*(   5) C   7                  0.00052     1.83857   
    96. RY*(   6) C   7                  0.00011     2.34142   
    97. RY*(   7) C   7                  0.00007     2.39302   
    98. RY*(   8) C   7                  0.00003     1.88332   
    99. RY*(   9) C   7                  0.00001     2.20837   
   100. RY*(   1) C   8                  0.00784     0.81963   
   101. RY*(   2) C   8                  0.00396     1.15191   
   102. RY*(   3) C   8                  0.00243     1.83538   
   103. RY*(   4) C   8                  0.00218     1.05306   
   104. RY*(   5) C   8                  0.00096     1.35831   
   105. RY*(   6) C   8                  0.00077     1.15183   
   106. RY*(   7) C   8                  0.00058     1.96191   
   107. RY*(   8) C   8                  0.00024     2.14451   
   108. RY*(   9) C   8                  0.00002     2.15947   
   109. RY*(   1) O   9                  0.00258     1.31340   
   110. RY*(   2) O   9                  0.00194     1.11328   
   111. RY*(   3) O   9                  0.00034     2.26187   
   112. RY*(   4) O   9                  0.00026     2.72518   
   113. RY*(   5) O   9                  0.00012     1.94648   
   114. RY*(   6) O   9                  0.00008     2.10866   
   115. RY*(   7) O   9                  0.00002     2.81422   
   116. RY*(   8) O   9                  0.00000     2.62599   
   117. RY*(   9) O   9                  0.00001     2.84557   
   118. RY*(   1) C  10                  0.00287     1.02637   
   119. RY*(   2) C  10                  0.00162     0.57948   
   120. RY*(   3) C  10                  0.00141     2.05401   
   121. RY*(   4) C  10                  0.00043     1.86175   
   122. RY*(   5) C  10                  0.00030     0.66237   
   123. RY*(   6) C  10                  0.00004     1.50182   
   124. RY*(   7) C  10                  0.00000     2.17786   
   125. RY*(   8) C  10                  0.00000     1.43186   
   126. RY*(   9) C  10                  0.00000     2.22375   
   127. RY*(   1) H  11                  0.00435     0.35621   
   128. RY*(   2) H  11                  0.00010     2.10765   
   129. RY*(   3) H  11                  0.00007     2.10909   
   130. RY*(   4) H  11                  0.00003     1.63329   
   131. RY*(   1) H  12                  0.00422     0.35863   
   132. RY*(   2) H  12                  0.00015     1.66233   
   133. RY*(   3) H  12                  0.00010     2.00026   
   134. RY*(   4) H  12                  0.00007     2.36380   
   135. RY*(   1) H  13                  0.00157     0.35442   
   136. RY*(   2) H  13                  0.00019     1.64875   
   137. RY*(   3) H  13                  0.00007     2.19968   
   138. RY*(   4) H  13                  0.00008     2.11307   
   139. RY*(   1) H  14                  0.00168     0.34773   
   140. RY*(   2) H  14                  0.00017     1.63925   
   141. RY*(   3) H  14                  0.00009     1.97905   
   142. RY*(   4) H  14                  0.00006     2.32204   
   143. RY*(   1) H  15                  0.00153     0.38408   
   144. RY*(   2) H  15                  0.00021     1.64405   
   145. RY*(   3) H  15                  0.00008     2.05055   
   146. RY*(   4) H  15                  0.00005     2.27829   
   147. RY*(   1) H  16                  0.00072     0.38252   
   148. RY*(   2) H  16                  0.00021     1.71311   
   149. RY*(   3) H  16                  0.00010     1.94807   
   150. RY*(   4) H  16                  0.00001     1.98042   
   151. RY*(   1) H  17                  0.00240     0.36962   
   152. RY*(   2) H  17                  0.00022     1.76258   
   153. RY*(   3) H  17                  0.00014     1.85177   
   154. RY*(   4) H  17                  0.00003     2.12287   
   155. RY*(   1) H  18                  0.00240     0.36962   
   156. RY*(   2) H  18                  0.00022     1.76258   
   157. RY*(   3) H  18                  0.00014     1.85177   
   158. RY*(   4) H  18                  0.00003     2.12287   
   159. BD*(   1) C   1 - O   2          0.00376     0.61905   
   160. BD*(   2) C   1 - O   2          0.10828     0.02119  165(v),42(g),47(g)
   161. BD*(   1) C   1 - C   3          0.05893     0.45383   
   162. BD*(   1) C   1 - H  11          0.05842     0.42579   
   163. BD*(   1) C   3 - C   4          0.02356     0.56472   
   164. BD*(   1) C   3 - C   8          0.03265     0.54006   
   165. BD*(   2) C   3 - C   8          0.43695     0.01882  172(v),160(v),167(v),58(g)
                                                    104(g),102(g)
   166. BD*(   1) C   4 - C   5          0.01637     0.58247   
   167. BD*(   2) C   4 - C   5          0.30340     0.03496  172(v),165(v),68(g),75(g)
                                                    86(v)
   168. BD*(   1) C   4 - H  12          0.01736     0.47625   
   169. BD*(   1) C   5 - C   6          0.01787     0.56758   
   170. BD*(   1) C   5 - H  13          0.01471     0.46826   
   171. BD*(   1) C   6 - C   7          0.01655     0.56916   
   172. BD*(   2) C   6 - C   7          0.35008     0.02186  165(v),167(v),94(g),84(g)
                                                    86(g),75(v)
   173. BD*(   1) C   6 - H  14          0.01402     0.46042   
   174. BD*(   1) C   7 - C   8          0.02998     0.54394   
   175. BD*(   1) C   7 - H  15          0.01434     0.45346   
   176. BD*(   1) C   8 - O   9          0.03036     0.36762   
   177. BD*(   1) O   9 - C  10          0.00905     0.28316   
   178. BD*(   1) C  10 - H  16          0.00834     0.43677   
   179. BD*(   1) C  10 - H  17          0.01934     0.41202   
   180. BD*(   1) C  10 - H  18          0.01934     0.41202   
       -------------------------------
              Total Lewis   70.25427  ( 97.5754%)
        Valence non-Lewis    1.60363  (  2.2273%)
        Rydberg non-Lewis    0.14210  (  0.1974%)
       -------------------------------
            Total unit  1   72.00000  (100.0000%)
           Charge unit  1    0.00000
 Unable to Open any file for archive entry.
 1\1\GINC-COMPUTE-1-15\SP\RB3LYP\def2SVP\C8H8O2\ZAHRT2\08-Jan-2021\0\\#
  b3lyp/def2svp geom=NewRedundant pop=NBO\\97\\0,1\C,0,-0.142446198,2.4
 087452424,-0.6053601284\O,0,-0.9181405387,3.3238833148,-0.7856654598\C
 ,0,-0.5630076621,1.0388303908,-0.2265356428\C,0,-1.9281005839,0.764079
 3982,-0.0623617578\C,0,-2.3692094594,-0.5075475572,0.2927755621\C,0,-1
 .4268354823,-1.5227825065,0.4871612933\C,0,-0.0601216954,-1.2791945113
 ,0.3308345494\C,0,0.3829715989,0.0038522769,-0.0273559438\O,0,1.684794
 6616,0.327362607,-0.1996254295\C,0,2.6785084465,-0.6574792256,-0.01653
 73053\H,0,0.9561702664,2.5556680935,-0.7185430502\H,0,-2.6243179102,1.
 5897071805,-0.2252750039\H,0,-3.4343730608,-0.7113331004,0.4181712984\
 H,0,-1.756087338,-2.5269031648,0.7662772036\H,0,0.6497462632,-2.090012
 0141,0.4890252696\H,0,3.6413723343,-0.1667411831,-0.20817335\H,0,2.674
 3548573,-1.0532295083,1.0142182053\H,0,2.5547215003,-1.4969057327,-0.7
 230303101\\Version=ES64L-G16RevC.01\State=1-A\HF=-459.7623236\RMSD=4.5
 66e-09\Dipole=0.8126447,-1.63205,0.3608505\Quadrupole=6.2867499,-4.491
 3149,-1.7954351,0.7103944,-0.7296699,0.6704993\PG=C01 [X(C8H8O2)]\\@
 The archive entry for this job was punched.


 BLESSED ARE THOSE WHO NOUGHT EXPECT,
 FOR THEY SHALL NOT BE DISAPPOINTED..  WALCOT - ODE TO PITT
 File lengths (MBytes):  RWF=     21 Int=      0 D2E=      0 Chk=      3 Scr=      1
 Normal termination of Gaussian 16
