# Supplementary material for: Machine-Learning-Guided Discovery of Electrochemical Reactions
Source: J Am Chem Soc. 2022 Dec 2;144(49):22599–610. doi: 10.1021/jacs.2c08997 (PMC9756344; doi:10.1021/jacs.2c08997)
Supplement: Supplementary file 3 — ja2c08997_si_003.zip [file ja2c08997_si_003.zip › Oxidation Site Selectivity/Nlogs_notimes/28.log]

 Entering Gaussian System, Link 0=g16
 Input=28.com
 Output=28.log
 Initial command:
  
 Copyright (c) 1988-2019, Gaussian, Inc.  All Rights Reserved.
  
 This is part of the Gaussian(R) 16 program.  It is based on
 the Gaussian(R) 09 system (copyright 2009, Gaussian, Inc.),
 the Gaussian(R) 03 system (copyright 2003, Gaussian, Inc.),
 the Gaussian(R) 98 system (copyright 1998, Gaussian, Inc.),
 the Gaussian(R) 94 system (copyright 1995, Gaussian, Inc.),
 the Gaussian 92(TM) system (copyright 1992, Gaussian, Inc.),
 the Gaussian 90(TM) system (copyright 1990, Gaussian, Inc.),
 the Gaussian 88(TM) system (copyright 1988, Gaussian, Inc.),
 the Gaussian 86(TM) system (copyright 1986, Carnegie Mellon
 University), and the Gaussian 82(TM) system (copyright 1983,
 Carnegie Mellon University). Gaussian is a federally registered
 trademark of Gaussian, Inc.
  
 This software contains proprietary and confidential information,
 including trade secrets, belonging to Gaussian, Inc.
  
 This software is provided under written license and may be
 used, copied, transmitted, or stored only in accord with that
 written license.
  
 The following legend is applicable only to US Government
 contracts under FAR:
  
                    RESTRICTED RIGHTS LEGEND
  
 Use, reproduction and disclosure by the US Government is
 subject to restrictions as set forth in subparagraphs (a)
 and (c) of the Commercial Computer Software - Restricted
 Rights clause in FAR 52.227-19.
  
 Gaussian, Inc.
 340 Quinnipiac St., Bldg. 40, Wallingford CT 06492
  
  
 ---------------------------------------------------------------
 Warning -- This program may not be used in any manner that
 competes with the business of Gaussian, Inc. or will provide
 assistance to any competitor of Gaussian, Inc.  The licensee
 of this program is prohibited from giving any competitor of
 Gaussian, Inc. access to this program.  By using this program,
 the user acknowledges that Gaussian, Inc. is engaged in the
 business of creating and licensing software in the field of
 computational chemistry and represents and warrants to the
 licensee that it is not a competitor of Gaussian, Inc. and that
 it will not use this program in any manner prohibited above.
 ---------------------------------------------------------------
  

 Cite this work as:
 Gaussian 16, Revision C.01,
 M. J. Frisch, G. W. Trucks, H. B. Schlegel, G. E. Scuseria, 
 M. A. Robb, J. R. Cheeseman, G. Scalmani, V. Barone, 
 G. A. Petersson, H. Nakatsuji, X. Li, M. Caricato, A. V. Marenich, 
 J. Bloino, B. G. Janesko, R. Gomperts, B. Mennucci, H. P. Hratchian, 
 J. V. Ortiz, A. F. Izmaylov, J. L. Sonnenberg, D. Williams-Young, 
 F. Ding, F. Lipparini, F. Egidi, J. Goings, B. Peng, A. Petrone, 
 T. Henderson, D. Ranasinghe, V. G. Zakrzewski, J. Gao, N. Rega, 
 G. Zheng, W. Liang, M. Hada, M. Ehara, K. Toyota, R. Fukuda, 
 J. Hasegawa, M. Ishida, T. Nakajima, Y. Honda, O. Kitao, H. Nakai, 
 T. Vreven, K. Throssell, J. A. Montgomery, Jr., J. E. Peralta, 
 F. Ogliaro, M. J. Bearpark, J. J. Heyd, E. N. Brothers, K. N. Kudin, 
 V. N. Staroverov, T. A. Keith, R. Kobayashi, J. Normand, 
 K. Raghavachari, A. P. Rendell, J. C. Burant, S. S. Iyengar, 
 J. Tomasi, M. Cossi, J. M. Millam, M. Klene, C. Adamo, R. Cammi, 
 J. W. Ochterski, R. L. Martin, K. Morokuma, O. Farkas, 
 J. B. Foresman, and D. J. Fox, Gaussian, Inc., Wallingford CT, 2019.
 
 ******************************************
 Gaussian 16:  ES64L-G16RevC.01  3-Jul-2019
                 8-Jan-2021 
 ******************************************
 %nprocshared=16
 Will use up to   16 processors via shared memory.
 %mem=7GB
 -----------------------------------------
 # b3lyp/def2svp geom=NewRedundant pop=NBO
 -----------------------------------------
 1/29=4000,38=1,172=1/1;
 2/12=2,17=6,18=5,40=1/2;
 3/5=43,7=101,11=2,25=1,30=1,74=-5/1,2,3;
 4//1;
 5/5=2,38=5/2;
 6/7=2,8=2,9=2,10=2,28=1,40=1/1,7;
 99/5=1,9=1/99;
 --
 28
 --
 Symbolic Z-matrix:
 Charge =  0 Multiplicity = 1
 O                    -2.67558   1.31459   0.60934 
 C                    -2.44259   0.37956  -0.43201 
 C                    -1.20728  -0.43301  -0.13768 
 C                    -1.30442  -1.80405   0.00547 
 C                    -0.16144  -2.61018   0.22758 
 C                     1.08474  -2.03191   0.30328 
 C                     1.23909  -0.62439   0.16757 
 C                     2.51941  -0.00922   0.23659 
 C                     2.65846   1.35511   0.10246 
 C                     1.51476   2.16572  -0.09841 
 C                     0.25816   1.60117  -0.16624 
 C                     0.07937   0.19394  -0.04668 
 H                    -3.41902   1.8728    0.34809 
 H                    -3.29904  -0.31096  -0.55161 
 H                    -2.30764   0.89866  -1.40354 
 H                    -2.28728  -2.27842  -0.05917 
 H                    -0.27668  -3.69112   0.33619 
 H                     1.97456  -2.64471   0.46932 
 H                     3.39543  -0.64274   0.39882 
 H                     3.64801   1.81521   0.15693 
 H                     1.62958   3.24852  -0.19038 
 H                    -0.62059   2.23544  -0.27592 
 
                          Input orientation:                          
 ---------------------------------------------------------------------
 Center     Atomic      Atomic             Coordinates (Angstroms)
 Number     Number       Type             X           Y           Z
 ---------------------------------------------------------------------
      1          8           0       -2.675578    1.314590    0.609344
      2          6           0       -2.442587    0.379562   -0.432008
      3          6           0       -1.207284   -0.433015   -0.137683
      4          6           0       -1.304419   -1.804055    0.005474
      5          6           0       -0.161442   -2.610180    0.227580
      6          6           0        1.084741   -2.031909    0.303278
      7          6           0        1.239091   -0.624388    0.167569
      8          6           0        2.519408   -0.009223    0.236589
      9          6           0        2.658455    1.355106    0.102464
     10          6           0        1.514760    2.165715   -0.098414
     11          6           0        0.258162    1.601169   -0.166244
     12          6           0        0.079372    0.193945   -0.046680
     13          1           0       -3.419024    1.872796    0.348094
     14          1           0       -3.299039   -0.310956   -0.551612
     15          1           0       -2.307643    0.898664   -1.403538
     16          1           0       -2.287280   -2.278422   -0.059173
     17          1           0       -0.276684   -3.691124    0.336187
     18          1           0        1.974558   -2.644706    0.469323
     19          1           0        3.395433   -0.642737    0.398816
     20          1           0        3.648011    1.815209    0.156930
     21          1           0        1.629584    3.248520   -0.190377
     22          1           0       -0.620594    2.235439   -0.275918
 ---------------------------------------------------------------------
                    Distance matrix (angstroms):
                    1          2          3          4          5
     1  O    0.000000
     2  C    1.418794   0.000000
     3  C    2.401678   1.507608   0.000000
     4  C    3.459867   2.500999   1.381912   0.000000
     5  C    4.676584   3.818015   2.442796   1.416180   0.000000
     6  C    5.043087   4.335652   2.829185   2.418407   1.375900
     7  C    4.390835   3.862922   2.472762   2.808440   2.430734
     8  C    5.373947   5.021909   3.769338   4.230424   3.735240
     9  C    5.358216   5.220917   4.266027   5.068932   4.867337
    10  C    4.334082   4.354564   3.763570   4.870076   5.071992
    11  C    3.048031   2.976072   2.507240   3.750560   4.250486
    12  C    3.045647   2.557970   1.434170   2.430967   2.827778
    13  H    0.965690   1.947238   3.231800   4.255370   5.542872
    14  H    2.092587   1.106629   2.135807   2.553076   3.967126
    15  H    2.088077   1.109751   2.141623   3.208810   4.424784
    16  H    3.675245   2.688495   2.139646   1.093261   2.170594
    17  H    5.557561   4.674585   3.421381   2.174084   1.092482
    18  H    6.108960   5.428606   3.922264   3.416656   2.149914
    19  H    6.382211   5.984801   4.638622   4.857158   4.068355
    20  H    6.359487   6.285167   5.358656   6.135844   5.839606
    21  H    4.786863   4.987172   4.648042   5.845960   6.140589
    22  H    2.419630   2.605438   2.735683   4.106618   4.893298
                    6          7          8          9         10
     6  C    0.000000
     7  C    1.422447   0.000000
     8  C    2.480720   1.422111   0.000000
     9  C    3.740156   2.436642   1.377939   0.000000
    10  C    4.238670   2.816277   2.419070   1.416150   0.000000
    11  C    3.755388   2.454946   2.805151   2.427789   1.379257
    12  C    2.467318   1.435451   2.464810   2.832350   2.439445
    13  H    5.960924   5.288341   6.230521   6.104432   4.962599
    14  H    4.786443   4.605441   5.879338   6.220555   5.432489
    15  H    4.796848   4.167420   5.178291   5.209464   4.233147
    16  H    3.400392   3.901607   5.323626   6.139133   5.848710
    17  H    2.146522   3.425037   4.624332   5.842440   6.140091
    18  H    1.093099   2.171095   2.701259   4.074408   4.865583
    19  H    2.697818   2.168783   1.093196   2.149962   3.416369
    20  H    4.625158   3.428504   2.146775   1.092650   2.176883
    21  H    5.331367   3.908967   3.403965   2.174707   1.092752
    22  H    4.631835   3.440018   3.893685   3.416186   2.143853
                   11         12         13         14         15
    11  C    0.000000
    12  C    1.423567   0.000000
    13  H    3.722905   3.900405   0.000000
    14  H    4.056896   3.453048   2.364875   0.000000
    15  H    2.933899   2.834702   2.291793   1.780961   0.000000
    16  H    4.641333   3.422543   4.321958   2.266511   3.449871
    17  H    5.342927   3.920093   6.389965   4.620428   5.312024
    18  H    4.623572   3.451945   7.036565   5.856579   5.865179
    19  H    3.898317   3.448878   7.264110   6.769737   6.176526
    20  H    3.411940   3.924938   7.069855   7.299597   6.224543
    21  H    2.143629   3.428445   5.260324   6.090294   4.742925
    22  H    1.089284   2.170300   2.890001   3.705968   2.429945
                   16         17         18         19         20
    16  H    0.000000
    17  H    2.488883   0.000000
    18  H    4.310074   2.486122   0.000000
    19  H    5.931142   4.772947   2.455959   0.000000
    20  H    7.213335   6.764250   4.773770   2.482701   0.000000
    21  H    6.775406   7.215940   5.940061   4.313613   2.499811
    22  H    4.816614   5.968007   5.577277   4.986746   4.311026
                   21         22
    21  H    0.000000
    22  H    2.469200   0.000000
 Stoichiometry    C11H10O
 Framework group  C1[X(C11H10O)]
 Deg. of freedom    60
 Full point group                 C1      NOp   1
 Largest Abelian subgroup         C1      NOp   1
 Largest concise Abelian subgroup C1      NOp   1
                         Standard orientation:                         
 ---------------------------------------------------------------------
 Center     Atomic      Atomic             Coordinates (Angstroms)
 Number     Number       Type             X           Y           Z
 ---------------------------------------------------------------------
      1          8           0       -2.442558   -1.704631   -0.685872
      2          6           0       -2.387967   -0.795048    0.401627
      3          6           0       -1.294869    0.219267    0.179855
      4          6           0       -1.610297    1.561931    0.093609
      5          6           0       -0.608841    2.551547   -0.059077
      6          6           0        0.716129    2.186156   -0.122670
      7          6           0        1.094092    0.817116   -0.043741
      8          6           0        2.458579    0.420545   -0.101252
      9          6           0        2.814463   -0.908311   -0.022485
     10          6           0        1.813502   -1.901450    0.108786
     11          6           0        0.480665   -1.550894    0.163615
     12          6           0        0.078281   -0.186859    0.100068
     13          1           0       -3.091060   -2.387279   -0.471411
     14          1           0       -3.347708   -0.258238    0.525560
     15          1           0       -2.192220   -1.331355    1.353261
     16          1           0       -2.658379    1.867903    0.149497
     17          1           0       -0.895758    3.603680   -0.123972
     18          1           0        1.498019    2.941685   -0.235322
     19          1           0        3.223412    1.194088   -0.209603
     20          1           0        3.866604   -1.199629   -0.067386
     21          1           0        2.100682   -2.954690    0.156968
     22          1           0       -0.285563   -2.323114    0.219370
 ---------------------------------------------------------------------
 Rotational constants (GHZ):           1.3456876           0.9545916           0.5754903
 Standard basis: def2SVP (5D, 7F)
 There are   230 symmetry adapted cartesian basis functions of A   symmetry.
 There are   218 symmetry adapted basis functions of A   symmetry.
   218 basis functions,   370 primitive gaussians,   230 cartesian basis functions
    42 alpha electrons       42 beta electrons
       nuclear repulsion energy       642.5570770747 Hartrees.
 NAtoms=   22 NActive=   22 NUniq=   22 SFac= 1.00D+00 NAtFMM=   60 NAOKFM=F Big=F
 Integral buffers will be    131072 words long.
 Raffenetti 2 integral format.
 Two-electron integral symmetry is turned on.
 One-electron integrals computed using PRISM.
   1 Symmetry operations used in ECPInt.
 ECPInt:  NShTT=    5253 NPrTT=   19101 LenC2=    5147 LenP2D=   14278.
 LDataN:  DoStor=T MaxTD1= 4 Len=   56
 NBasis=   218 RedAO= T EigKep=  2.61D-04  NBF=   218
 NBsUse=   218 1.00D-06 EigRej= -1.00D+00 NBFU=   218
 ExpMin= 1.22D-01 ExpMax= 2.27D+03 ExpMxC= 3.41D+02 IAcc=3 IRadAn=         5 AccDes= 0.00D+00
 Harris functional with IExCor=  402 and IRadAn=       5 diagonalized for initial guess.
 HarFok:  IExCor=  402 AccDes= 0.00D+00 IRadAn=         5 IDoV= 1 UseB2=F ITyADJ=14
 ICtDFT=  3500011 ScaDFX=  1.000000  1.000000  1.000000  1.000000
 FoFCou: FMM=F IPFlag=           0 FMFlag=      100000 FMFlg1=           0
         NFxFlg=           0 DoJE=T BraDBF=F KetDBF=T FulRan=T
         wScrn=  0.000000 ICntrl=       500 IOpCl=  0 I1Cent=   200000004 NGrid=           0
         NMat0=    1 NMatS0=      1 NMatT0=    0 NMatD0=    1 NMtDS0=    0 NMtDT0=    0
 Petite list used in FoFCou.
 Requested convergence on RMS density matrix=1.00D-08 within 128 cycles.
 Requested convergence on MAX density matrix=1.00D-06.
 Requested convergence on             energy=1.00D-06.
 No special actions if energy rises.
 Integral accuracy reduced to 1.0D-05 until final iterations.
 Initial convergence to 1.0D-05 achieved.  Increase integral accuracy.
 SCF Done:  E(RB3LYP) =  -500.055999848     A.U. after   14 cycles
            NFock= 14  Conv=0.61D-08     -V/T= 2.0109

 **********************************************************************

            Population analysis using the SCF Density.

 **********************************************************************

 Orbital symmetries:
       Occupied  (A) (A) (A) (A) (A) (A) (A) (A) (A) (A) (A) (A)
                 (A) (A) (A) (A) (A) (A) (A) (A) (A) (A) (A) (A)
                 (A) (A) (A) (A) (A) (A) (A) (A) (A) (A) (A) (A)
                 (A) (A) (A) (A) (A) (A)
       Virtual   (A) (A) (A) (A) (A) (A) (A) (A) (A) (A) (A) (A)
                 (A) (A) (A) (A) (A) (A) (A) (A) (A) (A) (A) (A)
                 (A) (A) (A) (A) (A) (A) (A) (A) (A) (A) (A) (A)
                 (A) (A) (A) (A) (A) (A) (A) (A) (A) (A) (A) (A)
                 (A) (A) (A) (A) (A) (A) (A) (A) (A) (A) (A) (A)
                 (A) (A) (A) (A) (A) (A) (A) (A) (A) (A) (A) (A)
                 (A) (A) (A) (A) (A) (A) (A) (A) (A) (A) (A) (A)
                 (A) (A) (A) (A) (A) (A) (A) (A) (A) (A) (A) (A)
                 (A) (A) (A) (A) (A) (A) (A) (A) (A) (A) (A) (A)
                 (A) (A) (A) (A) (A) (A) (A) (A) (A) (A) (A) (A)
                 (A) (A) (A) (A) (A) (A) (A) (A) (A) (A) (A) (A)
                 (A) (A) (A) (A) (A) (A) (A) (A) (A) (A) (A) (A)
                 (A) (A) (A) (A) (A) (A) (A) (A) (A) (A) (A) (A)
                 (A) (A) (A) (A) (A) (A) (A) (A) (A) (A) (A) (A)
                 (A) (A) (A) (A) (A) (A) (A) (A)
 The electronic state is 1-A.
 Alpha  occ. eigenvalues --  -19.13284 -10.23887 -10.19463 -10.19423 -10.19351
 Alpha  occ. eigenvalues --  -10.19057 -10.19039 -10.18999 -10.18937 -10.18888
 Alpha  occ. eigenvalues --  -10.18831 -10.18513  -1.01062  -0.86530  -0.81418
 Alpha  occ. eigenvalues --   -0.77402  -0.73173  -0.72257  -0.66752  -0.61411
 Alpha  occ. eigenvalues --   -0.60792  -0.57162  -0.52133  -0.50916  -0.50131
 Alpha  occ. eigenvalues --   -0.49291  -0.45830  -0.43953  -0.42766  -0.41619
 Alpha  occ. eigenvalues --   -0.41063  -0.39718  -0.38816  -0.37368  -0.35461
 Alpha  occ. eigenvalues --   -0.33870  -0.32850  -0.32089  -0.28865  -0.27102
 Alpha  occ. eigenvalues --   -0.24647  -0.21869
 Alpha virt. eigenvalues --   -0.04554  -0.01427   0.02001   0.05108   0.06741
 Alpha virt. eigenvalues --    0.07845   0.09260   0.09669   0.10879   0.11492
 Alpha virt. eigenvalues --    0.13373   0.14963   0.16344   0.17391   0.18471
 Alpha virt. eigenvalues --    0.22500   0.23201   0.25243   0.28041   0.29107
 Alpha virt. eigenvalues --    0.29911   0.30906   0.31701   0.34407   0.34778
 Alpha virt. eigenvalues --    0.37046   0.38659   0.39786   0.41512   0.42501
 Alpha virt. eigenvalues --    0.43177   0.45538   0.45934   0.47297   0.48232
 Alpha virt. eigenvalues --    0.49070   0.49158   0.49853   0.50882   0.52398
 Alpha virt. eigenvalues --    0.53012   0.54498   0.55397   0.58388   0.58853
 Alpha virt. eigenvalues --    0.61353   0.61896   0.62665   0.63401   0.64343
 Alpha virt. eigenvalues --    0.65388   0.65564   0.66378   0.67137   0.67304
 Alpha virt. eigenvalues --    0.68847   0.69761   0.70859   0.71925   0.72815
 Alpha virt. eigenvalues --    0.74560   0.75287   0.76741   0.78389   0.79380
 Alpha virt. eigenvalues --    0.80822   0.82113   0.83061   0.86738   0.89735
 Alpha virt. eigenvalues --    0.91816   0.96898   0.99885   1.03404   1.08923
 Alpha virt. eigenvalues --    1.09885   1.13420   1.13739   1.15120   1.18333
 Alpha virt. eigenvalues --    1.21412   1.23898   1.24913   1.25382   1.26901
 Alpha virt. eigenvalues --    1.27399   1.28453   1.30079   1.32146   1.33121
 Alpha virt. eigenvalues --    1.34034   1.39133   1.43682   1.47389   1.49607
 Alpha virt. eigenvalues --    1.51061   1.58539   1.60801   1.64256   1.65771
 Alpha virt. eigenvalues --    1.66736   1.69173   1.70577   1.71481   1.71818
 Alpha virt. eigenvalues --    1.72445   1.73141   1.73714   1.76445   1.76975
 Alpha virt. eigenvalues --    1.77634   1.78364   1.79673   1.81463   1.82620
 Alpha virt. eigenvalues --    1.84457   1.86119   1.90873   1.91574   1.93785
 Alpha virt. eigenvalues --    1.94580   1.95394   1.95886   1.98452   1.99553
 Alpha virt. eigenvalues --    2.02243   2.04135   2.08615   2.09905   2.11652
 Alpha virt. eigenvalues --    2.12363   2.12901   2.15251   2.18209   2.19186
 Alpha virt. eigenvalues --    2.19743   2.22893   2.24866   2.26174   2.28953
 Alpha virt. eigenvalues --    2.30245   2.33469   2.34071   2.38903   2.40789
 Alpha virt. eigenvalues --    2.43391   2.45300   2.48576   2.52090   2.54921
 Alpha virt. eigenvalues --    2.57797   2.60885   2.63465   2.64961   2.67365
 Alpha virt. eigenvalues --    2.72198   2.73108   2.73741   2.76326   2.78354
 Alpha virt. eigenvalues --    2.84550   2.88487   2.89681   2.93118   2.96401
 Alpha virt. eigenvalues --    2.99085   3.04571   3.07620   3.09751   3.11697
 Alpha virt. eigenvalues --    3.16752   3.24979   3.31849   3.52996   3.63658
 Alpha virt. eigenvalues --    3.76110
          Condensed to atoms (all electrons):
               1          2          3          4          5          6
     1  O    7.773257   0.331780  -0.064070   0.000217  -0.000101  -0.000003
     2  C    0.331780   4.502466   0.384803  -0.070969   0.012083  -0.001116
     3  C   -0.064070   0.384803   5.467376   0.369868   0.082663  -0.144202
     4  C    0.000217  -0.070969   0.369868   5.137918   0.223613   0.102010
     5  C   -0.000101   0.012083   0.082663   0.223613   5.105361   0.261431
     6  C   -0.000003  -0.001116  -0.144202   0.102010   0.261431   5.250742
     7  C   -0.000282   0.015536  -0.029286  -0.129305   0.097106   0.269053
     8  C   -0.000013  -0.000248   0.025687  -0.001490   0.017516  -0.124594
     9  C    0.000007   0.000052  -0.003593   0.000217  -0.001297   0.017943
    10  C    0.000126  -0.001316   0.023134  -0.000449   0.000109  -0.001784
    11  C   -0.009904  -0.018983  -0.123465   0.014928  -0.001366   0.020556
    12  C   -0.003883  -0.076456   0.162805   0.034260  -0.111613   0.003954
    13  H    0.304979  -0.013397   0.006185  -0.000218   0.000023  -0.000000
    14  H   -0.025814   0.342241  -0.008672  -0.019437   0.000711  -0.000019
    15  H   -0.036609   0.342088   0.016489   0.005277  -0.000849   0.000058
    16  H   -0.000185  -0.023345  -0.066327   0.430190  -0.075704   0.015487
    17  H    0.000002  -0.000376   0.016713  -0.076184   0.438835  -0.076743
    18  H    0.000000   0.000035  -0.001561   0.015286  -0.079389   0.442609
    19  H   -0.000000   0.000009  -0.000242  -0.000065   0.000810  -0.022000
    20  H    0.000000  -0.000000   0.000039  -0.000001   0.000010  -0.000466
    21  H   -0.000027   0.000003  -0.000441   0.000008  -0.000001   0.000035
    22  H    0.031523   0.013362  -0.056009  -0.000590   0.000031  -0.000120
               7          8          9         10         11         12
     1  O   -0.000282  -0.000013   0.000007   0.000126  -0.009904  -0.003883
     2  C    0.015536  -0.000248   0.000052  -0.001316  -0.018983  -0.076456
     3  C   -0.029286   0.025687  -0.003593   0.023134  -0.123465   0.162805
     4  C   -0.129305  -0.001490   0.000217  -0.000449   0.014928   0.034260
     5  C    0.097106   0.017516  -0.001297   0.000109  -0.001366  -0.111613
     6  C    0.269053  -0.124594   0.017943  -0.001784   0.020556   0.003954
     7  C    5.444928   0.263392   0.104894  -0.152992   0.017299   0.129645
     8  C    0.263392   5.233557   0.261353   0.112442  -0.144901   0.021239
     9  C    0.104894   0.261353   5.125207   0.199790   0.105989  -0.137010
    10  C   -0.152992   0.112442   0.199790   5.134161   0.276998   0.093011
    11  C    0.017299  -0.144901   0.105989   0.276998   5.223522   0.281749
    12  C    0.129645   0.021239  -0.137010   0.093011   0.281749   5.510114
    13  H    0.000085  -0.000001   0.000001  -0.000059  -0.001230   0.001698
    14  H   -0.000332  -0.000002   0.000005  -0.000011   0.000508   0.017342
    15  H   -0.001189   0.000055  -0.000065   0.000706   0.012709  -0.035749
    16  H   -0.001442   0.000019  -0.000000   0.000011  -0.000344   0.018706
    17  H    0.015737  -0.000484   0.000010  -0.000000   0.000045  -0.001181
    18  H   -0.071266  -0.021553   0.000763  -0.000051  -0.000290   0.016456
    19  H   -0.072359   0.442233  -0.078206   0.015374  -0.002025   0.016856
    20  H    0.015928  -0.073097   0.437724  -0.076825   0.015097  -0.001241
    21  H   -0.001056   0.015119  -0.079072   0.435338  -0.068925   0.016138
    22  H    0.020069  -0.002798   0.015828  -0.084836   0.420270  -0.037784
              13         14         15         16         17         18
     1  O    0.304979  -0.025814  -0.036609  -0.000185   0.000002   0.000000
     2  C   -0.013397   0.342241   0.342088  -0.023345  -0.000376   0.000035
     3  C    0.006185  -0.008672   0.016489  -0.066327   0.016713  -0.001561
     4  C   -0.000218  -0.019437   0.005277   0.430190  -0.076184   0.015286
     5  C    0.000023   0.000711  -0.000849  -0.075704   0.438835  -0.079389
     6  C   -0.000000  -0.000019   0.000058   0.015487  -0.076743   0.442609
     7  C    0.000085  -0.000332  -0.001189  -0.001442   0.015737  -0.071266
     8  C   -0.000001  -0.000002   0.000055   0.000019  -0.000484  -0.021553
     9  C    0.000001   0.000005  -0.000065  -0.000000   0.000010   0.000763
    10  C   -0.000059  -0.000011   0.000706   0.000011  -0.000000  -0.000051
    11  C   -0.001230   0.000508   0.012709  -0.000344   0.000045  -0.000290
    12  C    0.001698   0.017342  -0.035749   0.018706  -0.001181   0.016456
    13  H    0.549530  -0.004335  -0.006705  -0.000063  -0.000001   0.000000
    14  H   -0.004335   0.755598  -0.051731   0.011140   0.000005  -0.000002
    15  H   -0.006705  -0.051731   0.769643   0.000088   0.000015  -0.000000
    16  H   -0.000063   0.011140   0.000088   0.736733  -0.013319  -0.000353
    17  H   -0.000001   0.000005   0.000015  -0.013319   0.731190  -0.014026
    18  H    0.000000  -0.000002  -0.000000  -0.000353  -0.014026   0.738641
    19  H    0.000000  -0.000000   0.000000  -0.000001  -0.000007   0.006345
    20  H   -0.000000   0.000000  -0.000000   0.000000  -0.000000  -0.000008
    21  H   -0.000000  -0.000001   0.000024  -0.000000   0.000000  -0.000001
    22  H    0.000812   0.001969  -0.010534   0.000023  -0.000000   0.000009
              19         20         21         22
     1  O   -0.000000   0.000000  -0.000027   0.031523
     2  C    0.000009  -0.000000   0.000003   0.013362
     3  C   -0.000242   0.000039  -0.000441  -0.056009
     4  C   -0.000065  -0.000001   0.000008  -0.000590
     5  C    0.000810   0.000010  -0.000001   0.000031
     6  C   -0.022000  -0.000466   0.000035  -0.000120
     7  C   -0.072359   0.015928  -0.001056   0.020069
     8  C    0.442233  -0.073097   0.015119  -0.002798
     9  C   -0.078206   0.437724  -0.079072   0.015828
    10  C    0.015374  -0.076825   0.435338  -0.084836
    11  C   -0.002025   0.015097  -0.068925   0.420270
    12  C    0.016856  -0.001241   0.016138  -0.037784
    13  H    0.000000  -0.000000  -0.000000   0.000812
    14  H   -0.000000   0.000000  -0.000001   0.001969
    15  H    0.000000  -0.000000   0.000024  -0.010534
    16  H   -0.000001   0.000000  -0.000000   0.000023
    17  H   -0.000007  -0.000000   0.000000  -0.000000
    18  H    0.006345  -0.000008  -0.000001   0.000009
    19  H    0.739825  -0.014107  -0.000340   0.000023
    20  H   -0.014107   0.729532  -0.013048  -0.000289
    21  H   -0.000340  -0.013048   0.732009  -0.014651
    22  H    0.000023  -0.000289  -0.014651   0.734494
 Mulliken charges:
               1
     1  O   -0.301001
     2  C    0.261749
     3  C   -0.057891
     4  C   -0.035083
     5  C    0.030018
     6  C   -0.012830
     7  C    0.065837
     8  C   -0.023433
     9  C    0.029460
    10  C    0.027123
    11  C   -0.018236
    12  C    0.080944
    13  H    0.162698
    14  H   -0.019162
    15  H   -0.003718
    16  H   -0.031313
    17  H   -0.020227
    18  H   -0.031644
    19  H   -0.032126
    20  H   -0.019249
    21  H   -0.021112
    22  H   -0.030802
 Sum of Mulliken charges =  -0.00000
 Mulliken charges with hydrogens summed into heavy atoms:
               1
     1  O   -0.138303
     2  C    0.238869
     3  C   -0.057891
     4  C   -0.066397
     5  C    0.009791
     6  C   -0.044475
     7  C    0.065837
     8  C   -0.055559
     9  C    0.010211
    10  C    0.006011
    11  C   -0.049038
    12  C    0.080944
 Electronic spatial extent (au):  <R**2>=           1946.0082
 Charge=             -0.0000 electrons
 Dipole moment (field-independent basis, Debye):
    X=             -1.0254    Y=             -0.4296    Z=              1.1089  Tot=              1.5703
 Quadrupole moment (field-independent basis, Debye-Ang):
   XX=            -58.6027   YY=            -61.3453   ZZ=            -75.5949
   XY=              3.4561   XZ=             -3.2489   YZ=             -2.2671
 Traceless Quadrupole moment (field-independent basis, Debye-Ang):
   XX=              6.5783   YY=              3.8357   ZZ=            -10.4140
   XY=              3.4561   XZ=             -3.2489   YZ=             -2.2671
 Octapole moment (field-independent basis, Debye-Ang**2):
  XXX=            -28.7437  YYY=            -15.5500  ZZZ=             -2.1860  XYY=            -15.0368
  XXY=            -18.4726  XXZ=              2.5312  XZZ=             -5.7880  YZZ=             -3.6134
  YYZ=             -0.7729  XYZ=              1.6524
 Hexadecapole moment (field-independent basis, Debye-Ang**3):
 XXXX=          -1287.2376 YYYY=           -956.9310 ZZZZ=           -116.3114 XXXY=             77.7144
 XXXZ=             -5.3012 YYYX=             54.8691 YYYZ=             -0.7338 ZZZX=              4.9099
 ZZZY=              4.6868 XXYY=           -337.2472 XXZZ=           -283.5293 YYZZ=           -212.4911
 XXYZ=             -1.0019 YYXZ=              1.9078 ZZXY=             10.2704
 N-N= 6.425570770747D+02 E-N=-2.445336423740D+03  KE= 4.946759792850D+02
 ******************************Gaussian NBO Version 3.1******************************
             N A T U R A L   A T O M I C   O R B I T A L   A N D
          N A T U R A L   B O N D   O R B I T A L   A N A L Y S I S
 ******************************Gaussian NBO Version 3.1******************************
       /RESON  / : Allow strongly delocalized NBO set

 Analyzing the SCF density

 Job title: 28                                                              

 Storage needed:    144264 in NPA,    191248 in NBO ( 939521456 available)
 GSVD:  LWork=       30604 too small for GESVD, short by        2426 words or        2426 for optimal perf.


 NATURAL POPULATIONS:  Natural atomic orbital occupancies 
                                                          
   NAO  Atom  No  lang   Type(AO)    Occupancy      Energy
 ----------------------------------------------------------
     1    O    1  S      Cor( 1S)     1.99975     -18.95184
     2    O    1  S      Val( 2S)     1.68049      -0.85429
     3    O    1  S      Ryd( 3S)     0.00160       1.38314
     4    O    1  px     Val( 2p)     1.77542      -0.28510
     5    O    1  px     Ryd( 3p)     0.00196       1.12807
     6    O    1  py     Val( 2p)     1.57256      -0.27625
     7    O    1  py     Ryd( 3p)     0.00226       1.20181
     8    O    1  pz     Val( 2p)     1.70278      -0.29890
     9    O    1  pz     Ryd( 3p)     0.00081       1.08729
    10    O    1  dxy    Ryd( 3d)     0.00070       3.18737
    11    O    1  dxz    Ryd( 3d)     0.00100       2.84560
    12    O    1  dyz    Ryd( 3d)     0.00101       3.05353
    13    O    1  dx2y2  Ryd( 3d)     0.00034       2.84698
    14    O    1  dz2    Ryd( 3d)     0.00117       2.91774

    15    C    2  S      Cor( 1S)     1.99907     -10.12958
    16    C    2  S      Val( 2S)     0.98673      -0.20929
    17    C    2  S      Ryd( 3S)     0.00277       0.82758
    18    C    2  px     Val( 2p)     1.14117      -0.08145
    19    C    2  px     Ryd( 3p)     0.00285       0.64899
    20    C    2  py     Val( 2p)     0.96834      -0.07497
    21    C    2  py     Ryd( 3p)     0.00342       0.61262
    22    C    2  pz     Val( 2p)     0.93813      -0.06709
    23    C    2  pz     Ryd( 3p)     0.00251       0.56925
    24    C    2  dxy    Ryd( 3d)     0.00130       2.34775
    25    C    2  dxz    Ryd( 3d)     0.00097       2.04677
    26    C    2  dyz    Ryd( 3d)     0.00200       2.29717
    27    C    2  dx2y2  Ryd( 3d)     0.00082       2.19202
    28    C    2  dz2    Ryd( 3d)     0.00160       2.29219

    29    C    3  S      Cor( 1S)     1.99883     -10.05760
    30    C    3  S      Val( 2S)     0.85619      -0.10220
    31    C    3  S      Ryd( 3S)     0.00217       0.58148
    32    C    3  px     Val( 2p)     1.07344      -0.04932
    33    C    3  px     Ryd( 3p)     0.00396       1.00075
    34    C    3  py     Val( 2p)     1.09362      -0.05850
    35    C    3  py     Ryd( 3p)     0.00577       1.00532
    36    C    3  pz     Val( 2p)     0.99810      -0.09419
    37    C    3  pz     Ryd( 3p)     0.00258       0.65953
    38    C    3  dxy    Ryd( 3d)     0.00083       2.40716
    39    C    3  dxz    Ryd( 3d)     0.00043       1.94147
    40    C    3  dyz    Ryd( 3d)     0.00075       1.94590
    41    C    3  dx2y2  Ryd( 3d)     0.00086       2.46225
    42    C    3  dz2    Ryd( 3d)     0.00042       2.19273

    43    C    4  S      Cor( 1S)     1.99887     -10.05583
    44    C    4  S      Val( 2S)     0.93280      -0.12816
    45    C    4  S      Ryd( 3S)     0.00144       0.58143
    46    C    4  px     Val( 2p)     1.17881      -0.05781
    47    C    4  px     Ryd( 3p)     0.00634       1.02299
    48    C    4  py     Val( 2p)     1.08378      -0.03777
    49    C    4  py     Ryd( 3p)     0.00351       0.69772
    50    C    4  pz     Val( 2p)     1.00005      -0.10224
    51    C    4  pz     Ryd( 3p)     0.00114       0.56779
    52    C    4  dxy    Ryd( 3d)     0.00071       2.46330
    53    C    4  dxz    Ryd( 3d)     0.00033       1.92411
    54    C    4  dyz    Ryd( 3d)     0.00065       1.96848
    55    C    4  dx2y2  Ryd( 3d)     0.00075       2.49729
    56    C    4  dz2    Ryd( 3d)     0.00040       2.21620

    57    C    5  S      Cor( 1S)     1.99893     -10.05817
    58    C    5  S      Val( 2S)     0.93864      -0.13287
    59    C    5  S      Ryd( 3S)     0.00103       0.58100
    60    C    5  px     Val( 2p)     1.08034      -0.03670
    61    C    5  px     Ryd( 3p)     0.00433       0.66457
    62    C    5  py     Val( 2p)     1.17910      -0.05345
    63    C    5  py     Ryd( 3p)     0.00614       1.00708
    64    C    5  pz     Val( 2p)     1.00432      -0.10128
    65    C    5  pz     Ryd( 3p)     0.00117       0.56273
    66    C    5  dxy    Ryd( 3d)     0.00072       2.44915
    67    C    5  dxz    Ryd( 3d)     0.00061       1.95706
    68    C    5  dyz    Ryd( 3d)     0.00034       1.92413
    69    C    5  dx2y2  Ryd( 3d)     0.00074       2.49697
    70    C    5  dz2    Ryd( 3d)     0.00039       2.22383

    71    C    6  S      Cor( 1S)     1.99890     -10.05586
    72    C    6  S      Val( 2S)     0.93017      -0.12656
    73    C    6  S      Ryd( 3S)     0.00160       0.58432
    74    C    6  px     Val( 2p)     1.14059      -0.04988
    75    C    6  px     Ryd( 3p)     0.00523       0.89033
    76    C    6  py     Val( 2p)     1.11204      -0.03971
    77    C    6  py     Ryd( 3p)     0.00480       0.82043
    78    C    6  pz     Val( 2p)     0.99342      -0.10156
    79    C    6  pz     Ryd( 3p)     0.00105       0.56714
    80    C    6  dxy    Ryd( 3d)     0.00075       2.53554
    81    C    6  dxz    Ryd( 3d)     0.00057       1.94735
    82    C    6  dyz    Ryd( 3d)     0.00039       1.93920
    83    C    6  dx2y2  Ryd( 3d)     0.00070       2.44071
    84    C    6  dz2    Ryd( 3d)     0.00040       2.21600

    85    C    7  S      Cor( 1S)     1.99884     -10.05576
    86    C    7  S      Val( 2S)     0.84734      -0.08728
    87    C    7  S      Ryd( 3S)     0.00192       0.59302
    88    C    7  px     Val( 2p)     1.09838      -0.05370
    89    C    7  px     Ryd( 3p)     0.00486       1.09145
    90    C    7  py     Val( 2p)     1.09724      -0.05375
    91    C    7  py     Ryd( 3p)     0.00501       1.09218
    92    C    7  pz     Val( 2p)     0.99960      -0.09433
    93    C    7  pz     Ryd( 3p)     0.00076       0.65314
    94    C    7  dxy    Ryd( 3d)     0.00080       2.47434
    95    C    7  dxz    Ryd( 3d)     0.00059       1.92303
    96    C    7  dyz    Ryd( 3d)     0.00058       1.92673
    97    C    7  dx2y2  Ryd( 3d)     0.00081       2.45150
    98    C    7  dz2    Ryd( 3d)     0.00041       2.20634

    99    C    8  S      Cor( 1S)     1.99891     -10.05487
   100    C    8  S      Val( 2S)     0.93004      -0.12589
   101    C    8  S      Ryd( 3S)     0.00165       0.58443
   102    C    8  px     Val( 2p)     1.11302      -0.03897
   103    C    8  px     Ryd( 3p)     0.00486       0.82675
   104    C    8  py     Val( 2p)     1.13932      -0.04920
   105    C    8  py     Ryd( 3p)     0.00529       0.88782
   106    C    8  pz     Val( 2p)     0.99797      -0.10076
   107    C    8  pz     Ryd( 3p)     0.00104       0.56676
   108    C    8  dxy    Ryd( 3d)     0.00075       2.53677
   109    C    8  dxz    Ryd( 3d)     0.00038       1.93772
   110    C    8  dyz    Ryd( 3d)     0.00056       1.94817
   111    C    8  dx2y2  Ryd( 3d)     0.00069       2.44249
   112    C    8  dz2    Ryd( 3d)     0.00040       2.21864

   113    C    9  S      Cor( 1S)     1.99893     -10.05767
   114    C    9  S      Val( 2S)     0.94253      -0.13393
   115    C    9  S      Ryd( 3S)     0.00114       0.57699
   116    C    9  px     Val( 2p)     1.18006      -0.05254
   117    C    9  px     Ryd( 3p)     0.00606       1.00445
   118    C    9  py     Val( 2p)     1.08152      -0.03617
   119    C    9  py     Ryd( 3p)     0.00416       0.66471
   120    C    9  pz     Val( 2p)     1.00084      -0.10017
   121    C    9  pz     Ryd( 3p)     0.00106       0.56276
   122    C    9  dxy    Ryd( 3d)     0.00072       2.44982
   123    C    9  dxz    Ryd( 3d)     0.00035       1.92094
   124    C    9  dyz    Ryd( 3d)     0.00061       1.95539
   125    C    9  dx2y2  Ryd( 3d)     0.00075       2.49753
   126    C    9  dz2    Ryd( 3d)     0.00039       2.22324

   127    C   10  S      Cor( 1S)     1.99893     -10.05690
   128    C   10  S      Val( 2S)     0.94201      -0.13256
   129    C   10  S      Ryd( 3S)     0.00117       0.58494
   130    C   10  px     Val( 2p)     1.08136      -0.03383
   131    C   10  px     Ryd( 3p)     0.00412       0.66973
   132    C   10  py     Val( 2p)     1.17850      -0.05147
   133    C   10  py     Ryd( 3p)     0.00611       1.00814
   134    C   10  pz     Val( 2p)     1.00077      -0.09943
   135    C   10  pz     Ryd( 3p)     0.00103       0.56539
   136    C   10  dxy    Ryd( 3d)     0.00073       2.44971
   137    C   10  dxz    Ryd( 3d)     0.00061       1.95608
   138    C   10  dyz    Ryd( 3d)     0.00034       1.92084
   139    C   10  dx2y2  Ryd( 3d)     0.00075       2.50237
   140    C   10  dz2    Ryd( 3d)     0.00039       2.22715

   141    C   11  S      Cor( 1S)     1.99893     -10.05053
   142    C   11  S      Val( 2S)     0.92934      -0.12135
   143    C   11  S      Ryd( 3S)     0.00171       0.58121
   144    C   11  px     Val( 2p)     1.14349      -0.04677
   145    C   11  px     Ryd( 3p)     0.00484       0.94203
   146    C   11  py     Val( 2p)     1.12170      -0.03464
   147    C   11  py     Ryd( 3p)     0.00492       0.86109
   148    C   11  pz     Val( 2p)     0.98572      -0.09723
   149    C   11  pz     Ryd( 3p)     0.00125       0.58250
   150    C   11  dxy    Ryd( 3d)     0.00074       2.55346
   151    C   11  dxz    Ryd( 3d)     0.00056       1.94527
   152    C   11  dyz    Ryd( 3d)     0.00039       1.94503
   153    C   11  dx2y2  Ryd( 3d)     0.00069       2.46910
   154    C   11  dz2    Ryd( 3d)     0.00040       2.22599

   155    C   12  S      Cor( 1S)     1.99882     -10.05391
   156    C   12  S      Val( 2S)     0.84025      -0.08030
   157    C   12  S      Ryd( 3S)     0.00210       0.60161
   158    C   12  px     Val( 2p)     1.09397      -0.04863
   159    C   12  px     Ryd( 3p)     0.00467       1.11733
   160    C   12  py     Val( 2p)     1.10118      -0.05397
   161    C   12  py     Ryd( 3p)     0.00529       1.11863
   162    C   12  pz     Val( 2p)     0.99922      -0.09322
   163    C   12  pz     Ryd( 3p)     0.00095       0.66837
   164    C   12  dxy    Ryd( 3d)     0.00081       2.48296
   165    C   12  dxz    Ryd( 3d)     0.00055       1.92915
   166    C   12  dyz    Ryd( 3d)     0.00058       1.92523
   167    C   12  dx2y2  Ryd( 3d)     0.00078       2.43882
   168    C   12  dz2    Ryd( 3d)     0.00042       2.20810

   169    H   13  S      Val( 1S)     0.53960       0.09806
   170    H   13  S      Ryd( 2S)     0.00162       0.40839
   171    H   13  px     Ryd( 2p)     0.00187       2.00866
   172    H   13  py     Ryd( 2p)     0.00185       2.10433
   173    H   13  pz     Ryd( 2p)     0.00119       1.76159

   174    H   14  S      Val( 1S)     0.81323       0.05332
   175    H   14  S      Ryd( 2S)     0.00226       0.35566
   176    H   14  px     Ryd( 2p)     0.00060       2.22453
   177    H   14  py     Ryd( 2p)     0.00029       1.91610
   178    H   14  pz     Ryd( 2p)     0.00016       1.80207

   179    H   15  S      Val( 1S)     0.81096       0.04663
   180    H   15  S      Ryd( 2S)     0.00286       0.36400
   181    H   15  px     Ryd( 2p)     0.00026       1.81157
   182    H   15  py     Ryd( 2p)     0.00026       1.95913
   183    H   15  pz     Ryd( 2p)     0.00060       2.22844

   184    H   16  S      Val( 1S)     0.77726       0.07564
   185    H   16  S      Ryd( 2S)     0.00185       0.34135
   186    H   16  px     Ryd( 2p)     0.00074       2.35677
   187    H   16  py     Ryd( 2p)     0.00015       2.03276
   188    H   16  pz     Ryd( 2p)     0.00018       1.66802

   189    H   17  S      Val( 1S)     0.77376       0.08037
   190    H   17  S      Ryd( 2S)     0.00163       0.32407
   191    H   17  px     Ryd( 2p)     0.00013       2.02059
   192    H   17  py     Ryd( 2p)     0.00076       2.35193
   193    H   17  pz     Ryd( 2p)     0.00018       1.65952

   194    H   18  S      Val( 1S)     0.77652       0.07629
   195    H   18  S      Ryd( 2S)     0.00182       0.33569
   196    H   18  px     Ryd( 2p)     0.00044       2.20299
   197    H   18  py     Ryd( 2p)     0.00045       2.17995
   198    H   18  pz     Ryd( 2p)     0.00019       1.66833

   199    H   19  S      Val( 1S)     0.77714       0.07699
   200    H   19  S      Ryd( 2S)     0.00184       0.33678
   201    H   19  px     Ryd( 2p)     0.00046       2.18040
   202    H   19  py     Ryd( 2p)     0.00043       2.19379
   203    H   19  pz     Ryd( 2p)     0.00019       1.66738

   204    H   20  S      Val( 1S)     0.77481       0.08163
   205    H   20  S      Ryd( 2S)     0.00162       0.32508
   206    H   20  px     Ryd( 2p)     0.00076       2.35254
   207    H   20  py     Ryd( 2p)     0.00014       2.01850
   208    H   20  pz     Ryd( 2p)     0.00018       1.65810

   209    H   21  S      Val( 1S)     0.77554       0.08260
   210    H   21  S      Ryd( 2S)     0.00163       0.32683
   211    H   21  px     Ryd( 2p)     0.00014       2.02468
   212    H   21  py     Ryd( 2p)     0.00076       2.35532
   213    H   21  pz     Ryd( 2p)     0.00018       1.66031

   214    H   22  S      Val( 1S)     0.76498       0.09339
   215    H   22  S      Ryd( 2S)     0.00369       0.38372
   216    H   22  px     Ryd( 2p)     0.00048       2.22836
   217    H   22  py     Ryd( 2p)     0.00046       2.20339
   218    H   22  pz     Ryd( 2p)     0.00020       1.68195

 WARNING:  1 low occupancy (<1.9990e) core orbital  found on  C    3
           1 low occupancy (<1.9990e) core orbital  found on  C    4
           1 low occupancy (<1.9990e) core orbital  found on  C    5
           1 low occupancy (<1.9990e) core orbital  found on  C    6
           1 low occupancy (<1.9990e) core orbital  found on  C    7
           1 low occupancy (<1.9990e) core orbital  found on  C    8
           1 low occupancy (<1.9990e) core orbital  found on  C    9
           1 low occupancy (<1.9990e) core orbital  found on  C   10
           1 low occupancy (<1.9990e) core orbital  found on  C   11
           1 low occupancy (<1.9990e) core orbital  found on  C   12


 Summary of Natural Population Analysis:                  
                                                          
                                       Natural Population 
                Natural  -----------------------------------------------
    Atom  No    Charge         Core      Valence    Rydberg      Total
 -----------------------------------------------------------------------
      O    1   -0.74185      1.99975     6.73124    0.01086     8.74185
      C    2   -0.05167      1.99907     4.03436    0.01824     6.05167
      C    3   -0.03795      1.99883     4.02135    0.01777     6.03795
      C    4   -0.20958      1.99887     4.19544    0.01527     6.20958
      C    5   -0.21681      1.99893     4.20240    0.01548     6.21681
      C    6   -0.19062      1.99890     4.17623    0.01549     6.19062
      C    7   -0.05714      1.99884     4.04256    0.01575     6.05714
      C    8   -0.19488      1.99891     4.18036    0.01561     6.19488
      C    9   -0.21912      1.99893     4.20495    0.01524     6.21912
      C   10   -0.21681      1.99893     4.20264    0.01524     6.21681
      C   11   -0.19467      1.99893     4.18025    0.01550     6.19467
      C   12   -0.04960      1.99882     4.03463    0.01615     6.04960
      H   13    0.45386      0.00000     0.53960    0.00654     0.54614
      H   14    0.18346      0.00000     0.81323    0.00331     0.81654
      H   15    0.18506      0.00000     0.81096    0.00399     0.81494
      H   16    0.21982      0.00000     0.77726    0.00292     0.78018
      H   17    0.22353      0.00000     0.77376    0.00271     0.77647
      H   18    0.22058      0.00000     0.77652    0.00290     0.77942
      H   19    0.21994      0.00000     0.77714    0.00292     0.78006
      H   20    0.22249      0.00000     0.77481    0.00270     0.77751
      H   21    0.22176      0.00000     0.77554    0.00270     0.77824
      H   22    0.23019      0.00000     0.76498    0.00482     0.76981
 =======================================================================
   * Total *    0.00000     23.98771    59.79020    0.22210    84.00000

                                 Natural Population      
 --------------------------------------------------------
   Core                      23.98771 ( 99.9488% of  24)
   Valence                   59.79020 ( 99.6503% of  60)
   Natural Minimal Basis     83.77790 ( 99.7356% of  84)
   Natural Rydberg Basis      0.22210 (  0.2644% of  84)
 --------------------------------------------------------

    Atom  No          Natural Electron Configuration
 ----------------------------------------------------------------------------
      O    1      [core]2S( 1.68)2p( 5.05)3p( 0.01)
      C    2      [core]2S( 0.99)2p( 3.05)3p( 0.01)3d( 0.01)
      C    3      [core]2S( 0.86)2p( 3.17)3p( 0.01)
      C    4      [core]2S( 0.93)2p( 3.26)3p( 0.01)
      C    5      [core]2S( 0.94)2p( 3.26)3p( 0.01)
      C    6      [core]2S( 0.93)2p( 3.25)3p( 0.01)
      C    7      [core]2S( 0.85)2p( 3.20)3p( 0.01)
      C    8      [core]2S( 0.93)2p( 3.25)3p( 0.01)
      C    9      [core]2S( 0.94)2p( 3.26)3p( 0.01)
      C   10      [core]2S( 0.94)2p( 3.26)3p( 0.01)
      C   11      [core]2S( 0.93)2p( 3.25)3p( 0.01)
      C   12      [core]2S( 0.84)2p( 3.19)3p( 0.01)
      H   13            1S( 0.54)
      H   14            1S( 0.81)
      H   15            1S( 0.81)
      H   16            1S( 0.78)
      H   17            1S( 0.77)
      H   18            1S( 0.78)
      H   19            1S( 0.78)
      H   20            1S( 0.77)
      H   21            1S( 0.78)
      H   22            1S( 0.76)


 NATURAL BOND ORBITAL ANALYSIS:

                       Occupancies       Lewis Structure    Low   High
           Occ.    -------------------  -----------------   occ   occ
  Cycle   Thresh.   Lewis   Non-Lewis     CR  BD  3C  LP    (L)   (NL)   Dev
 =============================================================================
   1(1)    1.90    78.40100   5.59900     12  23   0   7     5      5    0.55
   2(2)    1.90    78.40100   5.59900     12  23   0   7     5      5    0.55
   3(1)    1.80    78.40100   5.59900     12  23   0   7     5      5    0.55
   4(2)    1.80    78.40100   5.59900     12  23   0   7     5      5    0.55
   5(1)    1.70    81.35133   2.64867     12  27   0   3     1      5    0.31
   6(2)    1.70    81.35133   2.64867     12  27   0   3     1      5    0.31
   7(1)    1.60    81.35133   2.64867     12  27   0   3     1      5    0.31
   8(2)    1.60    81.35133   2.64867     12  27   0   3     1      5    0.31
   9(1)    1.50    81.53348   2.46652     12  28   0   2     0      5    0.55
  10(2)    1.50    81.88960   2.11040     12  28   0   2     0      5    0.31
  11(3)    1.50    81.53348   2.46652     12  28   0   2     0      5    0.55
  12(4)    1.50    81.88960   2.11040     12  28   0   2     0      5    0.31
 -----------------------------------------------------------------------------

 Structure accepted: RESONANCE keyword permits strongly delocalized structure

 WARNING:  1 low occupancy (<1.9990e) core orbital  found on  C    3
           1 low occupancy (<1.9990e) core orbital  found on  C    4
           1 low occupancy (<1.9990e) core orbital  found on  C    5
           1 low occupancy (<1.9990e) core orbital  found on  C    6
           1 low occupancy (<1.9990e) core orbital  found on  C    7
           1 low occupancy (<1.9990e) core orbital  found on  C    8
           1 low occupancy (<1.9990e) core orbital  found on  C    9
           1 low occupancy (<1.9990e) core orbital  found on  C   10
           1 low occupancy (<1.9990e) core orbital  found on  C   11
           1 low occupancy (<1.9990e) core orbital  found on  C   12

 --------------------------------------------------------
   Core                     23.98773 ( 99.949% of  24)
   Valence Lewis            57.90186 ( 96.503% of  60)
  ==================       ============================
   Total Lewis              81.88960 ( 97.488% of  84)
  -----------------------------------------------------
   Valence non-Lewis         1.94662 (  2.317% of  84)
   Rydberg non-Lewis         0.16378 (  0.195% of  84)
  ==================       ============================
   Total non-Lewis           2.11040 (  2.512% of  84)
 --------------------------------------------------------


       (Occupancy)   Bond orbital/ Coefficients/ Hybrids
 ---------------------------------------------------------------------------------
     1. (1.99211) BD ( 1) O   1 - C   2  
                ( 67.36%)   0.8207* O   1 s( 31.76%)p 2.15( 68.17%)d 0.00(  0.07%)
                                           -0.0001  0.5635  0.0047  0.0107  0.0016
                                            0.5139  0.0025  0.6461 -0.0013 -0.0006
                                           -0.0075  0.0186 -0.0044  0.0166
                ( 32.64%)   0.5713* C   2 s( 21.14%)p 3.72( 78.59%)d 0.01(  0.28%)
                                            0.0000  0.4579  0.0409 -0.0577 -0.0115
                                           -0.5844 -0.0261 -0.6624 -0.0380  0.0034
                                            0.0040  0.0453 -0.0197  0.0176
     2. (1.98749) BD ( 1) O   1 - H  13  
                ( 72.97%)   0.8542* O   1 s( 19.60%)p 4.10( 80.31%)d 0.00(  0.09%)
                                            0.0002  0.4422  0.0220 -0.5944 -0.0177
                                           -0.6538 -0.0307  0.1446 -0.0107  0.0193
                                           -0.0156 -0.0134  0.0043 -0.0064
                ( 27.03%)   0.5199* H  13 s( 99.61%)p 0.00(  0.39%)
                                            0.9981 -0.0036  0.0404  0.0466 -0.0072
     3. (1.97411) BD ( 1) C   2 - C   3  
                ( 48.79%)   0.6985* C   2 s( 30.79%)p 2.25( 69.16%)d 0.00(  0.05%)
                                            0.0003  0.5548 -0.0011  0.6126 -0.0132
                                            0.5422  0.0002 -0.1489  0.0028  0.0187
                                           -0.0052 -0.0057  0.0033 -0.0102
                ( 51.21%)   0.7156* C   3 s( 30.68%)p 2.26( 69.28%)d 0.00(  0.04%)
                                            0.0000  0.5539  0.0027 -0.5965  0.0000
                                           -0.5687  0.0135  0.1158 -0.0012  0.0157
                                           -0.0036 -0.0035  0.0010 -0.0112
     4. (1.98755) BD ( 1) C   2 - H  14  
                ( 59.84%)   0.7736* C   2 s( 24.50%)p 3.08( 75.44%)d 0.00(  0.05%)
                                            0.0001 -0.4950  0.0050  0.7744 -0.0064
                                           -0.3872  0.0164 -0.0673 -0.0038  0.0163
                                            0.0042  0.0005 -0.0103  0.0112
                ( 40.16%)   0.6337* H  14 s( 99.92%)p 0.00(  0.08%)
                                           -0.9996  0.0050 -0.0246  0.0145  0.0038
     5. (1.98064) BD ( 1) C   2 - H  15  
                ( 59.92%)   0.7741* C   2 s( 23.68%)p 3.22( 76.27%)d 0.00(  0.05%)
                                           -0.0000  0.4864 -0.0147  0.1436 -0.0165
                                           -0.4603  0.0073  0.7279  0.0035 -0.0039
                                            0.0071 -0.0176 -0.0026  0.0117
                ( 40.08%)   0.6331* H  15 s( 99.91%)p 0.00(  0.09%)
                                            0.9995 -0.0064 -0.0048  0.0122 -0.0263
     6. (1.97182) BD ( 1) C   3 - C   4  
                ( 50.82%)   0.7129* C   3 s( 35.51%)p 1.81( 64.45%)d 0.00(  0.04%)
                                           -0.0000  0.5959  0.0051 -0.1965 -0.0236
                                            0.7764  0.0038 -0.0503 -0.0003 -0.0070
                                           -0.0004 -0.0019 -0.0150 -0.0110
                ( 49.18%)   0.7013* C   4 s( 36.87%)p 1.71( 63.08%)d 0.00(  0.05%)
                                            0.0001  0.6072  0.0028  0.1682 -0.0244
                                           -0.7742 -0.0079  0.0502  0.0021 -0.0091
                                            0.0003 -0.0027 -0.0148 -0.0120
     7. (1.73312) BD ( 2) C   3 - C   4  
                ( 49.94%)   0.7067* C   3 s(  0.01%)p 1.00( 99.94%)d 0.00(  0.05%)
                                           -0.0001 -0.0079 -0.0051  0.0950 -0.0002
                                            0.0943 -0.0006  0.9907  0.0023  0.0014
                                            0.0006  0.0215 -0.0011 -0.0025
                ( 50.06%)   0.7076* C   4 s(  0.00%)p 1.00( 99.95%)d 0.00(  0.05%)
                                            0.0000 -0.0017 -0.0016  0.0805  0.0003
                                            0.0805 -0.0003  0.9932 -0.0072 -0.0006
                                            0.0125 -0.0179  0.0027  0.0014
     8. (1.96502) BD ( 1) C   3 - C  12  
                ( 49.39%)   0.7028* C   3 s( 33.73%)p 1.96( 66.23%)d 0.00(  0.04%)
                                           -0.0001  0.5807 -0.0052  0.7720 -0.0079
                                           -0.2534 -0.0064 -0.0453  0.0013 -0.0086
                                           -0.0018  0.0001  0.0142 -0.0124
                ( 50.61%)   0.7114* C  12 s( 33.80%)p 1.96( 66.16%)d 0.00(  0.04%)
                                            0.0000  0.5813  0.0013 -0.7834  0.0085
                                            0.2148 -0.0151  0.0397 -0.0004 -0.0084
                                           -0.0022  0.0001  0.0134 -0.0118
     9. (1.97543) BD ( 1) C   4 - C   5  
                ( 50.27%)   0.7090* C   4 s( 35.11%)p 1.85( 64.85%)d 0.00(  0.04%)
                                            0.0000  0.5924  0.0122  0.5510 -0.0222
                                            0.5788  0.0349 -0.0905 -0.0008  0.0172
                                           -0.0029 -0.0026  0.0014 -0.0115
                ( 49.73%)   0.7052* C   5 s( 34.97%)p 1.86( 64.98%)d 0.00(  0.04%)
                                            0.0000  0.5913  0.0065 -0.5886 -0.0341
                                           -0.5427  0.0219  0.0850  0.0004  0.0170
                                           -0.0028 -0.0030 -0.0014 -0.0117
    10. (1.97966) BD ( 1) C   4 - H  16  
                ( 61.17%)   0.7821* C   4 s( 27.92%)p 2.58( 72.05%)d 0.00(  0.03%)
                                            0.0004 -0.5282  0.0119  0.8126 -0.0075
                                           -0.2405 -0.0061 -0.0472  0.0021  0.0084
                                            0.0019 -0.0003 -0.0127  0.0099
                ( 38.83%)   0.6232* H  16 s( 99.91%)p 0.00(  0.09%)
                                           -0.9995  0.0023 -0.0287  0.0086  0.0011
    11. (1.97747) BD ( 1) C   5 - C   6  
                ( 49.80%)   0.7057* C   5 s( 36.55%)p 1.74( 63.41%)d 0.00(  0.04%)
                                            0.0000  0.6045  0.0091  0.7723  0.0218
                                           -0.1853  0.0345 -0.0401 -0.0043 -0.0103
                                           -0.0016  0.0002  0.0141 -0.0117
                ( 50.20%)   0.7085* C   6 s( 36.71%)p 1.72( 63.24%)d 0.00(  0.04%)
                                            0.0001  0.6057  0.0156 -0.7573 -0.0012
                                            0.2370  0.0416  0.0333 -0.0032 -0.0076
                                           -0.0019  0.0002  0.0157 -0.0115
    12. (1.74543) BD ( 2) C   5 - C   6  
                ( 50.40%)   0.7099* C   5 s(  0.00%)p 1.00( 99.95%)d 0.00(  0.05%)
                                           -0.0000  0.0003 -0.0008  0.0705 -0.0009
                                            0.0796 -0.0009  0.9940 -0.0135  0.0004
                                            0.0172 -0.0139  0.0023 -0.0000
                ( 49.60%)   0.7043* C   6 s(  0.00%)p 1.00( 99.95%)d 0.00(  0.05%)
                                            0.0000  0.0004 -0.0007  0.0684 -0.0005
                                            0.0780 -0.0004  0.9943 -0.0076 -0.0020
                                           -0.0222 -0.0027 -0.0014  0.0031
    13. (1.97981) BD ( 1) C   5 - H  17  
                ( 61.32%)   0.7830* C   5 s( 28.38%)p 2.52( 71.59%)d 0.00(  0.03%)
                                           -0.0003  0.5326 -0.0131 -0.2236  0.0026
                                            0.8145 -0.0070 -0.0496  0.0002 -0.0076
                                            0.0003 -0.0018 -0.0126 -0.0098
                ( 38.68%)   0.6220* H  17 s( 99.91%)p 0.00(  0.09%)
                                            0.9995 -0.0019  0.0074 -0.0292  0.0019
    14. (1.97072) BD ( 1) C   6 - C   7  
                ( 48.62%)   0.6973* C   6 s( 34.94%)p 1.86( 65.01%)d 0.00(  0.05%)
                                            0.0001  0.5911  0.0007  0.2341  0.0227
                                           -0.7699  0.0068  0.0441 -0.0023 -0.0075
                                            0.0002 -0.0025 -0.0157 -0.0126
                ( 51.38%)   0.7168* C   7 s( 33.47%)p 1.99( 66.50%)d 0.00(  0.04%)
                                            0.0000  0.5785  0.0039 -0.2086  0.0215
                                            0.7868  0.0036 -0.0439 -0.0019 -0.0078
                                            0.0002 -0.0020 -0.0138 -0.0116
    15. (1.97947) BD ( 1) C   6 - H  18  
                ( 61.20%)   0.7823* C   6 s( 28.25%)p 2.54( 71.72%)d 0.00(  0.03%)
                                           -0.0004  0.5313 -0.0135  0.6045 -0.0094
                                            0.5865  0.0022 -0.0878  0.0004  0.0148
                                           -0.0024 -0.0023  0.0006 -0.0098
                ( 38.80%)   0.6229* H  18 s( 99.91%)p 0.00(  0.09%)
                                            0.9995 -0.0022 -0.0207 -0.0216  0.0032
    16. (1.97064) BD ( 1) C   7 - C   8  
                ( 51.42%)   0.7171* C   7 s( 33.56%)p 1.98( 66.40%)d 0.00(  0.04%)
                                            0.0000  0.5793  0.0043  0.7833  0.0034
                                           -0.2205  0.0210 -0.0355 -0.0018 -0.0083
                                           -0.0015 -0.0001  0.0136 -0.0116
                ( 48.58%)   0.6970* C   8 s( 35.00%)p 1.86( 64.96%)d 0.00(  0.05%)
                                            0.0001  0.5916  0.0009 -0.7678  0.0068
                                            0.2422  0.0225  0.0300 -0.0022 -0.0080
                                           -0.0018 -0.0000  0.0155 -0.0126
    17. (1.96044) BD ( 1) C   7 - C  12  
                ( 49.88%)   0.7063* C   7 s( 32.86%)p 2.04( 67.09%)d 0.00(  0.04%)
                                           -0.0001  0.5732 -0.0067 -0.5813  0.0086
                                           -0.5713  0.0067  0.0806 -0.0014  0.0159
                                           -0.0027 -0.0027  0.0005 -0.0123
                ( 50.12%)   0.7079* C  12 s( 32.64%)p 2.06( 67.32%)d 0.00(  0.04%)
                                           -0.0001  0.5713 -0.0024  0.5779 -0.0057
                                            0.5764 -0.0077 -0.0836  0.0006  0.0162
                                           -0.0027 -0.0025  0.0001 -0.0124
    18. (1.53715) BD ( 2) C   7 - C  12  
                ( 50.03%)   0.7073* C   7 s(  0.00%)p 1.00( 99.99%)d 0.00(  0.01%)
                                            0.0000 -0.0002 -0.0009  0.0658  0.0010
                                            0.0732  0.0015  0.9950  0.0143 -0.0012
                                           -0.0082 -0.0081  0.0001  0.0022
                ( 49.97%)   0.7069* C  12 s(  0.00%)p 1.00( 99.98%)d 0.00(  0.01%)
                                           -0.0001  0.0003 -0.0036  0.0706  0.0020
                                            0.0732  0.0025  0.9945  0.0194  0.0013
                                            0.0089  0.0080 -0.0002 -0.0018
    19. (1.97774) BD ( 1) C   8 - C   9  
                ( 50.25%)   0.7089* C   8 s( 36.74%)p 1.72( 63.22%)d 0.00(  0.04%)
                                            0.0001  0.6059  0.0157  0.2296  0.0414
                                           -0.7588 -0.0018  0.0451 -0.0025 -0.0074
                                            0.0003 -0.0023 -0.0157 -0.0114
                ( 49.75%)   0.7053* C   9 s( 36.49%)p 1.74( 63.46%)d 0.00(  0.04%)
                                            0.0000  0.6040  0.0089 -0.1805  0.0341
                                            0.7735  0.0210 -0.0452 -0.0038 -0.0102
                                            0.0004 -0.0020 -0.0143 -0.0118
    20. (1.74148) BD ( 2) C   8 - C   9  
                ( 49.86%)   0.7061* C   8 s(  0.00%)p 1.00( 99.95%)d 0.00(  0.05%)
                                           -0.0000 -0.0009 -0.0007  0.0626 -0.0005
                                            0.0773 -0.0004  0.9948 -0.0077 -0.0017
                                           -0.0031 -0.0217  0.0015  0.0033
                ( 50.14%)   0.7081* C   9 s(  0.00%)p 1.00( 99.95%)d 0.00(  0.05%)
                                            0.0000 -0.0008 -0.0005  0.0629 -0.0008
                                            0.0735 -0.0010  0.9950 -0.0134  0.0001
                                           -0.0138  0.0173 -0.0022 -0.0008
    21. (1.97945) BD ( 1) C   8 - H  19  
                ( 61.16%)   0.7821* C   8 s( 28.17%)p 2.55( 71.80%)d 0.00(  0.03%)
                                           -0.0004  0.5306 -0.0137  0.5940  0.0022
                                            0.5984 -0.0097 -0.0833  0.0005  0.0149
                                           -0.0022 -0.0023 -0.0003 -0.0098
                ( 38.84%)   0.6232* H  19 s( 99.91%)p 0.00(  0.09%)
                                            0.9995 -0.0021 -0.0218 -0.0204  0.0030
    22. (1.97658) BD ( 1) C   9 - C  10  
                ( 50.05%)   0.7074* C   9 s( 35.02%)p 1.85( 64.94%)d 0.00(  0.04%)
                                            0.0000  0.5917  0.0069 -0.5470  0.0207
                                           -0.5851 -0.0347  0.0783  0.0012  0.0170
                                           -0.0026 -0.0025  0.0016 -0.0117
                ( 49.95%)   0.7068* C  10 s( 34.99%)p 1.86( 64.96%)d 0.00(  0.04%)
                                            0.0000  0.5915  0.0077  0.5890  0.0349
                                            0.5443 -0.0206 -0.0692 -0.0008  0.0171
                                           -0.0023 -0.0025 -0.0011 -0.0117
    23. (1.98007) BD ( 1) C   9 - H  20  
                ( 61.27%)   0.7828* C   9 s( 28.39%)p 2.52( 71.58%)d 0.00(  0.03%)
                                           -0.0003  0.5327 -0.0131  0.8141 -0.0072
                                           -0.2275  0.0022 -0.0343  0.0003 -0.0076
                                           -0.0013  0.0002  0.0127 -0.0098
                ( 38.73%)   0.6223* H  20 s( 99.91%)p 0.00(  0.09%)
                                            0.9995 -0.0019 -0.0291  0.0077  0.0013
    24. (1.97749) BD ( 1) C  10 - C  11  
                ( 49.76%)   0.7054* C  10 s( 36.62%)p 1.73( 63.33%)d 0.00(  0.04%)
                                            0.0000  0.6051  0.0080 -0.7727 -0.0200
                                            0.1831 -0.0337  0.0347  0.0032 -0.0102
                                           -0.0015  0.0002  0.0142 -0.0118
                ( 50.24%)   0.7088* C  11 s( 36.60%)p 1.73( 63.35%)d 0.00(  0.04%)
                                            0.0001  0.6048  0.0169  0.7636  0.0024
                                           -0.2192 -0.0405 -0.0278  0.0028 -0.0070
                                           -0.0015  0.0002  0.0160 -0.0115
    25. (1.73457) BD ( 2) C  10 - C  11  
                ( 50.53%)   0.7108* C  10 s(  0.00%)p 1.00( 99.95%)d 0.00(  0.05%)
                                            0.0000  0.0007 -0.0015  0.0598 -0.0002
                                            0.0612 -0.0010  0.9960 -0.0134 -0.0000
                                           -0.0171  0.0137 -0.0018  0.0003
                ( 49.47%)   0.7034* C  11 s(  0.00%)p 1.00( 99.95%)d 0.00(  0.05%)
                                           -0.0000  0.0023 -0.0050  0.0502  0.0025
                                            0.0542 -0.0001  0.9970 -0.0050  0.0015
                                            0.0222  0.0037  0.0012 -0.0023
    26. (1.98006) BD ( 1) C  10 - H  21  
                ( 61.24%)   0.7825* C  10 s( 28.29%)p 2.53( 71.68%)d 0.00(  0.03%)
                                            0.0003 -0.5317  0.0129 -0.2244  0.0026
                                            0.8155 -0.0070 -0.0363  0.0005  0.0076
                                           -0.0002  0.0015  0.0128  0.0097
                ( 38.76%)   0.6226* H  21 s( 99.91%)p 0.00(  0.09%)
                                           -0.9995  0.0019  0.0078 -0.0291  0.0012
    27. (1.97028) BD ( 1) C  11 - C  12  
                ( 48.53%)   0.6966* C  11 s( 34.53%)p 1.89( 65.42%)d 0.00(  0.05%)
                                            0.0000  0.5876 -0.0008 -0.2458 -0.0170
                                            0.7697 -0.0069 -0.0308  0.0004 -0.0084
                                           -0.0001 -0.0016 -0.0154 -0.0128
                ( 51.47%)   0.7174* C  12 s( 33.50%)p 1.98( 66.46%)d 0.00(  0.04%)
                                           -0.0000  0.5788  0.0037  0.2165 -0.0135
                                           -0.7847 -0.0029  0.0422  0.0003 -0.0086
                                            0.0000 -0.0021 -0.0132 -0.0116
    28. (1.97793) BD ( 1) C  11 - H  22  
                ( 61.80%)   0.7861* C  11 s( 28.78%)p 2.47( 71.19%)d 0.00(  0.03%)
                                            0.0003 -0.5363  0.0133  0.5936 -0.0104
                                            0.5964  0.0028 -0.0609  0.0046 -0.0148
                                            0.0019  0.0014 -0.0002  0.0099
                ( 38.20%)   0.6181* H  22 s( 99.91%)p 0.00(  0.09%)
                                           -0.9995  0.0035 -0.0211 -0.0221 -0.0017
    29. (1.99975) CR ( 1) O   1           s(100.00%)p 0.00(  0.00%)
                                            1.0000 -0.0000 -0.0000  0.0001  0.0000
                                            0.0002  0.0000  0.0000  0.0000 -0.0000
                                            0.0000  0.0000 -0.0000  0.0000
    30. (1.99907) CR ( 1) C   2           s(100.00%)p 0.00(  0.00%)
                                            1.0000 -0.0001 -0.0000 -0.0002  0.0000
                                           -0.0001 -0.0000  0.0001 -0.0000 -0.0000
                                            0.0000  0.0000  0.0000  0.0000
    31. (1.99883) CR ( 1) C   3           s(100.00%)p 0.00(  0.00%)
                                            1.0000  0.0000 -0.0000  0.0001 -0.0000
                                            0.0000 -0.0000  0.0001  0.0000 -0.0000
                                            0.0000  0.0000  0.0000 -0.0000
    32. (1.99887) CR ( 1) C   4           s(100.00%)p 0.00(  0.00%)
                                            1.0000  0.0001 -0.0000 -0.0003  0.0000
                                            0.0001  0.0000  0.0000 -0.0000 -0.0000
                                           -0.0000  0.0000  0.0000 -0.0000
    33. (1.99893) CR ( 1) C   5           s(100.00%)p 0.00(  0.00%)
                                            1.0000  0.0001 -0.0000 -0.0001  0.0000
                                            0.0003 -0.0000 -0.0000  0.0000 -0.0000
                                            0.0000 -0.0000 -0.0000 -0.0000
    34. (1.99891) CR ( 1) C   6           s(100.00%)p 0.00(  0.00%)
                                            1.0000  0.0001 -0.0000  0.0003 -0.0000
                                            0.0003 -0.0000 -0.0000  0.0000  0.0000
                                           -0.0000 -0.0000  0.0000 -0.0000
    35. (1.99884) CR ( 1) C   7           s(100.00%)
                                            1.0000  0.0001 -0.0000 -0.0001  0.0000
                                           -0.0001  0.0000  0.0000 -0.0000  0.0000
                                           -0.0000 -0.0000  0.0000 -0.0000
    36. (1.99891) CR ( 1) C   8           s(100.00%)p 0.00(  0.00%)
                                            1.0000  0.0001 -0.0000  0.0003 -0.0000
                                            0.0003 -0.0000 -0.0000  0.0000  0.0000
                                           -0.0000 -0.0000 -0.0000 -0.0000
    37. (1.99893) CR ( 1) C   9           s(100.00%)p 0.00(  0.00%)
                                            1.0000  0.0001 -0.0000  0.0003 -0.0000
                                           -0.0001  0.0000 -0.0000  0.0000 -0.0000
                                           -0.0000 -0.0000  0.0000 -0.0000
    38. (1.99894) CR ( 1) C  10           s(100.00%)p 0.00(  0.00%)
                                            1.0000  0.0001 -0.0000  0.0001 -0.0000
                                           -0.0003  0.0000  0.0000 -0.0000 -0.0000
                                            0.0000 -0.0000 -0.0000 -0.0000
    39. (1.99893) CR ( 1) C  11           s(100.00%)p 0.00(  0.00%)
                                            1.0000  0.0001 -0.0000 -0.0003  0.0000
                                           -0.0002  0.0000  0.0000 -0.0000  0.0000
                                           -0.0000 -0.0000 -0.0000 -0.0000
    40. (1.99882) CR ( 1) C  12           s(100.00%)
                                            1.0000  0.0001 -0.0000  0.0001 -0.0000
                                            0.0000 -0.0000  0.0001  0.0000  0.0000
                                            0.0000  0.0000 -0.0000 -0.0000
    41. (1.98281) LP ( 1) O   1           s( 47.93%)p 1.09( 52.04%)d 0.00(  0.04%)
                                           -0.0000  0.6922 -0.0119  0.2790 -0.0035
                                            0.0677 -0.0034 -0.6617  0.0051  0.0023
                                            0.0125  0.0041 -0.0044 -0.0129
    42. (1.95531) LP ( 2) O   1           s(  0.73%)p99.99( 99.22%)d 0.07(  0.05%)
                                           -0.0000  0.0852 -0.0031  0.7530 -0.0137
                                           -0.5496  0.0087  0.3504 -0.0067  0.0057
                                            0.0103 -0.0108 -0.0105  0.0123
    43. (0.00148) RY*( 1) O   1           s( 28.95%)p 2.14( 62.01%)d 0.31(  9.04%)
                                           -0.0000  0.0053  0.5381  0.0068  0.7767
                                           -0.0064  0.1172 -0.0012 -0.0540  0.2307
                                            0.1679 -0.0209 -0.0198 -0.0905
    44. (0.00145) RY*( 2) O   1           s(  6.08%)p13.90( 84.59%)d 1.53(  9.32%)
                                           -0.0000  0.0020  0.2467 -0.0076 -0.3241
                                            0.0040  0.6591 -0.0061 -0.5535 -0.0059
                                           -0.0690  0.0608 -0.1279 -0.2615
    45. (0.00019) RY*( 3) O   1           s( 53.46%)p 0.83( 44.60%)d 0.04(  1.94%)
                                            0.0000 -0.0055  0.7312  0.0121 -0.4344
                                            0.0125 -0.0269 -0.0092  0.5061 -0.0541
                                           -0.0399 -0.0778 -0.0189  0.0921
    46. (0.00005) RY*( 4) O   1           s(  6.31%)p11.76( 74.29%)d 3.07( 19.40%)
    47. (0.00002) RY*( 5) O   1           s(  1.59%)p 3.90(  6.21%)d57.97( 92.20%)
    48. (0.00000) RY*( 6) O   1           s(  0.07%)p24.47(  1.82%)d99.99( 98.10%)
    49. (0.00001) RY*( 7) O   1           s(  1.94%)p 4.39(  8.54%)d46.02( 89.51%)
    50. (0.00000) RY*( 8) O   1           s(  0.00%)p 1.00(  3.23%)d29.96( 96.77%)
    51. (0.00001) RY*( 9) O   1           s(  1.55%)p 9.65( 14.98%)d53.78( 83.47%)
    52. (0.00384) RY*( 1) C   2           s(  0.04%)p99.99( 92.12%)d99.99(  7.83%)
                                           -0.0000 -0.0023  0.0206  0.0217  0.5888
                                           -0.0015 -0.7573  0.0183  0.0135  0.0105
                                            0.0748  0.0748  0.2473  0.0768
    53. (0.00334) RY*( 2) C   2           s( 41.86%)p 0.78( 32.68%)d 0.61( 25.46%)
                                            0.0000  0.0007  0.6470 -0.0042  0.3798
                                            0.0134  0.2701  0.0327 -0.3291  0.3015
                                            0.2735  0.0267 -0.1367 -0.2636
    54. (0.00153) RY*( 3) C   2           s(  0.49%)p85.93( 42.05%)d99.99( 57.46%)
                                           -0.0000 -0.0115  0.0690  0.0143 -0.0433
                                            0.0123 -0.1752  0.0258 -0.6220 -0.4412
                                           -0.5306  0.0752 -0.1745 -0.2495
    55. (0.00132) RY*( 4) C   2           s(  0.16%)p99.99( 41.58%)d99.99( 58.26%)
                                            0.0000 -0.0138  0.0371 -0.0072 -0.2564
                                            0.0316 -0.0737  0.0142 -0.5860  0.1288
                                            0.2411 -0.1151  0.1569  0.6856
    56. (0.00114) RY*( 5) C   2           s(  6.61%)p 6.00( 39.68%)d 8.13( 53.71%)
                                            0.0000 -0.0220  0.2561  0.0022 -0.4980
                                            0.0277 -0.3690  0.0425  0.1002  0.0223
                                            0.2720  0.6362 -0.2191 -0.0996
    57. (0.00032) RY*( 6) C   2           s( 24.36%)p 0.69( 16.87%)d 2.41( 58.77%)
                                           -0.0000  0.0041  0.4936  0.0116  0.1705
                                            0.0165  0.1985  0.0106  0.3157 -0.5099
                                           -0.1791  0.1756  0.0049  0.5146
    58. (0.00006) RY*( 7) C   2           s( 18.54%)p 1.47( 27.30%)d 2.92( 54.16%)
    59. (0.00001) RY*( 8) C   2           s(  5.97%)p 1.12(  6.66%)d14.64( 87.37%)
    60. (0.00002) RY*( 9) C   2           s(  1.87%)p 0.85(  1.59%)d51.51( 96.54%)
    61. (0.00664) RY*( 1) C   3           s(  0.00%)p 1.00( 95.30%)d 0.05(  4.70%)
                                            0.0000  0.0017  0.0025  0.0145  0.3959
                                            0.0127  0.8701 -0.0008  0.1971  0.1846
                                           -0.0521 -0.0803  0.0610 -0.0055
    62. (0.00367) RY*( 2) C   3           s( 25.78%)p 2.74( 70.61%)d 0.14(  3.61%)
                                            0.0000  0.0121  0.5076  0.0052  0.6750
                                            0.0089 -0.2234  0.0004 -0.4476  0.1359
                                            0.0089  0.0707 -0.0901 -0.0664
    63. (0.00257) RY*( 3) C   3           s(  4.70%)p18.35( 86.13%)d 1.95(  9.17%)
                                           -0.0000 -0.0122  0.2163  0.0048 -0.5056
                                           -0.0039  0.3733 -0.0019 -0.6829  0.0747
                                            0.0111  0.2056  0.2042 -0.0448
    64. (0.00152) RY*( 4) C   3           s( 65.47%)p 0.45( 29.14%)d 0.08(  5.39%)
                                           -0.0000 -0.0065  0.8091  0.0003 -0.2366
                                           -0.0062  0.0232  0.0033  0.4846 -0.1524
                                            0.0663  0.0232  0.1520 -0.0510
    65. (0.00066) RY*( 5) C   3           s(  0.13%)p17.14(  2.15%)d99.99( 97.72%)
                                            0.0000 -0.0009  0.0354  0.0034 -0.0479
                                            0.0010  0.0097  0.0156 -0.1374  0.0514
                                            0.6573 -0.7344  0.0550  0.0143
    66. (0.00030) RY*( 6) C   3           s(  3.42%)p 1.92(  6.55%)d26.34( 90.03%)
                                            0.0000 -0.0030  0.1849  0.0178 -0.2361
                                           -0.0137  0.0899  0.0054 -0.0335  0.2122
                                           -0.2647 -0.2483 -0.8283  0.1937
    67. (0.00018) RY*( 7) C   3           s(  0.21%)p17.52(  3.70%)d99.99( 96.08%)
                                           -0.0000 -0.0021  0.0459 -0.0067  0.0627
                                            0.0004  0.0314  0.0139 -0.1785 -0.5512
                                           -0.5870 -0.5151  0.2133  0.0407
    68. (0.00011) RY*( 8) C   3           s(  0.06%)p99.99(  6.17%)d99.99( 93.77%)
                                           -0.0000 -0.0050  0.0237  0.0044 -0.1067
                                            0.0142 -0.2058  0.0032  0.0878  0.7485
                                           -0.3813 -0.2740  0.3767 -0.1229
    69. (0.00003) RY*( 9) C   3           s(  0.30%)p 1.13(  0.34%)d99.99( 99.35%)
    70. (0.00596) RY*( 1) C   4           s(  0.48%)p99.99( 93.64%)d12.35(  5.89%)
                                            0.0000 -0.0248  0.0644 -0.0282 -0.9601
                                            0.0063  0.0854  0.0030  0.0800  0.1374
                                            0.0065 -0.0176 -0.1979  0.0212
    71. (0.00245) RY*( 2) C   4           s(  4.11%)p22.68( 93.17%)d 0.66(  2.72%)
                                            0.0000  0.0156  0.2021  0.0066 -0.0652
                                            0.0237 -0.9592 -0.0018  0.0821  0.1325
                                           -0.0234 -0.0114  0.0871 -0.0368
    72. (0.00125) RY*( 3) C   4           s( 43.43%)p 1.12( 48.51%)d 0.19(  8.06%)
                                            0.0000 -0.0045  0.6590 -0.0126  0.0097
                                           -0.0057  0.0828 -0.0041 -0.6914  0.0133
                                           -0.1713 -0.2201 -0.0509 -0.0013
    73. (0.00095) RY*( 4) C   4           s( 48.42%)p 0.71( 34.40%)d 0.35( 17.18%)
                                            0.0000 -0.0035  0.6958 -0.0127  0.1272
                                           -0.0047  0.1815  0.0097  0.5428  0.0614
                                            0.2189  0.3062 -0.0828 -0.1394
    74. (0.00060) RY*( 5) C   4           s(  1.29%)p14.56( 18.82%)d61.80( 79.89%)
                                            0.0000 -0.0005  0.1137 -0.0034  0.0471
                                           -0.0013  0.0596 -0.0102  0.4270 -0.0750
                                           -0.1638 -0.8634  0.0415  0.1385
    75. (0.00013) RY*( 6) C   4           s(  0.03%)p96.28(  2.89%)d99.99( 97.08%)
                                           -0.0000 -0.0025  0.0172 -0.0039 -0.0450
                                           -0.0254  0.1620  0.0017  0.0034  0.6423
                                           -0.0564  0.0107  0.7435  0.0464
    76. (0.00004) RY*( 7) C   4           s(  2.09%)p 2.00(  4.18%)d44.86( 93.73%)
    77. (0.00001) RY*( 8) C   4           s(  0.01%)p 1.00(  3.24%)d29.90( 96.76%)
    78. (0.00001) RY*( 9) C   4           s(  0.25%)p 4.86(  1.21%)d99.99( 98.54%)
    79. (0.00541) RY*( 1) C   5           s(  0.13%)p99.99( 93.01%)d52.32(  6.86%)
                                           -0.0000  0.0292 -0.0214  0.0065  0.2509
                                           -0.0314 -0.9291  0.0021  0.0539 -0.1325
                                            0.0240 -0.0128 -0.2221 -0.0314
    80. (0.00284) RY*( 2) C   5           s(  0.01%)p 1.00( 98.61%)d 0.01(  1.38%)
                                            0.0000 -0.0024  0.0070 -0.0366  0.9565
                                           -0.0089  0.2506  0.0031 -0.0842  0.1054
                                            0.0010 -0.0097 -0.0510 -0.0009
    81. (0.00107) RY*( 3) C   5           s(  0.00%)p 1.00( 75.98%)d 0.32( 24.02%)
                                           -0.0000 -0.0003  0.0070 -0.0010 -0.0617
                                           -0.0010 -0.0671 -0.0146 -0.8668  0.0522
                                            0.3879  0.2821  0.0065 -0.0856
    82. (0.00076) RY*( 4) C   5           s( 93.26%)p 0.01(  0.67%)d 0.07(  6.06%)
                                            0.0000 -0.0019  0.9657 -0.0064  0.0133
                                            0.0172 -0.0787  0.0002 -0.0048  0.0926
                                           -0.0668 -0.0118  0.1982 -0.0905
    83. (0.00052) RY*( 5) C   5           s(  0.10%)p99.99( 19.54%)d99.99( 80.36%)
                                            0.0000  0.0000  0.0319 -0.0006  0.0247
                                            0.0001  0.0292 -0.0078  0.4403  0.0875
                                            0.8735  0.1047  0.0644 -0.1336
    84. (0.00014) RY*( 6) C   5           s(  0.00%)p 1.00(  1.46%)d67.69( 98.54%)
                                            0.0000 -0.0005  0.0033 -0.0258  0.1075
                                           -0.0072  0.0470  0.0023 -0.0087 -0.8805
                                            0.0474  0.1046  0.4427  0.0303
    85. (0.00005) RY*( 7) C   5           s(  6.52%)p 0.68(  4.41%)d13.65( 89.06%)
    86. (0.00000) RY*( 8) C   5           s(  0.01%)p99.99(  4.46%)d99.99( 95.53%)
    87. (0.00000) RY*( 9) C   5           s(  0.06%)p31.13(  1.92%)d99.99( 98.01%)
    88. (0.00588) RY*( 1) C   6           s(  1.68%)p55.02( 92.32%)d 3.58(  6.00%)
                                            0.0000 -0.0208  0.1279  0.0186  0.8417
                                            0.0206  0.4536 -0.0029 -0.0909 -0.2428
                                            0.0205  0.0189  0.0080  0.0152
    89. (0.00286) RY*( 2) C   6           s(  4.87%)p18.96( 92.28%)d 0.59(  2.85%)
                                           -0.0000  0.0212  0.2196 -0.0185  0.4439
                                            0.0132 -0.8502  0.0006  0.0497  0.0466
                                           -0.0196  0.0016  0.1572 -0.0354
    90. (0.00103) RY*( 3) C   6           s(  3.54%)p21.46( 76.08%)d 5.75( 20.38%)
                                            0.0000 -0.0012  0.1883  0.0056  0.0066
                                            0.0004  0.1024  0.0099  0.8661 -0.0213
                                            0.2089 -0.3971  0.0396  0.0193
    91. (0.00098) RY*( 4) C   6           s( 88.82%)p 0.10(  9.16%)d 0.02(  2.02%)
                                            0.0000 -0.0057  0.9424  0.0222 -0.2328
                                           -0.0000  0.1036 -0.0031 -0.1619 -0.0583
                                           -0.0556  0.0825 -0.0497 -0.0666
    92. (0.00057) RY*( 5) C   6           s(  0.03%)p99.99( 18.08%)d99.99( 81.89%)
                                            0.0000 -0.0001  0.0178  0.0010 -0.0300
                                            0.0011 -0.0353  0.0116 -0.4225  0.0189
                                            0.7246 -0.5342  0.0883 -0.0195
    93. (0.00012) RY*( 6) C   6           s(  0.23%)p15.91(  3.58%)d99.99( 96.19%)
                                           -0.0000 -0.0026  0.0474  0.0146 -0.0048
                                           -0.0206  0.1864  0.0007 -0.0207  0.4015
                                           -0.0715  0.0616  0.8744  0.1650
    94. (0.00004) RY*( 7) C   6           s(  0.83%)p 4.07(  3.39%)d99.99( 95.78%)
    95. (0.00001) RY*( 8) C   6           s(  0.01%)p 1.00(  3.32%)d29.11( 96.67%)
    96. (0.00001) RY*( 9) C   6           s(  0.09%)p20.06(  1.87%)d99.99( 98.04%)
    97. (0.00546) RY*( 1) C   7           s(  0.37%)p99.99( 93.79%)d15.65(  5.84%)
                                            0.0000  0.0024  0.0610  0.0156  0.5891
                                           -0.0150 -0.7683  0.0006  0.0076 -0.0230
                                            0.0193 -0.0138 -0.2393 -0.0043
    98. (0.00462) RY*( 2) C   7           s( 13.60%)p 6.02( 81.90%)d 0.33(  4.50%)
                                           -0.0000  0.0226  0.3681 -0.0043 -0.7273
                                            0.0008 -0.5306  0.0008  0.0922 -0.2038
                                            0.0098  0.0087  0.0305 -0.0485
    99. (0.00140) RY*( 3) C   7           s( 85.30%)p 0.14( 12.16%)d 0.03(  2.54%)
                                            0.0000 -0.0110  0.9235 -0.0050  0.2376
                                           -0.0047  0.2527  0.0015 -0.0349  0.1529
                                           -0.0041 -0.0211 -0.0053 -0.0393
   100. (0.00073) RY*( 4) C   7           s(  0.01%)p 1.00( 40.32%)d 1.48( 59.67%)
                                           -0.0000  0.0001  0.0071 -0.0014  0.0538
                                           -0.0015  0.0423 -0.0176  0.6310 -0.0816
                                           -0.6942 -0.3046 -0.0147  0.1232
   101. (0.00066) RY*( 5) C   7           s(  0.01%)p 1.00(  1.51%)d65.44( 98.49%)
                                            0.0000 -0.0001  0.0096  0.0004 -0.0102
                                            0.0003 -0.0053  0.0047 -0.1220  0.0240
                                           -0.4967  0.8509 -0.0997 -0.0595
   102. (0.00053) RY*( 6) C   7           s(  0.00%)p 1.00( 58.18%)d 0.72( 41.81%)
                                            0.0000 -0.0002  0.0049  0.0002 -0.0555
                                            0.0003 -0.0512  0.0034 -0.7590 -0.0713
                                           -0.4975 -0.3914 -0.0076  0.1108
   103. (0.00020) RY*( 7) C   7           s(  0.51%)p11.64(  5.99%)d99.99( 93.50%)
                                            0.0000 -0.0047  0.0716 -0.0147  0.1703
                                           -0.0148  0.1727  0.0021 -0.0251 -0.9550
                                            0.0929  0.0828 -0.0251  0.0832
   104. (0.00011) RY*( 8) C   7           s(  0.02%)p99.99(  5.91%)d99.99( 94.08%)
                                           -0.0000 -0.0001  0.0124 -0.0101  0.1738
                                            0.0105 -0.1690  0.0002 -0.0108 -0.0211
                                           -0.0573  0.0806  0.9645  0.0143
   105. (0.00002) RY*( 9) C   7           s(  0.28%)p 0.96(  0.27%)d99.99( 99.44%)
   106. (0.00601) RY*( 1) C   8           s(  1.79%)p51.61( 92.43%)d 3.23(  5.78%)
                                            0.0000 -0.0205  0.1322  0.0208  0.4624
                                            0.0185  0.8371 -0.0029 -0.0945 -0.2380
                                            0.0213  0.0164 -0.0150  0.0158
   107. (0.00286) RY*( 2) C   8           s(  5.15%)p17.88( 92.06%)d 0.54(  2.79%)
                                            0.0000  0.0212  0.2259  0.0133 -0.8483
                                           -0.0184  0.4475  0.0007  0.0128  0.0503
                                            0.0022 -0.0188 -0.1540 -0.0362
   108. (0.00102) RY*( 3) C   8           s( 47.11%)p 0.87( 41.21%)d 0.25( 11.68%)
                                            0.0000 -0.0042  0.6863  0.0009  0.1229
                                            0.0168 -0.1173  0.0066  0.6188 -0.0541
                                           -0.2930  0.1640  0.0040 -0.0340
   109. (0.00100) RY*( 4) C   8           s( 44.82%)p 0.99( 44.26%)d 0.24( 10.92%)
                                            0.0000 -0.0044  0.6695 -0.0001  0.0480
                                            0.0155 -0.2150 -0.0080 -0.6275 -0.0331
                                            0.2797 -0.1499  0.0634 -0.0578
   110. (0.00056) RY*( 5) C   8           s(  0.03%)p99.99( 18.13%)d99.99( 81.84%)
                                            0.0000 -0.0000  0.0168 -0.0006  0.0255
                                           -0.0005  0.0303 -0.0112  0.4238 -0.0100
                                            0.5219 -0.7321  0.0927  0.0362
   111. (0.00012) RY*( 6) C   8           s(  0.30%)p11.62(  3.52%)d99.99( 96.18%)
                                           -0.0000 -0.0027  0.0549 -0.0206  0.1851
                                            0.0149 -0.0122  0.0001 -0.0098  0.4147
                                            0.0420 -0.0767 -0.8706  0.1559
   112. (0.00004) RY*( 7) C   8           s(  0.78%)p 4.21(  3.30%)d99.99( 95.91%)
   113. (0.00001) RY*( 8) C   8           s(  0.00%)p 1.00(  3.38%)d28.55( 96.61%)
   114. (0.00001) RY*( 9) C   8           s(  0.11%)p16.82(  1.79%)d99.99( 98.11%)
   115. (0.00534) RY*( 1) C   9           s(  0.09%)p99.99( 92.87%)d80.28(  7.04%)
                                           -0.0000  0.0283  0.0086 -0.0302 -0.9361
                                            0.0082  0.2220  0.0014  0.0468 -0.1386
                                           -0.0062  0.0209  0.2227 -0.0336
   116. (0.00268) RY*( 2) C   9           s(  0.11%)p99.99( 98.50%)d12.23(  1.38%)
                                            0.0000 -0.0003  0.0336 -0.0100  0.2259
                                           -0.0363  0.9620  0.0034 -0.0842  0.0962
                                           -0.0124 -0.0050  0.0663 -0.0031
   117. (0.00093) RY*( 3) C   9           s(  0.21%)p99.99( 71.21%)d99.99( 28.59%)
                                            0.0000 -0.0001  0.0454 -0.0001 -0.0569
                                           -0.0014 -0.0598 -0.0144 -0.8397  0.0523
                                            0.3105  0.4218 -0.0170 -0.0923
   118. (0.00086) RY*( 4) C   9           s( 93.86%)p 0.01(  0.65%)d 0.06(  5.49%)
                                            0.0000 -0.0029  0.9688  0.0185 -0.0501
                                           -0.0050 -0.0159  0.0002  0.0580  0.1096
                                           -0.0165 -0.0262 -0.1845 -0.0889
   119. (0.00056) RY*( 5) C   9           s(  0.07%)p99.99( 23.63%)d99.99( 76.30%)
                                            0.0000 -0.0001  0.0272  0.0010 -0.0362
                                            0.0004 -0.0378  0.0068 -0.4832 -0.0566
                                           -0.1163 -0.8545  0.0456  0.1179
   120. (0.00014) RY*( 6) C   9           s(  0.01%)p99.99(  1.42%)d99.99( 98.56%)
                                            0.0000 -0.0001  0.0114 -0.0067  0.0337
                                           -0.0260  0.1107  0.0022 -0.0107 -0.8552
                                            0.0927  0.0214 -0.4945  0.0269
   121. (0.00005) RY*( 7) C   9           s(  5.69%)p 0.86(  4.90%)d15.73( 89.42%)
   122. (0.00000) RY*( 8) C   9           s(  0.00%)p 1.00(  4.89%)d19.45( 95.11%)
   123. (0.00000) RY*( 9) C   9           s(  0.06%)p35.92(  2.01%)d99.99( 97.94%)
   124. (0.00542) RY*( 1) C  10           s(  0.08%)p99.99( 93.01%)d85.55(  6.91%)
                                           -0.0000  0.0284 -0.0013 -0.0079 -0.2196
                                            0.0302  0.9375 -0.0011 -0.0455 -0.1386
                                            0.0173 -0.0109 -0.2199 -0.0327
   125. (0.00266) RY*( 2) C  10           s(  0.39%)p99.99( 98.19%)d 3.70(  1.42%)
                                            0.0000  0.0002  0.0621  0.0356 -0.9634
                                            0.0101 -0.2234 -0.0024  0.0496  0.1002
                                           -0.0036 -0.0133 -0.0630 -0.0050
   126. (0.00094) RY*( 3) C  10           s(  8.30%)p 7.56( 62.73%)d 3.49( 28.97%)
                                            0.0000 -0.0007  0.2880  0.0022  0.0433
                                           -0.0046  0.0661  0.0146  0.7879  0.0805
                                            0.4234  0.2964  0.0574 -0.1133
   127. (0.00089) RY*( 4) C  10           s( 85.98%)p 0.08(  6.86%)d 0.08(  7.16%)
                                            0.0000 -0.0028  0.9273  0.0019  0.0365
                                           -0.0181  0.0485 -0.0019 -0.2542  0.0902
                                           -0.1521 -0.1037  0.1604 -0.0618
   128. (0.00054) RY*( 5) C  10           s(  0.01%)p 1.00( 25.91%)d 2.86( 74.08%)
                                            0.0000  0.0001  0.0074  0.0001  0.0197
                                           -0.0005  0.0291 -0.0064  0.5078 -0.0629
                                           -0.8460 -0.0932 -0.0383  0.1047
   129. (0.00014) RY*( 6) C  10           s(  0.05%)p32.22(  1.45%)d99.99( 98.50%)
                                            0.0000 -0.0000  0.0212  0.0260 -0.1125
                                            0.0064 -0.0335 -0.0017  0.0036 -0.8517
                                            0.0325  0.0924  0.4993  0.0275
   130. (0.00005) RY*( 7) C  10           s(  5.26%)p 0.92(  4.83%)d17.10( 89.92%)
   131. (0.00000) RY*( 8) C  10           s(  0.00%)p 1.00(  5.22%)d18.16( 94.78%)
   132. (0.00000) RY*( 9) C  10           s(  0.05%)p40.92(  1.86%)d99.99( 98.09%)
   133. (0.00540) RY*( 1) C  11           s(  1.77%)p52.60( 92.93%)d 3.00(  5.30%)
                                            0.0000 -0.0170  0.1318 -0.0191 -0.8369
                                           -0.0175 -0.4728  0.0051  0.0683 -0.2286
                                            0.0126  0.0138  0.0114  0.0168
   134. (0.00328) RY*( 2) C  11           s(  6.23%)p14.71( 91.61%)d 0.35(  2.16%)
                                           -0.0000  0.0223  0.2485  0.0175 -0.4618
                                           -0.0111  0.8296  0.0019 -0.1189  0.0819
                                           -0.0266 -0.0120  0.1152 -0.0279
   135. (0.00121) RY*( 3) C  11           s(  0.49%)p99.99( 88.64%)d22.35( 10.88%)
                                           -0.0000  0.0038  0.0697 -0.0029  0.0230
                                           -0.0022  0.1253  0.0064  0.9328 -0.0134
                                           -0.1102  0.3091  0.0105 -0.0286
   136. (0.00096) RY*( 4) C  11           s( 90.39%)p 0.09(  7.98%)d 0.02(  1.63%)
                                            0.0000 -0.0074  0.9507 -0.0229  0.2397
                                            0.0003 -0.1423  0.0045 -0.0399 -0.0536
                                            0.0368 -0.0469 -0.0759 -0.0642
   137. (0.00058) RY*( 5) C  11           s(  0.09%)p90.09(  7.90%)d99.99( 92.01%)
                                            0.0000 -0.0017  0.0296  0.0015  0.0028
                                            0.0009 -0.0440  0.0133 -0.2773  0.0041
                                           -0.7464  0.5875 -0.1326  0.0147
   138. (0.00012) RY*( 6) C  11           s(  0.47%)p 5.89(  2.76%)d99.99( 96.78%)
                                            0.0000 -0.0034  0.0683 -0.0174  0.0381
                                            0.0199 -0.1569 -0.0003 -0.0281  0.2712
                                           -0.0654  0.0950  0.9345  0.0873
   139. (0.00008) RY*( 7) C  11           s(  0.37%)p12.26(  4.57%)d99.99( 95.05%)
   140. (0.00002) RY*( 8) C  11           s(  0.00%)p 1.00(  2.88%)d33.67( 97.11%)
   141. (0.00001) RY*( 9) C  11           s(  0.28%)p 2.89(  0.82%)d99.99( 98.90%)
   142. (0.00538) RY*( 1) C  12           s(  0.72%)p99.99( 94.17%)d 7.10(  5.11%)
                                            0.0000  0.0143  0.0836 -0.0060  0.0597
                                            0.0093  0.9654 -0.0011 -0.0778 -0.1410
                                            0.0263 -0.0071 -0.1738 -0.0171
   143. (0.00487) RY*( 2) C  12           s(  4.72%)p18.99( 89.59%)d 1.21(  5.69%)
                                            0.0000  0.0039  0.2172  0.0176  0.9432
                                           -0.0081 -0.0724 -0.0010 -0.0262 -0.1631
                                            0.0047  0.0212  0.1715 -0.0210
   144. (0.00191) RY*( 3) C  12           s( 94.16%)p 0.05(  5.02%)d 0.01(  0.82%)
                                           -0.0000 -0.0048  0.9704 -0.0017 -0.2135
                                            0.0052 -0.0677  0.0039 -0.0018  0.0605
                                           -0.0336  0.0081 -0.0315 -0.0484
   145. (0.00084) RY*( 4) C  12           s(  0.01%)p 1.00( 51.22%)d 0.95( 48.77%)
                                           -0.0000 -0.0010  0.0073  0.0014 -0.0243
                                            0.0011 -0.0556  0.0172 -0.7129 -0.0050
                                            0.2304 -0.6547  0.0668  0.0399
   146. (0.00060) RY*( 5) C  12           s(  0.03%)p56.33(  1.96%)d99.99( 98.01%)
                                           -0.0000  0.0000  0.0186 -0.0016 -0.0057
                                           -0.0016  0.0134 -0.0128  0.1385  0.1167
                                            0.9500  0.1796  0.0775 -0.1605
   147. (0.00049) RY*( 6) C  12           s(  0.06%)p99.99( 46.80%)d99.99( 53.14%)
                                            0.0000  0.0006  0.0247 -0.0013  0.0190
                                           -0.0007  0.0569 -0.0077  0.6814 -0.0184
                                            0.0457 -0.7189  0.0723  0.0834
   148. (0.00016) RY*( 7) C  12           s(  0.03%)p99.99(  5.54%)d99.99( 94.43%)
                                            0.0000 -0.0017  0.0175  0.0149 -0.2267
                                            0.0105 -0.0593 -0.0013  0.0134 -0.9056
                                            0.0754  0.0693  0.3345  0.0433
   149. (0.00010) RY*( 8) C  12           s(  0.00%)p 1.00(  5.66%)d16.67( 94.34%)
                                           -0.0000 -0.0012  0.0046 -0.0049  0.0917
                                            0.0150 -0.2171 -0.0013  0.0283 -0.3305
                                            0.1340 -0.0542 -0.8997  0.0614
   150. (0.00003) RY*( 9) C  12           s(  0.33%)p 0.31(  0.11%)d99.99( 99.56%)
   151. (0.00179) RY*( 1) H  13           s( 80.35%)p 0.24( 19.65%)
                                            0.0125  0.8963 -0.1570 -0.1232 -0.3959
   152. (0.00169) RY*( 2) H  13           s(  2.79%)p34.80( 97.21%)
                                            0.0019  0.1671  0.7217 -0.6097  0.2819
   153. (0.00099) RY*( 3) H  13           s( 13.96%)p 6.16( 86.04%)
                                            0.0065  0.3736 -0.2341  0.2268  0.8684
   154. (0.00002) RY*( 4) H  13           s(  3.28%)p29.48( 96.72%)
   155. (0.00229) RY*( 1) H  14           s( 99.29%)p 0.01(  0.71%)
                                            0.0066  0.9964 -0.0657 -0.0158  0.0503
   156. (0.00022) RY*( 2) H  14           s(  0.31%)p99.99( 99.69%)
                                            0.0044  0.0551  0.1180  0.6742 -0.7270
   157. (0.00010) RY*( 3) H  14           s(  0.12%)p99.99( 99.88%)
                                           -0.0115  0.0328  0.7782  0.3903  0.4907
   158. (0.00003) RY*( 4) H  14           s(  0.37%)p99.99( 99.63%)
   159. (0.00291) RY*( 1) H  15           s( 99.74%)p 0.00(  0.26%)
                                            0.0075  0.9987 -0.0069 -0.0455  0.0216
   160. (0.00024) RY*( 2) H  15           s(  0.01%)p99.99( 99.99%)
                                            0.0014  0.0114  0.9930  0.0497 -0.1061
   161. (0.00012) RY*( 3) H  15           s(  0.21%)p99.99( 99.79%)
                                           -0.0109  0.0442 -0.0453  0.9968  0.0470
   162. (0.00003) RY*( 4) H  15           s(  0.12%)p99.99( 99.88%)
   163. (0.00186) RY*( 1) H  16           s( 99.30%)p 0.01(  0.70%)
                                            0.0047  0.9965 -0.0831  0.0024  0.0068
   164. (0.00018) RY*( 2) H  16           s(  0.00%)p 1.00(100.00%)
                                           -0.0002  0.0016 -0.0653 -0.1185 -0.9908
   165. (0.00009) RY*( 3) H  16           s(  0.01%)p99.99( 99.99%)
   166. (0.00006) RY*( 4) H  16           s(  0.77%)p99.99( 99.23%)
   167. (0.00164) RY*( 1) H  17           s( 99.16%)p 0.01(  0.84%)
                                            0.0046  0.9958 -0.0350  0.0848 -0.0023
   168. (0.00018) RY*( 2) H  17           s(  0.00%)p 1.00(100.00%)
                                            0.0001  0.0021 -0.0707 -0.0808 -0.9942
   169. (0.00009) RY*( 3) H  17           s(  0.07%)p99.99( 99.93%)
   170. (0.00006) RY*( 4) H  17           s(  0.86%)p99.99( 99.14%)
   171. (0.00184) RY*( 1) H  18           s( 99.32%)p 0.01(  0.68%)
                                            0.0045  0.9966  0.0714  0.0406 -0.0055
   172. (0.00019) RY*( 2) H  18           s(  0.00%)p 1.00(100.00%)
                                            0.0000  0.0025 -0.0644 -0.0834 -0.9944
   173. (0.00009) RY*( 3) H  18           s(  0.13%)p99.99( 99.87%)
   174. (0.00006) RY*( 4) H  18           s(  0.64%)p99.99( 99.36%)
   175. (0.00186) RY*( 1) H  19           s( 99.33%)p 0.01(  0.67%)
                                            0.0045  0.9966  0.0427  0.0693 -0.0078
   176. (0.00019) RY*( 2) H  19           s(  0.00%)p 1.00(100.00%)
                                           -0.0000  0.0004 -0.0661 -0.0776 -0.9948
   177. (0.00009) RY*( 3) H  19           s(  0.11%)p99.99( 99.89%)
   178. (0.00006) RY*( 4) H  19           s(  0.65%)p99.99( 99.35%)
   179. (0.00164) RY*( 1) H  20           s( 99.18%)p 0.01(  0.82%)
                                            0.0046  0.9959  0.0840 -0.0344 -0.0011
   180. (0.00018) RY*( 2) H  20           s(  0.00%)p 1.00(100.00%)
                                            0.0001  0.0014 -0.0620 -0.0782 -0.9950
   181. (0.00008) RY*( 3) H  20           s(  0.06%)p99.99( 99.94%)
   182. (0.00006) RY*( 4) H  20           s(  0.85%)p99.99( 99.15%)
   183. (0.00164) RY*( 1) H  21           s( 99.12%)p 0.01(  0.88%)
                                            0.0047  0.9956  0.0428 -0.0833  0.0035
   184. (0.00018) RY*( 2) H  21           s(  0.00%)p 1.00(100.00%)
                                            0.0001  0.0009 -0.0556 -0.0603 -0.9966
   185. (0.00009) RY*( 3) H  21           s(  0.06%)p99.99( 99.94%)
   186. (0.00006) RY*( 4) H  21           s(  0.91%)p99.99( 99.09%)
   187. (0.00373) RY*( 1) H  22           s( 98.99%)p 0.01(  1.01%)
                                            0.0056  0.9949 -0.0967  0.0004 -0.0264
   188. (0.00019) RY*( 2) H  22           s(  0.19%)p99.99( 99.81%)
                                           -0.0046  0.0430  0.1738 -0.0229  0.9836
   189. (0.00010) RY*( 3) H  22           s(  0.72%)p99.99( 99.28%)
   190. (0.00006) RY*( 4) H  22           s(  0.20%)p99.99( 99.80%)
   191. (0.02141) BD*( 1) O   1 - C   2  
                ( 32.64%)   0.5713* O   1 s( 31.76%)p 2.15( 68.17%)d 0.00(  0.07%)
                                            0.0001 -0.5635 -0.0047 -0.0107 -0.0016
                                           -0.5139 -0.0025 -0.6461  0.0013  0.0006
                                            0.0075 -0.0186  0.0044 -0.0166
                ( 67.36%)  -0.8207* C   2 s( 21.14%)p 3.72( 78.59%)d 0.01(  0.28%)
                                           -0.0000 -0.4579 -0.0409  0.0577  0.0115
                                            0.5844  0.0261  0.6624  0.0380 -0.0034
                                           -0.0040 -0.0453  0.0197 -0.0176
   192. (0.00606) BD*( 1) O   1 - H  13  
                ( 27.03%)   0.5199* O   1 s( 19.60%)p 4.10( 80.31%)d 0.00(  0.09%)
                                           -0.0002 -0.4422 -0.0220  0.5944  0.0177
                                            0.6538  0.0307 -0.1446  0.0107 -0.0193
                                            0.0156  0.0134 -0.0043  0.0064
                ( 72.97%)  -0.8542* H  13 s( 99.61%)p 0.00(  0.39%)
                                           -0.9981  0.0036 -0.0404 -0.0466  0.0072
   193. (0.02830) BD*( 1) C   2 - C   3  
                ( 51.21%)   0.7156* C   2 s( 30.79%)p 2.25( 69.16%)d 0.00(  0.05%)
                                            0.0003  0.5548 -0.0011  0.6126 -0.0132
                                            0.5422  0.0002 -0.1489  0.0028  0.0187
                                           -0.0052 -0.0057  0.0033 -0.0102
                ( 48.79%)  -0.6985* C   3 s( 30.68%)p 2.26( 69.28%)d 0.00(  0.04%)
                                            0.0000  0.5539  0.0027 -0.5965  0.0000
                                           -0.5687  0.0135  0.1158 -0.0012  0.0157
                                           -0.0036 -0.0035  0.0010 -0.0112
   194. (0.02638) BD*( 1) C   2 - H  14  
                ( 40.16%)   0.6337* C   2 s( 24.50%)p 3.08( 75.44%)d 0.00(  0.05%)
                                           -0.0001  0.4950 -0.0050 -0.7744  0.0064
                                            0.3872 -0.0164  0.0673  0.0038 -0.0163
                                           -0.0042 -0.0005  0.0103 -0.0112
                ( 59.84%)  -0.7736* H  14 s( 99.92%)p 0.00(  0.08%)
                                            0.9996 -0.0050  0.0246 -0.0145 -0.0038
   195. (0.02975) BD*( 1) C   2 - H  15  
                ( 40.08%)   0.6331* C   2 s( 23.68%)p 3.22( 76.27%)d 0.00(  0.05%)
                                            0.0000 -0.4864  0.0147 -0.1436  0.0165
                                            0.4603 -0.0073 -0.7279 -0.0035  0.0039
                                           -0.0071  0.0176  0.0026 -0.0117
                ( 59.92%)  -0.7741* H  15 s( 99.91%)p 0.00(  0.09%)
                                           -0.9995  0.0064  0.0048 -0.0122  0.0263
   196. (0.02227) BD*( 1) C   3 - C   4  
                ( 49.18%)   0.7013* C   3 s( 35.51%)p 1.81( 64.45%)d 0.00(  0.04%)
                                            0.0000 -0.5959 -0.0051  0.1965  0.0236
                                           -0.7764 -0.0038  0.0503  0.0003  0.0070
                                            0.0004  0.0019  0.0150  0.0110
                ( 50.82%)  -0.7129* C   4 s( 36.87%)p 1.71( 63.08%)d 0.00(  0.05%)
                                           -0.0001 -0.6072 -0.0028 -0.1682  0.0244
                                            0.7742  0.0079 -0.0502 -0.0021  0.0091
                                           -0.0003  0.0027  0.0148  0.0120
   197. (0.26399) BD*( 2) C   3 - C   4  
                ( 50.06%)   0.7076* C   3 s(  0.01%)p 1.00( 99.94%)d 0.00(  0.05%)
                                           -0.0001 -0.0079 -0.0051  0.0950 -0.0002
                                            0.0943 -0.0006  0.9907  0.0023  0.0014
                                            0.0006  0.0215 -0.0011 -0.0025
                ( 49.94%)  -0.7067* C   4 s(  0.00%)p 1.00( 99.95%)d 0.00(  0.05%)
                                            0.0000 -0.0017 -0.0016  0.0805  0.0003
                                            0.0805 -0.0003  0.9932 -0.0072 -0.0006
                                            0.0125 -0.0179  0.0027  0.0014
   198. (0.03448) BD*( 1) C   3 - C  12  
                ( 50.61%)   0.7114* C   3 s( 33.73%)p 1.96( 66.23%)d 0.00(  0.04%)
                                           -0.0001  0.5807 -0.0052  0.7720 -0.0079
                                           -0.2534 -0.0064 -0.0453  0.0013 -0.0086
                                           -0.0018  0.0001  0.0142 -0.0124
                ( 49.39%)  -0.7028* C  12 s( 33.80%)p 1.96( 66.16%)d 0.00(  0.04%)
                                            0.0000  0.5813  0.0013 -0.7834  0.0085
                                            0.2148 -0.0151  0.0397 -0.0004 -0.0084
                                           -0.0022  0.0001  0.0134 -0.0118
   199. (0.01801) BD*( 1) C   4 - C   5  
                ( 49.73%)   0.7052* C   4 s( 35.11%)p 1.85( 64.85%)d 0.00(  0.04%)
                                           -0.0000 -0.5924 -0.0122 -0.5510  0.0222
                                           -0.5788 -0.0349  0.0905  0.0008 -0.0172
                                            0.0029  0.0026 -0.0014  0.0115
                ( 50.27%)  -0.7090* C   5 s( 34.97%)p 1.86( 64.98%)d 0.00(  0.04%)
                                           -0.0000 -0.5913 -0.0065  0.5886  0.0341
                                            0.5427 -0.0219 -0.0850 -0.0004 -0.0170
                                            0.0028  0.0030  0.0014  0.0117
   200. (0.01507) BD*( 1) C   4 - H  16  
                ( 38.83%)   0.6232* C   4 s( 27.92%)p 2.58( 72.05%)d 0.00(  0.03%)
                                           -0.0004  0.5282 -0.0119 -0.8126  0.0075
                                            0.2405  0.0061  0.0472 -0.0021 -0.0084
                                           -0.0019  0.0003  0.0127 -0.0099
                ( 61.17%)  -0.7821* H  16 s( 99.91%)p 0.00(  0.09%)
                                            0.9995 -0.0023  0.0287 -0.0086 -0.0011
   201. (0.01542) BD*( 1) C   5 - C   6  
                ( 50.20%)   0.7085* C   5 s( 36.55%)p 1.74( 63.41%)d 0.00(  0.04%)
                                            0.0000  0.6045  0.0091  0.7723  0.0218
                                           -0.1853  0.0345 -0.0401 -0.0043 -0.0103
                                           -0.0016  0.0002  0.0141 -0.0117
                ( 49.80%)  -0.7057* C   6 s( 36.71%)p 1.72( 63.24%)d 0.00(  0.04%)
                                            0.0001  0.6057  0.0156 -0.7573 -0.0012
                                            0.2370  0.0416  0.0333 -0.0032 -0.0076
                                           -0.0019  0.0002  0.0157 -0.0115
   202. (0.24990) BD*( 2) C   5 - C   6  
                ( 49.60%)   0.7043* C   5 s(  0.00%)p 1.00( 99.95%)d 0.00(  0.05%)
                                            0.0000 -0.0003  0.0008 -0.0705  0.0009
                                           -0.0796  0.0009 -0.9940  0.0135 -0.0004
                                           -0.0172  0.0139 -0.0023  0.0000
                ( 50.40%)  -0.7099* C   6 s(  0.00%)p 1.00( 99.95%)d 0.00(  0.05%)
                                           -0.0000 -0.0004  0.0007 -0.0684  0.0005
                                           -0.0780  0.0004 -0.9943  0.0076  0.0020
                                            0.0222  0.0027  0.0014 -0.0031
   203. (0.01409) BD*( 1) C   5 - H  17  
                ( 38.68%)   0.6220* C   5 s( 28.38%)p 2.52( 71.59%)d 0.00(  0.03%)
                                            0.0003 -0.5326  0.0131  0.2236 -0.0026
                                           -0.8145  0.0070  0.0496 -0.0002  0.0076
                                           -0.0003  0.0018  0.0126  0.0098
                ( 61.32%)  -0.7830* H  17 s( 99.91%)p 0.00(  0.09%)
                                           -0.9995  0.0019 -0.0074  0.0292 -0.0019
   204. (0.02478) BD*( 1) C   6 - C   7  
                ( 51.38%)   0.7168* C   6 s( 34.94%)p 1.86( 65.01%)d 0.00(  0.05%)
                                            0.0001  0.5911  0.0007  0.2341  0.0227
                                           -0.7699  0.0068  0.0441 -0.0023 -0.0075
                                            0.0002 -0.0025 -0.0157 -0.0126
                ( 48.62%)  -0.6973* C   7 s( 33.47%)p 1.99( 66.50%)d 0.00(  0.04%)
                                            0.0000  0.5785  0.0039 -0.2086  0.0215
                                            0.7868  0.0036 -0.0439 -0.0019 -0.0078
                                            0.0002 -0.0020 -0.0138 -0.0116
   205. (0.01503) BD*( 1) C   6 - H  18  
                ( 38.80%)   0.6229* C   6 s( 28.25%)p 2.54( 71.72%)d 0.00(  0.03%)
                                            0.0004 -0.5313  0.0135 -0.6045  0.0094
                                           -0.5865 -0.0022  0.0878 -0.0004 -0.0148
                                            0.0024  0.0023 -0.0006  0.0098
                ( 61.20%)  -0.7823* H  18 s( 99.91%)p 0.00(  0.09%)
                                           -0.9995  0.0022  0.0207  0.0216 -0.0032
   206. (0.02466) BD*( 1) C   7 - C   8  
                ( 48.58%)   0.6970* C   7 s( 33.56%)p 1.98( 66.40%)d 0.00(  0.04%)
                                           -0.0000 -0.5793 -0.0043 -0.7833 -0.0034
                                            0.2205 -0.0210  0.0355  0.0018  0.0083
                                            0.0015  0.0001 -0.0136  0.0116
                ( 51.42%)  -0.7171* C   8 s( 35.00%)p 1.86( 64.96%)d 0.00(  0.05%)
                                           -0.0001 -0.5916 -0.0009  0.7678 -0.0068
                                           -0.2422 -0.0225 -0.0300  0.0022  0.0080
                                            0.0018  0.0000 -0.0155  0.0126
   207. (0.03586) BD*( 1) C   7 - C  12  
                ( 50.12%)   0.7079* C   7 s( 32.86%)p 2.04( 67.09%)d 0.00(  0.04%)
                                           -0.0001  0.5732 -0.0067 -0.5813  0.0086
                                           -0.5713  0.0067  0.0806 -0.0014  0.0159
                                           -0.0027 -0.0027  0.0005 -0.0123
                ( 49.88%)  -0.7063* C  12 s( 32.64%)p 2.06( 67.32%)d 0.00(  0.04%)
                                           -0.0001  0.5713 -0.0024  0.5779 -0.0057
                                            0.5764 -0.0077 -0.0836  0.0006  0.0162
                                           -0.0027 -0.0025  0.0001 -0.0124
   208. (0.45964) BD*( 2) C   7 - C  12  
                ( 49.97%)   0.7069* C   7 s(  0.00%)p 1.00( 99.99%)d 0.00(  0.01%)
                                           -0.0000  0.0002  0.0009 -0.0658 -0.0010
                                           -0.0732 -0.0015 -0.9950 -0.0143  0.0012
                                            0.0082  0.0081 -0.0001 -0.0022
                ( 50.03%)  -0.7073* C  12 s(  0.00%)p 1.00( 99.98%)d 0.00(  0.01%)
                                            0.0001 -0.0003  0.0036 -0.0706 -0.0020
                                           -0.0732 -0.0025 -0.9945 -0.0194 -0.0013
                                           -0.0089 -0.0080  0.0002  0.0018
   209. (0.01546) BD*( 1) C   8 - C   9  
                ( 49.75%)   0.7053* C   8 s( 36.74%)p 1.72( 63.22%)d 0.00(  0.04%)
                                           -0.0001 -0.6059 -0.0157 -0.2296 -0.0414
                                            0.7588  0.0018 -0.0451  0.0025  0.0074
                                           -0.0003  0.0023  0.0157  0.0114
                ( 50.25%)  -0.7089* C   9 s( 36.49%)p 1.74( 63.46%)d 0.00(  0.04%)
                                           -0.0000 -0.6040 -0.0089  0.1805 -0.0341
                                           -0.7735 -0.0210  0.0452  0.0038  0.0102
                                           -0.0004  0.0020  0.0143  0.0118
   210. (0.25538) BD*( 2) C   8 - C   9  
                ( 50.14%)   0.7081* C   8 s(  0.00%)p 1.00( 99.95%)d 0.00(  0.05%)
                                           -0.0000 -0.0009 -0.0007  0.0626 -0.0005
                                            0.0773 -0.0004  0.9948 -0.0077 -0.0017
                                           -0.0031 -0.0217  0.0015  0.0033
                ( 49.86%)  -0.7061* C   9 s(  0.00%)p 1.00( 99.95%)d 0.00(  0.05%)
                                            0.0000 -0.0008 -0.0005  0.0629 -0.0008
                                            0.0735 -0.0010  0.9950 -0.0134  0.0001
                                           -0.0138  0.0173 -0.0022 -0.0008
   211. (0.01487) BD*( 1) C   8 - H  19  
                ( 38.84%)   0.6232* C   8 s( 28.17%)p 2.55( 71.80%)d 0.00(  0.03%)
                                            0.0004 -0.5306  0.0137 -0.5940 -0.0022
                                           -0.5984  0.0097  0.0833 -0.0005 -0.0149
                                            0.0022  0.0023  0.0003  0.0098
                ( 61.16%)  -0.7821* H  19 s( 99.91%)p 0.00(  0.09%)
                                           -0.9995  0.0021  0.0218  0.0204 -0.0030
   212. (0.01889) BD*( 1) C   9 - C  10  
                ( 49.95%)   0.7068* C   9 s( 35.02%)p 1.85( 64.94%)d 0.00(  0.04%)
                                           -0.0000 -0.5917 -0.0069  0.5470 -0.0207
                                            0.5851  0.0347 -0.0783 -0.0012 -0.0170
                                            0.0026  0.0025 -0.0016  0.0117
                ( 50.05%)  -0.7074* C  10 s( 34.99%)p 1.86( 64.96%)d 0.00(  0.04%)
                                           -0.0000 -0.5915 -0.0077 -0.5890 -0.0349
                                           -0.5443  0.0206  0.0692  0.0008 -0.0171
                                            0.0023  0.0025  0.0011  0.0117
   213. (0.01429) BD*( 1) C   9 - H  20  
                ( 38.73%)   0.6223* C   9 s( 28.39%)p 2.52( 71.58%)d 0.00(  0.03%)
                                            0.0003 -0.5327  0.0131 -0.8141  0.0072
                                            0.2275 -0.0022  0.0343 -0.0003  0.0076
                                            0.0013 -0.0002 -0.0127  0.0098
                ( 61.27%)  -0.7828* H  20 s( 99.91%)p 0.00(  0.09%)
                                           -0.9995  0.0019  0.0291 -0.0077 -0.0013
   214. (0.01615) BD*( 1) C  10 - C  11  
                ( 50.24%)   0.7088* C  10 s( 36.62%)p 1.73( 63.33%)d 0.00(  0.04%)
                                            0.0000  0.6051  0.0080 -0.7727 -0.0200
                                            0.1831 -0.0337  0.0347  0.0032 -0.0102
                                           -0.0015  0.0002  0.0142 -0.0118
                ( 49.76%)  -0.7054* C  11 s( 36.60%)p 1.73( 63.35%)d 0.00(  0.04%)
                                            0.0001  0.6048  0.0169  0.7636  0.0024
                                           -0.2192 -0.0405 -0.0278  0.0028 -0.0070
                                           -0.0015  0.0002  0.0160 -0.0115
   215. (0.25044) BD*( 2) C  10 - C  11  
                ( 49.47%)   0.7034* C  10 s(  0.00%)p 1.00( 99.95%)d 0.00(  0.05%)
                                           -0.0000 -0.0007  0.0015 -0.0598  0.0002
                                           -0.0612  0.0010 -0.9960  0.0134  0.0000
                                            0.0171 -0.0137  0.0018 -0.0003
                ( 50.53%)  -0.7108* C  11 s(  0.00%)p 1.00( 99.95%)d 0.00(  0.05%)
                                            0.0000 -0.0023  0.0050 -0.0502 -0.0025
                                           -0.0542  0.0001 -0.9970  0.0050 -0.0015
                                           -0.0222 -0.0037 -0.0012  0.0023
   216. (0.01429) BD*( 1) C  10 - H  21  
                ( 38.76%)   0.6226* C  10 s( 28.29%)p 2.53( 71.68%)d 0.00(  0.03%)
                                           -0.0003  0.5317 -0.0129  0.2244 -0.0026
                                           -0.8155  0.0070  0.0363 -0.0005 -0.0076
                                            0.0002 -0.0015 -0.0128 -0.0097
                ( 61.24%)  -0.7825* H  21 s( 99.91%)p 0.00(  0.09%)
                                            0.9995 -0.0019 -0.0078  0.0291 -0.0012
   217. (0.02545) BD*( 1) C  11 - C  12  
                ( 51.47%)   0.7174* C  11 s( 34.53%)p 1.89( 65.42%)d 0.00(  0.05%)
                                            0.0000  0.5876 -0.0008 -0.2458 -0.0170
                                            0.7697 -0.0069 -0.0308  0.0004 -0.0084
                                           -0.0001 -0.0016 -0.0154 -0.0128
                ( 48.53%)  -0.6966* C  12 s( 33.50%)p 1.98( 66.46%)d 0.00(  0.04%)
                                           -0.0000  0.5788  0.0037  0.2165 -0.0135
                                           -0.7847 -0.0029  0.0422  0.0003 -0.0086
                                            0.0000 -0.0021 -0.0132 -0.0116
   218. (0.01631) BD*( 1) C  11 - H  22  
                ( 38.20%)   0.6181* C  11 s( 28.78%)p 2.47( 71.19%)d 0.00(  0.03%)
                                           -0.0003  0.5363 -0.0133 -0.5936  0.0104
                                           -0.5964 -0.0028  0.0609 -0.0046  0.0148
                                           -0.0019 -0.0014  0.0002 -0.0099
                ( 61.80%)  -0.7861* H  22 s( 99.91%)p 0.00(  0.09%)
                                            0.9995 -0.0035  0.0211  0.0221  0.0017


 NHO Directionality and "Bond Bending" (deviations from line of nuclear centers)

         [Thresholds for printing:  angular deviation  >  1.0 degree]
                                    hybrid p-character > 25.0%
                                    orbital occupancy  >  0.10e

                                Line of Centers        Hybrid 1              Hybrid 2
                                ---------------  -------------------   ------------------
                NBO               Theta   Phi    Theta   Phi    Dev    Theta   Phi    Dev
 ========================================================================================
     1. BD (   1) O   1 - C   2    40.0   86.6    38.7   88.6   1.8    138.7  263.5   2.4
     2. BD (   1) O   1 - H  13    77.2  226.5    81.7  228.2   4.8      --     --    --
     3. BD (   1) C   2 - C   3    98.5   42.9   100.2   42.1   1.9      --     --    --
     4. BD (   1) C   2 - H  14    83.6  150.8    85.2  154.2   3.8      --     --    --
     5. BD (   1) C   2 - H  15    31.0  290.1    32.8  285.7   2.9      --     --    --
     6. BD (   1) C   3 - C   4    93.6  103.2    93.6  105.8   2.5     86.2  280.4   2.8
     7. BD (   2) C   3 - C   4    93.6  103.2   172.4  224.7  90.4    173.4  224.8  90.1
     8. BD (   1) C   3 - C  12    93.2  343.5    93.1  341.2   2.3     87.2  165.5   2.1
     9. BD (   1) C   4 - C   5    96.2   44.7    96.4   49.2   4.6     84.0  219.9   4.7
    11. BD (   1) C   5 - C   6    92.6  344.6    93.1  349.2   4.7     87.9  159.8   4.8
    12. BD (   2) C   5 - C   6    92.6  344.6   173.9  228.5  90.0    174.0  228.8  90.1
    14. BD (   1) C   6 - C   7    86.8  285.4    87.0  288.6   3.2     93.2  103.3   2.1
    16. BD (   1) C   7 - C   8    92.3  343.8    92.6  345.8   2.0     88.0  160.8   3.0
    18. BD (   2) C   7 - C  12    84.3  224.7   174.3  228.2  90.1    174.1  226.2  90.2
    19. BD (   1) C   8 - C   9    86.7  285.0    87.0  289.6   4.6     93.5  100.4   4.5
    20. BD (   2) C   8 - C   9    86.7  285.0   174.3  231.1  89.9    174.4  229.4  89.9
    22. BD (   1) C   9 - C  10    84.7  224.8    84.4  229.7   4.9     94.9   40.0   4.8
    24. BD (   1) C  10 - C  11    87.7  165.3    87.3  169.3   4.1     91.8  341.3   4.0
    25. BD (   2) C  10 - C  11    87.7  165.3   175.1  225.3  89.8    175.6  225.8  89.9
    27. BD (   1) C  11 - C  12    92.6  106.4    92.2  109.0   2.6     87.0  284.4   2.0
    28. BD (   1) C  11 - H  22    87.1  225.2    86.1  225.8   1.1      --     --    --
    41. LP (   1) O   1             --     --    156.7   13.1   --       --     --    --
    42. LP (   2) O   1             --     --     69.4  323.8   --       --     --    --
   197. BD*(   2) C   3 - C   4    93.6  103.2   172.4  224.7  90.4    173.4  224.8  90.1
   202. BD*(   2) C   5 - C   6    92.6  344.6   173.9  228.5  90.0    174.0  228.8  90.1
   208. BD*(   2) C   7 - C  12    84.3  224.7   174.3  228.2  90.1    174.1  226.2  90.2
   210. BD*(   2) C   8 - C   9    86.7  285.0   174.3  231.1  89.9    174.4  229.4  89.9
   215. BD*(   2) C  10 - C  11    87.7  165.3   175.1  225.3  89.8    175.6  225.8  89.9


 Second Order Perturbation Theory Analysis of Fock Matrix in NBO Basis

     Threshold for printing:   0.50 kcal/mol
                                                                              E(2)  E(j)-E(i) F(i,j)
         Donor NBO (i)                     Acceptor NBO (j)                 kcal/mol   a.u.    a.u. 
 ===================================================================================================

 within unit  1
   1. BD (   1) O   1 - C   2        /151. RY*(   1) H  13                    0.63    1.51    0.028
   1. BD (   1) O   1 - C   2        /196. BD*(   1) C   3 - C   4            1.01    1.42    0.034
   1. BD (   1) O   1 - C   2        /197. BD*(   2) C   3 - C   4            1.33    0.87    0.032
   2. BD (   1) O   1 - H  13        / 55. RY*(   4) C   2                    0.51    2.30    0.031
   2. BD (   1) O   1 - H  13        / 61. RY*(   1) C   3                    0.68    1.85    0.032
   2. BD (   1) O   1 - H  13        /193. BD*(   1) C   2 - C   3            3.07    1.12    0.053
   3. BD (   1) C   2 - C   3        / 43. RY*(   1) O   1                    0.68    1.94    0.033
   3. BD (   1) C   2 - C   3        / 70. RY*(   1) C   4                    1.20    1.77    0.041
   3. BD (   1) C   2 - C   3        /142. RY*(   1) C  12                    1.47    1.84    0.047
   3. BD (   1) C   2 - C   3        /192. BD*(   1) O   1 - H  13            1.78    1.05    0.039
   3. BD (   1) C   2 - C   3        /194. BD*(   1) C   2 - H  14            0.63    1.06    0.023
   3. BD (   1) C   2 - C   3        /195. BD*(   1) C   2 - H  15            0.55    1.05    0.021
   3. BD (   1) C   2 - C   3        /196. BD*(   1) C   3 - C   4            3.17    1.22    0.056
   3. BD (   1) C   2 - C   3        /198. BD*(   1) C   3 - C  12            2.88    1.16    0.052
   3. BD (   1) C   2 - C   3        /199. BD*(   1) C   4 - C   5            2.90    1.17    0.052
   3. BD (   1) C   2 - C   3        /207. BD*(   1) C   7 - C  12            2.94    1.16    0.052
   4. BD (   1) C   2 - H  14        /193. BD*(   1) C   2 - C   3            0.67    0.93    0.022
   4. BD (   1) C   2 - H  14        /198. BD*(   1) C   3 - C  12            4.70    1.04    0.063
   5. BD (   1) C   2 - H  15        / 44. RY*(   2) O   1                    0.63    1.75    0.030
   5. BD (   1) C   2 - H  15        / 63. RY*(   3) C   3                    0.87    1.38    0.031
   5. BD (   1) C   2 - H  15        /193. BD*(   1) C   2 - C   3            0.56    0.93    0.020
   5. BD (   1) C   2 - H  15        /196. BD*(   1) C   3 - C   4            2.12    1.10    0.043
   5. BD (   1) C   2 - H  15        /197. BD*(   2) C   3 - C   4            3.44    0.55    0.041
   6. BD (   1) C   3 - C   4        / 52. RY*(   1) C   2                    0.75    1.53    0.030
   6. BD (   1) C   3 - C   4        / 79. RY*(   1) C   5                    0.90    1.86    0.037
   6. BD (   1) C   3 - C   4        / 80. RY*(   2) C   5                    1.32    1.34    0.038
   6. BD (   1) C   3 - C   4        /142. RY*(   1) C  12                    1.33    1.91    0.045
   6. BD (   1) C   3 - C   4        /193. BD*(   1) C   2 - C   3            2.60    1.11    0.048
   6. BD (   1) C   3 - C   4        /198. BD*(   1) C   3 - C  12            4.63    1.23    0.067
   6. BD (   1) C   3 - C   4        /199. BD*(   1) C   4 - C   5            3.49    1.24    0.059
   6. BD (   1) C   3 - C   4        /200. BD*(   1) C   4 - H  16            1.64    1.15    0.039
   6. BD (   1) C   3 - C   4        /203. BD*(   1) C   5 - H  17            2.08    1.16    0.044
   6. BD (   1) C   3 - C   4        /217. BD*(   1) C  11 - C  12            3.19    1.23    0.056
   7. BD (   2) C   3 - C   4        / 81. RY*(   3) C   5                    1.94    1.13    0.045
   7. BD (   2) C   3 - C   4        /145. RY*(   4) C  12                    0.91    1.52    0.036
   7. BD (   2) C   3 - C   4        /191. BD*(   1) O   1 - C   2            5.32    0.55    0.052
   7. BD (   2) C   3 - C   4        /195. BD*(   1) C   2 - H  15            2.44    0.68    0.039
   7. BD (   2) C   3 - C   4        /202. BD*(   2) C   5 - C   6           17.80    0.30    0.065
   7. BD (   2) C   3 - C   4        /208. BD*(   2) C   7 - C  12           15.77    0.29    0.064
   8. BD (   1) C   3 - C  12        / 52. RY*(   1) C   2                    0.76    1.50    0.030
   8. BD (   1) C   3 - C  12        / 70. RY*(   1) C   4                    0.87    1.81    0.036
   8. BD (   1) C   3 - C  12        / 97. RY*(   1) C   7                    1.27    1.89    0.044
   8. BD (   1) C   3 - C  12        /133. RY*(   1) C  11                    0.95    1.80    0.037
   8. BD (   1) C   3 - C  12        /193. BD*(   1) C   2 - C   3            2.09    1.08    0.042
   8. BD (   1) C   3 - C  12        /194. BD*(   1) C   2 - H  14            0.76    1.09    0.026
   8. BD (   1) C   3 - C  12        /196. BD*(   1) C   3 - C   4            4.24    1.26    0.065
   8. BD (   1) C   3 - C  12        /200. BD*(   1) C   4 - H  16            2.68    1.12    0.049
   8. BD (   1) C   3 - C  12        /206. BD*(   1) C   7 - C   8            2.60    1.20    0.050
   8. BD (   1) C   3 - C  12        /207. BD*(   1) C   7 - C  12            4.05    1.19    0.062
   8. BD (   1) C   3 - C  12        /214. BD*(   1) C  10 - C  11            1.79    1.26    0.043
   8. BD (   1) C   3 - C  12        /217. BD*(   1) C  11 - C  12            4.11    1.20    0.063
   9. BD (   1) C   4 - C   5        / 62. RY*(   2) C   3                    1.60    1.53    0.044
   9. BD (   1) C   4 - C   5        / 63. RY*(   3) C   3                    0.70    1.55    0.030
   9. BD (   1) C   4 - C   5        / 89. RY*(   2) C   6                    1.77    1.40    0.045
   9. BD (   1) C   4 - C   5        /193. BD*(   1) C   2 - C   3            3.84    1.09    0.058
   9. BD (   1) C   4 - C   5        /196. BD*(   1) C   3 - C   4            3.88    1.27    0.063
   9. BD (   1) C   4 - C   5        /200. BD*(   1) C   4 - H  16            1.24    1.13    0.033
   9. BD (   1) C   4 - C   5        /201. BD*(   1) C   5 - C   6            3.33    1.28    0.058
   9. BD (   1) C   4 - C   5        /203. BD*(   1) C   5 - H  17            1.20    1.14    0.033
   9. BD (   1) C   4 - C   5        /205. BD*(   1) C   6 - H  18            3.00    1.13    0.052
  10. BD (   1) C   4 - H  16        / 61. RY*(   1) C   3                    0.90    1.66    0.035
  10. BD (   1) C   4 - H  16        / 79. RY*(   1) C   5                    0.64    1.68    0.029
  10. BD (   1) C   4 - H  16        /196. BD*(   1) C   3 - C   4            1.37    1.11    0.035
  10. BD (   1) C   4 - H  16        /198. BD*(   1) C   3 - C  12            4.86    1.05    0.064
  10. BD (   1) C   4 - H  16        /199. BD*(   1) C   4 - C   5            0.67    1.06    0.024
  10. BD (   1) C   4 - H  16        /201. BD*(   1) C   5 - C   6            3.36    1.11    0.055
  11. BD (   1) C   5 - C   6        / 70. RY*(   1) C   4                    0.62    1.85    0.030
  11. BD (   1) C   5 - C   6        / 71. RY*(   2) C   4                    1.53    1.42    0.042
  11. BD (   1) C   5 - C   6        / 98. RY*(   2) C   7                    2.10    1.80    0.055
  11. BD (   1) C   5 - C   6        /199. BD*(   1) C   4 - C   5            3.21    1.25    0.057
  11. BD (   1) C   5 - C   6        /200. BD*(   1) C   4 - H  16            2.36    1.15    0.047
  11. BD (   1) C   5 - C   6        /203. BD*(   1) C   5 - H  17            1.62    1.16    0.039
  11. BD (   1) C   5 - C   6        /204. BD*(   1) C   6 - C   7            3.59    1.24    0.060
  11. BD (   1) C   5 - C   6        /205. BD*(   1) C   6 - H  18            1.68    1.15    0.039
  11. BD (   1) C   5 - C   6        /206. BD*(   1) C   7 - C   8            3.24    1.24    0.057
  12. BD (   2) C   5 - C   6        / 72. RY*(   3) C   4                    1.13    0.94    0.031
  12. BD (   2) C   5 - C   6        / 73. RY*(   4) C   4                    1.03    1.07    0.032
  12. BD (   2) C   5 - C   6        /102. RY*(   6) C   7                    0.63    1.44    0.029
  12. BD (   2) C   5 - C   6        /197. BD*(   2) C   3 - C   4           17.46    0.30    0.065
  12. BD (   2) C   5 - C   6        /208. BD*(   2) C   7 - C  12           16.05    0.30    0.065
  13. BD (   1) C   5 - H  17        / 70. RY*(   1) C   4                    0.58    1.66    0.028
  13. BD (   1) C   5 - H  17        / 88. RY*(   1) C   6                    0.64    1.64    0.029
  13. BD (   1) C   5 - H  17        /196. BD*(   1) C   3 - C   4            3.61    1.11    0.057
  13. BD (   1) C   5 - H  17        /199. BD*(   1) C   4 - C   5            0.68    1.06    0.024
  13. BD (   1) C   5 - H  17        /201. BD*(   1) C   5 - C   6            1.16    1.12    0.032
  13. BD (   1) C   5 - H  17        /204. BD*(   1) C   6 - C   7            4.23    1.05    0.060
  14. BD (   1) C   6 - C   7        / 79. RY*(   1) C   5                    0.93    1.84    0.037
  14. BD (   1) C   6 - C   7        / 80. RY*(   2) C   5                    1.42    1.31    0.039
  14. BD (   1) C   6 - C   7        /106. RY*(   1) C   8                    1.20    1.79    0.042
  14. BD (   1) C   6 - C   7        /143. RY*(   2) C  12                    0.70    1.87    0.033
  14. BD (   1) C   6 - C   7        /201. BD*(   1) C   5 - C   6            3.39    1.27    0.059
  14. BD (   1) C   6 - C   7        /203. BD*(   1) C   5 - H  17            2.78    1.13    0.050
  14. BD (   1) C   6 - C   7        /205. BD*(   1) C   6 - H  18            1.18    1.12    0.033
  14. BD (   1) C   6 - C   7        /206. BD*(   1) C   7 - C   8            3.89    1.21    0.061
  14. BD (   1) C   6 - C   7        /207. BD*(   1) C   7 - C  12            4.05    1.20    0.062
  14. BD (   1) C   6 - C   7        /209. BD*(   1) C   8 - C   9            1.91    1.27    0.044
  14. BD (   1) C   6 - C   7        /217. BD*(   1) C  11 - C  12            2.68    1.21    0.051
  15. BD (   1) C   6 - H  18        / 79. RY*(   1) C   5                    0.70    1.68    0.031
  15. BD (   1) C   6 - H  18        / 97. RY*(   1) C   7                    0.63    1.74    0.030
  15. BD (   1) C   6 - H  18        /199. BD*(   1) C   4 - C   5            4.00    1.06    0.058
  15. BD (   1) C   6 - H  18        /201. BD*(   1) C   5 - C   6            1.19    1.11    0.033
  15. BD (   1) C   6 - H  18        /204. BD*(   1) C   6 - C   7            0.83    1.05    0.026
  15. BD (   1) C   6 - H  18        /207. BD*(   1) C   7 - C  12            4.34    1.04    0.060
  16. BD (   1) C   7 - C   8        / 88. RY*(   1) C   6                    1.17    1.80    0.041
  16. BD (   1) C   7 - C   8        /115. RY*(   1) C   9                    0.99    1.84    0.038
  16. BD (   1) C   7 - C   8        /116. RY*(   2) C   9                    1.30    1.32    0.037
  16. BD (   1) C   7 - C   8        /142. RY*(   1) C  12                    0.57    1.88    0.029
  16. BD (   1) C   7 - C   8        /143. RY*(   2) C  12                    0.62    1.87    0.030
  16. BD (   1) C   7 - C   8        /198. BD*(   1) C   3 - C  12            2.80    1.20    0.052
  16. BD (   1) C   7 - C   8        /201. BD*(   1) C   5 - C   6            1.87    1.27    0.044
  16. BD (   1) C   7 - C   8        /204. BD*(   1) C   6 - C   7            3.86    1.21    0.061
  16. BD (   1) C   7 - C   8        /207. BD*(   1) C   7 - C  12            4.15    1.20    0.063
  16. BD (   1) C   7 - C   8        /209. BD*(   1) C   8 - C   9            3.40    1.27    0.059
  16. BD (   1) C   7 - C   8        /211. BD*(   1) C   8 - H  19            1.17    1.12    0.032
  16. BD (   1) C   7 - C   8        /213. BD*(   1) C   9 - H  20            2.69    1.13    0.049
  17. BD (   1) C   7 - C  12        / 61. RY*(   1) C   3                    1.39    1.80    0.045
  17. BD (   1) C   7 - C  12        / 88. RY*(   1) C   6                    0.82    1.78    0.034
  17. BD (   1) C   7 - C  12        /106. RY*(   1) C   8                    0.88    1.78    0.036
  17. BD (   1) C   7 - C  12        /133. RY*(   1) C  11                    0.77    1.79    0.033
  17. BD (   1) C   7 - C  12        /193. BD*(   1) C   2 - C   3            3.20    1.07    0.052
  17. BD (   1) C   7 - C  12        /198. BD*(   1) C   3 - C  12            4.16    1.19    0.063
  17. BD (   1) C   7 - C  12        /204. BD*(   1) C   6 - C   7            3.79    1.19    0.060
  17. BD (   1) C   7 - C  12        /205. BD*(   1) C   6 - H  18            2.19    1.11    0.044
  17. BD (   1) C   7 - C  12        /206. BD*(   1) C   7 - C   8            3.75    1.19    0.060
  17. BD (   1) C   7 - C  12        /211. BD*(   1) C   8 - H  19            2.16    1.11    0.044
  17. BD (   1) C   7 - C  12        /217. BD*(   1) C  11 - C  12            3.77    1.19    0.060
  17. BD (   1) C   7 - C  12        /218. BD*(   1) C  11 - H  22            2.29    1.13    0.046
  18. BD (   2) C   7 - C  12        / 90. RY*(   3) C   6                    1.77    1.06    0.044
  18. BD (   2) C   7 - C  12        /102. RY*(   6) C   7                    0.66    1.41    0.031
  18. BD (   2) C   7 - C  12        /108. RY*(   3) C   8                    1.02    0.97    0.032
  18. BD (   2) C   7 - C  12        /109. RY*(   4) C   8                    1.06    0.96    0.033
  18. BD (   2) C   7 - C  12        /135. RY*(   3) C  11                    1.91    0.95    0.043
  18. BD (   2) C   7 - C  12        /197. BD*(   2) C   3 - C   4           17.11    0.28    0.065
  18. BD (   2) C   7 - C  12        /202. BD*(   2) C   5 - C   6           16.77    0.28    0.064
  18. BD (   2) C   7 - C  12        /210. BD*(   2) C   8 - C   9           16.86    0.28    0.064
  18. BD (   2) C   7 - C  12        /215. BD*(   2) C  10 - C  11           16.90    0.28    0.065
  19. BD (   1) C   8 - C   9        / 98. RY*(   2) C   7                    1.69    1.80    0.049
  19. BD (   1) C   8 - C   9        /124. RY*(   1) C  10                    0.82    1.87    0.035
  19. BD (   1) C   8 - C   9        /125. RY*(   2) C  10                    1.27    1.35    0.037
  19. BD (   1) C   8 - C   9        /204. BD*(   1) C   6 - C   7            3.22    1.24    0.056
  19. BD (   1) C   8 - C   9        /206. BD*(   1) C   7 - C   8            3.61    1.24    0.060
  19. BD (   1) C   8 - C   9        /211. BD*(   1) C   8 - H  19            1.66    1.15    0.039
  19. BD (   1) C   8 - C   9        /212. BD*(   1) C   9 - C  10            3.14    1.24    0.056
  19. BD (   1) C   8 - C   9        /213. BD*(   1) C   9 - H  20            1.58    1.16    0.038
  19. BD (   1) C   8 - C   9        /216. BD*(   1) C  10 - H  21            2.33    1.16    0.047
  20. BD (   2) C   8 - C   9        /102. RY*(   6) C   7                    0.85    1.43    0.033
  20. BD (   2) C   8 - C   9        /126. RY*(   3) C  10                    1.68    1.21    0.043
  20. BD (   2) C   8 - C   9        /208. BD*(   2) C   7 - C  12           16.42    0.30    0.066
  20. BD (   2) C   8 - C   9        /215. BD*(   2) C  10 - C  11           17.53    0.30    0.065
  21. BD (   1) C   8 - H  19        / 97. RY*(   1) C   7                    0.75    1.74    0.032
  21. BD (   1) C   8 - H  19        /115. RY*(   1) C   9                    0.69    1.68    0.031
  21. BD (   1) C   8 - H  19        /206. BD*(   1) C   7 - C   8            0.83    1.05    0.026
  21. BD (   1) C   8 - H  19        /207. BD*(   1) C   7 - C  12            4.41    1.04    0.061
  21. BD (   1) C   8 - H  19        /209. BD*(   1) C   8 - C   9            1.17    1.11    0.032
  21. BD (   1) C   8 - H  19        /212. BD*(   1) C   9 - C  10            3.99    1.06    0.058
  22. BD (   1) C   9 - C  10        /107. RY*(   2) C   8                    1.80    1.40    0.045
  22. BD (   1) C   9 - C  10        /134. RY*(   2) C  11                    1.72    1.45    0.045
  22. BD (   1) C   9 - C  10        /209. BD*(   1) C   8 - C   9            3.28    1.27    0.058
  22. BD (   1) C   9 - C  10        /211. BD*(   1) C   8 - H  19            2.98    1.13    0.052
  22. BD (   1) C   9 - C  10        /213. BD*(   1) C   9 - H  20            1.22    1.14    0.033
  22. BD (   1) C   9 - C  10        /214. BD*(   1) C  10 - C  11            3.24    1.28    0.058
  22. BD (   1) C   9 - C  10        /216. BD*(   1) C  10 - H  21            1.19    1.14    0.033
  22. BD (   1) C   9 - C  10        /218. BD*(   1) C  11 - H  22            2.76    1.15    0.050
  23. BD (   1) C   9 - H  20        /106. RY*(   1) C   8                    0.65    1.64    0.029
  23. BD (   1) C   9 - H  20        /124. RY*(   1) C  10                    0.64    1.68    0.029
  23. BD (   1) C   9 - H  20        /206. BD*(   1) C   7 - C   8            4.28    1.05    0.060
  23. BD (   1) C   9 - H  20        /209. BD*(   1) C   8 - C   9            1.13    1.11    0.032
  23. BD (   1) C   9 - H  20        /212. BD*(   1) C   9 - C  10            0.65    1.06    0.023
  23. BD (   1) C   9 - H  20        /214. BD*(   1) C  10 - C  11            3.45    1.12    0.055
  24. BD (   1) C  10 - C  11        /115. RY*(   1) C   9                    0.80    1.87    0.035
  24. BD (   1) C  10 - C  11        /116. RY*(   2) C   9                    1.27    1.34    0.037
  24. BD (   1) C  10 - C  11        /143. RY*(   2) C  12                    1.63    1.90    0.050
  24. BD (   1) C  10 - C  11        /198. BD*(   1) C   3 - C  12            3.31    1.23    0.057
  24. BD (   1) C  10 - C  11        /212. BD*(   1) C   9 - C  10            3.18    1.24    0.056
  24. BD (   1) C  10 - C  11        /213. BD*(   1) C   9 - H  20            2.33    1.16    0.046
  24. BD (   1) C  10 - C  11        /216. BD*(   1) C  10 - H  21            1.55    1.16    0.038
  24. BD (   1) C  10 - C  11        /217. BD*(   1) C  11 - C  12            3.78    1.23    0.061
  24. BD (   1) C  10 - C  11        /218. BD*(   1) C  11 - H  22            1.81    1.17    0.041
  25. BD (   2) C  10 - C  11        /117. RY*(   3) C   9                    1.84    1.19    0.045
  25. BD (   2) C  10 - C  11        /147. RY*(   6) C  12                    1.27    1.59    0.043
  25. BD (   2) C  10 - C  11        /208. BD*(   2) C   7 - C  12           16.42    0.29    0.065
  25. BD (   2) C  10 - C  11        /210. BD*(   2) C   8 - C   9           18.02    0.30    0.065
  26. BD (   1) C  10 - H  21        /115. RY*(   1) C   9                    0.63    1.68    0.029
  26. BD (   1) C  10 - H  21        /133. RY*(   1) C  11                    0.65    1.65    0.029
  26. BD (   1) C  10 - H  21        /209. BD*(   1) C   8 - C   9            3.46    1.11    0.055
  26. BD (   1) C  10 - H  21        /212. BD*(   1) C   9 - C  10            0.62    1.06    0.023
  26. BD (   1) C  10 - H  21        /214. BD*(   1) C  10 - C  11            1.16    1.11    0.032
  26. BD (   1) C  10 - H  21        /217. BD*(   1) C  11 - C  12            4.41    1.05    0.061
  27. BD (   1) C  11 - C  12        / 61. RY*(   1) C   3                    1.32    1.81    0.044
  27. BD (   1) C  11 - C  12        / 97. RY*(   1) C   7                    0.96    1.89    0.038
  27. BD (   1) C  11 - C  12        /124. RY*(   1) C  10                    0.98    1.83    0.038
  27. BD (   1) C  11 - C  12        /125. RY*(   2) C  10                    1.27    1.32    0.037
  27. BD (   1) C  11 - C  12        /196. BD*(   1) C   3 - C   4            2.26    1.26    0.048
  27. BD (   1) C  11 - C  12        /198. BD*(   1) C   3 - C  12            4.47    1.20    0.065
  27. BD (   1) C  11 - C  12        /204. BD*(   1) C   6 - C   7            2.80    1.20    0.052
  27. BD (   1) C  11 - C  12        /207. BD*(   1) C   7 - C  12            4.10    1.19    0.063
  27. BD (   1) C  11 - C  12        /214. BD*(   1) C  10 - C  11            3.48    1.27    0.059
  27. BD (   1) C  11 - C  12        /216. BD*(   1) C  10 - H  21            2.60    1.13    0.048
  27. BD (   1) C  11 - C  12        /218. BD*(   1) C  11 - H  22            1.33    1.14    0.035
  28. BD (   1) C  11 - H  22        /124. RY*(   1) C  10                    0.72    1.68    0.031
  28. BD (   1) C  11 - H  22        /143. RY*(   2) C  12                    0.73    1.71    0.032
  28. BD (   1) C  11 - H  22        /207. BD*(   1) C   7 - C  12            4.24    1.04    0.059
  28. BD (   1) C  11 - H  22        /212. BD*(   1) C   9 - C  10            4.11    1.06    0.059
  28. BD (   1) C  11 - H  22        /214. BD*(   1) C  10 - C  11            1.30    1.11    0.034
  28. BD (   1) C  11 - H  22        /217. BD*(   1) C  11 - C  12            0.98    1.05    0.029
  29. CR (   1) O   1                / 54. RY*(   3) C   2                    0.76   20.42    0.112
  29. CR (   1) O   1                / 55. RY*(   4) C   2                    0.64   20.56    0.103
  30. CR (   1) C   2                / 61. RY*(   1) C   3                    0.68   11.29    0.078
  30. CR (   1) C   2                / 64. RY*(   4) C   3                    0.50   10.86    0.066
  30. CR (   1) C   2                /155. RY*(   1) H  14                    0.55   10.51    0.068
  30. CR (   1) C   2                /159. RY*(   1) H  15                    0.53   10.50    0.066
  30. CR (   1) C   2                /191. BD*(   1) O   1 - C   2            1.04   10.43    0.093
  30. CR (   1) C   2                /196. BD*(   1) C   3 - C   4            0.83   10.73    0.085
  30. CR (   1) C   2                /198. BD*(   1) C   3 - C  12            0.89   10.67    0.088
  31. CR (   1) C   3                / 53. RY*(   2) C   2                    0.82   11.14    0.086
  31. CR (   1) C   3                / 71. RY*(   2) C   4                    1.78   10.79    0.124
  31. CR (   1) C   3                /143. RY*(   2) C  12                    0.74   11.27    0.081
  31. CR (   1) C   3                /144. RY*(   3) C  12                    0.81   10.69    0.083
  31. CR (   1) C   3                /196. BD*(   1) C   3 - C   4            0.64   10.66    0.074
  31. CR (   1) C   3                /199. BD*(   1) C   4 - C   5            1.04   10.61    0.094
  31. CR (   1) C   3                /200. BD*(   1) C   4 - H  16            0.69   10.52    0.076
  31. CR (   1) C   3                /207. BD*(   1) C   7 - C  12            0.99   10.60    0.092
  31. CR (   1) C   3                /217. BD*(   1) C  11 - C  12            1.15   10.61    0.099
  32. CR (   1) C   4                / 61. RY*(   1) C   3                    0.89   11.21    0.090
  32. CR (   1) C   4                / 63. RY*(   3) C   3                    0.82   10.94    0.084
  32. CR (   1) C   4                / 80. RY*(   2) C   5                    1.35   10.71    0.108
  32. CR (   1) C   4                / 82. RY*(   4) C   5                    0.52   10.76    0.067
  32. CR (   1) C   4                /163. RY*(   1) H  16                    0.67   10.43    0.074
  32. CR (   1) C   4                /193. BD*(   1) C   2 - C   3            1.16   10.48    0.099
  32. CR (   1) C   4                /196. BD*(   1) C   3 - C   4            0.60   10.66    0.072
  32. CR (   1) C   4                /198. BD*(   1) C   3 - C  12            1.30   10.60    0.106
  32. CR (   1) C   4                /201. BD*(   1) C   5 - C   6            0.91   10.67    0.088
  32. CR (   1) C   4                /203. BD*(   1) C   5 - H  17            0.63   10.53    0.073
  33. CR (   1) C   5                / 71. RY*(   2) C   4                    0.72   10.79    0.079
  33. CR (   1) C   5                / 89. RY*(   2) C   6                    0.66   10.79    0.075
  33. CR (   1) C   5                / 91. RY*(   4) C   6                    1.13   10.70    0.098
  33. CR (   1) C   5                /167. RY*(   1) H  17                    0.67   10.42    0.075
  33. CR (   1) C   5                /196. BD*(   1) C   3 - C   4            1.04   10.66    0.094
  33. CR (   1) C   5                /200. BD*(   1) C   4 - H  16            0.66   10.52    0.075
  33. CR (   1) C   5                /204. BD*(   1) C   6 - C   7            1.11   10.61    0.097
  33. CR (   1) C   5                /205. BD*(   1) C   6 - H  18            0.80   10.52    0.082
  34. CR (   1) C   6                / 80. RY*(   2) C   5                    1.58   10.71    0.116
  34. CR (   1) C   6                / 82. RY*(   4) C   5                    0.60   10.76    0.071
  34. CR (   1) C   6                / 97. RY*(   1) C   7                    0.88   11.30    0.089
  34. CR (   1) C   6                / 99. RY*(   3) C   7                    0.81   10.74    0.083
  34. CR (   1) C   6                /171. RY*(   1) H  18                    0.67   10.42    0.074
  34. CR (   1) C   6                /199. BD*(   1) C   4 - C   5            1.02   10.61    0.093
  34. CR (   1) C   6                /203. BD*(   1) C   5 - H  17            0.75   10.53    0.079
  34. CR (   1) C   6                /206. BD*(   1) C   7 - C   8            1.14   10.61    0.099
  34. CR (   1) C   6                /207. BD*(   1) C   7 - C  12            1.13   10.60    0.099
  35. CR (   1) C   7                / 89. RY*(   2) C   6                    1.51   10.79    0.114
  35. CR (   1) C   7                /107. RY*(   2) C   8                    1.52   10.80    0.114
  35. CR (   1) C   7                /142. RY*(   1) C  12                    0.75   11.28    0.082
  35. CR (   1) C   7                /143. RY*(   2) C  12                    0.68   11.27    0.078
  35. CR (   1) C   7                /198. BD*(   1) C   3 - C  12            1.02   10.60    0.094
  35. CR (   1) C   7                /201. BD*(   1) C   5 - C   6            0.86   10.67    0.086
  35. CR (   1) C   7                /205. BD*(   1) C   6 - H  18            0.58   10.52    0.070
  35. CR (   1) C   7                /209. BD*(   1) C   8 - C   9            0.87   10.67    0.086
  35. CR (   1) C   7                /211. BD*(   1) C   8 - H  19            0.57   10.52    0.069
  35. CR (   1) C   7                /217. BD*(   1) C  11 - C  12            0.94   10.61    0.090
  36. CR (   1) C   8                / 97. RY*(   1) C   7                    0.76   11.30    0.083
  36. CR (   1) C   8                / 99. RY*(   3) C   7                    0.76   10.74    0.080
  36. CR (   1) C   8                /116. RY*(   2) C   9                    1.66   10.71    0.119
  36. CR (   1) C   8                /118. RY*(   4) C   9                    0.52   10.73    0.066
  36. CR (   1) C   8                /175. RY*(   1) H  19                    0.66   10.42    0.074
  36. CR (   1) C   8                /204. BD*(   1) C   6 - C   7            1.14   10.60    0.099
  36. CR (   1) C   8                /207. BD*(   1) C   7 - C  12            1.15   10.60    0.099
  36. CR (   1) C   8                /212. BD*(   1) C   9 - C  10            1.01   10.61    0.093
  36. CR (   1) C   8                /213. BD*(   1) C   9 - H  20            0.73   10.53    0.079
  37. CR (   1) C   9                /107. RY*(   2) C   8                    0.64   10.80    0.075
  37. CR (   1) C   9                /108. RY*(   3) C   8                    0.59   10.80    0.072
  37. CR (   1) C   9                /109. RY*(   4) C   8                    0.58   10.79    0.071
  37. CR (   1) C   9                /125. RY*(   2) C  10                    1.25   10.72    0.103
  37. CR (   1) C   9                /127. RY*(   4) C  10                    0.60   10.76    0.072
  37. CR (   1) C   9                /179. RY*(   1) H  20                    0.67   10.42    0.075
  37. CR (   1) C   9                /206. BD*(   1) C   7 - C   8            1.12   10.61    0.098
  37. CR (   1) C   9                /211. BD*(   1) C   8 - H  19            0.79   10.53    0.082
  37. CR (   1) C   9                /214. BD*(   1) C  10 - C  11            0.92   10.67    0.089
  37. CR (   1) C   9                /216. BD*(   1) C  10 - H  21            0.64   10.53    0.074
  38. CR (   1) C  10                /116. RY*(   2) C   9                    1.30   10.72    0.105
  38. CR (   1) C  10                /118. RY*(   4) C   9                    0.57   10.74    0.070
  38. CR (   1) C  10                /134. RY*(   2) C  11                    0.61   10.84    0.073
  38. CR (   1) C  10                /136. RY*(   4) C  11                    1.21   10.70    0.102
  38. CR (   1) C  10                /183. RY*(   1) H  21                    0.67   10.42    0.074
  38. CR (   1) C  10                /209. BD*(   1) C   8 - C   9            0.91   10.67    0.088
  38. CR (   1) C  10                /213. BD*(   1) C   9 - H  20            0.65   10.53    0.074
  38. CR (   1) C  10                /217. BD*(   1) C  11 - C  12            1.17   10.61    0.100
  38. CR (   1) C  10                /218. BD*(   1) C  11 - H  22            0.77   10.54    0.081
  39. CR (   1) C  11                /125. RY*(   2) C  10                    1.69   10.72    0.120
  39. CR (   1) C  11                /142. RY*(   1) C  12                    0.93   11.27    0.091
  39. CR (   1) C  11                /144. RY*(   3) C  12                    0.51   10.68    0.066
  39. CR (   1) C  11                /187. RY*(   1) H  22                    0.79   10.47    0.081
  39. CR (   1) C  11                /198. BD*(   1) C   3 - C  12            1.21   10.59    0.102
  39. CR (   1) C  11                /207. BD*(   1) C   7 - C  12            1.10   10.59    0.097
  39. CR (   1) C  11                /212. BD*(   1) C   9 - C  10            1.05   10.61    0.095
  39. CR (   1) C  11                /216. BD*(   1) C  10 - H  21            0.70   10.53    0.077
  40. CR (   1) C  12                / 62. RY*(   2) C   3                    1.51   10.92    0.115
  40. CR (   1) C  12                / 98. RY*(   2) C   7                    1.59   11.17    0.119
  40. CR (   1) C  12                /134. RY*(   2) C  11                    1.47   10.84    0.113
  40. CR (   1) C  12                /193. BD*(   1) C   2 - C   3            0.94   10.48    0.089
  40. CR (   1) C  12                /196. BD*(   1) C   3 - C   4            0.93   10.66    0.089
  40. CR (   1) C  12                /204. BD*(   1) C   6 - C   7            0.97   10.60    0.091
  40. CR (   1) C  12                /206. BD*(   1) C   7 - C   8            0.94   10.60    0.090
  40. CR (   1) C  12                /214. BD*(   1) C  10 - C  11            0.86   10.67    0.086
  40. CR (   1) C  12                /218. BD*(   1) C  11 - H  22            0.59   10.54    0.071
  41. LP (   1) O   1                / 53. RY*(   2) C   2                    1.05    1.66    0.037
  41. LP (   1) O   1                /153. RY*(   3) H  13                    0.92    2.20    0.040
  41. LP (   1) O   1                /193. BD*(   1) C   2 - C   3            0.76    1.00    0.025
  41. LP (   1) O   1                /194. BD*(   1) C   2 - H  14            0.51    1.01    0.020
  41. LP (   1) O   1                /195. BD*(   1) C   2 - H  15            2.07    1.00    0.041
  42. LP (   2) O   1                / 54. RY*(   3) C   2                    0.84    1.76    0.035
  42. LP (   2) O   1                / 55. RY*(   4) C   2                    0.62    1.91    0.031
  42. LP (   2) O   1                /152. RY*(   2) H  13                    2.19    1.92    0.059
  42. LP (   2) O   1                /194. BD*(   1) C   2 - H  14            7.44    0.74    0.066
  42. LP (   2) O   1                /195. BD*(   1) C   2 - H  15            5.02    0.73    0.054
  42. LP (   2) O   1                /218. BD*(   1) C  11 - H  22            0.76    0.78    0.022
 197. BD*(   2) C   3 - C   4        / 72. RY*(   3) C   4                    0.61    0.63    0.048
 197. BD*(   2) C   3 - C   4        / 74. RY*(   5) C   4                    0.92    1.62    0.094
 197. BD*(   2) C   3 - C   4        /191. BD*(   1) O   1 - C   2            1.91    0.25    0.051
 197. BD*(   2) C   3 - C   4        /195. BD*(   1) C   2 - H  15            0.74    0.38    0.039
 202. BD*(   2) C   5 - C   6        / 81. RY*(   3) C   5                    0.53    0.83    0.053
 202. BD*(   2) C   5 - C   6        / 83. RY*(   5) C   5                    0.88    1.62    0.095
 202. BD*(   2) C   5 - C   6        / 90. RY*(   3) C   6                    0.53    0.79    0.051
 202. BD*(   2) C   5 - C   6        / 92. RY*(   5) C   6                    0.90    1.64    0.097
 208. BD*(   2) C   7 - C  12        / 90. RY*(   3) C   6                    0.87    0.79    0.049
 208. BD*(   2) C   7 - C  12        /100. RY*(   4) C   7                    1.72    1.35    0.090
 208. BD*(   2) C   7 - C  12        /109. RY*(   4) C   8                    0.52    0.69    0.035
 208. BD*(   2) C   7 - C  12        /135. RY*(   3) C  11                    0.92    0.67    0.046
 208. BD*(   2) C   7 - C  12        /145. RY*(   4) C  12                    1.23    1.22    0.072
 208. BD*(   2) C   7 - C  12        /146. RY*(   5) C  12                    0.56    1.85    0.060
 210. BD*(   2) C   8 - C   9        /110. RY*(   5) C   8                    0.91    1.64    0.096
 210. BD*(   2) C   8 - C   9        /119. RY*(   5) C   9                    0.96    1.56    0.097
 215. BD*(   2) C  10 - C  11        /128. RY*(   5) C  10                    0.99    1.53    0.098
 215. BD*(   2) C  10 - C  11        /135. RY*(   3) C  11                    1.03    0.67    0.066
 215. BD*(   2) C  10 - C  11        /137. RY*(   5) C  11                    0.65    1.79    0.086


 Natural Bond Orbitals (Summary):

                                                            Principal Delocalizations
           NBO                        Occupancy    Energy   (geminal,vicinal,remote)
 ====================================================================================
 Molecular unit  1  (C11H10O)
     1. BD (   1) O   1 - C   2          1.99211    -0.81679  197(v),196(v),151(v)
     2. BD (   1) O   1 - H  13          1.98749    -0.69456  193(v),61(r),55(v)
     3. BD (   1) C   2 - C   3          1.97411    -0.61736  196(g),207(v),199(v),198(g)
                                                    192(v),142(v),70(v),43(v)
                                                    194(g),195(g)
     4. BD (   1) C   2 - H  14          1.98755    -0.49964  198(v),193(g)
     5. BD (   1) C   2 - H  15          1.98064    -0.49835  197(v),196(v),63(v),44(v)
                                                    193(g)
     6. BD (   1) C   3 - C   4          1.97182    -0.68447  198(g),199(g),217(v),193(g)
                                                    203(v),200(g),142(v),80(v)
                                                    79(v),52(v)
     7. BD (   2) C   3 - C   4          1.73312    -0.24904  202(v),208(v),191(v),195(v)
                                                    81(v),145(v)
     8. BD (   1) C   3 - C  12          1.96502    -0.65046  196(g),217(g),207(g),200(v)
                                                    206(v),193(g),214(v),97(v)
                                                    133(v),70(v),52(v),194(v)
     9. BD (   1) C   4 - C   5          1.97543    -0.66358  196(g),193(v),201(g),205(v)
                                                    89(v),62(v),200(g),203(g)
                                                    63(v)
    10. BD (   1) C   4 - H  16          1.97966    -0.50195  198(v),201(v),196(g),61(v)
                                                    199(g),79(v)
    11. BD (   1) C   5 - C   6          1.97747    -0.68835  204(g),206(v),199(g),200(v)
                                                    98(v),205(g),203(g),71(v)
                                                    70(v)
    12. BD (   2) C   5 - C   6          1.74543    -0.25224  208(v),197(v),72(v),73(v)
                                                    102(v)
    13. BD (   1) C   5 - H  17          1.97981    -0.50311  204(v),196(v),201(g),199(g)
                                                    88(v),70(v)
    14. BD (   1) C   6 - C   7          1.97072    -0.65756  207(g),206(g),201(g),203(v)
                                                    217(v),209(v),80(v),106(v)
                                                    205(g),79(v),143(v)
    15. BD (   1) C   6 - H  18          1.97947    -0.50266  207(v),199(v),201(g),204(g)
                                                    79(v),97(v)
    16. BD (   1) C   7 - C   8          1.97064    -0.65733  207(g),204(g),209(g),198(v)
                                                    213(v),201(v),116(v),88(v)
                                                    211(g),115(v),143(v),142(v)
    17. BD (   1) C   7 - C  12          1.96044    -0.64283  198(g),204(g),217(g),206(g)
                                                    193(v),218(v),205(v),211(v)
                                                    61(v),106(v),88(v),133(v)
    18. BD (   2) C   7 - C  12          1.53715    -0.22847  197(v),215(v),210(v),202(v)
                                                    135(v),90(v),109(v),108(v)
                                                    102(g)
    19. BD (   1) C   8 - C   9          1.97774    -0.68633  206(g),204(v),212(g),216(v)
                                                    98(v),211(g),213(g),125(v)
                                                    124(v)
    20. BD (   2) C   8 - C   9          1.74148    -0.25060  208(v),215(v),126(v),102(v)
    21. BD (   1) C   8 - H  19          1.97945    -0.50119  207(v),212(v),209(g),206(g)
                                                    97(v),115(v)
    22. BD (   1) C   9 - C  10          1.97658    -0.66219  209(g),214(g),211(v),218(v)
                                                    107(v),134(v),213(g),216(g)
    23. BD (   1) C   9 - H  20          1.98007    -0.50196  206(v),214(v),209(g),106(v)
                                                    212(g),124(v)
    24. BD (   1) C  10 - C  11          1.97749    -0.68360  217(g),198(v),212(g),213(v)
                                                    218(g),143(v),216(g),116(v)
                                                    115(v)
    25. BD (   2) C  10 - C  11          1.73457    -0.24791  208(v),210(v),117(v),147(v)
    26. BD (   1) C  10 - H  21          1.98006    -0.50010  217(v),209(v),214(g),133(v)
                                                    115(v),212(g)
    27. BD (   1) C  11 - C  12          1.97028    -0.65286  198(g),207(g),214(g),204(v)
                                                    216(v),196(v),218(g),61(v)
                                                    125(v),124(v),97(v)
    28. BD (   1) C  11 - H  22          1.97793    -0.49687  207(v),212(v),214(g),217(g)
                                                    143(v),124(v)
    29. CR (   1) O   1                  1.99975   -18.95193  54(v),55(v)
    30. CR (   1) C   2                  1.99907   -10.12944  191(g),198(v),196(v),61(v)
                                                    155(v),159(v),64(v)
    31. CR (   1) C   3                  1.99883   -10.05764  71(v),217(v),199(v),207(v)
                                                    53(v),144(v),143(v),200(v)
                                                    196(g)
    32. CR (   1) C   4                  1.99887   -10.05603  80(v),198(v),193(v),201(v)
                                                    61(v),63(v),163(v),203(v)
                                                    196(g),82(v)
    33. CR (   1) C   5                  1.99893   -10.05834  91(v),204(v),196(v),205(v)
                                                    71(v),167(v),200(v),89(v)
    34. CR (   1) C   6                  1.99891   -10.05601  80(v),207(v),206(v),199(v)
                                                    97(v),99(v),203(v),171(v)
                                                    82(v)
    35. CR (   1) C   7                  1.99884   -10.05584  107(v),89(v),198(v),217(v)
                                                    209(v),201(v),142(v),143(v)
                                                    205(v),211(v)
    36. CR (   1) C   8                  1.99891   -10.05501  116(v),207(v),204(v),212(v)
                                                    97(v),99(v),213(v),175(v)
                                                    118(v)
    37. CR (   1) C   9                  1.99893   -10.05784  125(v),206(v),214(v),211(v)
                                                    179(v),107(v),216(v),127(v)
                                                    108(v),109(v)
    38. CR (   1) C  10                  1.99894   -10.05707  116(v),136(v),217(v),209(v)
                                                    218(v),183(v),213(v),134(v)
                                                    118(v)
    39. CR (   1) C  11                  1.99893   -10.05069  125(v),198(v),207(v),212(v)
                                                    142(v),187(v),216(v),144(v)
    40. CR (   1) C  12                  1.99882   -10.05399  98(v),62(v),134(v),204(v)
                                                    206(v),193(v),196(v),214(v)
                                                    218(v)
    41. LP (   1) O   1                  1.98281    -0.57370  195(v),53(v),153(v),193(v)
                                                    194(v)
    42. LP (   2) O   1                  1.95531    -0.29857  194(v),195(v),152(v),54(v)
                                                    218(r),55(v)
    43. RY*(   1) O   1                  0.00148     1.32252   
    44. RY*(   2) O   1                  0.00145     1.24937   
    45. RY*(   3) O   1                  0.00019     1.47043   
    46. RY*(   4) O   1                  0.00005     1.40886   
    47. RY*(   5) O   1                  0.00002     2.96899   
    48. RY*(   6) O   1                  0.00000     2.91016   
    49. RY*(   7) O   1                  0.00001     2.88365   
    50. RY*(   8) O   1                  0.00000     2.82296   
    51. RY*(   9) O   1                  0.00001     2.61126   
    52. RY*(   1) C   2                  0.00384     0.84616   
    53. RY*(   2) C   2                  0.00334     1.08404   
    54. RY*(   3) C   2                  0.00153     1.46514   
    55. RY*(   4) C   2                  0.00132     1.60804   
    56. RY*(   5) C   2                  0.00114     1.44995   
    57. RY*(   6) C   2                  0.00032     1.62124   
    58. RY*(   7) C   2                  0.00006     1.49458   
    59. RY*(   8) C   2                  0.00001     2.08743   
    60. RY*(   9) C   2                  0.00002     2.14911   
    61. RY*(   1) C   3                  0.00664     1.15867   
    62. RY*(   2) C   3                  0.00367     0.86532   
    63. RY*(   3) C   3                  0.00257     0.88273   
    64. RY*(   4) C   3                  0.00152     0.73513   
    65. RY*(   5) C   3                  0.00066     1.91388   
    66. RY*(   6) C   3                  0.00030     2.18640   
    67. RY*(   7) C   3                  0.00018     1.99410   
    68. RY*(   8) C   3                  0.00011     2.23235   
    69. RY*(   9) C   3                  0.00003     2.21914   
    70. RY*(   1) C   4                  0.00596     1.15706   
    71. RY*(   2) C   4                  0.00245     0.73398   
    72. RY*(   3) C   4                  0.00125     0.68447   
    73. RY*(   4) C   4                  0.00095     0.81486   
    74. RY*(   5) C   4                  0.00060     1.66980   
    75. RY*(   6) C   4                  0.00013     2.37995   
    76. RY*(   7) C   4                  0.00004     2.35724   
    77. RY*(   8) C   4                  0.00001     1.90041   
    78. RY*(   9) C   4                  0.00001     2.22722   
    79. RY*(   1) C   5                  0.00541     1.17828   
    80. RY*(   2) C   5                  0.00284     0.65719   
    81. RY*(   3) C   5                  0.00107     0.87840   
    82. RY*(   4) C   5                  0.00076     0.70012   
    83. RY*(   5) C   5                  0.00052     1.66919   
    84. RY*(   6) C   5                  0.00014     2.39831   
    85. RY*(   7) C   5                  0.00005     2.25504   
    86. RY*(   8) C   5                  0.00000     1.87980   
    87. RY*(   9) C   5                  0.00000     2.23485   
    88. RY*(   1) C   6                  0.00588     1.13915   
    89. RY*(   2) C   6                  0.00286     0.73593   
    90. RY*(   3) C   6                  0.00103     0.83541   
    91. RY*(   4) C   6                  0.00098     0.63707   
    92. RY*(   5) C   6                  0.00057     1.69130   
    93. RY*(   6) C   6                  0.00012     2.36407   
    94. RY*(   7) C   6                  0.00004     2.39429   
    95. RY*(   8) C   6                  0.00001     1.90169   
    96. RY*(   9) C   6                  0.00001     2.22738   
    97. RY*(   1) C   7                  0.00546     1.24129   
    98. RY*(   2) C   7                  0.00462     1.11115   
    99. RY*(   3) C   7                  0.00140     0.68278   
   100. RY*(   4) C   7                  0.00073     1.39906   
   101. RY*(   5) C   7                  0.00066     1.89380   
   102. RY*(   6) C   7                  0.00053     1.18413   
   103. RY*(   7) C   7                  0.00020     2.34394   
   104. RY*(   8) C   7                  0.00011     2.33570   
   105. RY*(   9) C   7                  0.00002     2.21183   
   106. RY*(   1) C   8                  0.00601     1.13360   
   107. RY*(   2) C   8                  0.00286     0.73932   
   108. RY*(   3) C   8                  0.00102     0.74473   
   109. RY*(   4) C   8                  0.00100     0.73323   
   110. RY*(   5) C   8                  0.00056     1.69100   
   111. RY*(   6) C   8                  0.00012     2.36480   
   112. RY*(   7) C   8                  0.00004     2.39916   
   113. RY*(   8) C   8                  0.00001     1.89920   
   114. RY*(   9) C   8                  0.00001     2.22983   
   115. RY*(   1) C   9                  0.00534     1.18143   
   116. RY*(   2) C   9                  0.00268     0.65916   
   117. RY*(   3) C   9                  0.00093     0.94163   
   118. RY*(   4) C   9                  0.00086     0.67969   
   119. RY*(   5) C   9                  0.00056     1.61223   
   120. RY*(   6) C   9                  0.00014     2.39865   
   121. RY*(   7) C   9                  0.00005     2.26044   
   122. RY*(   8) C   9                  0.00000     1.87217   
   123. RY*(   9) C   9                  0.00000     2.23499   
   124. RY*(   1) C  10                  0.00542     1.17978   
   125. RY*(   2) C  10                  0.00266     0.66612   
   126. RY*(   3) C  10                  0.00094     0.95646   
   127. RY*(   4) C  10                  0.00089     0.70327   
   128. RY*(   5) C  10                  0.00054     1.58247   
   129. RY*(   6) C  10                  0.00014     2.39627   
   130. RY*(   7) C  10                  0.00005     2.27959   
   131. RY*(   8) C  10                  0.00000     1.86663   
   132. RY*(   9) C  10                  0.00000     2.23837   
   133. RY*(   1) C  11                  0.00540     1.14537   
   134. RY*(   2) C  11                  0.00328     0.78447   
   135. RY*(   3) C  11                  0.00121     0.71886   
   136. RY*(   4) C  11                  0.00096     0.64314   
   137. RY*(   5) C  11                  0.00058     1.84453   
   138. RY*(   6) C  11                  0.00012     2.39293   
   139. RY*(   7) C  11                  0.00008     2.42693   
   140. RY*(   8) C  11                  0.00002     1.91049   
   141. RY*(   9) C  11                  0.00001     2.22437   
   142. RY*(   1) C  12                  0.00538     1.22339   
   143. RY*(   2) C  12                  0.00487     1.21169   
   144. RY*(   3) C  12                  0.00191     0.63184   
   145. RY*(   4) C  12                  0.00084     1.26674   
   146. RY*(   5) C  12                  0.00060     1.89332   
   147. RY*(   6) C  12                  0.00049     1.33856   
   148. RY*(   7) C  12                  0.00016     2.36935   
   149. RY*(   8) C  12                  0.00010     2.33170   
   150. RY*(   9) C  12                  0.00003     2.21529   
   151. RY*(   1) H  13                  0.00179     0.69441   
   152. RY*(   2) H  13                  0.00169     1.62349   
   153. RY*(   3) H  13                  0.00099     1.62264   
   154. RY*(   4) H  13                  0.00002     2.31454   
   155. RY*(   1) H  14                  0.00229     0.37854   
   156. RY*(   2) H  14                  0.00022     1.79219   
   157. RY*(   3) H  14                  0.00010     1.89413   
   158. RY*(   4) H  14                  0.00003     2.22440   
   159. RY*(   1) H  15                  0.00291     0.37450   
   160. RY*(   2) H  15                  0.00024     1.79920   
   161. RY*(   3) H  15                  0.00012     1.93929   
   162. RY*(   4) H  15                  0.00003     2.24050   
   163. RY*(   1) H  16                  0.00186     0.37305   
   164. RY*(   2) H  16                  0.00018     1.66353   
   165. RY*(   3) H  16                  0.00009     2.01444   
   166. RY*(   4) H  16                  0.00006     2.33907   
   167. RY*(   1) H  17                  0.00164     0.36174   
   168. RY*(   2) H  17                  0.00018     1.65438   
   169. RY*(   3) H  17                  0.00009     2.00351   
   170. RY*(   4) H  17                  0.00006     2.32762   
   171. RY*(   1) H  18                  0.00184     0.36655   
   172. RY*(   2) H  18                  0.00019     1.66061   
   173. RY*(   3) H  18                  0.00009     2.01617   
   174. RY*(   4) H  18                  0.00006     2.33480   
   175. RY*(   1) H  19                  0.00186     0.36754   
   176. RY*(   2) H  19                  0.00019     1.66019   
   177. RY*(   3) H  19                  0.00009     2.00684   
   178. RY*(   4) H  19                  0.00006     2.33496   
   179. RY*(   1) H  20                  0.00164     0.36218   
   180. RY*(   2) H  20                  0.00018     1.65432   
   181. RY*(   3) H  20                  0.00008     1.99966   
   182. RY*(   4) H  20                  0.00006     2.32921   
   183. RY*(   1) H  21                  0.00164     0.36538   
   184. RY*(   2) H  21                  0.00018     1.65708   
   185. RY*(   3) H  21                  0.00009     1.99926   
   186. RY*(   4) H  21                  0.00006     2.33659   
   187. RY*(   1) H  22                  0.00373     0.41560   
   188. RY*(   2) H  22                  0.00019     1.68461   
   189. RY*(   3) H  22                  0.00010     2.06072   
   190. RY*(   4) H  22                  0.00006     2.32708   
   191. BD*(   1) O   1 - C   2          0.02141     0.29941   
   192. BD*(   1) O   1 - H  13          0.00606     0.42930   
   193. BD*(   1) C   2 - C   3          0.02830     0.42697   
   194. BD*(   1) C   2 - H  14          0.02638     0.43773   
   195. BD*(   1) C   2 - H  15          0.02975     0.42794   
   196. BD*(   1) C   3 - C   4          0.02227     0.60528   
   197. BD*(   2) C   3 - C   4          0.26399     0.05253  202(v),208(v),191(v),74(g)
                                                    195(v),72(g)
   198. BD*(   1) C   3 - C  12          0.03448     0.54403   
   199. BD*(   1) C   4 - C   5          0.01801     0.55722   
   200. BD*(   1) C   4 - H  16          0.01507     0.46575   
   201. BD*(   1) C   5 - C   6          0.01542     0.61196   
   202. BD*(   2) C   5 - C   6          0.24990     0.04751  208(v),197(v),92(g),83(g)
                                                    81(g),90(g)
   203. BD*(   1) C   5 - H  17          0.01409     0.47227   
   204. BD*(   1) C   6 - C   7          0.02478     0.54966   
   205. BD*(   1) C   6 - H  18          0.01503     0.46651   
   206. BD*(   1) C   7 - C   8          0.02466     0.55076   
   207. BD*(   1) C   7 - C  12          0.03586     0.54080   
   208. BD*(   2) C   7 - C  12          0.45964     0.04489  202(v),210(v),215(v),197(v)
                                                    100(g),145(g),135(v),90(v)
                                                    146(g),109(v)
   209. BD*(   1) C   8 - C   9          0.01546     0.61029   
   210. BD*(   2) C   8 - C   9          0.25538     0.04791  215(v),208(v),119(g),110(g)
   211. BD*(   1) C   8 - H  19          0.01487     0.46740   
   212. BD*(   1) C   9 - C  10          0.01889     0.55818   
   213. BD*(   1) C   9 - H  20          0.01429     0.47396   
   214. BD*(   1) C  10 - C  11          0.01615     0.61346   
   215. BD*(   2) C  10 - C  11          0.25044     0.05042  210(v),208(v),135(g),128(g)
                                                    137(g)
   216. BD*(   1) C  10 - H  21          0.01429     0.47493   
   217. BD*(   1) C  11 - C  12          0.02545     0.55045   
   218. BD*(   1) C  11 - H  22          0.01631     0.48449   
       -------------------------------
              Total Lewis   81.88960  ( 97.4876%)
        Valence non-Lewis    1.94662  (  2.3174%)
        Rydberg non-Lewis    0.16378  (  0.1950%)
       -------------------------------
            Total unit  1   84.00000  (100.0000%)
           Charge unit  1    0.00000
 Unable to Open any file for archive entry.
 1\1\GINC-COMPUTE-1-15\SP\RB3LYP\def2SVP\C11H10O1\ZAHRT2\08-Jan-2021\0\
 \# b3lyp/def2svp geom=NewRedundant pop=NBO\\28\\0,1\O,0,-2.6755778736,
 1.3145899616,0.6093440212\C,0,-2.442587209,0.3795615914,-0.4320082616\
 C,0,-1.2072838761,-0.4330148187,-0.1376828919\C,0,-1.3044191198,-1.804
 0548945,0.005473757\C,0,-0.1614423426,-2.6101803033,0.2275804354\C,0,1
 .0847409679,-2.0319085141,0.3032783814\C,0,1.2390914087,-0.6243876592,
 0.1675686546\C,0,2.5194075879,-0.009223009,0.2365888054\C,0,2.65845511
 16,1.3551056478,0.10246371\C,0,1.5147596653,2.1657154916,-0.0984141468
 \C,0,0.258161876,1.6011694495,-0.1662443498\C,0,0.0793724635,0.1939447
 79,-0.046679979\H,0,-3.4190236965,1.8727955976,0.3480938953\H,0,-3.299
 0386354,-0.3109556488,-0.5516115982\H,0,-2.3076430879,0.89866369,-1.40
 3538412\H,0,-2.287280462,-2.2784220849,-0.0591731863\H,0,-0.2766838043
 ,-3.6911244762,0.3361866252\H,0,1.9745577729,-2.6447062799,0.469323133
 5\H,0,3.3954325662,-0.6427371607,0.3988159613\H,0,3.648011351,1.815209
 0108,0.1569301573\H,0,1.6295836279,3.2485201367,-0.1903771495\H,0,-0.6
 205942917,2.2354394934,-0.2759175624\\Version=ES64L-G16RevC.01\State=1
 -A\HF=-500.0559998\RMSD=6.125e-09\Dipole=-0.4122236,0.0820721,-0.45276
 75\Quadrupole=5.4860276,1.9519841,-7.4380118,-1.937374,3.1374968,-1.75
 06081\PG=C01 [X(C11H10O1)]\\@
 The archive entry for this job was punched.


 MORNING PEOPLE ARE USUALLY ADMIRED AS EARLY BIRDS.
 RECALL BEN FRANKLIN'S APHORISM THAT THE EARLY BIRD GETS THE WORM.
 I IDENTIFY WITH THE WORM. --  CRAIG JAGGER, MINNEAPOLIS, KS.
 File lengths (MBytes):  RWF=     32 Int=      0 D2E=      0 Chk=      4 Scr=      1
 Normal termination of Gaussian 16
