# Supplementary material for: Machine-Learning-Guided Discovery of Electrochemical Reactions
Source: J Am Chem Soc. 2022 Dec 2;144(49):22599–610. doi: 10.1021/jacs.2c08997 (PMC9756344; doi:10.1021/jacs.2c08997)
Supplement: Supplementary file 3 — ja2c08997_si_003.zip [file ja2c08997_si_003.zip › Oxidation Site Selectivity/Nlogs_notimes/37.log]

 Entering Gaussian System, Link 0=g16
 Input=37.com
 Output=37.log
 Initial command:
  
 Copyright (c) 1988-2019, Gaussian, Inc.  All Rights Reserved.
  
 This is part of the Gaussian(R) 16 program.  It is based on
 the Gaussian(R) 09 system (copyright 2009, Gaussian, Inc.),
 the Gaussian(R) 03 system (copyright 2003, Gaussian, Inc.),
 the Gaussian(R) 98 system (copyright 1998, Gaussian, Inc.),
 the Gaussian(R) 94 system (copyright 1995, Gaussian, Inc.),
 the Gaussian 92(TM) system (copyright 1992, Gaussian, Inc.),
 the Gaussian 90(TM) system (copyright 1990, Gaussian, Inc.),
 the Gaussian 88(TM) system (copyright 1988, Gaussian, Inc.),
 the Gaussian 86(TM) system (copyright 1986, Carnegie Mellon
 University), and the Gaussian 82(TM) system (copyright 1983,
 Carnegie Mellon University). Gaussian is a federally registered
 trademark of Gaussian, Inc.
  
 This software contains proprietary and confidential information,
 including trade secrets, belonging to Gaussian, Inc.
  
 This software is provided under written license and may be
 used, copied, transmitted, or stored only in accord with that
 written license.
  
 The following legend is applicable only to US Government
 contracts under FAR:
  
                    RESTRICTED RIGHTS LEGEND
  
 Use, reproduction and disclosure by the US Government is
 subject to restrictions as set forth in subparagraphs (a)
 and (c) of the Commercial Computer Software - Restricted
 Rights clause in FAR 52.227-19.
  
 Gaussian, Inc.
 340 Quinnipiac St., Bldg. 40, Wallingford CT 06492
  
  
 ---------------------------------------------------------------
 Warning -- This program may not be used in any manner that
 competes with the business of Gaussian, Inc. or will provide
 assistance to any competitor of Gaussian, Inc.  The licensee
 of this program is prohibited from giving any competitor of
 Gaussian, Inc. access to this program.  By using this program,
 the user acknowledges that Gaussian, Inc. is engaged in the
 business of creating and licensing software in the field of
 computational chemistry and represents and warrants to the
 licensee that it is not a competitor of Gaussian, Inc. and that
 it will not use this program in any manner prohibited above.
 ---------------------------------------------------------------
  

 Cite this work as:
 Gaussian 16, Revision C.01,
 M. J. Frisch, G. W. Trucks, H. B. Schlegel, G. E. Scuseria, 
 M. A. Robb, J. R. Cheeseman, G. Scalmani, V. Barone, 
 G. A. Petersson, H. Nakatsuji, X. Li, M. Caricato, A. V. Marenich, 
 J. Bloino, B. G. Janesko, R. Gomperts, B. Mennucci, H. P. Hratchian, 
 J. V. Ortiz, A. F. Izmaylov, J. L. Sonnenberg, D. Williams-Young, 
 F. Ding, F. Lipparini, F. Egidi, J. Goings, B. Peng, A. Petrone, 
 T. Henderson, D. Ranasinghe, V. G. Zakrzewski, J. Gao, N. Rega, 
 G. Zheng, W. Liang, M. Hada, M. Ehara, K. Toyota, R. Fukuda, 
 J. Hasegawa, M. Ishida, T. Nakajima, Y. Honda, O. Kitao, H. Nakai, 
 T. Vreven, K. Throssell, J. A. Montgomery, Jr., J. E. Peralta, 
 F. Ogliaro, M. J. Bearpark, J. J. Heyd, E. N. Brothers, K. N. Kudin, 
 V. N. Staroverov, T. A. Keith, R. Kobayashi, J. Normand, 
 K. Raghavachari, A. P. Rendell, J. C. Burant, S. S. Iyengar, 
 J. Tomasi, M. Cossi, J. M. Millam, M. Klene, C. Adamo, R. Cammi, 
 J. W. Ochterski, R. L. Martin, K. Morokuma, O. Farkas, 
 J. B. Foresman, and D. J. Fox, Gaussian, Inc., Wallingford CT, 2019.
 
 ******************************************
 Gaussian 16:  ES64L-G16RevC.01  3-Jul-2019
                 9-Jan-2021 
 ******************************************
 %nprocshared=3
 Will use up to    3 processors via shared memory.
 %mem=1GB
 -----------------------------------------
 # b3lyp/def2svp pop=NBO geom=NewRedundant
 -----------------------------------------
 1/29=4000,38=1,172=1/1;
 2/12=2,17=6,18=5,40=1/2;
 3/5=43,7=101,11=2,25=1,30=1,74=-5/1,2,3;
 4//1;
 5/5=2,38=5/2;
 6/7=2,8=2,9=2,10=2,28=1,40=1/1,7;
 99/5=1,9=1/99;
 --
 37
 --
 Symbolic Z-matrix:
 Charge =  0 Multiplicity = 1
 C                    -1.30876   2.16929  -0.29361 
 C                    -1.00733   0.70685  -0.63056 
 C                    -1.51109  -0.27165   0.47957 
 O                    -2.78055  -0.82232   0.14967 
 C                    -0.56066  -1.46108   0.76845 
 C                     0.80544  -1.33076   0.09124 
 C                     0.57932  -1.0441   -1.41273 
 C                     0.46084   0.44648  -1.00359 
 C                     1.38824   0.11626   0.22132 
 C                     2.86877   0.17533  -0.17599 
 C                     1.23413   0.85586   1.54973 
 H                    -0.73588   2.51784   0.57848 
 H                    -1.06103   2.8286   -1.14068 
 H                    -2.37903   2.31362  -0.06698 
 H                    -1.59672   0.44554  -1.52657 
 H                    -1.61577   0.31481   1.41149 
 H                    -3.41087  -0.09404   0.07282 
 H                    -1.06073  -2.36992   0.39915 
 H                    -0.44509  -1.58435   1.85712 
 H                     1.46914  -2.16509   0.37245 
 H                     1.45467  -1.26175  -2.03708 
 H                    -0.30978  -1.50053  -1.87495 
 H                     0.82716   1.21262  -1.70764 
 H                     3.08209  -0.34216  -1.12146 
 H                     3.19425   1.22266  -0.28935 
 H                     3.49529  -0.28598   0.60519 
 H                     0.21008   0.86062   1.94003 
 H                     1.55894   1.90484   1.45237 
 H                     1.87419   0.38632   2.31543 
 
                          Input orientation:                          
 ---------------------------------------------------------------------
 Center     Atomic      Atomic             Coordinates (Angstroms)
 Number     Number       Type             X           Y           Z
 ---------------------------------------------------------------------
      1          6           0       -1.308757    2.169286   -0.293613
      2          6           0       -1.007327    0.706851   -0.630563
      3          6           0       -1.511094   -0.271645    0.479566
      4          8           0       -2.780548   -0.822316    0.149665
      5          6           0       -0.560663   -1.461084    0.768445
      6          6           0        0.805440   -1.330764    0.091242
      7          6           0        0.579324   -1.044097   -1.412729
      8          6           0        0.460843    0.446484   -1.003591
      9          6           0        1.388243    0.116264    0.221322
     10          6           0        2.868772    0.175327   -0.175993
     11          6           0        1.234132    0.855857    1.549725
     12          1           0       -0.735877    2.517840    0.578477
     13          1           0       -1.061027    2.828600   -1.140678
     14          1           0       -2.379028    2.313617   -0.066976
     15          1           0       -1.596715    0.445542   -1.526565
     16          1           0       -1.615774    0.314808    1.411487
     17          1           0       -3.410867   -0.094036    0.072824
     18          1           0       -1.060726   -2.369921    0.399148
     19          1           0       -0.445090   -1.584349    1.857115
     20          1           0        1.469138   -2.165089    0.372453
     21          1           0        1.454665   -1.261746   -2.037082
     22          1           0       -0.309781   -1.500531   -1.874954
     23          1           0        0.827164    1.212624   -1.707636
     24          1           0        3.082091   -0.342160   -1.121455
     25          1           0        3.194245    1.222655   -0.289348
     26          1           0        3.495286   -0.285978    0.605194
     27          1           0        0.210076    0.860624    1.940026
     28          1           0        1.558940    1.904835    1.452367
     29          1           0        1.874191    0.386323    2.315428
 ---------------------------------------------------------------------
                    Distance matrix (angstroms):
                    1          2          3          4          5
     1  C    0.000000
     2  C    1.530723   0.000000
     3  C    2.568441   1.563209   0.000000
     4  O    3.363383   2.468080   1.422528   0.000000
     5  C    3.855801   2.618525   1.549689   2.391402   0.000000
     6  C    4.107103   2.821170   2.576598   3.622326   1.530302
     7  C    3.891414   2.488989   2.923578   3.712008   2.496191
     8  C    2.569747   1.537031   2.569825   3.666943   2.796856
     9  C    3.428391   2.610222   2.936549   4.273744   2.566243
    10  C    4.630492   3.938692   4.451154   5.745969   3.915460
    11  C    3.404302   3.130495   3.154801   4.571005   3.033134
    12  H    1.100101   2.194344   2.896890   3.939696   3.987308
    13  H    1.101628   2.182870   3.526935   4.236853   4.721917
    14  H    1.103483   2.186525   2.781294   3.168947   4.272323
    15  H    2.138781   1.103848   2.132194   2.412192   3.158433
    16  H    2.537856   2.166535   1.106057   2.059598   2.163459
    17  H    3.110590   2.629292   1.950928   0.966229   3.236722
    18  H    4.598460   3.244947   2.147571   2.327039   1.101103
    19  H    4.411499   3.428447   2.181100   2.991729   1.101705
    20  H    5.191065   3.922621   3.532476   4.462343   2.184611
    21  H    4.737950   3.451822   4.013670   4.786647   3.460096
    22  H    4.118999   2.628234   2.914975   3.265539   2.655571
    23  H    2.734378   2.186607   3.529073   4.539398   3.899456
    24  H    5.125644   4.250263   4.864729   6.018042   4.253630
    25  H    4.601430   4.246845   4.996436   6.330307   4.735052
    26  H    5.469461   4.773503   5.007976   6.315161   4.225902
    27  H    3.001432   2.848446   2.525352   3.870596   2.712373
    28  H    3.367798   3.515607   3.886967   5.288246   4.036072
    29  H    4.485221   4.133370   3.906849   5.274271   3.425578
                    6          7          8          9         10
     6  C    0.000000
     7  C    1.547655   0.000000
     8  C    2.115660   1.550246   0.000000
     9  C    1.565398   2.161229   1.571473   0.000000
    10  C    2.568475   2.873688   2.560579   1.534051   0.000000
    11  C    2.663130   3.579767   2.699071   1.528202   2.472503
    12  H    4.174303   4.287429   2.868030   3.225990   4.364640
    13  H    4.722461   4.214563   2.830081   3.900094   4.838780
    14  H    4.842250   4.673023   3.525379   4.370790   5.667766
    15  H    3.397486   2.639532   2.122981   3.474695   4.673076
    16  H    3.211422   3.826392   3.187833   3.237288   4.759275
    17  H    4.393982   4.362466   4.054747   4.806010   6.290336
    18  H    2.158061   2.780373   3.494994   3.494308   4.716994
    19  H    2.178632   3.468887   3.623346   2.988145   4.267513
    20  H    1.102576   2.288071   3.119370   2.287784   2.781603
    21  H    2.226212   1.097000   2.230210   2.646453   2.743817
    22  H    2.266818   1.101132   2.268039   3.145105   3.974691
    23  H    3.115326   2.289363   1.103105   2.288601   2.755010
    24  H    2.762447   2.615607   2.739853   2.209598   1.098725
    25  H    3.517270   3.638401   2.929859   2.178653   1.102578
    26  H    2.931040   3.626237   3.511771   2.179171   1.102531
    27  H    2.928249   3.873664   2.983166   2.212712   3.466386
    28  H    3.590198   4.226656   3.060120   2.177980   2.712640
    29  H    3.006263   4.197849   3.607916   2.166647   2.690890
                   11         12         13         14         15
    11  C    0.000000
    12  H    2.754350   0.000000
    13  H    4.049412   1.777017   0.000000
    14  H    4.218259   1.777150   1.776280   0.000000
    15  H    4.200668   3.076794   2.472819   2.496421   0.000000
    16  H    2.904102   2.514254   3.624975   2.600701   2.941021
    17  H    4.965838   3.772685   3.941591   2.623172   2.477970
    18  H    4.122602   4.901826   5.421779   4.887813   3.452895
    19  H    2.978067   4.306672   5.370313   4.757771   4.110473
    20  H    3.250740   5.180189   5.798985   5.921173   4.452091
    21  H    4.171098   5.091649   4.884995   5.600155   3.533607
    22  H    4.434485   4.727387   4.454762   4.700882   2.358977
    23  H    3.302015   3.061535   2.549134   3.766114   2.548802
    24  H    3.461994   5.064213   5.217233   6.163513   4.761913
    25  H    2.712706   4.228059   4.627220   5.683399   5.008783
    26  H    2.703469   5.075909   5.788666   6.458891   5.568482
    27  H    1.095923   2.344143   3.870319   3.583672   3.931163
    28  H    1.102422   2.530937   3.800191   4.240648   4.578398
    29  H    1.102923   3.791150   5.150232   5.242154   5.177992
                   16         17         18         19         20
    16  H    0.000000
    17  H    2.276298   0.000000
    18  H    2.922444   3.287750   0.000000
    19  H    2.275057   3.768363   1.766861   0.000000
    20  H    4.092208   5.309754   2.538283   2.491134   0.000000
    21  H    4.879113   5.430345   3.672936   4.344872   2.573344
    22  H    3.975144   3.922856   2.547802   3.735462   2.942283
    23  H    4.062382   4.778944   4.564789   4.706287   4.018438
    24  H    5.377484   6.606540   4.856643   4.780786   2.855950
    25  H    5.182018   6.744802   5.611186   5.072606   3.858858
    26  H    5.209029   6.929301   5.014232   4.333548   2.773175
    27  H    1.977624   4.184381   3.798113   2.532590   3.632831
    28  H    3.550868   5.531510   5.123032   4.044053   4.211717
    29  H    3.605840   5.761237   4.459007   3.077769   3.232479
                   21         22         23         24         25
    21  H    0.000000
    22  H    1.787896   0.000000
    23  H    2.573869   2.946498   0.000000
    24  H    2.081472   3.662565   2.801010   0.000000
    25  H    3.500423   4.712546   2.759477   1.775845   0.000000
    26  H    3.478201   4.701575   3.835866   1.776289   1.779552
    27  H    4.676627   4.516567   3.716200   4.366672   3.742518
    28  H    4.713212   5.114655   3.316666   3.740793   2.484585
    29  H    4.672952   5.088148   4.238406   3.715087   3.037573
                   26         27         28         29
    26  H    0.000000
    27  H    3.726805   0.000000
    28  H    3.044142   1.774154   0.000000
    29  H    2.450477   1.770640   1.774862   0.000000
 Stoichiometry    C10H18O
 Framework group  C1[X(C10H18O)]
 Deg. of freedom    81
 Full point group                 C1      NOp   1
 Largest Abelian subgroup         C1      NOp   1
 Largest concise Abelian subgroup C1      NOp   1
                         Standard orientation:                         
 ---------------------------------------------------------------------
 Center     Atomic      Atomic             Coordinates (Angstroms)
 Number     Number       Type             X           Y           Z
 ---------------------------------------------------------------------
      1          6           0       -1.308757    2.169286   -0.293613
      2          6           0       -1.007327    0.706851   -0.630563
      3          6           0       -1.511094   -0.271645    0.479566
      4          8           0       -2.780548   -0.822316    0.149665
      5          6           0       -0.560663   -1.461084    0.768445
      6          6           0        0.805440   -1.330764    0.091242
      7          6           0        0.579324   -1.044097   -1.412729
      8          6           0        0.460843    0.446484   -1.003591
      9          6           0        1.388243    0.116264    0.221322
     10          6           0        2.868772    0.175327   -0.175993
     11          6           0        1.234132    0.855857    1.549725
     12          1           0       -0.735877    2.517840    0.578477
     13          1           0       -1.061027    2.828600   -1.140678
     14          1           0       -2.379028    2.313617   -0.066976
     15          1           0       -1.596715    0.445542   -1.526565
     16          1           0       -1.615774    0.314808    1.411487
     17          1           0       -3.410867   -0.094036    0.072824
     18          1           0       -1.060726   -2.369921    0.399148
     19          1           0       -0.445090   -1.584349    1.857115
     20          1           0        1.469138   -2.165089    0.372453
     21          1           0        1.454665   -1.261746   -2.037082
     22          1           0       -0.309781   -1.500531   -1.874954
     23          1           0        0.827164    1.212624   -1.707636
     24          1           0        3.082091   -0.342160   -1.121455
     25          1           0        3.194245    1.222655   -0.289348
     26          1           0        3.495286   -0.285978    0.605194
     27          1           0        0.210076    0.860624    1.940026
     28          1           0        1.558940    1.904835    1.452367
     29          1           0        1.874191    0.386323    2.315428
 ---------------------------------------------------------------------
 Rotational constants (GHZ):           1.6534222           0.9600233           0.8404313
 Standard basis: def2SVP (5D, 7F)
 There are   255 symmetry adapted cartesian basis functions of A   symmetry.
 There are   244 symmetry adapted basis functions of A   symmetry.
   244 basis functions,   401 primitive gaussians,   255 cartesian basis functions
    43 alpha electrons       43 beta electrons
       nuclear repulsion energy       698.6519716457 Hartrees.
 NAtoms=   29 NActive=   29 NUniq=   29 SFac= 1.00D+00 NAtFMM=   60 NAOKFM=F Big=F
 Integral buffers will be    131072 words long.
 Raffenetti 2 integral format.
 Two-electron integral symmetry is turned on.
 One-electron integrals computed using PRISM.
   1 Symmetry operations used in ECPInt.
 ECPInt:  NShTT=    7260 NPrTT=   24950 LenC2=    7206 LenP2D=   19928.
 LDataN:  DoStor=T MaxTD1= 4 Len=   56
 NBasis=   244 RedAO= T EigKep=  4.91D-04  NBF=   244
 NBsUse=   244 1.00D-06 EigRej= -1.00D+00 NBFU=   244
 ExpMin= 1.22D-01 ExpMax= 2.27D+03 ExpMxC= 3.41D+02 IAcc=3 IRadAn=         5 AccDes= 0.00D+00
 Harris functional with IExCor=  402 and IRadAn=       5 diagonalized for initial guess.
 HarFok:  IExCor=  402 AccDes= 0.00D+00 IRadAn=         5 IDoV= 1 UseB2=F ITyADJ=14
 ICtDFT=  3500011 ScaDFX=  1.000000  1.000000  1.000000  1.000000
 FoFCou: FMM=F IPFlag=           0 FMFlag=      100000 FMFlg1=           0
         NFxFlg=           0 DoJE=T BraDBF=F KetDBF=T FulRan=T
         wScrn=  0.000000 ICntrl=       500 IOpCl=  0 I1Cent=   200000004 NGrid=           0
         NMat0=    1 NMatS0=      1 NMatT0=    0 NMatD0=    1 NMtDS0=    0 NMtDT0=    0
 Petite list used in FoFCou.
 Requested convergence on RMS density matrix=1.00D-08 within 128 cycles.
 Requested convergence on MAX density matrix=1.00D-06.
 Requested convergence on             energy=1.00D-06.
 No special actions if energy rises.
 Integral accuracy reduced to 1.0D-05 until final iterations.
 Initial convergence to 1.0D-05 achieved.  Increase integral accuracy.
 SCF Done:  E(RB3LYP) =  -466.754765488     A.U. after   13 cycles
            NFock= 13  Conv=0.66D-08     -V/T= 2.0118

 **********************************************************************

            Population analysis using the SCF Density.

 **********************************************************************

 Orbital symmetries:
       Occupied  (A) (A) (A) (A) (A) (A) (A) (A) (A) (A) (A) (A)
                 (A) (A) (A) (A) (A) (A) (A) (A) (A) (A) (A) (A)
                 (A) (A) (A) (A) (A) (A) (A) (A) (A) (A) (A) (A)
                 (A) (A) (A) (A) (A) (A) (A)
       Virtual   (A) (A) (A) (A) (A) (A) (A) (A) (A) (A) (A) (A)
                 (A) (A) (A) (A) (A) (A) (A) (A) (A) (A) (A) (A)
                 (A) (A) (A) (A) (A) (A) (A) (A) (A) (A) (A) (A)
                 (A) (A) (A) (A) (A) (A) (A) (A) (A) (A) (A) (A)
                 (A) (A) (A) (A) (A) (A) (A) (A) (A) (A) (A) (A)
                 (A) (A) (A) (A) (A) (A) (A) (A) (A) (A) (A) (A)
                 (A) (A) (A) (A) (A) (A) (A) (A) (A) (A) (A) (A)
                 (A) (A) (A) (A) (A) (A) (A) (A) (A) (A) (A) (A)
                 (A) (A) (A) (A) (A) (A) (A) (A) (A) (A) (A) (A)
                 (A) (A) (A) (A) (A) (A) (A) (A) (A) (A) (A) (A)
                 (A) (A) (A) (A) (A) (A) (A) (A) (A) (A) (A) (A)
                 (A) (A) (A) (A) (A) (A) (A) (A) (A) (A) (A) (A)
                 (A) (A) (A) (A) (A) (A) (A) (A) (A) (A) (A) (A)
                 (A) (A) (A) (A) (A) (A) (A) (A) (A) (A) (A) (A)
                 (A) (A) (A) (A) (A) (A) (A) (A) (A) (A) (A) (A)
                 (A) (A) (A) (A) (A) (A) (A) (A) (A) (A) (A) (A)
                 (A) (A) (A) (A) (A) (A) (A) (A) (A)
 The electronic state is 1-A.
 Alpha  occ. eigenvalues --  -19.12326 -10.22857 -10.19110 -10.18377 -10.18342
 Alpha  occ. eigenvalues --  -10.18299 -10.18123 -10.17577 -10.17537 -10.17531
 Alpha  occ. eigenvalues --  -10.17384  -1.00208  -0.86873  -0.77003  -0.74415
 Alpha  occ. eigenvalues --   -0.72482  -0.67093  -0.65776  -0.60269  -0.58342
 Alpha  occ. eigenvalues --   -0.57638  -0.51562  -0.49161  -0.48099  -0.45242
 Alpha  occ. eigenvalues --   -0.44616  -0.43134  -0.41143  -0.40973  -0.39904
 Alpha  occ. eigenvalues --   -0.38692  -0.38233  -0.37931  -0.37222  -0.36297
 Alpha  occ. eigenvalues --   -0.35460  -0.33950  -0.31993  -0.30690  -0.30144
 Alpha  occ. eigenvalues --   -0.29031  -0.27495  -0.25730
 Alpha virt. eigenvalues --    0.03997   0.05527   0.07552   0.08170   0.09406
 Alpha virt. eigenvalues --    0.09424   0.10615   0.10775   0.12166   0.12798
 Alpha virt. eigenvalues --    0.14191   0.14992   0.15031   0.15424   0.16400
 Alpha virt. eigenvalues --    0.16568   0.17475   0.18154   0.19118   0.20389
 Alpha virt. eigenvalues --    0.21208   0.22562   0.23396   0.24972   0.26063
 Alpha virt. eigenvalues --    0.26428   0.27781   0.29962   0.30549   0.34228
 Alpha virt. eigenvalues --    0.40667   0.41401   0.42311   0.43251   0.43939
 Alpha virt. eigenvalues --    0.46302   0.47204   0.51108   0.53395   0.54831
 Alpha virt. eigenvalues --    0.55684   0.56601   0.58177   0.58393   0.60004
 Alpha virt. eigenvalues --    0.60694   0.61191   0.61335   0.62196   0.62471
 Alpha virt. eigenvalues --    0.64201   0.64234   0.65301   0.65808   0.66071
 Alpha virt. eigenvalues --    0.66209   0.66905   0.67812   0.68121   0.68557
 Alpha virt. eigenvalues --    0.68846   0.69776   0.70250   0.70683   0.71329
 Alpha virt. eigenvalues --    0.71802   0.72564   0.73481   0.74417   0.75499
 Alpha virt. eigenvalues --    0.76801   0.77644   0.80074   0.81598   0.83358
 Alpha virt. eigenvalues --    0.85770   0.90898   0.92743   0.93437   0.95376
 Alpha virt. eigenvalues --    0.97529   1.00514   1.02907   1.05381   1.08253
 Alpha virt. eigenvalues --    1.10814   1.12174   1.15292   1.19624   1.23497
 Alpha virt. eigenvalues --    1.27205   1.31611   1.33803   1.34264   1.36142
 Alpha virt. eigenvalues --    1.37476   1.43134   1.43482   1.49529   1.49651
 Alpha virt. eigenvalues --    1.52114   1.52279   1.52961   1.54074   1.55964
 Alpha virt. eigenvalues --    1.58161   1.59209   1.60189   1.61749   1.63689
 Alpha virt. eigenvalues --    1.64985   1.68120   1.70482   1.72794   1.73283
 Alpha virt. eigenvalues --    1.75313   1.76603   1.77122   1.78023   1.78657
 Alpha virt. eigenvalues --    1.79324   1.80099   1.80779   1.82134   1.83346
 Alpha virt. eigenvalues --    1.83681   1.84741   1.85418   1.86904   1.88209
 Alpha virt. eigenvalues --    1.88499   1.91609   1.92097   1.92585   1.95066
 Alpha virt. eigenvalues --    1.96685   1.98157   1.98795   2.00138   2.02285
 Alpha virt. eigenvalues --    2.02903   2.03455   2.06120   2.06934   2.08525
 Alpha virt. eigenvalues --    2.11852   2.12566   2.13598   2.15165   2.16082
 Alpha virt. eigenvalues --    2.17285   2.23429   2.23779   2.24650   2.26542
 Alpha virt. eigenvalues --    2.27465   2.29723   2.31691   2.35818   2.38002
 Alpha virt. eigenvalues --    2.41071   2.42219   2.42896   2.43935   2.44455
 Alpha virt. eigenvalues --    2.47485   2.50057   2.53210   2.54528   2.55371
 Alpha virt. eigenvalues --    2.56793   2.59226   2.60499   2.63578   2.64790
 Alpha virt. eigenvalues --    2.66176   2.72746   2.76752   2.82409   2.83422
 Alpha virt. eigenvalues --    2.85188   2.86037   2.87375   2.89600   2.91066
 Alpha virt. eigenvalues --    2.92459   2.93143   2.95064   2.95815   2.97380
 Alpha virt. eigenvalues --    2.97807   2.99084   3.03028   3.04896   3.07696
 Alpha virt. eigenvalues --    3.09636   3.12340   3.14710   3.18780   3.39297
 Alpha virt. eigenvalues --    3.78096
          Condensed to atoms (all electrons):
               1          2          3          4          5          6
     1  C    4.548607   0.404983  -0.052362  -0.000779   0.009529  -0.001295
     2  C    0.404983   4.991309   0.358845  -0.051415  -0.093134   0.022719
     3  C   -0.052362   0.358845   4.751084   0.335476   0.299343   0.017106
     4  O   -0.000779  -0.051415   0.335476   7.755938  -0.062210  -0.000021
     5  C    0.009529  -0.093134   0.299343  -0.062210   4.813734   0.303147
     6  C   -0.001295   0.022719   0.017106  -0.000021   0.303147   5.225918
     7  C    0.010396  -0.046946  -0.027618   0.002680  -0.045320   0.288904
     8  C   -0.036082   0.260372  -0.005732   0.004355   0.015110  -0.115995
     9  C   -0.009840  -0.060715  -0.031867   0.000176  -0.043589   0.181266
    10  C   -0.000151   0.009664   0.000065   0.000003   0.008959  -0.047400
    11  C    0.000057   0.007092  -0.011691   0.000170   0.002416  -0.054366
    12  H    0.377179  -0.012469  -0.012141  -0.000056   0.000276  -0.000001
    13  H    0.366975  -0.006294   0.008673  -0.000193  -0.000778   0.000301
    14  H    0.360811  -0.025631  -0.003383   0.002208   0.001297  -0.000173
    15  H   -0.030849   0.303665  -0.018823   0.010188  -0.003665  -0.006989
    16  H   -0.007175  -0.057944   0.360387  -0.027133  -0.021620  -0.006810
    17  H    0.000291   0.000093  -0.035692   0.314663   0.012121  -0.000577
    18  H   -0.000484  -0.002424   0.005272   0.009995   0.305532  -0.004711
    19  H   -0.000105   0.008008  -0.004203   0.003005   0.323272  -0.001700
    20  H    0.000081   0.001230   0.005417  -0.000101  -0.014602   0.328824
    21  H   -0.000558   0.004089   0.001344   0.000004   0.005191  -0.009339
    22  H    0.000947  -0.004971  -0.009190   0.001593  -0.001430  -0.016410
    23  H   -0.008891  -0.022585   0.007405  -0.000175  -0.000226   0.015484
    24  H    0.000002   0.000667  -0.000169  -0.000000   0.000518  -0.009700
    25  H   -0.000009   0.000206   0.000073  -0.000000  -0.000578   0.011314
    26  H   -0.000004  -0.000592   0.000064  -0.000000   0.000222  -0.007171
    27  H   -0.003605   0.007367  -0.010521  -0.000195   0.013996  -0.024643
    28  H   -0.001406  -0.000877   0.000782  -0.000005  -0.000695   0.010397
    29  H    0.000306  -0.000466   0.000133  -0.000004  -0.000340  -0.007539
               7          8          9         10         11         12
     1  C    0.010396  -0.036082  -0.009840  -0.000151   0.000057   0.377179
     2  C   -0.046946   0.260372  -0.060715   0.009664   0.007092  -0.012469
     3  C   -0.027618  -0.005732  -0.031867   0.000065  -0.011691  -0.012141
     4  O    0.002680   0.004355   0.000176   0.000003   0.000170  -0.000056
     5  C   -0.045320   0.015110  -0.043589   0.008959   0.002416   0.000276
     6  C    0.288904  -0.115995   0.181266  -0.047400  -0.054366  -0.000001
     7  C    4.843138   0.291746  -0.127030   0.004070   0.024022   0.000225
     8  C    0.291746   5.261264   0.217914  -0.052560  -0.059168  -0.010212
     9  C   -0.127030   0.217914   5.438537   0.383041   0.385412   0.002658
    10  C    0.004070  -0.052560   0.383041   4.526593  -0.038461  -0.000357
    11  C    0.024022  -0.059168   0.385412  -0.038461   4.531852   0.006650
    12  H    0.000225  -0.010212   0.002658  -0.000357   0.006650   0.677604
    13  H    0.000143  -0.008343  -0.000786  -0.000018   0.000078  -0.023824
    14  H   -0.000599   0.010852   0.000036   0.000020  -0.000319  -0.024727
    15  H   -0.003681  -0.011377   0.015063  -0.000480  -0.000683   0.008660
    16  H    0.001204  -0.003688   0.014089  -0.000140  -0.014184   0.005422
    17  H   -0.000268   0.000713  -0.000021  -0.000002   0.000014   0.000052
    18  H   -0.004508  -0.005777   0.012842  -0.000381  -0.000502   0.000002
    19  H    0.009447  -0.000492  -0.016653   0.000305   0.009167  -0.000194
    20  H   -0.015528   0.013247  -0.017501  -0.008659  -0.000889  -0.000007
    21  H    0.334635  -0.007218   0.004908  -0.001005  -0.000475   0.000024
    22  H    0.352832  -0.013885   0.011891  -0.000556  -0.001130  -0.000014
    23  H   -0.017234   0.335774  -0.023379  -0.007281  -0.000692  -0.000342
    24  H    0.007496  -0.009908  -0.011219   0.374955   0.008280  -0.000002
    25  H   -0.003029  -0.006868  -0.020303   0.371327  -0.005322  -0.000022
    26  H   -0.002884   0.011308  -0.019656   0.370395  -0.005279   0.000022
    27  H    0.002849  -0.018419   0.014226   0.007867   0.358841   0.001360
    28  H   -0.000960  -0.006365  -0.015358  -0.005168   0.368708   0.003510
    29  H   -0.000867   0.010019  -0.013979  -0.007233   0.360169  -0.000246
              13         14         15         16         17         18
     1  C    0.366975   0.360811  -0.030849  -0.007175   0.000291  -0.000484
     2  C   -0.006294  -0.025631   0.303665  -0.057944   0.000093  -0.002424
     3  C    0.008673  -0.003383  -0.018823   0.360387  -0.035692   0.005272
     4  O   -0.000193   0.002208   0.010188  -0.027133   0.314663   0.009995
     5  C   -0.000778   0.001297  -0.003665  -0.021620   0.012121   0.305532
     6  C    0.000301  -0.000173  -0.006989  -0.006810  -0.000577  -0.004711
     7  C    0.000143  -0.000599  -0.003681   0.001204  -0.000268  -0.004508
     8  C   -0.008343   0.010852  -0.011377  -0.003688   0.000713  -0.005777
     9  C   -0.000786   0.000036   0.015063   0.014089  -0.000021   0.012842
    10  C   -0.000018   0.000020  -0.000480  -0.000140  -0.000002  -0.000381
    11  C    0.000078  -0.000319  -0.000683  -0.014184   0.000014  -0.000502
    12  H   -0.023824  -0.024727   0.008660   0.005422   0.000052   0.000002
    13  H    0.687110  -0.025591  -0.008767   0.000283  -0.000292   0.000033
    14  H   -0.025591   0.718704  -0.007540   0.001191   0.003392  -0.000054
    15  H   -0.008767  -0.007540   0.761200   0.012302   0.000647   0.001322
    16  H    0.000283   0.001191   0.012302   0.768429  -0.006960   0.008962
    17  H   -0.000292   0.003392   0.000647  -0.006960   0.555355  -0.000519
    18  H    0.000033  -0.000054   0.001322   0.008962  -0.000519   0.699051
    19  H    0.000016  -0.000002  -0.000658  -0.022914  -0.000669  -0.023393
    20  H   -0.000003  -0.000004   0.000019  -0.000429   0.000028  -0.006482
    21  H   -0.000008   0.000018   0.001271   0.000090  -0.000003   0.000835
    22  H    0.000003  -0.000028   0.004790   0.000202   0.000028   0.003239
    23  H    0.006413   0.000006  -0.007022  -0.000481  -0.000009   0.000084
    24  H   -0.000004  -0.000000  -0.000016   0.000004   0.000000  -0.000016
    25  H    0.000015   0.000001  -0.000011  -0.000005   0.000000   0.000019
    26  H   -0.000000  -0.000001   0.000023  -0.000000   0.000000  -0.000010
    27  H   -0.000059   0.000202   0.000295   0.012854  -0.000092   0.000138
    28  H    0.000211   0.000055  -0.000012  -0.000019  -0.000002   0.000016
    29  H   -0.000015  -0.000011   0.000035   0.000289   0.000001  -0.000017
              19         20         21         22         23         24
     1  C   -0.000105   0.000081  -0.000558   0.000947  -0.008891   0.000002
     2  C    0.008008   0.001230   0.004089  -0.004971  -0.022585   0.000667
     3  C   -0.004203   0.005417   0.001344  -0.009190   0.007405  -0.000169
     4  O    0.003005  -0.000101   0.000004   0.001593  -0.000175  -0.000000
     5  C    0.323272  -0.014602   0.005191  -0.001430  -0.000226   0.000518
     6  C   -0.001700   0.328824  -0.009339  -0.016410   0.015484  -0.009700
     7  C    0.009447  -0.015528   0.334635   0.352832  -0.017234   0.007496
     8  C   -0.000492   0.013247  -0.007218  -0.013885   0.335774  -0.009908
     9  C   -0.016653  -0.017501   0.004908   0.011891  -0.023379  -0.011219
    10  C    0.000305  -0.008659  -0.001005  -0.000556  -0.007281   0.374955
    11  C    0.009167  -0.000889  -0.000475  -0.001130  -0.000692   0.008280
    12  H   -0.000194  -0.000007   0.000024  -0.000014  -0.000342  -0.000002
    13  H    0.000016  -0.000003  -0.000008   0.000003   0.006413  -0.000004
    14  H   -0.000002  -0.000004   0.000018  -0.000028   0.000006  -0.000000
    15  H   -0.000658   0.000019   0.001271   0.004790  -0.007022  -0.000016
    16  H   -0.022914  -0.000429   0.000090   0.000202  -0.000481   0.000004
    17  H   -0.000669   0.000028  -0.000003   0.000028  -0.000009   0.000000
    18  H   -0.023393  -0.006482   0.000835   0.003239   0.000084  -0.000016
    19  H    0.732519  -0.006346  -0.000564   0.000382   0.000097   0.000004
    20  H   -0.006346   0.749467  -0.010271   0.001243  -0.001289   0.000477
    21  H   -0.000564  -0.010271   0.721006  -0.031417  -0.010245   0.001057
    22  H    0.000382   0.001243  -0.031417   0.705000   0.001238  -0.000630
    23  H    0.000097  -0.001289  -0.010245   0.001238   0.757889   0.000360
    24  H    0.000004   0.000477   0.001057  -0.000630   0.000360   0.693532
    25  H   -0.000011  -0.000089  -0.000034   0.000053   0.004716  -0.023705
    26  H   -0.000052   0.004639  -0.000002   0.000053  -0.000077  -0.023743
    27  H   -0.000128  -0.000255   0.000013  -0.000060  -0.000538  -0.000578
    28  H   -0.000066  -0.000349   0.000012   0.000055   0.002060   0.000020
    29  H   -0.000317   0.002345   0.000022   0.000055  -0.000349   0.000060
              25         26         27         28         29
     1  C   -0.000009  -0.000004  -0.003605  -0.001406   0.000306
     2  C    0.000206  -0.000592   0.007367  -0.000877  -0.000466
     3  C    0.000073   0.000064  -0.010521   0.000782   0.000133
     4  O   -0.000000  -0.000000  -0.000195  -0.000005  -0.000004
     5  C   -0.000578   0.000222   0.013996  -0.000695  -0.000340
     6  C    0.011314  -0.007171  -0.024643   0.010397  -0.007539
     7  C   -0.003029  -0.002884   0.002849  -0.000960  -0.000867
     8  C   -0.006868   0.011308  -0.018419  -0.006365   0.010019
     9  C   -0.020303  -0.019656   0.014226  -0.015358  -0.013979
    10  C    0.371327   0.370395   0.007867  -0.005168  -0.007233
    11  C   -0.005322  -0.005279   0.358841   0.368708   0.360169
    12  H   -0.000022   0.000022   0.001360   0.003510  -0.000246
    13  H    0.000015  -0.000000  -0.000059   0.000211  -0.000015
    14  H    0.000001  -0.000001   0.000202   0.000055  -0.000011
    15  H   -0.000011   0.000023   0.000295  -0.000012   0.000035
    16  H   -0.000005  -0.000000   0.012854  -0.000019   0.000289
    17  H    0.000000   0.000000  -0.000092  -0.000002   0.000001
    18  H    0.000019  -0.000010   0.000138   0.000016  -0.000017
    19  H   -0.000011  -0.000052  -0.000128  -0.000066  -0.000317
    20  H   -0.000089   0.004639  -0.000255  -0.000349   0.002345
    21  H   -0.000034  -0.000002   0.000013   0.000012   0.000022
    22  H    0.000053   0.000053  -0.000060   0.000055   0.000055
    23  H    0.004716  -0.000077  -0.000538   0.002060  -0.000349
    24  H   -0.023705  -0.023743  -0.000578   0.000020   0.000060
    25  H    0.692746  -0.024723   0.000087   0.005758  -0.001473
    26  H   -0.024723   0.692673   0.000069  -0.001399   0.006059
    27  H    0.000087   0.000069   0.703440  -0.027983  -0.019863
    28  H    0.005758  -0.001399  -0.027983   0.684746  -0.021142
    29  H   -0.001473   0.006059  -0.019863  -0.021142   0.695995
 Mulliken charges:
               1
     1  C    0.073432
     2  C    0.006155
     3  C    0.071921
     4  O   -0.298167
     5  C    0.173525
     6  C   -0.090540
     7  C    0.122687
     8  C   -0.060589
     9  C   -0.270167
    10  C    0.112586
    11  C    0.130232
    12  H    0.000971
    13  H    0.004721
    14  H   -0.010729
    15  H   -0.018909
    16  H   -0.016206
    17  H    0.157709
    18  H    0.001936
    19  H   -0.007756
    20  H   -0.024214
    21  H   -0.003381
    22  H   -0.003883
    23  H   -0.030710
    24  H   -0.007740
    25  H   -0.000135
    26  H    0.000068
    27  H   -0.016664
    28  H    0.005475
    29  H   -0.001627
 Sum of Mulliken charges =  -0.00000
 Mulliken charges with hydrogens summed into heavy atoms:
               1
     1  C    0.068394
     2  C   -0.012754
     3  C    0.055715
     4  O   -0.140459
     5  C    0.167705
     6  C   -0.114754
     7  C    0.115423
     8  C   -0.091299
     9  C   -0.270167
    10  C    0.104780
    11  C    0.117417
 Electronic spatial extent (au):  <R**2>=           1696.6307
 Charge=             -0.0000 electrons
 Dipole moment (field-independent basis, Debye):
    X=              0.2377    Y=              1.3671    Z=              0.1349  Tot=              1.3942
 Quadrupole moment (field-independent basis, Debye-Ang):
   XX=            -69.5060   YY=            -72.2132   ZZ=            -70.4718
   XY=             -4.7883   XZ=              0.1043   YZ=             -0.1312
 Traceless Quadrupole moment (field-independent basis, Debye-Ang):
   XX=              1.2243   YY=             -1.4829   ZZ=              0.2586
   XY=             -4.7883   XZ=              0.1043   YZ=             -0.1312
 Octapole moment (field-independent basis, Debye-Ang**2):
  XXX=            -27.5815  YYY=             -3.5009  ZZZ=              1.1295  XYY=              1.5591
  XXY=             13.1744  XXZ=             -0.5144  XZZ=             -3.9829  YZZ=             -1.4530
  YYZ=             -0.5045  XYZ=             -0.8914
 Hexadecapole moment (field-independent basis, Debye-Ang**3):
 XXXX=          -1132.1273 YYYY=           -658.5895 ZZZZ=           -444.0100 XXXY=            -39.0600
 XXXZ=              2.9829 YYYX=             12.5268 YYYZ=             -3.0565 ZZZX=             -3.0217
 ZZZY=             -4.2024 XXYY=           -323.5037 XXZZ=           -271.0519 YYZZ=           -182.7991
 XXYZ=              2.9211 YYXZ=              0.7479 ZZXY=              0.3311
 N-N= 6.986519716457D+02 E-N=-2.478584525371D+03  KE= 4.613214911949D+02
 ******************************Gaussian NBO Version 3.1******************************
             N A T U R A L   A T O M I C   O R B I T A L   A N D
          N A T U R A L   B O N D   O R B I T A L   A N A L Y S I S
 ******************************Gaussian NBO Version 3.1******************************
       /RESON  / : Allow strongly delocalized NBO set

 Analyzing the SCF density

 Job title: 37                                                              

 Storage needed:    181404 in NPA,    239731 in NBO ( 134213233 available)
 GSVD:  LWork=       34902 too small for GESVD, short by       13385 words or       13385 for optimal perf.


 NATURAL POPULATIONS:  Natural atomic orbital occupancies 
                                                          
   NAO  Atom  No  lang   Type(AO)    Occupancy      Energy
 ----------------------------------------------------------
     1    C    1  S      Cor( 1S)     1.99922     -10.06006
     2    C    1  S      Val( 2S)     1.07572      -0.22367
     3    C    1  S      Ryd( 3S)     0.00058       0.90176
     4    C    1  px     Val( 2p)     1.21183      -0.07548
     5    C    1  px     Ryd( 3p)     0.00312       0.65838
     6    C    1  py     Val( 2p)     1.10508      -0.06569
     7    C    1  py     Ryd( 3p)     0.00193       0.53143
     8    C    1  pz     Val( 2p)     1.21957      -0.07504
     9    C    1  pz     Ryd( 3p)     0.00244       0.63416
    10    C    1  dxy    Ryd( 3d)     0.00034       2.15148
    11    C    1  dxz    Ryd( 3d)     0.00039       2.28786
    12    C    1  dyz    Ryd( 3d)     0.00073       2.35539
    13    C    1  dx2y2  Ryd( 3d)     0.00071       2.38127
    14    C    1  dz2    Ryd( 3d)     0.00041       2.26636

    15    C    2  S      Cor( 1S)     1.99895     -10.05216
    16    C    2  S      Val( 2S)     0.94410      -0.17699
    17    C    2  S      Ryd( 3S)     0.00217       1.04050
    18    C    2  px     Val( 2p)     1.10253      -0.07125
    19    C    2  px     Ryd( 3p)     0.00434       0.71375
    20    C    2  py     Val( 2p)     1.06804      -0.07720
    21    C    2  py     Ryd( 3p)     0.00439       0.83652
    22    C    2  pz     Val( 2p)     1.15051      -0.07629
    23    C    2  pz     Ryd( 3p)     0.00420       0.80819
    24    C    2  dxy    Ryd( 3d)     0.00060       2.14740
    25    C    2  dxz    Ryd( 3d)     0.00075       2.30648
    26    C    2  dyz    Ryd( 3d)     0.00079       2.22715
    27    C    2  dx2y2  Ryd( 3d)     0.00091       2.29882
    28    C    2  dz2    Ryd( 3d)     0.00060       2.20608

    29    C    3  S      Cor( 1S)     1.99894     -10.11408
    30    C    3  S      Val( 2S)     0.91083      -0.17553
    31    C    3  S      Ryd( 3S)     0.00322       0.91302
    32    C    3  px     Val( 2p)     0.79097      -0.05922
    33    C    3  px     Ryd( 3p)     0.00517       0.70554
    34    C    3  py     Val( 2p)     1.03251      -0.06717
    35    C    3  py     Ryd( 3p)     0.00588       0.74505
    36    C    3  pz     Val( 2p)     1.10168      -0.06801
    37    C    3  pz     Ryd( 3p)     0.00243       0.77510
    38    C    3  dxy    Ryd( 3d)     0.00177       2.26538
    39    C    3  dxz    Ryd( 3d)     0.00143       2.10000
    40    C    3  dyz    Ryd( 3d)     0.00119       2.34184
    41    C    3  dx2y2  Ryd( 3d)     0.00158       2.14914
    42    C    3  dz2    Ryd( 3d)     0.00113       2.24872

    43    O    4  S      Cor( 1S)     1.99974     -18.93029
    44    O    4  S      Val( 2S)     1.66895      -0.84562
    45    O    4  S      Ryd( 3S)     0.00108       1.48567
    46    O    4  px     Val( 2p)     1.44914      -0.27016
    47    O    4  px     Ryd( 3p)     0.00249       1.18719
    48    O    4  py     Val( 2p)     1.69225      -0.28442
    49    O    4  py     Ryd( 3p)     0.00137       1.20022
    50    O    4  pz     Val( 2p)     1.92680      -0.28315
    51    O    4  pz     Ryd( 3p)     0.00230       1.09616
    52    O    4  dxy    Ryd( 3d)     0.00140       3.28626
    53    O    4  dxz    Ryd( 3d)     0.00018       2.85757
    54    O    4  dyz    Ryd( 3d)     0.00098       2.80117
    55    O    4  dx2y2  Ryd( 3d)     0.00086       2.97898
    56    O    4  dz2    Ryd( 3d)     0.00067       3.01463

    57    C    5  S      Cor( 1S)     1.99907     -10.04751
    58    C    5  S      Val( 2S)     1.00817      -0.19397
    59    C    5  S      Ryd( 3S)     0.00144       1.02861
    60    C    5  px     Val( 2p)     1.07531      -0.06172
    61    C    5  px     Ryd( 3p)     0.00412       0.65356
    62    C    5  py     Val( 2p)     1.14894      -0.06879
    63    C    5  py     Ryd( 3p)     0.00410       0.66810
    64    C    5  pz     Val( 2p)     1.20453      -0.06665
    65    C    5  pz     Ryd( 3p)     0.00555       0.80862
    66    C    5  dxy    Ryd( 3d)     0.00080       2.32824
    67    C    5  dxz    Ryd( 3d)     0.00047       2.18742
    68    C    5  dyz    Ryd( 3d)     0.00039       2.18145
    69    C    5  dx2y2  Ryd( 3d)     0.00047       2.20128
    70    C    5  dz2    Ryd( 3d)     0.00087       2.46015

    71    C    6  S      Cor( 1S)     1.99892     -10.05198
    72    C    6  S      Val( 2S)     0.93833      -0.16295
    73    C    6  S      Ryd( 3S)     0.00241       0.94455
    74    C    6  px     Val( 2p)     1.10294      -0.06719
    75    C    6  px     Ryd( 3p)     0.00432       0.80171
    76    C    6  py     Val( 2p)     1.11668      -0.06274
    77    C    6  py     Ryd( 3p)     0.00760       0.77804
    78    C    6  pz     Val( 2p)     1.04340      -0.07188
    79    C    6  pz     Ryd( 3p)     0.00413       0.66727
    80    C    6  dxy    Ryd( 3d)     0.00084       2.36656
    81    C    6  dxz    Ryd( 3d)     0.00064       2.16167
    82    C    6  dyz    Ryd( 3d)     0.00075       2.12764
    83    C    6  dx2y2  Ryd( 3d)     0.00083       2.22813
    84    C    6  dz2    Ryd( 3d)     0.00103       2.30084

    85    C    7  S      Cor( 1S)     1.99910     -10.04809
    86    C    7  S      Val( 2S)     1.01222      -0.19017
    87    C    7  S      Ryd( 3S)     0.00179       0.95075
    88    C    7  px     Val( 2p)     1.23013      -0.06518
    89    C    7  px     Ryd( 3p)     0.00567       0.95547
    90    C    7  py     Val( 2p)     1.06319      -0.06640
    91    C    7  py     Ryd( 3p)     0.00303       0.57225
    92    C    7  pz     Val( 2p)     1.09937      -0.05962
    93    C    7  pz     Ryd( 3p)     0.00433       0.60615
    94    C    7  dxy    Ryd( 3d)     0.00047       2.20954
    95    C    7  dxz    Ryd( 3d)     0.00074       2.42707
    96    C    7  dyz    Ryd( 3d)     0.00072       2.15546
    97    C    7  dx2y2  Ryd( 3d)     0.00073       2.31197
    98    C    7  dz2    Ryd( 3d)     0.00069       2.25414

    99    C    8  S      Cor( 1S)     1.99891     -10.05108
   100    C    8  S      Val( 2S)     0.93418      -0.16172
   101    C    8  S      Ryd( 3S)     0.00285       0.94775
   102    C    8  px     Val( 2p)     1.05802      -0.06596
   103    C    8  px     Ryd( 3p)     0.00285       0.73800
   104    C    8  py     Val( 2p)     1.10605      -0.07195
   105    C    8  py     Ryd( 3p)     0.00786       0.86482
   106    C    8  pz     Val( 2p)     1.10450      -0.07112
   107    C    8  pz     Ryd( 3p)     0.00587       0.75025
   108    C    8  dxy    Ryd( 3d)     0.00054       2.13643
   109    C    8  dxz    Ryd( 3d)     0.00085       2.22744
   110    C    8  dyz    Ryd( 3d)     0.00106       2.33477
   111    C    8  dx2y2  Ryd( 3d)     0.00107       2.35358
   112    C    8  dz2    Ryd( 3d)     0.00052       2.13840

   113    C    9  S      Cor( 1S)     1.99887     -10.06034
   114    C    9  S      Val( 2S)     0.87226      -0.15273
   115    C    9  S      Ryd( 3S)     0.00282       1.01017
   116    C    9  px     Val( 2p)     1.05880      -0.08165
   117    C    9  px     Ryd( 3p)     0.00479       0.91384
   118    C    9  py     Val( 2p)     1.05682      -0.07873
   119    C    9  py     Ryd( 3p)     0.00344       0.76894
   120    C    9  pz     Val( 2p)     1.05772      -0.07931
   121    C    9  pz     Ryd( 3p)     0.00441       0.87460
   122    C    9  dxy    Ryd( 3d)     0.00069       2.11048
   123    C    9  dxz    Ryd( 3d)     0.00100       2.24485
   124    C    9  dyz    Ryd( 3d)     0.00104       2.14457
   125    C    9  dx2y2  Ryd( 3d)     0.00097       2.25708
   126    C    9  dz2    Ryd( 3d)     0.00098       2.20280

   127    C   10  S      Cor( 1S)     1.99917     -10.05081
   128    C   10  S      Val( 2S)     1.06789      -0.21546
   129    C   10  S      Ryd( 3S)     0.00121       0.93246
   130    C   10  px     Val( 2p)     1.09677      -0.06162
   131    C   10  px     Ryd( 3p)     0.00213       0.53355
   132    C   10  py     Val( 2p)     1.22461      -0.07229
   133    C   10  py     Ryd( 3p)     0.00362       0.66763
   134    C   10  pz     Val( 2p)     1.21895      -0.07088
   135    C   10  pz     Ryd( 3p)     0.00377       0.67625
   136    C   10  dxy    Ryd( 3d)     0.00046       2.20942
   137    C   10  dxz    Ryd( 3d)     0.00057       2.31290
   138    C   10  dyz    Ryd( 3d)     0.00041       2.31905
   139    C   10  dx2y2  Ryd( 3d)     0.00061       2.33803
   140    C   10  dz2    Ryd( 3d)     0.00046       2.31212

   141    C   11  S      Cor( 1S)     1.99916     -10.04830
   142    C   11  S      Val( 2S)     1.06388      -0.21372
   143    C   11  S      Ryd( 3S)     0.00089       0.93490
   144    C   11  px     Val( 2p)     1.22685      -0.07196
   145    C   11  px     Ryd( 3p)     0.00338       0.70604
   146    C   11  py     Val( 2p)     1.20011      -0.07200
   147    C   11  py     Ryd( 3p)     0.00259       0.64806
   148    C   11  pz     Val( 2p)     1.13554      -0.06433
   149    C   11  pz     Ryd( 3p)     0.00217       0.57679
   150    C   11  dxy    Ryd( 3d)     0.00025       2.23660
   151    C   11  dxz    Ryd( 3d)     0.00062       2.37904
   152    C   11  dyz    Ryd( 3d)     0.00044       2.24772
   153    C   11  dx2y2  Ryd( 3d)     0.00063       2.41432
   154    C   11  dz2    Ryd( 3d)     0.00052       2.25095

   155    H   12  S      Val( 1S)     0.78498       0.07236
   156    H   12  S      Ryd( 2S)     0.00150       0.43847
   157    H   12  px     Ryd( 2p)     0.00033       1.96931
   158    H   12  py     Ryd( 2p)     0.00020       1.86783
   159    H   12  pz     Ryd( 2p)     0.00051       2.18114

   160    H   13  S      Val( 1S)     0.77818       0.07280
   161    H   13  S      Ryd( 2S)     0.00155       0.36687
   162    H   13  px     Ryd( 2p)     0.00023       1.84560
   163    H   13  py     Ryd( 2p)     0.00033       1.99138
   164    H   13  pz     Ryd( 2p)     0.00047       2.12591

   165    H   14  S      Val( 1S)     0.79037       0.06084
   166    H   14  S      Ryd( 2S)     0.00248       0.36974
   167    H   14  px     Ryd( 2p)     0.00065       2.33793
   168    H   14  py     Ryd( 2p)     0.00017       1.76308
   169    H   14  pz     Ryd( 2p)     0.00024       1.83363

   170    H   15  S      Val( 1S)     0.75963       0.08971
   171    H   15  S      Ryd( 2S)     0.00506       0.39576
   172    H   15  px     Ryd( 2p)     0.00030       2.04422
   173    H   15  py     Ryd( 2p)     0.00020       2.02141
   174    H   15  pz     Ryd( 2p)     0.00049       2.21500

   175    H   16  S      Val( 1S)     0.81196       0.07106
   176    H   16  S      Ryd( 2S)     0.00224       0.42840
   177    H   16  px     Ryd( 2p)     0.00014       1.94587
   178    H   16  py     Ryd( 2p)     0.00032       2.02507
   179    H   16  pz     Ryd( 2p)     0.00060       2.23053

   180    H   17  S      Val( 1S)     0.54360       0.10537
   181    H   17  S      Ryd( 2S)     0.00164       0.43823
   182    H   17  px     Ryd( 2p)     0.00157       2.10192
   183    H   17  py     Ryd( 2p)     0.00157       2.16544
   184    H   17  pz     Ryd( 2p)     0.00162       1.68181

   185    H   18  S      Val( 1S)     0.75400       0.09601
   186    H   18  S      Ryd( 2S)     0.00324       0.38915
   187    H   18  px     Ryd( 2p)     0.00030       1.94716
   188    H   18  py     Ryd( 2p)     0.00050       2.22568
   189    H   18  pz     Ryd( 2p)     0.00023       1.99279

   190    H   19  S      Val( 1S)     0.77327       0.08600
   191    H   19  S      Ryd( 2S)     0.00209       0.38337
   192    H   19  px     Ryd( 2p)     0.00017       1.85284
   193    H   19  py     Ryd( 2p)     0.00017       1.90109
   194    H   19  pz     Ryd( 2p)     0.00069       2.38036

   195    H   20  S      Val( 1S)     0.77194       0.10310
   196    H   20  S      Ryd( 2S)     0.00252       0.35345
   197    H   20  px     Ryd( 2p)     0.00036       2.10252
   198    H   20  py     Ryd( 2p)     0.00047       2.16919
   199    H   20  pz     Ryd( 2p)     0.00014       1.93571

   200    H   21  S      Val( 1S)     0.77393       0.09141
   201    H   21  S      Ryd( 2S)     0.00158       0.39214
   202    H   21  px     Ryd( 2p)     0.00050       2.22884
   203    H   21  py     Ryd( 2p)     0.00018       1.82433
   204    H   21  pz     Ryd( 2p)     0.00034       2.03059

   205    H   22  S      Val( 1S)     0.78126       0.09269
   206    H   22  S      Ryd( 2S)     0.00266       0.38605
   207    H   22  px     Ryd( 2p)     0.00051       2.23826
   208    H   22  py     Ryd( 2p)     0.00023       1.89079
   209    H   22  pz     Ryd( 2p)     0.00024       1.97124

   210    H   23  S      Val( 1S)     0.77257       0.09952
   211    H   23  S      Ryd( 2S)     0.00279       0.36799
   212    H   23  px     Ryd( 2p)     0.00019       2.00597
   213    H   23  py     Ryd( 2p)     0.00039       2.15620
   214    H   23  pz     Ryd( 2p)     0.00038       2.07891

   215    H   24  S      Val( 1S)     0.78157       0.07827
   216    H   24  S      Ryd( 2S)     0.00113       0.40960
   217    H   24  px     Ryd( 2p)     0.00017       1.83837
   218    H   24  py     Ryd( 2p)     0.00032       1.93837
   219    H   24  pz     Ryd( 2p)     0.00057       2.24302

   220    H   25  S      Val( 1S)     0.78158       0.07347
   221    H   25  S      Ryd( 2S)     0.00171       0.38022
   222    H   25  px     Ryd( 2p)     0.00018       1.84997
   223    H   25  py     Ryd( 2p)     0.00063       2.32139
   224    H   25  pz     Ryd( 2p)     0.00022       1.83817

   225    H   26  S      Val( 1S)     0.78127       0.07395
   226    H   26  S      Ryd( 2S)     0.00174       0.38037
   227    H   26  px     Ryd( 2p)     0.00031       1.98965
   228    H   26  py     Ryd( 2p)     0.00030       1.92819
   229    H   26  pz     Ryd( 2p)     0.00043       2.08830

   230    H   27  S      Val( 1S)     0.78477       0.07811
   231    H   27  S      Ryd( 2S)     0.00211       0.48379
   232    H   27  px     Ryd( 2p)     0.00061       2.35373
   233    H   27  py     Ryd( 2p)     0.00020       1.81109
   234    H   27  pz     Ryd( 2p)     0.00024       1.89081

   235    H   28  S      Val( 1S)     0.77824       0.07154
   236    H   28  S      Ryd( 2S)     0.00163       0.40040
   237    H   28  px     Ryd( 2p)     0.00025       1.89552
   238    H   28  py     Ryd( 2p)     0.00063       2.33972
   239    H   28  pz     Ryd( 2p)     0.00014       1.79058

   240    H   29  S      Val( 1S)     0.77680       0.07278
   241    H   29  S      Ryd( 2S)     0.00175       0.38046
   242    H   29  px     Ryd( 2p)     0.00037       2.02583
   243    H   29  py     Ryd( 2p)     0.00027       1.91610
   244    H   29  pz     Ryd( 2p)     0.00041       2.08537

 WARNING:  1 low occupancy (<1.9990e) core orbital  found on  C    2
           1 low occupancy (<1.9990e) core orbital  found on  C    3
           1 low occupancy (<1.9990e) core orbital  found on  C    6
           1 low occupancy (<1.9990e) core orbital  found on  C    8
           1 low occupancy (<1.9990e) core orbital  found on  C    9


 Summary of Natural Population Analysis:                  
                                                          
                                       Natural Population 
                Natural  -----------------------------------------------
    Atom  No    Charge         Core      Valence    Rydberg      Total
 -----------------------------------------------------------------------
      C    1   -0.62206      1.99922     4.61220    0.01065     6.62206
      C    2   -0.28288      1.99895     4.26517    0.01876     6.28288
      C    3    0.14127      1.99894     3.83598    0.02380     5.85873
      O    4   -0.74819      1.99974     6.73713    0.01133     8.74819
      C    5   -0.45423      1.99907     4.43695    0.01821     6.45423
      C    6   -0.22282      1.99892     4.20136    0.02254     6.22282
      C    7   -0.42220      1.99910     4.40491    0.01818     6.42220
      C    8   -0.22512      1.99891     4.20274    0.02347     6.22512
      C    9   -0.06458      1.99887     4.04560    0.02011     6.06458
      C   10   -0.62064      1.99917     4.60823    0.01324     6.62064
      C   11   -0.63702      1.99916     4.62638    0.01149     6.63702
      H   12    0.21248      0.00000     0.78498    0.00254     0.78752
      H   13    0.21924      0.00000     0.77818    0.00259     0.78076
      H   14    0.20610      0.00000     0.79037    0.00353     0.79390
      H   15    0.23432      0.00000     0.75963    0.00606     0.76568
      H   16    0.18474      0.00000     0.81196    0.00330     0.81526
      H   17    0.45000      0.00000     0.54360    0.00641     0.55000
      H   18    0.24173      0.00000     0.75400    0.00427     0.75827
      H   19    0.22361      0.00000     0.77327    0.00312     0.77639
      H   20    0.22457      0.00000     0.77194    0.00349     0.77543
      H   21    0.22347      0.00000     0.77393    0.00260     0.77653
      H   22    0.21510      0.00000     0.78126    0.00364     0.78490
      H   23    0.22368      0.00000     0.77257    0.00375     0.77632
      H   24    0.21623      0.00000     0.78157    0.00219     0.78377
      H   25    0.21567      0.00000     0.78158    0.00275     0.78433
      H   26    0.21596      0.00000     0.78127    0.00277     0.78404
      H   27    0.21206      0.00000     0.78477    0.00316     0.78794
      H   28    0.21910      0.00000     0.77824    0.00266     0.78090
      H   29    0.22041      0.00000     0.77680    0.00280     0.77959
 =======================================================================
   * Total *   -0.00000     21.99004    63.75656    0.25340    86.00000

                                 Natural Population      
 --------------------------------------------------------
   Core                      21.99004 ( 99.9547% of  22)
   Valence                   63.75656 ( 99.6196% of  64)
   Natural Minimal Basis     85.74660 ( 99.7054% of  86)
   Natural Rydberg Basis      0.25340 (  0.2946% of  86)
 --------------------------------------------------------

    Atom  No          Natural Electron Configuration
 ----------------------------------------------------------------------------
      C    1      [core]2S( 1.08)2p( 3.54)3p( 0.01)
      C    2      [core]2S( 0.94)2p( 3.32)3p( 0.01)
      C    3      [core]2S( 0.91)2p( 2.93)3p( 0.01)3d( 0.01)
      O    4      [core]2S( 1.67)2p( 5.07)3p( 0.01)
      C    5      [core]2S( 1.01)2p( 3.43)3p( 0.01)
      C    6      [core]2S( 0.94)2p( 3.26)3p( 0.02)
      C    7      [core]2S( 1.01)2p( 3.39)3p( 0.01)
      C    8      [core]2S( 0.93)2p( 3.27)3p( 0.02)
      C    9      [core]2S( 0.87)2p( 3.17)3p( 0.01)
      C   10      [core]2S( 1.07)2p( 3.54)3p( 0.01)
      C   11      [core]2S( 1.06)2p( 3.56)3p( 0.01)
      H   12            1S( 0.78)
      H   13            1S( 0.78)
      H   14            1S( 0.79)
      H   15            1S( 0.76)2S( 0.01)
      H   16            1S( 0.81)
      H   17            1S( 0.54)
      H   18            1S( 0.75)
      H   19            1S( 0.77)
      H   20            1S( 0.77)
      H   21            1S( 0.77)
      H   22            1S( 0.78)
      H   23            1S( 0.77)
      H   24            1S( 0.78)
      H   25            1S( 0.78)
      H   26            1S( 0.78)
      H   27            1S( 0.78)
      H   28            1S( 0.78)
      H   29            1S( 0.78)


 NATURAL BOND ORBITAL ANALYSIS:

                       Occupancies       Lewis Structure    Low   High
           Occ.    -------------------  -----------------   occ   occ
  Cycle   Thresh.   Lewis   Non-Lewis     CR  BD  3C  LP    (L)   (NL)   Dev
 =============================================================================
   1(1)    1.90    85.29169   0.70831     11  30   0   2     0      0    0.03
 -----------------------------------------------------------------------------

 Structure accepted: No low occupancy Lewis orbitals

 WARNING:  1 low occupancy (<1.9990e) core orbital  found on  C    2
           1 low occupancy (<1.9990e) core orbital  found on  C    3
           1 low occupancy (<1.9990e) core orbital  found on  C    6
           1 low occupancy (<1.9990e) core orbital  found on  C    8
           1 low occupancy (<1.9990e) core orbital  found on  C    9

 --------------------------------------------------------
   Core                     21.99006 ( 99.955% of  22)
   Valence Lewis            63.30163 ( 98.909% of  64)
  ==================       ============================
   Total Lewis              85.29169 ( 99.176% of  86)
  -----------------------------------------------------
   Valence non-Lewis         0.53480 (  0.622% of  86)
   Rydberg non-Lewis         0.17351 (  0.202% of  86)
  ==================       ============================
   Total non-Lewis           0.70831 (  0.824% of  86)
 --------------------------------------------------------


       (Occupancy)   Bond orbital/ Coefficients/ Hybrids
 ---------------------------------------------------------------------------------
     1. (1.98152) BD ( 1) C   1 - C   2  
                ( 49.31%)   0.7022* C   1 s( 30.50%)p 2.28( 69.46%)d 0.00(  0.04%)
                                            0.0005  0.5522 -0.0031  0.1660 -0.0094
                                           -0.7967  0.0042 -0.1794 -0.0094 -0.0063
                                           -0.0013  0.0067 -0.0150 -0.0089
                ( 50.69%)   0.7120* C   2 s( 26.66%)p 2.75( 73.29%)d 0.00(  0.05%)
                                            0.0001  0.5161  0.0155 -0.1621 -0.0102
                                            0.8151  0.0076  0.2045 -0.0154 -0.0071
                                           -0.0013  0.0086 -0.0159 -0.0089
     2. (1.98841) BD ( 1) C   1 - H  12  
                ( 60.76%)   0.7795* C   1 s( 23.46%)p 3.26( 76.50%)d 0.00(  0.04%)
                                           -0.0000  0.4843 -0.0020  0.4556 -0.0064
                                            0.2744  0.0202  0.6940 -0.0004  0.0061
                                            0.0144  0.0088  0.0035  0.0096
                ( 39.24%)   0.6264* H  12 s( 99.92%)p 0.00(  0.08%)
                                            0.9996 -0.0015 -0.0142 -0.0097 -0.0218
     3. (1.98789) BD ( 1) C   1 - H  13  
                ( 61.02%)   0.7811* C   1 s( 23.16%)p 3.32( 76.80%)d 0.00(  0.04%)
                                            0.0000  0.4812  0.0036  0.1964 -0.0082
                                            0.5258  0.0102 -0.6728  0.0087  0.0049
                                           -0.0058 -0.0168 -0.0048  0.0080
                ( 38.98%)   0.6244* H  13 s( 99.92%)p 0.00(  0.08%)
                                            0.9996 -0.0011 -0.0060 -0.0174  0.0212
     4. (1.98772) BD ( 1) C   1 - H  14  
                ( 60.40%)   0.7772* C   1 s( 22.81%)p 3.38( 77.14%)d 0.00(  0.04%)
                                            0.0000 -0.4776 -0.0023  0.8518 -0.0041
                                           -0.1127 -0.0181 -0.1811  0.0013  0.0042
                                            0.0073 -0.0005 -0.0170  0.0087
                ( 39.60%)   0.6292* H  14 s( 99.92%)p 0.00(  0.08%)
                                           -0.9996  0.0017 -0.0265  0.0058  0.0054
     5. (1.97390) BD ( 1) C   2 - C   3  
                ( 51.06%)   0.7145* C   2 s( 25.70%)p 2.89( 74.26%)d 0.00(  0.05%)
                                            0.0001  0.5069 -0.0000 -0.2660 -0.0246
                                           -0.5307  0.0044  0.6241 -0.0043  0.0067
                                           -0.0083 -0.0167 -0.0055  0.0055
                ( 48.94%)   0.6996* C   3 s( 28.93%)p 2.46( 71.02%)d 0.00(  0.05%)
                                            0.0003  0.5378 -0.0088  0.2580 -0.0194
                                            0.5095 -0.0030 -0.6194  0.0034  0.0064
                                           -0.0090 -0.0170 -0.0055  0.0054
     6. (1.96764) BD ( 1) C   2 - C   8  
                ( 50.18%)   0.7084* C   2 s( 27.58%)p 2.62( 72.38%)d 0.00(  0.04%)
                                            0.0001  0.5251 -0.0030  0.8212 -0.0071
                                           -0.1239  0.0165 -0.1822 -0.0231 -0.0051
                                           -0.0070  0.0010  0.0165 -0.0086
                ( 49.82%)   0.7058* C   8 s( 27.47%)p 2.64( 72.48%)d 0.00(  0.05%)
                                            0.0002  0.5242  0.0007 -0.8022 -0.0039
                                            0.1719  0.0286  0.2231 -0.0327 -0.0036
                                           -0.0110  0.0002  0.0165 -0.0084
     7. (1.96422) BD ( 1) C   2 - H  15  
                ( 62.01%)   0.7875* C   2 s( 19.98%)p 4.00( 79.98%)d 0.00(  0.04%)
                                           -0.0003  0.4469 -0.0083 -0.4771  0.0036
                                           -0.1941  0.0096 -0.7310  0.0050  0.0047
                                            0.0157  0.0073  0.0046  0.0103
                ( 37.99%)   0.6164* H  15 s( 99.92%)p 0.00(  0.08%)
                                            0.9996 -0.0067  0.0159  0.0077  0.0231
     8. (1.99171) BD ( 1) C   3 - O   4  
                ( 32.06%)   0.5662* C   3 s( 19.89%)p 4.01( 79.82%)d 0.01(  0.28%)
                                            0.0000  0.4440  0.0427 -0.8058 -0.0338
                                           -0.3193 -0.0221 -0.2129  0.0024  0.0291
                                            0.0186  0.0081  0.0328 -0.0220
                ( 67.94%)   0.8243* O   4 s( 33.64%)p 1.97( 66.29%)d 0.00(  0.07%)
                                           -0.0001  0.5800  0.0001  0.7133 -0.0004
                                            0.3363 -0.0055  0.2027  0.0016  0.0190
                                            0.0081  0.0065  0.0035 -0.0136
     9. (1.97629) BD ( 1) C   3 - C   5  
                ( 50.04%)   0.7074* C   3 s( 28.40%)p 2.52( 71.55%)d 0.00(  0.05%)
                                           -0.0000  0.5329  0.0044  0.5166 -0.0293
                                           -0.6539 -0.0072  0.1408  0.0162 -0.0183
                                            0.0034 -0.0048 -0.0054 -0.0093
                ( 49.96%)   0.7068* C   5 s( 27.06%)p 2.69( 72.89%)d 0.00(  0.05%)
                                            0.0003  0.5202  0.0035 -0.5107 -0.0272
                                            0.6651 -0.0070 -0.1571  0.0172 -0.0170
                                            0.0048 -0.0066 -0.0050 -0.0091
    10. (1.97910) BD ( 1) C   3 - H  16  
                ( 59.89%)   0.7739* C   3 s( 22.68%)p 3.41( 77.26%)d 0.00(  0.05%)
                                           -0.0002  0.4760 -0.0160 -0.1153 -0.0127
                                            0.4570 -0.0159  0.7416  0.0018 -0.0036
                                           -0.0035  0.0172 -0.0065  0.0131
                ( 40.11%)   0.6333* H  16 s( 99.92%)p 0.00(  0.08%)
                                            0.9996 -0.0047  0.0032 -0.0139 -0.0244
    11. (1.98769) BD ( 1) O   4 - H  17  
                ( 72.82%)   0.8534* O   4 s( 19.36%)p 4.16( 80.55%)d 0.00(  0.08%)
                                            0.0002  0.4396  0.0187 -0.6297 -0.0378
                                            0.6321  0.0090 -0.0893 -0.0078 -0.0205
                                            0.0001 -0.0013 -0.0152 -0.0138
                ( 27.18%)   0.5213* H  17 s( 99.63%)p 0.00(  0.37%)
                                            0.9981 -0.0040  0.0442 -0.0417  0.0059
    12. (1.97434) BD ( 1) C   5 - C   6  
                ( 49.72%)   0.7051* C   5 s( 28.64%)p 2.49( 71.32%)d 0.00(  0.04%)
                                            0.0002  0.5352 -0.0024  0.7586  0.0109
                                            0.0786 -0.0305 -0.3611  0.0125  0.0040
                                           -0.0139 -0.0018  0.0133 -0.0045
                ( 50.28%)   0.7091* C   6 s( 26.98%)p 2.70( 72.97%)d 0.00(  0.05%)
                                            0.0000  0.5195  0.0022 -0.7503  0.0114
                                           -0.0798 -0.0468  0.3969  0.0237 -0.0004
                                           -0.0139 -0.0007  0.0161 -0.0062
    13. (1.97432) BD ( 1) C   5 - H  18  
                ( 62.19%)   0.7886* C   5 s( 21.94%)p 3.56( 78.02%)d 0.00(  0.04%)
                                            0.0001 -0.4684  0.0001  0.3923 -0.0030
                                            0.7361  0.0024  0.2896 -0.0223 -0.0130
                                           -0.0056 -0.0104  0.0076  0.0055
                ( 37.81%)   0.6149* H  18 s( 99.92%)p 0.00(  0.08%)
                                           -0.9996  0.0039 -0.0148 -0.0236 -0.0079
    14. (1.97936) BD ( 1) C   5 - H  19  
                ( 61.29%)   0.7829* C   5 s( 22.21%)p 3.50( 77.75%)d 0.00(  0.04%)
                                           -0.0002  0.4713  0.0022  0.0918 -0.0087
                                           -0.0923 -0.0178  0.8718 -0.0074  0.0007
                                            0.0041 -0.0027 -0.0005  0.0200
                ( 38.71%)   0.6221* H  19 s( 99.92%)p 0.00(  0.08%)
                                            0.9996 -0.0023 -0.0021  0.0052 -0.0279
    15. (1.96797) BD ( 1) C   6 - C   7  
                ( 50.12%)   0.7080* C   6 s( 23.28%)p 3.29( 76.66%)d 0.00(  0.06%)
                                            0.0000  0.4824 -0.0086 -0.1196  0.0191
                                           -0.0120 -0.0522 -0.8655 -0.0081  0.0001
                                            0.0069 -0.0070  0.0006  0.0217
                ( 49.88%)   0.7062* C   7 s( 25.13%)p 2.98( 74.82%)d 0.00(  0.05%)
                                            0.0002  0.5011 -0.0122  0.1222  0.0056
                                           -0.3306 -0.0397  0.7888 -0.0148 -0.0019
                                            0.0058 -0.0066 -0.0003  0.0211
    16. (1.95317) BD ( 1) C   6 - C   9  
                ( 49.35%)   0.7025* C   6 s( 24.66%)p 3.05( 75.29%)d 0.00(  0.05%)
                                            0.0003  0.4963 -0.0157  0.3811  0.0291
                                            0.7475 -0.0294  0.2157  0.0274  0.0131
                                            0.0005  0.0035 -0.0154 -0.0105
                ( 50.65%)   0.7117* C   9 s( 23.16%)p 3.32( 76.78%)d 0.00(  0.05%)
                                            0.0001  0.4810 -0.0169 -0.2499  0.0266
                                           -0.8346 -0.0017  0.0839  0.0324  0.0131
                                            0.0017  0.0021 -0.0146 -0.0122
    17. (1.98251) BD ( 1) C   6 - H  20  
                ( 61.81%)   0.7862* C   6 s( 24.65%)p 3.05( 75.31%)d 0.00(  0.03%)
                                            0.0002 -0.4962 -0.0181 -0.5252  0.0106
                                            0.6573 -0.0041 -0.2123  0.0037  0.0145
                                           -0.0045  0.0065  0.0036  0.0075
                ( 38.19%)   0.6180* H  20 s( 99.91%)p 0.00(  0.09%)
                                           -0.9995  0.0053  0.0180 -0.0223  0.0073
    18. (1.96655) BD ( 1) C   7 - C   8  
                ( 49.54%)   0.7039* C   7 s( 25.07%)p 2.99( 74.88%)d 0.00(  0.05%)
                                           -0.0003 -0.5005  0.0127  0.1051  0.0005
                                           -0.8560 -0.0040 -0.0566  0.0421  0.0022
                                            0.0013 -0.0103  0.0186  0.0085
                ( 50.46%)   0.7103* C   8 s( 22.99%)p 3.35( 76.95%)d 0.00(  0.06%)
                                            0.0000 -0.4794  0.0054 -0.0397 -0.0058
                                            0.7828 -0.0221  0.3899  0.0516  0.0022
                                           -0.0003 -0.0114  0.0186  0.0100
    19. (1.98247) BD ( 1) C   7 - H  21  
                ( 61.29%)   0.7829* C   7 s( 24.42%)p 3.09( 75.54%)d 0.00(  0.04%)
                                           -0.0001  0.4940  0.0113  0.6937 -0.0213
                                           -0.1715 -0.0150 -0.4937 -0.0175 -0.0044
                                           -0.0148  0.0025  0.0122 -0.0024
                ( 38.71%)   0.6222* H  21 s( 99.92%)p 0.00(  0.08%)
                                            0.9996 -0.0020 -0.0213  0.0070  0.0180
    20. (1.99069) BD ( 1) C   7 - H  22  
                ( 61.20%)   0.7823* C   7 s( 25.12%)p 2.98( 74.84%)d 0.00(  0.04%)
                                            0.0001 -0.5012 -0.0087  0.7010 -0.0220
                                            0.3560  0.0087  0.3597  0.0194 -0.0108
                                           -0.0098 -0.0054 -0.0091  0.0050
                ( 38.80%)   0.6229* H  22 s( 99.92%)p 0.00(  0.08%)
                                           -0.9996  0.0038 -0.0220 -0.0129 -0.0139
    21. (1.95339) BD ( 1) C   8 - C   9  
                ( 49.51%)   0.7036* C   8 s( 24.67%)p 3.05( 75.28%)d 0.00(  0.05%)
                                            0.0003  0.4965 -0.0142  0.5166  0.0168
                                           -0.0138  0.0429  0.6952 -0.0163 -0.0056
                                            0.0179 -0.0060  0.0051  0.0105
                ( 50.49%)   0.7106* C   9 s( 23.20%)p 3.31( 76.74%)d 0.00(  0.05%)
                                            0.0001  0.4815 -0.0158 -0.4874  0.0198
                                            0.3609  0.0356 -0.6307  0.0108 -0.0045
                                            0.0183 -0.0082  0.0060  0.0089
    22. (1.98287) BD ( 1) C   8 - H  23  
                ( 61.80%)   0.7861* C   8 s( 24.48%)p 3.08( 75.49%)d 0.00(  0.03%)
                                           -0.0002  0.4944  0.0170  0.2948 -0.0025
                                            0.5959 -0.0096 -0.5593 -0.0003  0.0068
                                           -0.0071 -0.0145 -0.0056  0.0020
                ( 38.20%)   0.6180* H  23 s( 99.91%)p 0.00(  0.09%)
                                            0.9995 -0.0057 -0.0101 -0.0201  0.0191
    23. (1.97231) BD ( 1) C   9 - C  10  
                ( 51.22%)   0.7157* C   9 s( 25.96%)p 2.85( 74.00%)d 0.00(  0.05%)
                                            0.0001  0.5094  0.0105  0.8265  0.0068
                                            0.0227  0.0112 -0.2363  0.0165  0.0009
                                           -0.0103  0.0009  0.0176 -0.0077
                ( 48.78%)   0.6984* C  10 s( 30.88%)p 2.24( 69.08%)d 0.00(  0.04%)
                                            0.0006  0.5556 -0.0065 -0.8048  0.0073
                                           -0.0397  0.0011  0.2038  0.0000  0.0013
                                           -0.0085 -0.0004  0.0160 -0.0080
    24. (1.98162) BD ( 1) C   9 - C  11  
                ( 50.83%)   0.7129* C   9 s( 27.53%)p 2.63( 72.43%)d 0.00(  0.04%)
                                            0.0001  0.5242  0.0219 -0.1251  0.0087
                                            0.4132  0.0059  0.7333  0.0043 -0.0011
                                           -0.0033  0.0157 -0.0027  0.0127
                ( 49.17%)   0.7012* C  11 s( 30.86%)p 2.24( 69.10%)d 0.00(  0.04%)
                                            0.0004  0.5555 -0.0038  0.0635 -0.0000
                                           -0.4007  0.0017 -0.7255  0.0027 -0.0015
                                           -0.0024  0.0141 -0.0040  0.0125
    25. (1.98898) BD ( 1) C  10 - H  24  
                ( 60.89%)   0.7803* C  10 s( 23.60%)p 3.24( 76.36%)d 0.00(  0.04%)
                                           -0.0000  0.4857  0.0034  0.1653  0.0213
                                           -0.4127  0.0055 -0.7520  0.0026 -0.0035
                                           -0.0058  0.0140 -0.0039  0.0127
                ( 39.11%)   0.6254* H  24 s( 99.92%)p 0.00(  0.08%)
                                            0.9996 -0.0007 -0.0069  0.0128  0.0238
    26. (1.98714) BD ( 1) C  10 - H  25  
                ( 60.86%)   0.7801* C  10 s( 22.71%)p 3.40( 77.25%)d 0.00(  0.04%)
                                           -0.0001  0.4765  0.0021  0.2649  0.0177
                                            0.8329 -0.0058 -0.0908 -0.0061  0.0102
                                           -0.0008 -0.0034 -0.0150 -0.0094
                ( 39.14%)   0.6256* H  25 s( 99.92%)p 0.00(  0.08%)
                                            0.9996 -0.0015 -0.0088 -0.0263  0.0033
    27. (1.98719) BD ( 1) C  10 - H  26  
                ( 60.88%)   0.7803* C  10 s( 22.73%)p 3.40( 77.23%)d 0.00(  0.04%)
                                           -0.0001  0.4767  0.0024  0.5041  0.0158
                                           -0.3657  0.0022  0.6197 -0.0113 -0.0086
                                            0.0148 -0.0102  0.0021  0.0054
                ( 39.12%)   0.6255* H  26 s( 99.92%)p 0.00(  0.08%)
                                            0.9996 -0.0015 -0.0163  0.0119 -0.0193
    28. (1.98633) BD ( 1) C  11 - H  27  
                ( 60.76%)   0.7795* C  11 s( 23.99%)p 3.17( 75.97%)d 0.00(  0.04%)
                                            0.0000 -0.4898 -0.0023  0.8169 -0.0095
                                           -0.0010 -0.0094 -0.3029 -0.0200  0.0005
                                            0.0119  0.0010 -0.0152  0.0069
                ( 39.24%)   0.6264* H  27 s( 99.93%)p 0.00(  0.07%)
                                           -0.9996  0.0018 -0.0245  0.0009  0.0114
    29. (1.98578) BD ( 1) C  11 - H  28  
                ( 61.00%)   0.7810* C  11 s( 22.60%)p 3.42( 77.36%)d 0.00(  0.04%)
                                           -0.0001  0.4754  0.0009  0.2582 -0.0024
                                            0.8372  0.0027 -0.0758  0.0182  0.0099
                                           -0.0005 -0.0034 -0.0142 -0.0105
                ( 39.00%)   0.6245* H  28 s( 99.92%)p 0.00(  0.08%)
                                            0.9996 -0.0014 -0.0082 -0.0264  0.0018
    30. (1.98472) BD ( 1) C  11 - H  29  
                ( 61.08%)   0.7816* C  11 s( 22.47%)p 3.45( 77.49%)d 0.00(  0.04%)
                                           -0.0001  0.4740  0.0023  0.5111 -0.0074
                                           -0.3715  0.0121  0.6127  0.0128 -0.0084
                                            0.0144 -0.0109  0.0029  0.0041
                ( 38.92%)   0.6238* H  29 s( 99.92%)p 0.00(  0.08%)
                                            0.9996 -0.0016 -0.0160  0.0117 -0.0198
    31. (1.99922) CR ( 1) C   1           s(100.00%)p 0.00(  0.00%)
                                            1.0000 -0.0002  0.0000 -0.0001  0.0000
                                            0.0004 -0.0000  0.0001  0.0000  0.0000
                                            0.0000 -0.0000  0.0000  0.0000
    32. (1.99895) CR ( 1) C   2           s(100.00%)p 0.00(  0.00%)
                                            1.0000 -0.0001 -0.0000 -0.0002  0.0000
                                           -0.0001 -0.0000 -0.0003  0.0000  0.0000
                                            0.0000  0.0000  0.0000  0.0000
    33. (1.99894) CR ( 1) C   3           s(100.00%)p 0.00(  0.00%)
                                            1.0000 -0.0000 -0.0000 -0.0001  0.0000
                                           -0.0001 -0.0000  0.0003 -0.0000 -0.0000
                                            0.0000  0.0000 -0.0000  0.0000
    34. (1.99974) CR ( 1) O   4           s(100.00%)p 0.00(  0.00%)
                                            1.0000 -0.0001 -0.0000  0.0002  0.0000
                                           -0.0000 -0.0000  0.0000  0.0000  0.0000
                                            0.0000  0.0000  0.0000  0.0000
    35. (1.99907) CR ( 1) C   5           s(100.00%)p 0.00(  0.00%)
                                            1.0000 -0.0001 -0.0000 -0.0000  0.0000
                                           -0.0003  0.0000  0.0003 -0.0000  0.0000
                                            0.0000  0.0000 -0.0000  0.0000
    36. (1.99892) CR ( 1) C   6           s(100.00%)p 0.00(  0.00%)
                                            1.0000 -0.0001  0.0000  0.0000 -0.0000
                                           -0.0004  0.0000 -0.0000 -0.0000 -0.0000
                                            0.0000 -0.0000  0.0000  0.0000
    37. (1.99910) CR ( 1) C   7           s(100.00%)p 0.00(  0.00%)
                                            1.0000 -0.0002  0.0000  0.0000 -0.0000
                                           -0.0002  0.0000 -0.0003  0.0000  0.0000
                                           -0.0000 -0.0000  0.0000 -0.0000
    38. (1.99892) CR ( 1) C   8           s(100.00%)p 0.00(  0.00%)
                                            1.0000 -0.0001  0.0000  0.0000 -0.0000
                                            0.0001 -0.0000 -0.0004  0.0000  0.0000
                                           -0.0000 -0.0000 -0.0000 -0.0000
    39. (1.99887) CR ( 1) C   9           s(100.00%)
                                            1.0000 -0.0001  0.0000 -0.0000 -0.0000
                                            0.0000 -0.0000  0.0000 -0.0000 -0.0000
                                           -0.0000 -0.0000 -0.0000  0.0000
    40. (1.99917) CR ( 1) C  10           s(100.00%)p 0.00(  0.00%)
                                            1.0000 -0.0002  0.0000  0.0005 -0.0000
                                            0.0000 -0.0000 -0.0001 -0.0000 -0.0000
                                            0.0000 -0.0000 -0.0000  0.0000
    41. (1.99916) CR ( 1) C  11           s(100.00%)p 0.00(  0.00%)
                                            1.0000 -0.0002  0.0000  0.0000 -0.0000
                                            0.0002  0.0000  0.0003  0.0000  0.0000
                                            0.0000 -0.0000  0.0000 -0.0000
    42. (1.97727) LP ( 1) O   4           s( 46.95%)p 1.13( 53.01%)d 0.00(  0.03%)
                                            0.0001  0.6852 -0.0084 -0.1927  0.0000
                                           -0.6880  0.0077 -0.1402  0.0018 -0.0082
                                            0.0004 -0.0046  0.0147  0.0053
    43. (1.95657) LP ( 2) O   4           s(  0.04%)p99.99( 99.91%)d 1.37(  0.05%)
                                            0.0000  0.0185  0.0050 -0.2363  0.0054
                                           -0.1120  0.0023  0.9646 -0.0150 -0.0059
                                            0.0030  0.0207  0.0016  0.0051
    44. (0.00375) RY*( 1) C   1           s(  0.05%)p99.99( 92.97%)d99.99(  6.97%)
                                            0.0000  0.0016  0.0232 -0.0119 -0.7227
                                           -0.0034 -0.3160  0.0112  0.5543  0.1626
                                            0.0570 -0.1445 -0.1357 -0.0281
    45. (0.00262) RY*( 2) C   1           s(  6.79%)p12.29( 83.48%)d 1.43(  9.72%)
                                           -0.0000  0.0145  0.2602  0.0089  0.6086
                                           -0.0069 -0.2814  0.0088  0.6205 -0.1640
                                           -0.0682 -0.2275  0.0346 -0.1129
    46. (0.00072) RY*( 3) C   1           s( 37.74%)p 1.54( 58.24%)d 0.11(  4.02%)
                                           -0.0000  0.0152  0.6142 -0.0023 -0.0244
                                            0.0080 -0.6332  0.0036 -0.4251  0.1415
                                            0.0032  0.1257 -0.0034  0.0657
    47. (0.00019) RY*( 4) C   1           s( 42.65%)p 0.98( 41.79%)d 0.36( 15.56%)
                                           -0.0000 -0.0154  0.6529 -0.0016 -0.0431
                                           -0.0123  0.6009 -0.0074  0.2339  0.2752
                                            0.0488  0.2358 -0.0339  0.1438
    48. (0.00006) RY*( 5) C   1           s(  6.67%)p 1.64( 10.91%)d12.36( 82.42%)
    49. (0.00002) RY*( 6) C   1           s(  4.01%)p 1.56(  6.25%)d22.35( 89.74%)
    50. (0.00001) RY*( 7) C   1           s(  0.53%)p 0.56(  0.30%)d99.99( 99.17%)
    51. (0.00001) RY*( 8) C   1           s(  0.86%)p 4.13(  3.54%)d99.99( 95.60%)
    52. (0.00001) RY*( 9) C   1           s(  0.76%)p 3.45(  2.61%)d99.99( 96.63%)
    53. (0.00505) RY*( 1) C   2           s( 12.77%)p 6.38( 81.49%)d 0.45(  5.75%)
                                            0.0000 -0.0040  0.3573 -0.0053 -0.2707
                                           -0.0121 -0.6891 -0.0195 -0.5159 -0.1124
                                           -0.1081 -0.0114 -0.1380 -0.1182
    54. (0.00446) RY*( 2) C   2           s(  3.80%)p24.31( 92.42%)d 0.99(  3.77%)
                                           -0.0000  0.0322  0.1923  0.0138  0.6549
                                           -0.0048 -0.5212  0.0129  0.4726  0.0023
                                            0.1500  0.1051 -0.0598 -0.0250
    55. (0.00271) RY*( 3) C   2           s(  0.13%)p99.99( 98.75%)d 8.85(  1.12%)
                                            0.0000 -0.0048  0.0353 -0.0130  0.6910
                                           -0.0096  0.2650  0.0083 -0.6629 -0.0005
                                           -0.0524 -0.0405 -0.0805  0.0195
    56. (0.00136) RY*( 4) C   2           s( 79.46%)p 0.20( 15.61%)d 0.06(  4.93%)
                                            0.0000 -0.0069  0.8914 -0.0020 -0.0314
                                           -0.0083  0.3585 -0.0090  0.1626 -0.0038
                                           -0.1372 -0.1308  0.1134 -0.0217
    57. (0.00056) RY*( 5) C   2           s(  0.00%)p 1.00(  0.12%)d99.99( 99.88%)
                                            0.0000  0.0004 -0.0002 -0.0087  0.0318
                                           -0.0057  0.0022  0.0093 -0.0024 -0.5644
                                           -0.3415  0.5859  0.3171  0.3461
    58. (0.00038) RY*( 6) C   2           s(  0.06%)p14.35(  0.91%)d99.99( 99.03%)
                                           -0.0000  0.0016  0.0251  0.0025 -0.0027
                                            0.0063 -0.0903 -0.0008 -0.0296  0.7978
                                           -0.4207  0.3414  0.0858  0.2300
    59. (0.00022) RY*( 7) C   2           s(  0.07%)p15.13(  1.06%)d99.99( 98.87%)
                                           -0.0000  0.0015  0.0265  0.0181 -0.0357
                                            0.0018  0.0133 -0.0111  0.0934 -0.0991
                                           -0.1281 -0.2127 -0.6667  0.6875
    60. (0.00016) RY*( 8) C   2           s(  1.39%)p 3.88(  5.39%)d67.00( 93.21%)
                                            0.0000 -0.0065  0.1178  0.0066 -0.0930
                                           -0.0217  0.2114  0.0033 -0.0084  0.0240
                                            0.2714  0.6690 -0.5659 -0.3001
    61. (0.00004) RY*( 9) C   2           s(  2.40%)p 1.81(  4.34%)d38.85( 93.26%)
    62. (0.00586) RY*( 1) C   3           s(  0.80%)p99.99( 95.48%)d 4.64(  3.72%)
                                            0.0000 -0.0363  0.0818  0.0180 -0.3533
                                            0.0090 -0.9057 -0.0055 -0.0961 -0.1360
                                            0.0292  0.0387  0.0758  0.1030
    63. (0.00317) RY*( 2) C   3           s(  1.72%)p45.95( 78.91%)d11.28( 19.38%)
                                            0.0000 -0.0338  0.1266  0.0000 -0.6829
                                            0.0195  0.2444  0.0045  0.5125 -0.0793
                                            0.3953 -0.0450 -0.1502  0.0815
    64. (0.00253) RY*( 3) C   3           s( 35.89%)p 1.00( 36.05%)d 0.78( 28.06%)
                                           -0.0000  0.0005  0.5991  0.0185  0.3434
                                            0.0259 -0.0967  0.0125  0.4817 -0.2094
                                           -0.0431 -0.2124  0.3964 -0.1805
    65. (0.00208) RY*( 4) C   3           s( 27.78%)p 1.69( 47.00%)d 0.91( 25.22%)
                                            0.0000 -0.0148  0.5269  0.0179 -0.4322
                                            0.0161  0.2069  0.0199 -0.4893  0.0763
                                           -0.3698 -0.2087 -0.0080 -0.2569
    66. (0.00116) RY*( 5) C   3           s(  3.31%)p 7.31( 24.23%)d21.87( 72.46%)
                                           -0.0000  0.0129  0.1816  0.0012  0.0627
                                            0.0057  0.2021 -0.0099 -0.4443 -0.5875
                                            0.4443  0.2197  0.2413  0.2748
    67. (0.00077) RY*( 6) C   3           s( 22.05%)p 0.18(  3.87%)d 3.36( 74.08%)
                                           -0.0000 -0.0005  0.4695  0.0385  0.1653
                                            0.0120 -0.0846  0.0005 -0.0510  0.5082
                                            0.3391  0.5532 -0.2404 -0.0616
    68. (0.00051) RY*( 7) C   3           s(  4.92%)p 1.10(  5.40%)d18.24( 89.68%)
                                            0.0000  0.0140  0.2213 -0.0375  0.2103
                                           -0.0112 -0.0674 -0.0117  0.0601 -0.4039
                                           -0.1798 -0.1046 -0.8121  0.1757
    69. (0.00032) RY*( 8) C   3           s(  2.78%)p 0.63(  1.76%)d34.28( 95.46%)
                                            0.0000  0.0053  0.1668  0.0041  0.0914
                                           -0.0125 -0.0013  0.0124 -0.0944  0.3956
                                            0.1240 -0.5112  0.0595  0.7196
    70. (0.00005) RY*( 9) C   3           s(  0.83%)p 9.17(  7.64%)d99.99( 91.52%)
    71. (0.00211) RY*( 1) O   4           s(  1.48%)p63.00( 93.47%)d 3.40(  5.05%)
                                           -0.0000  0.0023  0.1218  0.0040  0.2980
                                            0.0018  0.1330 -0.0123 -0.9100  0.0330
                                           -0.1709 -0.0994  0.0447 -0.0910
    72. (0.00145) RY*( 2) O   4           s( 14.66%)p 5.04( 73.91%)d 0.78( 11.43%)
                                            0.0000  0.0055  0.3828 -0.0055  0.2502
                                            0.0011 -0.8223 -0.0023  0.0173 -0.2540
                                            0.0535 -0.0871  0.1929 -0.0466
    73. (0.00021) RY*( 3) O   4           s( 76.96%)p 0.26( 20.05%)d 0.04(  2.98%)
                                           -0.0000 -0.0023  0.8773  0.0123  0.0790
                                           -0.0129  0.4073 -0.0033  0.1676 -0.0075
                                            0.0892  0.0436 -0.1184  0.0768
    74. (0.00008) RY*( 4) O   4           s(  2.69%)p29.67( 79.87%)d 6.48( 17.44%)
    75. (0.00001) RY*( 5) O   4           s(  3.48%)p 5.78( 20.15%)d21.93( 76.37%)
    76. (0.00001) RY*( 6) O   4           s(  0.54%)p 7.29(  3.92%)d99.99( 95.54%)
    77. (0.00001) RY*( 7) O   4           s(  0.01%)p99.99(  2.00%)d99.99( 97.99%)
    78. (0.00001) RY*( 8) O   4           s(  0.10%)p52.92(  5.04%)d99.99( 94.87%)
    79. (0.00001) RY*( 9) O   4           s(  0.08%)p22.56(  1.83%)d99.99( 98.09%)
    80. (0.00558) RY*( 1) C   5           s(  1.92%)p48.97( 94.06%)d 2.09(  4.02%)
                                           -0.0000  0.0067  0.1384 -0.0040 -0.4427
                                           -0.0136 -0.2334 -0.0253 -0.8302 -0.0511
                                           -0.0155 -0.0855  0.0253  0.1715
    81. (0.00368) RY*( 2) C   5           s(  5.78%)p15.40( 89.03%)d 0.90(  5.19%)
                                           -0.0000  0.0346  0.2379  0.0008  0.5176
                                            0.0132  0.6715 -0.0050 -0.4138  0.1591
                                            0.0388 -0.0958 -0.1036  0.0722
    82. (0.00244) RY*( 3) C   5           s( 13.48%)p 6.26( 84.36%)d 0.16(  2.16%)
                                            0.0000  0.0029  0.3671  0.0272 -0.6831
                                           -0.0091  0.5617  0.0021  0.2462  0.0697
                                            0.0002  0.0593  0.0934 -0.0671
    83. (0.00109) RY*( 4) C   5           s( 70.75%)p 0.23( 16.28%)d 0.18( 12.97%)
                                            0.0000 -0.0098  0.8411 -0.0083  0.2426
                                           -0.0022 -0.3106  0.0035  0.0860 -0.2594
                                           -0.0726  0.1793  0.1398 -0.0734
    84. (0.00034) RY*( 5) C   5           s(  0.42%)p 2.31(  0.98%)d99.99( 98.60%)
                                            0.0000 -0.0025  0.0650  0.0012  0.0239
                                           -0.0031 -0.0932  0.0034 -0.0217  0.1748
                                            0.6736 -0.4356  0.4036 -0.3861
    85. (0.00014) RY*( 6) C   5           s(  0.68%)p 4.81(  3.28%)d99.99( 96.04%)
                                           -0.0000 -0.0053  0.0824 -0.0189  0.0412
                                            0.0188 -0.1718 -0.0001  0.0291  0.8397
                                           -0.2184  0.1845  0.3550  0.2182
    86. (0.00005) RY*( 7) C   5           s(  3.99%)p 1.35(  5.40%)d22.71( 90.61%)
    87. (0.00003) RY*( 8) C   5           s(  2.22%)p 1.17(  2.61%)d42.80( 95.17%)
    88. (0.00001) RY*( 9) C   5           s(  0.90%)p 4.46(  4.03%)d99.99( 95.07%)
    89. (0.00487) RY*( 1) C   6           s(  4.01%)p21.21( 85.15%)d 2.70( 10.84%)
                                            0.0000 -0.0566  0.1922  0.0292  0.6058
                                           -0.0361 -0.5574  0.0075  0.4142  0.2156
                                           -0.0755  0.1514  0.1329  0.1248
    90. (0.00336) RY*( 2) C   6           s(  9.79%)p 8.69( 85.13%)d 0.52(  5.07%)
                                           -0.0000  0.0152  0.3126 -0.0095  0.5997
                                            0.0105  0.2747  0.0073 -0.6450  0.0562
                                           -0.1085 -0.1432  0.0836 -0.0911
    91. (0.00194) RY*( 3) C   6           s( 42.17%)p 1.24( 52.42%)d 0.13(  5.41%)
                                           -0.0000  0.0209  0.6491 -0.0152 -0.0009
                                            0.0185  0.4972 -0.0261  0.5251 -0.1844
                                            0.0004 -0.1241 -0.0590  0.0344
    92. (0.00096) RY*( 4) C   6           s( 30.01%)p 1.52( 45.53%)d 0.82( 24.47%)
                                           -0.0000 -0.0194  0.5475  0.0058 -0.3834
                                            0.0140 -0.5126  0.0037 -0.2128  0.1778
                                            0.0315 -0.3373 -0.1846 -0.2534
    93. (0.00059) RY*( 5) C   6           s(  2.65%)p 0.54(  1.42%)d36.16( 95.92%)
                                           -0.0000  0.0116  0.1624 -0.0058 -0.0659
                                            0.0038  0.0950 -0.0116 -0.0264  0.2179
                                            0.5763  0.5137  0.3533 -0.4369
    94. (0.00037) RY*( 6) C   6           s( 10.36%)p 1.27( 13.18%)d 7.38( 76.46%)
                                           -0.0000  0.0062  0.3217  0.0084 -0.2295
                                            0.0199 -0.1313  0.0037 -0.2479 -0.3300
                                           -0.3796  0.6334  0.1136  0.3122
    95. (0.00014) RY*( 7) C   6           s(  0.84%)p 4.03(  3.37%)d99.99( 95.80%)
                                            0.0000  0.0011  0.0914 -0.0148  0.0975
                                           -0.0021 -0.0279  0.0241 -0.1503  0.0064
                                            0.6074  0.1219 -0.5330  0.5386
    96. (0.00012) RY*( 8) C   6           s(  0.03%)p99.99(  6.64%)d99.99( 93.33%)
                                            0.0000  0.0171 -0.0018 -0.0108 -0.0678
                                           -0.0155  0.2432 -0.0127  0.0464  0.7065
                                           -0.3663  0.3084 -0.4472 -0.0695
    97. (0.00006) RY*( 9) C   6           s(  0.57%)p12.22(  6.92%)d99.99( 92.51%)
    98. (0.00551) RY*( 1) C   7           s(  3.21%)p27.59( 88.59%)d 2.55(  8.20%)
                                           -0.0000  0.0034  0.1792 -0.0347 -0.9291
                                            0.0002 -0.1305  0.0085  0.0654 -0.1432
                                           -0.2157 -0.1147  0.0301 -0.0301
    99. (0.00282) RY*( 2) C   7           s( 20.05%)p 3.23( 64.73%)d 0.76( 15.22%)
                                           -0.0000  0.0433  0.4457  0.0027  0.0120
                                            0.0127  0.4049  0.0177  0.6948  0.1139
                                            0.0331  0.3352  0.1211  0.1055
   100. (0.00086) RY*( 3) C   7           s(  5.72%)p15.72( 89.88%)d 0.77(  4.40%)
                                            0.0000 -0.0064  0.2390 -0.0036  0.1943
                                            0.0304 -0.8442 -0.0146  0.3838  0.1499
                                           -0.0584 -0.1064 -0.0719 -0.0407
   101. (0.00074) RY*( 4) C   7           s( 66.00%)p 0.32( 21.36%)d 0.19( 12.64%)
                                            0.0000 -0.0149  0.8123  0.0079  0.0924
                                           -0.0002  0.0814  0.0166 -0.4450  0.0447
                                            0.2076 -0.2380 -0.0188 -0.1561
   102. (0.00022) RY*( 5) C   7           s(  0.01%)p99.99(  3.48%)d99.99( 96.51%)
                                            0.0000 -0.0019  0.0100 -0.0005  0.0170
                                            0.0050 -0.1713 -0.0032  0.0713 -0.7679
                                            0.5017  0.2273  0.2180 -0.1567
   103. (0.00013) RY*( 6) C   7           s(  1.34%)p17.14( 22.94%)d56.59( 75.72%)
                                            0.0000 -0.0313  0.1114 -0.0019 -0.0866
                                            0.0001 -0.2568  0.0004 -0.3949  0.1932
                                           -0.0504  0.7549  0.1817  0.3383
   104. (0.00004) RY*( 7) C   7           s(  1.52%)p 0.38(  0.58%)d64.61( 97.91%)
   105. (0.00004) RY*( 8) C   7           s(  0.51%)p 0.76(  0.39%)d99.99( 99.09%)
   106. (0.00001) RY*( 9) C   7           s(  1.91%)p 4.18(  7.99%)d47.21( 90.10%)
   107. (0.00608) RY*( 1) C   8           s( 10.16%)p 8.29( 84.26%)d 0.55(  5.58%)
                                            0.0000 -0.0474  0.3152  0.0069  0.1289
                                            0.0238  0.8868 -0.0266 -0.1957 -0.0685
                                            0.0456  0.2157  0.0453 -0.0215
   108. (0.00333) RY*( 2) C   8           s(  4.85%)p18.05( 87.59%)d 1.56(  7.55%)
                                            0.0000 -0.0140  0.2198  0.0014  0.7867
                                            0.0091 -0.3045  0.0028 -0.4051 -0.0465
                                            0.0422  0.0039  0.2288 -0.1387
   109. (0.00266) RY*( 3) C   8           s( 38.93%)p 1.33( 51.95%)d 0.23(  9.12%)
                                           -0.0000  0.0341  0.6230 -0.0114  0.2087
                                           -0.0342 -0.0397  0.0137  0.6877 -0.0542
                                           -0.1633 -0.1898 -0.1532 -0.0457
   110. (0.00120) RY*( 4) C   8           s( 31.74%)p 1.47( 46.59%)d 0.68( 21.67%)
                                           -0.0000 -0.0136  0.5632  0.0088 -0.4788
                                           -0.0011 -0.1730  0.0180 -0.4542 -0.2037
                                            0.2125 -0.3447 -0.0586 -0.0885
   111. (0.00053) RY*( 5) C   8           s(  8.95%)p 0.41(  3.70%)d 9.76( 87.35%)
                                           -0.0000  0.0135  0.2989 -0.0008 -0.1376
                                           -0.0126 -0.1165  0.0042  0.0655  0.7327
                                            0.3063  0.3022  0.3448  0.1807
   112. (0.00037) RY*( 6) C   8           s(  5.00%)p 1.67(  8.36%)d17.32( 86.64%)
                                           -0.0000  0.0057  0.2236  0.0152 -0.1633
                                           -0.0018 -0.1952  0.0138 -0.1356 -0.2468
                                           -0.6198  0.5159  0.1280  0.3726
   113. (0.00010) RY*( 7) C   8           s(  0.02%)p99.99(  4.82%)d99.99( 95.16%)
                                            0.0000  0.0134 -0.0071 -0.0181  0.0889
                                           -0.0001 -0.0829 -0.0151  0.1812 -0.4907
                                            0.6408  0.2236 -0.0058  0.5002
   114. (0.00010) RY*( 8) C   8           s(  0.38%)p22.42(  8.51%)d99.99( 91.11%)
                                           -0.0000 -0.0099  0.0608 -0.0132  0.1690
                                            0.0162 -0.0363  0.0155 -0.2335  0.3137
                                           -0.0096  0.0562 -0.8351  0.3348
   115. (0.00005) RY*( 9) C   8           s(  0.35%)p11.46(  4.03%)d99.99( 95.61%)
   116. (0.00474) RY*( 1) C   9           s(  6.10%)p14.41( 87.95%)d 0.98(  5.95%)
                                           -0.0000 -0.0022  0.2470 -0.0155 -0.7033
                                           -0.0030  0.2267  0.0012  0.5773 -0.0070
                                           -0.0865 -0.1002  0.1454 -0.1442
   117. (0.00315) RY*( 2) C   9           s(  3.58%)p24.00( 85.84%)d 2.96( 10.59%)
                                           -0.0000  0.0442  0.1839 -0.0154 -0.5794
                                           -0.0165 -0.4634 -0.0238 -0.5539  0.0756
                                            0.0104  0.2816  0.1062  0.0974
   118. (0.00189) RY*( 3) C   9           s( 70.45%)p 0.16( 11.41%)d 0.26( 18.14%)
                                            0.0000 -0.0185  0.8391 -0.0065  0.2850
                                           -0.0155  0.1709 -0.0192  0.0546  0.1041
                                            0.1277  0.3545 -0.0438  0.1635
   119. (0.00173) RY*( 4) C   9           s(  0.35%)p99.99( 89.05%)d30.11( 10.60%)
                                           -0.0000 -0.0020  0.0593 -0.0034  0.1709
                                            0.0172 -0.7769 -0.0103  0.5072 -0.0662
                                            0.1262 -0.0931  0.1579  0.2283
   120. (0.00059) RY*( 5) C   9           s(  1.56%)p 0.32(  0.50%)d62.83( 97.94%)
                                           -0.0000  0.0041  0.1248 -0.0132  0.0505
                                           -0.0105 -0.0183 -0.0121 -0.0408 -0.5070
                                           -0.8060 -0.0094 -0.0226  0.2684
   121. (0.00047) RY*( 6) C   9           s(  0.02%)p 0.91(  0.01%)d99.99( 99.97%)
                                           -0.0000 -0.0009  0.0127 -0.0022  0.0065
                                            0.0070 -0.0046 -0.0044  0.0033  0.8052
                                           -0.3874 -0.2923 -0.0565  0.3357
   122. (0.00036) RY*( 7) C   9           s(  0.52%)p20.22( 10.42%)d99.99( 89.07%)
                                            0.0000  0.0013  0.0718  0.0027 -0.0276
                                           -0.0298  0.2438  0.0177 -0.2068 -0.1941
                                            0.2966 -0.4514  0.5479  0.5110
   123. (0.00026) RY*( 8) C   9           s(  4.79%)p 1.84(  8.83%)d18.02( 86.37%)
                                           -0.0000  0.0007  0.2189 -0.0212  0.2253
                                            0.0042 -0.1238  0.0027 -0.1477  0.1150
                                           -0.2409 -0.1968  0.5875 -0.6392
   124. (0.00023) RY*( 9) C   9           s( 12.78%)p 0.47(  6.05%)d 6.35( 81.17%)
                                           -0.0000  0.0173  0.3571  0.0017 -0.0624
                                            0.0015 -0.1565 -0.0047 -0.1791 -0.1501
                                            0.1184 -0.6693 -0.5396 -0.1896
   125. (0.00413) RY*( 1) C  10           s(  0.25%)p99.99( 95.15%)d18.78(  4.61%)
                                           -0.0000  0.0009  0.0495 -0.0052 -0.1905
                                           -0.0077 -0.4988 -0.0124 -0.8162  0.0890
                                            0.1582 -0.0663  0.0167 -0.0919
   126. (0.00378) RY*( 2) C  10           s(  0.02%)p99.99( 91.93%)d99.99(  8.05%)
                                           -0.0000  0.0000  0.0142  0.0021  0.1495
                                           -0.0101 -0.8233  0.0059  0.4680  0.2291
                                           -0.1363 -0.0353 -0.0902  0.0070
   127. (0.00165) RY*( 3) C  10           s( 63.77%)p 0.55( 35.10%)d 0.02(  1.12%)
                                           -0.0000  0.0183  0.7984  0.0005 -0.5708
                                            0.0017 -0.0029  0.0017  0.1586 -0.0435
                                           -0.0423  0.0485 -0.0316  0.0648
   128. (0.00017) RY*( 4) C  10           s( 33.73%)p 1.91( 64.31%)d 0.06(  1.96%)
                                           -0.0000 -0.0251  0.5802 -0.0161  0.7782
                                            0.0011  0.0434  0.0069 -0.1880 -0.0223
                                            0.0189  0.0516 -0.0887  0.0907
   129. (0.00004) RY*( 5) C  10           s(  0.01%)p 1.00(  3.13%)d30.99( 96.87%)
   130. (0.00001) RY*( 6) C  10           s(  0.23%)p26.32(  5.99%)d99.99( 93.78%)
   131. (0.00001) RY*( 7) C  10           s(  0.44%)p 0.82(  0.36%)d99.99( 99.20%)
   132. (0.00001) RY*( 8) C  10           s(  0.61%)p 5.06(  3.08%)d99.99( 96.32%)
   133. (0.00001) RY*( 9) C  10           s(  1.04%)p 1.00(  1.03%)d94.49( 97.93%)
   134. (0.00359) RY*( 1) C  11           s(  1.68%)p54.47( 91.51%)d 4.05(  6.81%)
                                           -0.0000  0.0004  0.1296  0.0159  0.9251
                                            0.0022  0.2098 -0.0003 -0.1227 -0.0936
                                           -0.2166 -0.0238  0.1085  0.0063
   135. (0.00297) RY*( 2) C  11           s(  0.39%)p99.99( 92.63%)d17.94(  6.98%)
                                           -0.0000 -0.0007  0.0624  0.0057  0.2373
                                           -0.0109 -0.8289  0.0051  0.4274  0.0053
                                           -0.0727  0.1187 -0.1157 -0.1924
   136. (0.00128) RY*( 3) C  11           s( 55.73%)p 0.79( 43.89%)d 0.01(  0.37%)
                                           -0.0000  0.0185  0.7463 -0.0033 -0.1234
                                            0.0036 -0.2850  0.0038 -0.5852  0.0063
                                           -0.0034 -0.0318  0.0439 -0.0272
   137. (0.00018) RY*( 4) C  11           s( 39.67%)p 1.46( 58.04%)d 0.06(  2.28%)
                                           -0.0000 -0.0220  0.6295  0.0050 -0.1053
                                           -0.0074  0.3710 -0.0155  0.6568 -0.0059
                                           -0.0462 -0.0446  0.0703 -0.1171
   138. (0.00004) RY*( 5) C  11           s(  0.00%)p 1.00(  4.35%)d22.01( 95.65%)
   139. (0.00004) RY*( 6) C  11           s(  0.24%)p21.74(  5.25%)d99.99( 94.51%)
   140. (0.00001) RY*( 7) C  11           s(  0.02%)p35.29(  0.82%)d99.99( 99.16%)
   141. (0.00001) RY*( 8) C  11           s(  1.11%)p 1.11(  1.23%)d88.24( 97.67%)
   142. (0.00001) RY*( 9) C  11           s(  1.23%)p 1.92(  2.37%)d78.25( 96.40%)
   143. (0.00152) RY*( 1) H  12           s( 98.41%)p 0.02(  1.59%)
                                            0.0044  0.9920  0.0195  0.0954  0.0799
   144. (0.00022) RY*( 2) H  12           s(  0.01%)p 1.00( 99.99%)
                                           -0.0001  0.0076  0.7392  0.2820 -0.6116
   145. (0.00014) RY*( 3) H  12           s(  0.15%)p99.99( 99.85%)
                                            0.0072  0.0381  0.5528 -0.7713  0.3130
   146. (0.00004) RY*( 4) H  12           s(  1.51%)p65.38( 98.49%)
   147. (0.00158) RY*( 1) H  13           s( 98.24%)p 0.02(  1.76%)
                                            0.0044  0.9912  0.0322  0.1199 -0.0463
   148. (0.00021) RY*( 2) H  13           s(  0.05%)p99.99( 99.95%)
                                            0.0009  0.0223 -0.9290 -0.0750 -0.3617
   149. (0.00013) RY*( 3) H  13           s(  0.07%)p99.99( 99.93%)
                                            0.0073  0.0263  0.3340 -0.5909 -0.7338
   150. (0.00004) RY*( 4) H  13           s(  1.71%)p57.46( 98.29%)
   151. (0.00249) RY*( 1) H  14           s( 99.43%)p 0.01(  0.57%)
                                            0.0035  0.9972 -0.0570  0.0130  0.0475
   152. (0.00022) RY*( 2) H  14           s(  0.11%)p99.99( 99.89%)
                                            0.0009  0.0326 -0.1803  0.2116 -0.9600
   153. (0.00014) RY*( 3) H  14           s(  0.00%)p 1.00(100.00%)
                                            0.0024  0.0004 -0.3275 -0.9338 -0.1443
   154. (0.00005) RY*( 4) H  14           s(  0.54%)p99.99( 99.46%)
   155. (0.00511) RY*( 1) H  15           s( 99.72%)p 0.00(  0.28%)
                                            0.0080  0.9985 -0.0152 -0.0387 -0.0334
   156. (0.00016) RY*( 2) H  15           s(  0.06%)p99.99( 99.94%)
                                           -0.0023  0.0249  0.3111  0.8630 -0.3972
   157. (0.00012) RY*( 3) H  15           s(  0.03%)p99.99( 99.97%)
                                            0.0013  0.0173 -0.8145  0.4573  0.3566
   158. (0.00004) RY*( 4) H  15           s(  0.28%)p99.99( 99.72%)
   159. (0.00227) RY*( 1) H  16           s( 99.41%)p 0.01(  0.59%)
                                            0.0056  0.9970 -0.0467  0.0610 -0.0019
   160. (0.00021) RY*( 2) H  16           s(  0.17%)p99.99( 99.83%)
                                            0.0025  0.0410 -0.2157 -0.8184  0.5310
   161. (0.00012) RY*( 3) H  16           s(  0.26%)p99.99( 99.74%)
                                            0.0020  0.0510  0.9628 -0.0892  0.2497
   162. (0.00005) RY*( 4) H  16           s(  0.24%)p99.99( 99.76%)
   163. (0.00185) RY*( 1) H  17           s( 76.76%)p 0.30( 23.24%)
                                            0.0117  0.8760 -0.3922 -0.1927  0.2038
   164. (0.00163) RY*( 2) H  17           s(  7.26%)p12.77( 92.74%)
                                            0.0059  0.2694  0.0744  0.0605 -0.9582
   165. (0.00091) RY*( 3) H  17           s( 12.63%)p 6.92( 87.37%)
                                            0.0086  0.3553  0.5218  0.7524  0.1880
   166. (0.00002) RY*( 4) H  17           s(  3.73%)p25.83( 96.27%)
   167. (0.00327) RY*( 1) H  18           s( 99.60%)p 0.00(  0.40%)
                                            0.0057  0.9980 -0.0223 -0.0531 -0.0267
   168. (0.00018) RY*( 2) H  18           s(  0.03%)p99.99( 99.97%)
                                           -0.0049  0.0158  0.3181 -0.2918  0.9019
   169. (0.00015) RY*( 3) H  18           s(  0.01%)p 1.00( 99.99%)
                                            0.0016  0.0094 -0.8513  0.3308  0.4071
   170. (0.00004) RY*( 4) H  18           s(  0.45%)p99.99( 99.55%)
   171. (0.00211) RY*( 1) H  19           s( 99.31%)p 0.01(  0.69%)
                                            0.0044  0.9965  0.0438 -0.0056  0.0704
   172. (0.00018) RY*( 2) H  19           s(  0.15%)p99.99( 99.85%)
                                           -0.0024  0.0391 -0.7178 -0.6763 -0.1606
   173. (0.00015) RY*( 3) H  19           s(  0.02%)p99.99( 99.98%)
                                            0.0029  0.0143 -0.6902  0.6666  0.2811
   174. (0.00004) RY*( 4) H  19           s(  0.60%)p99.99( 99.40%)
   175. (0.00254) RY*( 1) H  20           s( 99.90%)p 0.00(  0.10%)
                                            0.0061  0.9995  0.0207 -0.0218 -0.0079
   176. (0.00011) RY*( 2) H  20           s(  0.01%)p 1.00( 99.99%)
                                           -0.0052  0.0075 -0.8774 -0.4792 -0.0206
   177. (0.00011) RY*( 3) H  20           s(  0.03%)p99.99( 99.97%)
                                           -0.0037  0.0183 -0.1938  0.3152  0.9288
   178. (0.00005) RY*( 4) H  20           s(  0.14%)p99.99( 99.86%)
   179. (0.00159) RY*( 1) H  21           s( 99.34%)p 0.01(  0.66%)
                                            0.0038  0.9967  0.0805  0.0076 -0.0083
   180. (0.00016) RY*( 2) H  21           s(  0.39%)p99.99( 99.61%)
                                           -0.0075  0.0624 -0.8288 -0.0042 -0.5560
   181. (0.00015) RY*( 3) H  21           s(  0.07%)p99.99( 99.93%)
                                           -0.0037  0.0266 -0.2092 -0.9230  0.3218
   182. (0.00004) RY*( 4) H  21           s(  0.28%)p99.99( 99.72%)
   183. (0.00267) RY*( 1) H  22           s( 99.80%)p 0.00(  0.20%)
                                            0.0049  0.9990 -0.0435 -0.0074 -0.0048
   184. (0.00013) RY*( 2) H  22           s(  0.08%)p99.99( 99.92%)
                                           -0.0071  0.0273  0.7447 -0.6655 -0.0421
   185. (0.00013) RY*( 3) H  22           s(  0.04%)p99.99( 99.96%)
                                           -0.0056  0.0187  0.4210  0.5190 -0.7437
   186. (0.00004) RY*( 4) H  22           s(  0.16%)p99.99( 99.84%)
   187. (0.00282) RY*( 1) H  23           s( 99.94%)p 0.00(  0.06%)
                                            0.0064  0.9997  0.0165  0.0138 -0.0135
   188. (0.00012) RY*( 2) H  23           s(  0.00%)p 1.00(100.00%)
                                           -0.0018  0.0062 -0.5495 -0.4697 -0.6909
   189. (0.00010) RY*( 3) H  23           s(  0.02%)p99.99( 99.98%)
   190. (0.00005) RY*( 4) H  23           s(  0.13%)p99.99( 99.87%)
   191. (0.00115) RY*( 1) H  24           s( 98.30%)p 0.02(  1.70%)
                                            0.0043  0.9915  0.0258 -0.0598 -0.1129
   192. (0.00022) RY*( 2) H  24           s(  0.00%)p 1.00(100.00%)
                                            0.0002  0.0009  0.1609 -0.8528  0.4968
   193. (0.00015) RY*( 3) H  24           s(  0.15%)p99.99( 99.85%)
                                           -0.0068  0.0385  0.8652  0.3633  0.3433
   194. (0.00004) RY*( 4) H  24           s(  1.63%)p60.53( 98.37%)
   195. (0.00174) RY*( 1) H  25           s( 98.35%)p 0.02(  1.65%)
                                            0.0046  0.9917  0.0958  0.0840 -0.0162
   196. (0.00022) RY*( 2) H  25           s(  0.01%)p 1.00( 99.99%)
                                            0.0001  0.0093 -0.2249 -0.0411 -0.9735
   197. (0.00013) RY*( 3) H  25           s(  0.13%)p99.99( 99.87%)
                                            0.0067  0.0355 -0.8196  0.5469  0.1666
   198. (0.00004) RY*( 4) H  25           s(  1.59%)p62.02( 98.41%)
   199. (0.00177) RY*( 1) H  26           s( 98.40%)p 0.02(  1.60%)
                                            0.0046  0.9919  0.1151 -0.0202  0.0486
   200. (0.00021) RY*( 2) H  26           s(  0.02%)p99.99( 99.98%)
                                            0.0003  0.0123 -0.0587 -0.8769 -0.4769
   201. (0.00013) RY*( 3) H  26           s(  0.12%)p99.99( 99.88%)
                                            0.0069  0.0337 -0.6406 -0.3326  0.6913
   202. (0.00004) RY*( 4) H  26           s(  1.55%)p63.65( 98.45%)
   203. (0.00213) RY*( 1) H  27           s( 99.23%)p 0.01(  0.77%)
                                            0.0041  0.9961 -0.0852  0.0060  0.0202
   204. (0.00023) RY*( 2) H  27           s(  0.04%)p99.99( 99.96%)
                                           -0.0021  0.0202  0.3093 -0.7816  0.5413
   205. (0.00017) RY*( 3) H  27           s(  0.17%)p99.99( 99.83%)
                                           -0.0093  0.0405  0.6329  0.5941  0.4947
   206. (0.00006) RY*( 4) H  27           s(  0.63%)p99.99( 99.37%)
   207. (0.00166) RY*( 1) H  28           s( 98.29%)p 0.02(  1.71%)
                                            0.0045  0.9914  0.0381  0.1115  0.0572
   208. (0.00022) RY*( 2) H  28           s(  0.03%)p99.99( 99.97%)
                                            0.0010  0.0176 -0.9117  0.2992 -0.2810
   209. (0.00013) RY*( 3) H  28           s(  0.13%)p99.99( 99.87%)
                                            0.0059  0.0361  0.3118  0.0579 -0.9477
   210. (0.00004) RY*( 4) H  28           s(  1.63%)p60.49( 98.37%)
   211. (0.00178) RY*( 1) H  29           s( 98.23%)p 0.02(  1.77%)
                                            0.0048  0.9911  0.0677  0.0109  0.1139
   212. (0.00022) RY*( 2) H  29           s(  0.08%)p99.99( 99.92%)
                                            0.0003  0.0282 -0.7517 -0.6057  0.2592
   213. (0.00013) RY*( 3) H  29           s(  0.14%)p99.99( 99.86%)
                                            0.0057  0.0369  0.4295 -0.7475 -0.5053
   214. (0.00004) RY*( 4) H  29           s(  1.63%)p60.46( 98.37%)
   215. (0.01573) BD*( 1) C   1 - C   2  
                ( 50.69%)   0.7120* C   1 s( 30.50%)p 2.28( 69.46%)d 0.00(  0.04%)
                                            0.0005  0.5522 -0.0031  0.1660 -0.0094
                                           -0.7967  0.0042 -0.1794 -0.0094 -0.0063
                                           -0.0013  0.0067 -0.0150 -0.0089
                ( 49.31%)  -0.7022* C   2 s( 26.66%)p 2.75( 73.29%)d 0.00(  0.05%)
                                            0.0001  0.5161  0.0155 -0.1621 -0.0102
                                            0.8151  0.0076  0.2045 -0.0154 -0.0071
                                           -0.0013  0.0086 -0.0159 -0.0089
   216. (0.00895) BD*( 1) C   1 - H  12  
                ( 39.24%)   0.6264* C   1 s( 23.46%)p 3.26( 76.50%)d 0.00(  0.04%)
                                            0.0000 -0.4843  0.0020 -0.4556  0.0064
                                           -0.2744 -0.0202 -0.6940  0.0004 -0.0061
                                           -0.0144 -0.0088 -0.0035 -0.0096
                ( 60.76%)  -0.7795* H  12 s( 99.92%)p 0.00(  0.08%)
                                           -0.9996  0.0015  0.0142  0.0097  0.0218
   217. (0.00637) BD*( 1) C   1 - H  13  
                ( 38.98%)   0.6244* C   1 s( 23.16%)p 3.32( 76.80%)d 0.00(  0.04%)
                                           -0.0000 -0.4812 -0.0036 -0.1964  0.0082
                                           -0.5258 -0.0102  0.6728 -0.0087 -0.0049
                                            0.0058  0.0168  0.0048 -0.0080
                ( 61.02%)  -0.7811* H  13 s( 99.92%)p 0.00(  0.08%)
                                           -0.9996  0.0011  0.0060  0.0174 -0.0212
   218. (0.00654) BD*( 1) C   1 - H  14  
                ( 39.60%)   0.6292* C   1 s( 22.81%)p 3.38( 77.14%)d 0.00(  0.04%)
                                           -0.0000  0.4776  0.0023 -0.8518  0.0041
                                            0.1127  0.0181  0.1811 -0.0013 -0.0042
                                           -0.0073  0.0005  0.0170 -0.0087
                ( 60.40%)  -0.7772* H  14 s( 99.92%)p 0.00(  0.08%)
                                            0.9996 -0.0017  0.0265 -0.0058 -0.0054
   219. (0.04339) BD*( 1) C   2 - C   3  
                ( 48.94%)   0.6996* C   2 s( 25.70%)p 2.89( 74.26%)d 0.00(  0.05%)
                                           -0.0001 -0.5069  0.0000  0.2660  0.0246
                                            0.5307 -0.0044 -0.6241  0.0043 -0.0067
                                            0.0083  0.0167  0.0055 -0.0055
                ( 51.06%)  -0.7145* C   3 s( 28.93%)p 2.46( 71.02%)d 0.00(  0.05%)
                                           -0.0003 -0.5378  0.0088 -0.2580  0.0194
                                           -0.5095  0.0030  0.6194 -0.0034 -0.0064
                                            0.0090  0.0170  0.0055 -0.0054
   220. (0.02739) BD*( 1) C   2 - C   8  
                ( 49.82%)   0.7058* C   2 s( 27.58%)p 2.62( 72.38%)d 0.00(  0.04%)
                                           -0.0001 -0.5251  0.0030 -0.8212  0.0071
                                            0.1239 -0.0165  0.1822  0.0231  0.0051
                                            0.0070 -0.0010 -0.0165  0.0086
                ( 50.18%)  -0.7084* C   8 s( 27.47%)p 2.64( 72.48%)d 0.00(  0.05%)
                                           -0.0002 -0.5242 -0.0007  0.8022  0.0039
                                           -0.1719 -0.0286 -0.2231  0.0327  0.0036
                                            0.0110 -0.0002 -0.0165  0.0084
   221. (0.02262) BD*( 1) C   2 - H  15  
                ( 37.99%)   0.6164* C   2 s( 19.98%)p 4.00( 79.98%)d 0.00(  0.04%)
                                            0.0003 -0.4469  0.0083  0.4771 -0.0036
                                            0.1941 -0.0096  0.7310 -0.0050 -0.0047
                                           -0.0157 -0.0073 -0.0046 -0.0103
                ( 62.01%)  -0.7875* H  15 s( 99.92%)p 0.00(  0.08%)
                                           -0.9996  0.0067 -0.0159 -0.0077 -0.0231
   222. (0.02517) BD*( 1) C   3 - O   4  
                ( 67.94%)   0.8243* C   3 s( 19.89%)p 4.01( 79.82%)d 0.01(  0.28%)
                                            0.0000  0.4440  0.0427 -0.8058 -0.0338
                                           -0.3193 -0.0221 -0.2129  0.0024  0.0291
                                            0.0186  0.0081  0.0328 -0.0220
                ( 32.06%)  -0.5662* O   4 s( 33.64%)p 1.97( 66.29%)d 0.00(  0.07%)
                                           -0.0001  0.5800  0.0001  0.7133 -0.0004
                                            0.3363 -0.0055  0.2027  0.0016  0.0190
                                            0.0081  0.0065  0.0035 -0.0136
   223. (0.02553) BD*( 1) C   3 - C   5  
                ( 49.96%)   0.7068* C   3 s( 28.40%)p 2.52( 71.55%)d 0.00(  0.05%)
                                            0.0000 -0.5329 -0.0044 -0.5166  0.0293
                                            0.6539  0.0072 -0.1408 -0.0162  0.0183
                                           -0.0034  0.0048  0.0054  0.0093
                ( 50.04%)  -0.7074* C   5 s( 27.06%)p 2.69( 72.89%)d 0.00(  0.05%)
                                           -0.0003 -0.5202 -0.0035  0.5107  0.0272
                                           -0.6651  0.0070  0.1571 -0.0172  0.0170
                                           -0.0048  0.0066  0.0050  0.0091
   224. (0.03130) BD*( 1) C   3 - H  16  
                ( 40.11%)   0.6333* C   3 s( 22.68%)p 3.41( 77.26%)d 0.00(  0.05%)
                                            0.0002 -0.4760  0.0160  0.1153  0.0127
                                           -0.4570  0.0159 -0.7416 -0.0018  0.0036
                                            0.0035 -0.0172  0.0065 -0.0131
                ( 59.89%)  -0.7739* H  16 s( 99.92%)p 0.00(  0.08%)
                                           -0.9996  0.0047 -0.0032  0.0139  0.0244
   225. (0.00735) BD*( 1) O   4 - H  17  
                ( 27.18%)   0.5213* O   4 s( 19.36%)p 4.16( 80.55%)d 0.00(  0.08%)
                                           -0.0002 -0.4396 -0.0187  0.6297  0.0378
                                           -0.6321 -0.0090  0.0893  0.0078  0.0205
                                           -0.0001  0.0013  0.0152  0.0138
                ( 72.82%)  -0.8534* H  17 s( 99.63%)p 0.00(  0.37%)
                                           -0.9981  0.0040 -0.0442  0.0417 -0.0059
   226. (0.01785) BD*( 1) C   5 - C   6  
                ( 50.28%)   0.7091* C   5 s( 28.64%)p 2.49( 71.32%)d 0.00(  0.04%)
                                            0.0002  0.5352 -0.0024  0.7586  0.0109
                                            0.0786 -0.0305 -0.3611  0.0125  0.0040
                                           -0.0139 -0.0018  0.0133 -0.0045
                ( 49.72%)  -0.7051* C   6 s( 26.98%)p 2.70( 72.97%)d 0.00(  0.05%)
                                            0.0000  0.5195  0.0022 -0.7503  0.0114
                                           -0.0798 -0.0468  0.3969  0.0237 -0.0004
                                           -0.0139 -0.0007  0.0161 -0.0062
   227. (0.01324) BD*( 1) C   5 - H  18  
                ( 37.81%)   0.6149* C   5 s( 21.94%)p 3.56( 78.02%)d 0.00(  0.04%)
                                           -0.0001  0.4684 -0.0001 -0.3923  0.0030
                                           -0.7361 -0.0024 -0.2896  0.0223  0.0130
                                            0.0056  0.0104 -0.0076 -0.0055
                ( 62.19%)  -0.7886* H  18 s( 99.92%)p 0.00(  0.08%)
                                            0.9996 -0.0039  0.0148  0.0236  0.0079
   228. (0.01273) BD*( 1) C   5 - H  19  
                ( 38.71%)   0.6221* C   5 s( 22.21%)p 3.50( 77.75%)d 0.00(  0.04%)
                                            0.0002 -0.4713 -0.0022 -0.0918  0.0087
                                            0.0923  0.0178 -0.8718  0.0074 -0.0007
                                           -0.0041  0.0027  0.0005 -0.0200
                ( 61.29%)  -0.7829* H  19 s( 99.92%)p 0.00(  0.08%)
                                           -0.9996  0.0023  0.0021 -0.0052  0.0279
   229. (0.01412) BD*( 1) C   6 - C   7  
                ( 49.88%)   0.7062* C   6 s( 23.28%)p 3.29( 76.66%)d 0.00(  0.06%)
                                           -0.0000 -0.4824  0.0086  0.1196 -0.0191
                                            0.0120  0.0522  0.8655  0.0081 -0.0001
                                           -0.0069  0.0070 -0.0006 -0.0217
                ( 50.12%)  -0.7080* C   7 s( 25.13%)p 2.98( 74.82%)d 0.00(  0.05%)
                                           -0.0002 -0.5011  0.0122 -0.1222 -0.0056
                                            0.3306  0.0397 -0.7888  0.0148  0.0019
                                           -0.0058  0.0066  0.0003 -0.0211
   230. (0.03468) BD*( 1) C   6 - C   9  
                ( 50.65%)   0.7117* C   6 s( 24.66%)p 3.05( 75.29%)d 0.00(  0.05%)
                                            0.0003  0.4963 -0.0157  0.3811  0.0291
                                            0.7475 -0.0294  0.2157  0.0274  0.0131
                                            0.0005  0.0035 -0.0154 -0.0105
                ( 49.35%)  -0.7025* C   9 s( 23.16%)p 3.32( 76.78%)d 0.00(  0.05%)
                                            0.0001  0.4810 -0.0169 -0.2499  0.0266
                                           -0.8346 -0.0017  0.0839  0.0324  0.0131
                                            0.0017  0.0021 -0.0146 -0.0122
   231. (0.02513) BD*( 1) C   6 - H  20  
                ( 38.19%)   0.6180* C   6 s( 24.65%)p 3.05( 75.31%)d 0.00(  0.03%)
                                           -0.0002  0.4962  0.0181  0.5252 -0.0106
                                           -0.6573  0.0041  0.2123 -0.0037 -0.0145
                                            0.0045 -0.0065 -0.0036 -0.0075
                ( 61.81%)  -0.7862* H  20 s( 99.91%)p 0.00(  0.09%)
                                            0.9995 -0.0053 -0.0180  0.0223 -0.0073
   232. (0.01126) BD*( 1) C   7 - C   8  
                ( 50.46%)   0.7103* C   7 s( 25.07%)p 2.99( 74.88%)d 0.00(  0.05%)
                                           -0.0003 -0.5005  0.0127  0.1051  0.0005
                                           -0.8560 -0.0040 -0.0566  0.0421  0.0022
                                            0.0013 -0.0103  0.0186  0.0085
                ( 49.54%)  -0.7039* C   8 s( 22.99%)p 3.35( 76.95%)d 0.00(  0.06%)
                                            0.0000 -0.4794  0.0054 -0.0397 -0.0058
                                            0.7828 -0.0221  0.3899  0.0516  0.0022
                                           -0.0003 -0.0114  0.0186  0.0100
   233. (0.01176) BD*( 1) C   7 - H  21  
                ( 38.71%)   0.6222* C   7 s( 24.42%)p 3.09( 75.54%)d 0.00(  0.04%)
                                            0.0001 -0.4940 -0.0113 -0.6937  0.0213
                                            0.1715  0.0150  0.4937  0.0175  0.0044
                                            0.0148 -0.0025 -0.0122  0.0024
                ( 61.29%)  -0.7829* H  21 s( 99.92%)p 0.00(  0.08%)
                                           -0.9996  0.0020  0.0213 -0.0070 -0.0180
   234. (0.01572) BD*( 1) C   7 - H  22  
                ( 38.80%)   0.6229* C   7 s( 25.12%)p 2.98( 74.84%)d 0.00(  0.04%)
                                           -0.0001  0.5012  0.0087 -0.7010  0.0220
                                           -0.3560 -0.0087 -0.3597 -0.0194  0.0108
                                            0.0098  0.0054  0.0091 -0.0050
                ( 61.20%)  -0.7823* H  22 s( 99.92%)p 0.00(  0.08%)
                                            0.9996 -0.0038  0.0220  0.0129  0.0139
   235. (0.03507) BD*( 1) C   8 - C   9  
                ( 50.49%)   0.7106* C   8 s( 24.67%)p 3.05( 75.28%)d 0.00(  0.05%)
                                            0.0003  0.4965 -0.0142  0.5166  0.0168
                                           -0.0138  0.0429  0.6952 -0.0163 -0.0056
                                            0.0179 -0.0060  0.0051  0.0105
                ( 49.51%)  -0.7036* C   9 s( 23.20%)p 3.31( 76.74%)d 0.00(  0.05%)
                                            0.0001  0.4815 -0.0158 -0.4874  0.0198
                                            0.3609  0.0356 -0.6307  0.0108 -0.0045
                                            0.0183 -0.0082  0.0060  0.0089
   236. (0.02560) BD*( 1) C   8 - H  23  
                ( 38.20%)   0.6180* C   8 s( 24.48%)p 3.08( 75.49%)d 0.00(  0.03%)
                                            0.0002 -0.4944 -0.0170 -0.2948  0.0025
                                           -0.5959  0.0096  0.5593  0.0003 -0.0068
                                            0.0071  0.0145  0.0056 -0.0020
                ( 61.80%)  -0.7861* H  23 s( 99.91%)p 0.00(  0.09%)
                                           -0.9995  0.0057  0.0101  0.0201 -0.0191
   237. (0.02126) BD*( 1) C   9 - C  10  
                ( 48.78%)   0.6984* C   9 s( 25.96%)p 2.85( 74.00%)d 0.00(  0.05%)
                                           -0.0001 -0.5094 -0.0105 -0.8265 -0.0068
                                           -0.0227 -0.0112  0.2363 -0.0165 -0.0009
                                            0.0103 -0.0009 -0.0176  0.0077
                ( 51.22%)  -0.7157* C  10 s( 30.88%)p 2.24( 69.08%)d 0.00(  0.04%)
                                           -0.0006 -0.5556  0.0065  0.8048 -0.0073
                                            0.0397 -0.0011 -0.2038 -0.0000 -0.0013
                                            0.0085  0.0004 -0.0160  0.0080
   238. (0.02911) BD*( 1) C   9 - C  11  
                ( 49.17%)   0.7012* C   9 s( 27.53%)p 2.63( 72.43%)d 0.00(  0.04%)
                                           -0.0001 -0.5242 -0.0219  0.1251 -0.0087
                                           -0.4132 -0.0059 -0.7333 -0.0043  0.0011
                                            0.0033 -0.0157  0.0027 -0.0127
                ( 50.83%)  -0.7129* C  11 s( 30.86%)p 2.24( 69.10%)d 0.00(  0.04%)
                                           -0.0004 -0.5555  0.0038 -0.0635  0.0000
                                            0.4007 -0.0017  0.7255 -0.0027  0.0015
                                            0.0024 -0.0141  0.0040 -0.0125
   239. (0.00693) BD*( 1) C  10 - H  24  
                ( 39.11%)   0.6254* C  10 s( 23.60%)p 3.24( 76.36%)d 0.00(  0.04%)
                                            0.0000 -0.4857 -0.0034 -0.1653 -0.0213
                                            0.4127 -0.0055  0.7520 -0.0026  0.0035
                                            0.0058 -0.0140  0.0039 -0.0127
                ( 60.89%)  -0.7803* H  24 s( 99.92%)p 0.00(  0.08%)
                                           -0.9996  0.0007  0.0069 -0.0128 -0.0238
   240. (0.00732) BD*( 1) C  10 - H  25  
                ( 39.14%)   0.6256* C  10 s( 22.71%)p 3.40( 77.25%)d 0.00(  0.04%)
                                            0.0001 -0.4765 -0.0021 -0.2649 -0.0177
                                           -0.8329  0.0058  0.0908  0.0061 -0.0102
                                            0.0008  0.0034  0.0150  0.0094
                ( 60.86%)  -0.7801* H  25 s( 99.92%)p 0.00(  0.08%)
                                           -0.9996  0.0015  0.0088  0.0263 -0.0033
   241. (0.00737) BD*( 1) C  10 - H  26  
                ( 39.12%)   0.6255* C  10 s( 22.73%)p 3.40( 77.23%)d 0.00(  0.04%)
                                            0.0001 -0.4767 -0.0024 -0.5041 -0.0158
                                            0.3657 -0.0022 -0.6197  0.0113  0.0086
                                           -0.0148  0.0102 -0.0021 -0.0054
                ( 60.88%)  -0.7803* H  26 s( 99.92%)p 0.00(  0.08%)
                                           -0.9996  0.0015  0.0163 -0.0119  0.0193
   242. (0.00972) BD*( 1) C  11 - H  27  
                ( 39.24%)   0.6264* C  11 s( 23.99%)p 3.17( 75.97%)d 0.00(  0.04%)
                                           -0.0000  0.4898  0.0023 -0.8169  0.0095
                                            0.0010  0.0094  0.3029  0.0200 -0.0005
                                           -0.0119 -0.0010  0.0152 -0.0069
                ( 60.76%)  -0.7795* H  27 s( 99.93%)p 0.00(  0.07%)
                                            0.9996 -0.0018  0.0245 -0.0009 -0.0114
   243. (0.00732) BD*( 1) C  11 - H  28  
                ( 39.00%)   0.6245* C  11 s( 22.60%)p 3.42( 77.36%)d 0.00(  0.04%)
                                            0.0001 -0.4754 -0.0009 -0.2582  0.0024
                                           -0.8372 -0.0027  0.0758 -0.0182 -0.0099
                                            0.0005  0.0034  0.0142  0.0105
                ( 61.00%)  -0.7810* H  28 s( 99.92%)p 0.00(  0.08%)
                                           -0.9996  0.0014  0.0082  0.0264 -0.0018
   244. (0.00829) BD*( 1) C  11 - H  29  
                ( 38.92%)   0.6238* C  11 s( 22.47%)p 3.45( 77.49%)d 0.00(  0.04%)
                                            0.0001 -0.4740 -0.0023 -0.5111  0.0074
                                            0.3715 -0.0121 -0.6127 -0.0128  0.0084
                                           -0.0144  0.0109 -0.0029 -0.0041
                ( 61.08%)  -0.7816* H  29 s( 99.92%)p 0.00(  0.08%)
                                           -0.9996  0.0016  0.0160 -0.0117  0.0198


 NHO Directionality and "Bond Bending" (deviations from line of nuclear centers)

         [Thresholds for printing:  angular deviation  >  1.0 degree]
                                    hybrid p-character > 25.0%
                                    orbital occupancy  >  0.10e

                                Line of Centers        Hybrid 1              Hybrid 2
                                ---------------  -------------------   ------------------
                NBO               Theta   Phi    Theta   Phi    Dev    Theta   Phi    Dev
 ========================================================================================
     2. BD (   1) C   1 - H  12    37.6   31.3    37.8   33.3   1.2      --     --    --
     3. BD (   1) C   1 - H  13   140.3   69.4   139.5   70.7   1.1      --     --    --
     4. BD (   1) C   1 - H  14    78.1  172.3    78.2  171.2   1.1      --     --    --
     5. BD (   1) C   2 - C   3    44.8  242.8    44.1  241.1   1.3    137.7   64.8   2.8
     6. BD (   1) C   2 - C   8   104.0  349.9   104.0  352.5   2.5     77.1  166.0   4.0
     7. BD (   1) C   2 - H  15   144.3  203.9   145.0  201.3   1.7      --     --    --
     8. BD (   1) C   3 - O   4   103.4  203.5   103.1  202.1   1.3     75.4   24.9   1.8
     9. BD (   1) C   3 - C   5    79.3  308.6    79.2  306.4   2.2     99.3  129.3   1.5
    10. BD (   1) C   3 - H  16    32.6  100.1    31.7  106.2   3.3      --     --    --
    11. BD (   1) O   4 - H  17    94.6  130.9    96.0  136.2   5.5      --     --    --
    12. BD (   1) C   5 - C   6   116.3    5.4   114.3    3.6   2.6     60.7  189.7   4.8
    13. BD (   1) C   5 - H  18   109.6  241.2   107.8  242.2   2.1      --     --    --
    15. BD (   1) C   6 - C   7   166.4  128.3   172.2  212.5  15.0     26.8  289.0  14.6
    16. BD (   1) C   6 - C   9    85.2   68.1    73.6   60.3  13.9     82.3  255.1  14.2
    18. BD (   1) C   7 - C   8    74.7   94.5    89.0   97.0  14.5    120.1  273.4  14.8
    19. BD (   1) C   7 - H  21   124.7  346.0   126.2  344.5   2.0      --     --    --
    20. BD (   1) C   7 - H  22   114.8  207.2   116.2  208.2   1.7      --     --    --
    21. BD (   1) C   8 - C   9    38.8  340.4    38.2    3.1  14.1    135.3  139.7  14.9
    22. BD (   1) C   8 - H  23   129.7   64.4   130.5   63.5   1.1      --     --    --
    24. BD (   1) C   9 - C  11    29.6  101.8    30.5  105.5   2.1    150.8  279.0   1.4
    25. BD (   1) C  10 - H  24   149.4  292.4   149.1  294.6   1.2      --     --    --
    26. BD (   1) C  10 - H  25    95.9   72.7    96.3   71.1   1.6      --     --    --
    27. BD (   1) C  10 - H  26    44.9  323.6    46.2  325.0   1.7      --     --    --
    28. BD (   1) C  11 - H  27    69.1  179.7    68.2  179.3   1.0      --     --    --
    29. BD (   1) C  11 - H  28    95.1   72.8    93.8   73.1   1.3      --     --    --
    30. BD (   1) C  11 - H  29    46.0  323.7    44.7  324.5   1.4      --     --    --
    42. LP (   1) O   4             --     --    101.1  254.2   --       --     --    --
    43. LP (   2) O   4             --     --     15.1  205.4   --       --     --    --


 Second Order Perturbation Theory Analysis of Fock Matrix in NBO Basis

     Threshold for printing:   0.50 kcal/mol
                                                                              E(2)  E(j)-E(i) F(i,j)
         Donor NBO (i)                     Acceptor NBO (j)                 kcal/mol   a.u.    a.u. 
 ===================================================================================================

 within unit  1
   1. BD (   1) C   1 - C   2        / 63. RY*(   2) C   3                    0.69    1.54    0.029
   1. BD (   1) C   1 - C   2        /107. RY*(   1) C   8                    1.06    1.61    0.037
   1. BD (   1) C   1 - C   2        /216. BD*(   1) C   1 - H  12            0.60    1.04    0.022
   1. BD (   1) C   1 - C   2        /217. BD*(   1) C   1 - H  13            0.68    1.04    0.024
   1. BD (   1) C   1 - C   2        /218. BD*(   1) C   1 - H  14            0.61    1.03    0.022
   1. BD (   1) C   1 - C   2        /219. BD*(   1) C   2 - C   3            1.10    0.96    0.029
   1. BD (   1) C   1 - C   2        /220. BD*(   1) C   2 - C   8            1.53    1.00    0.035
   1. BD (   1) C   1 - C   2        /221. BD*(   1) C   2 - H  15            0.77    1.04    0.025
   1. BD (   1) C   1 - C   2        /223. BD*(   1) C   3 - C   5            1.48    0.98    0.034
   1. BD (   1) C   1 - C   2        /232. BD*(   1) C   7 - C   8            1.79    0.95    0.037
   2. BD (   1) C   1 - H  12        / 54. RY*(   2) C   2                    0.98    1.36    0.033
   2. BD (   1) C   1 - H  12        /221. BD*(   1) C   2 - H  15            2.80    0.94    0.046
   3. BD (   1) C   1 - H  13        /219. BD*(   1) C   2 - C   3            3.62    0.86    0.050
   4. BD (   1) C   1 - H  14        /220. BD*(   1) C   2 - C   8            3.54    0.89    0.050
   5. BD (   1) C   2 - C   3        / 44. RY*(   1) C   1                    0.88    1.36    0.031
   5. BD (   1) C   2 - C   3        / 71. RY*(   1) O   4                    1.09    1.73    0.039
   5. BD (   1) C   2 - C   3        / 81. RY*(   2) C   5                    0.53    1.30    0.024
   5. BD (   1) C   2 - C   3        / 82. RY*(   3) C   5                    0.53    1.31    0.024
   5. BD (   1) C   2 - C   3        /107. RY*(   1) C   8                    0.58    1.59    0.027
   5. BD (   1) C   2 - C   3        /215. BD*(   1) C   1 - C   2            1.12    0.98    0.030
   5. BD (   1) C   2 - C   3        /217. BD*(   1) C   1 - H  13            1.63    1.02    0.037
   5. BD (   1) C   2 - C   3        /220. BD*(   1) C   2 - C   8            1.48    0.98    0.034
   5. BD (   1) C   2 - C   3        /221. BD*(   1) C   2 - H  15            0.80    1.03    0.026
   5. BD (   1) C   2 - C   3        /223. BD*(   1) C   3 - C   5            1.15    0.96    0.030
   5. BD (   1) C   2 - C   3        /228. BD*(   1) C   5 - H  19            1.02    1.03    0.029
   5. BD (   1) C   2 - C   3        /236. BD*(   1) C   8 - H  23            1.93    1.05    0.040
   6. BD (   1) C   2 - C   8        / 44. RY*(   1) C   1                    0.79    1.36    0.029
   6. BD (   1) C   2 - C   8        / 98. RY*(   1) C   7                    1.13    1.73    0.040
   6. BD (   1) C   2 - C   8        /116. RY*(   1) C   9                    1.06    1.65    0.038
   6. BD (   1) C   2 - C   8        /215. BD*(   1) C   1 - C   2            1.40    0.98    0.033
   6. BD (   1) C   2 - C   8        /218. BD*(   1) C   1 - H  14            1.66    1.01    0.037
   6. BD (   1) C   2 - C   8        /219. BD*(   1) C   2 - C   3            1.09    0.95    0.029
   6. BD (   1) C   2 - C   8        /221. BD*(   1) C   2 - H  15            0.85    1.03    0.026
   6. BD (   1) C   2 - C   8        /222. BD*(   1) C   3 - O   4            1.41    0.88    0.032
   6. BD (   1) C   2 - C   8        /232. BD*(   1) C   7 - C   8            1.20    0.94    0.030
   6. BD (   1) C   2 - C   8        /233. BD*(   1) C   7 - H  21            1.78    1.05    0.039
   6. BD (   1) C   2 - C   8        /235. BD*(   1) C   8 - C   9            1.57    0.93    0.034
   6. BD (   1) C   2 - C   8        /236. BD*(   1) C   8 - H  23            0.70    1.05    0.024
   6. BD (   1) C   2 - C   8        /237. BD*(   1) C   9 - C  10            1.68    0.97    0.036
   7. BD (   1) C   2 - H  15        / 45. RY*(   2) C   1                    0.54    1.29    0.024
   7. BD (   1) C   2 - H  15        / 62. RY*(   1) C   3                    0.57    1.27    0.024
   7. BD (   1) C   2 - H  15        /216. BD*(   1) C   1 - H  12            3.48    0.91    0.051
   7. BD (   1) C   2 - H  15        /220. BD*(   1) C   2 - C   8            0.66    0.87    0.021
   7. BD (   1) C   2 - H  15        /222. BD*(   1) C   3 - O   4            2.13    0.77    0.036
   7. BD (   1) C   2 - H  15        /223. BD*(   1) C   3 - C   5            0.53    0.85    0.019
   7. BD (   1) C   2 - H  15        /224. BD*(   1) C   3 - H  16            1.70    0.91    0.035
   7. BD (   1) C   2 - H  15        /235. BD*(   1) C   8 - C   9            4.09    0.81    0.052
   8. BD (   1) C   3 - O   4        /220. BD*(   1) C   2 - C   8            0.85    1.22    0.029
   8. BD (   1) C   3 - O   4        /226. BD*(   1) C   5 - C   6            0.97    1.23    0.031
   9. BD (   1) C   3 - C   5        / 55. RY*(   3) C   2                    0.59    1.28    0.025
   9. BD (   1) C   3 - C   5        / 72. RY*(   2) O   4                    1.09    2.00    0.042
   9. BD (   1) C   3 - C   5        / 89. RY*(   1) C   6                    0.52    1.70    0.027
   9. BD (   1) C   3 - C   5        / 90. RY*(   2) C   6                    0.69    1.37    0.028
   9. BD (   1) C   3 - C   5        /215. BD*(   1) C   1 - C   2            1.44    0.98    0.034
   9. BD (   1) C   3 - C   5        /219. BD*(   1) C   2 - C   3            1.15    0.95    0.030
   9. BD (   1) C   3 - C   5        /224. BD*(   1) C   3 - H  16            0.71    1.03    0.024
   9. BD (   1) C   3 - C   5        /225. BD*(   1) O   4 - H  17            1.98    1.01    0.040
   9. BD (   1) C   3 - C   5        /226. BD*(   1) C   5 - C   6            1.18    0.99    0.031
   9. BD (   1) C   3 - C   5        /227. BD*(   1) C   5 - H  18            0.66    1.04    0.023
   9. BD (   1) C   3 - C   5        /228. BD*(   1) C   5 - H  19            0.62    1.04    0.023
   9. BD (   1) C   3 - C   5        /231. BD*(   1) C   6 - H  20            1.83    1.06    0.039
  10. BD (   1) C   3 - H  16        / 71. RY*(   1) O   4                    0.51    1.64    0.026
  10. BD (   1) C   3 - H  16        / 80. RY*(   1) C   5                    0.79    1.49    0.031
  10. BD (   1) C   3 - H  16        /220. BD*(   1) C   2 - C   8            0.72    0.89    0.023
  10. BD (   1) C   3 - H  16        /221. BD*(   1) C   2 - H  15            1.54    0.94    0.034
  10. BD (   1) C   3 - H  16        /226. BD*(   1) C   5 - C   6            0.84    0.90    0.024
  10. BD (   1) C   3 - H  16        /227. BD*(   1) C   5 - H  18            1.27    0.95    0.031
  10. BD (   1) C   3 - H  16        /242. BD*(   1) C  11 - H  27            0.81    0.95    0.025
  11. BD (   1) O   4 - H  17        / 62. RY*(   1) C   3                    0.88    1.50    0.032
  11. BD (   1) O   4 - H  17        /223. BD*(   1) C   3 - C   5            3.07    1.07    0.051
  12. BD (   1) C   5 - C   6        / 98. RY*(   1) C   7                    1.10    1.73    0.039
  12. BD (   1) C   5 - C   6        /116. RY*(   1) C   9                    0.86    1.65    0.034
  12. BD (   1) C   5 - C   6        /222. BD*(   1) C   3 - O   4            1.06    0.89    0.027
  12. BD (   1) C   5 - C   6        /223. BD*(   1) C   3 - C   5            0.87    0.97    0.026
  12. BD (   1) C   5 - C   6        /227. BD*(   1) C   5 - H  18            0.73    1.04    0.025
  12. BD (   1) C   5 - C   6        /228. BD*(   1) C   5 - H  19            0.76    1.04    0.025
  12. BD (   1) C   5 - C   6        /229. BD*(   1) C   6 - C   7            1.13    0.95    0.029
  12. BD (   1) C   5 - C   6        /230. BD*(   1) C   6 - C   9            1.46    0.94    0.033
  12. BD (   1) C   5 - C   6        /231. BD*(   1) C   6 - H  20            0.70    1.06    0.024
  12. BD (   1) C   5 - C   6        /233. BD*(   1) C   7 - H  21            1.91    1.05    0.040
  12. BD (   1) C   5 - C   6        /237. BD*(   1) C   9 - C  10            2.05    0.98    0.040
  13. BD (   1) C   5 - H  18        /219. BD*(   1) C   2 - C   3            0.74    0.84    0.022
  13. BD (   1) C   5 - H  18        /222. BD*(   1) C   3 - O   4            2.37    0.77    0.038
  13. BD (   1) C   5 - H  18        /224. BD*(   1) C   3 - H  16            1.31    0.92    0.031
  13. BD (   1) C   5 - H  18        /226. BD*(   1) C   5 - C   6            0.57    0.88    0.020
  13. BD (   1) C   5 - H  18        /230. BD*(   1) C   6 - C   9            3.94    0.82    0.051
  14. BD (   1) C   5 - H  19        / 63. RY*(   2) C   3                    0.56    1.43    0.025
  14. BD (   1) C   5 - H  19        /219. BD*(   1) C   2 - C   3            2.23    0.85    0.039
  14. BD (   1) C   5 - H  19        /229. BD*(   1) C   6 - C   7            3.33    0.84    0.047
  15. BD (   1) C   6 - C   7        / 80. RY*(   1) C   5                    1.37    1.54    0.041
  15. BD (   1) C   6 - C   7        /109. RY*(   3) C   8                    0.50    1.54    0.025
  15. BD (   1) C   6 - C   7        /226. BD*(   1) C   5 - C   6            0.98    0.95    0.027
  15. BD (   1) C   6 - C   7        /228. BD*(   1) C   5 - H  19            2.43    0.99    0.044
  15. BD (   1) C   6 - C   7        /230. BD*(   1) C   6 - C   9            0.86    0.89    0.025
  15. BD (   1) C   6 - C   7        /231. BD*(   1) C   6 - H  20            0.92    1.01    0.027
  15. BD (   1) C   6 - C   7        /232. BD*(   1) C   7 - C   8            1.08    0.90    0.028
  15. BD (   1) C   6 - C   7        /233. BD*(   1) C   7 - H  21            0.74    1.01    0.024
  15. BD (   1) C   6 - C   7        /234. BD*(   1) C   7 - H  22            0.55    1.01    0.021
  15. BD (   1) C   6 - C   7        /236. BD*(   1) C   8 - H  23            4.81    1.01    0.062
  15. BD (   1) C   6 - C   7        /238. BD*(   1) C   9 - C  11            5.37    0.94    0.064
  16. BD (   1) C   6 - C   9        / 82. RY*(   3) C   5                    1.02    1.27    0.032
  16. BD (   1) C   6 - C   9        /110. RY*(   4) C   8                    0.51    1.60    0.026
  16. BD (   1) C   6 - C   9        /126. RY*(   2) C  10                    0.82    1.33    0.030
  16. BD (   1) C   6 - C   9        /135. RY*(   2) C  11                    0.59    1.35    0.025
  16. BD (   1) C   6 - C   9        /226. BD*(   1) C   5 - C   6            0.97    0.95    0.027
  16. BD (   1) C   6 - C   9        /227. BD*(   1) C   5 - H  18            1.77    0.99    0.038
  16. BD (   1) C   6 - C   9        /229. BD*(   1) C   6 - C   7            0.71    0.90    0.023
  16. BD (   1) C   6 - C   9        /231. BD*(   1) C   6 - H  20            1.07    1.01    0.030
  16. BD (   1) C   6 - C   9        /234. BD*(   1) C   7 - H  22            3.38    1.00    0.052
  16. BD (   1) C   6 - C   9        /235. BD*(   1) C   8 - C   9            0.97    0.89    0.026
  16. BD (   1) C   6 - C   9        /236. BD*(   1) C   8 - H  23            4.64    1.01    0.061
  16. BD (   1) C   6 - C   9        /237. BD*(   1) C   9 - C  10            1.17    0.93    0.030
  16. BD (   1) C   6 - C   9        /238. BD*(   1) C   9 - C  11            1.54    0.94    0.034
  16. BD (   1) C   6 - C   9        /240. BD*(   1) C  10 - H  25            1.81    0.98    0.038
  16. BD (   1) C   6 - C   9        /243. BD*(   1) C  11 - H  28            1.68    0.97    0.036
  17. BD (   1) C   6 - H  20        /117. RY*(   2) C   9                    0.62    1.56    0.028
  17. BD (   1) C   6 - H  20        /223. BD*(   1) C   3 - C   5            3.26    0.87    0.048
  17. BD (   1) C   6 - H  20        /226. BD*(   1) C   5 - C   6            0.58    0.89    0.020
  18. BD (   1) C   7 - C   8        / 53. RY*(   1) C   2                    1.35    1.64    0.042
  18. BD (   1) C   7 - C   8        / 91. RY*(   3) C   6                    0.62    1.42    0.027
  18. BD (   1) C   7 - C   8        /215. BD*(   1) C   1 - C   2            3.11    0.94    0.048
  18. BD (   1) C   7 - C   8        /220. BD*(   1) C   2 - C   8            1.20    0.94    0.030
  18. BD (   1) C   7 - C   8        /229. BD*(   1) C   6 - C   7            1.05    0.90    0.028
  18. BD (   1) C   7 - C   8        /231. BD*(   1) C   6 - H  20            4.79    1.01    0.062
  18. BD (   1) C   7 - C   8        /233. BD*(   1) C   7 - H  21            0.72    1.01    0.024
  18. BD (   1) C   7 - C   8        /234. BD*(   1) C   7 - H  22            0.54    1.01    0.021
  18. BD (   1) C   7 - C   8        /235. BD*(   1) C   8 - C   9            0.88    0.89    0.025
  18. BD (   1) C   7 - C   8        /236. BD*(   1) C   8 - H  23            0.96    1.01    0.028
  18. BD (   1) C   7 - C   8        /238. BD*(   1) C   9 - C  11            5.67    0.94    0.065
  19. BD (   1) C   7 - H  21        /220. BD*(   1) C   2 - C   8            1.97    0.89    0.037
  19. BD (   1) C   7 - H  21        /226. BD*(   1) C   5 - C   6            2.12    0.89    0.039
  20. BD (   1) C   7 - H  22        / 90. RY*(   2) C   6                    0.63    1.27    0.025
  21. BD (   1) C   8 - C   9        / 54. RY*(   2) C   2                    0.52    1.40    0.024
  21. BD (   1) C   8 - C   9        / 55. RY*(   3) C   2                    1.07    1.23    0.033
  21. BD (   1) C   8 - C   9        /125. RY*(   1) C  10                    0.53    1.30    0.024
  21. BD (   1) C   8 - C   9        /126. RY*(   2) C  10                    0.75    1.33    0.028
  21. BD (   1) C   8 - C   9        /135. RY*(   2) C  11                    0.72    1.35    0.028
  21. BD (   1) C   8 - C   9        /220. BD*(   1) C   2 - C   8            1.14    0.94    0.029
  21. BD (   1) C   8 - C   9        /221. BD*(   1) C   2 - H  15            1.53    0.98    0.035
  21. BD (   1) C   8 - C   9        /230. BD*(   1) C   6 - C   9            0.94    0.89    0.026
  21. BD (   1) C   8 - C   9        /231. BD*(   1) C   6 - H  20            4.82    1.01    0.063
  21. BD (   1) C   8 - C   9        /232. BD*(   1) C   7 - C   8            0.72    0.89    0.023
  21. BD (   1) C   8 - C   9        /234. BD*(   1) C   7 - H  22            3.22    1.00    0.051
  21. BD (   1) C   8 - C   9        /236. BD*(   1) C   8 - H  23            1.03    1.00    0.029
  21. BD (   1) C   8 - C   9        /237. BD*(   1) C   9 - C  10            1.10    0.93    0.029
  21. BD (   1) C   8 - C   9        /238. BD*(   1) C   9 - C  11            1.58    0.94    0.035
  21. BD (   1) C   8 - C   9        /241. BD*(   1) C  10 - H  26            1.81    0.98    0.038
  21. BD (   1) C   8 - C   9        /244. BD*(   1) C  11 - H  29            1.57    0.97    0.035
  22. BD (   1) C   8 - H  23        /117. RY*(   2) C   9                    0.57    1.56    0.027
  22. BD (   1) C   8 - H  23        /219. BD*(   1) C   2 - C   3            3.17    0.85    0.047
  22. BD (   1) C   8 - H  23        /220. BD*(   1) C   2 - C   8            0.66    0.89    0.022
  23. BD (   1) C   9 - C  10        / 89. RY*(   1) C   6                    0.61    1.70    0.029
  23. BD (   1) C   9 - C  10        / 90. RY*(   2) C   6                    0.61    1.37    0.026
  23. BD (   1) C   9 - C  10        /108. RY*(   2) C   8                    0.99    1.46    0.034
  23. BD (   1) C   9 - C  10        /134. RY*(   1) C  11                    1.19    1.41    0.037
  23. BD (   1) C   9 - C  10        /220. BD*(   1) C   2 - C   8            2.01    0.99    0.040
  23. BD (   1) C   9 - C  10        /226. BD*(   1) C   5 - C   6            1.82    1.00    0.038
  23. BD (   1) C   9 - C  10        /230. BD*(   1) C   6 - C   9            1.69    0.94    0.036
  23. BD (   1) C   9 - C  10        /235. BD*(   1) C   8 - C   9            1.66    0.94    0.035
  23. BD (   1) C   9 - C  10        /238. BD*(   1) C   9 - C  11            1.31    0.99    0.032
  23. BD (   1) C   9 - C  10        /239. BD*(   1) C  10 - H  24            0.67    1.04    0.024
  23. BD (   1) C   9 - C  10        /240. BD*(   1) C  10 - H  25            0.62    1.03    0.023
  23. BD (   1) C   9 - C  10        /241. BD*(   1) C  10 - H  26            0.63    1.03    0.023
  23. BD (   1) C   9 - C  10        /242. BD*(   1) C  11 - H  27            2.27    1.04    0.044
  24. BD (   1) C   9 - C  11        /125. RY*(   1) C  10                    1.04    1.36    0.034
  24. BD (   1) C   9 - C  11        /230. BD*(   1) C   6 - C   9            1.33    0.95    0.032
  24. BD (   1) C   9 - C  11        /235. BD*(   1) C   8 - C   9            1.37    0.95    0.032
  24. BD (   1) C   9 - C  11        /237. BD*(   1) C   9 - C  10            1.49    0.99    0.034
  24. BD (   1) C   9 - C  11        /239. BD*(   1) C  10 - H  24            2.04    1.05    0.041
  24. BD (   1) C   9 - C  11        /242. BD*(   1) C  11 - H  27            0.91    1.06    0.028
  24. BD (   1) C   9 - C  11        /243. BD*(   1) C  11 - H  28            0.75    1.04    0.025
  24. BD (   1) C   9 - C  11        /244. BD*(   1) C  11 - H  29            0.73    1.04    0.025
  25. BD (   1) C  10 - H  24        /117. RY*(   2) C   9                    0.57    1.57    0.027
  25. BD (   1) C  10 - H  24        /237. BD*(   1) C   9 - C  10            0.54    0.88    0.020
  25. BD (   1) C  10 - H  24        /238. BD*(   1) C   9 - C  11            2.80    0.89    0.045
  26. BD (   1) C  10 - H  25        /230. BD*(   1) C   6 - C   9            3.80    0.84    0.051
  26. BD (   1) C  10 - H  25        /237. BD*(   1) C   9 - C  10            0.56    0.87    0.020
  27. BD (   1) C  10 - H  26        /235. BD*(   1) C   8 - C   9            3.76    0.83    0.050
  27. BD (   1) C  10 - H  26        /237. BD*(   1) C   9 - C  10            0.56    0.87    0.020
  28. BD (   1) C  11 - H  27        /117. RY*(   2) C   9                    0.60    1.57    0.027
  28. BD (   1) C  11 - H  27        /222. BD*(   1) C   3 - O   4            0.50    0.80    0.018
  28. BD (   1) C  11 - H  27        /237. BD*(   1) C   9 - C  10            2.93    0.89    0.046
  28. BD (   1) C  11 - H  27        /238. BD*(   1) C   9 - C  11            0.70    0.90    0.023
  29. BD (   1) C  11 - H  28        /116. RY*(   1) C   9                    0.56    1.55    0.026
  29. BD (   1) C  11 - H  28        /230. BD*(   1) C   6 - C   9            4.43    0.84    0.055
  29. BD (   1) C  11 - H  28        /238. BD*(   1) C   9 - C  11            0.66    0.89    0.022
  30. BD (   1) C  11 - H  29        /116. RY*(   1) C   9                    0.69    1.55    0.029
  30. BD (   1) C  11 - H  29        /235. BD*(   1) C   8 - C   9            4.92    0.83    0.057
  30. BD (   1) C  11 - H  29        /238. BD*(   1) C   9 - C  11            0.71    0.89    0.022
  31. CR (   1) C   1                / 56. RY*(   4) C   2                    0.67   11.10    0.077
  31. CR (   1) C   1                /143. RY*(   1) H  12                    0.69   10.55    0.076
  31. CR (   1) C   1                /147. RY*(   1) H  13                    0.62   10.49    0.072
  31. CR (   1) C   1                /151. RY*(   1) H  14                    0.57   10.45    0.069
  32. CR (   1) C   2                / 46. RY*(   3) C   1                    1.00   10.78    0.093
  32. CR (   1) C   2                / 65. RY*(   4) C   3                    0.57   11.15    0.071
  32. CR (   1) C   2                /108. RY*(   2) C   8                    0.78   10.93    0.082
  32. CR (   1) C   2                /155. RY*(   1) H  15                    0.63   10.46    0.072
  33. CR (   1) C   3                / 55. RY*(   3) C   2                    1.07   10.81    0.096
  33. CR (   1) C   3                / 82. RY*(   3) C   5                    1.19   10.85    0.101
  33. CR (   1) C   3                /159. RY*(   1) H  16                    0.54   10.56    0.067
  33. CR (   1) C   3                /222. BD*(   1) C   3 - O   4            0.96   10.42    0.090
  34. CR (   1) O   4                / 62. RY*(   1) C   3                    1.42   19.75    0.150
  34. CR (   1) O   4                / 63. RY*(   2) C   3                    0.55   19.89    0.093
  34. CR (   1) O   4                / 65. RY*(   4) C   3                    1.05   20.02    0.129
  35. CR (   1) C   5                / 62. RY*(   1) C   3                    0.50   10.86    0.066
  35. CR (   1) C   5                / 64. RY*(   3) C   3                    0.61   11.34    0.074
  35. CR (   1) C   5                / 90. RY*(   2) C   6                    0.89   10.84    0.088
  35. CR (   1) C   5                /167. RY*(   1) H  18                    0.67   10.46    0.075
  35. CR (   1) C   5                /171. RY*(   1) H  19                    0.59   10.46    0.070
  36. CR (   1) C   6                / 81. RY*(   2) C   5                    0.55   10.78    0.069
  36. CR (   1) C   6                / 89. RY*(   1) C   6                    0.61   11.17    0.074
  36. CR (   1) C   6                /100. RY*(   3) C   7                    0.69   10.70    0.077
  36. CR (   1) C   6                /119. RY*(   4) C   9                    0.77   10.96    0.082
  36. CR (   1) C   6                /175. RY*(   1) H  20                    0.60   10.41    0.071
  36. CR (   1) C   6                /238. BD*(   1) C   9 - C  11            0.50   10.46    0.065
  37. CR (   1) C   7                / 90. RY*(   2) C   6                    0.51   10.84    0.067
  37. CR (   1) C   7                /179. RY*(   1) H  21                    0.65   10.47    0.074
  37. CR (   1) C   7                /183. RY*(   1) H  22                    0.64   10.44    0.073
  38. CR (   1) C   8                / 55. RY*(   3) C   2                    0.98   10.75    0.091
  38. CR (   1) C   8                /100. RY*(   3) C   7                    0.61   10.69    0.072
  38. CR (   1) C   8                /119. RY*(   4) C   9                    0.76   10.96    0.081
  38. CR (   1) C   8                /187. RY*(   1) H  23                    0.59   10.42    0.070
  38. CR (   1) C   8                /238. BD*(   1) C   9 - C  11            0.56   10.46    0.069
  39. CR (   1) C   9                / 91. RY*(   3) C   6                    0.60   10.94    0.072
  39. CR (   1) C   9                /109. RY*(   3) C   8                    0.74   11.07    0.081
  39. CR (   1) C   9                /127. RY*(   3) C  10                    0.87   10.89    0.087
  39. CR (   1) C   9                /136. RY*(   3) C  11                    0.94   10.83    0.090
  40. CR (   1) C  10                /116. RY*(   1) C   9                    0.71   11.12    0.079
  40. CR (   1) C  10                /191. RY*(   1) H  24                    0.66   10.52    0.075
  40. CR (   1) C  10                /195. RY*(   1) H  25                    0.60   10.49    0.071
  40. CR (   1) C  10                /199. RY*(   1) H  26                    0.61   10.49    0.071
  41. CR (   1) C  11                /116. RY*(   1) C   9                    0.97   11.12    0.093
  41. CR (   1) C  11                /117. RY*(   2) C   9                    0.50   11.13    0.067
  41. CR (   1) C  11                /118. RY*(   3) C   9                    0.57   11.21    0.071
  41. CR (   1) C  11                /203. RY*(   1) H  27                    0.74   10.57    0.079
  41. CR (   1) C  11                /207. RY*(   1) H  28                    0.61   10.50    0.071
  41. CR (   1) C  11                /211. RY*(   1) H  29                    0.61   10.49    0.071
  42. LP (   1) O   4                / 62. RY*(   1) C   3                    2.46    1.38    0.052
  42. LP (   1) O   4                / 65. RY*(   4) C   3                    0.53    1.66    0.027
  42. LP (   1) O   4                /165. RY*(   3) H  17                    0.87    2.26    0.040
  42. LP (   1) O   4                /219. BD*(   1) C   2 - C   3            1.25    0.94    0.031
  42. LP (   1) O   4                /223. BD*(   1) C   3 - C   5            0.84    0.95    0.025
  42. LP (   1) O   4                /224. BD*(   1) C   3 - H  16            1.41    1.02    0.034
  43. LP (   2) O   4                / 63. RY*(   2) C   3                    0.62    1.24    0.025
  43. LP (   2) O   4                / 66. RY*(   5) C   3                    0.60    2.08    0.032
  43. LP (   2) O   4                /164. RY*(   2) H  17                    1.95    1.88    0.055
  43. LP (   2) O   4                /219. BD*(   1) C   2 - C   3            6.58    0.66    0.059
  43. LP (   2) O   4                /224. BD*(   1) C   3 - H  16            5.70    0.74    0.058


 Natural Bond Orbitals (Summary):

                                                            Principal Delocalizations
           NBO                        Occupancy    Energy   (geminal,vicinal,remote)
 ====================================================================================
 Molecular unit  1  (C10H18O)
     1. BD (   1) C   1 - C   2          1.98152    -0.58829  232(v),220(g),223(v),219(g)
                                                    107(v),221(g),63(v),217(g)
                                                    218(g),216(g)
     2. BD (   1) C   1 - H  12          1.98841    -0.48474  221(v),54(v)
     3. BD (   1) C   1 - H  13          1.98789    -0.48179  219(v)
     4. BD (   1) C   1 - H  14          1.98772    -0.48450  220(v)
     5. BD (   1) C   2 - C   3          1.97390    -0.57244  236(v),217(v),220(g),223(g)
                                                    215(g),71(v),228(v),44(v)
                                                    221(g),107(v),81(v),82(v)
     6. BD (   1) C   2 - C   8          1.96764    -0.57539  233(v),237(v),218(v),235(g)
                                                    215(g),222(v),232(g),98(v)
                                                    219(g),116(v),221(g),44(v)
                                                    236(g)
     7. BD (   1) C   2 - H  15          1.96422    -0.45796  235(v),216(v),222(v),224(v)
                                                    220(g),62(v),45(v),223(v)
     8. BD (   1) C   3 - O   4          1.99171    -0.81539  226(v),220(v)
     9. BD (   1) C   3 - C   5          1.97629    -0.57796  225(v),231(v),215(v),226(g)
                                                    219(g),72(v),224(g),90(v)
                                                    227(g),228(g),55(v),89(v)
    10. BD (   1) C   3 - H  16          1.97910    -0.48202  221(v),227(v),226(v),242(r)
                                                    80(v),220(v),71(v)
    11. BD (   1) O   4 - H  17          1.98769    -0.68479  223(v),62(v)
    12. BD (   1) C   5 - C   6          1.97434    -0.57772  237(v),233(v),230(g),229(g)
                                                    98(v),222(v),116(v),223(g)
                                                    228(g),227(g),231(g)
    13. BD (   1) C   5 - H  18          1.97432    -0.46292  230(v),222(v),224(v),219(v)
                                                    226(g)
    14. BD (   1) C   5 - H  19          1.97936    -0.46937  229(v),219(v),63(v)
    15. BD (   1) C   6 - C   7          1.96797    -0.53377  238(v),236(v),228(v),80(v)
                                                    232(g),226(g),231(g),230(g)
                                                    233(g),234(g),109(v)
    16. BD (   1) C   6 - C   9          1.95317    -0.53037  236(v),234(v),240(v),227(v)
                                                    243(v),238(g),237(g),231(g)
                                                    82(v),226(g),235(g),126(v)
                                                    229(g),135(v),110(v)
    17. BD (   1) C   6 - H  20          1.98251    -0.47768  223(v),117(v),226(g)
    18. BD (   1) C   7 - C   8          1.96655    -0.53200  238(v),231(v),215(v),53(v)
                                                    220(g),229(g),236(g),235(g)
                                                    233(g),91(v),234(g)
    19. BD (   1) C   7 - H  21          1.98247    -0.47918  226(v),220(v)
    20. BD (   1) C   7 - H  22          1.99069    -0.48075  90(v)
    21. BD (   1) C   8 - C   9          1.95339    -0.52894  231(v),234(v),241(v),244(v)
                                                    238(g),221(v),220(g),237(g)
                                                    55(v),236(g),230(g),126(v)
                                                    135(v),232(g),125(v),54(v)
    22. BD (   1) C   8 - H  23          1.98287    -0.47861  219(v),220(g),117(v)
    23. BD (   1) C   9 - C  10          1.97231    -0.58025  242(v),220(v),226(v),230(g)
                                                    235(g),238(g),134(v),108(v)
                                                    239(g),241(g),240(g),89(v)
                                                    90(v)
    24. BD (   1) C   9 - C  11          1.98162    -0.59254  239(v),237(g),235(g),230(g)
                                                    125(v),242(g),243(g),244(g)
    25. BD (   1) C  10 - H  24          1.98898    -0.48188  238(v),117(v),237(g)
    26. BD (   1) C  10 - H  25          1.98714    -0.47603  230(v),237(g)
    27. BD (   1) C  10 - H  26          1.98719    -0.47601  235(v),237(g)
    28. BD (   1) C  11 - H  27          1.98633    -0.48694  237(v),238(g),117(v)
    29. BD (   1) C  11 - H  28          1.98578    -0.47739  230(v),238(g),116(v)
    30. BD (   1) C  11 - H  29          1.98472    -0.47547  235(v),238(g),116(v)
    31. CR (   1) C   1                  1.99922   -10.05970  143(v),56(v),147(v),151(v)
    32. CR (   1) C   2                  1.99895   -10.05202  46(v),108(v),155(v),65(v)
    33. CR (   1) C   3                  1.99894   -10.11404  82(v),55(v),222(g),159(v)
    34. CR (   1) O   4                  1.99974   -18.93057  62(v),65(v),63(v)
    35. CR (   1) C   5                  1.99907   -10.04732  90(v),167(v),64(v),171(v)
                                                    62(v)
    36. CR (   1) C   6                  1.99892   -10.05185  119(v),100(v),89(g),175(v)
                                                    81(v),238(v)
    37. CR (   1) C   7                  1.99910   -10.04787  179(v),183(v),90(v)
    38. CR (   1) C   8                  1.99892   -10.05092  55(v),119(v),100(v),187(v)
                                                    238(v)
    39. CR (   1) C   9                  1.99887   -10.06015  136(v),127(v),109(v),91(v)
    40. CR (   1) C  10                  1.99917   -10.05045  116(v),191(v),199(v),195(v)
    41. CR (   1) C  11                  1.99916   -10.04808  116(v),203(v),211(v),207(v)
                                                    118(v),117(v)
    42. LP (   1) O   4                  1.97727    -0.56336  62(v),224(v),219(v),165(v)
                                                    223(v),65(v)
    43. LP (   2) O   4                  1.95657    -0.28474  219(v),224(v),164(v),63(v)
                                                    66(v)
    44. RY*(   1) C   1                  0.00375     0.78511   
    45. RY*(   2) C   1                  0.00262     0.83515   
    46. RY*(   3) C   1                  0.00072     0.72663   
    47. RY*(   4) C   1                  0.00019     0.95829   
    48. RY*(   5) C   1                  0.00006     2.04943   
    49. RY*(   6) C   1                  0.00002     2.14021   
    50. RY*(   7) C   1                  0.00001     2.19757   
    51. RY*(   8) C   1                  0.00001     2.31450   
    52. RY*(   9) C   1                  0.00001     2.14931   
    53. RY*(   1) C   2                  0.00505     1.11141   
    54. RY*(   2) C   2                  0.00446     0.87275   
    55. RY*(   3) C   2                  0.00271     0.69870   
    56. RY*(   4) C   2                  0.00136     1.04403   
    57. RY*(   5) C   2                  0.00056     2.12634   
    58. RY*(   6) C   2                  0.00038     2.08098   
    59. RY*(   7) C   2                  0.00022     2.16960   
    60. RY*(   8) C   2                  0.00016     2.13920   
    61. RY*(   9) C   2                  0.00004     2.33017   
    62. RY*(   1) C   3                  0.00586     0.81565   
    63. RY*(   2) C   3                  0.00317     0.95631   
    64. RY*(   3) C   3                  0.00253     1.29002   
    65. RY*(   4) C   3                  0.00208     1.09305   
    66. RY*(   5) C   3                  0.00116     1.79467   
    67. RY*(   6) C   3                  0.00077     1.89457   
    68. RY*(   7) C   3                  0.00051     2.13180   
    69. RY*(   8) C   3                  0.00032     2.09978   
    70. RY*(   9) C   3                  0.00005     2.15005   
    71. RY*(   1) O   4                  0.00211     1.15345   
    72. RY*(   2) O   4                  0.00145     1.42591   
    73. RY*(   3) O   4                  0.00021     1.59858   
    74. RY*(   4) O   4                  0.00008     1.43414   
    75. RY*(   5) O   4                  0.00001     2.81139   
    76. RY*(   6) O   4                  0.00001     2.81347   
    77. RY*(   7) O   4                  0.00001     2.77555   
    78. RY*(   8) O   4                  0.00001     2.93878   
    79. RY*(   9) O   4                  0.00001     2.95375   
    80. RY*(   1) C   5                  0.00558     1.00794   
    81. RY*(   2) C   5                  0.00368     0.72422   
    82. RY*(   3) C   5                  0.00244     0.73641   
    83. RY*(   4) C   5                  0.00109     1.11356   
    84. RY*(   5) C   5                  0.00034     2.05552   
    85. RY*(   6) C   5                  0.00014     2.22588   
    86. RY*(   7) C   5                  0.00005     2.17870   
    87. RY*(   8) C   5                  0.00003     2.17229   
    88. RY*(   9) C   5                  0.00001     2.28947   
    89. RY*(   1) C   6                  0.00487     1.12275   
    90. RY*(   2) C   6                  0.00336     0.79220   
    91. RY*(   3) C   6                  0.00194     0.88426   
    92. RY*(   4) C   6                  0.00096     1.09418   
    93. RY*(   5) C   6                  0.00059     2.06249   
    94. RY*(   6) C   6                  0.00037     1.82997   
    95. RY*(   7) C   6                  0.00014     2.20376   
    96. RY*(   8) C   6                  0.00012     2.20783   
    97. RY*(   9) C   6                  0.00006     2.17356   
    98. RY*(   1) C   7                  0.00551     1.15672   
    99. RY*(   2) C   7                  0.00282     0.90982   
   100. RY*(   3) C   7                  0.00086     0.64386   
   101. RY*(   4) C   7                  0.00074     1.05477   
   102. RY*(   5) C   7                  0.00022     1.99786   
   103. RY*(   6) C   7                  0.00013     1.77441   
   104. RY*(   7) C   7                  0.00004     2.30027   
   105. RY*(   8) C   7                  0.00004     2.28774   
   106. RY*(   9) C   7                  0.00001     2.31073   
   107. RY*(   1) C   8                  0.00608     1.01728   
   108. RY*(   2) C   8                  0.00333     0.88154   
   109. RY*(   3) C   8                  0.00266     1.00653   
   110. RY*(   4) C   8                  0.00120     1.06535   
   111. RY*(   5) C   8                  0.00053     1.97807   
   112. RY*(   6) C   8                  0.00037     1.96715   
   113. RY*(   7) C   8                  0.00010     2.18307   
   114. RY*(   8) C   8                  0.00010     2.17274   
   115. RY*(   9) C   8                  0.00005     2.21412   
   116. RY*(   1) C   9                  0.00474     1.07301   
   117. RY*(   2) C   9                  0.00315     1.08521   
   118. RY*(   3) C   9                  0.00189     1.15936   
   119. RY*(   4) C   9                  0.00173     0.90689   
   120. RY*(   5) C   9                  0.00059     2.18356   
   121. RY*(   6) C   9                  0.00047     2.03035   
   122. RY*(   7) C   9                  0.00036     2.05700   
   123. RY*(   8) C   9                  0.00026     2.09231   
   124. RY*(   9) C   9                  0.00023     1.93439   
   125. RY*(   1) C  10                  0.00413     0.76978   
   126. RY*(   2) C  10                  0.00378     0.80222   
   127. RY*(   3) C  10                  0.00165     0.82970   
   128. RY*(   4) C  10                  0.00017     0.67390   
   129. RY*(   5) C  10                  0.00004     2.29713   
   130. RY*(   6) C  10                  0.00001     2.12711   
   131. RY*(   7) C  10                  0.00001     2.25698   
   132. RY*(   8) C  10                  0.00001     2.26109   
   133. RY*(   9) C  10                  0.00001     2.27303   
   134. RY*(   1) C  11                  0.00359     0.82935   
   135. RY*(   2) C  11                  0.00297     0.82177   
   136. RY*(   3) C  11                  0.00128     0.77185   
   137. RY*(   4) C  11                  0.00018     0.71900   
   138. RY*(   5) C  11                  0.00004     2.26464   
   139. RY*(   6) C  11                  0.00004     2.14683   
   140. RY*(   7) C  11                  0.00001     2.28868   
   141. RY*(   8) C  11                  0.00001     2.33723   
   142. RY*(   9) C  11                  0.00001     2.20306   
   143. RY*(   1) H  12                  0.00152     0.48743   
   144. RY*(   2) H  12                  0.00022     1.82629   
   145. RY*(   3) H  12                  0.00014     1.84649   
   146. RY*(   4) H  12                  0.00004     2.28919   
   147. RY*(   1) H  13                  0.00158     0.42580   
   148. RY*(   2) H  13                  0.00021     1.81756   
   149. RY*(   3) H  13                  0.00013     1.80917   
   150. RY*(   4) H  13                  0.00004     2.26976   
   151. RY*(   1) H  14                  0.00249     0.39503   
   152. RY*(   2) H  14                  0.00022     1.80879   
   153. RY*(   3) H  14                  0.00014     1.76360   
   154. RY*(   4) H  14                  0.00005     2.32948   
   155. RY*(   1) H  15                  0.00511     0.40805   
   156. RY*(   2) H  15                  0.00016     1.93085   
   157. RY*(   3) H  15                  0.00012     1.95537   
   158. RY*(   4) H  15                  0.00004     2.37237   
   159. RY*(   1) H  16                  0.00227     0.44428   
   160. RY*(   2) H  16                  0.00021     1.87414   
   161. RY*(   3) H  16                  0.00012     1.93887   
   162. RY*(   4) H  16                  0.00005     2.36394   
   163. RY*(   1) H  17                  0.00185     0.75413   
   164. RY*(   2) H  17                  0.00163     1.59280   
   165. RY*(   3) H  17                  0.00091     1.69738   
   166. RY*(   4) H  17                  0.00002     2.31586   
   167. RY*(   1) H  18                  0.00327     0.41001   
   168. RY*(   2) H  18                  0.00018     1.93866   
   169. RY*(   3) H  18                  0.00015     1.84674   
   170. RY*(   4) H  18                  0.00004     2.35049   
   171. RY*(   1) H  19                  0.00211     0.41345   
   172. RY*(   2) H  19                  0.00018     1.92035   
   173. RY*(   3) H  19                  0.00015     1.84105   
   174. RY*(   4) H  19                  0.00004     2.33475   
   175. RY*(   1) H  20                  0.00254     0.35965   
   176. RY*(   2) H  20                  0.00011     1.93253   
   177. RY*(   3) H  20                  0.00011     1.90481   
   178. RY*(   4) H  20                  0.00005     2.35406   
   179. RY*(   1) H  21                  0.00159     0.41917   
   180. RY*(   2) H  21                  0.00016     1.94255   
   181. RY*(   3) H  21                  0.00015     1.79706   
   182. RY*(   4) H  21                  0.00004     2.30875   
   183. RY*(   1) H  22                  0.00267     0.39697   
   184. RY*(   2) H  22                  0.00013     1.90566   
   185. RY*(   3) H  22                  0.00013     1.86615   
   186. RY*(   4) H  22                  0.00004     2.30857   
   187. RY*(   1) H  23                  0.00282     0.37265   
   188. RY*(   2) H  23                  0.00012     1.86609   
   189. RY*(   3) H  23                  0.00010     2.00723   
   190. RY*(   4) H  23                  0.00005     2.35323   
   191. RY*(   1) H  24                  0.00115     0.47391   
   192. RY*(   2) H  24                  0.00022     1.80615   
   193. RY*(   3) H  24                  0.00015     1.86258   
   194. RY*(   4) H  24                  0.00004     2.27941   
   195. RY*(   1) H  25                  0.00174     0.43622   
   196. RY*(   2) H  25                  0.00022     1.83626   
   197. RY*(   3) H  25                  0.00013     1.82380   
   198. RY*(   4) H  25                  0.00004     2.28597   
   199. RY*(   1) H  26                  0.00177     0.43520   
   200. RY*(   2) H  26                  0.00021     1.83314   
   201. RY*(   3) H  26                  0.00013     1.82457   
   202. RY*(   4) H  26                  0.00004     2.28606   
   203. RY*(   1) H  27                  0.00213     0.51834   
   204. RY*(   2) H  27                  0.00023     1.81200   
   205. RY*(   3) H  27                  0.00017     1.93094   
   206. RY*(   4) H  27                  0.00006     2.27086   
   207. RY*(   1) H  28                  0.00166     0.45691   
   208. RY*(   2) H  28                  0.00022     1.85223   
   209. RY*(   3) H  28                  0.00013     1.81479   
   210. RY*(   4) H  28                  0.00004     2.29501   
   211. RY*(   1) H  29                  0.00178     0.43917   
   212. RY*(   2) H  29                  0.00022     1.85384   
   213. RY*(   3) H  29                  0.00013     1.81242   
   214. RY*(   4) H  29                  0.00004     2.29474   
   215. BD*(   1) C   1 - C   2          0.01573     0.40310   
   216. BD*(   1) C   1 - H  12          0.00895     0.45020   
   217. BD*(   1) C   1 - H  13          0.00637     0.44763   
   218. BD*(   1) C   1 - H  14          0.00654     0.43875   
   219. BD*(   1) C   2 - C   3          0.04339     0.37579   
   220. BD*(   1) C   2 - C   8          0.02739     0.40751   
   221. BD*(   1) C   2 - H  15          0.02262     0.45591   
   222. BD*(   1) C   3 - O   4          0.02517     0.30900   
   223. BD*(   1) C   3 - C   5          0.02553     0.38885   
   224. BD*(   1) C   3 - H  16          0.03130     0.45452   
   225. BD*(   1) O   4 - H  17          0.00735     0.43494   
   226. BD*(   1) C   5 - C   6          0.01785     0.41544   
   227. BD*(   1) C   5 - H  18          0.01324     0.46421   
   228. BD*(   1) C   5 - H  19          0.01273     0.46042   
   229. BD*(   1) C   6 - C   7          0.01412     0.36733   
   230. BD*(   1) C   6 - C   9          0.03468     0.36032   
   231. BD*(   1) C   6 - H  20          0.02513     0.48098   
   232. BD*(   1) C   7 - C   8          0.01126     0.36535   
   233. BD*(   1) C   7 - H  21          0.01176     0.47368   
   234. BD*(   1) C   7 - H  22          0.01572     0.47323   
   235. BD*(   1) C   8 - C   9          0.03507     0.35524   
   236. BD*(   1) C   8 - H  23          0.02560     0.47597   
   237. BD*(   1) C   9 - C  10          0.02126     0.39832   
   238. BD*(   1) C   9 - C  11          0.02911     0.40998   
   239. BD*(   1) C  10 - H  24          0.00693     0.45800   
   240. BD*(   1) C  10 - H  25          0.00732     0.44672   
   241. BD*(   1) C  10 - H  26          0.00737     0.44721   
   242. BD*(   1) C  11 - H  27          0.00972     0.46356   
   243. BD*(   1) C  11 - H  28          0.00732     0.44380   
   244. BD*(   1) C  11 - H  29          0.00829     0.44443   
       -------------------------------
              Total Lewis   85.29169  ( 99.1764%)
        Valence non-Lewis    0.53480  (  0.6219%)
        Rydberg non-Lewis    0.17351  (  0.2018%)
       -------------------------------
            Total unit  1   86.00000  (100.0000%)
           Charge unit  1    0.00000
 Unable to Open any file for archive entry.
 1\1\GINC-COMPUTE-1-13\SP\RB3LYP\def2SVP\C10H18O1\ZAHRT2\09-Jan-2021\0\
 \# b3lyp/def2svp pop=NBO geom=NewRedundant\\37\\0,1\C,0,-1.308757,2.16
 9286,-0.293613\C,0,-1.007327,0.706851,-0.630563\C,0,-1.511094,-0.27164
 5,0.479566\O,0,-2.780548,-0.822316,0.149665\C,0,-0.560663,-1.461084,0.
 768445\C,0,0.80544,-1.330764,0.091242\C,0,0.579324,-1.044097,-1.412729
 \C,0,0.460843,0.446484,-1.003591\C,0,1.388243,0.116264,0.221322\C,0,2.
 868772,0.175327,-0.175993\C,0,1.234132,0.855857,1.549725\H,0,-0.735877
 ,2.51784,0.578477\H,0,-1.061027,2.8286,-1.140678\H,0,-2.379028,2.31361
 7,-0.066976\H,0,-1.596715,0.445542,-1.526565\H,0,-1.615774,0.314808,1.
 411487\H,0,-3.410867,-0.094036,0.072824\H,0,-1.060726,-2.369921,0.3991
 48\H,0,-0.44509,-1.584349,1.857115\H,0,1.469138,-2.165089,0.372453\H,0
 ,1.454665,-1.261746,-2.037082\H,0,-0.309781,-1.500531,-1.874954\H,0,0.
 827164,1.212624,-1.707636\H,0,3.082091,-0.34216,-1.121455\H,0,3.194245
 ,1.222655,-0.289348\H,0,3.495286,-0.285978,0.605194\H,0,0.210076,0.860
 624,1.940026\H,0,1.55894,1.904835,1.452367\H,0,1.874191,0.386323,2.315
 428\\Version=ES64L-G16RevC.01\State=1-A\HF=-466.7547655\RMSD=6.626e-09
 \Dipole=0.0935173,0.5378669,0.0530662\Quadrupole=0.9102576,-1.1025041,
 0.1922465,-3.5599947,0.0775437,-0.0975174\PG=C01 [X(C10H18O1)]\\@
 The archive entry for this job was punched.


 WE ARE REACHING THE STAGE WHERE THE PROBLEMS WE MUST SOLVE ARE 
 GOING TO BECOME INSOLUBLE WITHOUT COMPUTERS.
 I DO NOT FEAR COMPUTERS.  I FEAR THE LACK OF THEM.

                                   -- ISSAC ASIMOV
 File lengths (MBytes):  RWF=     38 Int=      0 D2E=      0 Chk=      5 Scr=      1
 Normal termination of Gaussian 16
