# Supplementary material for: Machine-Learning-Guided Discovery of Electrochemical Reactions
Source: J Am Chem Soc. 2022 Dec 2;144(49):22599–610. doi: 10.1021/jacs.2c08997 (PMC9756344; doi:10.1021/jacs.2c08997)
Supplement: Supplementary file 3 — ja2c08997_si_003.zip [file ja2c08997_si_003.zip › Oxidation Site Selectivity/Nlogs_notimes/38.log]

 Entering Gaussian System, Link 0=g16
 Input=38.com
 Output=38.log
 Initial command:
  
 Copyright (c) 1988-2019, Gaussian, Inc.  All Rights Reserved.
  
 This is part of the Gaussian(R) 16 program.  It is based on
 the Gaussian(R) 09 system (copyright 2009, Gaussian, Inc.),
 the Gaussian(R) 03 system (copyright 2003, Gaussian, Inc.),
 the Gaussian(R) 98 system (copyright 1998, Gaussian, Inc.),
 the Gaussian(R) 94 system (copyright 1995, Gaussian, Inc.),
 the Gaussian 92(TM) system (copyright 1992, Gaussian, Inc.),
 the Gaussian 90(TM) system (copyright 1990, Gaussian, Inc.),
 the Gaussian 88(TM) system (copyright 1988, Gaussian, Inc.),
 the Gaussian 86(TM) system (copyright 1986, Carnegie Mellon
 University), and the Gaussian 82(TM) system (copyright 1983,
 Carnegie Mellon University). Gaussian is a federally registered
 trademark of Gaussian, Inc.
  
 This software contains proprietary and confidential information,
 including trade secrets, belonging to Gaussian, Inc.
  
 This software is provided under written license and may be
 used, copied, transmitted, or stored only in accord with that
 written license.
  
 The following legend is applicable only to US Government
 contracts under FAR:
  
                    RESTRICTED RIGHTS LEGEND
  
 Use, reproduction and disclosure by the US Government is
 subject to restrictions as set forth in subparagraphs (a)
 and (c) of the Commercial Computer Software - Restricted
 Rights clause in FAR 52.227-19.
  
 Gaussian, Inc.
 340 Quinnipiac St., Bldg. 40, Wallingford CT 06492
  
  
 ---------------------------------------------------------------
 Warning -- This program may not be used in any manner that
 competes with the business of Gaussian, Inc. or will provide
 assistance to any competitor of Gaussian, Inc.  The licensee
 of this program is prohibited from giving any competitor of
 Gaussian, Inc. access to this program.  By using this program,
 the user acknowledges that Gaussian, Inc. is engaged in the
 business of creating and licensing software in the field of
 computational chemistry and represents and warrants to the
 licensee that it is not a competitor of Gaussian, Inc. and that
 it will not use this program in any manner prohibited above.
 ---------------------------------------------------------------
  

 Cite this work as:
 Gaussian 16, Revision C.01,
 M. J. Frisch, G. W. Trucks, H. B. Schlegel, G. E. Scuseria, 
 M. A. Robb, J. R. Cheeseman, G. Scalmani, V. Barone, 
 G. A. Petersson, H. Nakatsuji, X. Li, M. Caricato, A. V. Marenich, 
 J. Bloino, B. G. Janesko, R. Gomperts, B. Mennucci, H. P. Hratchian, 
 J. V. Ortiz, A. F. Izmaylov, J. L. Sonnenberg, D. Williams-Young, 
 F. Ding, F. Lipparini, F. Egidi, J. Goings, B. Peng, A. Petrone, 
 T. Henderson, D. Ranasinghe, V. G. Zakrzewski, J. Gao, N. Rega, 
 G. Zheng, W. Liang, M. Hada, M. Ehara, K. Toyota, R. Fukuda, 
 J. Hasegawa, M. Ishida, T. Nakajima, Y. Honda, O. Kitao, H. Nakai, 
 T. Vreven, K. Throssell, J. A. Montgomery, Jr., J. E. Peralta, 
 F. Ogliaro, M. J. Bearpark, J. J. Heyd, E. N. Brothers, K. N. Kudin, 
 V. N. Staroverov, T. A. Keith, R. Kobayashi, J. Normand, 
 K. Raghavachari, A. P. Rendell, J. C. Burant, S. S. Iyengar, 
 J. Tomasi, M. Cossi, J. M. Millam, M. Klene, C. Adamo, R. Cammi, 
 J. W. Ochterski, R. L. Martin, K. Morokuma, O. Farkas, 
 J. B. Foresman, and D. J. Fox, Gaussian, Inc., Wallingford CT, 2019.
 
 ******************************************
 Gaussian 16:  ES64L-G16RevC.01  3-Jul-2019
                 8-Jan-2021 
 ******************************************
 %nprocshared=16
 Will use up to   16 processors via shared memory.
 %mem=7GB
 -----------------------------------------
 # b3lyp/def2svp geom=NewRedundant pop=NBO
 -----------------------------------------
 1/29=4000,38=1,172=1/1;
 2/12=2,17=6,18=5,40=1/2;
 3/5=43,7=101,11=2,25=1,30=1,74=-5/1,2,3;
 4//1;
 5/5=2,38=5/2;
 6/7=2,8=2,9=2,10=2,28=1,40=1/1,7;
 99/5=1,9=1/99;
 --
 38
 --
 Symbolic Z-matrix:
 Charge =  0 Multiplicity = 1
 O                     4.63271  -0.43636   0.42321 
 C                     3.63384   0.30023  -0.25276 
 C                     2.27808  -0.28367   0.10741 
 C                     1.11465   0.45546  -0.55208 
 C                    -0.26894  -0.15845  -0.30321 
 C                    -0.67147  -0.14649   1.18053 
 C                    -2.06859  -0.73326   1.40907 
 C                    -3.12595  -0.02441   0.55764 
 C                    -2.74136  -0.04297  -0.92492 
 C                    -1.34432   0.54416  -1.14709 
 H                     5.49347  -0.0639    0.19733 
 H                     3.65733   1.37392   0.03035 
 H                     3.77244   0.25969  -1.35393 
 H                     2.2685   -1.34767  -0.1872 
 H                     2.18522  -0.26617   1.20545 
 H                     1.10355   1.50798  -0.21155 
 H                     1.2866    0.4948   -1.64322 
 H                    -0.23075  -1.21697  -0.62832 
 H                     0.0678   -0.69777   1.78277 
 H                    -0.65011   0.89953   1.54138 
 H                    -2.33336  -0.67717   2.4781 
 H                    -2.05524  -1.80744   1.14801 
 H                    -4.11533  -0.48849   0.70565 
 H                    -3.2185    1.02465   0.89451 
 H                    -3.4862    0.50717  -1.52382 
 H                    -2.75726  -1.08655  -1.2894 
 H                    -1.35439   1.61835  -0.88218 
 H                    -1.07243   0.4918   -2.21516 
 
                          Input orientation:                          
 ---------------------------------------------------------------------
 Center     Atomic      Atomic             Coordinates (Angstroms)
 Number     Number       Type             X           Y           Z
 ---------------------------------------------------------------------
      1          8           0        4.632713   -0.436360    0.423205
      2          6           0        3.633844    0.300233   -0.252762
      3          6           0        2.278077   -0.283666    0.107411
      4          6           0        1.114654    0.455457   -0.552083
      5          6           0       -0.268943   -0.158453   -0.303210
      6          6           0       -0.671468   -0.146494    1.180529
      7          6           0       -2.068586   -0.733260    1.409070
      8          6           0       -3.125951   -0.024414    0.557637
      9          6           0       -2.741355   -0.042968   -0.924924
     10          6           0       -1.344318    0.544158   -1.147091
     11          1           0        5.493470   -0.063903    0.197330
     12          1           0        3.657327    1.373918    0.030346
     13          1           0        3.772437    0.259689   -1.353927
     14          1           0        2.268505   -1.347671   -0.187200
     15          1           0        2.185222   -0.266169    1.205445
     16          1           0        1.103553    1.507985   -0.211547
     17          1           0        1.286596    0.494801   -1.643218
     18          1           0       -0.230748   -1.216972   -0.628316
     19          1           0        0.067801   -0.697770    1.782773
     20          1           0       -0.650113    0.899529    1.541375
     21          1           0       -2.333363   -0.677170    2.478099
     22          1           0       -2.055239   -1.807438    1.148014
     23          1           0       -4.115326   -0.488485    0.705648
     24          1           0       -3.218505    1.024653    0.894508
     25          1           0       -3.486201    0.507170   -1.523818
     26          1           0       -2.757262   -1.086554   -1.289402
     27          1           0       -1.354388    1.618353   -0.882182
     28          1           0       -1.072432    0.491803   -2.215157
 ---------------------------------------------------------------------
                    Distance matrix (angstroms):
                    1          2          3          4          5
     1  O    0.000000
     2  C    1.413237   0.000000
     3  C    2.380620   1.519463   0.000000
     4  C    3.758093   2.541654   1.528001   0.000000
     5  C    4.962977   3.929973   2.582944   1.534003   0.000000
     6  C    5.365808   4.559561   3.141689   2.560180   1.537417
     7  C    6.779932   6.028889   4.559597   3.923288   2.549710
     8  C    7.770755   6.815935   5.428943   4.409590   2.986891
     9  C    7.506603   6.419716   5.130141   3.905924   2.551996
    10  C    6.257167   5.063736   3.921838   2.531491   1.536954
    11  H    0.964701   1.947662   3.224149   4.472738   5.784885
    12  H    2.093519   1.110631   2.157743   2.765498   4.227885
    13  H    2.093504   1.110593   2.159596   2.783000   4.196618
    14  H    2.606254   2.141036   1.104080   2.171585   2.804699
    15  H    2.575088   2.132062   1.102093   2.180772   2.882806
    16  H    4.079014   2.804057   2.165930   1.106301   2.160825
    17  H    4.041493   2.735105   2.157254   1.105300   2.154545
    18  H    5.036696   4.168696   2.776069   2.147775   1.107978
    19  H    4.770239   4.225645   2.804218   2.806668   2.180730
    20  H    5.562656   4.682987   3.468501   2.773836   2.160349
    21  H    7.266827   6.634793   5.200036   4.727966   3.502366
    22  H    6.865413   6.226565   4.709815   4.249617   2.831263
    23  H    8.752752   7.847946   6.424596   5.461282   3.990160
    24  H    7.999893   6.985392   5.704702   4.603572   3.396201
    25  H    8.402256   7.235568   6.042618   4.702639   3.504809
    26  H    7.613639   6.621483   5.286809   4.232396   2.832963
    27  H    6.463068   5.197698   4.218029   2.749083   2.161120
    28  H    6.353827   5.102619   4.149889   2.747814   2.173469
                    6          7          8          9         10
     6  C    0.000000
     7  C    1.532470   0.000000
     8  C    2.535229   1.531477   0.000000
     9  C    2.954333   2.525203   1.531746   0.000000
    10  C    2.519433   2.947935   2.530531   1.531596   0.000000
    11  H    6.243394   7.687721   8.627039   8.310971   6.995181
    12  H    4.730014   6.255170   6.945950   6.622932   5.204931
    13  H    5.131933   6.537404   7.163975   6.534916   5.128828
    14  H    3.457882   4.662181   5.604100   5.229262   4.189617
    15  H    2.859304   4.284217   5.355992   5.372099   4.318415
    16  H    2.797477   4.208568   4.563835   4.206861   2.792182
    17  H    3.495543   4.699132   4.958217   4.126685   2.677739
    18  H    2.147575   2.786138   3.348265   2.787366   2.147263
    19  H    1.101417   2.169115   3.486318   3.956229   3.481460
    20  H    1.106721   2.166927   2.819784   3.368119   2.799296
    21  H    2.174212   1.102757   2.177718   3.485575   3.951183
    22  H    2.162085   1.105525   2.161976   2.807344   3.361981
    23  H    3.493226   2.178040   1.102784   2.178313   3.489624
    24  H    2.817941   2.162717   1.105708   2.162827   2.812753
    25  H    3.957713   3.485704   2.178260   1.102779   2.175076
    26  H    3.366721   2.807284   2.162320   1.105517   2.162379
    27  H    2.799258   3.360059   2.812507   2.164599   1.106424
    28  H    3.478345   3.953242   3.488812   2.176232   1.103371
                   11         12         13         14         15
    11  H    0.000000
    12  H    2.338084   0.000000
    13  H    2.339459   1.780721   0.000000
    14  H    3.492324   3.063200   2.491319   0.000000
    15  H    3.464350   2.497566   3.057150   1.765232   0.000000
    16  H    4.680746   2.568705   3.160097   3.084229   2.515054
    17  H    4.625750   3.032165   2.513637   2.545355   3.082448
    18  H    5.897283   4.718439   4.328109   2.541246   3.178619
    19  H    5.687997   4.499732   4.947721   3.024279   2.236752
    20  H    6.362254   4.589367   5.324576   4.068932   3.083962
    21  H    8.175409   6.788727   7.269313   5.360090   4.712343
    22  H    7.805557   6.633521   6.670421   4.548509   4.512240
    23  H    9.631595   8.021141   8.186477   6.502974   6.324248
    24  H    8.807356   6.938719   7.383352   6.074972   5.564455
    25  H    9.160948   7.361839   7.264842   6.192222   6.341291
    26  H    8.445755   6.995899   6.667346   5.151831   5.596914
    27  H    7.133617   5.099974   5.324738   4.733460   4.520890
    28  H    7.017120   5.309522   4.926291   4.319505   4.784072
                   16         17         18         19         20
    16  H    0.000000
    17  H    1.763442   0.000000
    18  H    3.062588   2.502504   0.000000
    19  H    3.148880   3.826892   2.484362   0.000000
    20  H    2.553096   3.749170   3.059902   1.767777   0.000000
    21  H    4.880726   5.609177   3.789747   2.499897   2.489330
    22  H    4.776860   4.925356   2.613956   2.478220   3.075188
    23  H    5.662494   5.972000   4.171342   4.324644   3.825274
    24  H    4.487444   5.197762   4.033679   3.815175   2.651552
    25  H    4.877451   4.774306   3.791116   5.001635   4.194371
    26  H    4.774861   4.356450   2.614826   4.191705   4.049432
    27  H    2.550178   2.969232   3.060405   3.806446   2.624184
    28  H    3.127617   2.427372   2.479194   4.324194   3.802121
                   21         22         23         24         25
    21  H    0.000000
    22  H    1.767479   0.000000
    23  H    2.520431   2.485816   0.000000
    24  H    2.487456   3.072164   1.769051   0.000000
    25  H    4.329784   3.813626   2.521437   2.487519   0.000000
    26  H    3.813312   2.636951   2.486413   3.072361   1.768122
    27  H    4.185607   4.043381   3.818736   2.642733   2.488183
    28  H    4.998309   4.190863   4.330274   3.815701   2.510870
                   26         27         28
    26  H    0.000000
    27  H    3.074151   0.000000
    28  H    2.487345   1.767890   0.000000
 Stoichiometry    C9H18O
 Framework group  C1[X(C9H18O)]
 Deg. of freedom    78
 Full point group                 C1      NOp   1
 Largest Abelian subgroup         C1      NOp   1
 Largest concise Abelian subgroup C1      NOp   1
                         Standard orientation:                         
 ---------------------------------------------------------------------
 Center     Atomic      Atomic             Coordinates (Angstroms)
 Number     Number       Type             X           Y           Z
 ---------------------------------------------------------------------
      1          8           0       -4.418306    0.562441   -0.234267
      2          6           0       -3.434396   -0.351754    0.205517
      3          6           0       -2.069553    0.175372   -0.204493
      4          6           0       -0.920892   -0.727027    0.243886
      5          6           0        0.470399   -0.292955   -0.234712
      6          6           0        0.893983    1.077148    0.319404
      7          6           0        2.298312    1.482161   -0.141344
      8          6           0        3.338399    0.413881    0.208541
      9          6           0        2.932805   -0.953000   -0.351259
     10          6           0        1.528646   -1.352212    0.112154
     11          1           0       -5.284799    0.229737    0.028691
     12          1           0       -3.461377   -0.480372    1.308345
     13          1           0       -3.588416   -1.359548   -0.234989
     14          1           0       -2.056713    0.289967   -1.302534
     15          1           0       -1.961147    1.189403    0.213357
     16          1           0       -0.912325   -0.795013    1.348063
     17          1           0       -1.108675   -1.754159   -0.118640
     18          1           0        0.435004   -0.207988   -1.338860
     19          1           0        0.167285    1.850872    0.025498
     20          1           0        0.870434    1.030955    1.424910
     21          1           0        2.577932    2.452362    0.302049
     22          1           0        2.288786    1.632066   -1.236616
     23          1           0        4.333024    0.705567   -0.167985
     24          1           0        3.428381    0.342456    1.308264
     25          1           0        3.665136   -1.723279   -0.057180
     26          1           0        2.950838   -0.910991   -1.455831
     27          1           0        1.534949   -1.498487    1.208847
     28          1           0        1.241905   -2.322771   -0.327420
 ---------------------------------------------------------------------
 Rotational constants (GHZ):           3.4739888           0.4991626           0.4546739
 Standard basis: def2SVP (5D, 7F)
 There are   240 symmetry adapted cartesian basis functions of A   symmetry.
 There are   230 symmetry adapted basis functions of A   symmetry.
   230 basis functions,   376 primitive gaussians,   240 cartesian basis functions
    40 alpha electrons       40 beta electrons
       nuclear repulsion energy       555.6767068654 Hartrees.
 NAtoms=   28 NActive=   28 NUniq=   28 SFac= 1.00D+00 NAtFMM=   60 NAOKFM=F Big=F
 Integral buffers will be    131072 words long.
 Raffenetti 2 integral format.
 Two-electron integral symmetry is turned on.
 One-electron integrals computed using PRISM.
   1 Symmetry operations used in ECPInt.
 ECPInt:  NShTT=    6555 NPrTT=   22339 LenC2=    6280 LenP2D=   16798.
 LDataN:  DoStor=T MaxTD1= 4 Len=   56
 NBasis=   230 RedAO= T EigKep=  9.99D-04  NBF=   230
 NBsUse=   230 1.00D-06 EigRej= -1.00D+00 NBFU=   230
 ExpMin= 1.22D-01 ExpMax= 2.27D+03 ExpMxC= 3.41D+02 IAcc=3 IRadAn=         5 AccDes= 0.00D+00
 Harris functional with IExCor=  402 and IRadAn=       5 diagonalized for initial guess.
 HarFok:  IExCor=  402 AccDes= 0.00D+00 IRadAn=         5 IDoV= 1 UseB2=F ITyADJ=14
 ICtDFT=  3500011 ScaDFX=  1.000000  1.000000  1.000000  1.000000
 FoFCou: FMM=F IPFlag=           0 FMFlag=      100000 FMFlg1=           0
         NFxFlg=           0 DoJE=T BraDBF=F KetDBF=T FulRan=T
         wScrn=  0.000000 ICntrl=       500 IOpCl=  0 I1Cent=   200000004 NGrid=           0
         NMat0=    1 NMatS0=      1 NMatT0=    0 NMatD0=    1 NMtDS0=    0 NMtDT0=    0
 Petite list used in FoFCou.
 Requested convergence on RMS density matrix=1.00D-08 within 128 cycles.
 Requested convergence on MAX density matrix=1.00D-06.
 Requested convergence on             energy=1.00D-06.
 No special actions if energy rises.
 Integral accuracy reduced to 1.0D-05 until final iterations.
 Initial convergence to 1.0D-05 achieved.  Increase integral accuracy.
 SCF Done:  E(RB3LYP) =  -428.719357861     A.U. after   12 cycles
            NFock= 12  Conv=0.70D-08     -V/T= 2.0118

 **********************************************************************

            Population analysis using the SCF Density.

 **********************************************************************

 Orbital symmetries:
       Occupied  (A) (A) (A) (A) (A) (A) (A) (A) (A) (A) (A) (A)
                 (A) (A) (A) (A) (A) (A) (A) (A) (A) (A) (A) (A)
                 (A) (A) (A) (A) (A) (A) (A) (A) (A) (A) (A) (A)
                 (A) (A) (A) (A)
       Virtual   (A) (A) (A) (A) (A) (A) (A) (A) (A) (A) (A) (A)
                 (A) (A) (A) (A) (A) (A) (A) (A) (A) (A) (A) (A)
                 (A) (A) (A) (A) (A) (A) (A) (A) (A) (A) (A) (A)
                 (A) (A) (A) (A) (A) (A) (A) (A) (A) (A) (A) (A)
                 (A) (A) (A) (A) (A) (A) (A) (A) (A) (A) (A) (A)
                 (A) (A) (A) (A) (A) (A) (A) (A) (A) (A) (A) (A)
                 (A) (A) (A) (A) (A) (A) (A) (A) (A) (A) (A) (A)
                 (A) (A) (A) (A) (A) (A) (A) (A) (A) (A) (A) (A)
                 (A) (A) (A) (A) (A) (A) (A) (A) (A) (A) (A) (A)
                 (A) (A) (A) (A) (A) (A) (A) (A) (A) (A) (A) (A)
                 (A) (A) (A) (A) (A) (A) (A) (A) (A) (A) (A) (A)
                 (A) (A) (A) (A) (A) (A) (A) (A) (A) (A) (A) (A)
                 (A) (A) (A) (A) (A) (A) (A) (A) (A) (A) (A) (A)
                 (A) (A) (A) (A) (A) (A) (A) (A) (A) (A) (A) (A)
                 (A) (A) (A) (A) (A) (A) (A) (A) (A) (A) (A) (A)
                 (A) (A) (A) (A) (A) (A) (A) (A) (A) (A)
 The electronic state is 1-A.
 Alpha  occ. eigenvalues --  -19.12282 -10.22664 -10.18106 -10.17904 -10.17723
 Alpha  occ. eigenvalues --  -10.17691 -10.17677 -10.17599 -10.17512 -10.17504
 Alpha  occ. eigenvalues --   -1.00119  -0.82814  -0.77901  -0.73122  -0.72828
 Alpha  occ. eigenvalues --   -0.65573  -0.60265  -0.58709  -0.56486  -0.54440
 Alpha  occ. eigenvalues --   -0.50710  -0.47636  -0.47009  -0.43880  -0.43650
 Alpha  occ. eigenvalues --   -0.42898  -0.40921  -0.40044  -0.38119  -0.37434
 Alpha  occ. eigenvalues --   -0.36133  -0.34840  -0.33928  -0.33512  -0.32351
 Alpha  occ. eigenvalues --   -0.32246  -0.31191  -0.29636  -0.29250  -0.26553
 Alpha virt. eigenvalues --    0.05275   0.05486   0.06539   0.07065   0.08357
 Alpha virt. eigenvalues --    0.10230   0.10364   0.11326   0.12942   0.13275
 Alpha virt. eigenvalues --    0.14237   0.14664   0.14721   0.15275   0.16485
 Alpha virt. eigenvalues --    0.17469   0.17507   0.18650   0.20054   0.21538
 Alpha virt. eigenvalues --    0.22508   0.24200   0.24589   0.25343   0.26037
 Alpha virt. eigenvalues --    0.27339   0.29369   0.31330   0.40727   0.42333
 Alpha virt. eigenvalues --    0.43270   0.43790   0.44246   0.45250   0.45418
 Alpha virt. eigenvalues --    0.46289   0.49046   0.52753   0.55727   0.56646
 Alpha virt. eigenvalues --    0.57717   0.60171   0.61593   0.62384   0.62875
 Alpha virt. eigenvalues --    0.63211   0.63813   0.64633   0.65067   0.65199
 Alpha virt. eigenvalues --    0.65920   0.66503   0.66877   0.67215   0.67601
 Alpha virt. eigenvalues --    0.68131   0.69267   0.69659   0.69982   0.70575
 Alpha virt. eigenvalues --    0.70980   0.71417   0.71730   0.72239   0.73202
 Alpha virt. eigenvalues --    0.73798   0.74251   0.74621   0.75734   0.78699
 Alpha virt. eigenvalues --    0.86292   0.89737   0.93993   0.95538   0.96589
 Alpha virt. eigenvalues --    1.01954   1.03165   1.05545   1.08664   1.10350
 Alpha virt. eigenvalues --    1.11583   1.12613   1.16335   1.17840   1.20887
 Alpha virt. eigenvalues --    1.24959   1.26855   1.28959   1.30452   1.31991
 Alpha virt. eigenvalues --    1.34689   1.35924   1.37334   1.38079   1.40723
 Alpha virt. eigenvalues --    1.46391   1.47065   1.50721   1.55094   1.59652
 Alpha virt. eigenvalues --    1.65281   1.66454   1.70187   1.71825   1.73431
 Alpha virt. eigenvalues --    1.74254   1.74570   1.75204   1.76000   1.76637
 Alpha virt. eigenvalues --    1.77762   1.78841   1.79436   1.79938   1.80836
 Alpha virt. eigenvalues --    1.81728   1.83106   1.84279   1.84501   1.85077
 Alpha virt. eigenvalues --    1.85568   1.87506   1.87799   1.88092   1.88729
 Alpha virt. eigenvalues --    1.89401   1.90717   1.92557   1.93257   1.94002
 Alpha virt. eigenvalues --    1.95307   1.96791   1.98302   1.99677   2.00203
 Alpha virt. eigenvalues --    2.02549   2.03855   2.06065   2.06896   2.10615
 Alpha virt. eigenvalues --    2.12427   2.15939   2.17489   2.24228   2.24695
 Alpha virt. eigenvalues --    2.25445   2.28339   2.29057   2.32062   2.36342
 Alpha virt. eigenvalues --    2.39557   2.41498   2.43414   2.43936   2.45512
 Alpha virt. eigenvalues --    2.46750   2.49049   2.49948   2.53819   2.54377
 Alpha virt. eigenvalues --    2.56494   2.58458   2.60131   2.62200   2.63453
 Alpha virt. eigenvalues --    2.65414   2.68416   2.71155   2.79767   2.81802
 Alpha virt. eigenvalues --    2.86032   2.87639   2.88698   2.91308   2.92948
 Alpha virt. eigenvalues --    2.93560   2.94230   2.94787   2.98789   3.01793
 Alpha virt. eigenvalues --    3.03000   3.03851   3.06814   3.09096   3.12375
 Alpha virt. eigenvalues --    3.13268   3.15832   3.17151   3.35316   3.77534
          Condensed to atoms (all electrons):
               1          2          3          4          5          6
     1  O    7.753336   0.359751  -0.079989   0.004569  -0.000094   0.000001
     2  C    0.359751   4.436477   0.340720  -0.003326   0.003786   0.000292
     3  C   -0.079989   0.340720   4.934351   0.266034  -0.018170  -0.005945
     4  C    0.004569  -0.003326   0.266034   4.772482   0.344765  -0.045379
     5  C   -0.000094   0.003786  -0.018170   0.344765   4.879810   0.392961
     6  C    0.000001   0.000292  -0.005945  -0.045379   0.392961   4.703289
     7  C   -0.000000  -0.000009   0.000444   0.008320  -0.046718   0.418846
     8  C    0.000000   0.000001  -0.000006   0.000781  -0.018355  -0.050410
     9  C   -0.000000   0.000006  -0.000371   0.007931  -0.047699  -0.015268
    10  C    0.000001  -0.000219   0.006549  -0.033999   0.391260  -0.058623
    11  H    0.309485  -0.020656   0.010993  -0.000892   0.000022   0.000000
    12  H   -0.031436   0.366403  -0.032428   0.001479   0.000342  -0.000151
    13  H   -0.031363   0.370683  -0.034896  -0.000279  -0.000230   0.000026
    14  H    0.008288  -0.018402   0.339437  -0.011591  -0.005371  -0.004180
    15  H    0.010862  -0.013634   0.330564  -0.001733  -0.014633   0.006257
    16  H   -0.000076  -0.007935  -0.022186   0.348139  -0.009411  -0.017899
    17  H   -0.000052  -0.007563  -0.026474   0.352085  -0.019327   0.010959
    18  H   -0.000005   0.000350  -0.011670  -0.026702   0.345247  -0.036605
    19  H   -0.000027  -0.000539   0.006148  -0.011296  -0.015085   0.347641
    20  H    0.000000  -0.000032  -0.003220  -0.002823  -0.027150   0.350384
    21  H    0.000000  -0.000000  -0.000013  -0.000386   0.008104  -0.013568
    22  H    0.000000   0.000001  -0.000139   0.000464  -0.008743  -0.014881
    23  H   -0.000000   0.000000  -0.000001   0.000029   0.001261   0.008275
    24  H    0.000000  -0.000000  -0.000004   0.000026  -0.007581  -0.005292
    25  H    0.000000  -0.000000   0.000013  -0.000416   0.008551   0.000890
    26  H    0.000000  -0.000000  -0.000003   0.000390  -0.009218  -0.007520
    27  H    0.000000   0.000007   0.000287  -0.008476  -0.019968  -0.009823
    28  H    0.000000  -0.000022   0.000356  -0.009205  -0.015619   0.010348
               7          8          9         10         11         12
     1  O   -0.000000   0.000000  -0.000000   0.000001   0.309485  -0.031436
     2  C   -0.000009   0.000001   0.000006  -0.000219  -0.020656   0.366403
     3  C    0.000444  -0.000006  -0.000371   0.006549   0.010993  -0.032428
     4  C    0.008320   0.000781   0.007931  -0.033999  -0.000892   0.001479
     5  C   -0.046718  -0.018355  -0.047699   0.391260   0.000022   0.000342
     6  C    0.418846  -0.050410  -0.015268  -0.058623   0.000000  -0.000151
     7  C    4.593413   0.438462  -0.057304  -0.017473   0.000000   0.000000
     8  C    0.438462   4.600918   0.435693  -0.045651  -0.000000  -0.000000
     9  C   -0.057304   0.435693   4.595556   0.417182   0.000000   0.000000
    10  C   -0.017473  -0.045651   0.417182   4.675424  -0.000000   0.000031
    11  H    0.000000  -0.000000   0.000000  -0.000000   0.552067  -0.005439
    12  H    0.000000  -0.000000   0.000000   0.000031  -0.005439   0.778083
    13  H   -0.000000  -0.000000   0.000000   0.000003  -0.005133  -0.058130
    14  H   -0.000014   0.000001  -0.000007   0.000501  -0.000382   0.012760
    15  H   -0.000416  -0.000015   0.000012   0.000302  -0.000412  -0.016828
    16  H    0.000462  -0.000175   0.000182  -0.009100   0.000021   0.009304
    17  H   -0.000482  -0.000034   0.000709  -0.007678   0.000022  -0.003316
    18  H   -0.004420  -0.006217  -0.004089  -0.031371   0.000000   0.000007
    19  H   -0.009985   0.007956   0.000728   0.009634  -0.000000   0.000105
    20  H   -0.023465  -0.005956  -0.005748  -0.008070  -0.000000  -0.000001
    21  H    0.347532  -0.015276   0.008727   0.000888  -0.000000   0.000000
    22  H    0.348560  -0.022525  -0.005245  -0.007344  -0.000000  -0.000000
    23  H   -0.015115   0.347943  -0.014817   0.008044   0.000000  -0.000000
    24  H   -0.022592   0.353827  -0.023581  -0.004755  -0.000000  -0.000000
    25  H    0.008591  -0.014602   0.346141  -0.013423  -0.000000   0.000000
    26  H   -0.005025  -0.022654   0.348727  -0.014422  -0.000000  -0.000000
    27  H   -0.005831  -0.005873  -0.024125   0.349421   0.000000  -0.000010
    28  H    0.000802   0.008066  -0.013150   0.344126   0.000000   0.000006
              13         14         15         16         17         18
     1  O   -0.031363   0.008288   0.010862  -0.000076  -0.000052  -0.000005
     2  C    0.370683  -0.018402  -0.013634  -0.007935  -0.007563   0.000350
     3  C   -0.034896   0.339437   0.330564  -0.022186  -0.026474  -0.011670
     4  C   -0.000279  -0.011591  -0.001733   0.348139   0.352085  -0.026702
     5  C   -0.000230  -0.005371  -0.014633  -0.009411  -0.019327   0.345247
     6  C    0.000026  -0.004180   0.006257  -0.017899   0.010959  -0.036605
     7  C   -0.000000  -0.000014  -0.000416   0.000462  -0.000482  -0.004420
     8  C   -0.000000   0.000001  -0.000015  -0.000175  -0.000034  -0.006217
     9  C    0.000000  -0.000007   0.000012   0.000182   0.000709  -0.004089
    10  C    0.000003   0.000501   0.000302  -0.009100  -0.007678  -0.031371
    11  H   -0.005133  -0.000382  -0.000412   0.000021   0.000022   0.000000
    12  H   -0.058130   0.012760  -0.016828   0.009304  -0.003316   0.000007
    13  H    0.775381  -0.016737   0.013021  -0.002648   0.010404   0.000014
    14  H   -0.016737   0.724575  -0.037507   0.010148  -0.010751   0.008327
    15  H    0.013021  -0.037507   0.713869  -0.012586   0.010067  -0.000672
    16  H   -0.002648   0.010148  -0.012586   0.738373  -0.033930   0.010433
    17  H    0.010404  -0.010751   0.010067  -0.033930   0.743007  -0.008483
    18  H    0.000014   0.008327  -0.000672   0.010433  -0.008483   0.771411
    19  H   -0.000036   0.001322   0.002241  -0.000433  -0.000151  -0.009672
    20  H    0.000005   0.000237   0.000803   0.008462  -0.000194   0.011102
    21  H    0.000000   0.000001   0.000029  -0.000005   0.000019  -0.000174
    22  H    0.000000  -0.000008   0.000062   0.000011   0.000009   0.007484
    23  H    0.000000  -0.000000   0.000000   0.000001  -0.000002  -0.000016
    24  H    0.000000  -0.000001   0.000001  -0.000033   0.000001   0.000546
    25  H   -0.000000   0.000000   0.000000   0.000007  -0.000021  -0.000184
    26  H    0.000000  -0.000006   0.000000   0.000017  -0.000075   0.007407
    27  H    0.000006   0.000026  -0.000012   0.008362  -0.001673   0.010816
    28  H   -0.000011  -0.000037  -0.000003  -0.001558   0.009391  -0.010020
              19         20         21         22         23         24
     1  O   -0.000027   0.000000   0.000000   0.000000  -0.000000   0.000000
     2  C   -0.000539  -0.000032  -0.000000   0.000001   0.000000  -0.000000
     3  C    0.006148  -0.003220  -0.000013  -0.000139  -0.000001  -0.000004
     4  C   -0.011296  -0.002823  -0.000386   0.000464   0.000029   0.000026
     5  C   -0.015085  -0.027150   0.008104  -0.008743   0.001261  -0.007581
     6  C    0.347641   0.350384  -0.013568  -0.014881   0.008275  -0.005292
     7  C   -0.009985  -0.023465   0.347532   0.348560  -0.015115  -0.022592
     8  C    0.007956  -0.005956  -0.015276  -0.022525   0.347943   0.353827
     9  C    0.000728  -0.005748   0.008727  -0.005245  -0.014817  -0.023581
    10  C    0.009634  -0.008070   0.000888  -0.007344   0.008044  -0.004755
    11  H   -0.000000  -0.000000  -0.000000  -0.000000   0.000000  -0.000000
    12  H    0.000105  -0.000001   0.000000  -0.000000  -0.000000  -0.000000
    13  H   -0.000036   0.000005   0.000000   0.000000   0.000000   0.000000
    14  H    0.001322   0.000237   0.000001  -0.000008  -0.000000  -0.000001
    15  H    0.002241   0.000803   0.000029   0.000062   0.000000   0.000001
    16  H   -0.000433   0.008462  -0.000005   0.000011   0.000001  -0.000033
    17  H   -0.000151  -0.000194   0.000019   0.000009  -0.000002   0.000001
    18  H   -0.009672   0.011102  -0.000174   0.007484  -0.000016   0.000546
    19  H    0.720002  -0.032137  -0.005509  -0.009328  -0.000440   0.000005
    20  H   -0.032137   0.741980  -0.009096   0.009823  -0.000046   0.006608
    21  H   -0.005509  -0.009096   0.730555  -0.031248  -0.004889  -0.008940
    22  H   -0.009328   0.009823  -0.031248   0.739450  -0.008811   0.009875
    23  H   -0.000440  -0.000046  -0.004889  -0.008811   0.730515  -0.031826
    24  H    0.000005   0.006608  -0.008940   0.009875  -0.031826   0.739344
    25  H    0.000042  -0.000036  -0.000460  -0.000093  -0.005015  -0.008993
    26  H    0.000008   0.000514  -0.000100   0.006443  -0.008839   0.009928
    27  H   -0.000181   0.007058  -0.000034   0.000520  -0.000036   0.006514
    28  H   -0.000465  -0.000171   0.000046  -0.000010  -0.000445  -0.000047
              25         26         27         28
     1  O    0.000000   0.000000   0.000000   0.000000
     2  C   -0.000000  -0.000000   0.000007  -0.000022
     3  C    0.000013  -0.000003   0.000287   0.000356
     4  C   -0.000416   0.000390  -0.008476  -0.009205
     5  C    0.008551  -0.009218  -0.019968  -0.015619
     6  C    0.000890  -0.007520  -0.009823   0.010348
     7  C    0.008591  -0.005025  -0.005831   0.000802
     8  C   -0.014602  -0.022654  -0.005873   0.008066
     9  C    0.346141   0.348727  -0.024125  -0.013150
    10  C   -0.013423  -0.014422   0.349421   0.344126
    11  H   -0.000000  -0.000000   0.000000   0.000000
    12  H    0.000000  -0.000000  -0.000010   0.000006
    13  H   -0.000000   0.000000   0.000006  -0.000011
    14  H    0.000000  -0.000006   0.000026  -0.000037
    15  H    0.000000   0.000000  -0.000012  -0.000003
    16  H    0.000007   0.000017   0.008362  -0.001558
    17  H   -0.000021  -0.000075  -0.001673   0.009391
    18  H   -0.000184   0.007407   0.010816  -0.010020
    19  H    0.000042   0.000008  -0.000181  -0.000465
    20  H   -0.000036   0.000514   0.007058  -0.000171
    21  H   -0.000460  -0.000100  -0.000034   0.000046
    22  H   -0.000093   0.006443   0.000520  -0.000010
    23  H   -0.005015  -0.008839  -0.000036  -0.000445
    24  H   -0.008993   0.009928   0.006514  -0.000047
    25  H    0.732513  -0.031807  -0.009001  -0.005307
    26  H   -0.031807   0.740259   0.009815  -0.009043
    27  H   -0.009001   0.009815   0.742596  -0.031613
    28  H   -0.005307  -0.009043  -0.031613   0.735798
 Mulliken charges:
               1
     1  O   -0.303250
     2  C    0.193862
     3  C   -0.000381
     4  C    0.049010
     5  C   -0.092735
     6  C    0.035375
     7  C    0.043416
     8  C    0.014102
     9  C    0.049806
    10  C    0.048762
    11  H    0.160304
    12  H   -0.020781
    13  H   -0.020081
    14  H   -0.000630
    15  H    0.010361
    16  H   -0.015946
    17  H   -0.016468
    18  H   -0.022846
    19  H   -0.000551
    20  H   -0.018832
    21  H   -0.006205
    22  H   -0.014326
    23  H   -0.005769
    24  H   -0.013027
    25  H   -0.007388
    26  H   -0.014798
    27  H   -0.018772
    28  H   -0.012210
 Sum of Mulliken charges =  -0.00000
 Mulliken charges with hydrogens summed into heavy atoms:
               1
     1  O   -0.142946
     2  C    0.152999
     3  C    0.009350
     4  C    0.016596
     5  C   -0.115581
     6  C    0.015992
     7  C    0.022884
     8  C   -0.004694
     9  C    0.027620
    10  C    0.017780
 Electronic spatial extent (au):  <R**2>=           2490.3146
 Charge=             -0.0000 electrons
 Dipole moment (field-independent basis, Debye):
    X=             -0.3764    Y=             -1.1279    Z=              0.6610  Tot=              1.3605
 Quadrupole moment (field-independent basis, Debye-Ang):
   XX=            -59.6859   YY=            -66.8145   ZZ=            -65.4829
   XY=              5.2006   XZ=             -3.3471   YZ=              0.6139
 Traceless Quadrupole moment (field-independent basis, Debye-Ang):
   XX=              4.3085   YY=             -2.8201   ZZ=             -1.4885
   XY=              5.2006   XZ=             -3.3471   YZ=              0.6139
 Octapole moment (field-independent basis, Debye-Ang**2):
  XXX=            -83.4961  YYY=              2.2443  ZZZ=             -0.8524  XYY=             -3.6449
  XXY=            -20.7072  XXZ=             15.1911  XZZ=             -6.1351  YZZ=              0.7470
  YYZ=             -0.4806  XYZ=             -2.4485
 Hexadecapole moment (field-independent basis, Debye-Ang**3):
 XXXX=          -2230.7512 YYYY=           -451.9395 ZZZZ=           -160.7582 XXXY=             75.7710
 XXXZ=            -69.6425 YYYX=             -7.6311 YYYZ=              2.9963 ZZZX=              2.7629
 ZZZY=             -0.6866 XXYY=           -542.3856 XXZZ=           -480.2342 YYZZ=           -103.9154
 XXYZ=              7.5487 YYXZ=              2.6835 ZZXY=             -2.3608
 N-N= 5.556767068654D+02 E-N=-2.104576999232D+03  KE= 4.237172449054D+02
 ******************************Gaussian NBO Version 3.1******************************
             N A T U R A L   A T O M I C   O R B I T A L   A N D
          N A T U R A L   B O N D   O R B I T A L   A N A L Y S I S
 ******************************Gaussian NBO Version 3.1******************************
       /RESON  / : Allow strongly delocalized NBO set

 Analyzing the SCF density

 Job title: 38                                                              

 Storage needed:    161310 in NPA,    213088 in NBO ( 939519896 available)
 GSVD:  LWork=       30436 too small for GESVD, short by       13556 words or       13556 for optimal perf.


 NATURAL POPULATIONS:  Natural atomic orbital occupancies 
                                                          
   NAO  Atom  No  lang   Type(AO)    Occupancy      Energy
 ----------------------------------------------------------
     1    O    1  S      Cor( 1S)     1.99974     -18.94097
     2    O    1  S      Val( 2S)     1.67376      -0.84281
     3    O    1  S      Ryd( 3S)     0.00138       1.41106
     4    O    1  px     Val( 2p)     1.42035      -0.25866
     5    O    1  px     Ryd( 3p)     0.00259       1.23204
     6    O    1  py     Val( 2p)     1.74814      -0.28972
     7    O    1  py     Ryd( 3p)     0.00094       1.09494
     8    O    1  pz     Val( 2p)     1.89228      -0.28514
     9    O    1  pz     Ryd( 3p)     0.00165       1.08412
    10    O    1  dxy    Ryd( 3d)     0.00104       3.16178
    11    O    1  dxz    Ryd( 3d)     0.00044       2.95127
    12    O    1  dyz    Ryd( 3d)     0.00104       2.84971
    13    O    1  dx2y2  Ryd( 3d)     0.00084       3.01189
    14    O    1  dz2    Ryd( 3d)     0.00081       2.91461

    15    C    2  S      Cor( 1S)     1.99912     -10.11998
    16    C    2  S      Val( 2S)     0.99097      -0.20441
    17    C    2  S      Ryd( 3S)     0.00311       0.80326
    18    C    2  px     Val( 2p)     0.88305      -0.06283
    19    C    2  px     Ryd( 3p)     0.00229       0.56235
    20    C    2  py     Val( 2p)     0.99740      -0.05765
    21    C    2  py     Ryd( 3p)     0.00295       0.59765
    22    C    2  pz     Val( 2p)     1.13817      -0.06668
    23    C    2  pz     Ryd( 3p)     0.00192       0.65397
    24    C    2  dxy    Ryd( 3d)     0.00175       2.21355
    25    C    2  dxz    Ryd( 3d)     0.00118       2.08205
    26    C    2  dyz    Ryd( 3d)     0.00093       2.19272
    27    C    2  dx2y2  Ryd( 3d)     0.00157       2.24682
    28    C    2  dz2    Ryd( 3d)     0.00139       2.39314

    29    C    3  S      Cor( 1S)     1.99912     -10.05096
    30    C    3  S      Val( 2S)     1.01761      -0.20036
    31    C    3  S      Ryd( 3S)     0.00177       0.91130
    32    C    3  px     Val( 2p)     1.04603      -0.06472
    33    C    3  px     Ryd( 3p)     0.00419       0.69706
    34    C    3  py     Val( 2p)     1.16422      -0.06261
    35    C    3  py     Ryd( 3p)     0.00252       0.64843
    36    C    3  pz     Val( 2p)     1.20282      -0.06548
    37    C    3  pz     Ryd( 3p)     0.00284       0.72795
    38    C    3  dxy    Ryd( 3d)     0.00063       2.24183
    39    C    3  dxz    Ryd( 3d)     0.00047       2.11687
    40    C    3  dyz    Ryd( 3d)     0.00040       2.19894
    41    C    3  dx2y2  Ryd( 3d)     0.00073       2.30435
    42    C    3  dz2    Ryd( 3d)     0.00089       2.45211

    43    C    4  S      Cor( 1S)     1.99910     -10.05154
    44    C    4  S      Val( 2S)     0.99780      -0.18975
    45    C    4  S      Ryd( 3S)     0.00175       0.96549
    46    C    4  px     Val( 2p)     1.05034      -0.06025
    47    C    4  px     Ryd( 3p)     0.00324       0.71807
    48    C    4  py     Val( 2p)     1.16555      -0.06764
    49    C    4  py     Ryd( 3p)     0.00406       0.73217
    50    C    4  pz     Val( 2p)     1.19547      -0.06900
    51    C    4  pz     Ryd( 3p)     0.00356       0.76601
    52    C    4  dxy    Ryd( 3d)     0.00064       2.23811
    53    C    4  dxz    Ryd( 3d)     0.00045       2.14016
    54    C    4  dyz    Ryd( 3d)     0.00031       2.16773
    55    C    4  dx2y2  Ryd( 3d)     0.00078       2.32482
    56    C    4  dz2    Ryd( 3d)     0.00097       2.46241

    57    C    5  S      Cor( 1S)     1.99899     -10.05016
    58    C    5  S      Val( 2S)     0.93226      -0.16724
    59    C    5  S      Ryd( 3S)     0.00192       1.00052
    60    C    5  px     Val( 2p)     1.05134      -0.06534
    61    C    5  px     Ryd( 3p)     0.00374       0.82937
    62    C    5  py     Val( 2p)     1.05463      -0.06622
    63    C    5  py     Ryd( 3p)     0.00283       0.73377
    64    C    5  pz     Val( 2p)     1.18383      -0.06667
    65    C    5  pz     Ryd( 3p)     0.00346       0.84888
    66    C    5  dxy    Ryd( 3d)     0.00091       2.26989
    67    C    5  dxz    Ryd( 3d)     0.00050       2.11572
    68    C    5  dyz    Ryd( 3d)     0.00052       2.11031
    69    C    5  dx2y2  Ryd( 3d)     0.00080       2.22075
    70    C    5  dz2    Ryd( 3d)     0.00110       2.48460

    71    C    6  S      Cor( 1S)     1.99909     -10.04778
    72    C    6  S      Val( 2S)     1.00161      -0.18868
    73    C    6  S      Ryd( 3S)     0.00157       0.99196
    74    C    6  px     Val( 2p)     1.11047      -0.06324
    75    C    6  px     Ryd( 3p)     0.00366       0.73915
    76    C    6  py     Val( 2p)     1.11753      -0.05996
    77    C    6  py     Ryd( 3p)     0.00381       0.68463
    78    C    6  pz     Val( 2p)     1.18732      -0.06538
    79    C    6  pz     Ryd( 3p)     0.00283       0.71590
    80    C    6  dxy    Ryd( 3d)     0.00085       2.33908
    81    C    6  dxz    Ryd( 3d)     0.00038       2.13851
    82    C    6  dyz    Ryd( 3d)     0.00040       2.15152
    83    C    6  dx2y2  Ryd( 3d)     0.00057       2.22649
    84    C    6  dz2    Ryd( 3d)     0.00098       2.47740

    85    C    7  S      Cor( 1S)     1.99911     -10.05244
    86    C    7  S      Val( 2S)     1.00733      -0.19258
    87    C    7  S      Ryd( 3S)     0.00076       0.99771
    88    C    7  px     Val( 2p)     1.04859      -0.05793
    89    C    7  px     Ryd( 3p)     0.00203       0.59260
    90    C    7  py     Val( 2p)     1.15695      -0.06195
    91    C    7  py     Ryd( 3p)     0.00445       0.69873
    92    C    7  pz     Val( 2p)     1.19794      -0.06474
    93    C    7  pz     Ryd( 3p)     0.00308       0.72447
    94    C    7  dxy    Ryd( 3d)     0.00070       2.25053
    95    C    7  dxz    Ryd( 3d)     0.00044       2.10850
    96    C    7  dyz    Ryd( 3d)     0.00041       2.22140
    97    C    7  dx2y2  Ryd( 3d)     0.00075       2.25637
    98    C    7  dz2    Ryd( 3d)     0.00092       2.43820

    99    C    8  S      Cor( 1S)     1.99911     -10.05262
   100    C    8  S      Val( 2S)     1.00997      -0.19431
   101    C    8  S      Ryd( 3S)     0.00084       0.98104
   102    C    8  px     Val( 2p)     1.16088      -0.06200
   103    C    8  px     Ryd( 3p)     0.00453       0.70997
   104    C    8  py     Val( 2p)     1.05260      -0.05981
   105    C    8  py     Ryd( 3p)     0.00209       0.59377
   106    C    8  pz     Val( 2p)     1.19127      -0.06424
   107    C    8  pz     Ryd( 3p)     0.00261       0.70387
   108    C    8  dxy    Ryd( 3d)     0.00070       2.25409
   109    C    8  dxz    Ryd( 3d)     0.00034       2.18124
   110    C    8  dyz    Ryd( 3d)     0.00049       2.12503
   111    C    8  dx2y2  Ryd( 3d)     0.00075       2.25519
   112    C    8  dz2    Ryd( 3d)     0.00095       2.45133

   113    C    9  S      Cor( 1S)     1.99911     -10.05268
   114    C    9  S      Val( 2S)     1.00745      -0.19319
   115    C    9  S      Ryd( 3S)     0.00075       0.99503
   116    C    9  px     Val( 2p)     1.10439      -0.05967
   117    C    9  px     Ryd( 3p)     0.00337       0.65360
   118    C    9  py     Val( 2p)     1.11343      -0.06209
   119    C    9  py     Ryd( 3p)     0.00376       0.67004
   120    C    9  pz     Val( 2p)     1.18620      -0.06423
   121    C    9  pz     Ryd( 3p)     0.00246       0.68931
   122    C    9  dxy    Ryd( 3d)     0.00087       2.32205
   123    C    9  dxz    Ryd( 3d)     0.00038       2.13098
   124    C    9  dyz    Ryd( 3d)     0.00040       2.14933
   125    C    9  dx2y2  Ryd( 3d)     0.00057       2.20031
   126    C    9  dz2    Ryd( 3d)     0.00099       2.46996

   127    C   10  S      Cor( 1S)     1.99910     -10.04883
   128    C   10  S      Val( 2S)     1.00186      -0.18983
   129    C   10  S      Ryd( 3S)     0.00136       1.00220
   130    C   10  px     Val( 2p)     1.05428      -0.06004
   131    C   10  px     Ryd( 3p)     0.00274       0.68035
   132    C   10  py     Val( 2p)     1.15605      -0.06263
   133    C   10  py     Ryd( 3p)     0.00440       0.69918
   134    C   10  pz     Val( 2p)     1.19940      -0.06716
   135    C   10  pz     Ryd( 3p)     0.00337       0.75554
   136    C   10  dxy    Ryd( 3d)     0.00069       2.26065
   137    C   10  dxz    Ryd( 3d)     0.00044       2.12297
   138    C   10  dyz    Ryd( 3d)     0.00040       2.21822
   139    C   10  dx2y2  Ryd( 3d)     0.00073       2.26947
   140    C   10  dz2    Ryd( 3d)     0.00092       2.44057

   141    H   11  S      Val( 1S)     0.54154       0.10644
   142    H   11  S      Ryd( 2S)     0.00153       0.40718
   143    H   11  px     Ryd( 2p)     0.00199       2.35174
   144    H   11  py     Ryd( 2p)     0.00130       1.81200
   145    H   11  pz     Ryd( 2p)     0.00158       1.71983

   146    H   12  S      Val( 1S)     0.82886       0.05373
   147    H   12  S      Ryd( 2S)     0.00285       0.36126
   148    H   12  px     Ryd( 2p)     0.00016       1.77413
   149    H   12  py     Ryd( 2p)     0.00019       1.83030
   150    H   12  pz     Ryd( 2p)     0.00076       2.34723

   151    H   13  S      Val( 1S)     0.82916       0.05380
   152    H   13  S      Ryd( 2S)     0.00284       0.36218
   153    H   13  px     Ryd( 2p)     0.00016       1.79748
   154    H   13  py     Ryd( 2p)     0.00061       2.27486
   155    H   13  pz     Ryd( 2p)     0.00033       1.88747

   156    H   14  S      Val( 1S)     0.77954       0.08300
   157    H   14  S      Ryd( 2S)     0.00382       0.38568
   158    H   14  px     Ryd( 2p)     0.00014       1.87710
   159    H   14  py     Ryd( 2p)     0.00019       1.82861
   160    H   14  pz     Ryd( 2p)     0.00070       2.38325

   161    H   15  S      Val( 1S)     0.77797       0.08599
   162    H   15  S      Ryd( 2S)     0.00374       0.42067
   163    H   15  px     Ryd( 2p)     0.00016       1.89835
   164    H   15  py     Ryd( 2p)     0.00063       2.30773
   165    H   15  pz     Ryd( 2p)     0.00024       1.91527

   166    H   16  S      Val( 1S)     0.78666       0.07321
   167    H   16  S      Ryd( 2S)     0.00305       0.40031
   168    H   16  px     Ryd( 2p)     0.00012       1.89923
   169    H   16  py     Ryd( 2p)     0.00020       1.87197
   170    H   16  pz     Ryd( 2p)     0.00070       2.38402

   171    H   17  S      Val( 1S)     0.78253       0.07620
   172    H   17  S      Ryd( 2S)     0.00292       0.39839
   173    H   17  px     Ryd( 2p)     0.00013       1.88676
   174    H   17  py     Ryd( 2p)     0.00063       2.31150
   175    H   17  pz     Ryd( 2p)     0.00025       1.90484

   176    H   18  S      Val( 1S)     0.77926       0.08432
   177    H   18  S      Ryd( 2S)     0.00391       0.40557
   178    H   18  px     Ryd( 2p)     0.00012       1.97022
   179    H   18  py     Ryd( 2p)     0.00014       1.87774
   180    H   18  pz     Ryd( 2p)     0.00071       2.38269

   181    H   19  S      Val( 1S)     0.77308       0.09088
   182    H   19  S      Ryd( 2S)     0.00203       0.41897
   183    H   19  px     Ryd( 2p)     0.00039       2.10293
   184    H   19  py     Ryd( 2p)     0.00041       2.12696
   185    H   19  pz     Ryd( 2p)     0.00021       1.90122

   186    H   20  S      Val( 1S)     0.78843       0.07449
   187    H   20  S      Ryd( 2S)     0.00303       0.39724
   188    H   20  px     Ryd( 2p)     0.00015       1.88214
   189    H   20  py     Ryd( 2p)     0.00015       1.84786
   190    H   20  pz     Ryd( 2p)     0.00070       2.38060

   191    H   21  S      Val( 1S)     0.77452       0.08883
   192    H   21  S      Ryd( 2S)     0.00216       0.36154
   193    H   21  px     Ryd( 2p)     0.00016       1.85531
   194    H   21  py     Ryd( 2p)     0.00058       2.26033
   195    H   21  pz     Ryd( 2p)     0.00025       1.93848

   196    H   22  S      Val( 1S)     0.78776       0.07729
   197    H   22  S      Ryd( 2S)     0.00287       0.38409
   198    H   22  px     Ryd( 2p)     0.00014       1.79126
   199    H   22  py     Ryd( 2p)     0.00019       1.89142
   200    H   22  pz     Ryd( 2p)     0.00069       2.37268

   201    H   23  S      Val( 1S)     0.77538       0.08832
   202    H   23  S      Ryd( 2S)     0.00212       0.36042
   203    H   23  px     Ryd( 2p)     0.00061       2.28344
   204    H   23  py     Ryd( 2p)     0.00017       1.85360
   205    H   23  pz     Ryd( 2p)     0.00023       1.91594

   206    H   24  S      Val( 1S)     0.78881       0.07660
   207    H   24  S      Ryd( 2S)     0.00291       0.38322
   208    H   24  px     Ryd( 2p)     0.00018       1.88376
   209    H   24  py     Ryd( 2p)     0.00014       1.79403
   210    H   24  pz     Ryd( 2p)     0.00069       2.37466

   211    H   25  S      Val( 1S)     0.77478       0.08801
   212    H   25  S      Ryd( 2S)     0.00215       0.36057
   213    H   25  px     Ryd( 2p)     0.00039       2.07037
   214    H   25  py     Ryd( 2p)     0.00041       2.09465
   215    H   25  pz     Ryd( 2p)     0.00021       1.88752

   216    H   26  S      Val( 1S)     0.78808       0.07669
   217    H   26  S      Ryd( 2S)     0.00287       0.38348
   218    H   26  px     Ryd( 2p)     0.00016       1.83258
   219    H   26  py     Ryd( 2p)     0.00015       1.84448
   220    H   26  pz     Ryd( 2p)     0.00070       2.37907

   221    H   27  S      Val( 1S)     0.78810       0.07452
   222    H   27  S      Ryd( 2S)     0.00302       0.39569
   223    H   27  px     Ryd( 2p)     0.00014       1.85618
   224    H   27  py     Ryd( 2p)     0.00019       1.88749
   225    H   27  pz     Ryd( 2p)     0.00069       2.37406

   226    H   28  S      Val( 1S)     0.77581       0.08581
   227    H   28  S      Ryd( 2S)     0.00228       0.37947
   228    H   28  px     Ryd( 2p)     0.00015       1.89832
   229    H   28  py     Ryd( 2p)     0.00058       2.26266
   230    H   28  pz     Ryd( 2p)     0.00026       1.95231

 WARNING:  1 low occupancy (<1.9990e) core orbital  found on  C    5


 Summary of Natural Population Analysis:                  
                                                          
                                       Natural Population 
                Natural  -----------------------------------------------
    Atom  No    Charge         Core      Valence    Rydberg      Total
 -----------------------------------------------------------------------
      O    1   -0.74501      1.99974     6.73453    0.01074     8.74501
      C    2   -0.02579      1.99912     4.00958    0.01709     6.02579
      C    3   -0.44423      1.99912     4.43068    0.01444     6.44423
      C    4   -0.42403      1.99910     4.40916    0.01577     6.42403
      C    5   -0.23682      1.99899     4.22205    0.01578     6.23682
      C    6   -0.43108      1.99909     4.41693    0.01506     6.43108
      C    7   -0.42346      1.99911     4.41080    0.01355     6.42346
      C    8   -0.42714      1.99911     4.41472    0.01331     6.42714
      C    9   -0.42414      1.99911     4.41147    0.01356     6.42414
      C   10   -0.42573      1.99910     4.41158    0.01505     6.42573
      H   11    0.45206      0.00000     0.54154    0.00640     0.54794
      H   12    0.16719      0.00000     0.82886    0.00396     0.83281
      H   13    0.16689      0.00000     0.82916    0.00395     0.83311
      H   14    0.21562      0.00000     0.77954    0.00484     0.78438
      H   15    0.21725      0.00000     0.77797    0.00477     0.78275
      H   16    0.20928      0.00000     0.78666    0.00406     0.79072
      H   17    0.21353      0.00000     0.78253    0.00394     0.78647
      H   18    0.21587      0.00000     0.77926    0.00487     0.78413
      H   19    0.22388      0.00000     0.77308    0.00303     0.77612
      H   20    0.20754      0.00000     0.78843    0.00403     0.79246
      H   21    0.22232      0.00000     0.77452    0.00316     0.77768
      H   22    0.20835      0.00000     0.78776    0.00389     0.79165
      H   23    0.22150      0.00000     0.77538    0.00313     0.77850
      H   24    0.20726      0.00000     0.78881    0.00392     0.79274
      H   25    0.22206      0.00000     0.77478    0.00316     0.77794
      H   26    0.20803      0.00000     0.78808    0.00389     0.79197
      H   27    0.20788      0.00000     0.78810    0.00403     0.79212
      H   28    0.22092      0.00000     0.77581    0.00327     0.77908
 =======================================================================
   * Total *    0.00000     19.99160    59.79176    0.21664    80.00000

                                 Natural Population      
 --------------------------------------------------------
   Core                      19.99160 ( 99.9580% of  20)
   Valence                   59.79176 ( 99.6529% of  60)
   Natural Minimal Basis     79.78336 ( 99.7292% of  80)
   Natural Rydberg Basis      0.21664 (  0.2708% of  80)
 --------------------------------------------------------

    Atom  No          Natural Electron Configuration
 ----------------------------------------------------------------------------
      O    1      [core]2S( 1.67)2p( 5.06)3p( 0.01)
      C    2      [core]2S( 0.99)2p( 3.02)3p( 0.01)3d( 0.01)
      C    3      [core]2S( 1.02)2p( 3.41)3p( 0.01)
      C    4      [core]2S( 1.00)2p( 3.41)3p( 0.01)
      C    5      [core]2S( 0.93)2p( 3.29)3p( 0.01)
      C    6      [core]2S( 1.00)2p( 3.42)3p( 0.01)
      C    7      [core]2S( 1.01)2p( 3.40)3p( 0.01)
      C    8      [core]2S( 1.01)2p( 3.40)3p( 0.01)
      C    9      [core]2S( 1.01)2p( 3.40)3p( 0.01)
      C   10      [core]2S( 1.00)2p( 3.41)3p( 0.01)
      H   11            1S( 0.54)
      H   12            1S( 0.83)
      H   13            1S( 0.83)
      H   14            1S( 0.78)
      H   15            1S( 0.78)
      H   16            1S( 0.79)
      H   17            1S( 0.78)
      H   18            1S( 0.78)
      H   19            1S( 0.77)
      H   20            1S( 0.79)
      H   21            1S( 0.77)
      H   22            1S( 0.79)
      H   23            1S( 0.78)
      H   24            1S( 0.79)
      H   25            1S( 0.77)
      H   26            1S( 0.79)
      H   27            1S( 0.79)
      H   28            1S( 0.78)


 NATURAL BOND ORBITAL ANALYSIS:

                       Occupancies       Lewis Structure    Low   High
           Occ.    -------------------  -----------------   occ   occ
  Cycle   Thresh.   Lewis   Non-Lewis     CR  BD  3C  LP    (L)   (NL)   Dev
 =============================================================================
   1(1)    1.90    79.34329   0.65671     10  28   0   2     0      0    0.03
 -----------------------------------------------------------------------------

 Structure accepted: No low occupancy Lewis orbitals

 WARNING:  1 low occupancy (<1.9990e) core orbital  found on  C    5

 --------------------------------------------------------
   Core                     19.99160 ( 99.958% of  20)
   Valence Lewis            59.35169 ( 98.919% of  60)
  ==================       ============================
   Total Lewis              79.34329 ( 99.179% of  80)
  -----------------------------------------------------
   Valence non-Lewis         0.49704 (  0.621% of  80)
   Rydberg non-Lewis         0.15967 (  0.200% of  80)
  ==================       ============================
   Total non-Lewis           0.65671 (  0.821% of  80)
 --------------------------------------------------------


       (Occupancy)   Bond orbital/ Coefficients/ Hybrids
 ---------------------------------------------------------------------------------
     1. (1.99458) BD ( 1) O   1 - C   2  
                ( 67.61%)   0.8222* O   1 s( 32.57%)p 2.07( 67.36%)d 0.00(  0.07%)
                                           -0.0001  0.5707  0.0044  0.5482  0.0027
                                           -0.5491  0.0017  0.2675 -0.0012 -0.0155
                                            0.0076 -0.0162 -0.0077 -0.0082
                ( 32.39%)   0.5691* C   2 s( 21.42%)p 3.66( 78.29%)d 0.01(  0.29%)
                                            0.0001  0.4605  0.0464 -0.6444 -0.0289
                                            0.5470  0.0256 -0.2585 -0.0121 -0.0419
                                            0.0198 -0.0168  0.0067 -0.0198
     2. (1.98856) BD ( 1) O   1 - H  11  
                ( 72.87%)   0.8536* O   1 s( 19.63%)p 4.09( 80.28%)d 0.00(  0.08%)
                                           -0.0002 -0.4426 -0.0215  0.8281  0.0370
                                            0.2607 -0.0055 -0.2185  0.0001 -0.0209
                                            0.0142  0.0095 -0.0069  0.0080
                ( 27.13%)   0.5209* H  11 s( 99.62%)p 0.00(  0.38%)
                                           -0.9981  0.0031 -0.0581 -0.0160  0.0140
     3. (1.98142) BD ( 1) C   2 - C   3  
                ( 49.26%)   0.7018* C   2 s( 30.60%)p 2.27( 69.35%)d 0.00(  0.05%)
                                            0.0003  0.5532  0.0036  0.7420 -0.0157
                                            0.2987  0.0059 -0.2310 -0.0027  0.0129
                                           -0.0095 -0.0036  0.0115 -0.0076
                ( 50.74%)   0.7124* C   3 s( 27.58%)p 2.62( 72.38%)d 0.00(  0.05%)
                                            0.0004  0.5249  0.0174 -0.7606 -0.0135
                                           -0.3025  0.0101  0.2311 -0.0055  0.0120
                                           -0.0093 -0.0037  0.0124 -0.0083
     4. (1.98690) BD ( 1) C   2 - H  12  
                ( 59.18%)   0.7693* C   2 s( 24.04%)p 3.16( 75.91%)d 0.00(  0.05%)
                                           -0.0000  0.4901 -0.0137 -0.0645 -0.0084
                                           -0.0780 -0.0045  0.8653 -0.0086  0.0023
                                           -0.0016 -0.0038 -0.0001  0.0228
                ( 40.82%)   0.6389* H  12 s( 99.92%)p 0.00(  0.08%)
                                            0.9996 -0.0066  0.0005  0.0031 -0.0286
     5. (1.98686) BD ( 1) C   2 - H  13  
                ( 59.17%)   0.7692* C   2 s( 24.05%)p 3.16( 75.89%)d 0.00(  0.05%)
                                            0.0000 -0.4903  0.0135  0.1652  0.0070
                                            0.7758 -0.0059  0.3599 -0.0091 -0.0068
                                           -0.0008 -0.0148  0.0157  0.0053
                ( 40.83%)   0.6390* H  13 s( 99.92%)p 0.00(  0.08%)
                                           -0.9996  0.0066 -0.0037 -0.0260 -0.0116
     6. (1.97834) BD ( 1) C   3 - C   4  
                ( 49.81%)   0.7058* C   3 s( 28.56%)p 2.50( 71.40%)d 0.00(  0.04%)
                                            0.0002  0.5344  0.0043  0.6400 -0.0028
                                           -0.4931 -0.0026  0.2475  0.0017 -0.0154
                                            0.0080 -0.0074  0.0022 -0.0073
                ( 50.19%)   0.7085* C   4 s( 28.24%)p 2.54( 71.71%)d 0.00(  0.04%)
                                            0.0003  0.5313  0.0090 -0.6328 -0.0018
                                            0.5060 -0.0034 -0.2462 -0.0008 -0.0163
                                            0.0081 -0.0061  0.0039 -0.0079
     7. (1.97566) BD ( 1) C   3 - H  14  
                ( 61.07%)   0.7815* C   3 s( 21.80%)p 3.58( 78.16%)d 0.00(  0.04%)
                                            0.0001 -0.4668  0.0086 -0.0192  0.0037
                                           -0.0893 -0.0128  0.8792 -0.0066  0.0000
                                           -0.0003  0.0027 -0.0001 -0.0205
                ( 38.93%)   0.6239* H  14 s( 99.92%)p 0.00(  0.08%)
                                           -0.9996  0.0053 -0.0007  0.0047 -0.0282
     8. (1.97487) BD ( 1) C   3 - H  15  
                ( 61.13%)   0.7818* C   3 s( 22.08%)p 3.53( 77.88%)d 0.00(  0.04%)
                                           -0.0001  0.4698 -0.0085  0.1031 -0.0058
                                            0.8102  0.0003  0.3339 -0.0142  0.0027
                                            0.0012  0.0133 -0.0146 -0.0053
                ( 38.87%)   0.6235* H  15 s( 99.92%)p 0.00(  0.08%)
                                            0.9996 -0.0048 -0.0017 -0.0266 -0.0093
     9. (1.97269) BD ( 1) C   4 - C   5  
                ( 49.78%)   0.7055* C   4 s( 29.19%)p 2.42( 70.77%)d 0.00(  0.04%)
                                            0.0004  0.5403  0.0044  0.7577 -0.0060
                                            0.2513 -0.0103 -0.2652 -0.0045  0.0095
                                           -0.0098 -0.0033  0.0124 -0.0070
                ( 50.22%)   0.7087* C   5 s( 27.18%)p 2.68( 72.78%)d 0.00(  0.04%)
                                            0.0003  0.5212  0.0117 -0.7758  0.0049
                                           -0.2303 -0.0092  0.2695 -0.0112  0.0091
                                           -0.0109 -0.0033  0.0135 -0.0070
    10. (1.97747) BD ( 1) C   4 - H  16  
                ( 60.77%)   0.7795* C   4 s( 21.20%)p 3.71( 78.75%)d 0.00(  0.05%)
                                           -0.0002  0.4604 -0.0065 -0.0007 -0.0046
                                           -0.0531 -0.0140  0.8857  0.0005  0.0001
                                           -0.0002 -0.0022 -0.0006  0.0214
                ( 39.23%)   0.6263* H  16 s( 99.92%)p 0.00(  0.08%)
                                            0.9996 -0.0047 -0.0006  0.0027 -0.0282
    11. (1.97806) BD ( 1) C   4 - H  17  
                ( 60.91%)   0.7804* C   4 s( 21.36%)p 3.68( 78.60%)d 0.00(  0.05%)
                                            0.0001 -0.4621  0.0041  0.1576  0.0000
                                            0.8229 -0.0001  0.2896 -0.0127 -0.0064
                                           -0.0025 -0.0112  0.0154  0.0069
                ( 39.09%)   0.6252* H  17 s( 99.92%)p 0.00(  0.08%)
                                           -0.9996  0.0039 -0.0040 -0.0266 -0.0086
    12. (1.97179) BD ( 1) C   5 - C   6  
                ( 50.35%)   0.7096* C   5 s( 26.36%)p 2.79( 73.60%)d 0.00(  0.05%)
                                            0.0001  0.5134  0.0005  0.2245 -0.0125
                                            0.7675  0.0091  0.3103 -0.0037  0.0092
                                            0.0042  0.0121 -0.0128 -0.0065
                ( 49.65%)   0.7047* C   6 s( 28.23%)p 2.54( 71.73%)d 0.00(  0.04%)
                                            0.0003  0.5313 -0.0039 -0.2389 -0.0123
                                           -0.7517  0.0085 -0.3081 -0.0068  0.0080
                                            0.0032  0.0119 -0.0131 -0.0063
    13. (1.97198) BD ( 1) C   5 - C  10  
                ( 50.46%)   0.7104* C   5 s( 26.34%)p 2.79( 73.61%)d 0.00(  0.05%)
                                            0.0002  0.5132  0.0032  0.5883 -0.0130
                                           -0.5935 -0.0137  0.1933 -0.0099 -0.0174
                                            0.0064 -0.0060  0.0005 -0.0090
                ( 49.54%)   0.7038* C  10 s( 28.40%)p 2.52( 71.56%)d 0.00(  0.04%)
                                            0.0004  0.5329 -0.0034 -0.5834 -0.0081
                                            0.5807 -0.0133 -0.1942 -0.0087 -0.0168
                                            0.0053 -0.0059 -0.0013 -0.0089
    14. (1.96506) BD ( 1) C   5 - H  18  
                ( 61.16%)   0.7820* C   5 s( 20.12%)p 3.97( 79.84%)d 0.00(  0.05%)
                                            0.0003 -0.4483  0.0122  0.0290  0.0042
                                           -0.0688  0.0042  0.8904 -0.0028  0.0001
                                           -0.0004  0.0030  0.0000 -0.0217
                ( 38.84%)   0.6232* H  18 s( 99.92%)p 0.00(  0.08%)
                                           -0.9996  0.0068 -0.0020  0.0017 -0.0287
    15. (1.98043) BD ( 1) C   6 - C   7  
                ( 50.27%)   0.7090* C   6 s( 27.93%)p 2.58( 72.03%)d 0.00(  0.04%)
                                            0.0002  0.5284  0.0077  0.7759 -0.0064
                                            0.2308  0.0309 -0.2530  0.0015  0.0077
                                           -0.0104 -0.0026  0.0145 -0.0076
                ( 49.73%)   0.7052* C   7 s( 27.95%)p 2.58( 72.01%)d 0.00(  0.04%)
                                            0.0003  0.5286  0.0014 -0.7788 -0.0109
                                           -0.2162  0.0298  0.2564  0.0060  0.0099
                                           -0.0099 -0.0034  0.0130 -0.0077
    16. (1.97889) BD ( 1) C   6 - H  19  
                ( 61.31%)   0.7830* C   6 s( 22.48%)p 3.45( 77.47%)d 0.00(  0.04%)
                                           -0.0001  0.4742  0.0049 -0.5827  0.0085
                                            0.6162  0.0018 -0.2349  0.0148 -0.0168
                                            0.0065 -0.0070 -0.0011 -0.0075
                ( 38.69%)   0.6221* H  19 s( 99.92%)p 0.00(  0.08%)
                                            0.9996 -0.0021  0.0188 -0.0202  0.0064
    17. (1.97772) BD ( 1) C   6 - H  20  
                ( 60.69%)   0.7790* C   6 s( 21.26%)p 3.70( 78.69%)d 0.00(  0.05%)
                                           -0.0002  0.4611 -0.0065 -0.0161 -0.0101
                                           -0.0319  0.0197  0.8861  0.0021 -0.0004
                                            0.0001 -0.0025  0.0001  0.0212
                ( 39.31%)   0.6270* H  20 s( 99.92%)p 0.00(  0.08%)
                                            0.9996 -0.0048  0.0020 -0.0008 -0.0283
    18. (1.98113) BD ( 1) C   7 - C   8  
                ( 50.01%)   0.7072* C   7 s( 27.91%)p 2.58( 72.04%)d 0.00(  0.04%)
                                            0.0003  0.5283  0.0018  0.5848  0.0258
                                           -0.5825  0.0195  0.1952  0.0035 -0.0170
                                            0.0054 -0.0062 -0.0018 -0.0089
                ( 49.99%)   0.7071* C   8 s( 27.88%)p 2.58( 72.07%)d 0.00(  0.04%)
                                            0.0003  0.5280  0.0014 -0.5660  0.0198
                                            0.6017  0.0253 -0.1930 -0.0010 -0.0170
                                            0.0063 -0.0056  0.0010 -0.0089
    19. (1.97936) BD ( 1) C   7 - H  21  
                ( 61.22%)   0.7824* C   7 s( 22.47%)p 3.45( 77.48%)d 0.00(  0.04%)
                                           -0.0001  0.4740  0.0051  0.2237 -0.0017
                                            0.7732 -0.0049  0.3558 -0.0174  0.0080
                                            0.0038  0.0128 -0.0128 -0.0044
                ( 38.78%)   0.6227* H  21 s( 99.92%)p 0.00(  0.08%)
                                            0.9996 -0.0025 -0.0073 -0.0256 -0.0102
    20. (1.97762) BD ( 1) C   7 - H  22  
                ( 60.69%)   0.7790* C   7 s( 21.55%)p 3.64( 78.40%)d 0.00(  0.05%)
                                            0.0002 -0.4642  0.0072  0.0066 -0.0063
                                           -0.1212 -0.0219  0.8768 -0.0048 -0.0001
                                           -0.0008  0.0033  0.0006 -0.0212
                ( 39.31%)   0.6270* H  22 s( 99.92%)p 0.00(  0.08%)
                                           -0.9996  0.0044  0.0005  0.0066 -0.0278
    21. (1.98089) BD ( 1) C   8 - C   9  
                ( 49.96%)   0.7068* C   8 s( 27.85%)p 2.59( 72.11%)d 0.00(  0.04%)
                                            0.0003  0.5277  0.0014 -0.2106  0.0296
                                           -0.7611 -0.0119 -0.3105 -0.0043  0.0096
                                            0.0043  0.0118 -0.0123 -0.0064
                ( 50.04%)   0.7074* C   9 s( 27.88%)p 2.59( 72.08%)d 0.00(  0.04%)
                                            0.0003  0.5280  0.0015  0.2379  0.0321
                                            0.7530 -0.0049  0.3099  0.0013  0.0074
                                            0.0029  0.0123 -0.0137 -0.0062
    22. (1.97943) BD ( 1) C   8 - H  23  
                ( 61.19%)   0.7822* C   8 s( 22.55%)p 3.43( 77.41%)d 0.00(  0.04%)
                                           -0.0001  0.4748  0.0054  0.7927 -0.0057
                                            0.2326 -0.0029 -0.3021  0.0168  0.0086
                                           -0.0113 -0.0034  0.0133 -0.0058
                ( 38.81%)   0.6230* H  23 s( 99.92%)p 0.00(  0.08%)
                                            0.9996 -0.0024 -0.0262 -0.0076  0.0084
    23. (1.97776) BD ( 1) C   8 - H  24  
                ( 60.64%)   0.7787* C   8 s( 21.61%)p 3.63( 78.35%)d 0.00(  0.05%)
                                           -0.0002  0.4648 -0.0070  0.0740  0.0222
                                           -0.0567  0.0062  0.8799 -0.0034  0.0001
                                            0.0013 -0.0029  0.0003  0.0212
                ( 39.36%)   0.6274* H  24 s( 99.92%)p 0.00(  0.08%)
                                            0.9996 -0.0045 -0.0050  0.0011 -0.0281
    24. (1.98077) BD ( 1) C   9 - C  10  
                ( 49.75%)   0.7054* C   9 s( 27.95%)p 2.58( 72.01%)d 0.00(  0.04%)
                                            0.0003  0.5287  0.0017 -0.7747  0.0048
                                           -0.2312 -0.0322  0.2556  0.0005  0.0074
                                           -0.0106 -0.0024  0.0144 -0.0075
                ( 50.25%)   0.7089* C  10 s( 27.99%)p 2.57( 71.96%)d 0.00(  0.04%)
                                            0.0002  0.5290  0.0073  0.7796  0.0092
                                            0.2113 -0.0306 -0.2573 -0.0036  0.0096
                                           -0.0100 -0.0032  0.0135 -0.0077
    25. (1.97942) BD ( 1) C   9 - H  25  
                ( 61.21%)   0.7824* C   9 s( 22.49%)p 3.45( 77.47%)d 0.00(  0.04%)
                                           -0.0001  0.4742  0.0051  0.5844 -0.0046
                                           -0.6140  0.0062  0.2365 -0.0164 -0.0167
                                            0.0066 -0.0070 -0.0009 -0.0073
                ( 38.79%)   0.6228* H  25 s( 99.92%)p 0.00(  0.08%)
                                            0.9996 -0.0024 -0.0192  0.0202 -0.0063
    26. (1.97768) BD ( 1) C   9 - H  26  
                ( 60.68%)   0.7790* C   9 s( 21.57%)p 3.63( 78.38%)d 0.00(  0.05%)
                                            0.0002 -0.4644  0.0071 -0.0160 -0.0163
                                           -0.0326  0.0165  0.8843 -0.0017  0.0005
                                           -0.0006  0.0026  0.0002 -0.0213
                ( 39.32%)   0.6271* H  26 s( 99.92%)p 0.00(  0.08%)
                                           -0.9996  0.0045  0.0024 -0.0009 -0.0284
    27. (1.97768) BD ( 1) C  10 - H  27  
                ( 60.70%)   0.7791* C  10 s( 21.30%)p 3.69( 78.65%)d 0.00(  0.05%)
                                           -0.0002  0.4615 -0.0067  0.0089  0.0003
                                           -0.1212 -0.0226  0.8782 -0.0021  0.0004
                                            0.0006 -0.0036 -0.0005  0.0212
                ( 39.30%)   0.6269* H  27 s( 99.92%)p 0.00(  0.08%)
                                            0.9996 -0.0048  0.0000  0.0060 -0.0278
    28. (1.97956) BD ( 1) C  10 - H  28  
                ( 61.19%)   0.7822* C  10 s( 22.21%)p 3.50( 77.75%)d 0.00(  0.04%)
                                            0.0001 -0.4712 -0.0048  0.2255 -0.0084
                                            0.7761 -0.0005  0.3522 -0.0146 -0.0083
                                           -0.0036 -0.0127  0.0131  0.0047
                ( 38.81%)   0.6230* H  28 s( 99.92%)p 0.00(  0.08%)
                                           -0.9996  0.0028 -0.0073 -0.0255 -0.0102
    29. (1.99974) CR ( 1) O   1           s(100.00%)p 0.00(  0.00%)
                                            1.0000 -0.0000 -0.0000  0.0002  0.0000
                                           -0.0000 -0.0000 -0.0000 -0.0000 -0.0000
                                            0.0000  0.0000 -0.0000  0.0000
    30. (1.99912) CR ( 1) C   2           s(100.00%)p 0.00(  0.00%)
                                            1.0000 -0.0002 -0.0000 -0.0001  0.0000
                                           -0.0001 -0.0000  0.0001  0.0000  0.0000
                                            0.0000  0.0000 -0.0000  0.0000
    31. (1.99912) CR ( 1) C   3           s(100.00%)p 0.00(  0.00%)
                                            1.0000 -0.0002 -0.0000  0.0002  0.0000
                                            0.0003 -0.0000 -0.0002  0.0000 -0.0000
                                            0.0000  0.0000 -0.0000  0.0000
    32. (1.99910) CR ( 1) C   4           s(100.00%)p 0.00(  0.00%)
                                            1.0000 -0.0002 -0.0000 -0.0001  0.0000
                                           -0.0004  0.0000  0.0003  0.0000  0.0000
                                            0.0000  0.0000 -0.0000  0.0000
    33. (1.99899) CR ( 1) C   5           s(100.00%)p 0.00(  0.00%)
                                            1.0000 -0.0002 -0.0000  0.0001  0.0000
                                            0.0001  0.0000 -0.0004  0.0000 -0.0000
                                            0.0000 -0.0000 -0.0000  0.0000
    34. (1.99910) CR ( 1) C   6           s(100.00%)p 0.00(  0.00%)
                                            1.0000 -0.0002 -0.0000 -0.0002  0.0000
                                            0.0003 -0.0000  0.0003  0.0000 -0.0000
                                            0.0000 -0.0000  0.0000  0.0000
    35. (1.99911) CR ( 1) C   7           s(100.00%)p 0.00(  0.00%)
                                            1.0000 -0.0002 -0.0000  0.0001 -0.0000
                                            0.0003 -0.0000 -0.0002 -0.0000  0.0000
                                            0.0000  0.0000 -0.0000  0.0000
    36. (1.99911) CR ( 1) C   8           s(100.00%)p 0.00(  0.00%)
                                            1.0000 -0.0002 -0.0000  0.0003 -0.0000
                                            0.0001 -0.0000  0.0002  0.0000  0.0000
                                           -0.0000 -0.0000  0.0000  0.0000
    37. (1.99911) CR ( 1) C   9           s(100.00%)p 0.00(  0.00%)
                                            1.0000 -0.0002 -0.0000  0.0002 -0.0000
                                           -0.0002  0.0000 -0.0003 -0.0000 -0.0000
                                            0.0000 -0.0000 -0.0000  0.0000
    38. (1.99910) CR ( 1) C  10           s(100.00%)p 0.00(  0.00%)
                                            1.0000 -0.0002 -0.0000 -0.0000  0.0000
                                           -0.0004  0.0000  0.0003  0.0000  0.0000
                                            0.0000  0.0000 -0.0000  0.0000
    39. (1.98047) LP ( 1) O   1           s( 47.81%)p 1.09( 52.16%)d 0.00(  0.04%)
                                            0.0000  0.6913 -0.0122  0.0782 -0.0032
                                            0.6187 -0.0064 -0.3642  0.0040 -0.0043
                                            0.0018  0.0118  0.0138 -0.0005
    40. (1.95866) LP ( 2) O   1           s(  0.00%)p 1.00( 99.95%)d 0.00(  0.05%)
                                            0.0000  0.0026 -0.0000  0.0731 -0.0012
                                            0.4967 -0.0082  0.8644 -0.0142 -0.0036
                                           -0.0029 -0.0110  0.0093  0.0171
    41. (0.00155) RY*( 1) O   1           s(  0.14%)p99.99( 92.25%)d54.39(  7.61%)
                                            0.0000  0.0005  0.0374  0.0005  0.1110
                                            0.0060  0.5055  0.0099  0.8090  0.0699
                                            0.1484 -0.1146  0.1286  0.1398
    42. (0.00149) RY*( 2) O   1           s( 25.73%)p 2.46( 63.23%)d 0.43( 11.03%)
                                           -0.0000  0.0062  0.5072 -0.0038  0.5623
                                            0.0035  0.4248 -0.0026 -0.3684  0.0196
                                           -0.0598  0.1053  0.2879 -0.1112
    43. (0.00007) RY*( 3) O   1           s( 50.28%)p 0.75( 37.70%)d 0.24( 12.02%)
    44. (0.00004) RY*( 4) O   1           s( 19.83%)p 3.29( 65.31%)d 0.75( 14.86%)
    45. (0.00001) RY*( 5) O   1           s(  1.94%)p 4.51(  8.72%)d46.15( 89.34%)
    46. (0.00000) RY*( 6) O   1           s(  0.22%)p21.59(  4.77%)d99.99( 95.01%)
    47. (0.00000) RY*( 7) O   1           s(  0.24%)p17.83(  4.27%)d99.99( 95.49%)
    48. (0.00000) RY*( 8) O   1           s(  0.69%)p27.94( 19.22%)d99.99( 80.09%)
    49. (0.00001) RY*( 9) O   1           s(  0.92%)p 5.19(  4.77%)d99.99( 94.31%)
    50. (0.00324) RY*( 1) C   2           s( 41.48%)p 0.63( 25.96%)d 0.78( 32.56%)
                                            0.0000 -0.0001  0.6440  0.0134  0.4165
                                           -0.0319  0.2370  0.0170 -0.1688 -0.0443
                                           -0.0215  0.1981  0.5108 -0.1518
    51. (0.00285) RY*( 2) C   2           s(  0.09%)p99.99( 94.56%)d59.98(  5.35%)
                                           -0.0000  0.0248  0.0167 -0.0083  0.3936
                                            0.0124 -0.8077 -0.0077  0.3714 -0.1814
                                            0.0548  0.0249  0.1161 -0.0592
    52. (0.00205) RY*( 3) C   2           s(  0.00%)p 1.00( 59.16%)d 0.69( 40.84%)
                                            0.0000 -0.0016  0.0065 -0.0003 -0.0769
                                           -0.0059 -0.3362 -0.0079 -0.6875 -0.2914
                                           -0.5466  0.1031 -0.1144 -0.0314
    53. (0.00143) RY*( 4) C   2           s(  0.00%)p 1.00( 17.00%)d 4.88( 83.00%)
                                            0.0000  0.0006  0.0011  0.0017  0.0370
                                            0.0136  0.1911  0.0236  0.3625 -0.1085
                                           -0.3215  0.4550 -0.3790 -0.6035
    54. (0.00057) RY*( 5) C   2           s( 31.49%)p 0.49( 15.46%)d 1.68( 53.04%)
                                           -0.0000 -0.0216  0.5608  0.0447 -0.3786
                                           -0.0405 -0.0535  0.0198  0.0665 -0.5244
                                            0.3122 -0.2400 -0.3119 -0.0562
    55. (0.00026) RY*( 6) C   2           s(  0.22%)p99.99( 58.79%)d99.99( 40.99%)
                                            0.0000 -0.0165  0.0439 -0.0069 -0.7167
                                           -0.0107 -0.2007  0.0061  0.1837  0.1061
                                           -0.1284  0.2348  0.5587 -0.1216
    56. (0.00012) RY*( 7) C   2           s( 26.10%)p 0.21(  5.47%)d 2.62( 68.43%)
                                            0.0000  0.0043  0.5108 -0.0180 -0.0542
                                            0.0081 -0.1941 -0.0030  0.1171  0.6513
                                           -0.3242 -0.1109 -0.3291  0.1852
    57. (0.00001) RY*( 8) C   2           s(  0.17%)p87.60( 14.99%)d99.99( 84.84%)
    58. (0.00001) RY*( 9) C   2           s(  0.33%)p27.59(  9.15%)d99.99( 90.52%)
    59. (0.00423) RY*( 1) C   3           s(  0.88%)p99.99( 97.44%)d 1.90(  1.68%)
                                           -0.0000  0.0143  0.0928 -0.0058  0.9393
                                           -0.0012 -0.2863 -0.0035 -0.1007  0.0930
                                           -0.0683  0.0439 -0.0002 -0.0392
    60. (0.00311) RY*( 2) C   3           s(  7.96%)p10.29( 81.89%)d 1.28( 10.15%)
                                            0.0000 -0.0080  0.2820  0.0080 -0.1384
                                           -0.0062  0.0058 -0.0203 -0.8940 -0.0140
                                            0.0152  0.1664 -0.0013 -0.2709
    61. (0.00270) RY*( 3) C   3           s( 20.76%)p 3.36( 69.73%)d 0.46(  9.51%)
                                            0.0000 -0.0065  0.4556  0.0128  0.2154
                                            0.0134  0.8016  0.0068  0.0890 -0.0358
                                           -0.0213 -0.0310  0.2964  0.0675
    62. (0.00081) RY*( 4) C   3           s( 65.88%)p 0.45( 29.46%)d 0.07(  4.66%)
                                            0.0000  0.0010  0.8117  0.0004 -0.1582
                                            0.0151 -0.4364 -0.0093  0.2806 -0.1934
                                            0.0773  0.0035 -0.0561  0.0074
    63. (0.00035) RY*( 5) C   3           s(  0.09%)p 0.99(  0.09%)d99.99( 99.82%)
                                            0.0000  0.0004  0.0300  0.0001  0.0066
                                            0.0006 -0.0185 -0.0010  0.0224  0.4982
                                            0.8543 -0.0492  0.1214 -0.0549
    64. (0.00014) RY*( 6) C   3           s(  0.04%)p99.99(  8.05%)d99.99( 91.91%)
                                           -0.0000 -0.0007  0.0211 -0.0162  0.1289
                                           -0.0105  0.2350  0.0055 -0.0906 -0.3156
                                            0.3096 -0.1514 -0.8118  0.2042
    65. (0.00007) RY*( 7) C   3           s(  4.32%)p 0.31(  1.35%)d21.82( 94.32%)
    66. (0.00004) RY*( 8) C   3           s(  0.03%)p99.99( 12.12%)d99.99( 87.84%)
    67. (0.00001) RY*( 9) C   3           s(  0.01%)p 4.01(  0.05%)d99.99( 99.93%)
    68. (0.00531) RY*( 1) C   4           s(  0.01%)p 1.00( 94.11%)d 0.06(  5.89%)
                                           -0.0000  0.0085 -0.0009  0.0080  0.1135
                                            0.0147  0.7117  0.0120  0.6490  0.0855
                                            0.0317  0.0741 -0.1331 -0.1653
    69. (0.00348) RY*( 2) C   4           s( 11.91%)p 6.86( 81.70%)d 0.54(  6.39%)
                                            0.0000 -0.0044  0.3451  0.0056  0.6761
                                           -0.0014 -0.4625  0.0041  0.3820 -0.1651
                                            0.1013  0.0597  0.0770 -0.1299
    70. (0.00319) RY*( 3) C   4           s( 22.73%)p 3.10( 70.52%)d 0.30(  6.75%)
                                            0.0000 -0.0107  0.4766 -0.0041 -0.6872
                                           -0.0043 -0.2597  0.0040  0.4069  0.0285
                                           -0.0664  0.0915  0.2017 -0.1151
    71. (0.00081) RY*( 4) C   4           s( 59.08%)p 0.54( 32.18%)d 0.15(  8.74%)
                                            0.0000  0.0057  0.7686  0.0007  0.1303
                                           -0.0110  0.3768  0.0056 -0.4033  0.1571
                                            0.1741 -0.0905  0.0790  0.1340
    72. (0.00028) RY*( 5) C   4           s(  4.86%)p 0.36(  1.74%)d19.22( 93.40%)
                                           -0.0000  0.0016  0.2204 -0.0004  0.0471
                                            0.0015  0.0724  0.0028 -0.0999 -0.3639
                                           -0.7984  0.1730 -0.3659 -0.0179
    73. (0.00014) RY*( 6) C   4           s(  0.91%)p 9.75(  8.90%)d98.83( 90.19%)
                                           -0.0000 -0.0025  0.0955  0.0049 -0.0733
                                            0.0112 -0.1846 -0.0148  0.2217  0.1552
                                            0.1350 -0.3360 -0.6827  0.5297
    74. (0.00007) RY*( 7) C   4           s(  0.24%)p21.80(  5.13%)d99.99( 94.64%)
    75. (0.00002) RY*( 8) C   4           s(  0.00%)p 1.00(  1.37%)d72.23( 98.63%)
    76. (0.00002) RY*( 9) C   4           s(  0.27%)p16.99(  4.53%)d99.99( 95.21%)
    77. (0.00526) RY*( 1) C   5           s( 25.79%)p 2.64( 68.18%)d 0.23(  6.02%)
                                            0.0000 -0.0047  0.5078  0.0091  0.2418
                                            0.0039  0.2910 -0.0198 -0.7336  0.0297
                                           -0.0289  0.0085  0.0685 -0.2319
    78. (0.00367) RY*( 2) C   5           s(  0.02%)p99.99( 93.31%)d99.99(  6.68%)
                                           -0.0000  0.0110 -0.0076  0.0186  0.9088
                                            0.0048 -0.2729  0.0049  0.1796  0.1960
                                           -0.1169 -0.0101  0.0858  0.0849
    79. (0.00226) RY*( 3) C   5           s(  0.22%)p99.99( 90.94%)d39.30(  8.83%)
                                            0.0000 -0.0142  0.0452 -0.0028 -0.1706
                                            0.0114 -0.8750 -0.0071 -0.3383  0.0474
                                            0.0240  0.1872 -0.1707 -0.1461
    80. (0.00060) RY*( 4) C   5           s( 34.56%)p 0.37( 12.88%)d 1.52( 52.56%)
                                            0.0000 -0.0015  0.5879  0.0067 -0.1523
                                            0.0053 -0.1436 -0.0023  0.2913  0.1355
                                            0.3317  0.1673  0.5801  0.1809
    81. (0.00046) RY*( 5) C   5           s(  1.85%)p 0.40(  0.74%)d52.75( 97.41%)
                                            0.0000  0.0007  0.1359 -0.0013  0.0434
                                            0.0110 -0.0578  0.0021  0.0453 -0.7421
                                           -0.5119  0.3354  0.1578  0.1545
    82. (0.00033) RY*( 6) C   5           s( 37.38%)p 0.33( 12.17%)d 1.35( 50.45%)
                                           -0.0000  0.0020  0.6114 -0.0023 -0.0413
                                           -0.0016 -0.0441 -0.0054  0.3435 -0.0132
                                           -0.1845 -0.3127 -0.6101 -0.0161
    83. (0.00020) RY*( 7) C   5           s(  0.18%)p27.94(  4.95%)d99.99( 94.87%)
                                           -0.0000  0.0028  0.0420  0.0001 -0.0008
                                           -0.0254  0.2151 -0.0006  0.0511  0.3538
                                           -0.0474  0.8135 -0.3594  0.1739
    84. (0.00011) RY*( 8) C   5           s(  0.00%)p 1.00(  6.29%)d14.90( 93.71%)
                                           -0.0000  0.0017  0.0027 -0.0149  0.1880
                                            0.0012 -0.0030  0.0125 -0.1648 -0.4154
                                            0.6557 -0.0084 -0.3007  0.4940
    85. (0.00007) RY*( 9) C   5           s(  0.00%)p 1.00( 10.71%)d 8.33( 89.28%)
    86. (0.00544) RY*( 1) C   6           s(  7.74%)p11.21( 86.73%)d 0.72(  5.54%)
                                           -0.0000  0.0186  0.2776  0.0195  0.4184
                                           -0.0187 -0.5752  0.0124  0.6004 -0.1399
                                            0.0365 -0.0369 -0.0057 -0.1818
    87. (0.00343) RY*( 2) C   6           s( 16.54%)p 4.67( 77.20%)d 0.38(  6.26%)
                                            0.0000 -0.0059  0.4067 -0.0066 -0.8261
                                            0.0048 -0.1558  0.0014  0.2553  0.2022
                                           -0.0182 -0.1033  0.0574 -0.0860
    88. (0.00116) RY*( 3) C   6           s(  3.05%)p23.98( 73.20%)d 7.78( 23.75%)
                                            0.0000 -0.0224  0.1733 -0.0115  0.1781
                                           -0.0048  0.6971  0.0037  0.4628  0.3260
                                            0.2642  0.0957 -0.0583 -0.2210
    89. (0.00060) RY*( 4) C   6           s( 67.17%)p 0.33( 22.00%)d 0.16( 10.82%)
                                           -0.0000  0.0022  0.8196 -0.0045  0.2157
                                           -0.0015  0.0448  0.0020 -0.4141 -0.0249
                                            0.1021  0.1876  0.0740  0.2377
    90. (0.00027) RY*( 5) C   6           s(  3.52%)p 0.85(  3.00%)d26.54( 93.48%)
                                            0.0000 -0.0023  0.1877 -0.0025  0.1224
                                           -0.0008  0.1144  0.0007 -0.0442  0.1210
                                           -0.5476 -0.5058 -0.6033 -0.0217
    91. (0.00013) RY*( 6) C   6           s(  0.51%)p42.63( 21.94%)d99.99( 77.54%)
                                           -0.0000 -0.0120  0.0707 -0.0102 -0.0240
                                           -0.0198  0.3309 -0.0131  0.3297 -0.4800
                                           -0.3874 -0.1770  0.4451  0.4069
    92. (0.00009) RY*( 7) C   6           s(  0.08%)p99.99(  8.37%)d99.99( 91.55%)
    93. (0.00002) RY*( 8) C   6           s(  0.00%)p 1.00(  0.38%)d99.99( 99.62%)
    94. (0.00002) RY*( 9) C   6           s(  1.46%)p 4.96(  7.26%)d62.35( 91.28%)
    95. (0.00523) RY*( 1) C   7           s(  4.06%)p22.21( 90.10%)d 1.44(  5.85%)
                                           -0.0000  0.0232  0.2001 -0.0099 -0.1810
                                           -0.0291 -0.6571 -0.0187 -0.6597  0.0831
                                            0.0213  0.1057 -0.1286 -0.1529
    96. (0.00158) RY*( 2) C   7           s(  9.78%)p 6.06( 59.26%)d 3.17( 30.96%)
                                            0.0000 -0.0204  0.3121  0.0050 -0.0061
                                            0.0095  0.5826 -0.0077 -0.5030 -0.2402
                                            0.0335  0.1621  0.3924 -0.2654
    97. (0.00120) RY*( 3) C   7           s(  0.09%)p99.99( 93.60%)d67.43(  6.30%)
                                            0.0000 -0.0042  0.0303 -0.0206  0.9490
                                            0.0081 -0.1582  0.0002 -0.0992  0.0299
                                           -0.2179  0.0759  0.0928 -0.0161
    98. (0.00041) RY*( 4) C   7           s( 73.96%)p 0.23( 16.77%)d 0.13(  9.27%)
                                           -0.0000  0.0061  0.8600  0.0018 -0.0625
                                            0.0033 -0.1666 -0.0027  0.3688 -0.1519
                                           -0.2101 -0.0199  0.0659  0.1439
    99. (0.00028) RY*( 5) C   7           s(  3.54%)p 1.22(  4.33%)d26.05( 92.14%)
                                           -0.0000  0.0015  0.1881 -0.0077  0.1733
                                            0.0035 -0.0947  0.0006  0.0648  0.2111
                                            0.8559 -0.2874  0.2484 -0.0051
   100. (0.00014) RY*( 6) C   7           s(  0.00%)p 1.00(  2.32%)d42.17( 97.68%)
                                           -0.0000  0.0017 -0.0008  0.0268 -0.1450
                                           -0.0062 -0.0019 -0.0020  0.0370  0.7793
                                           -0.3004  0.0526  0.5259 -0.0051
   101. (0.00006) RY*( 7) C   7           s(  2.06%)p11.25( 23.20%)d36.24( 74.73%)
   102. (0.00001) RY*( 8) C   7           s(  6.62%)p 1.50(  9.93%)d12.61( 83.45%)
   103. (0.00001) RY*( 9) C   7           s(  0.00%)p 1.00(  0.55%)d99.99( 99.45%)
   104. (0.00511) RY*( 1) C   8           s(  5.92%)p14.88( 88.07%)d 1.02(  6.01%)
                                           -0.0000  0.0226  0.2422 -0.0300 -0.6848
                                           -0.0094 -0.2309  0.0171  0.5977  0.0845
                                           -0.0811 -0.0100  0.1366 -0.1663
   105. (0.00148) RY*( 2) C   8           s(  9.93%)p 5.66( 56.22%)d 3.41( 33.85%)
                                            0.0000 -0.0204  0.3144  0.0103  0.5236
                                            0.0021  0.0846  0.0082  0.5298 -0.2182
                                           -0.1848  0.0338 -0.4193 -0.2825
   106. (0.00118) RY*( 3) C   8           s(  0.00%)p 1.00( 93.94%)d 0.06(  6.05%)
                                           -0.0000 -0.0001  0.0053  0.0057 -0.2412
                                           -0.0217  0.9348 -0.0019  0.0828  0.0461
                                           -0.0577  0.2323 -0.0060  0.0332
   107. (0.00042) RY*( 4) C   8           s( 76.06%)p 0.23( 17.42%)d 0.09(  6.53%)
                                            0.0000  0.0052  0.8721  0.0041 -0.1287
                                            0.0010 -0.0009  0.0010 -0.3969 -0.0732
                                            0.0849 -0.0027 -0.1338  0.1865
   108. (0.00028) RY*( 5) C   8           s(  0.01%)p 1.00(  4.41%)d21.70( 95.59%)
                                            0.0000  0.0001  0.0092 -0.0023  0.0501
                                            0.0089 -0.2023  0.0008 -0.0231 -0.2867
                                           -0.2553  0.8561  0.2417  0.1310
   109. (0.00014) RY*( 6) C   8           s(  0.00%)p 1.00(  1.71%)d57.38( 98.29%)
                                           -0.0000  0.0001  0.0024  0.0069 -0.0351
                                           -0.0264  0.1227 -0.0023  0.0089 -0.8239
                                            0.0113 -0.3526  0.4211 -0.0472
   110. (0.00006) RY*( 7) C   8           s(  1.48%)p18.16( 26.96%)d48.19( 71.55%)
   111. (0.00001) RY*( 8) C   8           s(  6.71%)p 1.60( 10.77%)d12.29( 82.52%)
   112. (0.00001) RY*( 9) C   8           s(  0.00%)p 1.00(  0.57%)d99.99( 99.43%)
   113. (0.00527) RY*( 1) C   9           s(  4.13%)p21.82( 90.03%)d 1.42(  5.84%)
                                           -0.0000  0.0232  0.2018 -0.0234 -0.5077
                                            0.0234  0.5831 -0.0142 -0.5489 -0.1639
                                            0.0338 -0.0287 -0.0033 -0.1719
   114. (0.00155) RY*( 2) C   9           s(  9.80%)p 5.97( 58.47%)d 3.24( 31.74%)
                                            0.0000 -0.0204  0.3123  0.0085  0.2688
                                           -0.0047 -0.4073 -0.0092 -0.5885  0.4384
                                            0.1586 -0.0692 -0.0038 -0.3086
   115. (0.00121) RY*( 3) C   9           s(  0.09%)p99.99( 93.89%)d69.93(  6.02%)
                                           -0.0000 -0.0034  0.0291 -0.0148  0.7415
                                           -0.0169  0.6230 -0.0017 -0.0198  0.0699
                                           -0.1484 -0.1724  0.0362 -0.0477
   116. (0.00040) RY*( 4) C   9           s( 73.33%)p 0.23( 16.78%)d 0.13(  9.89%)
                                            0.0000  0.0061  0.8563  0.0036 -0.1252
                                           -0.0010  0.0481 -0.0027  0.3870  0.1650
                                           -0.1610 -0.1206 -0.1129  0.1359
   117. (0.00028) RY*( 5) C   9           s(  3.69%)p 1.20(  4.41%)d24.93( 91.90%)
                                           -0.0000  0.0017  0.1920 -0.0053  0.1062
                                           -0.0070  0.1563 -0.0001  0.0912  0.0340
                                            0.6099  0.5870  0.4290  0.1316
   118. (0.00014) RY*( 6) C   9           s(  0.01%)p 1.00(  2.10%)d46.69( 97.90%)
                                           -0.0000 -0.0016  0.0079 -0.0203  0.1205
                                           -0.0185  0.0711 -0.0004 -0.0251 -0.0638
                                            0.2661  0.3274 -0.8913  0.0505
   119. (0.00006) RY*( 7) C   9           s(  2.14%)p11.31( 24.18%)d34.45( 73.68%)
   120. (0.00001) RY*( 8) C   9           s(  6.93%)p 1.41(  9.74%)d12.03( 83.33%)
   121. (0.00001) RY*( 9) C   9           s(  0.02%)p24.96(  0.46%)d99.99( 99.52%)
   122. (0.00557) RY*( 1) C  10           s(  4.34%)p20.73( 89.94%)d 1.32(  5.72%)
                                           -0.0000  0.0204  0.2073  0.0087  0.2479
                                            0.0250  0.6422  0.0162  0.6516  0.0761
                                            0.0250  0.1020 -0.1314 -0.1519
   123. (0.00335) RY*( 2) C  10           s( 16.35%)p 4.65( 76.05%)d 0.46(  7.60%)
                                            0.0000 -0.0048  0.4043 -0.0019 -0.7410
                                           -0.0043 -0.2344  0.0033  0.3956 -0.0347
                                           -0.0788  0.0954  0.2187 -0.1079
   124. (0.00109) RY*( 3) C  10           s(  3.58%)p20.79( 74.43%)d 6.14( 21.99%)
                                           -0.0000 -0.0222  0.1879 -0.0124  0.5509
                                           -0.0022 -0.5844  0.0040  0.3148 -0.2611
                                            0.2249  0.0714  0.2272 -0.2107
   125. (0.00056) RY*( 4) C  10           s( 70.07%)p 0.27( 18.82%)d 0.16( 11.11%)
                                           -0.0000  0.0030  0.8371 -0.0037  0.1281
                                           -0.0013  0.1381  0.0017 -0.3908  0.0459
                                            0.1920 -0.1863 -0.0053  0.1934
   126. (0.00027) RY*( 5) C  10           s(  3.72%)p 0.69(  2.58%)d25.16( 93.69%)
                                           -0.0000 -0.0022  0.1930 -0.0028  0.1463
                                           -0.0009 -0.0362  0.0008 -0.0557 -0.4292
                                           -0.8073  0.2205 -0.2097  0.0913
   127. (0.00013) RY*( 6) C  10           s(  0.45%)p44.20( 20.10%)d99.99( 79.45%)
                                           -0.0000 -0.0119  0.0664 -0.0205  0.1618
                                            0.0142 -0.3373 -0.0085  0.2457  0.7376
                                           -0.3003 -0.1108 -0.1482  0.3549
   128. (0.00007) RY*( 7) C  10           s(  0.21%)p53.52( 11.03%)d99.99( 88.76%)
   129. (0.00001) RY*( 8) C  10           s(  0.49%)p 6.35(  3.13%)d99.99( 96.38%)
   130. (0.00002) RY*( 9) C  10           s(  0.89%)p 4.49(  3.99%)d99.99( 95.13%)
   131. (0.00174) RY*( 1) H  11           s( 79.17%)p 0.26( 20.83%)
                                            0.0123  0.8897 -0.2879  0.3234 -0.1444
   132. (0.00167) RY*( 2) H  11           s(  0.02%)p99.99( 99.98%)
                                            0.0002  0.0129 -0.0774 -0.4917 -0.8672
   133. (0.00093) RY*( 3) H  11           s( 17.32%)p 4.77( 82.68%)
                                            0.0082  0.4161  0.1984 -0.7768  0.4289
   134. (0.00002) RY*( 4) H  11           s(  3.88%)p24.79( 96.12%)
   135. (0.00289) RY*( 1) H  12           s( 99.66%)p 0.00(  0.34%)
                                            0.0078  0.9982 -0.0241 -0.0385  0.0372
   136. (0.00024) RY*( 2) H  12           s(  0.14%)p99.99( 99.86%)
                                            0.0026  0.0380  0.5638  0.8053  0.1795
   137. (0.00013) RY*( 3) H  12           s(  0.05%)p99.99( 99.95%)
                                           -0.0116  0.0181  0.7776 -0.4468 -0.4418
   138. (0.00003) RY*( 4) H  12           s(  0.24%)p99.99( 99.76%)
   139. (0.00289) RY*( 1) H  13           s( 99.61%)p 0.00(  0.39%)
                                            0.0078  0.9980 -0.0300 -0.0509  0.0192
   140. (0.00023) RY*( 2) H  13           s(  0.17%)p99.99( 99.83%)
                                            0.0031  0.0411  0.4551  0.2132 -0.8635
   141. (0.00013) RY*( 3) H  13           s(  0.06%)p99.99( 99.94%)
                                           -0.0111  0.0215  0.8710  0.0904  0.4823
   142. (0.00003) RY*( 4) H  13           s(  0.24%)p99.99( 99.76%)
   143. (0.00385) RY*( 1) H  14           s( 99.80%)p 0.00(  0.20%)
                                            0.0063  0.9990  0.0237 -0.0044 -0.0380
   144. (0.00018) RY*( 2) H  14           s(  0.01%)p 1.00( 99.99%)
                                           -0.0022  0.0069  0.2503  0.9407  0.2287
   145. (0.00013) RY*( 3) H  14           s(  0.06%)p99.99( 99.94%)
                                            0.0012  0.0251 -0.9674  0.2505  0.0278
   146. (0.00005) RY*( 4) H  14           s(  0.22%)p99.99( 99.78%)
   147. (0.00376) RY*( 1) H  15           s( 99.82%)p 0.00(  0.18%)
                                            0.0056  0.9991  0.0299  0.0223  0.0191
   148. (0.00019) RY*( 2) H  15           s(  0.00%)p 1.00(100.00%)
                                            0.0008  0.0039 -0.4924 -0.2341  0.8383
   149. (0.00015) RY*( 3) H  15           s(  0.11%)p99.99( 99.89%)
                                           -0.0027  0.0326 -0.8697  0.1179 -0.4781
   150. (0.00006) RY*( 4) H  15           s(  0.15%)p99.99( 99.85%)
   151. (0.00308) RY*( 1) H  16           s( 99.56%)p 0.00(  0.44%)
                                            0.0064  0.9978 -0.0159 -0.0299  0.0571
   152. (0.00020) RY*( 2) H  16           s(  0.03%)p99.99( 99.97%)
                                            0.0035  0.0181  0.0744  0.9739  0.2136
   153. (0.00012) RY*( 3) H  16           s(  0.03%)p99.99( 99.97%)
                                           -0.0002  0.0160  0.9968 -0.0682 -0.0374
   154. (0.00004) RY*( 4) H  16           s(  0.46%)p99.99( 99.54%)
   155. (0.00295) RY*( 1) H  17           s( 99.48%)p 0.01(  0.52%)
                                            0.0056  0.9974 -0.0177 -0.0670  0.0186
   156. (0.00020) RY*( 2) H  17           s(  0.10%)p99.99( 99.90%)
                                            0.0029  0.0321 -0.0321  0.2156 -0.9754
   157. (0.00012) RY*( 3) H  17           s(  0.01%)p 1.00( 99.99%)
                                            0.0010  0.0079  0.9844 -0.1619 -0.0679
   158. (0.00004) RY*( 4) H  17           s(  0.49%)p99.99( 99.51%)
   159. (0.00395) RY*( 1) H  18           s( 99.83%)p 0.00(  0.17%)
                                            0.0080  0.9991  0.0046  0.0029 -0.0406
   160. (0.00013) RY*( 2) H  18           s(  0.00%)p 1.00(100.00%)
                                            0.0004 -0.0001 -0.1380  0.9890  0.0523
   161. (0.00012) RY*( 3) H  18           s(  0.01%)p 1.00( 99.99%)
                                           -0.0006  0.0083 -0.9864 -0.1420  0.0823
   162. (0.00004) RY*( 4) H  18           s(  0.24%)p99.99( 99.76%)
   163. (0.00204) RY*( 1) H  19           s( 99.56%)p 0.00(  0.44%)
                                            0.0038  0.9978 -0.0579  0.0321  0.0040
   164. (0.00018) RY*( 2) H  19           s(  0.02%)p99.99( 99.98%)
                                            0.0028  0.0148  0.1856 -0.0038 -0.9825
   165. (0.00013) RY*( 3) H  19           s(  0.06%)p99.99( 99.94%)
                                           -0.0028  0.0242  0.7711  0.6198  0.1436
   166. (0.00005) RY*( 4) H  19           s(  0.44%)p99.99( 99.56%)
   167. (0.00306) RY*( 1) H  20           s( 99.60%)p 0.00(  0.40%)
                                            0.0066  0.9980 -0.0120  0.0030  0.0623
   168. (0.00018) RY*( 2) H  20           s(  0.00%)p 1.00(100.00%)
                                            0.0034 -0.0016  0.6682 -0.7193  0.1899
   169. (0.00012) RY*( 3) H  20           s(  0.00%)p 1.00(100.00%)
                                            0.0012  0.0021  0.7211  0.6890  0.0725
   170. (0.00004) RY*( 4) H  20           s(  0.48%)p99.99( 99.52%)
   171. (0.00218) RY*( 1) H  21           s( 99.49%)p 0.01(  0.51%)
                                            0.0044  0.9974  0.0225  0.0675  0.0093
   172. (0.00017) RY*( 2) H  21           s(  0.01%)p 1.00( 99.99%)
                                            0.0040  0.0067 -0.0108 -0.2307  0.9729
   173. (0.00013) RY*( 3) H  21           s(  0.00%)p 1.00(100.00%)
                                            0.0001  0.0038 -0.9646  0.2587  0.0506
   174. (0.00004) RY*( 4) H  21           s(  0.59%)p99.99( 99.41%)
   175. (0.00290) RY*( 1) H  22           s( 99.57%)p 0.00(  0.43%)
                                            0.0063  0.9978 -0.0006  0.0166 -0.0636
   176. (0.00018) RY*( 2) H  22           s(  0.01%)p 1.00( 99.99%)
                                           -0.0031  0.0063  0.2871  0.8988  0.3313
   177. (0.00013) RY*( 3) H  22           s(  0.00%)p 1.00(100.00%)
                                            0.0004  0.0013  0.9572 -0.2827 -0.0625
   178. (0.00004) RY*( 4) H  22           s(  0.51%)p99.99( 99.49%)
   179. (0.00214) RY*( 1) H  23           s( 99.46%)p 0.01(  0.54%)
                                            0.0045  0.9973  0.0709  0.0185 -0.0062
   180. (0.00017) RY*( 2) H  23           s(  0.00%)p 1.00(100.00%)
                                            0.0039  0.0058 -0.1766  0.0322 -0.9837
   181. (0.00013) RY*( 3) H  23           s(  0.00%)p 1.00(100.00%)
                                            0.0000  0.0006 -0.2530  0.9644  0.0770
   182. (0.00004) RY*( 4) H  23           s(  0.62%)p99.99( 99.38%)
   183. (0.00294) RY*( 1) H  24           s( 99.58%)p 0.00(  0.42%)
                                            0.0063  0.9979  0.0142 -0.0020  0.0631
   184. (0.00018) RY*( 2) H  24           s(  0.00%)p 1.00(100.00%)
                                           -0.0034  0.0050  0.9242  0.2607 -0.2790
   185. (0.00013) RY*( 3) H  24           s(  0.00%)p 1.00(100.00%)
                                           -0.0000  0.0004 -0.2481  0.9654  0.0802
   186. (0.00004) RY*( 4) H  24           s(  0.50%)p99.99( 99.50%)
   187. (0.00217) RY*( 1) H  25           s( 99.48%)p 0.01(  0.52%)
                                            0.0044  0.9974  0.0540 -0.0480  0.0011
   188. (0.00017) RY*( 2) H  25           s(  0.00%)p 1.00(100.00%)
                                            0.0039  0.0051 -0.0784  0.0407  0.9961
   189. (0.00013) RY*( 3) H  25           s(  0.00%)p 1.00(100.00%)
                                            0.0002  0.0052 -0.7156 -0.6979 -0.0278
   190. (0.00004) RY*( 4) H  25           s(  0.60%)p99.99( 99.40%)
   191. (0.00290) RY*( 1) H  26           s( 99.57%)p 0.00(  0.43%)
                                            0.0063  0.9978  0.0050 -0.0046 -0.0651
   192. (0.00018) RY*( 2) H  26           s(  0.00%)p 1.00(100.00%)
                                           -0.0032  0.0060  0.6983 -0.6890  0.1940
   193. (0.00013) RY*( 3) H  26           s(  0.00%)p 1.00(100.00%)
                                            0.0004  0.0013  0.6990  0.7148  0.0225
   194. (0.00004) RY*( 4) H  26           s(  0.51%)p99.99( 99.49%)
   195. (0.00305) RY*( 1) H  27           s( 99.62%)p 0.00(  0.38%)
                                            0.0066  0.9981 -0.0054 -0.0187  0.0589
   196. (0.00018) RY*( 2) H  27           s(  0.00%)p 1.00(100.00%)
                                            0.0036 -0.0006  0.3369  0.8849  0.3218
   197. (0.00013) RY*( 3) H  27           s(  0.00%)p 1.00(100.00%)
                                            0.0009  0.0011  0.9387 -0.3422 -0.0415
   198. (0.00004) RY*( 4) H  27           s(  0.46%)p99.99( 99.54%)
   199. (0.00229) RY*( 1) H  28           s( 99.50%)p 0.01(  0.50%)
                                            0.0047  0.9975 -0.0231 -0.0669 -0.0031
   200. (0.00018) RY*( 2) H  28           s(  0.02%)p99.99( 99.98%)
                                            0.0037  0.0136  0.0331  0.2376 -0.9707
   201. (0.00012) RY*( 3) H  28           s(  0.00%)p 1.00(100.00%)
                                            0.0006  0.0030  0.9582 -0.2836 -0.0367
   202. (0.00004) RY*( 4) H  28           s(  0.56%)p99.99( 99.44%)
   203. (0.01226) BD*( 1) O   1 - C   2  
                ( 32.39%)   0.5691* O   1 s( 32.57%)p 2.07( 67.36%)d 0.00(  0.07%)
                                            0.0001 -0.5707 -0.0044 -0.5482 -0.0027
                                            0.5491 -0.0017 -0.2675  0.0012  0.0155
                                           -0.0076  0.0162  0.0077  0.0082
                ( 67.61%)  -0.8222* C   2 s( 21.42%)p 3.66( 78.29%)d 0.01(  0.29%)
                                           -0.0001 -0.4605 -0.0464  0.6444  0.0289
                                           -0.5470 -0.0256  0.2585  0.0121  0.0419
                                           -0.0198  0.0168 -0.0067  0.0198
   204. (0.00553) BD*( 1) O   1 - H  11  
                ( 27.13%)   0.5209* O   1 s( 19.63%)p 4.09( 80.28%)d 0.00(  0.08%)
                                            0.0002  0.4426  0.0215 -0.8281 -0.0370
                                           -0.2607  0.0055  0.2185 -0.0001  0.0209
                                           -0.0142 -0.0095  0.0069 -0.0080
                ( 72.87%)  -0.8536* H  11 s( 99.62%)p 0.00(  0.38%)
                                            0.9981 -0.0031  0.0581  0.0160 -0.0140
   205. (0.01744) BD*( 1) C   2 - C   3  
                ( 50.74%)   0.7124* C   2 s( 30.60%)p 2.27( 69.35%)d 0.00(  0.05%)
                                            0.0003  0.5532  0.0036  0.7420 -0.0157
                                            0.2987  0.0059 -0.2310 -0.0027  0.0129
                                           -0.0095 -0.0036  0.0115 -0.0076
                ( 49.26%)  -0.7018* C   3 s( 27.58%)p 2.62( 72.38%)d 0.00(  0.05%)
                                            0.0004  0.5249  0.0174 -0.7606 -0.0135
                                           -0.3025  0.0101  0.2311 -0.0055  0.0120
                                           -0.0093 -0.0037  0.0124 -0.0083
   206. (0.03120) BD*( 1) C   2 - H  12  
                ( 40.82%)   0.6389* C   2 s( 24.04%)p 3.16( 75.91%)d 0.00(  0.05%)
                                            0.0000 -0.4901  0.0137  0.0645  0.0084
                                            0.0780  0.0045 -0.8653  0.0086 -0.0023
                                            0.0016  0.0038  0.0001 -0.0228
                ( 59.18%)  -0.7693* H  12 s( 99.92%)p 0.00(  0.08%)
                                           -0.9996  0.0066 -0.0005 -0.0031  0.0286
   207. (0.03134) BD*( 1) C   2 - H  13  
                ( 40.83%)   0.6390* C   2 s( 24.05%)p 3.16( 75.89%)d 0.00(  0.05%)
                                           -0.0000  0.4903 -0.0135 -0.1652 -0.0070
                                           -0.7758  0.0059 -0.3599  0.0091  0.0068
                                            0.0008  0.0148 -0.0157 -0.0053
                ( 59.17%)  -0.7692* H  13 s( 99.92%)p 0.00(  0.08%)
                                            0.9996 -0.0066  0.0037  0.0260  0.0116
   208. (0.01289) BD*( 1) C   3 - C   4  
                ( 50.19%)   0.7085* C   3 s( 28.56%)p 2.50( 71.40%)d 0.00(  0.04%)
                                            0.0002  0.5344  0.0043  0.6400 -0.0028
                                           -0.4931 -0.0026  0.2475  0.0017 -0.0154
                                            0.0080 -0.0074  0.0022 -0.0073
                ( 49.81%)  -0.7058* C   4 s( 28.24%)p 2.54( 71.71%)d 0.00(  0.04%)
                                            0.0003  0.5313  0.0090 -0.6328 -0.0018
                                            0.5060 -0.0034 -0.2462 -0.0008 -0.0163
                                            0.0081 -0.0061  0.0039 -0.0079
   209. (0.01814) BD*( 1) C   3 - H  14  
                ( 38.93%)   0.6239* C   3 s( 21.80%)p 3.58( 78.16%)d 0.00(  0.04%)
                                           -0.0001  0.4668 -0.0086  0.0192 -0.0037
                                            0.0893  0.0128 -0.8792  0.0066 -0.0000
                                            0.0003 -0.0027  0.0001  0.0205
                ( 61.07%)  -0.7815* H  14 s( 99.92%)p 0.00(  0.08%)
                                            0.9996 -0.0053  0.0007 -0.0047  0.0282
   210. (0.01782) BD*( 1) C   3 - H  15  
                ( 38.87%)   0.6235* C   3 s( 22.08%)p 3.53( 77.88%)d 0.00(  0.04%)
                                            0.0001 -0.4698  0.0085 -0.1031  0.0058
                                           -0.8102 -0.0003 -0.3339  0.0142 -0.0027
                                           -0.0012 -0.0133  0.0146  0.0053
                ( 61.13%)  -0.7818* H  15 s( 99.92%)p 0.00(  0.08%)
                                           -0.9996  0.0048  0.0017  0.0266  0.0093
   211. (0.02006) BD*( 1) C   4 - C   5  
                ( 50.22%)   0.7087* C   4 s( 29.19%)p 2.42( 70.77%)d 0.00(  0.04%)
                                            0.0004  0.5403  0.0044  0.7577 -0.0060
                                            0.2513 -0.0103 -0.2652 -0.0045  0.0095
                                           -0.0098 -0.0033  0.0124 -0.0070
                ( 49.78%)  -0.7055* C   5 s( 27.18%)p 2.68( 72.78%)d 0.00(  0.04%)
                                            0.0003  0.5212  0.0117 -0.7758  0.0049
                                           -0.2303 -0.0092  0.2695 -0.0112  0.0091
                                           -0.0109 -0.0033  0.0135 -0.0070
   212. (0.01894) BD*( 1) C   4 - H  16  
                ( 39.23%)   0.6263* C   4 s( 21.20%)p 3.71( 78.75%)d 0.00(  0.05%)
                                            0.0002 -0.4604  0.0065  0.0007  0.0046
                                            0.0531  0.0140 -0.8857 -0.0005 -0.0001
                                            0.0002  0.0022  0.0006 -0.0214
                ( 60.77%)  -0.7795* H  16 s( 99.92%)p 0.00(  0.08%)
                                           -0.9996  0.0047  0.0006 -0.0027  0.0282
   213. (0.01619) BD*( 1) C   4 - H  17  
                ( 39.09%)   0.6252* C   4 s( 21.36%)p 3.68( 78.60%)d 0.00(  0.05%)
                                           -0.0001  0.4621 -0.0041 -0.1576 -0.0000
                                           -0.8229  0.0001 -0.2896  0.0127  0.0064
                                            0.0025  0.0112 -0.0154 -0.0069
                ( 60.91%)  -0.7804* H  17 s( 99.92%)p 0.00(  0.08%)
                                            0.9996 -0.0039  0.0040  0.0266  0.0086
   214. (0.02576) BD*( 1) C   5 - C   6  
                ( 49.65%)   0.7047* C   5 s( 26.36%)p 2.79( 73.60%)d 0.00(  0.05%)
                                           -0.0001 -0.5134 -0.0005 -0.2245  0.0125
                                           -0.7675 -0.0091 -0.3103  0.0037 -0.0092
                                           -0.0042 -0.0121  0.0128  0.0065
                ( 50.35%)  -0.7096* C   6 s( 28.23%)p 2.54( 71.73%)d 0.00(  0.04%)
                                           -0.0003 -0.5313  0.0039  0.2389  0.0123
                                            0.7517 -0.0085  0.3081  0.0068 -0.0080
                                           -0.0032 -0.0119  0.0131  0.0063
   215. (0.02271) BD*( 1) C   5 - C  10  
                ( 49.54%)   0.7038* C   5 s( 26.34%)p 2.79( 73.61%)d 0.00(  0.05%)
                                           -0.0002 -0.5132 -0.0032 -0.5883  0.0130
                                            0.5935  0.0137 -0.1933  0.0099  0.0174
                                           -0.0064  0.0060 -0.0005  0.0090
                ( 50.46%)  -0.7104* C  10 s( 28.40%)p 2.52( 71.56%)d 0.00(  0.04%)
                                           -0.0004 -0.5329  0.0034  0.5834  0.0081
                                           -0.5807  0.0133  0.1942  0.0087  0.0168
                                           -0.0053  0.0059  0.0013  0.0089
   216. (0.02714) BD*( 1) C   5 - H  18  
                ( 38.84%)   0.6232* C   5 s( 20.12%)p 3.97( 79.84%)d 0.00(  0.05%)
                                           -0.0003  0.4483 -0.0122 -0.0290 -0.0042
                                            0.0688 -0.0042 -0.8904  0.0028 -0.0001
                                            0.0004 -0.0030 -0.0000  0.0217
                ( 61.16%)  -0.7820* H  18 s( 99.92%)p 0.00(  0.08%)
                                            0.9996 -0.0068  0.0020 -0.0017  0.0287
   217. (0.01496) BD*( 1) C   6 - C   7  
                ( 49.73%)   0.7052* C   6 s( 27.93%)p 2.58( 72.03%)d 0.00(  0.04%)
                                           -0.0002 -0.5284 -0.0077 -0.7759  0.0064
                                           -0.2308 -0.0309  0.2530 -0.0015 -0.0077
                                            0.0104  0.0026 -0.0145  0.0076
                ( 50.27%)  -0.7090* C   7 s( 27.95%)p 2.58( 72.01%)d 0.00(  0.04%)
                                           -0.0003 -0.5286 -0.0014  0.7788  0.0109
                                            0.2162 -0.0298 -0.2564 -0.0060 -0.0099
                                            0.0099  0.0034 -0.0130  0.0077
   218. (0.01303) BD*( 1) C   6 - H  19  
                ( 38.69%)   0.6221* C   6 s( 22.48%)p 3.45( 77.47%)d 0.00(  0.04%)
                                            0.0001 -0.4742 -0.0049  0.5827 -0.0085
                                           -0.6162 -0.0018  0.2349 -0.0148  0.0168
                                           -0.0065  0.0070  0.0011  0.0075
                ( 61.31%)  -0.7830* H  19 s( 99.92%)p 0.00(  0.08%)
                                           -0.9996  0.0021 -0.0188  0.0202 -0.0064
   219. (0.01900) BD*( 1) C   6 - H  20  
                ( 39.31%)   0.6270* C   6 s( 21.26%)p 3.70( 78.69%)d 0.00(  0.05%)
                                            0.0002 -0.4611  0.0065  0.0161  0.0101
                                            0.0319 -0.0197 -0.8861 -0.0021  0.0004
                                           -0.0001  0.0025 -0.0001 -0.0212
                ( 60.69%)  -0.7790* H  20 s( 99.92%)p 0.00(  0.08%)
                                           -0.9996  0.0048 -0.0020  0.0008  0.0283
   220. (0.01667) BD*( 1) C   7 - C   8  
                ( 49.99%)   0.7071* C   7 s( 27.91%)p 2.58( 72.04%)d 0.00(  0.04%)
                                           -0.0003 -0.5283 -0.0018 -0.5848 -0.0258
                                            0.5825 -0.0195 -0.1952 -0.0035  0.0170
                                           -0.0054  0.0062  0.0018  0.0089
                ( 50.01%)  -0.7072* C   8 s( 27.88%)p 2.58( 72.07%)d 0.00(  0.04%)
                                           -0.0003 -0.5280 -0.0014  0.5660 -0.0198
                                           -0.6017 -0.0253  0.1930  0.0010  0.0170
                                           -0.0063  0.0056 -0.0010  0.0089
   221. (0.01243) BD*( 1) C   7 - H  21  
                ( 38.78%)   0.6227* C   7 s( 22.47%)p 3.45( 77.48%)d 0.00(  0.04%)
                                            0.0001 -0.4740 -0.0051 -0.2237  0.0017
                                           -0.7732  0.0049 -0.3558  0.0174 -0.0080
                                           -0.0038 -0.0128  0.0128  0.0044
                ( 61.22%)  -0.7824* H  21 s( 99.92%)p 0.00(  0.08%)
                                           -0.9996  0.0025  0.0073  0.0256  0.0102
   222. (0.01808) BD*( 1) C   7 - H  22  
                ( 39.31%)   0.6270* C   7 s( 21.55%)p 3.64( 78.40%)d 0.00(  0.05%)
                                           -0.0002  0.4642 -0.0072 -0.0066  0.0063
                                            0.1212  0.0219 -0.8768  0.0048  0.0001
                                            0.0008 -0.0033 -0.0006  0.0212
                ( 60.69%)  -0.7790* H  22 s( 99.92%)p 0.00(  0.08%)
                                            0.9996 -0.0044 -0.0005 -0.0066  0.0278
   223. (0.01664) BD*( 1) C   8 - C   9  
                ( 50.04%)   0.7074* C   8 s( 27.85%)p 2.59( 72.11%)d 0.00(  0.04%)
                                            0.0003  0.5277  0.0014 -0.2106  0.0296
                                           -0.7611 -0.0119 -0.3105 -0.0043  0.0096
                                            0.0043  0.0118 -0.0123 -0.0064
                ( 49.96%)  -0.7068* C   9 s( 27.88%)p 2.59( 72.08%)d 0.00(  0.04%)
                                            0.0003  0.5280  0.0015  0.2379  0.0321
                                            0.7530 -0.0049  0.3099  0.0013  0.0074
                                            0.0029  0.0123 -0.0137 -0.0062
   224. (0.01265) BD*( 1) C   8 - H  23  
                ( 38.81%)   0.6230* C   8 s( 22.55%)p 3.43( 77.41%)d 0.00(  0.04%)
                                            0.0001 -0.4748 -0.0054 -0.7927  0.0057
                                           -0.2326  0.0029  0.3021 -0.0168 -0.0086
                                            0.0113  0.0034 -0.0133  0.0058
                ( 61.19%)  -0.7822* H  23 s( 99.92%)p 0.00(  0.08%)
                                           -0.9996  0.0024  0.0262  0.0076 -0.0084
   225. (0.01823) BD*( 1) C   8 - H  24  
                ( 39.36%)   0.6274* C   8 s( 21.61%)p 3.63( 78.35%)d 0.00(  0.05%)
                                            0.0002 -0.4648  0.0070 -0.0740 -0.0222
                                            0.0567 -0.0062 -0.8799  0.0034 -0.0001
                                           -0.0013  0.0029 -0.0003 -0.0212
                ( 60.64%)  -0.7787* H  24 s( 99.92%)p 0.00(  0.08%)
                                           -0.9996  0.0045  0.0050 -0.0011  0.0281
   226. (0.01487) BD*( 1) C   9 - C  10  
                ( 50.25%)   0.7089* C   9 s( 27.95%)p 2.58( 72.01%)d 0.00(  0.04%)
                                            0.0003  0.5287  0.0017 -0.7747  0.0048
                                           -0.2312 -0.0322  0.2556  0.0005  0.0074
                                           -0.0106 -0.0024  0.0144 -0.0075
                ( 49.75%)  -0.7054* C  10 s( 27.99%)p 2.57( 71.96%)d 0.00(  0.04%)
                                            0.0002  0.5290  0.0073  0.7796  0.0092
                                            0.2113 -0.0306 -0.2573 -0.0036  0.0096
                                           -0.0100 -0.0032  0.0135 -0.0077
   227. (0.01246) BD*( 1) C   9 - H  25  
                ( 38.79%)   0.6228* C   9 s( 22.49%)p 3.45( 77.47%)d 0.00(  0.04%)
                                            0.0001 -0.4742 -0.0051 -0.5844  0.0046
                                            0.6140 -0.0062 -0.2365  0.0164  0.0167
                                           -0.0066  0.0070  0.0009  0.0073
                ( 61.21%)  -0.7824* H  25 s( 99.92%)p 0.00(  0.08%)
                                           -0.9996  0.0024  0.0192 -0.0202  0.0063
   228. (0.01817) BD*( 1) C   9 - H  26  
                ( 39.32%)   0.6271* C   9 s( 21.57%)p 3.63( 78.38%)d 0.00(  0.05%)
                                           -0.0002  0.4644 -0.0071  0.0160  0.0163
                                            0.0326 -0.0165 -0.8843  0.0017 -0.0005
                                            0.0006 -0.0026 -0.0002  0.0213
                ( 60.68%)  -0.7790* H  26 s( 99.92%)p 0.00(  0.08%)
                                            0.9996 -0.0045 -0.0024  0.0009  0.0284
   229. (0.01907) BD*( 1) C  10 - H  27  
                ( 39.30%)   0.6269* C  10 s( 21.30%)p 3.69( 78.65%)d 0.00(  0.05%)
                                            0.0002 -0.4615  0.0067 -0.0089 -0.0003
                                            0.1212  0.0226 -0.8782  0.0021 -0.0004
                                           -0.0006  0.0036  0.0005 -0.0212
                ( 60.70%)  -0.7791* H  27 s( 99.92%)p 0.00(  0.08%)
                                           -0.9996  0.0048 -0.0000 -0.0060  0.0278
   230. (0.01336) BD*( 1) C  10 - H  28  
                ( 38.81%)   0.6230* C  10 s( 22.21%)p 3.50( 77.75%)d 0.00(  0.04%)
                                           -0.0001  0.4712  0.0048 -0.2255  0.0084
                                           -0.7761  0.0005 -0.3522  0.0146  0.0083
                                            0.0036  0.0127 -0.0131 -0.0047
                ( 61.19%)  -0.7822* H  28 s( 99.92%)p 0.00(  0.08%)
                                            0.9996 -0.0028  0.0073  0.0255  0.0102


 NHO Directionality and "Bond Bending" (deviations from line of nuclear centers)

         [Thresholds for printing:  angular deviation  >  1.0 degree]
                                    hybrid p-character > 25.0%
                                    orbital occupancy  >  0.10e

                                Line of Centers        Hybrid 1              Hybrid 2
                                ---------------  -------------------   ------------------
                NBO               Theta   Phi    Theta   Phi    Dev    Theta   Phi    Dev
 ========================================================================================
     1. BD (   1) O   1 - C   2    71.9  317.1    71.1  315.2   2.0    107.0  139.6   2.6
     2. BD (   1) O   1 - H  11    74.2  201.0    76.4  196.4   4.9      --     --    --
     3. BD (   1) C   2 - C   3   105.7   21.1   106.5   22.8   1.8      --     --    --
     4. BD (   1) C   2 - H  12     6.8  258.2     7.3  228.5   3.6      --     --    --
     5. BD (   1) C   2 - H  13   113.4  261.3   114.0  257.4   3.6      --     --    --
     8. BD (   1) C   3 - H  15    67.7   83.9    68.6   83.2   1.1      --     --    --
    10. BD (   1) C   4 - H  16     3.6  277.2     4.3  265.4   1.1      --     --    --
    12. BD (   1) C   5 - C   6    68.9   72.8    69.1   74.7   1.8    111.9  251.3   1.6
    13. BD (   1) C   5 - C  10    77.0  315.0    77.6  313.5   1.6    103.9  136.2   1.5
    15. BD (   1) C   6 - C   7   107.5   16.1   107.2   18.8   2.6     72.1  193.3   2.7
    17. BD (   1) C   6 - H  20     2.7  243.0     1.9  205.0   1.7      --     --    --
    18. BD (   1) C   7 - C   8    76.8  314.2    76.5  317.3   3.0    103.1  131.1   3.1
    20. BD (   1) C   7 - H  22   172.2   93.6   170.7   90.1   1.6      --     --    --
    21. BD (   1) C   8 - C   9   111.4  253.5   111.6  256.8   3.1     68.6   70.2   3.1
    23. BD (   1) C   8 - H  24     6.0  321.6     7.1  332.3   1.6      --     --    --
    24. BD (   1) C   9 - C  10    72.4  195.9    72.5  198.9   2.9    107.9   12.9   2.8
    26. BD (   1) C   9 - H  26   177.6   66.8   177.7   26.5   1.6      --     --    --
    27. BD (   1) C  10 - H  27     7.6  272.5     9.3  273.7   1.7      --     --    --
    28. BD (   1) C  10 - H  28   113.5  253.5   112.7  254.4   1.1      --     --    --
    39. LP (   1) O   1             --     --    120.3   83.0   --       --     --    --
    40. LP (   2) O   1             --     --     30.1   81.6   --       --     --    --


 Second Order Perturbation Theory Analysis of Fock Matrix in NBO Basis

     Threshold for printing:   0.50 kcal/mol
                                                                              E(2)  E(j)-E(i) F(i,j)
         Donor NBO (i)                     Acceptor NBO (j)                 kcal/mol   a.u.    a.u. 
 ===================================================================================================

 within unit  1
   1. BD (   1) O   1 - C   2        /131. RY*(   1) H  11                    0.78    1.53    0.031
   1. BD (   1) O   1 - C   2        /208. BD*(   1) C   3 - C   4            1.95    1.23    0.044
   2. BD (   1) O   1 - H  11        / 51. RY*(   2) C   2                    0.81    1.36    0.030
   2. BD (   1) O   1 - H  11        /205. BD*(   1) C   2 - C   3            2.92    1.10    0.051
   3. BD (   1) C   2 - C   3        / 42. RY*(   2) O   1                    0.89    1.99    0.038
   3. BD (   1) C   2 - C   3        / 70. RY*(   3) C   4                    1.48    1.45    0.041
   3. BD (   1) C   2 - C   3        /204. BD*(   1) O   1 - H  11            1.94    1.03    0.040
   3. BD (   1) C   2 - C   3        /206. BD*(   1) C   2 - H  12            0.51    1.03    0.020
   3. BD (   1) C   2 - C   3        /207. BD*(   1) C   2 - H  13            0.52    1.03    0.021
   3. BD (   1) C   2 - C   3        /208. BD*(   1) C   3 - C   4            1.27    1.01    0.032
   3. BD (   1) C   2 - C   3        /209. BD*(   1) C   3 - H  14            0.59    1.05    0.022
   3. BD (   1) C   2 - C   3        /210. BD*(   1) C   3 - H  15            0.64    1.05    0.023
   3. BD (   1) C   2 - C   3        /211. BD*(   1) C   4 - C   5            2.40    1.01    0.044
   4. BD (   1) C   2 - H  12        / 41. RY*(   1) O   1                    0.65    1.65    0.029
   4. BD (   1) C   2 - H  12        / 60. RY*(   2) C   3                    0.54    1.45    0.025
   4. BD (   1) C   2 - H  12        /209. BD*(   1) C   3 - H  14            3.27    0.94    0.050
   5. BD (   1) C   2 - H  13        / 41. RY*(   1) O   1                    0.72    1.65    0.031
   5. BD (   1) C   2 - H  13        / 59. RY*(   1) C   3                    0.54    1.22    0.023
   5. BD (   1) C   2 - H  13        /210. BD*(   1) C   3 - H  15            3.17    0.95    0.049
   6. BD (   1) C   3 - C   4        / 51. RY*(   2) C   2                    1.21    1.25    0.035
   6. BD (   1) C   3 - C   4        / 77. RY*(   1) C   5                    0.59    1.67    0.028
   6. BD (   1) C   3 - C   4        / 78. RY*(   2) C   5                    0.51    1.55    0.025
   6. BD (   1) C   3 - C   4        /203. BD*(   1) O   1 - C   2            2.27    0.90    0.040
   6. BD (   1) C   3 - C   4        /205. BD*(   1) C   2 - C   3            0.80    1.00    0.025
   6. BD (   1) C   3 - C   4        /209. BD*(   1) C   3 - H  14            0.62    1.04    0.023
   6. BD (   1) C   3 - C   4        /210. BD*(   1) C   3 - H  15            0.70    1.04    0.024
   6. BD (   1) C   3 - C   4        /211. BD*(   1) C   4 - C   5            1.45    1.00    0.034
   6. BD (   1) C   3 - C   4        /212. BD*(   1) C   4 - H  16            0.60    1.03    0.022
   6. BD (   1) C   3 - C   4        /213. BD*(   1) C   4 - H  17            0.63    1.03    0.023
   6. BD (   1) C   3 - C   4        /215. BD*(   1) C   5 - C  10            1.96    0.99    0.039
   7. BD (   1) C   3 - H  14        /203. BD*(   1) O   1 - C   2            0.57    0.78    0.019
   7. BD (   1) C   3 - H  14        /206. BD*(   1) C   2 - H  12            3.19    0.90    0.048
   7. BD (   1) C   3 - H  14        /212. BD*(   1) C   4 - H  16            3.31    0.91    0.049
   8. BD (   1) C   3 - H  15        /203. BD*(   1) O   1 - C   2            0.68    0.78    0.021
   8. BD (   1) C   3 - H  15        /207. BD*(   1) C   2 - H  13            3.20    0.90    0.048
   8. BD (   1) C   3 - H  15        /213. BD*(   1) C   4 - H  17            3.13    0.91    0.048
   9. BD (   1) C   4 - C   5        / 61. RY*(   3) C   3                    0.54    1.50    0.025
   9. BD (   1) C   4 - C   5        / 87. RY*(   2) C   6                    1.03    1.43    0.034
   9. BD (   1) C   4 - C   5        /123. RY*(   2) C  10                    1.21    1.46    0.038
   9. BD (   1) C   4 - C   5        /205. BD*(   1) C   2 - C   3            1.83    0.99    0.038
   9. BD (   1) C   4 - C   5        /208. BD*(   1) C   3 - C   4            1.42    1.00    0.034
   9. BD (   1) C   4 - C   5        /212. BD*(   1) C   4 - H  16            0.68    1.02    0.024
   9. BD (   1) C   4 - C   5        /213. BD*(   1) C   4 - H  17            0.71    1.02    0.024
   9. BD (   1) C   4 - C   5        /214. BD*(   1) C   5 - C   6            1.46    0.98    0.034
   9. BD (   1) C   4 - C   5        /215. BD*(   1) C   5 - C  10            1.34    0.98    0.032
   9. BD (   1) C   4 - C   5        /216. BD*(   1) C   5 - H  18            0.77    1.03    0.025
   9. BD (   1) C   4 - C   5        /217. BD*(   1) C   6 - C   7            2.08    0.99    0.041
   9. BD (   1) C   4 - C   5        /226. BD*(   1) C   9 - C  10            2.18    0.99    0.042
  10. BD (   1) C   4 - H  16        / 78. RY*(   2) C   5                    0.61    1.43    0.027
  10. BD (   1) C   4 - H  16        /209. BD*(   1) C   3 - H  14            3.18    0.92    0.048
  10. BD (   1) C   4 - H  16        /216. BD*(   1) C   5 - H  18            3.18    0.92    0.048
  11. BD (   1) C   4 - H  17        /210. BD*(   1) C   3 - H  15            3.31    0.93    0.049
  11. BD (   1) C   4 - H  17        /211. BD*(   1) C   4 - C   5            0.50    0.88    0.019
  11. BD (   1) C   4 - H  17        /214. BD*(   1) C   5 - C   6            3.76    0.87    0.051
  12. BD (   1) C   5 - C   6        / 68. RY*(   1) C   4                    1.58    1.55    0.045
  12. BD (   1) C   5 - C   6        / 95. RY*(   1) C   7                    1.14    1.58    0.038
  12. BD (   1) C   5 - C   6        /122. RY*(   1) C  10                    1.20    1.59    0.039
  12. BD (   1) C   5 - C   6        /211. BD*(   1) C   4 - C   5            1.41    0.99    0.033
  12. BD (   1) C   5 - C   6        /213. BD*(   1) C   4 - H  17            1.61    1.02    0.036
  12. BD (   1) C   5 - C   6        /215. BD*(   1) C   5 - C  10            1.36    0.98    0.033
  12. BD (   1) C   5 - C   6        /216. BD*(   1) C   5 - H  18            0.67    1.02    0.023
  12. BD (   1) C   5 - C   6        /217. BD*(   1) C   6 - C   7            1.23    0.98    0.031
  12. BD (   1) C   5 - C   6        /218. BD*(   1) C   6 - H  19            0.81    1.04    0.026
  12. BD (   1) C   5 - C   6        /219. BD*(   1) C   6 - H  20            0.54    1.01    0.021
  12. BD (   1) C   5 - C   6        /221. BD*(   1) C   7 - H  21            1.71    1.03    0.038
  12. BD (   1) C   5 - C   6        /230. BD*(   1) C  10 - H  28            1.97    1.03    0.040
  13. BD (   1) C   5 - C  10        / 69. RY*(   2) C   4                    1.26    1.44    0.038
  13. BD (   1) C   5 - C  10        / 86. RY*(   1) C   6                    1.11    1.60    0.038
  13. BD (   1) C   5 - C  10        /113. RY*(   1) C   9                    1.15    1.58    0.038
  13. BD (   1) C   5 - C  10        /208. BD*(   1) C   3 - C   4            2.37    0.99    0.043
  13. BD (   1) C   5 - C  10        /211. BD*(   1) C   4 - C   5            1.45    0.99    0.034
  13. BD (   1) C   5 - C  10        /214. BD*(   1) C   5 - C   6            1.37    0.97    0.033
  13. BD (   1) C   5 - C  10        /216. BD*(   1) C   5 - H  18            0.69    1.02    0.024
  13. BD (   1) C   5 - C  10        /218. BD*(   1) C   6 - H  19            2.05    1.04    0.041
  13. BD (   1) C   5 - C  10        /226. BD*(   1) C   9 - C  10            1.19    0.98    0.031
  13. BD (   1) C   5 - C  10        /227. BD*(   1) C   9 - H  25            1.74    1.03    0.038
  13. BD (   1) C   5 - C  10        /229. BD*(   1) C  10 - H  27            0.54    1.01    0.021
  13. BD (   1) C   5 - C  10        /230. BD*(   1) C  10 - H  28            0.74    1.03    0.025
  14. BD (   1) C   5 - H  18        /212. BD*(   1) C   4 - H  16            3.24    0.90    0.048
  14. BD (   1) C   5 - H  18        /219. BD*(   1) C   6 - H  20            3.27    0.90    0.049
  14. BD (   1) C   5 - H  18        /229. BD*(   1) C  10 - H  27            3.27    0.90    0.049
  15. BD (   1) C   6 - C   7        / 77. RY*(   1) C   5                    0.63    1.66    0.029
  15. BD (   1) C   6 - C   7        /104. RY*(   1) C   8                    1.04    1.60    0.036
  15. BD (   1) C   6 - C   7        /211. BD*(   1) C   4 - C   5            2.38    0.99    0.043
  15. BD (   1) C   6 - C   7        /214. BD*(   1) C   5 - C   6            1.40    0.98    0.033
  15. BD (   1) C   6 - C   7        /218. BD*(   1) C   6 - H  19            0.78    1.04    0.026
  15. BD (   1) C   6 - C   7        /219. BD*(   1) C   6 - H  20            0.57    1.02    0.022
  15. BD (   1) C   6 - C   7        /220. BD*(   1) C   7 - C   8            1.11    0.99    0.030
  15. BD (   1) C   6 - C   7        /221. BD*(   1) C   7 - H  21            0.69    1.04    0.024
  15. BD (   1) C   6 - C   7        /222. BD*(   1) C   7 - H  22            0.53    1.03    0.021
  15. BD (   1) C   6 - C   7        /224. BD*(   1) C   8 - H  23            1.98    1.04    0.041
  16. BD (   1) C   6 - H  19        / 96. RY*(   2) C   7                    0.58    1.61    0.027
  16. BD (   1) C   6 - H  19        /214. BD*(   1) C   5 - C   6            0.52    0.87    0.019
  16. BD (   1) C   6 - H  19        /215. BD*(   1) C   5 - C  10            3.31    0.87    0.048
  16. BD (   1) C   6 - H  19        /220. BD*(   1) C   7 - C   8            3.39    0.88    0.049
  17. BD (   1) C   6 - H  20        /216. BD*(   1) C   5 - H  18            3.25    0.92    0.049
  17. BD (   1) C   6 - H  20        /222. BD*(   1) C   7 - H  22            3.12    0.91    0.048
  18. BD (   1) C   7 - C   8        / 86. RY*(   1) C   6                    1.20    1.61    0.039
  18. BD (   1) C   7 - C   8        /113. RY*(   1) C   9                    1.03    1.59    0.036
  18. BD (   1) C   7 - C   8        /217. BD*(   1) C   6 - C   7            1.12    0.99    0.030
  18. BD (   1) C   7 - C   8        /218. BD*(   1) C   6 - H  19            1.94    1.04    0.040
  18. BD (   1) C   7 - C   8        /221. BD*(   1) C   7 - H  21            0.71    1.04    0.024
  18. BD (   1) C   7 - C   8        /222. BD*(   1) C   7 - H  22            0.52    1.03    0.021
  18. BD (   1) C   7 - C   8        /223. BD*(   1) C   8 - C   9            1.10    0.98    0.029
  18. BD (   1) C   7 - C   8        /224. BD*(   1) C   8 - H  23            0.72    1.04    0.024
  18. BD (   1) C   7 - C   8        /225. BD*(   1) C   8 - H  24            0.52    1.03    0.021
  18. BD (   1) C   7 - C   8        /227. BD*(   1) C   9 - H  25            2.04    1.04    0.041
  19. BD (   1) C   7 - H  21        /105. RY*(   2) C   8                    0.54    1.65    0.027
  19. BD (   1) C   7 - H  21        /214. BD*(   1) C   5 - C   6            3.49    0.87    0.049
  19. BD (   1) C   7 - H  21        /223. BD*(   1) C   8 - C   9            3.35    0.88    0.048
  20. BD (   1) C   7 - H  22        /219. BD*(   1) C   6 - H  20            3.31    0.91    0.049
  20. BD (   1) C   7 - H  22        /225. BD*(   1) C   8 - H  24            3.24    0.92    0.049
  21. BD (   1) C   8 - C   9        / 95. RY*(   1) C   7                    1.03    1.59    0.036
  21. BD (   1) C   8 - C   9        /122. RY*(   1) C  10                    1.09    1.60    0.037
  21. BD (   1) C   8 - C   9        /220. BD*(   1) C   7 - C   8            1.10    0.99    0.029
  21. BD (   1) C   8 - C   9        /221. BD*(   1) C   7 - H  21            2.04    1.04    0.041
  21. BD (   1) C   8 - C   9        /224. BD*(   1) C   8 - H  23            0.71    1.04    0.024
  21. BD (   1) C   8 - C   9        /225. BD*(   1) C   8 - H  24            0.52    1.03    0.021
  21. BD (   1) C   8 - C   9        /226. BD*(   1) C   9 - C  10            1.13    0.99    0.030
  21. BD (   1) C   8 - C   9        /227. BD*(   1) C   9 - H  25            0.71    1.04    0.024
  21. BD (   1) C   8 - C   9        /228. BD*(   1) C   9 - H  26            0.52    1.03    0.021
  21. BD (   1) C   8 - C   9        /230. BD*(   1) C  10 - H  28            2.03    1.04    0.041
  22. BD (   1) C   8 - H  23        / 96. RY*(   2) C   7                    0.52    1.61    0.026
  22. BD (   1) C   8 - H  23        /114. RY*(   2) C   9                    0.52    1.62    0.026
  22. BD (   1) C   8 - H  23        /217. BD*(   1) C   6 - C   7            3.39    0.88    0.049
  22. BD (   1) C   8 - H  23        /226. BD*(   1) C   9 - C  10            3.37    0.88    0.049
  23. BD (   1) C   8 - H  24        /222. BD*(   1) C   7 - H  22            3.24    0.92    0.049
  23. BD (   1) C   8 - H  24        /228. BD*(   1) C   9 - H  26            3.24    0.92    0.049
  24. BD (   1) C   9 - C  10        / 77. RY*(   1) C   5                    0.81    1.66    0.033
  24. BD (   1) C   9 - C  10        /104. RY*(   1) C   8                    1.05    1.60    0.037
  24. BD (   1) C   9 - C  10        /211. BD*(   1) C   4 - C   5            2.20    0.99    0.042
  24. BD (   1) C   9 - C  10        /215. BD*(   1) C   5 - C  10            1.37    0.98    0.033
  24. BD (   1) C   9 - C  10        /223. BD*(   1) C   8 - C   9            1.12    0.99    0.030
  24. BD (   1) C   9 - C  10        /224. BD*(   1) C   8 - H  23            1.99    1.04    0.041
  24. BD (   1) C   9 - C  10        /227. BD*(   1) C   9 - H  25            0.70    1.04    0.024
  24. BD (   1) C   9 - C  10        /228. BD*(   1) C   9 - H  26            0.54    1.03    0.021
  24. BD (   1) C   9 - C  10        /229. BD*(   1) C  10 - H  27            0.57    1.02    0.022
  24. BD (   1) C   9 - C  10        /230. BD*(   1) C  10 - H  28            0.74    1.04    0.025
  25. BD (   1) C   9 - H  25        /105. RY*(   2) C   8                    0.54    1.65    0.027
  25. BD (   1) C   9 - H  25        /215. BD*(   1) C   5 - C  10            3.47    0.87    0.049
  25. BD (   1) C   9 - H  25        /220. BD*(   1) C   7 - C   8            3.33    0.88    0.048
  26. BD (   1) C   9 - H  26        /225. BD*(   1) C   8 - H  24            3.23    0.92    0.049
  26. BD (   1) C   9 - H  26        /229. BD*(   1) C  10 - H  27            3.30    0.91    0.049
  27. BD (   1) C  10 - H  27        /216. BD*(   1) C   5 - H  18            3.22    0.92    0.049
  27. BD (   1) C  10 - H  27        /228. BD*(   1) C   9 - H  26            3.14    0.91    0.048
  28. BD (   1) C  10 - H  28        /114. RY*(   2) C   9                    0.56    1.62    0.027
  28. BD (   1) C  10 - H  28        /214. BD*(   1) C   5 - C   6            3.43    0.87    0.049
  28. BD (   1) C  10 - H  28        /223. BD*(   1) C   8 - C   9            3.35    0.88    0.048
  29. CR (   1) O   1                / 51. RY*(   2) C   2                    1.55   19.61    0.155
  29. CR (   1) O   1                / 54. RY*(   5) C   2                    0.96   20.46    0.125
  30. CR (   1) C   2                / 59. RY*(   1) C   3                    0.76   10.85    0.081
  30. CR (   1) C   2                / 62. RY*(   4) C   3                    0.54   10.99    0.069
  30. CR (   1) C   2                /135. RY*(   1) H  12                    0.53   10.49    0.067
  30. CR (   1) C   2                /139. RY*(   1) H  13                    0.53   10.50    0.067
  30. CR (   1) C   2                /203. BD*(   1) O   1 - C   2            0.96   10.44    0.090
  31. CR (   1) C   3                / 50. RY*(   1) C   2                    0.87   11.24    0.088
  31. CR (   1) C   3                / 69. RY*(   2) C   4                    0.55   10.92    0.069
  31. CR (   1) C   3                /143. RY*(   1) H  14                    0.62   10.45    0.072
  31. CR (   1) C   3                /147. RY*(   1) H  15                    0.66   10.48    0.075
  32. CR (   1) C   4                / 59. RY*(   1) C   3                    0.89   10.78    0.087
  32. CR (   1) C   4                / 78. RY*(   2) C   5                    0.57   11.02    0.071
  32. CR (   1) C   4                /151. RY*(   1) H  16                    0.59   10.47    0.070
  32. CR (   1) C   4                /155. RY*(   1) H  17                    0.57   10.47    0.069
  33. CR (   1) C   5                / 88. RY*(   3) C   6                    0.54   11.04    0.069
  33. CR (   1) C   5                /124. RY*(   3) C  10                    0.55   11.02    0.069
  33. CR (   1) C   5                /159. RY*(   1) H  18                    0.59   10.47    0.070
  34. CR (   1) C   6                / 79. RY*(   3) C   5                    1.08   10.96    0.097
  34. CR (   1) C   6                / 97. RY*(   3) C   7                    0.92   10.73    0.089
  34. CR (   1) C   6                /163. RY*(   1) H  19                    0.63   10.49    0.072
  34. CR (   1) C   6                /167. RY*(   1) H  20                    0.59   10.47    0.070
  35. CR (   1) C   7                /106. RY*(   3) C   8                    0.90   10.73    0.088
  35. CR (   1) C   7                /171. RY*(   1) H  21                    0.57   10.44    0.069
  35. CR (   1) C   7                /175. RY*(   1) H  22                    0.59   10.46    0.070
  36. CR (   1) C   8                / 97. RY*(   3) C   7                    0.83   10.74    0.084
  36. CR (   1) C   8                /115. RY*(   3) C   9                    0.85   10.73    0.085
  36. CR (   1) C   8                /179. RY*(   1) H  23                    0.58   10.44    0.069
  36. CR (   1) C   8                /183. RY*(   1) H  24                    0.59   10.46    0.070
  37. CR (   1) C   9                /106. RY*(   3) C   8                    0.90   10.73    0.088
  37. CR (   1) C   9                /187. RY*(   1) H  25                    0.57   10.44    0.069
  37. CR (   1) C   9                /191. RY*(   1) H  26                    0.59   10.46    0.070
  38. CR (   1) C  10                / 78. RY*(   2) C   5                    0.78   11.02    0.083
  38. CR (   1) C  10                /115. RY*(   3) C   9                    0.92   10.73    0.088
  38. CR (   1) C  10                /195. RY*(   1) H  27                    0.59   10.46    0.070
  38. CR (   1) C  10                /199. RY*(   1) H  28                    0.58   10.45    0.069
  39. LP (   1) O   1                / 50. RY*(   1) C   2                    0.95    1.75    0.037
  39. LP (   1) O   1                / 51. RY*(   2) C   2                    0.87    1.24    0.029
  39. LP (   1) O   1                /133. RY*(   3) H  11                    0.89    2.16    0.039
  39. LP (   1) O   1                /205. BD*(   1) C   2 - C   3            0.89    0.98    0.026
  39. LP (   1) O   1                /206. BD*(   1) C   2 - H  12            1.33    1.00    0.033
  39. LP (   1) O   1                /207. BD*(   1) C   2 - H  13            1.28    1.00    0.032
  39. LP (   1) O   1                /208. BD*(   1) C   3 - C   4            0.57    0.98    0.021
  40. LP (   2) O   1                / 52. RY*(   3) C   2                    0.87    1.49    0.032
  40. LP (   2) O   1                / 53. RY*(   4) C   2                    0.74    2.39    0.038
  40. LP (   2) O   1                /132. RY*(   2) H  11                    2.28    1.92    0.060
  40. LP (   2) O   1                /206. BD*(   1) C   2 - H  12            6.83    0.72    0.063
  40. LP (   2) O   1                /207. BD*(   1) C   2 - H  13            6.91    0.72    0.063


 Natural Bond Orbitals (Summary):

                                                            Principal Delocalizations
           NBO                        Occupancy    Energy   (geminal,vicinal,remote)
 ====================================================================================
 Molecular unit  1  (C9H18O)
     1. BD (   1) O   1 - C   2          1.99458    -0.81379  208(v),131(v)
     2. BD (   1) O   1 - H  11          1.98856    -0.68651  205(v),51(v)
     3. BD (   1) C   2 - C   3          1.98142    -0.59497  211(v),204(v),70(v),208(g)
                                                    42(v),210(g),209(g),207(g)
                                                    206(g)
     4. BD (   1) C   2 - H  12          1.98690    -0.48854  209(v),41(v),60(v)
     5. BD (   1) C   2 - H  13          1.98686    -0.48854  210(v),41(v),59(v)
     6. BD (   1) C   3 - C   4          1.97834    -0.58305  203(v),215(v),211(g),51(v)
                                                    205(g),210(g),213(g),209(g)
                                                    212(g),77(v),78(v)
     7. BD (   1) C   3 - H  14          1.97566    -0.46518  212(v),206(v),203(v)
     8. BD (   1) C   3 - H  15          1.97487    -0.46676  207(v),213(v),203(v)
     9. BD (   1) C   4 - C   5          1.97269    -0.57604  226(v),217(v),205(v),214(g)
                                                    208(g),215(g),123(v),87(v)
                                                    216(g),213(g),212(g),61(v)
    10. BD (   1) C   4 - H  16          1.97747    -0.46693  216(v),209(v),78(v)
    11. BD (   1) C   4 - H  17          1.97806    -0.46672  214(v),210(v)
    12. BD (   1) C   5 - C   6          1.97179    -0.56963  230(v),221(v),213(v),68(v)
                                                    211(g),215(g),217(g),122(v)
                                                    95(v),218(g),216(g),219(g)
    13. BD (   1) C   5 - C  10          1.97198    -0.56982  208(v),218(v),227(v),211(g)
                                                    214(g),69(v),226(g),113(v)
                                                    86(v),230(g),216(g),229(g)
    14. BD (   1) C   5 - H  18          1.96506    -0.45644  219(v),229(v),212(v)
    15. BD (   1) C   6 - C   7          1.98043    -0.57546  211(v),224(v),214(g),220(g)
                                                    104(v),218(g),221(g),77(v)
                                                    219(g),222(g)
    16. BD (   1) C   6 - H  19          1.97889    -0.46790  220(v),215(v),96(v),214(g)
    17. BD (   1) C   6 - H  20          1.97772    -0.46453  216(v),222(v)
    18. BD (   1) C   7 - C   8          1.98113    -0.57589  227(v),218(v),86(v),217(g)
                                                    223(g),113(v),224(g),221(g)
                                                    222(g),225(g)
    19. BD (   1) C   7 - H  21          1.97936    -0.46739  214(v),223(v),105(v)
    20. BD (   1) C   7 - H  22          1.97762    -0.46530  219(v),225(v)
    21. BD (   1) C   8 - C   9          1.98089    -0.57576  221(v),230(v),226(g),122(v)
                                                    220(g),95(v),224(g),227(g)
                                                    228(g),225(g)
    22. BD (   1) C   8 - H  23          1.97943    -0.46807  217(v),226(v),114(v),96(v)
    23. BD (   1) C   8 - H  24          1.97776    -0.46582  222(v),228(v)
    24. BD (   1) C   9 - C  10          1.98077    -0.57676  211(v),224(v),215(g),223(g)
                                                    104(v),77(v),230(g),227(g)
                                                    229(g),228(g)
    25. BD (   1) C   9 - H  25          1.97942    -0.46803  215(v),220(v),105(v)
    26. BD (   1) C   9 - H  26          1.97768    -0.46583  229(v),225(v)
    27. BD (   1) C  10 - H  27          1.97768    -0.46528  216(v),228(v)
    28. BD (   1) C  10 - H  28          1.97956    -0.46742  214(v),223(v),114(v)
    29. CR (   1) O   1                  1.99974   -18.94110  51(v),54(v)
    30. CR (   1) C   2                  1.99912   -10.11977  203(g),59(v),62(v),139(v)
                                                    135(v)
    31. CR (   1) C   3                  1.99912   -10.05066  50(v),147(v),143(v),69(v)
    32. CR (   1) C   4                  1.99910   -10.05120  59(v),151(v),155(v),78(v)
    33. CR (   1) C   5                  1.99899   -10.04992  159(v),124(v),88(v)
    34. CR (   1) C   6                  1.99910   -10.04753  79(v),97(v),163(v),167(v)
    35. CR (   1) C   7                  1.99911   -10.05220  106(v),175(v),171(v)
    36. CR (   1) C   8                  1.99911   -10.05239  115(v),97(v),183(v),179(v)
    37. CR (   1) C   9                  1.99911   -10.05245  106(v),191(v),187(v)
    38. CR (   1) C  10                  1.99910   -10.04856  115(v),78(v),195(v),199(v)
    39. LP (   1) O   1                  1.98047    -0.56448  206(v),207(v),50(v),133(v)
                                                    205(v),51(v),208(r)
    40. LP (   2) O   1                  1.95866    -0.28464  207(v),206(v),132(v),52(v)
                                                    53(v)
    41. RY*(   1) O   1                  0.00155     1.15841   
    42. RY*(   2) O   1                  0.00149     1.39850   
    43. RY*(   3) O   1                  0.00007     1.70764   
    44. RY*(   4) O   1                  0.00004     1.36309   
    45. RY*(   5) O   1                  0.00001     2.98936   
    46. RY*(   6) O   1                  0.00000     2.86197   
    47. RY*(   7) O   1                  0.00000     2.79620   
    48. RY*(   8) O   1                  0.00000     2.63912   
    49. RY*(   9) O   1                  0.00001     2.79389   
    50. RY*(   1) C   2                  0.00324     1.19008   
    51. RY*(   2) C   2                  0.00285     0.67177   
    52. RY*(   3) C   2                  0.00205     1.20588   
    53. RY*(   4) C   2                  0.00143     2.10285   
    54. RY*(   5) C   2                  0.00057     1.52259   
    55. RY*(   6) C   2                  0.00026     1.22728   
    56. RY*(   7) C   2                  0.00012     1.75051   
    57. RY*(   8) C   2                  0.00001     1.97589   
    58. RY*(   9) C   2                  0.00001     2.07144   
    59. RY*(   1) C   3                  0.00423     0.72991   
    60. RY*(   2) C   3                  0.00311     0.95739   
    61. RY*(   3) C   3                  0.00270     0.92252   
    62. RY*(   4) C   3                  0.00081     0.86846   
    63. RY*(   5) C   3                  0.00035     2.05472   
    64. RY*(   6) C   3                  0.00014     2.14764   
    65. RY*(   7) C   3                  0.00007     2.16630   
    66. RY*(   8) C   3                  0.00004     2.23964   
    67. RY*(   9) C   3                  0.00001     2.19507   
    68. RY*(   1) C   4                  0.00531     0.98378   
    69. RY*(   2) C   4                  0.00348     0.87200   
    70. RY*(   3) C   4                  0.00319     0.85809   
    71. RY*(   4) C   4                  0.00081     0.96705   
    72. RY*(   5) C   4                  0.00028     1.99599   
    73. RY*(   6) C   4                  0.00014     2.11508   
    74. RY*(   7) C   4                  0.00007     2.20185   
    75. RY*(   8) C   4                  0.00002     2.25273   
    76. RY*(   9) C   4                  0.00002     2.25495   
    77. RY*(   1) C   5                  0.00526     1.08358   
    78. RY*(   2) C   5                  0.00367     0.96799   
    79. RY*(   3) C   5                  0.00226     0.90980   
    80. RY*(   4) C   5                  0.00060     1.51168   
    81. RY*(   5) C   5                  0.00046     2.05634   
    82. RY*(   6) C   5                  0.00033     1.53054   
    83. RY*(   7) C   5                  0.00020     2.14919   
    84. RY*(   8) C   5                  0.00011     2.21596   
    85. RY*(   9) C   5                  0.00007     2.17627   
    86. RY*(   1) C   6                  0.00544     1.03279   
    87. RY*(   2) C   6                  0.00343     0.85072   
    88. RY*(   3) C   6                  0.00116     0.99317   
    89. RY*(   4) C   6                  0.00060     1.04827   
    90. RY*(   5) C   6                  0.00027     1.99086   
    91. RY*(   6) C   6                  0.00013     1.89941   
    92. RY*(   7) C   6                  0.00009     2.15116   
    93. RY*(   8) C   6                  0.00002     2.20997   
    94. RY*(   9) C   6                  0.00002     2.27581   
    95. RY*(   1) C   7                  0.00523     1.01473   
    96. RY*(   2) C   7                  0.00158     1.13833   
    97. RY*(   3) C   7                  0.00120     0.68321   
    98. RY*(   4) C   7                  0.00041     1.04979   
    99. RY*(   5) C   7                  0.00028     1.94875   
   100. RY*(   6) C   7                  0.00014     2.23039   
   101. RY*(   7) C   7                  0.00006     1.92610   
   102. RY*(   8) C   7                  0.00001     2.08596   
   103. RY*(   9) C   7                  0.00001     2.19736   
   104. RY*(   1) C   8                  0.00511     1.02201   
   105. RY*(   2) C   8                  0.00148     1.18113   
   106. RY*(   3) C   8                  0.00118     0.67574   
   107. RY*(   4) C   8                  0.00042     1.01398   
   108. RY*(   5) C   8                  0.00028     1.97731   
   109. RY*(   6) C   8                  0.00014     2.23658   
   110. RY*(   7) C   8                  0.00006     1.85920   
   111. RY*(   8) C   8                  0.00001     2.08505   
   112. RY*(   9) C   8                  0.00001     2.19065   
   113. RY*(   1) C   9                  0.00527     1.01512   
   114. RY*(   2) C   9                  0.00155     1.14916   
   115. RY*(   3) C   9                  0.00121     0.67728   
   116. RY*(   4) C   9                  0.00040     1.05443   
   117. RY*(   5) C   9                  0.00028     1.94858   
   118. RY*(   6) C   9                  0.00014     2.23454   
   119. RY*(   7) C   9                  0.00006     1.90262   
   120. RY*(   8) C   9                  0.00001     2.09926   
   121. RY*(   9) C   9                  0.00001     2.18567   
   122. RY*(   1) C  10                  0.00557     1.02533   
   123. RY*(   2) C  10                  0.00335     0.88011   
   124. RY*(   3) C  10                  0.00109     0.96924   
   125. RY*(   4) C  10                  0.00056     1.05969   
   126. RY*(   5) C  10                  0.00027     1.98409   
   127. RY*(   6) C  10                  0.00013     1.93172   
   128. RY*(   7) C  10                  0.00007     2.11451   
   129. RY*(   8) C  10                  0.00001     2.28419   
   130. RY*(   9) C  10                  0.00002     2.18776   
   131. RY*(   1) H  11                  0.00174     0.71909   
   132. RY*(   2) H  11                  0.00167     1.63957   
   133. RY*(   3) H  11                  0.00093     1.59876   
   134. RY*(   4) H  11                  0.00002     2.30547   
   135. RY*(   1) H  12                  0.00289     0.37433   
   136. RY*(   2) H  12                  0.00024     1.77414   
   137. RY*(   3) H  12                  0.00013     1.89648   
   138. RY*(   4) H  12                  0.00003     2.25847   
   139. RY*(   1) H  13                  0.00289     0.37602   
   140. RY*(   2) H  13                  0.00023     1.77615   
   141. RY*(   3) H  13                  0.00013     1.89860   
   142. RY*(   4) H  13                  0.00003     2.26175   
   143. RY*(   1) H  14                  0.00385     0.39593   
   144. RY*(   2) H  14                  0.00018     1.83382   
   145. RY*(   3) H  14                  0.00013     1.87601   
   146. RY*(   4) H  14                  0.00005     2.35977   
   147. RY*(   1) H  15                  0.00376     0.42905   
   148. RY*(   2) H  15                  0.00019     1.85272   
   149. RY*(   3) H  15                  0.00015     1.88189   
   150. RY*(   4) H  15                  0.00006     2.36952   
   151. RY*(   1) H  16                  0.00308     0.42069   
   152. RY*(   2) H  16                  0.00020     1.88489   
   153. RY*(   3) H  16                  0.00012     1.90026   
   154. RY*(   4) H  16                  0.00004     2.34102   
   155. RY*(   1) H  17                  0.00295     0.42045   
   156. RY*(   2) H  17                  0.00020     1.85380   
   157. RY*(   3) H  17                  0.00012     1.86899   
   158. RY*(   4) H  17                  0.00004     2.34979   
   159. RY*(   1) H  18                  0.00395     0.41547   
   160. RY*(   2) H  18                  0.00013     1.87582   
   161. RY*(   3) H  18                  0.00012     1.97096   
   162. RY*(   4) H  18                  0.00004     2.36436   
   163. RY*(   1) H  19                  0.00204     0.44095   
   164. RY*(   2) H  19                  0.00018     1.87881   
   165. RY*(   3) H  19                  0.00013     1.86624   
   166. RY*(   4) H  19                  0.00005     2.35616   
   167. RY*(   1) H  20                  0.00306     0.41797   
   168. RY*(   2) H  20                  0.00018     1.91851   
   169. RY*(   3) H  20                  0.00012     1.83332   
   170. RY*(   4) H  20                  0.00004     2.32927   
   171. RY*(   1) H  21                  0.00218     0.38773   
   172. RY*(   2) H  21                  0.00017     1.86892   
   173. RY*(   3) H  21                  0.00013     1.81842   
   174. RY*(   4) H  21                  0.00004     2.33236   
   175. RY*(   1) H  22                  0.00290     0.40630   
   176. RY*(   2) H  22                  0.00018     1.91184   
   177. RY*(   3) H  22                  0.00013     1.78602   
   178. RY*(   4) H  22                  0.00004     2.32655   
   179. RY*(   1) H  23                  0.00214     0.38771   
   180. RY*(   2) H  23                  0.00017     1.87163   
   181. RY*(   3) H  23                  0.00013     1.81348   
   182. RY*(   4) H  23                  0.00004     2.33233   
   183. RY*(   1) H  24                  0.00294     0.40489   
   184. RY*(   2) H  24                  0.00018     1.91354   
   185. RY*(   3) H  24                  0.00013     1.78431   
   186. RY*(   4) H  24                  0.00004     2.32419   
   187. RY*(   1) H  25                  0.00217     0.38714   
   188. RY*(   2) H  25                  0.00017     1.86695   
   189. RY*(   3) H  25                  0.00013     1.81931   
   190. RY*(   4) H  25                  0.00004     2.33149   
   191. RY*(   1) H  26                  0.00290     0.40557   
   192. RY*(   2) H  26                  0.00018     1.91252   
   193. RY*(   3) H  26                  0.00013     1.78647   
   194. RY*(   4) H  26                  0.00004     2.32631   
   195. RY*(   1) H  27                  0.00305     0.41572   
   196. RY*(   2) H  27                  0.00018     1.92324   
   197. RY*(   3) H  27                  0.00013     1.83506   
   198. RY*(   4) H  27                  0.00004     2.33062   
   199. RY*(   1) H  28                  0.00229     0.40430   
   200. RY*(   2) H  28                  0.00018     1.87977   
   201. RY*(   3) H  28                  0.00012     1.86042   
   202. RY*(   4) H  28                  0.00004     2.34006   
   203. BD*(   1) O   1 - C   2          0.01226     0.31699   
   204. BD*(   1) O   1 - H  11          0.00553     0.43933   
   205. BD*(   1) C   2 - C   3          0.01744     0.41720   
   206. BD*(   1) C   2 - H  12          0.03120     0.43806   
   207. BD*(   1) C   2 - H  13          0.03134     0.43813   
   208. BD*(   1) C   3 - C   4          0.01289     0.41998   
   209. BD*(   1) C   3 - H  14          0.01814     0.45500   
   210. BD*(   1) C   3 - H  15          0.01782     0.45991   
   211. BD*(   1) C   4 - C   5          0.02006     0.41655   
   212. BD*(   1) C   4 - H  16          0.01894     0.44226   
   213. BD*(   1) C   4 - H  17          0.01619     0.44727   
   214. BD*(   1) C   5 - C   6          0.02576     0.40438   
   215. BD*(   1) C   5 - C  10          0.02271     0.40645   
   216. BD*(   1) C   5 - H  18          0.02714     0.45102   
   217. BD*(   1) C   6 - C   7          0.01496     0.41313   
   218. BD*(   1) C   6 - H  19          0.01303     0.46703   
   219. BD*(   1) C   6 - H  20          0.01900     0.44439   
   220. BD*(   1) C   7 - C   8          0.01667     0.40978   
   221. BD*(   1) C   7 - H  21          0.01243     0.46502   
   222. BD*(   1) C   7 - H  22          0.01808     0.44990   
   223. BD*(   1) C   8 - C   9          0.01664     0.40909   
   224. BD*(   1) C   8 - H  23          0.01265     0.46496   
   225. BD*(   1) C   8 - H  24          0.01823     0.44972   
   226. BD*(   1) C   9 - C  10          0.01487     0.41327   
   227. BD*(   1) C   9 - H  25          0.01246     0.46422   
   228. BD*(   1) C   9 - H  26          0.01817     0.44934   
   229. BD*(   1) C  10 - H  27          0.01907     0.44462   
   230. BD*(   1) C  10 - H  28          0.01336     0.45995   
       -------------------------------
              Total Lewis   79.34329  ( 99.1791%)
        Valence non-Lewis    0.49704  (  0.6213%)
        Rydberg non-Lewis    0.15967  (  0.1996%)
       -------------------------------
            Total unit  1   80.00000  (100.0000%)
           Charge unit  1    0.00000
 Unable to Open any file for archive entry.
 1\1\GINC-COMPUTE-1-13\SP\RB3LYP\def2SVP\C9H18O1\ZAHRT2\08-Jan-2021\0\\
 # b3lyp/def2svp geom=NewRedundant pop=NBO\\38\\0,1\O,0,4.6327125284,-0
 .4363602379,0.4232051459\C,0,3.633844044,0.300232705,-0.2527622368\C,0
 ,2.2780766646,-0.283666253,0.1074108368\C,0,1.1146538497,0.4554574803,
 -0.5520827009\C,0,-0.2689433048,-0.1584531355,-0.3032098039\C,0,-0.671
 467704,-0.1464944237,1.1805294128\C,0,-2.0685860541,-0.7332604217,1.40
 90702778\C,0,-3.1259506423,-0.0244141363,0.5576374942\C,0,-2.741355051
 9,-0.0429677178,-0.9249239773\C,0,-1.3443180227,0.5441575423,-1.147090
 6147\H,0,5.4934704387,-0.0639026299,0.1973296711\H,0,3.6573265118,1.37
 3917845,0.0303458085\H,0,3.7724366104,0.259689041,-1.3539272897\H,0,2.
 2685045586,-1.3476706403,-0.1872003745\H,0,2.1852217557,-0.266169256,1
 .2054454155\H,0,1.1035532658,1.5079845565,-0.2115465454\H,0,1.28659579
 12,0.4948007509,-1.643218072\H,0,-0.2307484392,-1.2169716642,-0.628316
 2685\H,0,0.067800615,-0.6977703718,1.782772853\H,0,-0.6501126216,0.899
 5288626,1.5413751089\H,0,-2.3333625741,-0.6771704647,2.4780985005\H,0,
 -2.0552386498,-1.8074375572,1.1480140407\H,0,-4.115325605,-0.488485075
 4,0.7056484501\H,0,-3.2185045389,1.0246530009,0.8945084033\H,0,-3.4862
 013092,0.5071698143,-1.5238177957\H,0,-2.7572624137,-1.0865535094,-1.2
 894019799\H,0,-1.3543878226,1.6183527329,-0.882181834\H,0,-1.072431880
 4,0.4918031633,-2.2151567657\\Version=ES64L-G16RevC.01\State=1-A\HF=-4
 28.7193579\RMSD=7.046e-09\Dipole=0.1406854,0.4053072,-0.3200365\Quadru
 pole=3.0727003,-1.4968523,-1.575848,3.7716324,-2.7614477,0.5985319\PG=
 C01 [X(C9H18O1)]\\@
 The archive entry for this job was punched.


 TIME GOES, YOU SAY?  AH NO!
 ALAS, TIME STAYS, WE GO.
    -- A. DOBSON (1840-1921)
 File lengths (MBytes):  RWF=     34 Int=      0 D2E=      0 Chk=      4 Scr=      1
 Normal termination of Gaussian 16
