# Supplementary material for: Machine-Learning-Guided Discovery of Electrochemical Reactions
Source: J Am Chem Soc. 2022 Dec 2;144(49):22599–610. doi: 10.1021/jacs.2c08997 (PMC9756344; doi:10.1021/jacs.2c08997)
Supplement: Supplementary file 3 — ja2c08997_si_003.zip [file ja2c08997_si_003.zip › Oxidation Site Selectivity/Nlogs_notimes/39.log]

 Entering Gaussian System, Link 0=g16
 Input=39.com
 Output=39.log
 Initial command:
  
 Copyright (c) 1988-2019, Gaussian, Inc.  All Rights Reserved.
  
 This is part of the Gaussian(R) 16 program.  It is based on
 the Gaussian(R) 09 system (copyright 2009, Gaussian, Inc.),
 the Gaussian(R) 03 system (copyright 2003, Gaussian, Inc.),
 the Gaussian(R) 98 system (copyright 1998, Gaussian, Inc.),
 the Gaussian(R) 94 system (copyright 1995, Gaussian, Inc.),
 the Gaussian 92(TM) system (copyright 1992, Gaussian, Inc.),
 the Gaussian 90(TM) system (copyright 1990, Gaussian, Inc.),
 the Gaussian 88(TM) system (copyright 1988, Gaussian, Inc.),
 the Gaussian 86(TM) system (copyright 1986, Carnegie Mellon
 University), and the Gaussian 82(TM) system (copyright 1983,
 Carnegie Mellon University). Gaussian is a federally registered
 trademark of Gaussian, Inc.
  
 This software contains proprietary and confidential information,
 including trade secrets, belonging to Gaussian, Inc.
  
 This software is provided under written license and may be
 used, copied, transmitted, or stored only in accord with that
 written license.
  
 The following legend is applicable only to US Government
 contracts under FAR:
  
                    RESTRICTED RIGHTS LEGEND
  
 Use, reproduction and disclosure by the US Government is
 subject to restrictions as set forth in subparagraphs (a)
 and (c) of the Commercial Computer Software - Restricted
 Rights clause in FAR 52.227-19.
  
 Gaussian, Inc.
 340 Quinnipiac St., Bldg. 40, Wallingford CT 06492
  
  
 ---------------------------------------------------------------
 Warning -- This program may not be used in any manner that
 competes with the business of Gaussian, Inc. or will provide
 assistance to any competitor of Gaussian, Inc.  The licensee
 of this program is prohibited from giving any competitor of
 Gaussian, Inc. access to this program.  By using this program,
 the user acknowledges that Gaussian, Inc. is engaged in the
 business of creating and licensing software in the field of
 computational chemistry and represents and warrants to the
 licensee that it is not a competitor of Gaussian, Inc. and that
 it will not use this program in any manner prohibited above.
 ---------------------------------------------------------------
  

 Cite this work as:
 Gaussian 16, Revision C.01,
 M. J. Frisch, G. W. Trucks, H. B. Schlegel, G. E. Scuseria, 
 M. A. Robb, J. R. Cheeseman, G. Scalmani, V. Barone, 
 G. A. Petersson, H. Nakatsuji, X. Li, M. Caricato, A. V. Marenich, 
 J. Bloino, B. G. Janesko, R. Gomperts, B. Mennucci, H. P. Hratchian, 
 J. V. Ortiz, A. F. Izmaylov, J. L. Sonnenberg, D. Williams-Young, 
 F. Ding, F. Lipparini, F. Egidi, J. Goings, B. Peng, A. Petrone, 
 T. Henderson, D. Ranasinghe, V. G. Zakrzewski, J. Gao, N. Rega, 
 G. Zheng, W. Liang, M. Hada, M. Ehara, K. Toyota, R. Fukuda, 
 J. Hasegawa, M. Ishida, T. Nakajima, Y. Honda, O. Kitao, H. Nakai, 
 T. Vreven, K. Throssell, J. A. Montgomery, Jr., J. E. Peralta, 
 F. Ogliaro, M. J. Bearpark, J. J. Heyd, E. N. Brothers, K. N. Kudin, 
 V. N. Staroverov, T. A. Keith, R. Kobayashi, J. Normand, 
 K. Raghavachari, A. P. Rendell, J. C. Burant, S. S. Iyengar, 
 J. Tomasi, M. Cossi, J. M. Millam, M. Klene, C. Adamo, R. Cammi, 
 J. W. Ochterski, R. L. Martin, K. Morokuma, O. Farkas, 
 J. B. Foresman, and D. J. Fox, Gaussian, Inc., Wallingford CT, 2019.
 
 ******************************************
 Gaussian 16:  ES64L-G16RevC.01  3-Jul-2019
                 8-Jan-2021 
 ******************************************
 %nprocshared=16
 Will use up to   16 processors via shared memory.
 %mem=7GB
 -----------------------------------------
 # b3lyp/def2svp geom=NewRedundant pop=NBO
 -----------------------------------------
 1/29=4000,38=1,172=1/1;
 2/12=2,17=6,18=5,40=1/2;
 3/5=43,7=101,11=2,25=1,30=1,74=-5/1,2,3;
 4//1;
 5/5=2,38=5/2;
 6/7=2,8=2,9=2,10=2,28=1,40=1/1,7;
 99/5=1,9=1/99;
 --
 39
 --
 Symbolic Z-matrix:
 Charge =  0 Multiplicity = 1
 O                     2.05007  -0.1443   -0.8774 
 C                     1.16789  -0.56714   0.13631 
 C                    -0.23942  -0.35182  -0.35342 
 C                    -1.40191  -0.22561   0.61115 
 C                    -0.96065   0.95507  -0.19866 
 Br                   -0.11063   2.43595   0.71074 
 Br                   -2.09122   1.52916  -1.65907 
 H                     2.95443  -0.22415  -0.55078 
 H                     1.28766  -1.64629   0.36766 
 H                     1.31822  -0.01006   1.08042 
 H                    -0.44314  -0.86018  -1.3013 
 H                    -2.35465  -0.69396   0.35317 
 H                    -1.17664  -0.19668   1.68119 
 
                          Input orientation:                          
 ---------------------------------------------------------------------
 Center     Atomic      Atomic             Coordinates (Angstroms)
 Number     Number       Type             X           Y           Z
 ---------------------------------------------------------------------
      1          8           0        2.050065   -0.144296   -0.877404
      2          6           0        1.167891   -0.567138    0.136312
      3          6           0       -0.239422   -0.351823   -0.353421
      4          6           0       -1.401913   -0.225611    0.611147
      5          6           0       -0.960655    0.955065   -0.198664
      6         35           0       -0.110629    2.435951    0.710742
      7         35           0       -2.091217    1.529161   -1.659071
      8          1           0        2.954430   -0.224145   -0.550777
      9          1           0        1.287662   -1.646287    0.367663
     10          1           0        1.318216   -0.010059    1.080417
     11          1           0       -0.443139   -0.860176   -1.301300
     12          1           0       -2.354646   -0.693960    0.353165
     13          1           0       -1.176643   -0.196682    1.681190
 ---------------------------------------------------------------------
                    Distance matrix (angstroms):
                    1          2          3          4          5
     1  O    0.000000
     2  C    1.408775   0.000000
     3  C    2.357833   1.505566   0.000000
     4  C    3.760126   2.635526   1.515818   0.000000
     5  C    3.276235   2.638184   1.500694   1.498165   0.000000
     6  Br   3.721354   3.314079   2.986756   2.959940   1.934576
     7  Br   4.534499   4.270791   2.944821   2.950976   1.934049
     8  H    0.964851   1.944597   3.202490   4.508635   4.103951
     9  H    2.094619   1.110150   2.127813   3.051461   3.484636
    10  H    2.094441   1.106466   2.144512   2.768713   2.785814
    11  H    2.628353   2.178995   1.094714   2.231451   2.186031
    12  H    4.606290   3.531483   2.256212   1.092523   2.228679
    13  H    4.118348   2.832088   2.245461   1.093881   2.215180
                    6          7          8          9         10
     6  Br   0.000000
     7  Br   3.218852   0.000000
     8  H    4.249956   5.455360   0.000000
     9  H    4.328693   5.060430   2.375739   0.000000
    10  H    2.856785   4.636618   2.320307   1.784992   0.000000
    11  H    3.875994   2.924568   3.537131   2.529641   3.081825
    12  H    3.867792   3.010109   5.405934   3.764777   3.806117
    13  H    3.001485   3.869409   4.695551   3.146348   2.572951
                   11         12         13
    11  H    0.000000
    12  H    2.533524   0.000000
    13  H    3.142213   1.843536   0.000000
 Stoichiometry    C4H6Br2O
 Framework group  C1[X(C4H6Br2O)]
 Deg. of freedom    33
 Full point group                 C1      NOp   1
 Largest Abelian subgroup         C1      NOp   1
 Largest concise Abelian subgroup C1      NOp   1
                         Standard orientation:                         
 ---------------------------------------------------------------------
 Center     Atomic      Atomic             Coordinates (Angstroms)
 Number     Number       Type             X           Y           Z
 ---------------------------------------------------------------------
      1          8           0        2.423388   -1.388220   -1.239420
      2          6           0        2.265041   -1.237000    0.152235
      3          6           0        0.796379   -1.341957    0.466475
      4          6           0        0.215684   -0.755304    1.737828
      5          6           0       -0.131872   -0.164356    0.405730
      6         35           0        0.549172    1.592175   -0.034000
      7         35           0       -1.912722   -0.466162   -0.285670
      8          1           0        3.355018   -1.264707   -1.457932
      9          1           0        2.793285   -2.031942    0.719208
     10          1           0        2.650049   -0.264634    0.513538
     11          1           0        0.350175   -2.276016    0.110337
     12          1           0       -0.561470   -1.310710    2.268075
     13          1           0        0.878681   -0.164964    2.376975
 ---------------------------------------------------------------------
 Rotational constants (GHZ):           1.3010741           0.8543083           0.6249375
 Standard basis: def2SVP (5D, 7F)
 There are   175 symmetry adapted cartesian basis functions of A   symmetry.
 There are   164 symmetry adapted basis functions of A   symmetry.
   164 basis functions,   327 primitive gaussians,   175 cartesian basis functions
    54 alpha electrons       54 beta electrons
       nuclear repulsion energy       818.6278698927 Hartrees.
 NAtoms=   13 NActive=   13 NUniq=   13 SFac= 1.00D+00 NAtFMM=   60 NAOKFM=F Big=F
 Integral buffers will be    131072 words long.
 Raffenetti 2 integral format.
 Two-electron integral symmetry is turned on.
 One-electron integrals computed using PRISM.
   1 Symmetry operations used in ECPInt.
 ECPInt:  NShTT=    2628 NPrTT=   11488 LenC2=    2558 LenP2D=    8419.
 LDataN:  DoStor=T MaxTD1= 4 Len=   56
 NBasis=   164 RedAO= T EigKep=  1.46D-03  NBF=   164
 NBsUse=   164 1.00D-06 EigRej= -1.00D+00 NBFU=   164
 ExpMin= 1.22D-01 ExpMax= 1.13D+05 ExpMxC= 1.70D+04 IAcc=3 IRadAn=         5 AccDes= 0.00D+00
 Harris functional with IExCor=  402 and IRadAn=       5 diagonalized for initial guess.
 HarFok:  IExCor=  402 AccDes= 0.00D+00 IRadAn=         5 IDoV= 1 UseB2=F ITyADJ=14
 ICtDFT=  3500011 ScaDFX=  1.000000  1.000000  1.000000  1.000000
 FoFCou: FMM=F IPFlag=           0 FMFlag=      100000 FMFlg1=           0
         NFxFlg=           0 DoJE=T BraDBF=F KetDBF=T FulRan=T
         wScrn=  0.000000 ICntrl=       500 IOpCl=  0 I1Cent=   200000004 NGrid=           0
         NMat0=    1 NMatS0=      1 NMatT0=    0 NMatD0=    1 NMtDS0=    0 NMtDT0=    0
 Petite list used in FoFCou.
 Requested convergence on RMS density matrix=1.00D-08 within 128 cycles.
 Requested convergence on MAX density matrix=1.00D-06.
 Requested convergence on             energy=1.00D-06.
 No special actions if energy rises.
 Integral accuracy reduced to 1.0D-05 until final iterations.
 Initial convergence to 1.0D-05 achieved.  Increase integral accuracy.
 SCF Done:  E(RB3LYP) =  -5378.77771494     A.U. after   13 cycles
            NFock= 13  Conv=0.97D-08     -V/T= 2.0015

 **********************************************************************

            Population analysis using the SCF Density.

 **********************************************************************

 Orbital symmetries:
       Occupied  (A) (A) (A) (A) (A) (A) (A) (A) (A) (A) (A) (A)
                 (A) (A) (A) (A) (A) (A) (A) (A) (A) (A) (A) (A)
                 (A) (A) (A) (A) (A) (A) (A) (A) (A) (A) (A) (A)
                 (A) (A) (A) (A) (A) (A) (A) (A) (A) (A) (A) (A)
                 (A) (A) (A) (A) (A) (A)
       Virtual   (A) (A) (A) (A) (A) (A) (A) (A) (A) (A) (A) (A)
                 (A) (A) (A) (A) (A) (A) (A) (A) (A) (A) (A) (A)
                 (A) (A) (A) (A) (A) (A) (A) (A) (A) (A) (A) (A)
                 (A) (A) (A) (A) (A) (A) (A) (A) (A) (A) (A) (A)
                 (A) (A) (A) (A) (A) (A) (A) (A) (A) (A) (A) (A)
                 (A) (A) (A) (A) (A) (A) (A) (A) (A) (A) (A) (A)
                 (A) (A) (A) (A) (A) (A) (A) (A) (A) (A) (A) (A)
                 (A) (A) (A) (A) (A) (A) (A) (A) (A) (A) (A) (A)
                 (A) (A) (A) (A) (A) (A) (A) (A) (A) (A) (A) (A)
                 (A) (A)
 The electronic state is 1-A.
 Alpha  occ. eigenvalues -- -482.79172-482.78943 -62.47368 -62.47152 -56.30620
 Alpha  occ. eigenvalues --  -56.30403 -56.30233 -56.30219 -56.30013 -56.30001
 Alpha  occ. eigenvalues --  -19.13499 -10.29062 -10.24684 -10.21944 -10.21917
 Alpha  occ. eigenvalues --   -8.69210  -8.69001  -6.52619  -6.52415  -6.51253
 Alpha  occ. eigenvalues --   -6.51196  -6.51038  -6.50988  -2.64031  -2.63826
 Alpha  occ. eigenvalues --   -2.63660  -2.63612  -2.63450  -2.63408  -2.62536
 Alpha  occ. eigenvalues --   -2.62535  -2.62323  -2.62323  -1.01619  -0.90693
 Alpha  occ. eigenvalues --   -0.79049  -0.77109  -0.70644  -0.60352  -0.55734
 Alpha  occ. eigenvalues --   -0.52730  -0.50054  -0.47605  -0.44966  -0.39944
 Alpha  occ. eigenvalues --   -0.38199  -0.37268  -0.34958  -0.34074  -0.29380
 Alpha  occ. eigenvalues --   -0.28669  -0.28237  -0.27337  -0.26227
 Alpha virt. eigenvalues --   -0.02660  -0.00373   0.04399   0.07269   0.09904
 Alpha virt. eigenvalues --    0.11258   0.11566   0.13921   0.14975   0.19344
 Alpha virt. eigenvalues --    0.20014   0.22012   0.24988   0.31705   0.34064
 Alpha virt. eigenvalues --    0.35236   0.42568   0.43217   0.43787   0.44361
 Alpha virt. eigenvalues --    0.48160   0.49169   0.50549   0.51292   0.52178
 Alpha virt. eigenvalues --    0.53276   0.54067   0.54483   0.55669   0.56163
 Alpha virt. eigenvalues --    0.57673   0.58884   0.59745   0.62392   0.63180
 Alpha virt. eigenvalues --    0.63358   0.64486   0.65367   0.67220   0.68561
 Alpha virt. eigenvalues --    0.69359   0.70889   0.71958   0.79421   0.84335
 Alpha virt. eigenvalues --    0.85343   0.87603   0.89070   0.93460   0.94901
 Alpha virt. eigenvalues --    0.95649   1.01096   1.02056   1.07758   1.09960
 Alpha virt. eigenvalues --    1.20048   1.32883   1.35642   1.43054   1.45743
 Alpha virt. eigenvalues --    1.49589   1.54857   1.57217   1.62544   1.65315
 Alpha virt. eigenvalues --    1.67968   1.70404   1.74100   1.75501   1.78752
 Alpha virt. eigenvalues --    1.82037   1.85846   1.88412   1.89506   1.92545
 Alpha virt. eigenvalues --    1.99696   2.02842   2.06950   2.11866   2.15431
 Alpha virt. eigenvalues --    2.16826   2.22138   2.25358   2.35832   2.37834
 Alpha virt. eigenvalues --    2.43717   2.51048   2.56541   2.59507   2.70961
 Alpha virt. eigenvalues --    2.76978   2.82694   2.85017   2.89233   2.97898
 Alpha virt. eigenvalues --    3.03133   3.09996   3.14747   3.32899   3.41214
 Alpha virt. eigenvalues --    3.42505   3.43100   3.46393   3.50042   3.54211
 Alpha virt. eigenvalues --    3.57120   3.62816   3.75982   3.77591   3.84604
          Condensed to atoms (all electrons):
               1          2          3          4          5          6
     1  O    7.751836   0.364127  -0.075898   0.005008   0.001408   0.000740
     2  C    0.364127   4.370000   0.337385   0.010850  -0.033682  -0.010018
     3  C   -0.075898   0.337385   5.306501   0.157354   0.100835  -0.048023
     4  C    0.005008   0.010850   0.157354   4.978278   0.154353  -0.042766
     5  C    0.001408  -0.033682   0.100835   0.154353   5.561679   0.250143
     6  Br   0.000740  -0.010018  -0.048023  -0.042766   0.250143  34.899293
     7  Br  -0.000097   0.002487  -0.043211  -0.044003   0.236432  -0.053728
     8  H    0.311505  -0.019025   0.009841  -0.000848   0.000769   0.000072
     9  H   -0.031279   0.355226  -0.022619  -0.003541   0.013931   0.000486
    10  H   -0.031450   0.357270  -0.005372   0.004177  -0.030871   0.018498
    11  H    0.004877  -0.012574   0.356357  -0.003455  -0.027790   0.002816
    12  H   -0.000077   0.001269   0.004793   0.345841   0.005057   0.002729
    13  H    0.000042  -0.013158   0.001389   0.355107  -0.002580   0.000257
               7          8          9         10         11         12
     1  O   -0.000097   0.311505  -0.031279  -0.031450   0.004877  -0.000077
     2  C    0.002487  -0.019025   0.355226   0.357270  -0.012574   0.001269
     3  C   -0.043211   0.009841  -0.022619  -0.005372   0.356357   0.004793
     4  C   -0.044003  -0.000848  -0.003541   0.004177  -0.003455   0.345841
     5  C    0.236432   0.000769   0.013931  -0.030871  -0.027790   0.005057
     6  Br  -0.053728   0.000072   0.000486   0.018498   0.002816   0.002729
     7  Br  34.917313   0.000002  -0.000248   0.000314   0.003742   0.001216
     8  H    0.000002   0.542540  -0.003879  -0.005936  -0.000151   0.000012
     9  H   -0.000248  -0.003879   0.765141  -0.056282  -0.012802   0.000295
    10  H    0.000314  -0.005936  -0.056282   0.753285   0.009960  -0.000479
    11  H    0.003742  -0.000151  -0.012802   0.009960   0.641791  -0.010848
    12  H    0.001216   0.000012   0.000295  -0.000479  -0.010848   0.622928
    13  H    0.002956  -0.000005   0.000913   0.004982   0.002979  -0.021414
              13
     1  O    0.000042
     2  C   -0.013158
     3  C    0.001389
     4  C    0.355107
     5  C   -0.002580
     6  Br   0.000257
     7  Br   0.002956
     8  H   -0.000005
     9  H    0.000913
    10  H    0.004982
    11  H    0.002979
    12  H   -0.021414
    13  H    0.624031
 Mulliken charges:
               1
     1  O   -0.300744
     2  C    0.289843
     3  C   -0.079332
     4  C    0.083645
     5  C   -0.229683
     6  Br  -0.020499
     7  Br  -0.023173
     8  H    0.165104
     9  H   -0.005342
    10  H   -0.018095
    11  H    0.045098
    12  H    0.048679
    13  H    0.044499
 Sum of Mulliken charges =  -0.00000
 Mulliken charges with hydrogens summed into heavy atoms:
               1
     1  O   -0.135640
     2  C    0.266406
     3  C   -0.034234
     4  C    0.176824
     5  C   -0.229683
     6  Br  -0.020499
     7  Br  -0.023173
 Electronic spatial extent (au):  <R**2>=           1731.2459
 Charge=             -0.0000 electrons
 Dipole moment (field-independent basis, Debye):
    X=              2.3487    Y=             -0.9881    Z=              1.6260  Tot=              3.0227
 Quadrupole moment (field-independent basis, Debye-Ang):
   XX=            -57.4456   YY=            -66.0559   ZZ=            -66.0083
   XY=             -0.8361   XZ=             -0.1793   YZ=             -2.2994
 Traceless Quadrupole moment (field-independent basis, Debye-Ang):
   XX=              5.7243   YY=             -2.8860   ZZ=             -2.8384
   XY=             -0.8361   XZ=             -0.1793   YZ=             -2.2994
 Octapole moment (field-independent basis, Debye-Ang**2):
  XXX=              4.4599  YYY=             33.5263  ZZZ=            -11.4472  XYY=             -8.4020
  XXY=             -0.1700  XXZ=            -17.6390  XZZ=             -8.6912  YZZ=             10.4484
  YYZ=             -4.1969  XYZ=              0.0579
 Hexadecapole moment (field-independent basis, Debye-Ang**3):
 XXXX=           -787.7575 YYYY=           -581.8959 ZZZZ=           -280.6148 XXXY=              1.7315
 XXXZ=            -40.9872 YYYX=             51.0907 YYYZ=              0.3793 ZZZX=             -3.2880
 ZZZY=              7.0795 XXYY=           -252.2829 XXZZ=           -190.0550 YYZZ=           -153.4115
 XXYZ=             14.2997 YYXZ=              0.4287 ZZXY=             15.9390
 N-N= 8.186278698927D+02 E-N=-1.447974364959D+04  KE= 5.370457436658D+03
 ******************************Gaussian NBO Version 3.1******************************
             N A T U R A L   A T O M I C   O R B I T A L   A N D
          N A T U R A L   B O N D   O R B I T A L   A N A L Y S I S
 ******************************Gaussian NBO Version 3.1******************************
       /RESON  / : Allow strongly delocalized NBO set

 Analyzing the SCF density

 Job title: 39                                                              

 Storage needed:     81464 in NPA,    108277 in NBO ( 939523121 available)
 GSVD:  LWork=       17382 too small for GESVD, short by        1043 words or        1043 for optimal perf.


 NATURAL POPULATIONS:  Natural atomic orbital occupancies 
                                                          
   NAO  Atom  No  lang   Type(AO)    Occupancy      Energy
 ----------------------------------------------------------
     1    O    1  S      Cor( 1S)     1.99974     -18.95400
     2    O    1  S      Val( 2S)     1.67355      -0.85352
     3    O    1  S      Ryd( 3S)     0.00152       1.39971
     4    O    1  px     Val( 2p)     1.58974      -0.27886
     5    O    1  px     Ryd( 3p)     0.00198       1.23161
     6    O    1  py     Val( 2p)     1.94573      -0.29541
     7    O    1  py     Ryd( 3p)     0.00203       1.07342
     8    O    1  pz     Val( 2p)     1.51838      -0.29459
     9    O    1  pz     Ryd( 3p)     0.00113       1.10030
    10    O    1  dxy    Ryd( 3d)     0.00061       2.81559
    11    O    1  dxz    Ryd( 3d)     0.00088       2.92129
    12    O    1  dyz    Ryd( 3d)     0.00061       2.78945
    13    O    1  dx2y2  Ryd( 3d)     0.00096       3.15715
    14    O    1  dz2    Ryd( 3d)     0.00119       3.16394

    15    C    2  S      Cor( 1S)     1.99904     -10.13752
    16    C    2  S      Val( 2S)     0.98648      -0.21688
    17    C    2  S      Ryd( 3S)     0.00284       0.75650
    18    C    2  px     Val( 2p)     1.07134      -0.08764
    19    C    2  px     Ryd( 3p)     0.00208       0.50593
    20    C    2  py     Val( 2p)     1.20001      -0.09324
    21    C    2  py     Ryd( 3p)     0.00410       0.70435
    22    C    2  pz     Val( 2p)     0.76873      -0.06569
    23    C    2  pz     Ryd( 3p)     0.00399       0.57090
    24    C    2  dxy    Ryd( 3d)     0.00057       2.21992
    25    C    2  dxz    Ryd( 3d)     0.00149       2.11163
    26    C    2  dyz    Ryd( 3d)     0.00188       2.22276
    27    C    2  dx2y2  Ryd( 3d)     0.00067       2.25896
    28    C    2  dz2    Ryd( 3d)     0.00224       2.26264

    29    C    3  S      Cor( 1S)     1.99876     -10.09092
    30    C    3  S      Val( 2S)     0.93505      -0.20277
    31    C    3  S      Ryd( 3S)     0.00350       0.72893
    32    C    3  px     Val( 2p)     1.08021      -0.10416
    33    C    3  px     Ryd( 3p)     0.00401       0.62960
    34    C    3  py     Val( 2p)     1.14099      -0.10572
    35    C    3  py     Ryd( 3p)     0.00430       0.69360
    36    C    3  pz     Val( 2p)     1.08397      -0.10403
    37    C    3  pz     Ryd( 3p)     0.00543       0.62979
    38    C    3  dxy    Ryd( 3d)     0.00111       2.33714
    39    C    3  dxz    Ryd( 3d)     0.00062       2.10703
    40    C    3  dyz    Ryd( 3d)     0.00074       2.10991
    41    C    3  dx2y2  Ryd( 3d)     0.00049       2.26741
    42    C    3  dz2    Ryd( 3d)     0.00095       2.18547

    43    C    4  S      Cor( 1S)     1.99888     -10.09290
    44    C    4  S      Val( 2S)     1.00761      -0.22966
    45    C    4  S      Ryd( 3S)     0.00169       0.70508
    46    C    4  px     Val( 2p)     1.18846      -0.10276
    47    C    4  px     Ryd( 3p)     0.00434       0.66029
    48    C    4  py     Val( 2p)     1.15077      -0.10706
    49    C    4  py     Ryd( 3p)     0.00252       0.59421
    50    C    4  pz     Val( 2p)     1.05144      -0.09629
    51    C    4  pz     Ryd( 3p)     0.00459       0.46056
    52    C    4  dxy    Ryd( 3d)     0.00058       2.22954
    53    C    4  dxz    Ryd( 3d)     0.00072       2.37104
    54    C    4  dyz    Ryd( 3d)     0.00088       2.32104
    55    C    4  dx2y2  Ryd( 3d)     0.00015       2.04658
    56    C    4  dz2    Ryd( 3d)     0.00099       2.17771

    57    C    5  S      Cor( 1S)     1.99857     -10.19112
    58    C    5  S      Val( 2S)     1.00977      -0.33695
    59    C    5  S      Ryd( 3S)     0.00398       0.69905
    60    C    5  px     Val( 2p)     1.01834      -0.22744
    61    C    5  px     Ryd( 3p)     0.00866       0.68645
    62    C    5  py     Val( 2p)     1.01977      -0.22134
    63    C    5  py     Ryd( 3p)     0.00980       0.64754
    64    C    5  pz     Val( 2p)     1.14628      -0.18402
    65    C    5  pz     Ryd( 3p)     0.00908       0.56371
    66    C    5  dxy    Ryd( 3d)     0.00185       2.11288
    67    C    5  dxz    Ryd( 3d)     0.00148       1.92858
    68    C    5  dyz    Ryd( 3d)     0.00138       1.97171
    69    C    5  dx2y2  Ryd( 3d)     0.00203       1.97054
    70    C    5  dz2    Ryd( 3d)     0.00174       2.08507

    71   Br    6  S      Cor( 1S)     2.00000    -400.68421
    72   Br    6  S      Cor( 2S)     2.00000    -141.40566
    73   Br    6  S      Cor( 3S)     1.99976     -11.45042
    74   Br    6  S      Val( 4S)     1.85733      -1.05558
    75   Br    6  S      Ryd( 5S)     0.00383       0.43593
    76   Br    6  px     Cor( 2p)     2.00000     -56.12382
    77   Br    6  px     Cor( 3p)     1.99996      -6.68553
    78   Br    6  px     Val( 4p)     1.84744      -0.28737
    79   Br    6  px     Ryd( 5p)     0.00166       0.66853
    80   Br    6  py     Cor( 2p)     2.00000     -56.12639
    81   Br    6  py     Cor( 3p)     1.99984      -6.69269
    82   Br    6  py     Val( 4p)     1.28342      -0.25513
    83   Br    6  py     Ryd( 5p)     0.00300       0.65263
    84   Br    6  pz     Cor( 2p)     2.00000     -56.12343
    85   Br    6  pz     Cor( 3p)     1.99998      -6.68428
    86   Br    6  pz     Val( 4p)     1.93010      -0.29034
    87   Br    6  pz     Ryd( 5p)     0.00151       0.65858
    88   Br    6  dxy    Cor( 3d)     1.99990      -2.63582
    89   Br    6  dxy    Ryd( 4d)     0.00178       0.83928
    90   Br    6  dxy    Ryd( 5d)     0.00002       3.54173
    91   Br    6  dxz    Cor( 3d)     1.99998      -2.62725
    92   Br    6  dxz    Ryd( 4d)     0.00040       0.69599
    93   Br    6  dxz    Ryd( 5d)     0.00001       3.34568
    94   Br    6  dyz    Cor( 3d)     1.99994      -2.63465
    95   Br    6  dyz    Ryd( 4d)     0.00150       0.81547
    96   Br    6  dyz    Ryd( 5d)     0.00002       3.49619
    97   Br    6  dx2y2  Cor( 3d)     1.99989      -2.63580
    98   Br    6  dx2y2  Ryd( 4d)     0.00202       0.89415
    99   Br    6  dx2y2  Ryd( 5d)     0.00003       3.58436
   100   Br    6  dz2    Cor( 3d)     1.99995      -2.62932
   101   Br    6  dz2    Ryd( 4d)     0.00117       0.75567
   102   Br    6  dz2    Ryd( 5d)     0.00002       3.42763

   103   Br    7  S      Cor( 1S)     2.00000    -400.32044
   104   Br    7  S      Cor( 2S)     2.00000    -141.76761
   105   Br    7  S      Cor( 3S)     1.99976     -11.44451
   106   Br    7  S      Val( 4S)     1.85793      -1.05481
   107   Br    7  S      Ryd( 5S)     0.00425       0.41993
   108   Br    7  px     Cor( 2p)     2.00000     -56.11983
   109   Br    7  px     Cor( 3p)     1.99983      -6.69537
   110   Br    7  px     Val( 4p)     1.25861      -0.25159
   111   Br    7  px     Ryd( 5p)     0.00331       0.63131
   112   Br    7  py     Cor( 2p)     2.00000     -56.11680
   113   Br    7  py     Cor( 3p)     1.99998      -6.68693
   114   Br    7  py     Val( 4p)     1.93323      -0.29076
   115   Br    7  py     Ryd( 5p)     0.00140       0.65772
   116   Br    7  pz     Cor( 2p)     2.00000     -56.11706
   117   Br    7  pz     Cor( 3p)     1.99997      -6.68753
   118   Br    7  pz     Val( 4p)     1.86816      -0.28500
   119   Br    7  pz     Ryd( 5p)     0.00173       0.65595
   120   Br    7  dxy    Cor( 3d)     1.99994      -2.63292
   121   Br    7  dxy    Ryd( 4d)     0.00105       0.81838
   122   Br    7  dxy    Ryd( 5d)     0.00002       3.49688
   123   Br    7  dxz    Cor( 3d)     1.99990      -2.63362
   124   Br    7  dxz    Ryd( 4d)     0.00203       0.85930
   125   Br    7  dxz    Ryd( 5d)     0.00002       3.55293
   126   Br    7  dyz    Cor( 3d)     1.99999      -2.62492
   127   Br    7  dyz    Ryd( 4d)     0.00025       0.69926
   128   Br    7  dyz    Ryd( 5d)     0.00001       3.34991
   129   Br    7  dx2y2  Cor( 3d)     1.99987      -2.63287
   130   Br    7  dx2y2  Ryd( 4d)     0.00237       0.87959
   131   Br    7  dx2y2  Ryd( 5d)     0.00003       3.57634
   132   Br    7  dz2    Cor( 3d)     1.99996      -2.62807
   133   Br    7  dz2    Ryd( 4d)     0.00111       0.74446
   134   Br    7  dz2    Ryd( 5d)     0.00002       3.41376

   135    H    8  S      Val( 1S)     0.53679       0.09854
   136    H    8  S      Ryd( 2S)     0.00136       0.40108
   137    H    8  px     Ryd( 2p)     0.00202       2.39959
   138    H    8  py     Ryd( 2p)     0.00165       1.64540
   139    H    8  pz     Ryd( 2p)     0.00123       1.80578

   140    H    9  S      Val( 1S)     0.81195       0.04283
   141    H    9  S      Ryd( 2S)     0.00283       0.33818
   142    H    9  px     Ryd( 2p)     0.00037       1.88585
   143    H    9  py     Ryd( 2p)     0.00052       2.07624
   144    H    9  pz     Ryd( 2p)     0.00026       1.97417

   145    H   10  S      Val( 1S)     0.81140       0.04249
   146    H   10  S      Ryd( 2S)     0.00335       0.36523
   147    H   10  px     Ryd( 2p)     0.00032       1.81936
   148    H   10  py     Ryd( 2p)     0.00070       2.22126
   149    H   10  pz     Ryd( 2p)     0.00014       1.86598

   150    H   11  S      Val( 1S)     0.74071       0.08531
   151    H   11  S      Ryd( 2S)     0.00377       0.33954
   152    H   11  px     Ryd( 2p)     0.00024       1.98915
   153    H   11  py     Ryd( 2p)     0.00055       2.21878
   154    H   11  pz     Ryd( 2p)     0.00023       1.85306

   155    H   12  S      Val( 1S)     0.75403       0.07063
   156    H   12  S      Ryd( 2S)     0.00200       0.32458
   157    H   12  px     Ryd( 2p)     0.00047       2.04335
   158    H   12  py     Ryd( 2p)     0.00031       1.87743
   159    H   12  pz     Ryd( 2p)     0.00023       1.96528

   160    H   13  S      Val( 1S)     0.76021       0.06237
   161    H   13  S      Ryd( 2S)     0.00214       0.33539
   162    H   13  px     Ryd( 2p)     0.00036       1.96432
   163    H   13  py     Ryd( 2p)     0.00036       1.88389
   164    H   13  pz     Ryd( 2p)     0.00031       2.01842

 WARNING:  1 low occupancy (<1.9990e) core orbital  found on  C    3
           1 low occupancy (<1.9990e) core orbital  found on  C    4
           1 low occupancy (<1.9990e) core orbital  found on  C    5


 Summary of Natural Population Analysis:                  
                                                          
                                       Natural Population 
                Natural  -----------------------------------------------
    Atom  No    Charge         Core      Valence    Rydberg      Total
 -----------------------------------------------------------------------
      O    1   -0.73805      1.99974     6.72740    0.01091     8.73805
      C    2   -0.04545      1.99904     4.02656    0.01986     6.04545
      C    3   -0.26013      1.99876     4.24022    0.02115     6.26013
      C    4   -0.41362      1.99888     4.39829    0.01646     6.41362
      C    5   -0.23272      1.99857     4.19415    0.03999     6.23272
     Br    6    0.06554     27.99921     6.91829    0.01697    34.93446
     Br    7    0.06523     27.99921     6.91793    0.01762    34.93477
      H    8    0.45696      0.00000     0.53679    0.00626     0.54304
      H    9    0.18407      0.00000     0.81195    0.00398     0.81593
      H   10    0.18409      0.00000     0.81140    0.00451     0.81591
      H   11    0.25450      0.00000     0.74071    0.00479     0.74550
      H   12    0.24295      0.00000     0.75403    0.00301     0.75705
      H   13    0.23663      0.00000     0.76021    0.00316     0.76337
 =======================================================================
   * Total *   -0.00000     65.99341    41.83793    0.16866   108.00000

                                 Natural Population      
 --------------------------------------------------------
   Core                      65.99341 ( 99.9900% of  66)
   Valence                   41.83793 ( 99.6141% of  42)
   Natural Minimal Basis    107.83134 ( 99.8438% of 108)
   Natural Rydberg Basis      0.16866 (  0.1562% of 108)
 --------------------------------------------------------

    Atom  No          Natural Electron Configuration
 ----------------------------------------------------------------------------
      O    1      [core]2S( 1.67)2p( 5.05)3p( 0.01)
      C    2      [core]2S( 0.99)2p( 3.04)3p( 0.01)3d( 0.01)
      C    3      [core]2S( 0.94)2p( 3.31)3p( 0.01)
      C    4      [core]2S( 1.01)2p( 3.39)3p( 0.01)
      C    5      [core]2S( 1.01)2p( 3.18)3p( 0.03)3d( 0.01)
     Br    6      [core]4S( 1.86)4p( 5.06)4d( 0.01)5p( 0.01)
     Br    7      [core]4S( 1.86)4p( 5.06)4d( 0.01)5p( 0.01)
      H    8            1S( 0.54)
      H    9            1S( 0.81)
      H   10            1S( 0.81)
      H   11            1S( 0.74)
      H   12            1S( 0.75)
      H   13            1S( 0.76)


 NATURAL BOND ORBITAL ANALYSIS:

                       Occupancies       Lewis Structure    Low   High
           Occ.    -------------------  -----------------   occ   occ
  Cycle   Thresh.   Lewis   Non-Lewis     CR  BD  3C  LP    (L)   (NL)   Dev
 =============================================================================
   1(1)    1.90   107.43968   0.56032     33  13   0   8     0      0    0.07
 -----------------------------------------------------------------------------

 Structure accepted: No low occupancy Lewis orbitals

 WARNING:  1 low occupancy (<1.9990e) core orbital  found on  C    3
           1 low occupancy (<1.9990e) core orbital  found on  C    4
           1 low occupancy (<1.9990e) core orbital  found on  C    5

 --------------------------------------------------------
   Core                     65.99342 ( 99.990% of  66)
   Valence Lewis            41.44626 ( 98.682% of  42)
  ==================       ============================
   Total Lewis             107.43968 ( 99.481% of 108)
  -----------------------------------------------------
   Valence non-Lewis         0.45154 (  0.418% of 108)
   Rydberg non-Lewis         0.10878 (  0.101% of 108)
  ==================       ============================
   Total non-Lewis           0.56032 (  0.519% of 108)
 --------------------------------------------------------


       (Occupancy)   Bond orbital/ Coefficients/ Hybrids
 ---------------------------------------------------------------------------------
     1. (1.99347) BD ( 1) O   1 - C   2  
                ( 67.16%)   0.8195* O   1 s( 32.29%)p 2.09( 67.64%)d 0.00(  0.07%)
                                           -0.0001  0.5682  0.0047 -0.0597 -0.0024
                                            0.0907 -0.0013  0.8152  0.0007  0.0021
                                            0.0068  0.0068  0.0030  0.0244
                ( 32.84%)   0.5730* C   2 s( 21.53%)p 3.63( 78.19%)d 0.01(  0.28%)
                                            0.0000  0.4621  0.0416  0.1436  0.0088
                                           -0.0905 -0.0038 -0.8667 -0.0423 -0.0010
                                           -0.0133  0.0093  0.0007  0.0503
     2. (1.98700) BD ( 1) O   1 - H   8  
                ( 73.08%)   0.8549* O   1 s( 19.71%)p 4.07( 80.21%)d 0.00(  0.08%)
                                            0.0002  0.4434  0.0215  0.8507  0.0248
                                            0.1025  0.0011 -0.2579 -0.0267  0.0078
                                            0.0023  0.0003  0.0234 -0.0152
                ( 26.92%)   0.5188* H   8 s( 99.61%)p 0.00(  0.39%)
                                            0.9980 -0.0029 -0.0581 -0.0074  0.0214
     3. (1.97618) BD ( 1) C   2 - C   3  
                ( 48.00%)   0.6929* C   2 s( 29.92%)p 2.34( 70.03%)d 0.00(  0.05%)
                                            0.0003  0.5470  0.0060 -0.8193  0.0092
                                           -0.0526 -0.0097  0.1613 -0.0009  0.0026
                                           -0.0064 -0.0006  0.0184 -0.0112
                ( 52.00%)   0.7211* C   3 s( 31.02%)p 2.22( 68.94%)d 0.00(  0.03%)
                                            0.0001  0.5569  0.0092  0.8104  0.0036
                                            0.0665 -0.0313 -0.1644 -0.0118  0.0061
                                           -0.0059  0.0008  0.0126 -0.0097
     4. (1.98163) BD ( 1) C   2 - H   9  
                ( 59.93%)   0.7741* C   2 s( 23.91%)p 3.18( 76.04%)d 0.00(  0.05%)
                                           -0.0001  0.4889 -0.0116  0.4453  0.0029
                                           -0.6340  0.0131  0.3998 -0.0060 -0.0118
                                            0.0092 -0.0153 -0.0063 -0.0048
                ( 40.07%)   0.6330* H   9 s( 99.91%)p 0.00(  0.09%)
                                            0.9996 -0.0065 -0.0137  0.0204 -0.0159
     5. (1.98619) BD ( 1) C   2 - H  10  
                ( 60.04%)   0.7748* C   2 s( 24.74%)p 3.04( 75.21%)d 0.00(  0.05%)
                                           -0.0001  0.4972 -0.0146  0.3299  0.0125
                                            0.7655 -0.0129  0.2388 -0.0022  0.0104
                                            0.0045  0.0111 -0.0123 -0.0096
                ( 39.96%)   0.6322* H  10 s( 99.91%)p 0.00(  0.09%)
                                            0.9995 -0.0071 -0.0107 -0.0261 -0.0092
     6. (1.93076) BD ( 1) C   3 - C   4  
                ( 50.36%)   0.7097* C   3 s( 20.94%)p 3.77( 78.99%)d 0.00(  0.07%)
                                           -0.0002  0.4575 -0.0062 -0.1433  0.0043
                                            0.0656 -0.0268  0.8743 -0.0024 -0.0053
                                           -0.0126  0.0155  0.0002  0.0168
                ( 49.64%)   0.7045* C   4 s( 22.35%)p 3.47( 77.58%)d 0.00(  0.07%)
                                            0.0001  0.4727 -0.0082  0.4806 -0.0058
                                           -0.5580 -0.0101 -0.4825  0.0217 -0.0064
                                           -0.0157  0.0162  0.0007  0.0136
     7. (1.95512) BD ( 1) C   3 - C   5  
                ( 47.90%)   0.6921* C   3 s( 22.25%)p 3.49( 77.68%)d 0.00(  0.07%)
                                            0.0002  0.4716  0.0076 -0.4542 -0.0023
                                            0.6572 -0.0160 -0.3709 -0.0275 -0.0208
                                            0.0031 -0.0050 -0.0073 -0.0122
                ( 52.10%)   0.7218* C   5 s( 28.83%)p 2.47( 71.11%)d 0.00(  0.06%)
                                            0.0003  0.5369  0.0017  0.5109  0.0013
                                           -0.5799 -0.0080 -0.3361 -0.0281 -0.0210
                                           -0.0005  0.0008 -0.0038 -0.0120
     8. (1.96638) BD ( 1) C   3 - H  11  
                ( 63.03%)   0.7939* C   3 s( 25.62%)p 2.90( 74.35%)d 0.00(  0.03%)
                                            0.0004 -0.5061  0.0117  0.3400 -0.0189
                                            0.7467 -0.0038  0.2644 -0.0018 -0.0122
                                           -0.0038 -0.0069  0.0039  0.0065
                ( 36.97%)   0.6080* H  11 s( 99.91%)p 0.00(  0.09%)
                                           -0.9995  0.0063 -0.0129 -0.0249 -0.0106
     9. (1.96125) BD ( 1) C   4 - C   5  
                ( 47.60%)   0.6899* C   4 s( 22.48%)p 3.45( 77.46%)d 0.00(  0.07%)
                                            0.0003  0.4740  0.0075 -0.3922 -0.0177
                                            0.5506  0.0154 -0.5628  0.0194 -0.0051
                                            0.0111 -0.0174 -0.0029  0.0148
                ( 52.40%)   0.7239* C   5 s( 27.19%)p 2.68( 72.75%)d 0.00(  0.06%)
                                            0.0002  0.5214  0.0041 -0.0448 -0.0168
                                           -0.0508  0.0170  0.8495  0.0256 -0.0033
                                            0.0066 -0.0129 -0.0019  0.0196
    10. (1.97963) BD ( 1) C   4 - H  12  
                ( 62.31%)   0.7894* C   4 s( 27.68%)p 2.61( 72.29%)d 0.00(  0.03%)
                                            0.0002 -0.5262 -0.0013  0.5905 -0.0167
                                            0.4343 -0.0101 -0.4299 -0.0199 -0.0123
                                            0.0064  0.0048 -0.0049  0.0054
                ( 37.69%)   0.6139* H  12 s( 99.91%)p 0.00(  0.09%)
                                           -0.9996  0.0031 -0.0210 -0.0142  0.0154
    11. (1.97841) BD ( 1) C   4 - H  13  
                ( 61.99%)   0.7873* C   4 s( 27.30%)p 2.66( 72.67%)d 0.00(  0.03%)
                                           -0.0003  0.5225 -0.0039  0.5150 -0.0185
                                            0.4423 -0.0129  0.5146  0.0233  0.0127
                                            0.0079  0.0072  0.0009 -0.0041
                ( 38.01%)   0.6165* H  13 s( 99.91%)p 0.00(  0.09%)
                                            0.9996 -0.0033 -0.0164 -0.0161 -0.0185
    12. (1.98627) BD ( 1) C   5 -Br   6  
                ( 50.96%)   0.7139* C   5 s( 22.00%)p 3.54( 77.85%)d 0.01(  0.15%)
                                            0.0001 -0.4690  0.0060 -0.2752  0.0259
                                           -0.8071  0.0102  0.2249  0.0064 -0.0228
                                            0.0044  0.0132  0.0215  0.0174
                ( 49.04%)   0.7003*Br   6 s( 14.03%)p 6.10( 85.58%)d 0.03(  0.39%)
                                            0.0000  0.0000 -0.0001 -0.3699  0.0591
                                            0.0000 -0.0000  0.3336  0.0242 -0.0000
                                           -0.0001  0.8375  0.0507  0.0000  0.0000
                                           -0.1994 -0.0123 -0.0000 -0.0357 -0.0017
                                            0.0000  0.0076  0.0011 -0.0000  0.0218
                                            0.0013  0.0000  0.0363  0.0029  0.0000
                                            0.0276  0.0011
    13. (1.98496) BD ( 1) C   5 -Br   7  
                ( 51.07%)   0.7146* C   5 s( 21.92%)p 3.56( 77.93%)d 0.01(  0.15%)
                                            0.0000 -0.4682  0.0055  0.8115 -0.0167
                                            0.0877 -0.0229  0.3351  0.0030 -0.0115
                                           -0.0214 -0.0030 -0.0269  0.0134
                ( 48.93%)   0.6995*Br   7 s( 13.95%)p 6.14( 85.66%)d 0.03(  0.39%)
                                            0.0000  0.0000 -0.0001 -0.3682  0.0627
                                            0.0000  0.0001 -0.8502 -0.0538 -0.0000
                                            0.0000 -0.1642 -0.0119  0.0000  0.0001
                                           -0.3215 -0.0203 -0.0000 -0.0188 -0.0000
                                            0.0000 -0.0352 -0.0022 -0.0000 -0.0062
                                           -0.0007 -0.0000 -0.0432 -0.0033  0.0000
                                            0.0202  0.0007
    14. (1.99974) CR ( 1) O   1           s(100.00%)p 0.00(  0.00%)
                                            1.0000 -0.0000 -0.0000 -0.0002 -0.0000
                                           -0.0000 -0.0000  0.0001  0.0000 -0.0000
                                            0.0000  0.0000 -0.0000  0.0000
    15. (1.99904) CR ( 1) C   2           s(100.00%)p 0.00(  0.00%)
                                            1.0000 -0.0001 -0.0000  0.0003 -0.0000
                                            0.0000  0.0000  0.0000  0.0000 -0.0000
                                            0.0000 -0.0000 -0.0000  0.0000
    16. (1.99876) CR ( 1) C   3           s(100.00%)p 0.00(  0.00%)
                                            1.0000  0.0001 -0.0000 -0.0001  0.0000
                                           -0.0004  0.0000  0.0002  0.0000  0.0000
                                           -0.0000  0.0000 -0.0000  0.0000
    17. (1.99888) CR ( 1) C   4           s(100.00%)p 0.00(  0.00%)
                                            1.0000  0.0001 -0.0000  0.0001  0.0000
                                           -0.0001 -0.0000  0.0005  0.0000  0.0000
                                           -0.0000  0.0000  0.0000 -0.0000
    18. (1.99858) CR ( 1) C   5           s(100.00%)p 0.00(  0.00%)
                                            1.0000 -0.0002 -0.0000 -0.0001  0.0000
                                            0.0002 -0.0000 -0.0000  0.0000  0.0000
                                           -0.0000  0.0000  0.0000 -0.0000
    19. (2.00000) CR ( 1)Br   6           s(100.00%)
                                            1.0000 -0.0000  0.0000  0.0000 -0.0000
                                           -0.0000  0.0000 -0.0000 -0.0000  0.0000
                                            0.0000 -0.0000 -0.0000 -0.0000 -0.0000
                                            0.0000  0.0000 -0.0000  0.0000  0.0000
                                            0.0000 -0.0000 -0.0000  0.0000 -0.0000
                                           -0.0000 -0.0000 -0.0000 -0.0000 -0.0000
                                           -0.0000 -0.0000
    20. (2.00000) CR ( 2)Br   6           s(100.00%)
                                           -0.0000  1.0000  0.0000  0.0000 -0.0000
                                           -0.0000  0.0000 -0.0000 -0.0000  0.0000
                                            0.0000 -0.0000 -0.0000 -0.0000 -0.0000
                                            0.0000  0.0000 -0.0000  0.0000  0.0000
                                            0.0000 -0.0000 -0.0000  0.0000 -0.0000
                                           -0.0000 -0.0000 -0.0000 -0.0000 -0.0000
                                           -0.0000 -0.0000
    21. (1.99976) CR ( 3)Br   6           s(100.00%)p 0.00(  0.00%)
                                            0.0000  0.0000  1.0000  0.0002  0.0000
                                            0.0000 -0.0000  0.0001  0.0000 -0.0000
                                           -0.0000  0.0002  0.0000  0.0000  0.0000
                                           -0.0000 -0.0000 -0.0000 -0.0000 -0.0000
                                            0.0000  0.0000  0.0000  0.0000  0.0000
                                            0.0000  0.0000  0.0000  0.0000  0.0000
                                            0.0000  0.0000
    22. (2.00000) CR ( 4)Br   6           s(  0.00%)p 1.00(100.00%)
                                           -0.0000 -0.0000  0.0000 -0.0000 -0.0000
                                            1.0000  0.0000 -0.0000  0.0000  0.0000
                                            0.0000  0.0000 -0.0000 -0.0000 -0.0000
                                           -0.0000  0.0000 -0.0000  0.0000 -0.0000
                                            0.0000 -0.0000  0.0000 -0.0000 -0.0000
                                           -0.0000 -0.0000 -0.0000 -0.0000  0.0000
                                           -0.0000 -0.0000
    23. (1.99996) CR ( 5)Br   6           s(  0.00%)p 1.00(100.00%)
                                            0.0000  0.0000 -0.0000  0.0001  0.0000
                                            0.0000  1.0000 -0.0000  0.0000  0.0000
                                           -0.0000  0.0001  0.0000  0.0000  0.0000
                                           -0.0000 -0.0000 -0.0000 -0.0000 -0.0000
                                            0.0000  0.0000  0.0000  0.0000  0.0000
                                            0.0000 -0.0000  0.0000  0.0000  0.0000
                                            0.0000  0.0000
    24. (2.00000) CR ( 6)Br   6           s(  0.00%)p 1.00(100.00%)
                                            0.0000  0.0000 -0.0000 -0.0000  0.0000
                                            0.0000  0.0000  0.0000  0.0000  1.0000
                                           -0.0000  0.0000  0.0000 -0.0000 -0.0000
                                           -0.0000 -0.0000  0.0000 -0.0000 -0.0000
                                           -0.0000  0.0000  0.0000 -0.0000  0.0000
                                            0.0000  0.0000  0.0000  0.0000  0.0000
                                            0.0000  0.0000
    25. (1.99984) CR ( 7)Br   6           s(  0.00%)p 1.00(100.00%)
                                            0.0000  0.0000 -0.0000  0.0002  0.0000
                                            0.0000 -0.0000  0.0002  0.0000 -0.0000
                                            1.0000  0.0002  0.0000  0.0000  0.0000
                                           -0.0000 -0.0000  0.0000 -0.0000 -0.0000
                                           -0.0000  0.0000  0.0000  0.0000  0.0000
                                            0.0000  0.0000  0.0000  0.0000  0.0000
                                            0.0000  0.0000
    26. (2.00000) CR ( 8)Br   6           s(  0.00%)p 1.00(100.00%)
                                           -0.0000 -0.0000  0.0000  0.0000 -0.0000
                                           -0.0000  0.0000 -0.0000 -0.0000 -0.0000
                                            0.0000 -0.0000 -0.0000  1.0000 -0.0000
                                           -0.0000  0.0000 -0.0000  0.0000  0.0000
                                           -0.0000 -0.0000 -0.0000 -0.0000  0.0000
                                           -0.0000  0.0000 -0.0000 -0.0000  0.0000
                                           -0.0000  0.0000
    27. (1.99998) CR ( 9)Br   6           s(  0.00%)p 1.00(100.00%)
                                           -0.0000 -0.0000  0.0000 -0.0000 -0.0000
                                           -0.0000  0.0000 -0.0000 -0.0000 -0.0000
                                            0.0000 -0.0001 -0.0000 -0.0000  1.0000
                                           -0.0001  0.0000 -0.0000  0.0000  0.0000
                                           -0.0000 -0.0000 -0.0000 -0.0000  0.0000
                                           -0.0000 -0.0000 -0.0000 -0.0000  0.0000
                                           -0.0000  0.0000
    28. (1.99990) CR (10)Br   6           s(  0.00%)p 0.00(  0.00%)d 1.00(100.00%)
                                           -0.0000 -0.0000 -0.0000  0.0000  0.0000
                                           -0.0000 -0.0000 -0.0002  0.0000  0.0000
                                            0.0000  0.0001  0.0000 -0.0000 -0.0000
                                           -0.0001  0.0000  1.0000  0.0000 -0.0000
                                            0.0000 -0.0000  0.0000 -0.0000  0.0000
                                           -0.0000 -0.0000  0.0000  0.0000  0.0000
                                            0.0000  0.0000
    29. (1.99998) CR (11)Br   6           s(  0.00%)p 0.00(  0.00%)d 1.00(100.00%)
                                            0.0000  0.0000  0.0000 -0.0000 -0.0000
                                            0.0000  0.0000  0.0001 -0.0000 -0.0000
                                           -0.0000 -0.0001  0.0000 -0.0000 -0.0000
                                           -0.0001  0.0000  0.0000 -0.0000  0.0000
                                            1.0000  0.0000 -0.0000 -0.0000  0.0000
                                           -0.0000  0.0000 -0.0000  0.0000  0.0000
                                           -0.0000  0.0000
    30. (1.99993) CR (12)Br   6           s(  0.00%)p 0.00(  0.00%)d 1.00(100.00%)
                                            0.0000  0.0000  0.0000 -0.0000 -0.0000
                                           -0.0000  0.0000 -0.0001  0.0000 -0.0000
                                            0.0000 -0.0000  0.0000 -0.0000 -0.0000
                                           -0.0003  0.0000 -0.0000  0.0000 -0.0000
                                           -0.0000  0.0000  0.0000  1.0000  0.0000
                                           -0.0000 -0.0000  0.0000  0.0000  0.0000
                                           -0.0000  0.0000
    31. (1.99989) CR (13)Br   6           s(  0.00%)p 0.00(  0.00%)d 1.00(100.00%)
                                           -0.0000 -0.0000  0.0000 -0.0001 -0.0000
                                           -0.0000 -0.0000 -0.0002  0.0000  0.0000
                                            0.0000  0.0001 -0.0000  0.0000 -0.0000
                                            0.0000 -0.0000 -0.0000  0.0000 -0.0000
                                            0.0000 -0.0000  0.0000 -0.0000  0.0000
                                           -0.0000  1.0000  0.0000 -0.0000 -0.0000
                                            0.0000 -0.0000
    32. (1.99995) CR (14)Br   6           s(  0.00%)p 0.00(  0.00%)d 1.00(100.00%)
                                           -0.0000 -0.0000  0.0000 -0.0000 -0.0000
                                            0.0000  0.0000  0.0000 -0.0000  0.0000
                                            0.0000 -0.0000 -0.0000  0.0000  0.0000
                                            0.0001 -0.0000  0.0000  0.0000  0.0000
                                            0.0000 -0.0000  0.0000  0.0000 -0.0000
                                            0.0000 -0.0000 -0.0000 -0.0000  1.0000
                                            0.0000 -0.0000
    33. (2.00000) CR ( 1)Br   7           s(100.00%)
                                            1.0000 -0.0000  0.0000  0.0000 -0.0000
                                           -0.0000 -0.0000  0.0000  0.0000 -0.0000
                                           -0.0000 -0.0000  0.0000 -0.0000 -0.0000
                                            0.0000  0.0000  0.0000  0.0000  0.0000
                                           -0.0000  0.0000  0.0000  0.0000  0.0000
                                            0.0000 -0.0000  0.0000  0.0000 -0.0000
                                           -0.0000 -0.0000
    34. (2.00000) CR ( 2)Br   7           s(100.00%)
                                           -0.0000  1.0000  0.0000  0.0000 -0.0000
                                           -0.0000 -0.0000  0.0000  0.0000  0.0000
                                           -0.0000  0.0000  0.0000 -0.0000 -0.0000
                                            0.0000  0.0000  0.0000  0.0000  0.0000
                                           -0.0000  0.0000  0.0000  0.0000  0.0000
                                            0.0000  0.0000  0.0000  0.0000 -0.0000
                                           -0.0000 -0.0000
    35. (1.99976) CR ( 3)Br   7           s(100.00%)p 0.00(  0.00%)
                                            0.0000  0.0000  1.0000  0.0002  0.0000
                                           -0.0000  0.0000 -0.0002 -0.0000 -0.0000
                                            0.0000 -0.0001 -0.0000  0.0000  0.0000
                                           -0.0001 -0.0000  0.0000 -0.0000 -0.0000
                                           -0.0000 -0.0000 -0.0000  0.0000 -0.0000
                                           -0.0000 -0.0000 -0.0000 -0.0000  0.0000
                                            0.0000  0.0000
    36. (2.00000) CR ( 4)Br   7           s(  0.00%)p 1.00(100.00%)
                                           -0.0000 -0.0000 -0.0000  0.0000 -0.0000
                                            1.0000  0.0000  0.0000  0.0000  0.0000
                                            0.0000 -0.0000  0.0000  0.0000  0.0000
                                            0.0000  0.0000  0.0000  0.0000 -0.0000
                                           -0.0000  0.0000  0.0000  0.0000  0.0000
                                            0.0000  0.0000  0.0000  0.0000 -0.0000
                                           -0.0000 -0.0000
    37. (1.99983) CR ( 5)Br   7           s(  0.00%)p 1.00(100.00%)
                                            0.0000  0.0000 -0.0000  0.0002  0.0000
                                           -0.0000 -1.0000 -0.0002 -0.0000 -0.0000
                                            0.0000 -0.0001 -0.0000  0.0000  0.0000
                                           -0.0001 -0.0000  0.0000 -0.0000  0.0000
                                           -0.0000 -0.0000 -0.0000  0.0000 -0.0000
                                           -0.0000 -0.0000 -0.0000 -0.0000  0.0000
                                            0.0000  0.0000
    38. (2.00000) CR ( 6)Br   7           s(  0.00%)p 1.00(100.00%)
                                           -0.0000  0.0000 -0.0000  0.0000  0.0000
                                            0.0000  0.0000 -0.0000 -0.0000  1.0000
                                           -0.0000 -0.0000  0.0000  0.0000  0.0000
                                           -0.0000 -0.0000  0.0000 -0.0000  0.0000
                                           -0.0000 -0.0000 -0.0000  0.0000 -0.0000
                                            0.0000 -0.0000 -0.0000 -0.0000 -0.0000
                                            0.0000  0.0000
    39. (1.99998) CR ( 7)Br   7           s(  0.00%)p 1.00(100.00%)
                                           -0.0000 -0.0000  0.0000 -0.0000 -0.0000
                                            0.0000 -0.0000  0.0000  0.0000 -0.0000
                                            1.0000 -0.0000  0.0000 -0.0000 -0.0000
                                            0.0000  0.0000  0.0000 -0.0000  0.0000
                                           -0.0000  0.0000  0.0000  0.0000 -0.0000
                                            0.0000 -0.0000  0.0000  0.0000 -0.0000
                                           -0.0000 -0.0000
    40. (2.00000) CR ( 8)Br   7           s(  0.00%)p 1.00(100.00%)
                                           -0.0000 -0.0000  0.0000  0.0000 -0.0000
                                            0.0000 -0.0000  0.0000  0.0000  0.0000
                                           -0.0000  0.0000  0.0000  1.0000 -0.0000
                                           -0.0000  0.0000 -0.0000  0.0000  0.0000
                                            0.0000  0.0000  0.0000  0.0000  0.0000
                                            0.0000 -0.0000  0.0000  0.0000  0.0000
                                           -0.0000  0.0000
    41. (1.99997) CR ( 9)Br   7           s(  0.00%)p 1.00(100.00%)
                                           -0.0000 -0.0000  0.0000 -0.0001 -0.0000
                                            0.0000 -0.0000  0.0001  0.0000  0.0000
                                           -0.0000  0.0000  0.0000 -0.0000  1.0000
                                           -0.0001  0.0000 -0.0000  0.0000  0.0000
                                            0.0000  0.0000  0.0000  0.0000  0.0000
                                            0.0000  0.0000  0.0000  0.0000  0.0000
                                           -0.0000  0.0000
    42. (1.99994) CR (10)Br   7           s(  0.00%)p 0.00(  0.00%)d 1.00(100.00%)
                                            0.0000  0.0000  0.0000 -0.0000  0.0000
                                            0.0000 -0.0000 -0.0001 -0.0000  0.0000
                                            0.0000  0.0003 -0.0000 -0.0000 -0.0000
                                           -0.0001  0.0000  1.0000  0.0000 -0.0000
                                            0.0000 -0.0000  0.0000 -0.0000  0.0000
                                           -0.0000  0.0000 -0.0000 -0.0000  0.0000
                                            0.0000 -0.0000
    43. (1.99990) CR (11)Br   7           s(  0.00%)p 0.00(  0.00%)d 1.00(100.00%)
                                           -0.0000 -0.0000 -0.0000  0.0000  0.0000
                                           -0.0000  0.0000 -0.0001  0.0000 -0.0000
                                           -0.0000 -0.0001  0.0000  0.0000  0.0000
                                            0.0002 -0.0000  0.0000 -0.0000  0.0000
                                            1.0000  0.0000 -0.0000  0.0000 -0.0000
                                            0.0000  0.0000 -0.0000  0.0000 -0.0000
                                            0.0000 -0.0000
    44. (1.99999) CR (12)Br   7           s(  0.00%)p 0.00(  0.00%)d 1.00(100.00%)
                                            0.0000  0.0000  0.0000 -0.0000  0.0000
                                            0.0000 -0.0000 -0.0000 -0.0000  0.0000
                                            0.0000  0.0001 -0.0000  0.0000  0.0000
                                            0.0000 -0.0000 -0.0000  0.0000 -0.0000
                                            0.0000 -0.0000 -0.0000  1.0000  0.0000
                                           -0.0000  0.0000 -0.0000 -0.0000 -0.0000
                                            0.0000 -0.0000
    45. (1.99987) CR (13)Br   7           s(  0.00%)p 0.00(  0.00%)d 1.00(100.00%)
                                           -0.0000  0.0000 -0.0000  0.0001  0.0000
                                            0.0000  0.0000  0.0000 -0.0000 -0.0000
                                           -0.0000 -0.0001  0.0000 -0.0000  0.0000
                                           -0.0001  0.0000  0.0000 -0.0000  0.0000
                                            0.0000 -0.0000  0.0000  0.0000 -0.0000
                                            0.0000  1.0000 -0.0000 -0.0000  0.0000
                                           -0.0000  0.0000
    46. (1.99996) CR (14)Br   7           s(  0.00%)p 0.00(  0.00%)d 1.00(100.00%)
                                           -0.0000 -0.0000  0.0000 -0.0000 -0.0000
                                           -0.0000 -0.0000 -0.0000  0.0000 -0.0000
                                           -0.0000 -0.0000  0.0000  0.0000  0.0000
                                            0.0001 -0.0000  0.0000 -0.0000  0.0000
                                           -0.0000  0.0000 -0.0000 -0.0000  0.0000
                                            0.0000  0.0000 -0.0000  0.0000  1.0000
                                            0.0000 -0.0000
    47. (1.98031) LP ( 1) O   1           s( 48.02%)p 1.08( 51.94%)d 0.00(  0.04%)
                                           -0.0000  0.6928 -0.0123 -0.4966  0.0074
                                           -0.1393  0.0019 -0.5034  0.0029 -0.0035
                                           -0.0179 -0.0039 -0.0042 -0.0020
    48. (1.95717) LP ( 2) O   1           s(  0.00%)p 1.00( 99.95%)d 0.00(  0.05%)
                                            0.0000  0.0005  0.0008  0.1542 -0.0030
                                           -0.9803  0.0159  0.1200 -0.0012 -0.0158
                                            0.0044 -0.0143  0.0070  0.0030
    49. (1.99244) LP ( 1)Br   6           s( 85.14%)p 0.17( 14.86%)d 0.00(  0.00%)
                                            0.0000  0.0000 -0.0003  0.9227  0.0107
                                            0.0000 -0.0001  0.0396  0.0042  0.0000
                                           -0.0002  0.3567  0.0060 -0.0000  0.0001
                                           -0.1402 -0.0013 -0.0001 -0.0016 -0.0008
                                            0.0000  0.0011  0.0001  0.0000  0.0023
                                            0.0004  0.0000  0.0039  0.0006  0.0000
                                            0.0014  0.0005
    50. (1.97150) LP ( 2)Br   6           s(  0.05%)p99.99( 99.94%)d 0.32(  0.01%)
                                           -0.0000 -0.0000 -0.0000  0.0211  0.0020
                                           -0.0000 -0.0000 -0.2658  0.0041  0.0000
                                            0.0000  0.3305 -0.0045  0.0000  0.0001
                                            0.9051 -0.0134 -0.0000  0.0016 -0.0004
                                            0.0001 -0.0038  0.0006  0.0002 -0.0086
                                            0.0015 -0.0001  0.0043 -0.0007 -0.0001
                                            0.0057 -0.0012
    51. (1.95433) LP ( 3)Br   6           s(  1.08%)p91.93( 98.91%)d 0.02(  0.02%)
                                            0.0000  0.0000 -0.0001  0.1036  0.0055
                                            0.0000  0.0000  0.9026 -0.0116 -0.0000
                                           -0.0001 -0.2316  0.0037  0.0000  0.0000
                                            0.3472 -0.0048  0.0003 -0.0099  0.0010
                                           -0.0000  0.0042 -0.0009  0.0002 -0.0059
                                            0.0007  0.0002 -0.0046  0.0002 -0.0000
                                            0.0012  0.0000
    52. (1.99235) LP ( 1)Br   7           s( 85.07%)p 0.18( 14.92%)d 0.00(  0.00%)
                                            0.0000  0.0000 -0.0003  0.9223  0.0115
                                           -0.0000  0.0003 -0.3417 -0.0070 -0.0000
                                            0.0001  0.0495 -0.0028 -0.0000  0.0001
                                           -0.1731 -0.0024 -0.0000  0.0003 -0.0004
                                           -0.0000 -0.0031 -0.0006 -0.0000 -0.0004
                                           -0.0002 -0.0000 -0.0037 -0.0009  0.0000
                                            0.0007  0.0004
    53. (1.97289) LP ( 2)Br   7           s(  0.00%)p 1.00( 99.98%)d 0.00(  0.01%)
                                           -0.0000  0.0000 -0.0000  0.0054 -0.0009
                                            0.0000  0.0000  0.3881 -0.0060 -0.0000
                                           -0.0000 -0.3703  0.0057 -0.0000 -0.0001
                                           -0.8437  0.0131  0.0001 -0.0033  0.0006
                                            0.0002 -0.0069  0.0012  0.0001 -0.0029
                                            0.0005 -0.0001  0.0046 -0.0008  0.0001
                                           -0.0070  0.0014
    54. (1.95800) LP ( 3)Br   7           s(  1.32%)p74.99( 98.67%)d 0.01(  0.02%)
                                           -0.0000 -0.0000 -0.0001  0.1146  0.0049
                                           -0.0000  0.0001 -0.0210 -0.0005 -0.0000
                                           -0.0000 -0.9125  0.0119  0.0000  0.0001
                                            0.3916 -0.0056  0.0003 -0.0105  0.0010
                                           -0.0002  0.0050 -0.0007  0.0001 -0.0059
                                            0.0010 -0.0001 -0.0005  0.0004 -0.0001
                                            0.0026 -0.0002
    55. (0.00176) RY*( 1) O   1           s(  7.91%)p10.76( 85.10%)d 0.88(  6.98%)
                                           -0.0000  0.0024  0.2813 -0.0036 -0.4463
                                            0.0103  0.8000 -0.0029 -0.1086 -0.0113
                                           -0.1515  0.2007  0.0288 -0.0753
    56. (0.00143) RY*( 2) O   1           s( 25.18%)p 2.55( 64.13%)d 0.42( 10.69%)
                                           -0.0000  0.0052  0.5018 -0.0008 -0.6037
                                           -0.0048 -0.5260 -0.0044  0.0091 -0.0080
                                           -0.2518 -0.1670  0.1175 -0.0411
    57. (0.00010) RY*( 3) O   1           s( 45.61%)p 1.03( 46.87%)d 0.17(  7.53%)
                                            0.0000 -0.0001  0.6753 -0.0080  0.3582
                                           -0.0018  0.0924 -0.0075  0.5759  0.0042
                                            0.2400  0.0175 -0.1098  0.0727
    58. (0.00004) RY*( 4) O   1           s( 19.09%)p 3.68( 70.28%)d 0.56( 10.64%)
    59. (0.00002) RY*( 5) O   1           s(  2.00%)p 4.63(  9.25%)d44.37( 88.74%)
    60. (0.00000) RY*( 6) O   1           s(  0.04%)p99.99( 14.56%)d99.99( 85.40%)
    61. (0.00000) RY*( 7) O   1           s(  0.01%)p 1.00(  6.98%)d13.32( 93.01%)
    62. (0.00000) RY*( 8) O   1           s(  0.03%)p72.80(  2.43%)d99.99( 97.53%)
    63. (0.00000) RY*( 9) O   1           s(  0.12%)p 5.43(  0.65%)d99.99( 99.23%)
    64. (0.00450) RY*( 1) C   2           s( 14.41%)p 5.46( 78.61%)d 0.48(  6.98%)
                                           -0.0000  0.0063  0.3795 -0.0016 -0.4567
                                            0.0209  0.7465  0.0153 -0.1397 -0.1778
                                           -0.1331  0.0682  0.0765 -0.0998
    65. (0.00325) RY*( 2) C   2           s( 12.15%)p 6.29( 76.36%)d 0.95( 11.50%)
                                            0.0000 -0.0127  0.3483  0.0086 -0.4105
                                            0.0004 -0.5633  0.0311 -0.5260  0.0640
                                           -0.2471 -0.1748  0.0903 -0.1054
    66. (0.00273) RY*( 3) C   2           s(  9.40%)p 6.14( 57.74%)d 3.50( 32.86%)
                                            0.0000  0.0133  0.3063  0.0171 -0.0846
                                           -0.0047 -0.1693 -0.0024  0.7357  0.0264
                                           -0.5697 -0.0159  0.0557 -0.0007
    67. (0.00158) RY*( 4) C   2           s(  0.00%)p 1.00(  2.93%)d33.09( 97.07%)
                                            0.0000  0.0028  0.0018 -0.0029  0.0138
                                            0.0207  0.1493 -0.0051  0.0800  0.0213
                                            0.0941 -0.9538  0.0931  0.2074
    68. (0.00071) RY*( 5) C   2           s( 17.60%)p 2.26( 39.81%)d 2.42( 42.59%)
                                            0.0000 -0.0260  0.4187 -0.0058  0.5470
                                            0.0051  0.1056  0.0620 -0.2896  0.0290
                                           -0.2770  0.0851 -0.1301  0.5694
    69. (0.00030) RY*( 6) C   2           s( 10.23%)p 2.25( 23.03%)d 6.52( 66.74%)
                                           -0.0000  0.0045  0.3199 -0.0110 -0.3610
                                            0.0034 -0.2004  0.0205  0.2434 -0.1892
                                            0.5569  0.1064 -0.3062  0.4651
    70. (0.00013) RY*( 7) C   2           s(  7.43%)p 0.24(  1.76%)d12.22( 90.80%)
                                            0.0000  0.0013  0.2726  0.0050 -0.0071
                                           -0.0118  0.1121  0.0011  0.0698  0.9127
                                            0.2467  0.0451  0.0079 -0.1103
    71. (0.00007) RY*( 8) C   2           s( 27.34%)p 0.69( 18.97%)d 1.96( 53.70%)
    72. (0.00002) RY*( 9) C   2           s(  1.35%)p 0.98(  1.31%)d72.28( 97.34%)
    73. (0.00644) RY*( 1) C   3           s(  1.02%)p93.07( 94.74%)d 4.16(  4.24%)
                                           -0.0000  0.0333  0.0952  0.0032 -0.2874
                                            0.0189  0.4482  0.0004  0.8146 -0.0150
                                           -0.0076  0.1270 -0.0124 -0.1607
    74. (0.00449) RY*( 2) C   3           s( 37.12%)p 1.49( 55.20%)d 0.21(  7.68%)
                                            0.0000 -0.0072  0.6092 -0.0130 -0.6662
                                           -0.0305 -0.2771  0.0006 -0.1740 -0.1414
                                           -0.1729  0.0135  0.1386 -0.0863
    75. (0.00298) RY*( 3) C   3           s( 47.11%)p 1.01( 47.44%)d 0.12(  5.45%)
                                           -0.0000  0.0025  0.6864  0.0031  0.5208
                                            0.0031  0.4179  0.0096 -0.1686 -0.0031
                                           -0.0970  0.1977 -0.0613 -0.0471
    76. (0.00139) RY*( 4) C   3           s(  5.38%)p16.30( 87.71%)d 1.28(  6.91%)
                                           -0.0000 -0.0196  0.2311 -0.0123  0.4302
                                           -0.0031 -0.6682 -0.0107  0.4952 -0.2090
                                            0.0278 -0.0496  0.1471 -0.0230
    77. (0.00042) RY*( 5) C   3           s(  0.29%)p 8.77(  2.50%)d99.99( 97.21%)
                                           -0.0000 -0.0020  0.0534 -0.0175  0.0404
                                            0.0180 -0.1112 -0.0056  0.1019  0.8524
                                           -0.4371 -0.1041  0.2084  0.0099
    78. (0.00024) RY*( 6) C   3           s(  6.38%)p 0.40(  2.55%)d14.28( 91.08%)
                                            0.0000  0.0174  0.2519 -0.0023 -0.0372
                                            0.0009  0.1494  0.0123  0.0402  0.1731
                                            0.5989 -0.6248  0.2257  0.2841
    79. (0.00021) RY*( 7) C   3           s(  2.18%)p 2.70(  5.89%)d42.23( 91.94%)
                                           -0.0000  0.0012  0.1475  0.0049 -0.1120
                                            0.0041 -0.1834 -0.0168  0.1111  0.2288
                                            0.1707  0.3026 -0.6237  0.5978
    80. (0.00016) RY*( 8) C   3           s(  0.09%)p37.56(  3.29%)d99.99( 96.62%)
                                           -0.0000 -0.0099  0.0279 -0.0045 -0.0310
                                            0.0059 -0.1567  0.0120 -0.0849  0.3482
                                            0.6152  0.4516  0.0718 -0.5073
    81. (0.00006) RY*( 9) C   3           s(  0.61%)p 1.15(  0.70%)d99.99( 98.69%)
    82. (0.00503) RY*( 1) C   4           s(  6.64%)p13.13( 87.14%)d 0.94(  6.23%)
                                           -0.0000  0.0211  0.2567  0.0270  0.7654
                                            0.0155  0.4245 -0.0042 -0.3231  0.0733
                                           -0.1533 -0.1113  0.1041  0.1009
    83. (0.00415) RY*( 2) C   4           s( 10.35%)p 7.63( 78.98%)d 1.03( 10.67%)
                                           -0.0000  0.0263  0.3207 -0.0081 -0.2811
                                           -0.0071 -0.3463  0.0028 -0.7686  0.1673
                                            0.0299  0.0482  0.0126  0.2744
    84. (0.00104) RY*( 3) C   4           s( 64.36%)p 0.52( 33.63%)d 0.03(  2.00%)
                                            0.0000 -0.0129  0.8022  0.0110 -0.3497
                                           -0.0155  0.3887  0.0046  0.2502  0.0242
                                            0.0576  0.0133 -0.0095 -0.1260
    85. (0.00075) RY*( 4) C   4           s( 16.67%)p 4.74( 79.06%)d 0.26(  4.28%)
                                           -0.0000 -0.0084  0.4081 -0.0113  0.4178
                                            0.0127 -0.7048 -0.0102  0.3448  0.0632
                                           -0.0406  0.1886  0.0032 -0.0394
    86. (0.00013) RY*( 5) C   4           s(  0.25%)p21.67(  5.44%)d99.99( 94.31%)
                                            0.0000 -0.0040  0.0499  0.0063 -0.1465
                                            0.0025 -0.1722  0.0025  0.0568 -0.0141
                                           -0.6389 -0.6841  0.2459 -0.0789
    87. (0.00008) RY*( 6) C   4           s(  0.80%)p13.52( 10.84%)d99.99( 88.36%)
    88. (0.00007) RY*( 7) C   4           s(  0.00%)p 1.00(  0.56%)d99.99( 99.43%)
    89. (0.00002) RY*( 8) C   4           s(  0.39%)p 6.68(  2.59%)d99.99( 97.02%)
    90. (0.00002) RY*( 9) C   4           s(  0.73%)p 2.40(  1.76%)d99.99( 97.51%)
    91. (0.01374) RY*( 1) C   5           s(  6.37%)p13.74( 87.50%)d 0.96(  6.14%)
                                           -0.0000  0.0144  0.2520 -0.0035  0.4227
                                            0.0057 -0.6282 -0.0096  0.5491 -0.1906
                                            0.0801 -0.1303 -0.0265  0.0307
    92. (0.00694) RY*( 2) C   5           s(  4.53%)p20.50( 92.89%)d 0.57(  2.58%)
                                            0.0000  0.0041  0.2128  0.0236  0.8259
                                            0.0292  0.3964  0.0191 -0.2964 -0.0839
                                            0.0377  0.0369  0.0877 -0.0912
    93. (0.00590) RY*( 3) C   5           s(  0.02%)p99.99( 92.43%)d99.99(  7.55%)
                                            0.0000  0.0027  0.0136 -0.0314  0.0037
                                            0.0064 -0.6272  0.0377 -0.7270 -0.1374
                                           -0.0875  0.1048 -0.0304 -0.1925
    94. (0.00350) RY*( 4) C   5           s( 73.54%)p 0.16( 12.02%)d 0.20( 14.44%)
                                            0.0000 -0.0108  0.8575 -0.0054 -0.3148
                                           -0.0053  0.1025 -0.0050 -0.1023  0.0485
                                            0.2126 -0.2631 -0.0256 -0.1642
    95. (0.00152) RY*( 5) C   5           s(  0.00%)p 1.00(  1.35%)d72.91( 98.64%)
                                           -0.0000  0.0008  0.0049 -0.0291  0.0939
                                           -0.0220  0.0577 -0.0021  0.0069  0.1320
                                           -0.5259 -0.3268 -0.7555 -0.1220
    96. (0.00087) RY*( 6) C   5           s(  1.03%)p 0.28(  0.29%)d95.69( 98.68%)
                                            0.0000  0.0043  0.1015 -0.0094 -0.0215
                                            0.0058  0.0447 -0.0072 -0.0163 -0.1909
                                            0.4173  0.5692 -0.6131  0.2764
    97. (0.00081) RY*( 7) C   5           s(  4.89%)p 0.45(  2.22%)d18.99( 92.89%)
                                            0.0000  0.0119  0.2208 -0.0133 -0.0974
                                            0.0199  0.0757 -0.0214 -0.0775 -0.5179
                                           -0.4952 -0.0057  0.1498  0.6269
    98. (0.00018) RY*( 8) C   5           s(  0.04%)p99.99(  9.14%)d99.99( 90.82%)
                                            0.0000 -0.0010  0.0209 -0.0055 -0.1347
                                            0.0104  0.1514  0.0083  0.2239 -0.5546
                                           -0.2320  0.3234  0.0288 -0.6644
    99. (0.00010) RY*( 9) C   5           s(  9.63%)p 0.26(  2.52%)d 9.12( 87.85%)
                                           -0.0000  0.0130  0.3100  0.0053  0.0441
                                           -0.0090 -0.0974  0.0043  0.1169  0.5519
                                           -0.4349  0.6048  0.1372  0.0093
   100. (0.00246) RY*( 1)Br   6           s(  0.08%)p99.99( 39.75%)d99.99( 60.18%)
                                            0.0000 -0.0000  0.0000  0.0012  0.0277
                                            0.0000 -0.0000 -0.0013 -0.2224  0.0000
                                            0.0000 -0.0032  0.2452  0.0000  0.0000
                                            0.0008  0.5365 -0.0000  0.1726 -0.0147
                                           -0.0000 -0.2670  0.0124 -0.0000 -0.5271
                                            0.0281  0.0000  0.3500 -0.0165 -0.0000
                                            0.3138 -0.0224
   101. (0.00134) RY*( 2)Br   6           s(  1.95%)p32.89( 64.23%)d17.31( 33.82%)
                                            0.0000 -0.0000  0.0000  0.0085  0.1395
                                            0.0000 -0.0000 -0.0085  0.7386  0.0000
                                            0.0000 -0.0292  0.0327  0.0000  0.0000
                                            0.0082  0.3077 -0.0000 -0.4553 -0.0636
                                           -0.0000 -0.0695  0.0380 -0.0000 -0.1542
                                           -0.0459  0.0000 -0.2533 -0.0119 -0.0000
                                            0.1737  0.0134
   102. (0.00101) RY*( 3)Br   6           s( 35.20%)p 1.57( 55.32%)d 0.27(  9.47%)
                                            0.0000 -0.0000  0.0000  0.0210  0.5930
                                            0.0000 -0.0000 -0.0357  0.0005  0.0000
                                            0.0000 -0.0784  0.6791 -0.0000  0.0000
                                            0.0161 -0.2904 -0.0000 -0.1060 -0.0372
                                           -0.0000 -0.0149  0.0357 -0.0000  0.1676
                                            0.0535  0.0000  0.1903  0.0954 -0.0000
                                            0.0288  0.0597
   103. (0.00022) RY*( 4)Br   6           s(  0.35%)p12.57(  4.45%)d99.99( 95.19%)
                                           -0.0000  0.0000 -0.0000 -0.0090  0.0588
                                           -0.0000  0.0000  0.0096 -0.1332 -0.0000
                                           -0.0000  0.0272  0.1609 -0.0000 -0.0000
                                           -0.0049 -0.0053  0.0000  0.3423 -0.1127
                                            0.0000 -0.4713  0.1150  0.0000  0.0407
                                           -0.0122 -0.0000 -0.7487  0.1228  0.0000
                                            0.0958 -0.0008
   104. (0.00012) RY*( 5)Br   6           s(  0.02%)p99.99( 11.60%)d99.99( 88.39%)
                                           -0.0000  0.0000 -0.0000 -0.0037  0.0119
                                           -0.0000  0.0000  0.0032 -0.1001 -0.0000
                                            0.0000  0.0140  0.0521  0.0000 -0.0000
                                            0.0060  0.3209  0.0000 -0.2396  0.0970
                                           -0.0000 -0.4029  0.0260 -0.0000  0.1053
                                           -0.1309  0.0000  0.0824  0.0579  0.0000
                                           -0.7533  0.2198
   105. (0.00010) RY*( 6)Br   6           s(  5.46%)p 3.78( 20.67%)d13.52( 73.86%)
   106. (0.00005) RY*( 7)Br   6           s( 18.96%)p 0.99( 18.69%)d 3.29( 62.35%)
   107. (0.00002) RY*( 8)Br   6           s(  1.01%)p34.71( 35.17%)d62.98( 63.82%)
   108. (0.00002) RY*( 9)Br   6           s( 33.98%)p 1.04( 35.28%)d 0.90( 30.74%)
   109. (0.00000) RY*(10)Br   6           s(  0.27%)p 8.37(  2.30%)d99.99( 97.43%)
   110. (0.00000) RY*(11)Br   6           s(  0.57%)p 0.20(  0.12%)d99.99( 99.32%)
   111. (0.00000) RY*(12)Br   6           s(  1.41%)p 4.83(  6.82%)d65.02( 91.77%)
   112. (0.00000) RY*(13)Br   6           s(  0.20%)p19.38(  3.86%)d99.99( 95.94%)
   113. (0.00000) RY*(14)Br   6           s(  0.23%)p10.64(  2.47%)d99.99( 97.30%)
   114. (0.00253) RY*( 1)Br   7           s(  0.00%)p 1.00( 41.34%)d 1.42( 58.66%)
                                           -0.0000 -0.0000 -0.0000  0.0004  0.0007
                                           -0.0000 -0.0000  0.0003 -0.2619 -0.0000
                                           -0.0000  0.0007  0.2428 -0.0000 -0.0000
                                            0.0009  0.5347 -0.0000  0.2351 -0.0145
                                           -0.0000  0.4668 -0.0233 -0.0000  0.1557
                                           -0.0013 -0.0000 -0.3092  0.0128 -0.0000
                                            0.4380 -0.0279
   115. (0.00135) RY*( 2)Br   7           s(  0.06%)p99.99( 67.90%)d99.99( 32.04%)
                                           -0.0000  0.0000 -0.0000 -0.0030  0.0241
                                           -0.0000 -0.0000 -0.0074  0.0440  0.0000
                                            0.0000  0.0028  0.7612 -0.0000  0.0000
                                           -0.0044 -0.3124  0.0000  0.4863  0.0599
                                            0.0000 -0.1396 -0.0450  0.0000  0.0524
                                            0.0492  0.0000 -0.0938 -0.0028  0.0000
                                           -0.2116 -0.0021
   116. (0.00090) RY*( 3)Br   7           s( 35.97%)p 1.60( 57.43%)d 0.18(  6.60%)
                                            0.0000 -0.0000  0.0000  0.0210  0.5994
                                            0.0000  0.0000  0.0828 -0.7052 -0.0000
                                           -0.0000  0.0185 -0.0420  0.0000 -0.0000
                                            0.0308 -0.2589 -0.0000 -0.0859 -0.0270
                                           -0.0000 -0.1454 -0.0612  0.0000  0.0659
                                           -0.0355 -0.0000 -0.0298 -0.1365 -0.0000
                                            0.0758  0.0461
   117. (0.00021) RY*( 4)Br   7           s(  0.59%)p 2.59(  1.52%)d99.99( 97.89%)
                                           -0.0000  0.0000 -0.0000 -0.0154  0.0750
                                           -0.0000 -0.0000 -0.0450 -0.0333  0.0000
                                            0.0000 -0.0068  0.1052 -0.0000  0.0000
                                           -0.0157  0.0268  0.0000  0.0267 -0.0144
                                            0.0000  0.4552 -0.0709 -0.0000  0.3099
                                           -0.0478  0.0000  0.7813 -0.1607  0.0000
                                           -0.1646  0.0640
   118. (0.00014) RY*( 5)Br   7           s(  0.40%)p30.64( 12.20%)d99.99( 87.40%)
                                           -0.0000 -0.0000 -0.0000  0.0008  0.0631
                                           -0.0000 -0.0000 -0.0004 -0.0574 -0.0000
                                           -0.0000  0.0038  0.1158 -0.0000 -0.0000
                                            0.0086  0.3243 -0.0000 -0.3541  0.1482
                                           -0.0000  0.0182  0.1173 -0.0000  0.3640
                                           -0.0370 -0.0000 -0.3202  0.0117 -0.0000
                                           -0.6547  0.2178
   119. (0.00007) RY*( 6)Br   7           s( 16.11%)p 1.69( 27.30%)d 3.51( 56.59%)
   120. (0.00004) RY*( 7)Br   7           s(  0.09%)p54.92(  5.05%)d99.99( 94.86%)
   121. (0.00001) RY*( 8)Br   7           s( 44.49%)p 0.64( 28.55%)d 0.61( 26.96%)
   122. (0.00000) RY*( 9)Br   7           s(  0.02%)p99.99(  4.01%)d99.99( 95.96%)
   123. (0.00000) RY*(10)Br   7           s(  0.03%)p12.25(  0.36%)d99.99( 99.61%)
   124. (0.00000) RY*(11)Br   7           s(  1.26%)p 4.36(  5.51%)d73.86( 93.23%)
   125. (0.00000) RY*(12)Br   7           s(  0.05%)p87.03(  3.95%)d99.99( 96.00%)
   126. (0.00001) RY*(13)Br   7           s(  0.25%)p99.99( 43.23%)d99.99( 56.52%)
   127. (0.00000) RY*(14)Br   7           s(  0.34%)p 7.06(  2.42%)d99.99( 97.24%)
   128. (0.00166) RY*( 1) H   8           s(  0.23%)p99.99( 99.77%)
                                            0.0009  0.0477 -0.1742  0.9678 -0.1755
   129. (0.00158) RY*( 2) H   8           s( 71.41%)p 0.40( 28.59%)
                                            0.0125  0.8450 -0.0008 -0.1357 -0.5172
   130. (0.00094) RY*( 3) H   8           s( 24.55%)p 3.07( 75.45%)
                                            0.0084  0.4954  0.3767  0.1815  0.7614
   131. (0.00002) RY*( 4) H   8           s(  4.20%)p22.81( 95.80%)
   132. (0.00288) RY*( 1) H   9           s( 99.57%)p 0.00(  0.43%)
                                            0.0075  0.9978  0.0647 -0.0020  0.0108
   133. (0.00026) RY*( 2) H   9           s(  0.25%)p99.99( 99.75%)
                                            0.0020  0.0497 -0.7823 -0.6207 -0.0186
   134. (0.00013) RY*( 3) H   9           s(  0.09%)p99.99( 99.91%)
                                           -0.0109  0.0287 -0.5175  0.6374  0.5701
   135. (0.00003) RY*( 4) H   9           s(  0.17%)p99.99( 99.83%)
   136. (0.00341) RY*( 1) H  10           s( 99.52%)p 0.00(  0.48%)
                                            0.0088  0.9975 -0.0121  0.0594  0.0338
   137. (0.00026) RY*( 2) H  10           s(  0.10%)p99.99( 99.90%)
                                           -0.0022  0.0322  0.8167 -0.5179  0.2526
   138. (0.00013) RY*( 3) H  10           s(  0.03%)p99.99( 99.97%)
                                            0.0152 -0.0069  0.5510  0.5723 -0.6071
   139. (0.00003) RY*( 4) H  10           s(  0.44%)p99.99( 99.56%)
   140. (0.00380) RY*( 1) H  11           s( 99.75%)p 0.00(  0.25%)
                                            0.0071  0.9987 -0.0120 -0.0401  0.0273
   141. (0.00017) RY*( 2) H  11           s(  0.12%)p99.99( 99.88%)
                                            0.0042  0.0347 -0.3498  0.3877 -0.8521
   142. (0.00010) RY*( 3) H  11           s(  0.11%)p99.99( 99.89%)
   143. (0.00004) RY*( 4) H  11           s(  0.11%)p99.99( 99.89%)
   144. (0.00202) RY*( 1) H  12           s( 99.44%)p 0.01(  0.56%)
                                            0.0051  0.9972 -0.0521 -0.0516  0.0150
   145. (0.00017) RY*( 2) H  12           s(  0.01%)p 1.00( 99.99%)
                                            0.0011  0.0084 -0.6282  0.7747 -0.0710
   146. (0.00011) RY*( 3) H  12           s(  0.39%)p99.99( 99.61%)
                                           -0.0160  0.0600  0.6822  0.5915  0.4253
   147. (0.00003) RY*( 4) H  12           s(  0.26%)p99.99( 99.74%)
   148. (0.00216) RY*( 1) H  13           s( 99.33%)p 0.01(  0.67%)
                                            0.0055  0.9966  0.0684  0.0385  0.0222
   149. (0.00018) RY*( 2) H  13           s(  0.01%)p 1.00( 99.99%)
                                            0.0024  0.0080 -0.5487  0.8292 -0.1060
   150. (0.00011) RY*( 3) H  13           s(  0.47%)p99.99( 99.53%)
                                           -0.0148  0.0670 -0.8047 -0.4914  0.3261
   151. (0.00003) RY*( 4) H  13           s(  0.27%)p99.99( 99.73%)
   152. (0.01515) BD*( 1) O   1 - C   2  
                ( 32.84%)   0.5730* O   1 s( 32.29%)p 2.09( 67.64%)d 0.00(  0.07%)
                                            0.0001 -0.5682 -0.0047  0.0597  0.0024
                                           -0.0907  0.0013 -0.8152 -0.0007 -0.0021
                                           -0.0068 -0.0068 -0.0030 -0.0244
                ( 67.16%)  -0.8195* C   2 s( 21.53%)p 3.63( 78.19%)d 0.01(  0.28%)
                                           -0.0000 -0.4621 -0.0416 -0.1436 -0.0088
                                            0.0905  0.0038  0.8667  0.0423  0.0010
                                            0.0133 -0.0093 -0.0007 -0.0503
   153. (0.00547) BD*( 1) O   1 - H   8  
                ( 26.92%)   0.5188* O   1 s( 19.71%)p 4.07( 80.21%)d 0.00(  0.08%)
                                           -0.0002 -0.4434 -0.0215 -0.8507 -0.0248
                                           -0.1025 -0.0011  0.2579  0.0267 -0.0078
                                           -0.0023 -0.0003 -0.0234  0.0152
                ( 73.08%)  -0.8549* H   8 s( 99.61%)p 0.00(  0.39%)
                                           -0.9980  0.0029  0.0581  0.0074 -0.0214
   154. (0.02898) BD*( 1) C   2 - C   3  
                ( 52.00%)   0.7211* C   2 s( 29.92%)p 2.34( 70.03%)d 0.00(  0.05%)
                                            0.0003  0.5470  0.0060 -0.8193  0.0092
                                           -0.0526 -0.0097  0.1613 -0.0009  0.0026
                                           -0.0064 -0.0006  0.0184 -0.0112
                ( 48.00%)  -0.6929* C   3 s( 31.02%)p 2.22( 68.94%)d 0.00(  0.03%)
                                            0.0001  0.5569  0.0092  0.8104  0.0036
                                            0.0665 -0.0313 -0.1644 -0.0118  0.0061
                                           -0.0059  0.0008  0.0126 -0.0097
   155. (0.03093) BD*( 1) C   2 - H   9  
                ( 40.07%)   0.6330* C   2 s( 23.91%)p 3.18( 76.04%)d 0.00(  0.05%)
                                            0.0001 -0.4889  0.0116 -0.4453 -0.0029
                                            0.6340 -0.0131 -0.3998  0.0060  0.0118
                                           -0.0092  0.0153  0.0063  0.0048
                ( 59.93%)  -0.7741* H   9 s( 99.91%)p 0.00(  0.09%)
                                           -0.9996  0.0065  0.0137 -0.0204  0.0159
   156. (0.03060) BD*( 1) C   2 - H  10  
                ( 39.96%)   0.6322* C   2 s( 24.74%)p 3.04( 75.21%)d 0.00(  0.05%)
                                            0.0001 -0.4972  0.0146 -0.3299 -0.0125
                                           -0.7655  0.0129 -0.2388  0.0022 -0.0104
                                           -0.0045 -0.0111  0.0123  0.0096
                ( 60.04%)  -0.7748* H  10 s( 99.91%)p 0.00(  0.09%)
                                           -0.9995  0.0071  0.0107  0.0261  0.0092
   157. (0.02423) BD*( 1) C   3 - C   4  
                ( 49.64%)   0.7045* C   3 s( 20.94%)p 3.77( 78.99%)d 0.00(  0.07%)
                                            0.0002 -0.4575  0.0062  0.1433 -0.0043
                                           -0.0656  0.0268 -0.8743  0.0024  0.0053
                                            0.0126 -0.0155 -0.0002 -0.0168
                ( 50.36%)  -0.7097* C   4 s( 22.35%)p 3.47( 77.58%)d 0.00(  0.07%)
                                           -0.0001 -0.4727  0.0082 -0.4806  0.0058
                                            0.5580  0.0101  0.4825 -0.0217  0.0064
                                            0.0157 -0.0162 -0.0007 -0.0136
   158. (0.06640) BD*( 1) C   3 - C   5  
                ( 52.10%)   0.7218* C   3 s( 22.25%)p 3.49( 77.68%)d 0.00(  0.07%)
                                            0.0002  0.4716  0.0076 -0.4542 -0.0023
                                            0.6572 -0.0160 -0.3709 -0.0275 -0.0208
                                            0.0031 -0.0050 -0.0073 -0.0122
                ( 47.90%)  -0.6921* C   5 s( 28.83%)p 2.47( 71.11%)d 0.00(  0.06%)
                                            0.0003  0.5369  0.0017  0.5109  0.0013
                                           -0.5799 -0.0080 -0.3361 -0.0281 -0.0210
                                           -0.0005  0.0008 -0.0038 -0.0120
   159. (0.02300) BD*( 1) C   3 - H  11  
                ( 36.97%)   0.6080* C   3 s( 25.62%)p 2.90( 74.35%)d 0.00(  0.03%)
                                           -0.0004  0.5061 -0.0117 -0.3400  0.0189
                                           -0.7467  0.0038 -0.2644  0.0018  0.0122
                                            0.0038  0.0069 -0.0039 -0.0065
                ( 63.03%)  -0.7939* H  11 s( 99.91%)p 0.00(  0.09%)
                                            0.9995 -0.0063  0.0129  0.0249  0.0106
   160. (0.05470) BD*( 1) C   4 - C   5  
                ( 52.40%)   0.7239* C   4 s( 22.48%)p 3.45( 77.46%)d 0.00(  0.07%)
                                            0.0003  0.4740  0.0075 -0.3922 -0.0177
                                            0.5506  0.0154 -0.5628  0.0194 -0.0051
                                            0.0111 -0.0174 -0.0029  0.0148
                ( 47.60%)  -0.6899* C   5 s( 27.19%)p 2.68( 72.75%)d 0.00(  0.06%)
                                            0.0002  0.5214  0.0041 -0.0448 -0.0168
                                           -0.0508  0.0170  0.8495  0.0256 -0.0033
                                            0.0066 -0.0129 -0.0019  0.0196
   161. (0.01392) BD*( 1) C   4 - H  12  
                ( 37.69%)   0.6139* C   4 s( 27.68%)p 2.61( 72.29%)d 0.00(  0.03%)
                                           -0.0002  0.5262  0.0013 -0.5905  0.0167
                                           -0.4343  0.0101  0.4299  0.0199  0.0123
                                           -0.0064 -0.0048  0.0049 -0.0054
                ( 62.31%)  -0.7894* H  12 s( 99.91%)p 0.00(  0.09%)
                                            0.9996 -0.0031  0.0210  0.0142 -0.0154
   162. (0.01434) BD*( 1) C   4 - H  13  
                ( 38.01%)   0.6165* C   4 s( 27.30%)p 2.66( 72.67%)d 0.00(  0.03%)
                                            0.0003 -0.5225  0.0039 -0.5150  0.0185
                                           -0.4423  0.0129 -0.5146 -0.0233 -0.0127
                                           -0.0079 -0.0072 -0.0009  0.0041
                ( 61.99%)  -0.7873* H  13 s( 99.91%)p 0.00(  0.09%)
                                           -0.9996  0.0033  0.0164  0.0161  0.0185
   163. (0.07382) BD*( 1) C   5 -Br   6  
                ( 49.04%)   0.7003* C   5 s( 22.00%)p 3.54( 77.85%)d 0.01(  0.15%)
                                           -0.0001  0.4690 -0.0060  0.2752 -0.0259
                                            0.8071 -0.0102 -0.2249 -0.0064  0.0228
                                           -0.0044 -0.0132 -0.0215 -0.0174
                ( 50.96%)  -0.7139*Br   6 s( 14.03%)p 6.10( 85.58%)d 0.03(  0.39%)
                                           -0.0000 -0.0000  0.0001  0.3699 -0.0591
                                           -0.0000  0.0000 -0.3336 -0.0242  0.0000
                                            0.0001 -0.8375 -0.0507 -0.0000 -0.0000
                                            0.1994  0.0123  0.0000  0.0357  0.0017
                                           -0.0000 -0.0076 -0.0011  0.0000 -0.0218
                                           -0.0013 -0.0000 -0.0363 -0.0029 -0.0000
                                           -0.0276 -0.0011
   164. (0.07001) BD*( 1) C   5 -Br   7  
                ( 48.93%)   0.6995* C   5 s( 21.92%)p 3.56( 77.93%)d 0.01(  0.15%)
                                           -0.0000  0.4682 -0.0055 -0.8115  0.0167
                                           -0.0877  0.0229 -0.3351 -0.0030  0.0115
                                            0.0214  0.0030  0.0269 -0.0134
                ( 51.07%)  -0.7146*Br   7 s( 13.95%)p 6.14( 85.66%)d 0.03(  0.39%)
                                           -0.0000 -0.0000  0.0001  0.3682 -0.0627
                                           -0.0000 -0.0001  0.8502  0.0538  0.0000
                                           -0.0000  0.1642  0.0119 -0.0000 -0.0001
                                            0.3215  0.0203  0.0000  0.0188  0.0000
                                           -0.0000  0.0352  0.0022  0.0000  0.0062
                                            0.0007  0.0000  0.0432  0.0033 -0.0000
                                           -0.0202 -0.0007


 NHO Directionality and "Bond Bending" (deviations from line of nuclear centers)

         [Thresholds for printing:  angular deviation  >  1.0 degree]
                                    hybrid p-character > 25.0%
                                    orbital occupancy  >  0.10e

                                Line of Centers        Hybrid 1              Hybrid 2
                                ---------------  -------------------   ------------------
                NBO               Theta   Phi    Theta   Phi    Dev    Theta   Phi    Dev
 ========================================================================================
     1. BD (   1) O   1 - C   2     8.9  136.3     7.6  124.8   2.1    168.8  328.2   3.0
     2. BD (   1) O   1 - H   8   103.1    7.6   107.9    6.7   4.9      --     --    --
     3. BD (   1) C   2 - C   3    78.0  184.1     --     --    --     102.2    2.5   1.6
     4. BD (   1) C   2 - H   9    59.3  303.6    62.8  305.8   4.0      --     --    --
     5. BD (   1) C   2 - H  10    70.9   68.4    74.0   65.5   4.1      --     --    --
     6. BD (   1) C   3 - C   4    33.0  134.7     9.4  164.4  25.2    121.9  309.9  25.3
     7. BD (   1) C   3 - C   5    92.3  128.2   116.8  125.5  24.7    115.0  311.1  27.5
     8. BD (   1) C   3 - H  11   109.0  244.5   108.0  246.6   2.3      --     --    --
     9. BD (   1) C   4 - C   5   152.8  120.5   127.9  125.9  25.1      4.6  208.7  27.7
    10. BD (   1) C   4 - H  12    61.0  215.6    57.8  216.5   3.3      --     --    --
    11. BD (   1) C   4 - H  13    54.2   41.7    50.7   40.9   3.6      --     --    --
    12. BD (   1) C   5 -Br   6   103.1   68.8   105.5   72.6   4.4      --     --    --
    13. BD (   1) C   5 -Br   7   110.9  189.6   113.0  184.7   5.0     69.6   11.0   1.4
    47. LP (   1) O   1             --     --    134.6  195.7   --       --     --    --
    48. LP (   2) O   1             --     --     83.1  278.9   --       --     --    --
    50. LP (   2)Br   6             --     --     25.1  128.8   --       --     --    --
    51. LP (   3)Br   6             --     --     69.6  345.6   --       --     --    --
    53. LP (   2)Br   7             --     --    147.5  316.3   --       --     --    --
    54. LP (   3)Br   7             --     --     66.8  268.6   --       --     --    --


 Second Order Perturbation Theory Analysis of Fock Matrix in NBO Basis

     Threshold for printing:   0.50 kcal/mol
                                                                              E(2)  E(j)-E(i) F(i,j)
         Donor NBO (i)                     Acceptor NBO (j)                 kcal/mol   a.u.    a.u. 
 ===================================================================================================

 within unit  1
   1. BD (   1) O   1 - C   2        /129. RY*(   2) H   8                    0.75    1.64    0.031
   1. BD (   1) O   1 - C   2        /157. BD*(   1) C   3 - C   4            2.52    1.15    0.048
   2. BD (   1) O   1 - H   8        / 66. RY*(   3) C   2                    0.98    1.82    0.038
   2. BD (   1) O   1 - H   8        / 73. RY*(   1) C   3                    0.51    1.43    0.024
   2. BD (   1) O   1 - H   8        /154. BD*(   1) C   2 - C   3            3.11    1.11    0.053
   3. BD (   1) C   2 - C   3        / 56. RY*(   2) O   1                    0.71    2.00    0.034
   3. BD (   1) C   2 - C   3        / 91. RY*(   1) C   5                    0.64    1.26    0.025
   3. BD (   1) C   2 - C   3        / 92. RY*(   2) C   5                    0.64    1.41    0.027
   3. BD (   1) C   2 - C   3        /153. BD*(   1) O   1 - H   8            1.92    1.07    0.041
   3. BD (   1) C   2 - C   3        /155. BD*(   1) C   2 - H   9            0.57    1.06    0.022
   3. BD (   1) C   2 - C   3        /156. BD*(   1) C   2 - H  10            0.51    1.06    0.021
   3. BD (   1) C   2 - C   3        /157. BD*(   1) C   3 - C   4            0.98    0.96    0.027
   3. BD (   1) C   2 - C   3        /158. BD*(   1) C   3 - C   5            1.51    0.96    0.034
   3. BD (   1) C   2 - C   3        /159. BD*(   1) C   3 - H  11            0.78    1.10    0.026
   3. BD (   1) C   2 - C   3        /161. BD*(   1) C   4 - H  12            0.95    1.09    0.029
   3. BD (   1) C   2 - C   3        /164. BD*(   1) C   5 -Br   7            2.00    0.70    0.034
   4. BD (   1) C   2 - H   9        / 55. RY*(   1) O   1                    0.78    1.70    0.033
   4. BD (   1) C   2 - H   9        / 76. RY*(   4) C   3                    0.52    1.20    0.022
   4. BD (   1) C   2 - H   9        /154. BD*(   1) C   2 - C   3            0.56    0.91    0.020
   4. BD (   1) C   2 - H   9        /158. BD*(   1) C   3 - C   5            5.41    0.83    0.060
   5. BD (   1) C   2 - H  10        / 73. RY*(   1) C   3                    0.67    1.24    0.026
   5. BD (   1) C   2 - H  10        /159. BD*(   1) C   3 - H  11            3.66    0.97    0.053
   6. BD (   1) C   3 - C   4        / 65. RY*(   2) C   2                    0.50    1.29    0.023
   6. BD (   1) C   3 - C   4        / 66. RY*(   3) C   2                    0.51    1.67    0.026
   6. BD (   1) C   3 - C   4        / 94. RY*(   4) C   5                    1.56    1.36    0.042
   6. BD (   1) C   3 - C   4        /152. BD*(   1) O   1 - C   2            2.66    0.85    0.043
   6. BD (   1) C   3 - C   4        /154. BD*(   1) C   2 - C   3            0.92    0.95    0.027
   6. BD (   1) C   3 - C   4        /158. BD*(   1) C   3 - C   5            4.94    0.87    0.059
   6. BD (   1) C   3 - C   4        /159. BD*(   1) C   3 - H  11            0.64    1.01    0.023
   6. BD (   1) C   3 - C   4        /160. BD*(   1) C   4 - C   5            5.56    0.86    0.062
   6. BD (   1) C   3 - C   4        /161. BD*(   1) C   4 - H  12            0.53    1.00    0.021
   6. BD (   1) C   3 - C   4        /163. BD*(   1) C   5 -Br   6            7.36    0.60    0.060
   6. BD (   1) C   3 - C   4        /164. BD*(   1) C   5 -Br   7            6.08    0.61    0.054
   7. BD (   1) C   3 - C   5        / 64. RY*(   1) C   2                    1.22    1.39    0.037
   7. BD (   1) C   3 - C   5        / 82. RY*(   1) C   4                    0.77    1.43    0.030
   7. BD (   1) C   3 - C   5        / 83. RY*(   2) C   4                    1.81    1.30    0.044
   7. BD (   1) C   3 - C   5        /114. RY*(   1)Br   7                    0.55    1.22    0.023
   7. BD (   1) C   3 - C   5        /154. BD*(   1) C   2 - C   3            1.97    1.00    0.040
   7. BD (   1) C   3 - C   5        /155. BD*(   1) C   2 - H   9            1.35    1.02    0.033
   7. BD (   1) C   3 - C   5        /157. BD*(   1) C   3 - C   4            4.41    0.92    0.057
   7. BD (   1) C   3 - C   5        /159. BD*(   1) C   3 - H  11            0.95    1.06    0.029
   7. BD (   1) C   3 - C   5        /160. BD*(   1) C   4 - C   5            7.53    0.91    0.074
   7. BD (   1) C   3 - C   5        /161. BD*(   1) C   4 - H  12            3.75    1.05    0.056
   7. BD (   1) C   3 - C   5        /162. BD*(   1) C   4 - H  13            2.92    1.04    0.050
   8. BD (   1) C   3 - H  11        / 91. RY*(   1) C   5                    0.93    1.14    0.029
   8. BD (   1) C   3 - H  11        /152. BD*(   1) O   1 - C   2            0.51    0.81    0.018
   8. BD (   1) C   3 - H  11        /156. BD*(   1) C   2 - H  10            2.52    0.93    0.043
   8. BD (   1) C   3 - H  11        /158. BD*(   1) C   3 - C   5            0.51    0.83    0.019
   8. BD (   1) C   3 - H  11        /162. BD*(   1) C   4 - H  13            1.70    0.95    0.036
   8. BD (   1) C   3 - H  11        /163. BD*(   1) C   5 -Br   6            3.84    0.57    0.042
   9. BD (   1) C   4 - C   5        / 73. RY*(   1) C   3                    0.84    1.33    0.030
   9. BD (   1) C   4 - C   5        / 74. RY*(   2) C   3                    0.83    1.43    0.031
   9. BD (   1) C   4 - C   5        / 75. RY*(   3) C   3                    0.81    1.39    0.030
   9. BD (   1) C   4 - C   5        /100. RY*(   1)Br   6                    0.55    1.21    0.023
   9. BD (   1) C   4 - C   5        /114. RY*(   1)Br   7                    0.53    1.21    0.023
   9. BD (   1) C   4 - C   5        /154. BD*(   1) C   2 - C   3            5.22    1.00    0.065
   9. BD (   1) C   4 - C   5        /157. BD*(   1) C   3 - C   4            5.40    0.92    0.063
   9. BD (   1) C   4 - C   5        /158. BD*(   1) C   3 - C   5            7.85    0.92    0.076
   9. BD (   1) C   4 - C   5        /159. BD*(   1) C   3 - H  11            3.02    1.05    0.051
   9. BD (   1) C   4 - C   5        /161. BD*(   1) C   4 - H  12            0.84    1.05    0.027
   9. BD (   1) C   4 - C   5        /162. BD*(   1) C   4 - H  13            0.71    1.04    0.024
  10. BD (   1) C   4 - H  12        / 73. RY*(   1) C   3                    0.53    1.26    0.023
  10. BD (   1) C   4 - H  12        / 91. RY*(   1) C   5                    1.16    1.15    0.033
  10. BD (   1) C   4 - H  12        /154. BD*(   1) C   2 - C   3            1.54    0.93    0.034
  10. BD (   1) C   4 - H  12        /163. BD*(   1) C   5 -Br   6            2.89    0.58    0.037
  11. BD (   1) C   4 - H  13        / 73. RY*(   1) C   3                    0.54    1.26    0.023
  11. BD (   1) C   4 - H  13        / 91. RY*(   1) C   5                    1.18    1.15    0.033
  11. BD (   1) C   4 - H  13        /159. BD*(   1) C   3 - H  11            1.79    0.99    0.038
  11. BD (   1) C   4 - H  13        /164. BD*(   1) C   5 -Br   7            3.15    0.59    0.039
  12. BD (   1) C   5 -Br   6        / 83. RY*(   2) C   4                    0.62    1.37    0.026
  12. BD (   1) C   5 -Br   6        /159. BD*(   1) C   3 - H  11            1.01    1.13    0.030
  12. BD (   1) C   5 -Br   6        /161. BD*(   1) C   4 - H  12            0.97    1.12    0.029
  12. BD (   1) C   5 -Br   6        /164. BD*(   1) C   5 -Br   7            0.62    0.73    0.019
  13. BD (   1) C   5 -Br   7        / 82. RY*(   1) C   4                    0.76    1.50    0.030
  13. BD (   1) C   5 -Br   7        /154. BD*(   1) C   2 - C   3            1.36    1.07    0.034
  13. BD (   1) C   5 -Br   7        /162. BD*(   1) C   4 - H  13            1.07    1.11    0.031
  13. BD (   1) C   5 -Br   7        /163. BD*(   1) C   5 -Br   6            0.56    0.72    0.018
  14. CR (   1) O   1                / 65. RY*(   2) C   2                    0.99   19.70    0.125
  14. CR (   1) O   1                / 66. RY*(   3) C   2                    0.57   20.08    0.096
  14. CR (   1) O   1                / 68. RY*(   5) C   2                    1.13   20.24    0.135
  15. CR (   1) C   2                / 75. RY*(   3) C   3                    1.05   10.94    0.096
  15. CR (   1) C   2                /132. RY*(   1) H   9                    0.53   10.49    0.067
  15. CR (   1) C   2                /136. RY*(   1) H  10                    0.64   10.52    0.073
  15. CR (   1) C   2                /152. BD*(   1) O   1 - C   2            0.96   10.44    0.090
  16. CR (   1) C   3                / 83. RY*(   2) C   4                    0.60   10.80    0.072
  16. CR (   1) C   3                / 91. RY*(   1) C   5                    1.72   10.72    0.121
  16. CR (   1) C   3                / 93. RY*(   3) C   5                    0.84   10.79    0.085
  16. CR (   1) C   3                /140. RY*(   1) H  11                    0.76   10.44    0.080
  16. CR (   1) C   3                /158. BD*(   1) C   3 - C   5            0.61   10.42    0.072
  16. CR (   1) C   3                /163. BD*(   1) C   5 -Br   6            0.79   10.15    0.082
  16. CR (   1) C   3                /164. BD*(   1) C   5 -Br   7            0.61   10.15    0.071
  17. CR (   1) C   4                / 73. RY*(   1) C   3                    1.05   10.83    0.095
  17. CR (   1) C   4                / 91. RY*(   1) C   5                    1.99   10.72    0.131
  17. CR (   1) C   4                / 93. RY*(   3) C   5                    0.70   10.79    0.078
  17. CR (   1) C   4                /144. RY*(   1) H  12                    0.79   10.44    0.081
  17. CR (   1) C   4                /148. RY*(   1) H  13                    0.78   10.46    0.081
  17. CR (   1) C   4                /160. BD*(   1) C   4 - C   5            0.58   10.41    0.070
  17. CR (   1) C   4                /163. BD*(   1) C   5 -Br   6            0.69   10.15    0.076
  17. CR (   1) C   4                /164. BD*(   1) C   5 -Br   7            0.68   10.16    0.075
  18. CR (   1) C   5                / 74. RY*(   2) C   3                    0.56   11.03    0.070
  18. CR (   1) C   5                / 76. RY*(   4) C   3                    0.73   10.88    0.079
  18. CR (   1) C   5                / 83. RY*(   2) C   4                    0.62   10.90    0.074
  18. CR (   1) C   5                /154. BD*(   1) C   2 - C   3            0.65   10.60    0.075
  18. CR (   1) C   5                /158. BD*(   1) C   3 - C   5            1.12   10.52    0.098
  18. CR (   1) C   5                /160. BD*(   1) C   4 - C   5            0.93   10.50    0.089
  18. CR (   1) C   5                /163. BD*(   1) C   5 -Br   6            1.13   10.25    0.098
  18. CR (   1) C   5                /164. BD*(   1) C   5 -Br   7            1.08   10.25    0.096
  21. CR (   3)Br   6                / 91. RY*(   1) C   5                    0.95   12.08    0.096
  21. CR (   3)Br   6                / 92. RY*(   2) C   5                    1.41   12.22    0.117
  35. CR (   3)Br   7                / 91. RY*(   1) C   5                    0.75   12.07    0.085
  35. CR (   3)Br   7                / 92. RY*(   2) C   5                    0.97   12.22    0.098
  35. CR (   3)Br   7                / 94. RY*(   4) C   5                    0.92   12.27    0.095
  47. LP (   1) O   1                / 65. RY*(   2) C   2                    1.55    1.32    0.041
  47. LP (   1) O   1                /130. RY*(   3) H   8                    0.91    2.07    0.039
  47. LP (   1) O   1                /154. BD*(   1) C   2 - C   3            0.90    0.98    0.027
  47. LP (   1) O   1                /155. BD*(   1) C   2 - H   9            1.11    1.00    0.030
  47. LP (   1) O   1                /156. BD*(   1) C   2 - H  10            1.60    1.00    0.036
  47. LP (   1) O   1                /157. BD*(   1) C   3 - C   4            0.62    0.90    0.021
  48. LP (   2) O   1                / 67. RY*(   4) C   2                    1.18    2.49    0.049
  48. LP (   2) O   1                /128. RY*(   1) H   8                    2.26    1.92    0.059
  48. LP (   2) O   1                /155. BD*(   1) C   2 - H   9            7.68    0.72    0.067
  48. LP (   2) O   1                /156. BD*(   1) C   2 - H  10            6.20    0.72    0.060
  49. LP (   1)Br   6                / 91. RY*(   1) C   5                    1.31    1.61    0.041
  49. LP (   1)Br   6                / 92. RY*(   2) C   5                    2.15    1.76    0.055
  49. LP (   1)Br   6                / 93. RY*(   3) C   5                    0.60    1.69    0.029
  49. LP (   1)Br   6                /158. BD*(   1) C   3 - C   5            0.74    1.31    0.028
  49. LP (   1)Br   6                /160. BD*(   1) C   4 - C   5            0.65    1.30    0.026
  49. LP (   1)Br   6                /164. BD*(   1) C   5 -Br   7            0.50    1.05    0.021
  50. LP (   2)Br   6                /158. BD*(   1) C   3 - C   5            2.58    0.62    0.036
  50. LP (   2)Br   6                /160. BD*(   1) C   4 - C   5            3.39    0.61    0.041
  51. LP (   3)Br   6                / 91. RY*(   1) C   5                    0.57    0.93    0.021
  51. LP (   3)Br   6                /156. BD*(   1) C   2 - H  10            0.64    0.73    0.019
  51. LP (   3)Br   6                /158. BD*(   1) C   3 - C   5            1.76    0.63    0.030
  51. LP (   3)Br   6                /160. BD*(   1) C   4 - C   5            0.52    0.62    0.016
  51. LP (   3)Br   6                /164. BD*(   1) C   5 -Br   7            6.48    0.37    0.044
  52. LP (   1)Br   7                / 91. RY*(   1) C   5                    1.02    1.61    0.036
  52. LP (   1)Br   7                / 92. RY*(   2) C   5                    1.43    1.76    0.045
  52. LP (   1)Br   7                / 94. RY*(   4) C   5                    1.49    1.81    0.046
  52. LP (   1)Br   7                /158. BD*(   1) C   3 - C   5            0.65    1.31    0.026
  52. LP (   1)Br   7                /160. BD*(   1) C   4 - C   5            0.63    1.30    0.026
  52. LP (   1)Br   7                /163. BD*(   1) C   5 -Br   6            0.56    1.05    0.022
  53. LP (   2)Br   7                /158. BD*(   1) C   3 - C   5            2.65    0.62    0.036
  53. LP (   2)Br   7                /160. BD*(   1) C   4 - C   5            3.01    0.60    0.038
  54. LP (   3)Br   7                / 91. RY*(   1) C   5                    0.74    0.93    0.024
  54. LP (   3)Br   7                /158. BD*(   1) C   3 - C   5            0.94    0.63    0.022
  54. LP (   3)Br   7                /160. BD*(   1) C   4 - C   5            0.94    0.62    0.022
  54. LP (   3)Br   7                /163. BD*(   1) C   5 -Br   6            6.70    0.36    0.044


 Natural Bond Orbitals (Summary):

                                                            Principal Delocalizations
           NBO                        Occupancy    Energy   (geminal,vicinal,remote)
 ====================================================================================
 Molecular unit  1  (C4H6OBr2)
     1. BD (   1) O   1 - C   2          1.99347    -0.82958  157(v),129(v)
     2. BD (   1) O   1 - H   8          1.98700    -0.69776  154(v),66(v),73(r)
     3. BD (   1) C   2 - C   3          1.97618    -0.63690  164(v),153(v),158(g),157(g)
                                                    161(v),159(g),56(v),92(v)
                                                    91(v),155(g),156(g)
     4. BD (   1) C   2 - H   9          1.98163    -0.50362  158(v),55(v),154(g),76(v)
     5. BD (   1) C   2 - H  10          1.98619    -0.51017  159(v),73(v)
     6. BD (   1) C   3 - C   4          1.93076    -0.54468  163(v),164(v),160(g),158(g)
                                                    152(v),94(v),154(g),159(g)
                                                    161(g),66(v),65(v)
     7. BD (   1) C   3 - C   5          1.95512    -0.59634  160(g),157(g),161(v),162(v)
                                                    154(g),83(v),155(v),64(v)
                                                    159(g),82(v),114(v)
     8. BD (   1) C   3 - H  11          1.96638    -0.50831  163(v),156(v),162(v),91(v)
                                                    158(g),152(v)
     9. BD (   1) C   4 - C   5          1.96125    -0.59250  158(g),157(g),154(v),159(v)
                                                    161(g),73(v),74(v),75(v)
                                                    162(g),100(v),114(v)
    10. BD (   1) C   4 - H  12          1.97963    -0.52284  163(v),154(v),91(v),73(v)
    11. BD (   1) C   4 - H  13          1.97841    -0.52360  164(v),159(v),91(v),73(v)
    12. BD (   1) C   5 -Br   6          1.98627    -0.66743  159(v),161(v),164(g),83(v)
    13. BD (   1) C   5 -Br   7          1.98496    -0.66405  154(v),162(v),82(v),163(g)
    14. CR (   1) O   1                  1.99974   -18.95411  68(v),65(v),66(v)
    15. CR (   1) C   2                  1.99904   -10.13740  75(v),152(g),136(v),132(v)
    16. CR (   1) C   3                  1.99876   -10.09111  91(v),93(v),163(v),140(v)
                                                    164(v),158(g),83(v)
    17. CR (   1) C   4                  1.99888   -10.09310  91(v),73(v),144(v),148(v)
                                                    163(v),164(v),93(v),160(g)
    18. CR (   1) C   5                  1.99858   -10.19089  163(g),158(g),164(g),160(g)
                                                    76(v),154(v),83(v),74(v)
    19. CR (   1)Br   6                  2.00000  -400.68422   
    20. CR (   2)Br   6                  2.00000  -141.40566   
    21. CR (   3)Br   6                  1.99976   -11.45133  92(v),91(v)
    22. CR (   4)Br   6                  2.00000   -56.12382   
    23. CR (   5)Br   6                  1.99996    -6.68553   
    24. CR (   6)Br   6                  2.00000   -56.12639   
    25. CR (   7)Br   6                  1.99984    -6.69262   
    26. CR (   8)Br   6                  2.00000   -56.12342   
    27. CR (   9)Br   6                  1.99998    -6.68431   
    28. CR (  10)Br   6                  1.99990    -2.63582   
    29. CR (  11)Br   6                  1.99998    -2.62725   
    30. CR (  12)Br   6                  1.99993    -2.63465   
    31. CR (  13)Br   6                  1.99989    -2.63580   
    32. CR (  14)Br   6                  1.99995    -2.62932   
    33. CR (   1)Br   7                  2.00000  -400.32044   
    34. CR (   2)Br   7                  2.00000  -141.76762   
    35. CR (   3)Br   7                  1.99976   -11.44542  92(v),94(v),91(v)
    36. CR (   4)Br   7                  2.00000   -56.11983   
    37. CR (   5)Br   7                  1.99983    -6.69528   
    38. CR (   6)Br   7                  2.00000   -56.11680   
    39. CR (   7)Br   7                  1.99998    -6.68695   
    40. CR (   8)Br   7                  2.00000   -56.11706   
    41. CR (   9)Br   7                  1.99997    -6.68755   
    42. CR (  10)Br   7                  1.99994    -2.63292   
    43. CR (  11)Br   7                  1.99990    -2.63362   
    44. CR (  12)Br   7                  1.99999    -2.62492   
    45. CR (  13)Br   7                  1.99987    -2.63287   
    46. CR (  14)Br   7                  1.99996    -2.62807   
    47. LP (   1) O   1                  1.98031    -0.57610  156(v),65(v),155(v),130(v)
                                                    154(v),157(r)
    48. LP (   2) O   1                  1.95717    -0.29617  155(v),156(v),128(v),67(v)
    49. LP (   1)Br   6                  1.99244    -0.98725  92(v),91(v),158(v),160(v)
                                                    93(v),164(v)
    50. LP (   2)Br   6                  1.97150    -0.29231  160(v),158(v)
    51. LP (   3)Br   6                  1.95433    -0.30299  164(v),158(v),156(r),91(v)
                                                    160(v)
    52. LP (   1)Br   7                  1.99235    -0.98559  94(v),92(v),91(v),158(v)
                                                    160(v),163(v)
    53. LP (   2)Br   7                  1.97289    -0.29040  160(v),158(v)
    54. LP (   3)Br   7                  1.95800    -0.30316  163(v),158(v),160(v),91(v)
    55. RY*(   1) O   1                  0.00176     1.19402   
    56. RY*(   2) O   1                  0.00143     1.36480   
    57. RY*(   3) O   1                  0.00010     1.59013   
    58. RY*(   4) O   1                  0.00004     1.27530   
    59. RY*(   5) O   1                  0.00002     2.95930   
    60. RY*(   6) O   1                  0.00000     2.67859   
    61. RY*(   7) O   1                  0.00000     2.70629   
    62. RY*(   8) O   1                  0.00000     3.05611   
    63. RY*(   9) O   1                  0.00000     2.82472   
    64. RY*(   1) C   2                  0.00450     0.79748   
    65. RY*(   2) C   2                  0.00325     0.74266   
    66. RY*(   3) C   2                  0.00273     1.12659   
    67. RY*(   4) C   2                  0.00158     2.19625   
    68. RY*(   5) C   2                  0.00071     1.28417   
    69. RY*(   6) C   2                  0.00030     1.69671   
    70. RY*(   7) C   2                  0.00013     2.09356   
    71. RY*(   8) C   2                  0.00007     1.49094   
    72. RY*(   9) C   2                  0.00002     2.15620   
    73. RY*(   1) C   3                  0.00644     0.73422   
    74. RY*(   2) C   3                  0.00449     0.84053   
    75. RY*(   3) C   3                  0.00298     0.79978   
    76. RY*(   4) C   3                  0.00139     0.69270   
    77. RY*(   5) C   3                  0.00042     2.16072   
    78. RY*(   6) C   3                  0.00024     2.00853   
    79. RY*(   7) C   3                  0.00021     2.15904   
    80. RY*(   8) C   3                  0.00016     2.15260   
    81. RY*(   9) C   3                  0.00006     2.12951   
    82. RY*(   1) C   4                  0.00503     0.83525   
    83. RY*(   2) C   4                  0.00415     0.70523   
    84. RY*(   3) C   4                  0.00104     0.66847   
    85. RY*(   4) C   4                  0.00075     0.59689   
    86. RY*(   5) C   4                  0.00013     2.31485   
    87. RY*(   6) C   4                  0.00008     1.90077   
    88. RY*(   7) C   4                  0.00007     2.05669   
    89. RY*(   8) C   4                  0.00002     2.16538   
    90. RY*(   9) C   4                  0.00002     2.31070   
    91. RY*(   1) C   5                  0.01374     0.62697   
    92. RY*(   2) C   5                  0.00694     0.77232   
    93. RY*(   3) C   5                  0.00590     0.70177   
    94. RY*(   4) C   5                  0.00350     0.81970   
    95. RY*(   5) C   5                  0.00152     1.95696   
    96. RY*(   6) C   5                  0.00087     1.86152   
    97. RY*(   7) C   5                  0.00081     1.88441   
    98. RY*(   8) C   5                  0.00018     2.04084   
    99. RY*(   9) C   5                  0.00010     1.98766   
   100. RY*(   1)Br   6                  0.00246     0.61445   
   101. RY*(   2)Br   6                  0.00134     0.68795   
   102. RY*(   3)Br   6                  0.00101     0.58995   
   103. RY*(   4)Br   6                  0.00022     0.85874   
   104. RY*(   5)Br   6                  0.00012     0.73979   
   105. RY*(   6)Br   6                  0.00010     0.94264   
   106. RY*(   7)Br   6                  0.00005     0.80617   
   107. RY*(   8)Br   6                  0.00002     0.78454   
   108. RY*(   9)Br   6                  0.00002     0.84457   
   109. RY*(  10)Br   6                  0.00000     3.40480   
   110. RY*(  11)Br   6                  0.00000     3.41558   
   111. RY*(  12)Br   6                  0.00000     3.31475   
   112. RY*(  13)Br   6                  0.00000     3.41734   
   113. RY*(  14)Br   6                  0.00000     3.37267   
   114. RY*(   1)Br   7                  0.00253     0.61921   
   115. RY*(   2)Br   7                  0.00135     0.69292   
   116. RY*(   3)Br   7                  0.00090     0.58128   
   117. RY*(   4)Br   7                  0.00021     1.04287   
   118. RY*(   5)Br   7                  0.00014     0.74253   
   119. RY*(   6)Br   7                  0.00007     0.78734   
   120. RY*(   7)Br   7                  0.00004     0.82660   
   121. RY*(   8)Br   7                  0.00001     0.88200   
   122. RY*(   9)Br   7                  0.00000     3.30243   
   123. RY*(  10)Br   7                  0.00000     3.40435   
   124. RY*(  11)Br   7                  0.00000     3.29845   
   125. RY*(  12)Br   7                  0.00000     3.41533   
   126. RY*(  13)Br   7                  0.00001     0.80229   
   127. RY*(  14)Br   7                  0.00000     3.33986   
   128. RY*(   1) H   8                  0.00166     1.62769   
   129. RY*(   2) H   8                  0.00158     0.81060   
   130. RY*(   3) H   8                  0.00094     1.49804   
   131. RY*(   4) H   8                  0.00002     2.28748   
   132. RY*(   1) H   9                  0.00288     0.35139   
   133. RY*(   2) H   9                  0.00026     1.75580   
   134. RY*(   3) H   9                  0.00013     1.91775   
   135. RY*(   4) H   9                  0.00003     2.23986   
   136. RY*(   1) H  10                  0.00341     0.38476   
   137. RY*(   2) H  10                  0.00026     1.77376   
   138. RY*(   3) H  10                  0.00013     1.90596   
   139. RY*(   4) H  10                  0.00003     2.19743   
   140. RY*(   1) H  11                  0.00380     0.34809   
   141. RY*(   2) H  11                  0.00017     1.74437   
   142. RY*(   3) H  11                  0.00010     2.05113   
   143. RY*(   4) H  11                  0.00004     2.24656   
   144. RY*(   1) H  12                  0.00202     0.34984   
   145. RY*(   2) H  12                  0.00017     1.68439   
   146. RY*(   3) H  12                  0.00011     1.99274   
   147. RY*(   4) H  12                  0.00003     2.17452   
   148. RY*(   1) H  13                  0.00216     0.36283   
   149. RY*(   2) H  13                  0.00018     1.67075   
   150. RY*(   3) H  13                  0.00011     1.98141   
   151. RY*(   4) H  13                  0.00003     2.17802   
   152. BD*(   1) O   1 - C   2          0.01515     0.30549   
   153. BD*(   1) O   1 - H   8          0.00547     0.43009   
   154. BD*(   1) C   2 - C   3          0.02898     0.40802   
   155. BD*(   1) C   2 - H   9          0.03093     0.42332   
   156. BD*(   1) C   2 - H  10          0.03060     0.42584   
   157. BD*(   1) C   3 - C   4          0.02423     0.32450   
   158. BD*(   1) C   3 - C   5          0.06640     0.32486   
   159. BD*(   1) C   3 - H  11          0.02300     0.46188   
   160. BD*(   1) C   4 - C   5          0.05470     0.31396   
   161. BD*(   1) C   4 - H  12          0.01392     0.45260   
   162. BD*(   1) C   4 - H  13          0.01434     0.44450   
   163. BD*(   1) C   5 -Br   6          0.07382     0.06015   
   164. BD*(   1) C   5 -Br   7          0.07001     0.06299   
       -------------------------------
              Total Lewis  107.43968  ( 99.4812%)
        Valence non-Lewis    0.45154  (  0.4181%)
        Rydberg non-Lewis    0.10878  (  0.1007%)
       -------------------------------
            Total unit  1  108.00000  (100.0000%)
           Charge unit  1    0.00000
 Unable to Open any file for archive entry.
 1\1\GINC-COMPUTE-0-13\SP\RB3LYP\def2SVP\C4H6Br2O1\ZAHRT2\08-Jan-2021\0
 \\# b3lyp/def2svp geom=NewRedundant pop=NBO\\39\\0,1\O,0,2.050065081,-
 0.1442957975,-0.8774035088\C,0,1.1678907025,-0.5671375366,0.136312172\
 C,0,-0.2394221622,-0.3518231233,-0.3534212059\C,0,-1.4019125152,-0.225
 6109087,0.6111472472\C,0,-0.9606549419,0.9550652001,-0.198663639\Br,0,
 -0.1106289053,2.4359506219,0.7107416952\Br,0,-2.0912170972,1.529161224
 6,-1.6590712513\H,0,2.9544299726,-0.2241453461,-0.5507766283\H,0,1.287
 6619432,-1.6462873566,0.3676630911\H,0,1.318215662,-0.010058795,1.0804
 168183\H,0,-0.4431388861,-0.8601761877,-1.3013003104\H,0,-2.3546458337
 ,-0.6939599267,0.3531652295\H,0,-1.1766430196,-0.1966820685,1.68119029
 04\\Version=ES64L-G16RevC.01\State=1-A\HF=-5378.7777149\RMSD=9.671e-09
 \Dipole=0.4224485,-0.8831576,0.6751106\Quadrupole=2.5310029,-0.0288394
 ,-2.5021635,-1.2150239,2.5399062,-1.6279703\PG=C01 [X(C4H6Br2O1)]\\@
 The archive entry for this job was punched.


 THE WISE MAN HAS THE POWER TO REASON AWAY
 WHAT A FOOL BELIEVES.
                     - DOOBIE BROTHERS
 File lengths (MBytes):  RWF=     19 Int=      0 D2E=      0 Chk=      3 Scr=      1
 Normal termination of Gaussian 16
