# Supplementary material for: Machine-Learning-Guided Discovery of Electrochemical Reactions
Source: J Am Chem Soc. 2022 Dec 2;144(49):22599–610. doi: 10.1021/jacs.2c08997 (PMC9756344; doi:10.1021/jacs.2c08997)
Supplement: Supplementary file 3 — ja2c08997_si_003.zip [file ja2c08997_si_003.zip › Oxidation Site Selectivity/Nlogs_notimes/45.log]

 Entering Gaussian System, Link 0=g16
 Input=45.com
 Output=45.log
 Initial command:
  
 Copyright (c) 1988-2019, Gaussian, Inc.  All Rights Reserved.
  
 This is part of the Gaussian(R) 16 program.  It is based on
 the Gaussian(R) 09 system (copyright 2009, Gaussian, Inc.),
 the Gaussian(R) 03 system (copyright 2003, Gaussian, Inc.),
 the Gaussian(R) 98 system (copyright 1998, Gaussian, Inc.),
 the Gaussian(R) 94 system (copyright 1995, Gaussian, Inc.),
 the Gaussian 92(TM) system (copyright 1992, Gaussian, Inc.),
 the Gaussian 90(TM) system (copyright 1990, Gaussian, Inc.),
 the Gaussian 88(TM) system (copyright 1988, Gaussian, Inc.),
 the Gaussian 86(TM) system (copyright 1986, Carnegie Mellon
 University), and the Gaussian 82(TM) system (copyright 1983,
 Carnegie Mellon University). Gaussian is a federally registered
 trademark of Gaussian, Inc.
  
 This software contains proprietary and confidential information,
 including trade secrets, belonging to Gaussian, Inc.
  
 This software is provided under written license and may be
 used, copied, transmitted, or stored only in accord with that
 written license.
  
 The following legend is applicable only to US Government
 contracts under FAR:
  
                    RESTRICTED RIGHTS LEGEND
  
 Use, reproduction and disclosure by the US Government is
 subject to restrictions as set forth in subparagraphs (a)
 and (c) of the Commercial Computer Software - Restricted
 Rights clause in FAR 52.227-19.
  
 Gaussian, Inc.
 340 Quinnipiac St., Bldg. 40, Wallingford CT 06492
  
  
 ---------------------------------------------------------------
 Warning -- This program may not be used in any manner that
 competes with the business of Gaussian, Inc. or will provide
 assistance to any competitor of Gaussian, Inc.  The licensee
 of this program is prohibited from giving any competitor of
 Gaussian, Inc. access to this program.  By using this program,
 the user acknowledges that Gaussian, Inc. is engaged in the
 business of creating and licensing software in the field of
 computational chemistry and represents and warrants to the
 licensee that it is not a competitor of Gaussian, Inc. and that
 it will not use this program in any manner prohibited above.
 ---------------------------------------------------------------
  

 Cite this work as:
 Gaussian 16, Revision C.01,
 M. J. Frisch, G. W. Trucks, H. B. Schlegel, G. E. Scuseria, 
 M. A. Robb, J. R. Cheeseman, G. Scalmani, V. Barone, 
 G. A. Petersson, H. Nakatsuji, X. Li, M. Caricato, A. V. Marenich, 
 J. Bloino, B. G. Janesko, R. Gomperts, B. Mennucci, H. P. Hratchian, 
 J. V. Ortiz, A. F. Izmaylov, J. L. Sonnenberg, D. Williams-Young, 
 F. Ding, F. Lipparini, F. Egidi, J. Goings, B. Peng, A. Petrone, 
 T. Henderson, D. Ranasinghe, V. G. Zakrzewski, J. Gao, N. Rega, 
 G. Zheng, W. Liang, M. Hada, M. Ehara, K. Toyota, R. Fukuda, 
 J. Hasegawa, M. Ishida, T. Nakajima, Y. Honda, O. Kitao, H. Nakai, 
 T. Vreven, K. Throssell, J. A. Montgomery, Jr., J. E. Peralta, 
 F. Ogliaro, M. J. Bearpark, J. J. Heyd, E. N. Brothers, K. N. Kudin, 
 V. N. Staroverov, T. A. Keith, R. Kobayashi, J. Normand, 
 K. Raghavachari, A. P. Rendell, J. C. Burant, S. S. Iyengar, 
 J. Tomasi, M. Cossi, J. M. Millam, M. Klene, C. Adamo, R. Cammi, 
 J. W. Ochterski, R. L. Martin, K. Morokuma, O. Farkas, 
 J. B. Foresman, and D. J. Fox, Gaussian, Inc., Wallingford CT, 2019.
 
 ******************************************
 Gaussian 16:  ES64L-G16RevC.01  3-Jul-2019
                 8-Jan-2021 
 ******************************************
 %nprocshared=16
 Will use up to   16 processors via shared memory.
 %mem=7GB
 -----------------------------------------
 # b3lyp/def2svp geom=NewRedundant pop=NBO
 -----------------------------------------
 1/29=4000,38=1,172=1/1;
 2/12=2,17=6,18=5,40=1/2;
 3/5=43,7=101,11=2,25=1,30=1,74=-5/1,2,3;
 4//1;
 5/5=2,38=5/2;
 6/7=2,8=2,9=2,10=2,28=1,40=1/1,7;
 99/5=1,9=1/99;
 --
 45
 --
 Symbolic Z-matrix:
 Charge =  0 Multiplicity = 1
 C                     2.72375   1.3436    0.65021 
 C                     1.55104   0.80011  -0.16534 
 C                     0.81156  -0.30234   0.59103 
 C                    -0.44321  -0.93747  -0.06613 
 C                    -1.18375  -1.73968   1.02011 
 C                    -0.03459  -1.91396  -1.18412 
 C                    -1.37583   0.12784  -0.68287 
 C                    -1.95516   1.16559   0.26663 
 O                    -2.69183   2.0923   -0.51038 
 O                     2.00708   0.27834  -1.40784 
 H                     2.38445   1.7732    1.60616 
 H                     3.25082   2.13884   0.0964 
 H                     3.44617   0.53976   0.86327 
 H                     0.84543   1.63417  -0.3506 
 H                     0.52495   0.12458   1.56686 
 H                     1.53258  -1.10825   0.81447 
 H                    -0.53794  -2.53903   1.4185 
 H                    -2.0894   -2.21462   0.60919 
 H                    -1.48773  -1.10925   1.87047 
 H                     0.50293  -1.39373  -1.98583 
 H                     0.62906  -2.70048  -0.78937 
 H                    -0.92521  -2.40588  -1.60841 
 H                    -2.2213   -0.38039  -1.17669 
 H                    -0.83972   0.6635   -1.4828 
 H                    -1.14328   1.67273   0.82665 
 H                    -2.60132   0.67357   1.01988 
 H                    -3.11309   2.72261   0.08615 
 H                     2.43351   0.99436  -1.8956 
 
                          Input orientation:                          
 ---------------------------------------------------------------------
 Center     Atomic      Atomic             Coordinates (Angstroms)
 Number     Number       Type             X           Y           Z
 ---------------------------------------------------------------------
      1          6           0        2.723752    1.343598    0.650208
      2          6           0        1.551042    0.800105   -0.165336
      3          6           0        0.811564   -0.302339    0.591034
      4          6           0       -0.443206   -0.937470   -0.066132
      5          6           0       -1.183754   -1.739681    1.020111
      6          6           0       -0.034585   -1.913962   -1.184117
      7          6           0       -1.375826    0.127836   -0.682871
      8          6           0       -1.955165    1.165594    0.266628
      9          8           0       -2.691831    2.092298   -0.510383
     10          8           0        2.007084    0.278337   -1.407837
     11          1           0        2.384452    1.773202    1.606157
     12          1           0        3.250818    2.138843    0.096401
     13          1           0        3.446174    0.539757    0.863267
     14          1           0        0.845426    1.634165   -0.350598
     15          1           0        0.524953    0.124582    1.566863
     16          1           0        1.532579   -1.108253    0.814465
     17          1           0       -0.537937   -2.539034    1.418504
     18          1           0       -2.089403   -2.214616    0.609194
     19          1           0       -1.487727   -1.109251    1.870468
     20          1           0        0.502935   -1.393731   -1.985831
     21          1           0        0.629059   -2.700483   -0.789369
     22          1           0       -0.925205   -2.405875   -1.608409
     23          1           0       -2.221299   -0.380388   -1.176694
     24          1           0       -0.839716    0.663497   -1.482804
     25          1           0       -1.143277    1.672734    0.826651
     26          1           0       -2.601320    0.673569    1.019880
     27          1           0       -3.113090    2.722613    0.086150
     28          1           0        2.433506    0.994355   -1.895600
 ---------------------------------------------------------------------
                    Distance matrix (angstroms):
                    1          2          3          4          5
     1  C    0.000000
     2  C    1.528315   0.000000
     3  C    2.523702   1.527844   0.000000
     4  C    3.968128   2.646892   1.552323   0.000000
     5  C    4.991197   3.915981   2.496268   1.540091   0.000000
     6  C    4.645952   3.304283   2.542530   1.539609   2.491904
     7  C    4.479030   3.047350   2.567597   1.544352   2.534691
     8  C    4.697987   3.551572   3.148786   2.611442   3.098942
     9  O    5.588924   4.448684   4.384197   3.799101   4.393265
    10  O    2.425685   1.422683   2.400404   3.046683   4.488739
    11  H    1.101600   2.186247   2.795053   4.259102   5.041418
    12  H    1.103139   2.179442   3.486258   4.809984   5.963357
    13  H    1.101566   2.171941   2.779281   4.263010   5.163010
    14  H    2.148058   1.108094   2.153571   2.890468   4.168844
    15  H    2.676000   2.123606   1.103018   2.175307   2.587295
    16  H    2.730833   2.145270   1.104211   2.169873   2.796330
    17  H    5.128716   4.245260   2.740194   2.185892   1.102162
    18  H    5.985736   4.789706   3.474585   2.190235   1.102096
    19  H    5.024147   4.126046   2.752234   2.207023   1.101339
    20  H    4.401557   3.037376   2.815427   2.188287   3.464144
    21  H    4.776475   3.673362   2.773070   2.186558   2.735626
    22  H    5.698666   4.300299   3.504110   2.183381   2.723928
    23  H    5.546461   4.080069   3.511298   2.169170   2.783905
    24  H    4.208395   2.733150   2.821413   2.174230   3.486863
    25  H    3.885020   3.000812   2.788876   2.846107   3.418134
    26  H    5.379776   4.320053   3.575483   2.903846   2.798798
    27  H    6.024000   5.051080   4.980778   4.532955   4.950423
    28  H    2.585992   1.951997   3.239671   3.918466   5.390816
                    6          7          8          9         10
     6  C    0.000000
     7  C    2.493814   0.000000
     8  C    3.908574   1.521224   0.000000
     9  O    4.854378   2.370809   1.416052   0.000000
    10  O    3.004103   3.462990   4.392092   5.116218   0.000000
    11  H    5.218481   4.699634   4.582117   5.509103   3.385438
    12  H    5.372042   5.104630   5.298911   5.973729   2.696497
    13  H    4.725272   5.080541   5.470110   6.478611   2.701339
    14  H    3.749450   2.704328   2.905828   3.570379   2.074963
    15  H    3.469385   2.945212   2.987525   4.305178   3.327040
    16  H    2.664489   3.496963   4.199389   5.463003   2.662032
    17  H    2.723548   3.497145   4.130329   5.459771   4.733171
    18  H    2.743835   2.768701   3.400176   4.490644   5.202349
    19  H    3.477020   2.839444   2.822361   4.167521   4.988625
    20  H    1.096501   2.746382   4.203091   4.953371   2.322144
    21  H    1.102209   3.468471   4.768637   5.837542   3.339884
    22  H    1.102364   2.734844   4.163169   4.955824   3.980395
    23  H    2.670883   1.103167   2.131681   2.603757   4.285623
    24  H    2.716752   1.101925   2.134675   2.533260   2.873715
    25  H    4.258728   2.172428   1.109044   2.088471   4.106343
    26  H    4.259230   2.167723   1.107698   2.088705   5.223735
    27  H    5.708642   3.215952   1.948761   0.964680   5.867083
    28  H    3.880205   4.090547   4.895404   5.421567   0.965625
                   11         12         13         14         15
    11  H    0.000000
    12  H    1.778664   0.000000
    13  H    1.789002   1.784187   0.000000
    14  H    2.493356   2.498083   3.071658   0.000000
    15  H    2.485403   3.694570   3.033306   2.461342   0.000000
    16  H    3.107289   3.743207   2.525898   3.057844   1.761050
    17  H    5.212576   6.163210   5.065607   4.739093   2.871688
    18  H    6.075525   6.908946   6.188193   4.934323   3.636459
    19  H    4.834477   6.012590   5.298779   4.231202   2.380210
    20  H    5.145090   4.936157   4.529723   3.458243   3.863599
    21  H    5.369712   5.574701   4.600706   4.362168   3.680171
    22  H    6.225107   6.403126   5.821931   4.586845   4.311441
    23  H    5.796132   6.157221   6.093304   3.761072   3.914588
    24  H    4.600912   4.626339   4.887557   2.250287   3.384261
    25  H    3.614221   4.478683   4.727371   2.311351   2.393257
    26  H    5.139147   6.103062   6.051001   3.831581   3.220894
    27  H    5.782281   6.390635   6.956487   4.128598   4.709314
    28  H    3.587661   2.438427   2.973803   2.306162   4.048177
                   16         17         18         19         20
    16  H    0.000000
    17  H    2.588249   0.000000
    18  H    3.792747   1.779684   0.000000
    19  H    3.199593   1.775007   1.781757   0.000000
    20  H    2.997220   3.739603   3.758753   4.349104   0.000000
    21  H    2.433892   2.502528   3.095493   3.753336   1.776240
    22  H    3.687119   3.054490   2.511912   3.755030   1.790661
    23  H    4.311160   3.772069   2.563432   3.217850   3.017121
    24  H    3.747577   4.331842   3.771168   3.847984   2.507576
    25  H    3.859306   4.296011   4.006736   2.991260   4.474738
    26  H    4.506241   3.838914   2.961813   2.267605   4.790034
    27  H    6.065330   6.007621   5.069294   4.528661   5.857733
    28  H    3.546419   5.683098   6.085080   5.829622   3.072166
                   21         22         23         24         25
    21  H    0.000000
    22  H    1.781392   0.000000
    23  H    3.695592   2.443120   0.000000
    24  H    3.735574   3.073130   1.758457   0.000000
    25  H    4.987757   4.755221   3.064446   2.538561   0.000000
    26  H    5.009287   4.381808   2.465802   3.060519   1.778076
    27  H    6.646818   5.827501   3.466797   3.445259   2.351755
    28  H    4.258122   4.788004   4.906522   3.315698   4.545792
                   26         27         28
    26  H    0.000000
    27  H    2.309187   0.000000
    28  H    5.826869   6.138317   0.000000
 Stoichiometry    C8H18O2
 Framework group  C1[X(C8H18O2)]
 Deg. of freedom    78
 Full point group                 C1      NOp   1
 Largest Abelian subgroup         C1      NOp   1
 Largest concise Abelian subgroup C1      NOp   1
                         Standard orientation:                         
 ---------------------------------------------------------------------
 Center     Atomic      Atomic             Coordinates (Angstroms)
 Number     Number       Type             X           Y           Z
 ---------------------------------------------------------------------
      1          6           0       -2.745602   -1.265739    0.837849
      2          6           0       -1.598583   -0.699088    0.001786
      3          6           0       -0.848405    0.396567    0.757485
      4          6           0        0.384020    1.052863    0.079170
      5          6           0        1.146110    1.842827    1.159473
      6          6           0       -0.060883    2.044543   -1.011256
      7          6           0        1.308648    0.005700   -0.579265
      8          6           0        1.920335   -1.043018    0.337333
      9          8           0        2.643869   -1.950526   -0.473919
     10          8           0       -2.090575   -0.160357   -1.219581
     11          1           0       -2.378419   -1.708483    1.777357
     12          1           0       -3.280600   -2.055898    0.284367
     13          1           0       -3.468499   -0.471520    1.082969
     14          1           0       -0.891534   -1.524123   -0.215632
     15          1           0       -0.533401   -0.044259    1.718262
     16          1           0       -1.569645    1.192697    1.012972
     17          1           0        0.504608    2.630084    1.587797
     18          1           0        2.037140    2.331974    0.733541
     19          1           0        1.476811    1.200768    1.990945
     20          1           0       -0.614863    1.533413   -1.807601
     21          1           0       -0.720200    2.818886   -0.586334
     22          1           0        0.814646    2.550766   -1.449882
     23          1           0        2.137126    0.529025   -1.085954
     24          1           0        0.756244   -0.520875   -1.374128
     25          1           0        1.127131   -1.566091    0.909348
     26          1           0        2.581878   -0.558388    1.081973
     27          1           0        3.085261   -2.587261    0.100841
     28          1           0       -2.523876   -0.871584   -1.708292
 ---------------------------------------------------------------------
 Rotational constants (GHZ):           1.3896834           0.8869278           0.7000666
 Standard basis: def2SVP (5D, 7F)
 There are   240 symmetry adapted cartesian basis functions of A   symmetry.
 There are   230 symmetry adapted basis functions of A   symmetry.
   230 basis functions,   376 primitive gaussians,   240 cartesian basis functions
    41 alpha electrons       41 beta electrons
       nuclear repulsion energy       602.0311427689 Hartrees.
 NAtoms=   28 NActive=   28 NUniq=   28 SFac= 1.00D+00 NAtFMM=   60 NAOKFM=F Big=F
 Integral buffers will be    131072 words long.
 Raffenetti 2 integral format.
 Two-electron integral symmetry is turned on.
 One-electron integrals computed using PRISM.
   1 Symmetry operations used in ECPInt.
 ECPInt:  NShTT=    6555 NPrTT=   22339 LenC2=    6463 LenP2D=   17446.
 LDataN:  DoStor=T MaxTD1= 4 Len=   56
 NBasis=   230 RedAO= T EigKep=  1.01D-03  NBF=   230
 NBsUse=   230 1.00D-06 EigRej= -1.00D+00 NBFU=   230
 ExpMin= 1.22D-01 ExpMax= 2.27D+03 ExpMxC= 3.41D+02 IAcc=3 IRadAn=         5 AccDes= 0.00D+00
 Harris functional with IExCor=  402 and IRadAn=       5 diagonalized for initial guess.
 HarFok:  IExCor=  402 AccDes= 0.00D+00 IRadAn=         5 IDoV= 1 UseB2=F ITyADJ=14
 ICtDFT=  3500011 ScaDFX=  1.000000  1.000000  1.000000  1.000000
 FoFCou: FMM=F IPFlag=           0 FMFlag=      100000 FMFlg1=           0
         NFxFlg=           0 DoJE=T BraDBF=F KetDBF=T FulRan=T
         wScrn=  0.000000 ICntrl=       500 IOpCl=  0 I1Cent=   200000004 NGrid=           0
         NMat0=    1 NMatS0=      1 NMatT0=    0 NMatD0=    1 NMtDS0=    0 NMtDT0=    0
 Petite list used in FoFCou.
 Requested convergence on RMS density matrix=1.00D-08 within 128 cycles.
 Requested convergence on MAX density matrix=1.00D-06.
 Requested convergence on             energy=1.00D-06.
 No special actions if energy rises.
 Integral accuracy reduced to 1.0D-05 until final iterations.
 Initial convergence to 1.0D-05 achieved.  Increase integral accuracy.
 SCF Done:  E(RB3LYP) =  -465.787081599     A.U. after   13 cycles
            NFock= 13  Conv=0.52D-08     -V/T= 2.0110

 **********************************************************************

            Population analysis using the SCF Density.

 **********************************************************************

 Orbital symmetries:
       Occupied  (A) (A) (A) (A) (A) (A) (A) (A) (A) (A) (A) (A)
                 (A) (A) (A) (A) (A) (A) (A) (A) (A) (A) (A) (A)
                 (A) (A) (A) (A) (A) (A) (A) (A) (A) (A) (A) (A)
                 (A) (A) (A) (A) (A)
       Virtual   (A) (A) (A) (A) (A) (A) (A) (A) (A) (A) (A) (A)
                 (A) (A) (A) (A) (A) (A) (A) (A) (A) (A) (A) (A)
                 (A) (A) (A) (A) (A) (A) (A) (A) (A) (A) (A) (A)
                 (A) (A) (A) (A) (A) (A) (A) (A) (A) (A) (A) (A)
                 (A) (A) (A) (A) (A) (A) (A) (A) (A) (A) (A) (A)
                 (A) (A) (A) (A) (A) (A) (A) (A) (A) (A) (A) (A)
                 (A) (A) (A) (A) (A) (A) (A) (A) (A) (A) (A) (A)
                 (A) (A) (A) (A) (A) (A) (A) (A) (A) (A) (A) (A)
                 (A) (A) (A) (A) (A) (A) (A) (A) (A) (A) (A) (A)
                 (A) (A) (A) (A) (A) (A) (A) (A) (A) (A) (A) (A)
                 (A) (A) (A) (A) (A) (A) (A) (A) (A) (A) (A) (A)
                 (A) (A) (A) (A) (A) (A) (A) (A) (A) (A) (A) (A)
                 (A) (A) (A) (A) (A) (A) (A) (A) (A) (A) (A) (A)
                 (A) (A) (A) (A) (A) (A) (A) (A) (A) (A) (A) (A)
                 (A) (A) (A) (A) (A) (A) (A) (A) (A) (A) (A) (A)
                 (A) (A) (A) (A) (A) (A) (A) (A) (A)
 The electronic state is 1-A.
 Alpha  occ. eigenvalues --  -19.12767 -19.12213 -10.23265 -10.22474 -10.18968
 Alpha  occ. eigenvalues --  -10.18201 -10.17697 -10.17203 -10.16954 -10.15852
 Alpha  occ. eigenvalues --   -1.00664  -1.00000  -0.81580  -0.75511  -0.71605
 Alpha  occ. eigenvalues --   -0.67501  -0.66683  -0.60430  -0.58795  -0.52991
 Alpha  occ. eigenvalues --   -0.51625  -0.50111  -0.47130  -0.44459  -0.44220
 Alpha  occ. eigenvalues --   -0.42789  -0.41472  -0.40694  -0.39148  -0.38591
 Alpha  occ. eigenvalues --   -0.37061  -0.36187  -0.35451  -0.35182  -0.33586
 Alpha  occ. eigenvalues --   -0.33492  -0.31291  -0.30416  -0.29890  -0.27090
 Alpha  occ. eigenvalues --   -0.26314
 Alpha virt. eigenvalues --    0.03905   0.05384   0.06371   0.08030   0.08976
 Alpha virt. eigenvalues --    0.10077   0.10601   0.11439   0.12982   0.13900
 Alpha virt. eigenvalues --    0.14014   0.14464   0.15265   0.16923   0.17632
 Alpha virt. eigenvalues --    0.18646   0.19344   0.19761   0.21189   0.21808
 Alpha virt. eigenvalues --    0.22876   0.24225   0.25020   0.25744   0.25975
 Alpha virt. eigenvalues --    0.28221   0.29362   0.40246   0.42114   0.42744
 Alpha virt. eigenvalues --    0.44283   0.44804   0.46841   0.47788   0.49929
 Alpha virt. eigenvalues --    0.50793   0.54369   0.55284   0.55829   0.57584
 Alpha virt. eigenvalues --    0.58862   0.59457   0.60027   0.62173   0.62527
 Alpha virt. eigenvalues --    0.63674   0.64088   0.65514   0.65790   0.66059
 Alpha virt. eigenvalues --    0.66562   0.67391   0.67876   0.68610   0.68834
 Alpha virt. eigenvalues --    0.69955   0.70244   0.70813   0.71660   0.72630
 Alpha virt. eigenvalues --    0.72834   0.73427   0.73933   0.75107   0.75845
 Alpha virt. eigenvalues --    0.77415   0.78877   0.83514   0.88348   0.91860
 Alpha virt. eigenvalues --    0.93835   0.95504   0.98123   1.02173   1.03400
 Alpha virt. eigenvalues --    1.06578   1.07917   1.09151   1.12718   1.14519
 Alpha virt. eigenvalues --    1.15094   1.17285   1.21782   1.22925   1.26032
 Alpha virt. eigenvalues --    1.27237   1.32491   1.33926   1.37141   1.38233
 Alpha virt. eigenvalues --    1.39839   1.41599   1.45137   1.47346   1.50119
 Alpha virt. eigenvalues --    1.52816   1.53793   1.54442   1.55904   1.57484
 Alpha virt. eigenvalues --    1.60093   1.61729   1.64847   1.67117   1.71655
 Alpha virt. eigenvalues --    1.72716   1.74477   1.75427   1.76022   1.76795
 Alpha virt. eigenvalues --    1.77158   1.78809   1.79522   1.81018   1.81168
 Alpha virt. eigenvalues --    1.81968   1.83158   1.84145   1.84902   1.85711
 Alpha virt. eigenvalues --    1.86417   1.87172   1.88040   1.89982   1.91361
 Alpha virt. eigenvalues --    1.94085   1.94337   1.96233   1.97865   1.98356
 Alpha virt. eigenvalues --    1.99725   2.00245   2.01513   2.04070   2.06001
 Alpha virt. eigenvalues --    2.08001   2.14154   2.15447   2.19018   2.20109
 Alpha virt. eigenvalues --    2.20997   2.23956   2.26363   2.26820   2.28279
 Alpha virt. eigenvalues --    2.31105   2.32911   2.38360   2.40407   2.41992
 Alpha virt. eigenvalues --    2.43507   2.44907   2.46263   2.47554   2.49078
 Alpha virt. eigenvalues --    2.51724   2.54918   2.57975   2.60965   2.62853
 Alpha virt. eigenvalues --    2.64302   2.66633   2.69676   2.71682   2.80950
 Alpha virt. eigenvalues --    2.81440   2.84739   2.86253   2.88401   2.88696
 Alpha virt. eigenvalues --    2.90353   2.92800   2.94147   2.95313   2.96795
 Alpha virt. eigenvalues --    2.99262   3.00166   3.03062   3.03588   3.06616
 Alpha virt. eigenvalues --    3.09038   3.10615   3.16020   3.17435   3.19730
 Alpha virt. eigenvalues --    3.35814   3.38568   3.77690   3.78754
          Condensed to atoms (all electrons):
               1          2          3          4          5          6
     1  C    4.592967   0.438412  -0.049687   0.011844  -0.000408  -0.000384
     2  C    0.438412   4.576158   0.316089  -0.030252   0.008281  -0.008870
     3  C   -0.049687   0.316089   4.961445   0.283056  -0.058951  -0.039368
     4  C    0.011844  -0.030252   0.283056   5.175124   0.396379   0.382462
     5  C   -0.000408   0.008281  -0.058951   0.396379   4.585445  -0.050080
     6  C   -0.000384  -0.008870  -0.039368   0.382462  -0.050080   4.572000
     7  C   -0.000741  -0.002330  -0.037890   0.214527  -0.041843  -0.035665
     8  C    0.000143  -0.004081  -0.009975  -0.004577  -0.010544   0.007162
     9  O    0.000002  -0.000010  -0.000117   0.005071  -0.000080  -0.000119
    10  O   -0.040832   0.324956  -0.071531   0.004624  -0.000084  -0.009350
    11  H    0.348429  -0.010878  -0.003330  -0.000003  -0.000020   0.000036
    12  H    0.362099  -0.013715   0.009578  -0.000517   0.000016   0.000010
    13  H    0.368468  -0.011930  -0.015918  -0.000557  -0.000028   0.000044
    14  H   -0.048854   0.357280  -0.023934  -0.031325   0.000232   0.000315
    15  H   -0.002063  -0.015772   0.340469  -0.015653  -0.008053   0.009708
    16  H   -0.013130  -0.011897   0.341063  -0.025895  -0.005290  -0.010906
    17  H   -0.000019   0.000325  -0.005654  -0.019048   0.369502  -0.007531
    18  H    0.000014  -0.000508   0.008874  -0.021945   0.373980  -0.005003
    19  H   -0.000019   0.000653  -0.010295  -0.011988   0.370119   0.008531
    20  H    0.000404  -0.000584  -0.010256  -0.010481   0.007456   0.372611
    21  H   -0.000016  -0.001221  -0.008672  -0.015601  -0.006607   0.368566
    22  H    0.000019   0.000236   0.008801  -0.022217  -0.008422   0.367256
    23  H   -0.000004  -0.000453   0.012546  -0.007866  -0.012727  -0.009437
    24  H    0.000740   0.012031  -0.029635   0.012014   0.009254  -0.008627
    25  H   -0.000773  -0.003276   0.014674  -0.003496  -0.004075   0.000031
    26  H   -0.000001   0.000554  -0.004094  -0.001433   0.008108  -0.000048
    27  H    0.000000  -0.000010   0.000037  -0.000927   0.000043   0.000024
    28  H   -0.004148  -0.027695   0.011869   0.000147   0.000028   0.000091
               7          8          9         10         11         12
     1  C   -0.000741   0.000143   0.000002  -0.040832   0.348429   0.362099
     2  C   -0.002330  -0.004081  -0.000010   0.324956  -0.010878  -0.013715
     3  C   -0.037890  -0.009975  -0.000117  -0.071531  -0.003330   0.009578
     4  C    0.214527  -0.004577   0.005071   0.004624  -0.000003  -0.000517
     5  C   -0.041843  -0.010544  -0.000080  -0.000084  -0.000020   0.000016
     6  C   -0.035665   0.007162  -0.000119  -0.009350   0.000036   0.000010
     7  C    5.009552   0.330696  -0.077000  -0.008466   0.000051   0.000030
     8  C    0.330696   4.471492   0.354079   0.000234  -0.000021   0.000003
     9  O   -0.077000   0.354079   7.759137  -0.000000  -0.000001  -0.000000
    10  O   -0.008466   0.000234  -0.000000   7.771100   0.005168  -0.002280
    11  H    0.000051  -0.000021  -0.000001   0.005168   0.693709  -0.020522
    12  H    0.000030   0.000003  -0.000000  -0.002280  -0.020522   0.699728
    13  H    0.000098  -0.000021   0.000000   0.003711  -0.018906  -0.027990
    14  H    0.022240  -0.003875   0.000204  -0.033518  -0.000969  -0.008970
    15  H   -0.013329   0.004161  -0.000056   0.004460   0.004266   0.000014
    16  H    0.010578  -0.000248   0.000001   0.000558  -0.000466  -0.000156
    17  H    0.009055   0.000264  -0.000000  -0.000012  -0.000000   0.000000
    18  H   -0.003139  -0.002829  -0.000016   0.000006   0.000000  -0.000000
    19  H   -0.012046   0.003781  -0.000075  -0.000000  -0.000014   0.000000
    20  H   -0.007548   0.000441  -0.000006   0.028172  -0.000049  -0.000016
    21  H    0.007756  -0.000515   0.000002  -0.000048  -0.000001   0.000001
    22  H   -0.008445   0.000420  -0.000006   0.000429  -0.000001  -0.000001
    23  H    0.331175  -0.018807   0.008544   0.000035   0.000001  -0.000001
    24  H    0.327078  -0.021783   0.009872   0.007894  -0.000105   0.000013
    25  H   -0.036714   0.363998  -0.030318   0.000016   0.000256  -0.000001
    26  H   -0.023760   0.360952  -0.028878  -0.000010   0.000002  -0.000001
    27  H    0.010092  -0.019123   0.307924   0.000000  -0.000000   0.000000
    28  H    0.000155  -0.000019  -0.000000   0.311437  -0.000107   0.006547
              13         14         15         16         17         18
     1  C    0.368468  -0.048854  -0.002063  -0.013130  -0.000019   0.000014
     2  C   -0.011930   0.357280  -0.015772  -0.011897   0.000325  -0.000508
     3  C   -0.015918  -0.023934   0.340469   0.341063  -0.005654   0.008874
     4  C   -0.000557  -0.031325  -0.015653  -0.025895  -0.019048  -0.021945
     5  C   -0.000028   0.000232  -0.008053  -0.005290   0.369502   0.373980
     6  C    0.000044   0.000315   0.009708  -0.010906  -0.007531  -0.005003
     7  C    0.000098   0.022240  -0.013329   0.010578   0.009055  -0.003139
     8  C   -0.000021  -0.003875   0.004161  -0.000248   0.000264  -0.002829
     9  O    0.000000   0.000204  -0.000056   0.000001  -0.000000  -0.000016
    10  O    0.003711  -0.033518   0.004460   0.000558  -0.000012   0.000006
    11  H   -0.018906  -0.000969   0.004266  -0.000466  -0.000000   0.000000
    12  H   -0.027990  -0.008970   0.000014  -0.000156   0.000000  -0.000000
    13  H    0.672035   0.010756  -0.001038   0.009810   0.000004   0.000000
    14  H    0.010756   0.782197  -0.007813   0.011537  -0.000003  -0.000008
    15  H   -0.001038  -0.007813   0.731362  -0.022752  -0.001459   0.000288
    16  H    0.009810   0.011537  -0.022752   0.723268   0.005128  -0.000266
    17  H    0.000004  -0.000003  -0.001459   0.005128   0.695332  -0.024059
    18  H    0.000000  -0.000008   0.000288  -0.000266  -0.024059   0.691135
    19  H    0.000003  -0.000019   0.006923  -0.000957  -0.022413  -0.027627
    20  H    0.000014   0.000036   0.000105  -0.000774   0.000039   0.000140
    21  H   -0.000017  -0.000011   0.000076   0.005801   0.005312  -0.000839
    22  H    0.000002   0.000070  -0.000552   0.000333  -0.000941   0.005161
    23  H    0.000001  -0.000381  -0.000193  -0.000406  -0.000009   0.005038
    24  H   -0.000058  -0.008482   0.000216  -0.000323  -0.000444  -0.000020
    25  H    0.000014   0.004006   0.002588  -0.000264  -0.000051   0.000225
    26  H    0.000001   0.000006   0.000009   0.000014  -0.000419   0.001094
    27  H   -0.000000  -0.000017   0.000010  -0.000001  -0.000002   0.000001
    28  H   -0.001536  -0.007061  -0.000668  -0.000278  -0.000000  -0.000002
              19         20         21         22         23         24
     1  C   -0.000019   0.000404  -0.000016   0.000019  -0.000004   0.000740
     2  C    0.000653  -0.000584  -0.001221   0.000236  -0.000453   0.012031
     3  C   -0.010295  -0.010256  -0.008672   0.008801   0.012546  -0.029635
     4  C   -0.011988  -0.010481  -0.015601  -0.022217  -0.007866   0.012014
     5  C    0.370119   0.007456  -0.006607  -0.008422  -0.012727   0.009254
     6  C    0.008531   0.372611   0.368566   0.367256  -0.009437  -0.008627
     7  C   -0.012046  -0.007548   0.007756  -0.008445   0.331175   0.327078
     8  C    0.003781   0.000441  -0.000515   0.000420  -0.018807  -0.021783
     9  O   -0.000075  -0.000006   0.000002  -0.000006   0.008544   0.009872
    10  O   -0.000000   0.028172  -0.000048   0.000429   0.000035   0.007894
    11  H   -0.000014  -0.000049  -0.000001  -0.000001   0.000001  -0.000105
    12  H    0.000000  -0.000016   0.000001  -0.000001  -0.000001   0.000013
    13  H    0.000003   0.000014  -0.000017   0.000002   0.000001  -0.000058
    14  H   -0.000019   0.000036  -0.000011   0.000070  -0.000381  -0.008482
    15  H    0.006923   0.000105   0.000076  -0.000552  -0.000193   0.000216
    16  H   -0.000957  -0.000774   0.005801   0.000333  -0.000406  -0.000323
    17  H   -0.022413   0.000039   0.005312  -0.000941  -0.000009  -0.000444
    18  H   -0.027627   0.000140  -0.000839   0.005161   0.005038  -0.000020
    19  H    0.693567  -0.000568   0.000087   0.000165  -0.000549   0.000028
    20  H   -0.000568   0.638020  -0.021654  -0.018840  -0.000941   0.005977
    21  H    0.000087  -0.021654   0.704389  -0.026643   0.000183   0.000197
    22  H    0.000165  -0.018840  -0.026643   0.709166   0.005905  -0.001163
    23  H   -0.000549  -0.000941   0.000183   0.005905   0.729507  -0.029217
    24  H    0.000028   0.005977   0.000197  -0.001163  -0.029217   0.709345
    25  H   -0.000076  -0.000025   0.000019  -0.000020   0.013325  -0.014577
    26  H    0.004215  -0.000017   0.000016  -0.000022  -0.016938   0.012228
    27  H    0.000018   0.000001  -0.000001   0.000000  -0.000368  -0.000370
    28  H   -0.000000  -0.000635  -0.000005  -0.000036   0.000004   0.000256
              25         26         27         28
     1  C   -0.000773  -0.000001   0.000000  -0.004148
     2  C   -0.003276   0.000554  -0.000010  -0.027695
     3  C    0.014674  -0.004094   0.000037   0.011869
     4  C   -0.003496  -0.001433  -0.000927   0.000147
     5  C   -0.004075   0.008108   0.000043   0.000028
     6  C    0.000031  -0.000048   0.000024   0.000091
     7  C   -0.036714  -0.023760   0.010092   0.000155
     8  C    0.363998   0.360952  -0.019123  -0.000019
     9  O   -0.030318  -0.028878   0.307924  -0.000000
    10  O    0.000016  -0.000010   0.000000   0.311437
    11  H    0.000256   0.000002  -0.000000  -0.000107
    12  H   -0.000001  -0.000001   0.000000   0.006547
    13  H    0.000014   0.000001  -0.000000  -0.001536
    14  H    0.004006   0.000006  -0.000017  -0.007061
    15  H    0.002588   0.000009   0.000010  -0.000668
    16  H   -0.000264   0.000014  -0.000001  -0.000278
    17  H   -0.000051  -0.000419  -0.000002  -0.000000
    18  H    0.000225   0.001094   0.000001  -0.000002
    19  H   -0.000076   0.004215   0.000018  -0.000000
    20  H   -0.000025  -0.000017   0.000001  -0.000635
    21  H    0.000019   0.000016  -0.000001  -0.000005
    22  H   -0.000020  -0.000022   0.000000  -0.000036
    23  H    0.013325  -0.016938  -0.000368   0.000004
    24  H   -0.014577   0.012228  -0.000370   0.000256
    25  H    0.778039  -0.055197  -0.004561   0.000012
    26  H   -0.055197   0.766783  -0.006436   0.000000
    27  H   -0.004561  -0.006436   0.555623   0.000000
    28  H    0.000012   0.000000   0.000000   0.552185
 Mulliken charges:
               1
     1  C    0.037541
     2  C    0.108505
     3  C    0.070805
     4  C   -0.261467
     5  C    0.078371
     6  C    0.096541
     7  C    0.035834
     8  C    0.198592
     9  O   -0.308153
    10  O   -0.296668
    11  H    0.003473
    12  H   -0.003867
    13  H    0.013038
    14  H   -0.013638
    15  H   -0.015254
    16  H   -0.014084
    17  H   -0.002897
    18  H    0.000306
    19  H   -0.001443
    20  H    0.018978
    21  H   -0.010554
    22  H   -0.010654
    23  H   -0.007967
    24  H    0.007661
    25  H   -0.023776
    26  H   -0.016728
    27  H    0.158044
    28  H    0.159460
 Sum of Mulliken charges =  -0.00000
 Mulliken charges with hydrogens summed into heavy atoms:
               1
     1  C    0.050184
     2  C    0.094867
     3  C    0.041467
     4  C   -0.261467
     5  C    0.074336
     6  C    0.094311
     7  C    0.035528
     8  C    0.158089
     9  O   -0.150109
    10  O   -0.137207
 Electronic spatial extent (au):  <R**2>=           1887.1928
 Charge=             -0.0000 electrons
 Dipole moment (field-independent basis, Debye):
    X=             -0.4494    Y=             -1.7178    Z=              1.6342  Tot=              2.4132
 Quadrupole moment (field-independent basis, Debye-Ang):
   XX=            -62.9095   YY=            -62.3103   ZZ=            -65.4805
   XY=              1.8193   XZ=              4.8943   YZ=             -0.9595
 Traceless Quadrupole moment (field-independent basis, Debye-Ang):
   XX=              0.6572   YY=              1.2565   ZZ=             -1.9137
   XY=              1.8193   XZ=              4.8943   YZ=             -0.9595
 Octapole moment (field-independent basis, Debye-Ang**2):
  XXX=              3.5235  YYY=            -25.6092  ZZZ=            -11.5039  XYY=              6.9664
  XXY=            -21.0189  XXZ=              3.7749  XZZ=             -5.9131  YZZ=             -8.0421
  YYZ=              2.3906  XYZ=            -16.6125
 Hexadecapole moment (field-independent basis, Debye-Ang**3):
 XXXX=          -1229.9222 YYYY=           -768.5668 ZZZZ=           -376.5942 XXXY=            -43.6152
 XXXZ=             60.9249 YYYX=            -65.6586 YYYZ=             -4.1411 ZZZX=             23.4815
 ZZZY=              9.6821 XXYY=           -294.2551 XXZZ=           -269.8804 YYZZ=           -199.5491
 XXYZ=             -6.5528 YYXZ=             25.3221 ZZXY=              5.6540
 N-N= 6.020311427689D+02 E-N=-2.287078484734D+03  KE= 4.607309182390D+02
 ******************************Gaussian NBO Version 3.1******************************
             N A T U R A L   A T O M I C   O R B I T A L   A N D
          N A T U R A L   B O N D   O R B I T A L   A N A L Y S I S
 ******************************Gaussian NBO Version 3.1******************************
       /RESON  / : Allow strongly delocalized NBO set

 Analyzing the SCF density

 Job title: 45                                                              

 Storage needed:    161310 in NPA,    213088 in NBO ( 939519896 available)
 GSVD:  LWork=       30436 too small for GESVD, short by       13556 words or       13556 for optimal perf.


 NATURAL POPULATIONS:  Natural atomic orbital occupancies 
                                                          
   NAO  Atom  No  lang   Type(AO)    Occupancy      Energy
 ----------------------------------------------------------
     1    C    1  S      Cor( 1S)     1.99920     -10.06344
     2    C    1  S      Val( 2S)     1.09613      -0.23770
     3    C    1  S      Ryd( 3S)     0.00060       0.86008
     4    C    1  px     Val( 2p)     1.15340      -0.07585
     5    C    1  px     Ryd( 3p)     0.00146       0.55853
     6    C    1  py     Val( 2p)     1.20522      -0.07747
     7    C    1  py     Ryd( 3p)     0.00216       0.62084
     8    C    1  pz     Val( 2p)     1.18448      -0.07928
     9    C    1  pz     Ryd( 3p)     0.00282       0.57586
    10    C    1  dxy    Ryd( 3d)     0.00082       2.41818
    11    C    1  dxz    Ryd( 3d)     0.00057       2.28546
    12    C    1  dyz    Ryd( 3d)     0.00053       2.33109
    13    C    1  dx2y2  Ryd( 3d)     0.00022       2.11308
    14    C    1  dz2    Ryd( 3d)     0.00034       2.21921

    15    C    2  S      Cor( 1S)     1.99895     -10.11818
    16    C    2  S      Val( 2S)     0.91340      -0.18120
    17    C    2  S      Ryd( 3S)     0.00271       0.83015
    18    C    2  px     Val( 2p)     1.04715      -0.07347
    19    C    2  px     Ryd( 3p)     0.00308       0.79298
    20    C    2  py     Val( 2p)     1.07069      -0.06848
    21    C    2  py     Ryd( 3p)     0.00387       0.68664
    22    C    2  pz     Val( 2p)     0.80846      -0.06031
    23    C    2  pz     Ryd( 3p)     0.00436       0.64743
    24    C    2  dxy    Ryd( 3d)     0.00139       2.38906
    25    C    2  dxz    Ryd( 3d)     0.00175       2.25034
    26    C    2  dyz    Ryd( 3d)     0.00157       2.22099
    27    C    2  dx2y2  Ryd( 3d)     0.00070       2.07786
    28    C    2  dz2    Ryd( 3d)     0.00192       2.15554

    29    C    3  S      Cor( 1S)     1.99905     -10.04616
    30    C    3  S      Val( 2S)     0.99753      -0.19125
    31    C    3  S      Ryd( 3S)     0.00332       0.93589
    32    C    3  px     Val( 2p)     1.12799      -0.06974
    33    C    3  px     Ryd( 3p)     0.00426       0.77534
    34    C    3  py     Val( 2p)     1.14949      -0.07281
    35    C    3  py     Ryd( 3p)     0.00465       0.80343
    36    C    3  pz     Val( 2p)     1.16003      -0.07208
    37    C    3  pz     Ryd( 3p)     0.00481       0.71459
    38    C    3  dxy    Ryd( 3d)     0.00094       2.42301
    39    C    3  dxz    Ryd( 3d)     0.00055       2.23193
    40    C    3  dyz    Ryd( 3d)     0.00072       2.30311
    41    C    3  dx2y2  Ryd( 3d)     0.00035       2.10204
    42    C    3  dz2    Ryd( 3d)     0.00047       2.28481

    43    C    4  S      Cor( 1S)     1.99888     -10.05825
    44    C    4  S      Val( 2S)     0.87134      -0.15124
    45    C    4  S      Ryd( 3S)     0.00060       1.01548
    46    C    4  px     Val( 2p)     1.05056      -0.07198
    47    C    4  px     Ryd( 3p)     0.00249       0.79205
    48    C    4  py     Val( 2p)     1.05999      -0.07540
    49    C    4  py     Ryd( 3p)     0.00349       0.82790
    50    C    4  pz     Val( 2p)     1.06322      -0.07613
    51    C    4  pz     Ryd( 3p)     0.00546       0.82914
    52    C    4  dxy    Ryd( 3d)     0.00101       2.29375
    53    C    4  dxz    Ryd( 3d)     0.00098       2.26164
    54    C    4  dyz    Ryd( 3d)     0.00112       2.34035
    55    C    4  dx2y2  Ryd( 3d)     0.00068       2.05871
    56    C    4  dz2    Ryd( 3d)     0.00066       2.04823

    57    C    5  S      Cor( 1S)     1.99919     -10.04786
    58    C    5  S      Val( 2S)     1.07191      -0.21440
    59    C    5  S      Ryd( 3S)     0.00148       0.90572
    60    C    5  px     Val( 2p)     1.19376      -0.06743
    61    C    5  px     Ryd( 3p)     0.00307       0.65802
    62    C    5  py     Val( 2p)     1.18895      -0.06753
    63    C    5  py     Ryd( 3p)     0.00305       0.64752
    64    C    5  pz     Val( 2p)     1.15923      -0.06368
    65    C    5  pz     Ryd( 3p)     0.00294       0.61980
    66    C    5  dxy    Ryd( 3d)     0.00070       2.40982
    67    C    5  dxz    Ryd( 3d)     0.00055       2.32018
    68    C    5  dyz    Ryd( 3d)     0.00075       2.40692
    69    C    5  dx2y2  Ryd( 3d)     0.00021       2.15547
    70    C    5  dz2    Ryd( 3d)     0.00033       2.18739

    71    C    6  S      Cor( 1S)     1.99917     -10.03390
    72    C    6  S      Val( 2S)     1.07194      -0.20177
    73    C    6  S      Ryd( 3S)     0.00142       0.92994
    74    C    6  px     Val( 2p)     1.21258      -0.05478
    75    C    6  px     Ryd( 3p)     0.00356       0.69169
    76    C    6  py     Val( 2p)     1.16201      -0.05210
    77    C    6  py     Ryd( 3p)     0.00290       0.63602
    78    C    6  pz     Val( 2p)     1.16525      -0.05238
    79    C    6  pz     Ryd( 3p)     0.00302       0.62359
    80    C    6  dxy    Ryd( 3d)     0.00072       2.43996
    81    C    6  dxz    Ryd( 3d)     0.00061       2.37754
    82    C    6  dyz    Ryd( 3d)     0.00069       2.38282
    83    C    6  dx2y2  Ryd( 3d)     0.00017       2.15924
    84    C    6  dz2    Ryd( 3d)     0.00031       2.18732

    85    C    7  S      Cor( 1S)     1.99907     -10.04052
    86    C    7  S      Val( 2S)     1.00446      -0.18770
    87    C    7  S      Ryd( 3S)     0.00281       0.93987
    88    C    7  px     Val( 2p)     1.16832      -0.06367
    89    C    7  px     Ryd( 3p)     0.00533       0.80814
    90    C    7  py     Val( 2p)     1.11432      -0.06358
    91    C    7  py     Ryd( 3p)     0.00502       0.75637
    92    C    7  pz     Val( 2p)     1.15351      -0.06347
    93    C    7  pz     Ryd( 3p)     0.00371       0.68244
    94    C    7  dxy    Ryd( 3d)     0.00073       2.38353
    95    C    7  dxz    Ryd( 3d)     0.00082       2.38586
    96    C    7  dyz    Ryd( 3d)     0.00088       2.38933
    97    C    7  dx2y2  Ryd( 3d)     0.00037       2.11436
    98    C    7  dz2    Ryd( 3d)     0.00021       2.10971

    99    C    8  S      Cor( 1S)     1.99911     -10.11650
   100    C    8  S      Val( 2S)     0.98479      -0.19865
   101    C    8  S      Ryd( 3S)     0.00296       0.80772
   102    C    8  px     Val( 2p)     1.05400      -0.06498
   103    C    8  px     Ryd( 3p)     0.00225       0.68519
   104    C    8  py     Val( 2p)     0.95492      -0.06271
   105    C    8  py     Ryd( 3p)     0.00239       0.62725
   106    C    8  pz     Val( 2p)     1.01887      -0.05796
   107    C    8  pz     Ryd( 3p)     0.00280       0.56392
   108    C    8  dxy    Ryd( 3d)     0.00146       2.30922
   109    C    8  dxz    Ryd( 3d)     0.00161       2.40161
   110    C    8  dyz    Ryd( 3d)     0.00168       2.36016
   111    C    8  dx2y2  Ryd( 3d)     0.00122       2.07046
   112    C    8  dz2    Ryd( 3d)     0.00080       2.05890

   113    O    9  S      Cor( 1S)     1.99975     -18.94008
   114    O    9  S      Val( 2S)     1.67441      -0.84225
   115    O    9  S      Ryd( 3S)     0.00139       1.42991
   116    O    9  px     Val( 2p)     1.75917      -0.27537
   117    O    9  px     Ryd( 3p)     0.00213       1.12628
   118    O    9  py     Val( 2p)     1.60113      -0.26806
   119    O    9  py     Ryd( 3p)     0.00228       1.17168
   120    O    9  pz     Val( 2p)     1.70007      -0.28736
   121    O    9  pz     Ryd( 3p)     0.00080       1.13767
   122    O    9  dxy    Ryd( 3d)     0.00036       3.08190
   123    O    9  dxz    Ryd( 3d)     0.00122       2.97951
   124    O    9  dyz    Ryd( 3d)     0.00136       3.16322
   125    O    9  dx2y2  Ryd( 3d)     0.00010       2.83594
   126    O    9  dz2    Ryd( 3d)     0.00113       2.83828

   127    O   10  S      Cor( 1S)     1.99974     -18.93746
   128    O   10  S      Val( 2S)     1.66970      -0.85033
   129    O   10  S      Ryd( 3S)     0.00154       1.44337
   130    O   10  px     Val( 2p)     1.81686      -0.28197
   131    O   10  px     Ryd( 3p)     0.00232       1.15111
   132    O   10  py     Val( 2p)     1.70921      -0.28903
   133    O   10  py     Ryd( 3p)     0.00114       1.22258
   134    O   10  pz     Val( 2p)     1.55216      -0.28085
   135    O   10  pz     Ryd( 3p)     0.00251       1.16233
   136    O   10  dxy    Ryd( 3d)     0.00110       2.98645
   137    O   10  dxz    Ryd( 3d)     0.00036       2.98996
   138    O   10  dyz    Ryd( 3d)     0.00122       3.10162
   139    O   10  dx2y2  Ryd( 3d)     0.00085       2.87971
   140    O   10  dz2    Ryd( 3d)     0.00052       2.94117

   141    H   11  S      Val( 1S)     0.78029       0.06309
   142    H   11  S      Ryd( 2S)     0.00174       0.36547
   143    H   11  px     Ryd( 2p)     0.00019       1.80136
   144    H   11  py     Ryd( 2p)     0.00029       1.89945
   145    H   11  pz     Ryd( 2p)     0.00057       2.21261

   146    H   12  S      Val( 1S)     0.78805       0.05886
   147    H   12  S      Ryd( 2S)     0.00211       0.35280
   148    H   12  px     Ryd( 2p)     0.00031       1.91486
   149    H   12  py     Ryd( 2p)     0.00047       2.09543
   150    H   12  pz     Ryd( 2p)     0.00027       1.90832

   151    H   13  S      Val( 1S)     0.78073       0.07003
   152    H   13  S      Ryd( 2S)     0.00298       0.36796
   153    H   13  px     Ryd( 2p)     0.00039       2.05174
   154    H   13  py     Ryd( 2p)     0.00044       2.08278
   155    H   13  pz     Ryd( 2p)     0.00018       1.82066

   156    H   14  S      Val( 1S)     0.81237       0.06889
   157    H   14  S      Ryd( 2S)     0.00358       0.44291
   158    H   14  px     Ryd( 2p)     0.00045       2.07281
   159    H   14  py     Ryd( 2p)     0.00048       2.18162
   160    H   14  pz     Ryd( 2p)     0.00013       1.87029

   161    H   15  S      Val( 1S)     0.77578       0.07244
   162    H   15  S      Ryd( 2S)     0.00196       0.43170
   163    H   15  px     Ryd( 2p)     0.00020       1.92973
   164    H   15  py     Ryd( 2p)     0.00024       1.95446
   165    H   15  pz     Ryd( 2p)     0.00059       2.26355

   166    H   16  S      Val( 1S)     0.77071       0.08114
   167    H   16  S      Ryd( 2S)     0.00342       0.40966
   168    H   16  px     Ryd( 2p)     0.00036       2.12701
   169    H   16  py     Ryd( 2p)     0.00043       2.16222
   170    H   16  pz     Ryd( 2p)     0.00020       1.91819

   171    H   17  S      Val( 1S)     0.77998       0.07836
   172    H   17  S      Ryd( 2S)     0.00159       0.38377
   173    H   17  px     Ryd( 2p)     0.00032       1.98516
   174    H   17  py     Ryd( 2p)     0.00047       2.11201
   175    H   17  pz     Ryd( 2p)     0.00024       1.90273

   176    H   18  S      Val( 1S)     0.77994       0.07908
   177    H   18  S      Ryd( 2S)     0.00155       0.38327
   178    H   18  px     Ryd( 2p)     0.00052       2.19764
   179    H   18  py     Ryd( 2p)     0.00029       1.93291
   180    H   18  pz     Ryd( 2p)     0.00020       1.87230

   181    H   19  S      Val( 1S)     0.78857       0.07430
   182    H   19  S      Ryd( 2S)     0.00149       0.41476
   183    H   19  px     Ryd( 2p)     0.00025       1.87480
   184    H   19  py     Ryd( 2p)     0.00031       1.98376
   185    H   19  pz     Ryd( 2p)     0.00047       2.15282

   186    H   20  S      Val( 1S)     0.75776       0.11498
   187    H   20  S      Ryd( 2S)     0.00195       0.43176
   188    H   20  px     Ryd( 2p)     0.00039       2.00121
   189    H   20  py     Ryd( 2p)     0.00030       1.93760
   190    H   20  pz     Ryd( 2p)     0.00040       2.16395

   191    H   21  S      Val( 1S)     0.78683       0.08481
   192    H   21  S      Ryd( 2S)     0.00150       0.39620
   193    H   21  px     Ryd( 2p)     0.00039       2.04361
   194    H   21  py     Ryd( 2p)     0.00044       2.11563
   195    H   21  pz     Ryd( 2p)     0.00019       1.87848

   196    H   22  S      Val( 1S)     0.78963       0.08313
   197    H   22  S      Ryd( 2S)     0.00156       0.39627
   198    H   22  px     Ryd( 2p)     0.00047       2.16754
   199    H   22  py     Ryd( 2p)     0.00030       1.94695
   200    H   22  pz     Ryd( 2p)     0.00025       1.91790

   201    H   23  S      Val( 1S)     0.76982       0.09095
   202    H   23  S      Ryd( 2S)     0.00350       0.39924
   203    H   23  px     Ryd( 2p)     0.00046       2.18470
   204    H   23  py     Ryd( 2p)     0.00025       2.01819
   205    H   23  pz     Ryd( 2p)     0.00030       1.97948

   206    H   24  S      Val( 1S)     0.76670       0.09584
   207    H   24  S      Ryd( 2S)     0.00428       0.43800
   208    H   24  px     Ryd( 2p)     0.00028       2.02395
   209    H   24  py     Ryd( 2p)     0.00027       2.02312
   210    H   24  pz     Ryd( 2p)     0.00047       2.14590

   211    H   25  S      Val( 1S)     0.83290       0.05390
   212    H   25  S      Ryd( 2S)     0.00258       0.42385
   213    H   25  px     Ryd( 2p)     0.00047       2.07902
   214    H   25  py     Ryd( 2p)     0.00030       1.96476
   215    H   25  pz     Ryd( 2p)     0.00034       1.97265

   216    H   26  S      Val( 1S)     0.82459       0.05825
   217    H   26  S      Ryd( 2S)     0.00221       0.39384
   218    H   26  px     Ryd( 2p)     0.00040       2.03335
   219    H   26  py     Ryd( 2p)     0.00030       1.89491
   220    H   26  pz     Ryd( 2p)     0.00041       2.08094

   221    H   27  S      Val( 1S)     0.54264       0.10637
   222    H   27  S      Ryd( 2S)     0.00157       0.40911
   223    H   27  px     Ryd( 2p)     0.00172       1.84650
   224    H   27  py     Ryd( 2p)     0.00179       2.04324
   225    H   27  pz     Ryd( 2p)     0.00136       2.00406

   226    H   28  S      Val( 1S)     0.53923       0.10382
   227    H   28  S      Ryd( 2S)     0.00161       0.42435
   228    H   28  px     Ryd( 2p)     0.00175       1.83368
   229    H   28  py     Ryd( 2p)     0.00154       2.13988
   230    H   28  pz     Ryd( 2p)     0.00151       1.96960

 WARNING:  1 low occupancy (<1.9990e) core orbital  found on  C    2
           1 low occupancy (<1.9990e) core orbital  found on  C    4


 Summary of Natural Population Analysis:                  
                                                          
                                       Natural Population 
                Natural  -----------------------------------------------
    Atom  No    Charge         Core      Valence    Rydberg      Total
 -----------------------------------------------------------------------
      C    1   -0.64794      1.99920     4.63923    0.00951     6.64794
      C    2    0.14002      1.99895     3.83969    0.02134     5.85998
      C    3   -0.45418      1.99905     4.43504    0.02009     6.45418
      C    4   -0.06049      1.99888     4.04511    0.01650     6.06049
      C    5   -0.62612      1.99919     4.61386    0.01307     6.62612
      C    6   -0.62436      1.99917     4.61178    0.01340     6.62436
      C    7   -0.45954      1.99907     4.44060    0.01987     6.45954
      C    8   -0.02886      1.99911     4.01258    0.01717     6.02886
      O    9   -0.74529      1.99975     6.73478    0.01077     8.74529
      O   10   -0.75923      1.99974     6.74794    0.01156     8.75923
      H   11    0.21691      0.00000     0.78029    0.00280     0.78309
      H   12    0.20879      0.00000     0.78805    0.00317     0.79121
      H   13    0.21528      0.00000     0.78073    0.00400     0.78472
      H   14    0.18299      0.00000     0.81237    0.00463     0.81701
      H   15    0.22124      0.00000     0.77578    0.00298     0.77876
      H   16    0.22488      0.00000     0.77071    0.00441     0.77512
      H   17    0.21739      0.00000     0.77998    0.00262     0.78261
      H   18    0.21750      0.00000     0.77994    0.00257     0.78250
      H   19    0.20892      0.00000     0.78857    0.00251     0.79108
      H   20    0.23921      0.00000     0.75776    0.00304     0.76079
      H   21    0.21064      0.00000     0.78683    0.00253     0.78936
      H   22    0.20779      0.00000     0.78963    0.00258     0.79221
      H   23    0.22567      0.00000     0.76982    0.00451     0.77433
      H   24    0.22800      0.00000     0.76670    0.00530     0.77200
      H   25    0.16341      0.00000     0.83290    0.00369     0.83659
      H   26    0.17209      0.00000     0.82459    0.00332     0.82791
      H   27    0.45092      0.00000     0.54264    0.00644     0.54908
      H   28    0.45436      0.00000     0.53923    0.00641     0.54564
 =======================================================================
   * Total *   -0.00000     19.99210    61.78712    0.22078    82.00000

                                 Natural Population      
 --------------------------------------------------------
   Core                      19.99210 ( 99.9605% of  20)
   Valence                   61.78712 ( 99.6566% of  62)
   Natural Minimal Basis     81.77922 ( 99.7308% of  82)
   Natural Rydberg Basis      0.22078 (  0.2692% of  82)
 --------------------------------------------------------

    Atom  No          Natural Electron Configuration
 ----------------------------------------------------------------------------
      C    1      [core]2S( 1.10)2p( 3.54)3p( 0.01)
      C    2      [core]2S( 0.91)2p( 2.93)3p( 0.01)3d( 0.01)
      C    3      [core]2S( 1.00)2p( 3.44)3p( 0.01)
      C    4      [core]2S( 0.87)2p( 3.17)3p( 0.01)
      C    5      [core]2S( 1.07)2p( 3.54)3p( 0.01)
      C    6      [core]2S( 1.07)2p( 3.54)3p( 0.01)
      C    7      [core]2S( 1.00)2p( 3.44)3p( 0.01)
      C    8      [core]2S( 0.98)2p( 3.03)3p( 0.01)3d( 0.01)
      O    9      [core]2S( 1.67)2p( 5.06)3p( 0.01)
      O   10      [core]2S( 1.67)2p( 5.08)3p( 0.01)
      H   11            1S( 0.78)
      H   12            1S( 0.79)
      H   13            1S( 0.78)
      H   14            1S( 0.81)
      H   15            1S( 0.78)
      H   16            1S( 0.77)
      H   17            1S( 0.78)
      H   18            1S( 0.78)
      H   19            1S( 0.79)
      H   20            1S( 0.76)
      H   21            1S( 0.79)
      H   22            1S( 0.79)
      H   23            1S( 0.77)
      H   24            1S( 0.77)
      H   25            1S( 0.83)
      H   26            1S( 0.82)
      H   27            1S( 0.54)
      H   28            1S( 0.54)


 NATURAL BOND ORBITAL ANALYSIS:

                       Occupancies       Lewis Structure    Low   High
           Occ.    -------------------  -----------------   occ   occ
  Cycle   Thresh.   Lewis   Non-Lewis     CR  BD  3C  LP    (L)   (NL)   Dev
 =============================================================================
   1(1)    1.90    81.37426   0.62574     10  27   0   4     0      0    0.03
 -----------------------------------------------------------------------------

 Structure accepted: No low occupancy Lewis orbitals

 WARNING:  1 low occupancy (<1.9990e) core orbital  found on  C    2
           1 low occupancy (<1.9990e) core orbital  found on  C    4

 --------------------------------------------------------
   Core                     19.99210 ( 99.961% of  20)
   Valence Lewis            61.38216 ( 99.003% of  62)
  ==================       ============================
   Total Lewis              81.37426 ( 99.237% of  82)
  -----------------------------------------------------
   Valence non-Lewis         0.46574 (  0.568% of  82)
   Rydberg non-Lewis         0.16000 (  0.195% of  82)
  ==================       ============================
   Total non-Lewis           0.62574 (  0.763% of  82)
 --------------------------------------------------------


       (Occupancy)   Bond orbital/ Coefficients/ Hybrids
 ---------------------------------------------------------------------------------
     1. (1.98483) BD ( 1) C   1 - C   2  
                ( 50.28%)   0.7091* C   1 s( 30.16%)p 2.31( 69.80%)d 0.00(  0.04%)
                                            0.0005  0.5492  0.0024  0.6304 -0.0045
                                            0.3051 -0.0085 -0.4551 -0.0141  0.0097
                                           -0.0147 -0.0068  0.0076 -0.0003
                ( 49.72%)   0.7051* C   2 s( 28.48%)p 2.51( 71.47%)d 0.00(  0.05%)
                                            0.0003  0.5336  0.0078 -0.6511  0.0022
                                           -0.3091 -0.0112  0.4415 -0.0076  0.0116
                                           -0.0166 -0.0065  0.0086 -0.0019
     2. (1.98432) BD ( 1) C   1 - H  11  
                ( 60.87%)   0.7802* C   1 s( 23.45%)p 3.26( 76.51%)d 0.00(  0.04%)
                                           -0.0000  0.4843 -0.0012  0.2877 -0.0146
                                           -0.3501 -0.0072  0.7480  0.0044 -0.0051
                                            0.0109 -0.0118 -0.0010  0.0114
                ( 39.13%)   0.6255* H  11 s( 99.92%)p 0.00(  0.08%)
                                            0.9996 -0.0014 -0.0080  0.0117 -0.0245
     3. (1.98700) BD ( 1) C   1 - H  12  
                ( 60.50%)   0.7778* C   1 s( 22.95%)p 3.36( 77.01%)d 0.00(  0.04%)
                                           -0.0000  0.4790  0.0026 -0.4298 -0.0065
                                           -0.6269  0.0009 -0.4383  0.0158  0.0119
                                            0.0091  0.0130 -0.0057 -0.0018
                ( 39.50%)   0.6285* H  12 s( 99.92%)p 0.00(  0.08%)
                                            0.9996 -0.0010  0.0146  0.0204  0.0124
     4. (1.98825) BD ( 1) C   1 - H  13  
                ( 61.00%)   0.7810* C   1 s( 23.39%)p 3.27( 76.57%)d 0.00(  0.04%)
                                           -0.0000  0.4836 -0.0026 -0.5781 -0.0106
                                            0.6250 -0.0119  0.2016  0.0050 -0.0169
                                           -0.0046  0.0058 -0.0017 -0.0081
                ( 39.00%)   0.6245* H  13 s( 99.92%)p 0.00(  0.08%)
                                            0.9996 -0.0031  0.0189 -0.0201 -0.0058
     5. (1.97389) BD ( 1) C   2 - C   3  
                ( 49.61%)   0.7043* C   2 s( 29.18%)p 2.43( 70.77%)d 0.00(  0.05%)
                                            0.0001  0.5402  0.0001  0.4120 -0.0112
                                            0.6212 -0.0066  0.3898 -0.0017  0.0134
                                            0.0075  0.0134 -0.0060 -0.0044
                ( 50.39%)   0.7099* C   3 s( 28.08%)p 2.56( 71.87%)d 0.00(  0.05%)
                                            0.0003  0.5297  0.0135 -0.4002 -0.0080
                                           -0.5992 -0.0026 -0.4466  0.0000  0.0129
                                            0.0098  0.0133 -0.0050 -0.0029
     6. (1.99162) BD ( 1) C   2 - O  10  
                ( 31.77%)   0.5637* C   2 s( 19.52%)p 4.11( 80.19%)d 0.01(  0.29%)
                                           -0.0001  0.4406  0.0323 -0.3145 -0.0038
                                            0.3135  0.0156 -0.7766 -0.0359 -0.0116
                                            0.0289 -0.0277  0.0010  0.0340
                ( 68.23%)   0.8260* O  10 s( 33.89%)p 1.95( 66.05%)d 0.00(  0.07%)
                                           -0.0001  0.5821  0.0010  0.2873  0.0021
                                           -0.3283  0.0040  0.6857 -0.0009 -0.0049
                                            0.0100 -0.0193 -0.0087  0.0092
     7. (1.97470) BD ( 1) C   2 - H  14  
                ( 59.93%)   0.7742* C   2 s( 22.90%)p 3.36( 77.05%)d 0.00(  0.06%)
                                           -0.0002  0.4780 -0.0233  0.5525 -0.0120
                                           -0.6471  0.0037 -0.2151 -0.0048 -0.0181
                                           -0.0054  0.0072 -0.0034 -0.0115
                ( 40.07%)   0.6330* H  14 s( 99.92%)p 0.00(  0.08%)
                                            0.9996 -0.0068 -0.0190  0.0211  0.0059
     8. (1.96461) BD ( 1) C   3 - C   4  
                ( 49.97%)   0.7069* C   3 s( 29.56%)p 2.38( 70.40%)d 0.00(  0.04%)
                                            0.0004  0.5437 -0.0017  0.6622 -0.0094
                                            0.3318  0.0023 -0.3938  0.0142  0.0106
                                           -0.0122 -0.0061  0.0084 -0.0037
                ( 50.03%)   0.7073* C   4 s( 25.09%)p 2.98( 74.87%)d 0.00(  0.05%)
                                            0.0001  0.5009 -0.0007 -0.6891 -0.0018
                                           -0.3815  0.0089  0.3581  0.0069  0.0131
                                           -0.0129 -0.0071  0.0080 -0.0047
     9. (1.97291) BD ( 1) C   3 - H  15  
                ( 61.01%)   0.7811* C   3 s( 20.92%)p 3.78( 79.04%)d 0.00(  0.05%)
                                           -0.0002  0.4573 -0.0037  0.2598 -0.0102
                                           -0.3476  0.0114  0.7757  0.0093 -0.0046
                                            0.0085 -0.0140 -0.0029  0.0130
                ( 38.99%)   0.6244* H  15 s( 99.92%)p 0.00(  0.08%)
                                            0.9996 -0.0017 -0.0076  0.0094 -0.0254
    10. (1.97736) BD ( 1) C   3 - H  16  
                ( 61.53%)   0.7844* C   3 s( 21.41%)p 3.67( 78.54%)d 0.00(  0.04%)
                                           -0.0002  0.4627 -0.0016 -0.5771  0.0032
                                            0.6397 -0.0039  0.2073  0.0134 -0.0176
                                           -0.0058  0.0064 -0.0004 -0.0076
                ( 38.47%)   0.6203* H  16 s( 99.92%)p 0.00(  0.08%)
                                            0.9996 -0.0049  0.0183 -0.0208 -0.0066
    11. (1.97087) BD ( 1) C   4 - C   5  
                ( 50.85%)   0.7131* C   4 s( 24.48%)p 3.08( 75.47%)d 0.00(  0.05%)
                                            0.0001  0.4948  0.0023  0.4357  0.0023
                                            0.4364  0.0044  0.6118 -0.0021  0.0095
                                            0.0135  0.0138 -0.0002  0.0057
                ( 49.15%)   0.7011* C   5 s( 30.82%)p 2.24( 69.14%)d 0.00(  0.04%)
                                            0.0006  0.5551 -0.0095 -0.4072  0.0035
                                           -0.4352  0.0068 -0.5798  0.0040  0.0087
                                            0.0117  0.0126 -0.0004  0.0043
    12. (1.96853) BD ( 1) C   4 - C   6  
                ( 51.62%)   0.7185* C   4 s( 25.06%)p 2.99( 74.89%)d 0.00(  0.05%)
                                            0.0001  0.5006  0.0024 -0.2606  0.0001
                                            0.5524  0.0026 -0.6130  0.0014 -0.0068
                                            0.0074 -0.0171 -0.0066  0.0054
                ( 48.38%)   0.6956* C   6 s( 30.18%)p 2.31( 69.78%)d 0.00(  0.04%)
                                            0.0006  0.5493 -0.0072  0.2386 -0.0015
                                           -0.5384  0.0061  0.5924 -0.0029 -0.0066
                                            0.0072 -0.0160 -0.0055  0.0053
    13. (1.96295) BD ( 1) C   4 - C   7  
                ( 50.51%)   0.7107* C   4 s( 25.35%)p 2.94( 74.60%)d 0.00(  0.05%)
                                            0.0001  0.5035 -0.0036  0.5163  0.0021
                                           -0.5985  0.0087 -0.3479 -0.0100 -0.0159
                                           -0.0090  0.0103 -0.0020 -0.0060
                ( 49.49%)   0.7035* C   7 s( 29.38%)p 2.40( 70.58%)d 0.00(  0.04%)
                                            0.0004  0.5420 -0.0059 -0.5005  0.0067
                                            0.5568  0.0027  0.3809 -0.0119 -0.0131
                                           -0.0100  0.0105 -0.0011 -0.0026
    14. (1.98831) BD ( 1) C   5 - H  17  
                ( 60.97%)   0.7808* C   5 s( 22.95%)p 3.36( 77.01%)d 0.00(  0.04%)
                                            0.0000 -0.4791 -0.0039  0.5072 -0.0154
                                           -0.6280 -0.0058 -0.3434 -0.0115  0.0148
                                            0.0089 -0.0096  0.0032  0.0053
                ( 39.03%)   0.6248* H  17 s( 99.92%)p 0.00(  0.08%)
                                           -0.9996  0.0014 -0.0155  0.0207  0.0109
    15. (1.98869) BD ( 1) C   5 - H  18  
                ( 60.95%)   0.7807* C   5 s( 22.99%)p 3.35( 76.97%)d 0.00(  0.04%)
                                           -0.0001  0.4795  0.0039  0.7110  0.0036
                                            0.3906  0.0087 -0.3335  0.0176  0.0125
                                           -0.0111 -0.0065  0.0080 -0.0064
                ( 39.05%)   0.6249* H  18 s( 99.92%)p 0.00(  0.08%)
                                            0.9996 -0.0012 -0.0227 -0.0129  0.0103
    16. (1.98883) BD ( 1) C   5 - H  19  
                ( 60.54%)   0.7781* C   5 s( 23.15%)p 3.32( 76.81%)d 0.00(  0.04%)
                                            0.0001 -0.4811 -0.0031 -0.2660 -0.0090
                                            0.5127 -0.0170 -0.6588 -0.0111  0.0068
                                           -0.0077  0.0162  0.0041 -0.0075
                ( 39.46%)   0.6281* H  19 s( 99.92%)p 0.00(  0.08%)
                                           -0.9996  0.0011  0.0088 -0.0149  0.0214
    17. (1.98748) BD ( 1) C   6 - H  20  
                ( 62.14%)   0.7883* C   6 s( 24.17%)p 3.14( 75.79%)d 0.00(  0.04%)
                                            0.0000 -0.4916 -0.0035  0.4338  0.0047
                                            0.3968 -0.0173  0.6418  0.0064 -0.0081
                                           -0.0121 -0.0123 -0.0011 -0.0059
                ( 37.86%)   0.6153* H  20 s( 99.91%)p 0.00(  0.09%)
                                           -0.9996  0.0025 -0.0168 -0.0142 -0.0196
    18. (1.98842) BD ( 1) C   6 - H  21  
                ( 60.59%)   0.7784* C   6 s( 22.70%)p 3.40( 77.25%)d 0.00(  0.04%)
                                           -0.0001  0.4765  0.0031 -0.5231 -0.0019
                                            0.6219  0.0081  0.3342 -0.0194 -0.0145
                                           -0.0084  0.0105 -0.0027 -0.0060
                ( 39.41%)   0.6278* H  21 s( 99.92%)p 0.00(  0.08%)
                                            0.9996 -0.0010  0.0172 -0.0196 -0.0094
    19. (1.98814) BD ( 1) C   6 - H  22  
                ( 60.48%)   0.7777* C   6 s( 22.86%)p 3.37( 77.09%)d 0.00(  0.04%)
                                           -0.0001  0.4781  0.0018  0.6933 -0.0117
                                            0.4063  0.0114 -0.3533 -0.0131  0.0135
                                           -0.0115 -0.0058  0.0076 -0.0059
                ( 39.52%)   0.6286* H  22 s( 99.92%)p 0.00(  0.08%)
                                            0.9996 -0.0013 -0.0213 -0.0133  0.0118
    20. (1.98277) BD ( 1) C   7 - C   8  
                ( 50.58%)   0.7112* C   7 s( 27.20%)p 2.67( 72.75%)d 0.00(  0.05%)
                                            0.0002  0.5212  0.0182  0.3297  0.0202
                                           -0.5765 -0.0183  0.5345 -0.0092 -0.0101
                                            0.0093 -0.0160 -0.0060  0.0010
                ( 49.42%)   0.7030* C   8 s( 30.44%)p 2.28( 69.52%)d 0.00(  0.04%)
                                            0.0002  0.5517  0.0001 -0.3356  0.0144
                                            0.5732 -0.0149 -0.5036 -0.0044 -0.0092
                                            0.0094 -0.0156 -0.0054  0.0018
    21. (1.97575) BD ( 1) C   7 - H  23  
                ( 61.50%)   0.7842* C   7 s( 21.56%)p 3.64( 78.40%)d 0.00(  0.04%)
                                           -0.0002  0.4643 -0.0008  0.6633 -0.0074
                                            0.4224 -0.0144 -0.4064 -0.0115  0.0127
                                           -0.0122 -0.0072  0.0073 -0.0043
                ( 38.50%)   0.6205* H  23 s( 99.92%)p 0.00(  0.08%)
                                            0.9996 -0.0044 -0.0210 -0.0128  0.0146
    22. (1.97490) BD ( 1) C   7 - H  24  
                ( 61.66%)   0.7852* C   7 s( 21.80%)p 3.59( 78.16%)d 0.00(  0.04%)
                                            0.0002 -0.4669  0.0052  0.4468 -0.0198
                                            0.4220 -0.0063  0.6351  0.0106 -0.0093
                                           -0.0126 -0.0126  0.0004 -0.0045
                ( 38.34%)   0.6192* H  24 s( 99.92%)p 0.00(  0.08%)
                                           -0.9996  0.0049 -0.0131 -0.0125 -0.0220
    23. (1.99421) BD ( 1) C   8 - O   9  
                ( 32.42%)   0.5693* C   8 s( 21.17%)p 3.71( 78.54%)d 0.01(  0.28%)
                                            0.0001  0.4578  0.0465  0.4633  0.0208
                                           -0.5867 -0.0270 -0.4742 -0.0225 -0.0319
                                           -0.0258  0.0328 -0.0075 -0.0038
                ( 67.58%)   0.8221* O   9 s( 32.50%)p 2.07( 67.43%)d 0.00(  0.07%)
                                           -0.0001  0.5701  0.0039 -0.4104 -0.0012
                                            0.5099  0.0015  0.4958 -0.0023 -0.0109
                                           -0.0134  0.0154 -0.0022  0.0120
    24. (1.98676) BD ( 1) C   8 - H  25  
                ( 58.97%)   0.7679* C   8 s( 24.23%)p 3.13( 75.72%)d 0.00(  0.05%)
                                            0.0000 -0.4920  0.0126  0.6068 -0.0140
                                            0.4476  0.0033 -0.4342 -0.0040 -0.0142
                                            0.0129  0.0111 -0.0062  0.0023
                ( 41.03%)   0.6405* H  25 s( 99.92%)p 0.00(  0.08%)
                                           -0.9996  0.0059 -0.0200 -0.0131  0.0148
    25. (1.98631) BD ( 1) C   8 - H  26  
                ( 59.33%)   0.7703* C   8 s( 24.25%)p 3.12( 75.70%)d 0.00(  0.05%)
                                           -0.0000  0.4923 -0.0117  0.5500 -0.0029
                                            0.3528 -0.0109  0.5744  0.0003  0.0112
                                            0.0169  0.0097  0.0032  0.0041
                ( 40.67%)   0.6377* H  26 s( 99.92%)p 0.00(  0.08%)
                                            0.9996 -0.0053 -0.0169 -0.0131 -0.0189
    26. (1.98892) BD ( 1) O   9 - H  27  
                ( 72.82%)   0.8533* O   9 s( 19.62%)p 4.09( 80.30%)d 0.00(  0.08%)
                                            0.0002  0.4424  0.0215  0.4306  0.0223
                                           -0.6180 -0.0297  0.4840  0.0019 -0.0082
                                            0.0137 -0.0208 -0.0037  0.0118
                ( 27.18%)   0.5214* H  27 s( 99.62%)p 0.00(  0.38%)
                                            0.9981 -0.0032 -0.0308  0.0433 -0.0314
    27. (1.98863) BD ( 1) O  10 - H  28  
                ( 73.06%)   0.8547* O  10 s( 19.70%)p 4.07( 80.22%)d 0.00(  0.08%)
                                            0.0002  0.4433  0.0208 -0.4163 -0.0183
                                           -0.6168 -0.0092 -0.4969 -0.0339  0.0165
                                            0.0051  0.0137 -0.0150 -0.0106
                ( 26.94%)   0.5191* H  28 s( 99.62%)p 0.00(  0.38%)
                                            0.9981 -0.0041  0.0288  0.0414  0.0358
    28. (1.99920) CR ( 1) C   1           s(100.00%)p 0.00(  0.00%)
                                            1.0000 -0.0002 -0.0000 -0.0003  0.0000
                                           -0.0002  0.0000  0.0002  0.0000 -0.0000
                                            0.0000  0.0000 -0.0000  0.0000
    29. (1.99895) CR ( 1) C   2           s(100.00%)p 0.00(  0.00%)
                                            1.0000 -0.0001 -0.0000  0.0002 -0.0000
                                           -0.0001  0.0000 -0.0002 -0.0000 -0.0000
                                            0.0000  0.0000 -0.0000  0.0000
    30. (1.99905) CR ( 1) C   3           s(100.00%)p 0.00(  0.00%)
                                            1.0000 -0.0002 -0.0000 -0.0002  0.0000
                                            0.0001  0.0000  0.0005 -0.0000 -0.0000
                                            0.0000 -0.0000 -0.0000  0.0000
    31. (1.99888) CR ( 1) C   4           s(100.00%)
                                            1.0000 -0.0002 -0.0000 -0.0000 -0.0000
                                           -0.0000 -0.0000 -0.0000  0.0000  0.0000
                                           -0.0000 -0.0000  0.0000 -0.0000
    32. (1.99919) CR ( 1) C   5           s(100.00%)p 0.00(  0.00%)
                                            1.0000 -0.0003  0.0000  0.0003 -0.0000
                                            0.0003 -0.0000  0.0004 -0.0000 -0.0000
                                           -0.0000 -0.0000  0.0000 -0.0000
    33. (1.99917) CR ( 1) C   6           s(100.00%)p 0.00(  0.00%)
                                            1.0000 -0.0003  0.0000 -0.0001 -0.0000
                                            0.0004 -0.0000 -0.0004 -0.0000  0.0000
                                           -0.0000  0.0000  0.0000 -0.0000
    34. (1.99907) CR ( 1) C   7           s(100.00%)p 0.00(  0.00%)
                                            1.0000 -0.0002 -0.0000  0.0002 -0.0000
                                           -0.0001  0.0000 -0.0005  0.0000  0.0000
                                            0.0000  0.0000  0.0000  0.0000
    35. (1.99911) CR ( 1) C   8           s(100.00%)p 0.00(  0.00%)
                                            1.0000 -0.0001 -0.0000  0.0000 -0.0000
                                           -0.0001  0.0000  0.0002  0.0000  0.0000
                                            0.0000 -0.0000  0.0000  0.0000
    36. (1.99975) CR ( 1) O   9           s(100.00%)p 0.00(  0.00%)
                                            1.0000 -0.0000 -0.0000 -0.0001 -0.0000
                                            0.0001  0.0000 -0.0000 -0.0000  0.0000
                                           -0.0000  0.0000  0.0000 -0.0000
    37. (1.99974) CR ( 1) O  10           s(100.00%)p 0.00(  0.00%)
                                            1.0000 -0.0001 -0.0000  0.0001  0.0000
                                            0.0001  0.0000  0.0002  0.0000 -0.0000
                                           -0.0000 -0.0000  0.0000  0.0000
    38. (1.98124) LP ( 1) O   9           s( 47.87%)p 1.09( 52.10%)d 0.00(  0.04%)
                                            0.0000  0.6918 -0.0119  0.0434  0.0011
                                           -0.0384 -0.0013 -0.7194  0.0078 -0.0039
                                            0.0019 -0.0011 -0.0013 -0.0181
    39. (1.95955) LP ( 2) O   9           s(  0.03%)p99.99( 99.92%)d 1.93(  0.05%)
                                           -0.0000  0.0164 -0.0006  0.8019 -0.0130
                                            0.5957 -0.0098  0.0323 -0.0008 -0.0012
                                            0.0182  0.0135 -0.0001  0.0015
    40. (1.97738) LP ( 1) O  10           s( 45.63%)p 1.19( 54.33%)d 0.00(  0.03%)
                                            0.0000  0.6754 -0.0100 -0.0862 -0.0005
                                            0.7042 -0.0073 -0.1998  0.0003  0.0020
                                            0.0028  0.0091  0.0133  0.0081
    41. (1.95401) LP ( 2) O  10           s(  0.79%)p99.99( 99.17%)d 0.06(  0.05%)
                                            0.0000  0.0886  0.0033  0.8576 -0.0139
                                           -0.1193 -0.0003 -0.4915  0.0095 -0.0177
                                            0.0066  0.0100 -0.0045 -0.0040
    42. (0.00346) RY*( 1) C   1           s(  3.06%)p30.35( 92.79%)d 1.36(  4.15%)
                                           -0.0000  0.0109  0.1745  0.0123  0.4023
                                            0.0160  0.5130  0.0056  0.7089  0.1433
                                            0.0991 -0.0003 -0.0403 -0.0977
    43. (0.00193) RY*( 2) C   1           s(  7.48%)p11.02( 82.37%)d 1.36( 10.15%)
                                            0.0000  0.0066  0.2734 -0.0098 -0.2754
                                            0.0060  0.7108  0.0047 -0.4924  0.2209
                                            0.1088 -0.1130 -0.1666  0.0176
    44. (0.00058) RY*( 3) C   1           s( 44.79%)p 1.12( 50.33%)d 0.11(  4.88%)
                                            0.0000  0.0094  0.6692 -0.0078  0.6028
                                           -0.0086 -0.1638  0.0080 -0.3361 -0.1173
                                           -0.1261  0.0788  0.1087  0.0328
    45. (0.00018) RY*( 4) C   1           s( 39.85%)p 1.31( 52.03%)d 0.20(  8.13%)
                                            0.0000 -0.0148  0.6311  0.0103 -0.6224
                                            0.0027 -0.1435 -0.0057  0.3349 -0.1873
                                            0.0306  0.1774  0.1073 -0.0478
    46. (0.00016) RY*( 5) C   1           s(  1.17%)p 2.11(  2.46%)d82.61( 96.38%)
                                           -0.0000 -0.0019  0.1080 -0.0053  0.0100
                                            0.0058 -0.0817 -0.0167  0.1322 -0.2523
                                            0.0838 -0.4916 -0.4540  0.6673
    47. (0.00001) RY*( 6) C   1           s(  0.02%)p99.99(  3.78%)d99.99( 96.20%)
    48. (0.00001) RY*( 7) C   1           s(  1.81%)p 5.30(  9.60%)d48.89( 88.59%)
    49. (0.00001) RY*( 8) C   1           s(  0.05%)p10.70(  0.53%)d99.99( 99.42%)
    50. (0.00001) RY*( 9) C   1           s(  1.83%)p 3.40(  6.22%)d50.30( 91.95%)
    51. (0.00599) RY*( 1) C   2           s(  9.27%)p 9.39( 87.04%)d 0.40(  3.69%)
                                            0.0000 -0.0117  0.3043  0.0181  0.3508
                                           -0.0128  0.5993  0.0322 -0.6218 -0.0099
                                            0.1200  0.0581  0.1189 -0.0699
    52. (0.00296) RY*( 2) C   2           s(  9.12%)p 8.37( 76.29%)d 1.60( 14.59%)
                                            0.0000  0.0070  0.3019  0.0261  0.7433
                                           -0.0129 -0.4419 -0.0045  0.1199  0.2653
                                            0.0515 -0.1415  0.0560  0.2228
    53. (0.00263) RY*( 3) C   2           s( 11.57%)p 4.32( 50.05%)d 3.32( 38.38%)
                                            0.0000  0.0099  0.3400  0.0023 -0.0800
                                           -0.0091  0.4552 -0.0072  0.5355  0.2573
                                           -0.1622  0.3819  0.0894  0.3708
    54. (0.00149) RY*( 4) C   2           s(  2.79%)p 6.05( 16.86%)d28.85( 80.35%)
                                            0.0000 -0.0131  0.1664  0.0219 -0.2381
                                           -0.0051 -0.0237  0.0111 -0.3328  0.2217
                                           -0.5765 -0.4030 -0.3239  0.3933
    55. (0.00120) RY*( 5) C   2           s( 15.49%)p 2.89( 44.81%)d 2.56( 39.70%)
                                            0.0000 -0.0190  0.3931  0.0124 -0.4636
                                           -0.0260 -0.3705  0.0183 -0.3078  0.1364
                                            0.4661  0.2268  0.1953  0.2676
    56. (0.00079) RY*( 6) C   2           s(  8.87%)p 0.29(  2.57%)d 9.99( 88.56%)
                                            0.0000  0.0030  0.2978 -0.0054 -0.1054
                                            0.0028 -0.1148 -0.0372 -0.0004  0.5233
                                           -0.2018  0.1490 -0.1185 -0.7313
    57. (0.00031) RY*( 7) C   2           s(  9.18%)p 0.89(  8.18%)d 9.00( 82.64%)
                                            0.0000 -0.0010  0.3029  0.0015 -0.0417
                                           -0.0179  0.1662  0.0240  0.2271 -0.1100
                                            0.4850 -0.2954 -0.6989 -0.0576
    58. (0.00022) RY*( 8) C   2           s(  8.08%)p 1.26( 10.17%)d10.12( 81.75%)
                                            0.0000 -0.0016  0.2843  0.0203 -0.1808
                                           -0.0024  0.1240  0.0143  0.2303 -0.0656
                                            0.0334 -0.6765  0.5719 -0.1653
    59. (0.00012) RY*( 9) C   2           s( 25.55%)p 0.18(  4.55%)d 2.74( 69.90%)
                                           -0.0000  0.0006  0.5055  0.0017  0.0261
                                            0.0086 -0.2095  0.0025  0.0282 -0.7103
                                           -0.3590  0.2208 -0.0437 -0.1223
    60. (0.00673) RY*( 1) C   3           s(  1.80%)p52.83( 95.26%)d 1.63(  2.93%)
                                           -0.0000  0.0016  0.1343 -0.0079 -0.5178
                                            0.0158  0.5958 -0.0033 -0.5738  0.0572
                                            0.0544 -0.1089 -0.0269  0.1026
    61. (0.00380) RY*( 2) C   3           s( 45.40%)p 1.06( 48.13%)d 0.14(  6.46%)
                                            0.0000 -0.0186  0.6736 -0.0038 -0.3935
                                            0.0046  0.0453  0.0066  0.5695  0.1850
                                            0.0443 -0.0765  0.0610 -0.1373
    62. (0.00358) RY*( 3) C   3           s(  0.03%)p99.99( 95.05%)d99.99(  4.93%)
                                            0.0000  0.0014  0.0162  0.0004 -0.5322
                                            0.0002 -0.7596  0.0056 -0.3006 -0.0775
                                           -0.1464 -0.1063  0.0874  0.0537
    63. (0.00258) RY*( 4) C   3           s( 51.54%)p 0.91( 46.90%)d 0.03(  1.56%)
                                           -0.0000  0.0123  0.7178  0.0128  0.4981
                                            0.0054 -0.1487  0.0078 -0.4456 -0.0946
                                            0.0079  0.0504  0.0306  0.0554
    64. (0.00025) RY*( 5) C   3           s(  0.79%)p 1.61(  1.27%)d99.99( 97.94%)
                                           -0.0000 -0.0015  0.0888  0.0023 -0.0257
                                           -0.0038  0.0236 -0.0101  0.1066 -0.3052
                                           -0.3734 -0.1888 -0.8271  0.1645
    65. (0.00010) RY*( 6) C   3           s(  0.22%)p26.11(  5.67%)d99.99( 94.11%)
                                           -0.0000 -0.0029  0.0465  0.0024 -0.0849
                                           -0.0088  0.1167 -0.0187  0.1882 -0.8035
                                            0.0974  0.0132  0.3631  0.3924
    66. (0.00009) RY*( 7) C   3           s(  0.16%)p25.86(  4.18%)d99.99( 95.66%)
    67. (0.00004) RY*( 8) C   3           s(  0.05%)p52.41(  2.73%)d99.99( 97.21%)
    68. (0.00001) RY*( 9) C   3           s(  0.04%)p23.80(  0.94%)d99.99( 99.02%)
    69. (0.00575) RY*( 1) C   4           s(  0.15%)p99.99( 97.68%)d14.67(  2.17%)
                                           -0.0000  0.0013  0.0384 -0.0114 -0.2380
                                            0.0010 -0.2225  0.0005 -0.9330  0.0801
                                            0.0619  0.1043  0.0221 -0.0091
    70. (0.00352) RY*( 2) C   4           s(  1.42%)p64.40( 91.54%)d 4.95(  7.04%)
                                            0.0000  0.0120  0.1186  0.0028 -0.1113
                                           -0.0121 -0.9157  0.0013  0.2537  0.0128
                                            0.2210 -0.0988 -0.1076  0.0086
    71. (0.00242) RY*( 3) C   4           s(  0.27%)p99.99( 94.17%)d20.56(  5.56%)
                                            0.0000 -0.0003  0.0520  0.0005 -0.9295
                                            0.0014  0.1631 -0.0038  0.2261 -0.0115
                                            0.0172  0.2337 -0.0159  0.0183
    72. (0.00070) RY*( 4) C   4           s( 42.96%)p 0.00(  0.21%)d 1.32( 56.83%)
                                           -0.0000 -0.0005  0.6554  0.0048  0.0024
                                            0.0073  0.0442  0.0008  0.0059 -0.0586
                                           -0.0852 -0.0994  0.2102 -0.7096
    73. (0.00060) RY*( 5) C   4           s(  0.63%)p 0.02(  0.01%)d99.99( 99.35%)
                                           -0.0000 -0.0005  0.0796  0.0036  0.0065
                                            0.0036  0.0012 -0.0012 -0.0079  0.3925
                                           -0.4215  0.0226 -0.7996 -0.1482
    74. (0.00054) RY*( 6) C   4           s(  2.35%)p 0.60(  1.41%)d40.88( 96.24%)
                                            0.0000 -0.0000  0.1534  0.0213 -0.1093
                                           -0.0049  0.0211 -0.0112  0.0328  0.7039
                                           -0.1628 -0.4649  0.3802  0.2822
    75. (0.00038) RY*( 7) C   4           s( 42.56%)p 0.03(  1.35%)d 1.32( 56.08%)
                                            0.0000 -0.0017  0.6524 -0.0028  0.0223
                                           -0.0085  0.0950  0.0101 -0.0620 -0.3679
                                           -0.0404 -0.1391 -0.2087  0.6008
    76. (0.00033) RY*( 8) C   4           s(  6.82%)p 0.93(  6.36%)d12.73( 86.82%)
                                            0.0000 -0.0020  0.2612 -0.0091  0.1634
                                           -0.0160  0.1843 -0.0148  0.0483  0.4328
                                            0.7225  0.3722 -0.1379  0.0380
    77. (0.00026) RY*( 9) C   4           s(  2.84%)p 2.62(  7.46%)d31.56( 89.70%)
                                           -0.0000  0.0022  0.1686 -0.0082  0.1668
                                            0.0113 -0.1996 -0.0136  0.0806  0.1307
                                           -0.4599  0.7346  0.3113  0.1784
    78. (0.00397) RY*( 1) C   5           s(  1.13%)p81.63( 92.35%)d 5.76(  6.52%)
                                           -0.0000  0.0010  0.1064  0.0096  0.6208
                                            0.0035  0.2310 -0.0087 -0.6961 -0.1610
                                            0.0111  0.0285 -0.0629  0.1855
    79. (0.00348) RY*( 2) C   5           s(  0.07%)p99.99( 92.58%)d99.99(  7.35%)
                                           -0.0000  0.0029  0.0268  0.0073  0.5140
                                           -0.0120 -0.7900  0.0014  0.1930  0.0032
                                           -0.1482  0.1599 -0.1356 -0.0867
    80. (0.00178) RY*( 3) C   5           s( 68.89%)p 0.44( 30.47%)d 0.01(  0.64%)
                                           -0.0000  0.0176  0.8298 -0.0038 -0.3545
                                           -0.0027 -0.2951 -0.0008 -0.3032  0.0199
                                            0.0061 -0.0631  0.0403 -0.0191
    81. (0.00018) RY*( 4) C   5           s( 28.76%)p 2.37( 68.14%)d 0.11(  3.10%)
                                           -0.0000 -0.0266  0.5357 -0.0088  0.3894
                                           -0.0103  0.4436 -0.0139  0.5767 -0.0670
                                           -0.1329 -0.0465 -0.0549 -0.0604
    82. (0.00003) RY*( 5) C   5           s(  0.25%)p22.05(  5.51%)d99.99( 94.24%)
    83. (0.00002) RY*( 6) C   5           s(  0.58%)p 5.05(  2.92%)d99.99( 96.50%)
    84. (0.00001) RY*( 7) C   5           s(  0.21%)p12.39(  2.59%)d99.99( 97.20%)
    85. (0.00001) RY*( 8) C   5           s(  0.15%)p 4.39(  0.68%)d99.99( 99.17%)
    86. (0.00001) RY*( 9) C   5           s(  0.05%)p99.99(  4.84%)d99.99( 95.11%)
    87. (0.00418) RY*( 1) C   6           s(  0.93%)p99.99( 93.54%)d 5.98(  5.54%)
                                            0.0000 -0.0001  0.0962 -0.0068 -0.6150
                                            0.0085  0.3529  0.0098  0.6575  0.1617
                                           -0.0206 -0.0372  0.0413  0.1603
    88. (0.00371) RY*( 2) C   6           s(  0.01%)p99.99( 93.57%)d99.99(  6.42%)
                                            0.0000 -0.0006  0.0112  0.0075  0.6819
                                            0.0096  0.6198  0.0029  0.2938 -0.0485
                                            0.1777  0.0910  0.1043  0.1055
    89. (0.00180) RY*( 3) C   6           s( 68.63%)p 0.45( 30.90%)d 0.01(  0.47%)
                                           -0.0000  0.0169  0.8283  0.0035  0.2127
                                           -0.0003 -0.4093  0.0005  0.3102 -0.0225
                                            0.0113  0.0575  0.0184 -0.0196
    90. (0.00018) RY*( 4) C   6           s( 28.90%)p 2.33( 67.40%)d 0.13(  3.70%)
                                           -0.0000 -0.0252  0.5370  0.0030 -0.2158
                                           -0.0143  0.5434  0.0122 -0.5760  0.1035
                                           -0.1129  0.0749  0.0110 -0.0882
    91. (0.00004) RY*( 5) C   6           s(  0.23%)p30.87(  7.11%)d99.99( 92.66%)
    92. (0.00003) RY*( 6) C   6           s(  1.34%)p 0.73(  0.97%)d72.87( 97.69%)
    93. (0.00001) RY*( 7) C   6           s(  0.01%)p99.99(  2.01%)d99.99( 97.97%)
    94. (0.00001) RY*( 8) C   6           s(  0.02%)p45.87(  0.72%)d99.99( 99.27%)
    95. (0.00001) RY*( 9) C   6           s(  0.02%)p99.99(  3.85%)d99.99( 96.13%)
    96. (0.00516) RY*( 1) C   7           s(  0.31%)p99.99( 94.49%)d16.91(  5.20%)
                                            0.0000 -0.0034  0.0554  0.0238  0.7050
                                            0.0160  0.6524  0.0017  0.1466 -0.0186
                                            0.1682  0.1240 -0.0707  0.0549
    97. (0.00419) RY*( 2) C   7           s(  0.91%)p99.99( 97.41%)d 1.85(  1.68%)
                                           -0.0000  0.0194  0.0933  0.0044 -0.6572
                                           -0.0122  0.7301  0.0060 -0.0951  0.0177
                                            0.0539 -0.1153 -0.0131  0.0101
    98. (0.00351) RY*( 3) C   7           s(  9.04%)p 9.16( 82.78%)d 0.91(  8.19%)
                                            0.0000 -0.0245  0.2996 -0.0023  0.1738
                                            0.0075 -0.0146 -0.0076 -0.8929 -0.1764
                                            0.0928 -0.1015 -0.0581 -0.1688
    99. (0.00237) RY*( 4) C   7           s( 88.72%)p 0.12( 10.65%)d 0.01(  0.63%)
                                           -0.0000  0.0029  0.9419 -0.0117 -0.0404
                                            0.0101 -0.1046 -0.0111  0.3059  0.0073
                                           -0.0351  0.0591 -0.0088 -0.0376
   100. (0.00031) RY*( 5) C   7           s(  0.01%)p16.40(  0.24%)d99.99( 99.75%)
                                           -0.0000  0.0008  0.0120  0.0043 -0.0421
                                            0.0027 -0.0225  0.0016  0.0074 -0.2852
                                            0.4233  0.1673  0.8380  0.0825
   101. (0.00011) RY*( 6) C   7           s(  0.16%)p14.10(  2.27%)d99.99( 97.57%)
                                           -0.0000 -0.0002  0.0402 -0.0156  0.0688
                                            0.0202 -0.1017 -0.0037  0.0836  0.2030
                                            0.5060 -0.7781 -0.0577  0.2639
   102. (0.00005) RY*( 7) C   7           s(  0.35%)p18.19(  6.43%)d99.99( 93.21%)
   103. (0.00004) RY*( 8) C   7           s(  0.49%)p11.37(  5.60%)d99.99( 93.91%)
   104. (0.00001) RY*( 9) C   7           s(  0.07%)p 3.61(  0.24%)d99.99( 99.69%)
   105. (0.00310) RY*( 1) C   8           s( 34.59%)p 1.12( 38.58%)d 0.78( 26.83%)
                                            0.0000 -0.0038  0.5882 -0.0166 -0.0970
                                            0.0143  0.2144  0.0317 -0.5735 -0.2381
                                            0.1753 -0.1543 -0.1239 -0.3765
   106. (0.00293) RY*( 2) C   8           s(  3.71%)p24.13( 89.45%)d 1.85(  6.84%)
                                           -0.0000  0.0283  0.1904  0.0033 -0.4248
                                           -0.0053  0.5271 -0.0093  0.6604 -0.1394
                                            0.0134  0.0489 -0.0832 -0.1987
   107. (0.00193) RY*( 3) C   8           s(  0.09%)p99.99( 45.99%)d99.99( 53.91%)
                                           -0.0000  0.0022  0.0307 -0.0050 -0.5711
                                           -0.0007 -0.3633 -0.0006 -0.0414 -0.2384
                                           -0.0733 -0.1258  0.6790 -0.0038
   108. (0.00132) RY*( 4) C   8           s(  0.19%)p99.99( 27.47%)d99.99( 72.34%)
                                           -0.0000 -0.0032  0.0436  0.0216  0.4526
                                            0.0166  0.2457  0.0062  0.0932 -0.0874
                                           -0.5972 -0.4562  0.3352 -0.1965
   109. (0.00056) RY*( 5) C   8           s(  9.44%)p 5.22( 49.22%)d 4.38( 41.34%)
                                            0.0000 -0.0270  0.3060 -0.0255  0.2957
                                            0.0282 -0.5458  0.0352  0.3229 -0.3921
                                           -0.1158  0.3666 -0.1215 -0.3116
   110. (0.00043) RY*( 6) C   8           s( 25.56%)p 0.14(  3.50%)d 2.77( 70.94%)
                                           -0.0000 -0.0039  0.5056 -0.0224 -0.0790
                                            0.0315  0.1200  0.0158 -0.1122  0.2309
                                           -0.4742  0.4435  0.0827  0.4772
   111. (0.00017) RY*( 7) C   8           s( 25.88%)p 0.73( 18.81%)d 2.14( 55.31%)
                                            0.0000 -0.0046  0.5087  0.0096  0.1320
                                           -0.0133 -0.2540 -0.0008  0.3255  0.3029
                                            0.3451 -0.5081  0.0231  0.2891
   112. (0.00004) RY*( 8) C   8           s(  0.24%)p99.99( 26.11%)d99.99( 73.65%)
   113. (0.00001) RY*( 9) C   8           s(  0.21%)p 6.67(  1.39%)d99.99( 98.40%)
   114. (0.00160) RY*( 1) O   9           s(  1.00%)p91.04( 91.49%)d 7.47(  7.51%)
                                            0.0000  0.0006  0.1002  0.0091  0.7237
                                            0.0071  0.6234 -0.0005 -0.0479  0.0177
                                            0.1529  0.0895 -0.2078 -0.0136
   115. (0.00151) RY*( 2) O   9           s( 25.38%)p 2.51( 63.70%)d 0.43( 10.92%)
                                           -0.0000  0.0063  0.5038  0.0013 -0.3720
                                           -0.0042  0.2945 -0.0031 -0.6418 -0.1846
                                            0.0716 -0.1440 -0.0318 -0.2196
   116. (0.00009) RY*( 3) O   9           s( 50.22%)p 0.78( 39.23%)d 0.21( 10.56%)
   117. (0.00004) RY*( 4) O   9           s( 20.27%)p 3.37( 68.19%)d 0.57( 11.54%)
   118. (0.00001) RY*( 5) O   9           s(  1.02%)p 7.59(  7.73%)d89.64( 91.26%)
   119. (0.00001) RY*( 6) O   9           s(  0.77%)p10.19(  7.84%)d99.99( 91.39%)
   120. (0.00001) RY*( 7) O   9           s(  1.03%)p 7.61(  7.82%)d88.74( 91.15%)
   121. (0.00000) RY*( 8) O   9           s(  0.18%)p26.29(  4.78%)d99.99( 95.04%)
   122. (0.00000) RY*( 9) O   9           s(  0.12%)p79.95(  9.49%)d99.99( 90.40%)
   123. (0.00201) RY*( 1) O  10           s(  4.58%)p19.67( 89.99%)d 1.19(  5.44%)
                                           -0.0000  0.0019  0.2139 -0.0115 -0.7533
                                            0.0016  0.2231  0.0062  0.5315  0.1197
                                           -0.1206  0.0195 -0.0223  0.1568
   124. (0.00149) RY*( 2) O  10           s( 30.19%)p 2.00( 60.49%)d 0.31(  9.33%)
                                           -0.0000  0.0052  0.5494  0.0002  0.4244
                                            0.0025  0.6428 -0.0041  0.1073  0.0924
                                            0.1618  0.2129  0.1021  0.0533
   125. (0.00037) RY*( 3) O  10           s( 47.32%)p 0.99( 46.94%)d 0.12(  5.74%)
                                            0.0000  0.0003  0.6879 -0.0014  0.1299
                                            0.0081 -0.6294  0.0055  0.2372 -0.1565
                                           -0.0595 -0.1005 -0.0101 -0.1385
   126. (0.00007) RY*( 4) O  10           s( 13.48%)p 4.27( 57.49%)d 2.15( 29.04%)
   127. (0.00003) RY*( 5) O  10           s(  1.50%)p16.26( 24.38%)d49.42( 74.12%)
   128. (0.00001) RY*( 6) O  10           s(  0.92%)p 5.63(  5.17%)d99.99( 93.91%)
   129. (0.00001) RY*( 7) O  10           s(  0.13%)p71.92(  9.10%)d99.99( 90.77%)
   130. (0.00000) RY*( 8) O  10           s(  0.00%)p 1.00(  0.80%)d99.99( 99.20%)
   131. (0.00001) RY*( 9) O  10           s(  1.89%)p 3.12(  5.88%)d48.84( 92.23%)
   132. (0.00177) RY*( 1) H  11           s( 98.27%)p 0.02(  1.73%)
                                            0.0044  0.9913 -0.0479 -0.0463  0.1135
   133. (0.00022) RY*( 2) H  11           s(  0.00%)p 1.00(100.00%)
                                           -0.0002  0.0062 -0.0196 -0.9025 -0.4303
   134. (0.00013) RY*( 3) H  11           s(  0.22%)p99.99( 99.78%)
                                            0.0086  0.0460  0.9985 -0.0257  0.0091
   135. (0.00004) RY*( 4) H  11           s(  1.59%)p61.88( 98.41%)
   136. (0.00214) RY*( 1) H  12           s( 98.53%)p 0.01(  1.47%)
                                            0.0040  0.9926 -0.0747 -0.0956  0.0020
   137. (0.00023) RY*( 2) H  12           s(  0.04%)p99.99( 99.96%)
                                            0.0006  0.0212 -0.5866  0.6685 -0.4568
   138. (0.00014) RY*( 3) H  12           s(  0.09%)p99.99( 99.91%)
                                            0.0053  0.0294  0.5219 -0.1197 -0.8440
   139. (0.00004) RY*( 4) H  12           s(  1.42%)p69.60( 98.58%)
   140. (0.00302) RY*( 1) H  13           s( 99.14%)p 0.01(  0.86%)
                                            0.0049  0.9957 -0.0627  0.0089  0.0678
   141. (0.00019) RY*( 2) H  13           s(  0.02%)p99.99( 99.98%)
                                            0.0012  0.0156 -0.5985 -0.2956 -0.7445
   142. (0.00012) RY*( 3) H  13           s(  0.16%)p99.99( 99.84%)
                                            0.0105  0.0386  0.1991  0.8450 -0.4947
   143. (0.00004) RY*( 4) H  13           s(  0.75%)p99.99( 99.25%)
   144. (0.00362) RY*( 1) H  14           s( 99.95%)p 0.00(  0.05%)
                                            0.0074  0.9997 -0.0002 -0.0223 -0.0059
   145. (0.00022) RY*( 2) H  14           s(  0.02%)p99.99( 99.98%)
                                            0.0039  0.0116  0.7674  0.5837 -0.2650
   146. (0.00009) RY*( 3) H  14           s(  0.04%)p99.99( 99.96%)
   147. (0.00003) RY*( 4) H  14           s(  0.08%)p99.99( 99.92%)
   148. (0.00197) RY*( 1) H  15           s( 99.22%)p 0.01(  0.78%)
                                            0.0042  0.9961  0.0064 -0.0261  0.0844
   149. (0.00022) RY*( 2) H  15           s(  0.01%)p 1.00( 99.99%)
                                            0.0018  0.0082  0.5536 -0.7457 -0.3707
   150. (0.00013) RY*( 3) H  15           s(  0.00%)p 1.00(100.00%)
                                            0.0029  0.0029  0.8189  0.5684  0.0797
   151. (0.00004) RY*( 4) H  15           s(  0.85%)p99.99( 99.15%)
   152. (0.00346) RY*( 1) H  16           s( 99.58%)p 0.00(  0.42%)
                                            0.0064  0.9979 -0.0320  0.0286  0.0490
   153. (0.00018) RY*( 2) H  16           s(  0.07%)p99.99( 99.93%)
                                            0.0056  0.0256 -0.3952  0.1985 -0.8965
   154. (0.00011) RY*( 3) H  16           s(  0.00%)p 1.00(100.00%)
                                            0.0026  0.0060  0.6585  0.7419 -0.1258
   155. (0.00004) RY*( 4) H  16           s(  0.43%)p99.99( 99.57%)
   156. (0.00162) RY*( 1) H  17           s( 98.70%)p 0.01(  1.30%)
                                            0.0045  0.9935 -0.0438  0.0832  0.0643
   157. (0.00022) RY*( 2) H  17           s(  0.00%)p 1.00(100.00%)
                                            0.0007  0.0042  0.3546  0.6535 -0.6687
   158. (0.00012) RY*( 3) H  17           s(  0.00%)p 1.00(100.00%)
                                            0.0056  0.0041 -0.8440 -0.0840 -0.5297
   159. (0.00004) RY*( 4) H  17           s(  1.37%)p71.97( 98.63%)
   160. (0.00158) RY*( 1) H  18           s( 98.52%)p 0.02(  1.48%)
                                            0.0045  0.9925  0.1022  0.0650 -0.0125
   161. (0.00021) RY*( 2) H  18           s(  0.00%)p 1.00(100.00%)
                                            0.0001  0.0008 -0.5482  0.8111 -0.2040
   162. (0.00011) RY*( 3) H  18           s(  0.01%)p 1.00( 99.99%)
                                            0.0059  0.0081 -0.0291 -0.2623 -0.9645
   163. (0.00004) RY*( 4) H  18           s(  1.55%)p63.45( 98.45%)
   164. (0.00151) RY*( 1) H  19           s( 98.70%)p 0.01(  1.30%)
                                            0.0042  0.9935  0.0484 -0.0550  0.0875
   165. (0.00023) RY*( 2) H  19           s(  0.02%)p99.99( 99.98%)
                                           -0.0009  0.0125 -0.8384  0.2548  0.4817
   166. (0.00012) RY*( 3) H  19           s(  0.03%)p99.99( 99.97%)
                                           -0.0062  0.0156  0.3806  0.9064  0.1826
   167. (0.00004) RY*( 4) H  19           s(  1.33%)p74.03( 98.67%)
   168. (0.00200) RY*( 1) H  20           s( 97.74%)p 0.02(  2.26%)
                                            0.0065  0.9886 -0.1006 -0.1028 -0.0443
   169. (0.00021) RY*( 2) H  20           s(  0.36%)p99.99( 99.64%)
                                           -0.0035  0.0601  0.8512 -0.0308 -0.5205
   170. (0.00013) RY*( 3) H  20           s(  0.71%)p99.99( 99.29%)
                                           -0.0084  0.0840 -0.0870  0.9742 -0.1903
   171. (0.00005) RY*( 4) H  20           s(  1.28%)p77.38( 98.72%)
   172. (0.00153) RY*( 1) H  21           s( 98.10%)p 0.02(  1.90%)
                                            0.0046  0.9905 -0.0614  0.1220  0.0176
   173. (0.00022) RY*( 2) H  21           s(  0.07%)p99.99( 99.93%)
                                            0.0004  0.0271 -0.7878 -0.5932 -0.1634
   174. (0.00012) RY*( 3) H  21           s(  0.01%)p 1.00( 99.99%)
                                            0.0057  0.0065 -0.0409 -0.2141  0.9759
   175. (0.00004) RY*( 4) H  21           s(  1.89%)p51.82( 98.11%)
   176. (0.00159) RY*( 1) H  22           s( 98.45%)p 0.02(  1.55%)
                                            0.0047  0.9922  0.0765  0.0707 -0.0683
   177. (0.00021) RY*( 2) H  22           s(  0.00%)p 1.00(100.00%)
                                            0.0000  0.0012  0.1264 -0.7646 -0.6320
   178. (0.00012) RY*( 3) H  22           s(  0.00%)p 1.00(100.00%)
                                            0.0053  0.0029  0.7633 -0.3320  0.5542
   179. (0.00004) RY*( 4) H  22           s(  1.63%)p60.52( 98.37%)
   180. (0.00353) RY*( 1) H  23           s( 99.74%)p 0.00(  0.26%)
                                            0.0057  0.9987  0.0185  0.0416 -0.0229
   181. (0.00018) RY*( 2) H  23           s(  0.00%)p 1.00(100.00%)
                                            0.0028  0.0005  0.5825  0.1657  0.7958
   182. (0.00012) RY*( 3) H  23           s(  0.07%)p99.99( 99.93%)
                                           -0.0003  0.0261  0.4329 -0.8915 -0.1313
   183. (0.00005) RY*( 4) H  23           s(  0.27%)p99.99( 99.73%)
   184. (0.00431) RY*( 1) H  24           s( 99.71%)p 0.00(  0.29%)
                                            0.0057  0.9985 -0.0507  0.0115 -0.0128
   185. (0.00020) RY*( 2) H  24           s(  0.02%)p99.99( 99.98%)
                                           -0.0028  0.0146  0.5658  0.6105 -0.5540
   186. (0.00012) RY*( 3) H  24           s(  0.20%)p99.99( 99.80%)
                                           -0.0001  0.0443  0.7217 -0.6904 -0.0224
   187. (0.00005) RY*( 4) H  24           s(  0.15%)p99.99( 99.85%)
   188. (0.00262) RY*( 1) H  25           s( 99.77%)p 0.00(  0.23%)
                                            0.0072  0.9988 -0.0204 -0.0229  0.0368
   189. (0.00025) RY*( 2) H  25           s(  0.02%)p99.99( 99.98%)
                                            0.0033  0.0123 -0.6694 -0.0571 -0.7406
   190. (0.00013) RY*( 3) H  25           s(  0.04%)p99.99( 99.96%)
                                           -0.0089  0.0174 -0.1507  0.9865  0.0604
   191. (0.00004) RY*( 4) H  25           s(  0.25%)p99.99( 99.75%)
   192. (0.00225) RY*( 1) H  26           s( 99.58%)p 0.00(  0.42%)
                                            0.0066  0.9979  0.0281 -0.0170  0.0555
   193. (0.00023) RY*( 2) H  26           s(  0.14%)p99.99( 99.86%)
                                            0.0036  0.0373  0.3179  0.7244 -0.6106
   194. (0.00014) RY*( 3) H  26           s(  0.08%)p99.99( 99.92%)
                                           -0.0070  0.0277 -0.8820  0.4616  0.0901
   195. (0.00004) RY*( 4) H  26           s(  0.27%)p99.99( 99.73%)
   196. (0.00177) RY*( 1) H  27           s( 80.54%)p 0.24( 19.46%)
                                            0.0123  0.8973  0.1749 -0.2945 -0.2781
   197. (0.00167) RY*( 2) H  27           s(  0.16%)p99.99( 99.84%)
                                            0.0009  0.0402  0.8130  0.5803  0.0266
   198. (0.00094) RY*( 3) H  27           s( 15.96%)p 5.27( 84.04%)
                                            0.0078  0.3994 -0.2470  0.2800  0.8373
   199. (0.00002) RY*( 4) H  27           s(  3.73%)p25.85( 96.27%)
   200. (0.00179) RY*( 1) H  28           s( 78.08%)p 0.28( 21.92%)
                                            0.0136  0.8835 -0.3964  0.1825 -0.1697
   201. (0.00165) RY*( 2) H  28           s(  6.97%)p13.35( 93.03%)
                                            0.0028  0.2640  0.7802 -0.1022 -0.5578
   202. (0.00093) RY*( 3) H  28           s( 11.62%)p 7.61( 88.38%)
                                            0.0069  0.3408  0.1833 -0.7380  0.5528
   203. (0.00002) RY*( 4) H  28           s(  3.72%)p25.89( 96.28%)
   204. (0.02512) BD*( 1) C   1 - C   2  
                ( 49.72%)   0.7051* C   1 s( 30.16%)p 2.31( 69.80%)d 0.00(  0.04%)
                                           -0.0005 -0.5492 -0.0024 -0.6304  0.0045
                                           -0.3051  0.0085  0.4551  0.0141 -0.0097
                                            0.0147  0.0068 -0.0076  0.0003
                ( 50.28%)  -0.7091* C   2 s( 28.48%)p 2.51( 71.47%)d 0.00(  0.05%)
                                           -0.0003 -0.5336 -0.0078  0.6511 -0.0022
                                            0.3091  0.0112 -0.4415  0.0076 -0.0116
                                            0.0166  0.0065 -0.0086  0.0019
   205. (0.00736) BD*( 1) C   1 - H  11  
                ( 39.13%)   0.6255* C   1 s( 23.45%)p 3.26( 76.51%)d 0.00(  0.04%)
                                            0.0000 -0.4843  0.0012 -0.2877  0.0146
                                            0.3501  0.0072 -0.7480 -0.0044  0.0051
                                           -0.0109  0.0118  0.0010 -0.0114
                ( 60.87%)  -0.7802* H  11 s( 99.92%)p 0.00(  0.08%)
                                           -0.9996  0.0014  0.0080 -0.0117  0.0245
   206. (0.00619) BD*( 1) C   1 - H  12  
                ( 39.50%)   0.6285* C   1 s( 22.95%)p 3.36( 77.01%)d 0.00(  0.04%)
                                            0.0000 -0.4790 -0.0026  0.4298  0.0065
                                            0.6269 -0.0009  0.4383 -0.0158 -0.0119
                                           -0.0091 -0.0130  0.0057  0.0018
                ( 60.50%)  -0.7778* H  12 s( 99.92%)p 0.00(  0.08%)
                                           -0.9996  0.0010 -0.0146 -0.0204 -0.0124
   207. (0.00974) BD*( 1) C   1 - H  13  
                ( 39.00%)   0.6245* C   1 s( 23.39%)p 3.27( 76.57%)d 0.00(  0.04%)
                                            0.0000 -0.4836  0.0026  0.5781  0.0106
                                           -0.6250  0.0119 -0.2016 -0.0050  0.0169
                                            0.0046 -0.0058  0.0017  0.0081
                ( 61.00%)  -0.7810* H  13 s( 99.92%)p 0.00(  0.08%)
                                           -0.9996  0.0031 -0.0189  0.0201  0.0058
   208. (0.02668) BD*( 1) C   2 - C   3  
                ( 50.39%)   0.7099* C   2 s( 29.18%)p 2.43( 70.77%)d 0.00(  0.05%)
                                            0.0001  0.5402  0.0001  0.4120 -0.0112
                                            0.6212 -0.0066  0.3898 -0.0017  0.0134
                                            0.0075  0.0134 -0.0060 -0.0044
                ( 49.61%)  -0.7043* C   3 s( 28.08%)p 2.56( 71.87%)d 0.00(  0.05%)
                                            0.0003  0.5297  0.0135 -0.4002 -0.0080
                                           -0.5992 -0.0026 -0.4466  0.0000  0.0129
                                            0.0098  0.0133 -0.0050 -0.0029
   209. (0.03282) BD*( 1) C   2 - O  10  
                ( 68.23%)   0.8260* C   2 s( 19.52%)p 4.11( 80.19%)d 0.01(  0.29%)
                                           -0.0001  0.4406  0.0323 -0.3145 -0.0038
                                            0.3135  0.0156 -0.7766 -0.0359 -0.0116
                                            0.0289 -0.0277  0.0010  0.0340
                ( 31.77%)  -0.5637* O  10 s( 33.89%)p 1.95( 66.05%)d 0.00(  0.07%)
                                           -0.0001  0.5821  0.0010  0.2873  0.0021
                                           -0.3283  0.0040  0.6857 -0.0009 -0.0049
                                            0.0100 -0.0193 -0.0087  0.0092
   210. (0.03638) BD*( 1) C   2 - H  14  
                ( 40.07%)   0.6330* C   2 s( 22.90%)p 3.36( 77.05%)d 0.00(  0.06%)
                                            0.0002 -0.4780  0.0233 -0.5525  0.0120
                                            0.6471 -0.0037  0.2151  0.0048  0.0181
                                            0.0054 -0.0072  0.0034  0.0115
                ( 59.93%)  -0.7742* H  14 s( 99.92%)p 0.00(  0.08%)
                                           -0.9996  0.0068  0.0190 -0.0211 -0.0059
   211. (0.03365) BD*( 1) C   3 - C   4  
                ( 50.03%)   0.7073* C   3 s( 29.56%)p 2.38( 70.40%)d 0.00(  0.04%)
                                            0.0004  0.5437 -0.0017  0.6622 -0.0094
                                            0.3318  0.0023 -0.3938  0.0142  0.0106
                                           -0.0122 -0.0061  0.0084 -0.0037
                ( 49.97%)  -0.7069* C   4 s( 25.09%)p 2.98( 74.87%)d 0.00(  0.05%)
                                            0.0001  0.5009 -0.0007 -0.6891 -0.0018
                                           -0.3815  0.0089  0.3581  0.0069  0.0131
                                           -0.0129 -0.0071  0.0080 -0.0047
   212. (0.01170) BD*( 1) C   3 - H  15  
                ( 38.99%)   0.6244* C   3 s( 20.92%)p 3.78( 79.04%)d 0.00(  0.05%)
                                            0.0002 -0.4573  0.0037 -0.2598  0.0102
                                            0.3476 -0.0114 -0.7757 -0.0093  0.0046
                                           -0.0085  0.0140  0.0029 -0.0130
                ( 61.01%)  -0.7811* H  15 s( 99.92%)p 0.00(  0.08%)
                                           -0.9996  0.0017  0.0076 -0.0094  0.0254
   213. (0.01725) BD*( 1) C   3 - H  16  
                ( 38.47%)   0.6203* C   3 s( 21.41%)p 3.67( 78.54%)d 0.00(  0.04%)
                                            0.0002 -0.4627  0.0016  0.5771 -0.0032
                                           -0.6397  0.0039 -0.2073 -0.0134  0.0176
                                            0.0058 -0.0064  0.0004  0.0076
                ( 61.53%)  -0.7844* H  16 s( 99.92%)p 0.00(  0.08%)
                                           -0.9996  0.0049 -0.0183  0.0208  0.0066
   214. (0.02343) BD*( 1) C   4 - C   5  
                ( 49.15%)   0.7011* C   4 s( 24.48%)p 3.08( 75.47%)d 0.00(  0.05%)
                                           -0.0001 -0.4948 -0.0023 -0.4357 -0.0023
                                           -0.4364 -0.0044 -0.6118  0.0021 -0.0095
                                           -0.0135 -0.0138  0.0002 -0.0057
                ( 50.85%)  -0.7131* C   5 s( 30.82%)p 2.24( 69.14%)d 0.00(  0.04%)
                                           -0.0006 -0.5551  0.0095  0.4072 -0.0035
                                            0.4352 -0.0068  0.5798 -0.0040 -0.0087
                                           -0.0117 -0.0126  0.0004 -0.0043
   215. (0.02217) BD*( 1) C   4 - C   6  
                ( 48.38%)   0.6956* C   4 s( 25.06%)p 2.99( 74.89%)d 0.00(  0.05%)
                                           -0.0001 -0.5006 -0.0024  0.2606 -0.0001
                                           -0.5524 -0.0026  0.6130 -0.0014  0.0068
                                           -0.0074  0.0171  0.0066 -0.0054
                ( 51.62%)  -0.7185* C   6 s( 30.18%)p 2.31( 69.78%)d 0.00(  0.04%)
                                           -0.0006 -0.5493  0.0072 -0.2386  0.0015
                                            0.5384 -0.0061 -0.5924  0.0029  0.0066
                                           -0.0072  0.0160  0.0055 -0.0053
   216. (0.03092) BD*( 1) C   4 - C   7  
                ( 49.49%)   0.7035* C   4 s( 25.35%)p 2.94( 74.60%)d 0.00(  0.05%)
                                           -0.0001 -0.5035  0.0036 -0.5163 -0.0021
                                            0.5985 -0.0087  0.3479  0.0100  0.0159
                                            0.0090 -0.0103  0.0020  0.0060
                ( 50.51%)  -0.7107* C   7 s( 29.38%)p 2.40( 70.58%)d 0.00(  0.04%)
                                           -0.0004 -0.5420  0.0059  0.5005 -0.0067
                                           -0.5568 -0.0027 -0.3809  0.0119  0.0131
                                            0.0100 -0.0105  0.0011  0.0026
   217. (0.00740) BD*( 1) C   5 - H  17  
                ( 39.03%)   0.6248* C   5 s( 22.95%)p 3.36( 77.01%)d 0.00(  0.04%)
                                           -0.0000  0.4791  0.0039 -0.5072  0.0154
                                            0.6280  0.0058  0.3434  0.0115 -0.0148
                                           -0.0089  0.0096 -0.0032 -0.0053
                ( 60.97%)  -0.7808* H  17 s( 99.92%)p 0.00(  0.08%)
                                            0.9996 -0.0014  0.0155 -0.0207 -0.0109
   218. (0.00662) BD*( 1) C   5 - H  18  
                ( 39.05%)   0.6249* C   5 s( 22.99%)p 3.35( 76.97%)d 0.00(  0.04%)
                                            0.0001 -0.4795 -0.0039 -0.7110 -0.0036
                                           -0.3906 -0.0087  0.3335 -0.0176 -0.0125
                                            0.0111  0.0065 -0.0080  0.0064
                ( 60.95%)  -0.7807* H  18 s( 99.92%)p 0.00(  0.08%)
                                           -0.9996  0.0012  0.0227  0.0129 -0.0103
   219. (0.00736) BD*( 1) C   5 - H  19  
                ( 39.46%)   0.6281* C   5 s( 23.15%)p 3.32( 76.81%)d 0.00(  0.04%)
                                           -0.0001  0.4811  0.0031  0.2660  0.0090
                                           -0.5127  0.0170  0.6588  0.0111 -0.0068
                                            0.0077 -0.0162 -0.0041  0.0075
                ( 60.54%)  -0.7781* H  19 s( 99.92%)p 0.00(  0.08%)
                                            0.9996 -0.0011 -0.0088  0.0149 -0.0214
   220. (0.00956) BD*( 1) C   6 - H  20  
                ( 37.86%)   0.6153* C   6 s( 24.17%)p 3.14( 75.79%)d 0.00(  0.04%)
                                           -0.0000  0.4916  0.0035 -0.4338 -0.0047
                                           -0.3968  0.0173 -0.6418 -0.0064  0.0081
                                            0.0121  0.0123  0.0011  0.0059
                ( 62.14%)  -0.7883* H  20 s( 99.91%)p 0.00(  0.09%)
                                            0.9996 -0.0025  0.0168  0.0142  0.0196
   221. (0.00631) BD*( 1) C   6 - H  21  
                ( 39.41%)   0.6278* C   6 s( 22.70%)p 3.40( 77.25%)d 0.00(  0.04%)
                                            0.0001 -0.4765 -0.0031  0.5231  0.0019
                                           -0.6219 -0.0081 -0.3342  0.0194  0.0145
                                            0.0084 -0.0105  0.0027  0.0060
                ( 60.59%)  -0.7784* H  21 s( 99.92%)p 0.00(  0.08%)
                                           -0.9996  0.0010 -0.0172  0.0196  0.0094
   222. (0.00762) BD*( 1) C   6 - H  22  
                ( 39.52%)   0.6286* C   6 s( 22.86%)p 3.37( 77.09%)d 0.00(  0.04%)
                                            0.0001 -0.4781 -0.0018 -0.6933  0.0117
                                           -0.4063 -0.0114  0.3533  0.0131 -0.0135
                                            0.0115  0.0058 -0.0076  0.0059
                ( 60.48%)  -0.7777* H  22 s( 99.92%)p 0.00(  0.08%)
                                           -0.9996  0.0013  0.0213  0.0133 -0.0118
   223. (0.01923) BD*( 1) C   7 - C   8  
                ( 49.42%)   0.7030* C   7 s( 27.20%)p 2.67( 72.75%)d 0.00(  0.05%)
                                           -0.0002 -0.5212 -0.0182 -0.3297 -0.0202
                                            0.5765  0.0183 -0.5345  0.0092  0.0101
                                           -0.0093  0.0160  0.0060 -0.0010
                ( 50.58%)  -0.7112* C   8 s( 30.44%)p 2.28( 69.52%)d 0.00(  0.04%)
                                           -0.0002 -0.5517 -0.0001  0.3356 -0.0144
                                           -0.5732  0.0149  0.5036  0.0044  0.0092
                                           -0.0094  0.0156  0.0054 -0.0018
   224. (0.01602) BD*( 1) C   7 - H  23  
                ( 38.50%)   0.6205* C   7 s( 21.56%)p 3.64( 78.40%)d 0.00(  0.04%)
                                            0.0002 -0.4643  0.0008 -0.6633  0.0074
                                           -0.4224  0.0144  0.4064  0.0115 -0.0127
                                            0.0122  0.0072 -0.0073  0.0043
                ( 61.50%)  -0.7842* H  23 s( 99.92%)p 0.00(  0.08%)
                                           -0.9996  0.0044  0.0210  0.0128 -0.0146
   225. (0.01636) BD*( 1) C   7 - H  24  
                ( 38.34%)   0.6192* C   7 s( 21.80%)p 3.59( 78.16%)d 0.00(  0.04%)
                                           -0.0002  0.4669 -0.0052 -0.4468  0.0198
                                           -0.4220  0.0063 -0.6351 -0.0106  0.0093
                                            0.0126  0.0126 -0.0004  0.0045
                ( 61.66%)  -0.7852* H  24 s( 99.92%)p 0.00(  0.08%)
                                            0.9996 -0.0049  0.0131  0.0125  0.0220
   226. (0.01223) BD*( 1) C   8 - O   9  
                ( 67.58%)   0.8221* C   8 s( 21.17%)p 3.71( 78.54%)d 0.01(  0.28%)
                                            0.0001  0.4578  0.0465  0.4633  0.0208
                                           -0.5867 -0.0270 -0.4742 -0.0225 -0.0319
                                           -0.0258  0.0328 -0.0075 -0.0038
                ( 32.42%)  -0.5693* O   9 s( 32.50%)p 2.07( 67.43%)d 0.00(  0.07%)
                                           -0.0001  0.5701  0.0039 -0.4104 -0.0012
                                            0.5099  0.0015  0.4958 -0.0023 -0.0109
                                           -0.0134  0.0154 -0.0022  0.0120
   227. (0.03120) BD*( 1) C   8 - H  25  
                ( 41.03%)   0.6405* C   8 s( 24.23%)p 3.13( 75.72%)d 0.00(  0.05%)
                                           -0.0000  0.4920 -0.0126 -0.6068  0.0140
                                           -0.4476 -0.0033  0.4342  0.0040  0.0142
                                           -0.0129 -0.0111  0.0062 -0.0023
                ( 58.97%)  -0.7679* H  25 s( 99.92%)p 0.00(  0.08%)
                                            0.9996 -0.0059  0.0200  0.0131 -0.0148
   228. (0.02944) BD*( 1) C   8 - H  26  
                ( 40.67%)   0.6377* C   8 s( 24.25%)p 3.12( 75.70%)d 0.00(  0.05%)
                                            0.0000 -0.4923  0.0117 -0.5500  0.0029
                                           -0.3528  0.0109 -0.5744 -0.0003 -0.0112
                                           -0.0169 -0.0097 -0.0032 -0.0041
                ( 59.33%)  -0.7703* H  26 s( 99.92%)p 0.00(  0.08%)
                                           -0.9996  0.0053  0.0169  0.0131  0.0189
   229. (0.00551) BD*( 1) O   9 - H  27  
                ( 27.18%)   0.5214* O   9 s( 19.62%)p 4.09( 80.30%)d 0.00(  0.08%)
                                           -0.0002 -0.4424 -0.0215 -0.4306 -0.0223
                                            0.6180  0.0297 -0.4840 -0.0019  0.0082
                                           -0.0137  0.0208  0.0037 -0.0118
                ( 72.82%)  -0.8533* H  27 s( 99.62%)p 0.00(  0.38%)
                                           -0.9981  0.0032  0.0308 -0.0433  0.0314
   230. (0.00748) BD*( 1) O  10 - H  28  
                ( 26.94%)   0.5191* O  10 s( 19.70%)p 4.07( 80.22%)d 0.00(  0.08%)
                                           -0.0002 -0.4433 -0.0208  0.4163  0.0183
                                            0.6168  0.0092  0.4969  0.0339 -0.0165
                                           -0.0051 -0.0137  0.0150  0.0106
                ( 73.06%)  -0.8547* H  28 s( 99.62%)p 0.00(  0.38%)
                                           -0.9981  0.0041 -0.0288 -0.0414 -0.0358


 NHO Directionality and "Bond Bending" (deviations from line of nuclear centers)

         [Thresholds for printing:  angular deviation  >  1.0 degree]
                                    hybrid p-character > 25.0%
                                    orbital occupancy  >  0.10e

                                Line of Centers        Hybrid 1              Hybrid 2
                                ---------------  -------------------   ------------------
                NBO               Theta   Phi    Theta   Phi    Dev    Theta   Phi    Dev
 ========================================================================================
     1. BD (   1) C   1 - C   2   123.2   26.3   124.1   25.4   1.2     59.1  206.3   2.2
     2. BD (   1) C   1 - H  11    31.5  309.7    30.9  307.4   1.3      --     --    --
     3. BD (   1) C   1 - H  12   120.1  235.9   119.0  235.1   1.3      --     --    --
     4. BD (   1) C   1 - H  13    77.1  132.3    76.3  133.8   1.7      --     --    --
     5. BD (   1) C   2 - C   3    60.4   55.6    62.1   56.9   2.1    121.6  235.9   1.9
     6. BD (   1) C   2 - O  10   149.1  132.4   150.6  134.1   1.7     32.4  311.7   1.6
     7. BD (   1) C   2 - H  14   101.3  310.6   104.7  310.0   3.4      --     --    --
     8. BD (   1) C   3 - C   4   115.9   28.0   117.4   27.1   1.7     65.1  208.3   1.0
     9. BD (   1) C   3 - H  15    29.4  305.5    28.1  306.6   1.4      --     --    --
    10. BD (   1) C   3 - H  16    76.6  132.2    75.6  132.1   1.1      --     --    --
    13. BD (   1) C   4 - C   7   115.2  311.4     --     --    --      63.7  131.4   1.1
    14. BD (   1) C   5 - H  17    67.1  129.2    66.1  127.8   1.6      --     --    --
    15. BD (   1) C   5 - H  18   112.7   28.8   111.1   29.2   1.7      --     --    --
    16. BD (   1) C   5 - H  19    41.0  297.3    40.2  299.0   1.4      --     --    --
    17. BD (   1) C   6 - H  20   136.6  222.7   138.2  220.9   2.0      --     --    --
    18. BD (   1) C   6 - H  21    67.3  130.4    69.0  129.8   1.8      --     --    --
    19. BD (   1) C   6 - H  22   113.4   30.0   114.6   31.5   1.8      --     --    --
    20. BD (   1) C   7 - C   8    52.9  300.3     --     --    --     128.3  119.9   1.2
    21. BD (   1) C   7 - H  23   117.3   32.3   118.4   31.9   1.1      --     --    --
    22. BD (   1) C   7 - H  24   136.2  223.6   137.3  224.2   1.2      --     --    --
    23. BD (   1) C   8 - O   9   125.0  308.6   122.4  308.3   2.5     53.1  128.8   2.0
    24. BD (   1) C   8 - H  25    59.0  213.4    59.5  217.3   3.4      --     --    --
    25. BD (   1) C   8 - H  26    47.8   36.2    48.3   32.0   3.2      --     --    --
    26. BD (   1) O   9 - H  27    53.4  304.7    58.4  305.0   5.0      --     --    --
    27. BD (   1) O  10 - H  28   120.4  238.6   124.9  235.2   5.3      --     --    --
    38. LP (   1) O   9             --     --    175.2  318.3   --       --     --    --
    39. LP (   2) O   9             --     --     88.2   36.6   --       --     --    --
    40. LP (   1) O  10             --     --    105.9   97.1   --       --     --    --
    41. LP (   2) O  10             --     --    119.5  351.9   --       --     --    --


 Second Order Perturbation Theory Analysis of Fock Matrix in NBO Basis

     Threshold for printing:   0.50 kcal/mol
                                                                              E(2)  E(j)-E(i) F(i,j)
         Donor NBO (i)                     Acceptor NBO (j)                 kcal/mol   a.u.    a.u. 
 ===================================================================================================

 within unit  1
   1. BD (   1) C   1 - C   2        / 61. RY*(   2) C   3                    1.10    1.52    0.037
   1. BD (   1) C   1 - C   2        /123. RY*(   1) O  10                    0.83    1.77    0.034
   1. BD (   1) C   1 - C   2        /205. BD*(   1) C   1 - H  11            0.63    1.04    0.023
   1. BD (   1) C   1 - C   2        /206. BD*(   1) C   1 - H  12            0.61    1.04    0.022
   1. BD (   1) C   1 - C   2        /207. BD*(   1) C   1 - H  13            0.54    1.05    0.021
   1. BD (   1) C   1 - C   2        /208. BD*(   1) C   2 - C   3            1.77    1.01    0.038
   1. BD (   1) C   1 - C   2        /210. BD*(   1) C   2 - H  14            0.63    1.05    0.023
   1. BD (   1) C   1 - C   2        /211. BD*(   1) C   3 - C   4            2.85    0.99    0.048
   2. BD (   1) C   1 - H  11        / 52. RY*(   2) C   2                    0.53    1.61    0.026
   2. BD (   1) C   1 - H  11        /209. BD*(   1) C   2 - O  10            4.68    0.79    0.055
   3. BD (   1) C   1 - H  12        /208. BD*(   1) C   2 - C   3            3.31    0.90    0.049
   3. BD (   1) C   1 - H  12        /209. BD*(   1) C   2 - O  10            0.60    0.79    0.020
   4. BD (   1) C   1 - H  13        / 51. RY*(   1) C   2                    0.61    1.25    0.025
   4. BD (   1) C   1 - H  13        /210. BD*(   1) C   2 - H  14            2.93    0.94    0.047
   5. BD (   1) C   2 - C   3        / 42. RY*(   1) C   1                    1.31    1.34    0.038
   5. BD (   1) C   2 - C   3        / 69. RY*(   1) C   4                    1.40    1.50    0.041
   5. BD (   1) C   2 - C   3        /124. RY*(   2) O  10                    0.78    2.05    0.036
   5. BD (   1) C   2 - C   3        /204. BD*(   1) C   1 - C   2            1.25    0.99    0.031
   5. BD (   1) C   2 - C   3        /206. BD*(   1) C   1 - H  12            1.70    1.03    0.038
   5. BD (   1) C   2 - C   3        /210. BD*(   1) C   2 - H  14            0.79    1.05    0.026
   5. BD (   1) C   2 - C   3        /211. BD*(   1) C   3 - C   4            1.73    0.99    0.037
   5. BD (   1) C   2 - C   3        /212. BD*(   1) C   3 - H  15            0.61    1.04    0.022
   5. BD (   1) C   2 - C   3        /213. BD*(   1) C   3 - H  16            0.73    1.04    0.025
   5. BD (   1) C   2 - C   3        /214. BD*(   1) C   4 - C   5            1.34    0.99    0.033
   5. BD (   1) C   2 - C   3        /230. BD*(   1) O  10 - H  28            2.02    1.03    0.041
   6. BD (   1) C   2 - O  10        /205. BD*(   1) C   1 - H  11            1.33    1.26    0.037
   6. BD (   1) C   2 - O  10        /212. BD*(   1) C   3 - H  15            1.42    1.26    0.038
   7. BD (   1) C   2 - H  14        / 43. RY*(   2) C   1                    0.58    1.27    0.024
   7. BD (   1) C   2 - H  14        / 60. RY*(   1) C   3                    0.52    1.45    0.025
   7. BD (   1) C   2 - H  14        /123. RY*(   1) O  10                    0.56    1.65    0.027
   7. BD (   1) C   2 - H  14        /207. BD*(   1) C   1 - H  13            3.25    0.93    0.049
   7. BD (   1) C   2 - H  14        /213. BD*(   1) C   3 - H  16            3.27    0.93    0.049
   8. BD (   1) C   3 - C   4        / 78. RY*(   1) C   5                    1.09    1.38    0.035
   8. BD (   1) C   3 - C   4        / 88. RY*(   2) C   6                    0.61    1.38    0.026
   8. BD (   1) C   3 - C   4        / 96. RY*(   1) C   7                    0.74    1.57    0.031
   8. BD (   1) C   3 - C   4        /204. BD*(   1) C   1 - C   2            1.60    0.96    0.035
   8. BD (   1) C   3 - C   4        /208. BD*(   1) C   2 - C   3            1.41    0.97    0.033
   8. BD (   1) C   3 - C   4        /212. BD*(   1) C   3 - H  15            0.79    1.01    0.025
   8. BD (   1) C   3 - C   4        /213. BD*(   1) C   3 - H  16            0.74    1.01    0.025
   8. BD (   1) C   3 - C   4        /214. BD*(   1) C   4 - C   5            1.01    0.96    0.028
   8. BD (   1) C   3 - C   4        /215. BD*(   1) C   4 - C   6            1.43    0.97    0.033
   8. BD (   1) C   3 - C   4        /216. BD*(   1) C   4 - C   7            1.41    0.97    0.033
   8. BD (   1) C   3 - C   4        /218. BD*(   1) C   5 - H  18            1.81    1.02    0.039
   8. BD (   1) C   3 - C   4        /222. BD*(   1) C   6 - H  22            1.78    1.03    0.038
   8. BD (   1) C   3 - C   4        /224. BD*(   1) C   7 - H  23            1.70    1.03    0.038
   9. BD (   1) C   3 - H  15        / 71. RY*(   3) C   4                    0.86    1.36    0.031
   9. BD (   1) C   3 - H  15        /209. BD*(   1) C   2 - O  10            4.97    0.77    0.055
   9. BD (   1) C   3 - H  15        /211. BD*(   1) C   3 - C   4            0.56    0.86    0.020
   9. BD (   1) C   3 - H  15        /215. BD*(   1) C   4 - C   6            3.13    0.87    0.047
  10. BD (   1) C   3 - H  16        / 70. RY*(   2) C   4                    0.97    1.44    0.034
  10. BD (   1) C   3 - H  16        /210. BD*(   1) C   2 - H  14            3.24    0.92    0.049
  10. BD (   1) C   3 - H  16        /211. BD*(   1) C   3 - C   4            0.65    0.86    0.021
  10. BD (   1) C   3 - H  16        /216. BD*(   1) C   4 - C   7            3.52    0.87    0.050
  11. BD (   1) C   4 - C   5        / 62. RY*(   3) C   3                    0.98    1.40    0.033
  11. BD (   1) C   4 - C   5        / 88. RY*(   2) C   6                    1.07    1.38    0.035
  11. BD (   1) C   4 - C   5        / 96. RY*(   1) C   7                    0.86    1.58    0.033
  11. BD (   1) C   4 - C   5        /208. BD*(   1) C   2 - C   3            2.86    0.98    0.047
  11. BD (   1) C   4 - C   5        /211. BD*(   1) C   3 - C   4            1.35    0.96    0.032
  11. BD (   1) C   4 - C   5        /215. BD*(   1) C   4 - C   6            1.36    0.97    0.032
  11. BD (   1) C   4 - C   5        /216. BD*(   1) C   4 - C   7            1.40    0.97    0.033
  11. BD (   1) C   4 - C   5        /217. BD*(   1) C   5 - H  17            0.64    1.02    0.023
  11. BD (   1) C   4 - C   5        /218. BD*(   1) C   5 - H  18            0.63    1.02    0.023
  11. BD (   1) C   4 - C   5        /219. BD*(   1) C   5 - H  19            0.66    1.02    0.023
  11. BD (   1) C   4 - C   5        /220. BD*(   1) C   6 - H  20            1.94    1.06    0.041
  11. BD (   1) C   4 - C   5        /225. BD*(   1) C   7 - H  24            1.90    1.04    0.040
  12. BD (   1) C   4 - C   6        / 60. RY*(   1) C   3                    1.41    1.53    0.042
  12. BD (   1) C   4 - C   6        / 79. RY*(   2) C   5                    0.84    1.38    0.031
  12. BD (   1) C   4 - C   6        / 97. RY*(   2) C   7                    0.51    1.30    0.023
  12. BD (   1) C   4 - C   6        / 98. RY*(   3) C   7                    1.11    1.41    0.035
  12. BD (   1) C   4 - C   6        /211. BD*(   1) C   3 - C   4            1.53    0.96    0.034
  12. BD (   1) C   4 - C   6        /212. BD*(   1) C   3 - H  15            1.76    1.01    0.038
  12. BD (   1) C   4 - C   6        /214. BD*(   1) C   4 - C   5            1.31    0.95    0.032
  12. BD (   1) C   4 - C   6        /216. BD*(   1) C   4 - C   7            1.58    0.97    0.035
  12. BD (   1) C   4 - C   6        /219. BD*(   1) C   5 - H  19            2.22    1.02    0.043
  12. BD (   1) C   4 - C   6        /220. BD*(   1) C   6 - H  20            0.68    1.05    0.024
  12. BD (   1) C   4 - C   6        /221. BD*(   1) C   6 - H  21            0.57    1.02    0.022
  12. BD (   1) C   4 - C   6        /222. BD*(   1) C   6 - H  22            0.57    1.02    0.022
  12. BD (   1) C   4 - C   6        /223. BD*(   1) C   7 - C   8            2.92    0.98    0.048
  13. BD (   1) C   4 - C   7        / 62. RY*(   3) C   3                    0.52    1.40    0.024
  13. BD (   1) C   4 - C   7        / 79. RY*(   2) C   5                    0.75    1.39    0.029
  13. BD (   1) C   4 - C   7        / 87. RY*(   1) C   6                    1.13    1.37    0.035
  13. BD (   1) C   4 - C   7        /106. RY*(   2) C   8                    0.92    1.33    0.031
  13. BD (   1) C   4 - C   7        /211. BD*(   1) C   3 - C   4            1.44    0.96    0.033
  13. BD (   1) C   4 - C   7        /213. BD*(   1) C   3 - H  16            1.61    1.02    0.036
  13. BD (   1) C   4 - C   7        /214. BD*(   1) C   4 - C   5            1.38    0.96    0.033
  13. BD (   1) C   4 - C   7        /215. BD*(   1) C   4 - C   6            1.15    0.97    0.030
  13. BD (   1) C   4 - C   7        /217. BD*(   1) C   5 - H  17            1.80    1.02    0.039
  13. BD (   1) C   4 - C   7        /221. BD*(   1) C   6 - H  21            1.77    1.03    0.038
  13. BD (   1) C   4 - C   7        /223. BD*(   1) C   7 - C   8            0.93    0.98    0.027
  13. BD (   1) C   4 - C   7        /224. BD*(   1) C   7 - H  23            0.79    1.03    0.026
  13. BD (   1) C   4 - C   7        /225. BD*(   1) C   7 - H  24            0.79    1.03    0.026
  13. BD (   1) C   4 - C   7        /226. BD*(   1) C   8 - O   9            1.64    0.88    0.034
  14. BD (   1) C   5 - H  17        / 69. RY*(   1) C   4                    0.56    1.38    0.025
  14. BD (   1) C   5 - H  17        /214. BD*(   1) C   4 - C   5            0.54    0.87    0.019
  14. BD (   1) C   5 - H  17        /216. BD*(   1) C   4 - C   7            3.37    0.88    0.049
  15. BD (   1) C   5 - H  18        / 69. RY*(   1) C   4                    0.80    1.38    0.030
  15. BD (   1) C   5 - H  18        /211. BD*(   1) C   3 - C   4            3.11    0.87    0.047
  15. BD (   1) C   5 - H  18        /214. BD*(   1) C   4 - C   5            0.51    0.87    0.019
  16. BD (   1) C   5 - H  19        / 70. RY*(   2) C   4                    0.54    1.45    0.025
  16. BD (   1) C   5 - H  19        /215. BD*(   1) C   4 - C   6            2.89    0.88    0.045
  17. BD (   1) C   6 - H  20        / 70. RY*(   2) C   4                    0.86    1.44    0.031
  17. BD (   1) C   6 - H  20        /214. BD*(   1) C   4 - C   5            3.17    0.85    0.047
  17. BD (   1) C   6 - H  20        /215. BD*(   1) C   4 - C   6            0.58    0.86    0.020
  18. BD (   1) C   6 - H  21        / 69. RY*(   1) C   4                    0.54    1.37    0.024
  18. BD (   1) C   6 - H  21        /216. BD*(   1) C   4 - C   7            3.14    0.87    0.047
  19. BD (   1) C   6 - H  22        /211. BD*(   1) C   3 - C   4            3.50    0.86    0.049
  20. BD (   1) C   7 - C   8        / 69. RY*(   1) C   4                    1.31    1.50    0.040
  20. BD (   1) C   7 - C   8        /115. RY*(   2) O   9                    0.85    2.00    0.037
  20. BD (   1) C   7 - C   8        /215. BD*(   1) C   4 - C   6            1.73    0.99    0.037
  20. BD (   1) C   7 - C   8        /216. BD*(   1) C   4 - C   7            1.53    1.00    0.035
  20. BD (   1) C   7 - C   8        /224. BD*(   1) C   7 - H  23            0.64    1.05    0.023
  20. BD (   1) C   7 - C   8        /225. BD*(   1) C   7 - H  24            0.63    1.06    0.023
  20. BD (   1) C   7 - C   8        /227. BD*(   1) C   8 - H  25            0.61    1.03    0.022
  20. BD (   1) C   7 - C   8        /228. BD*(   1) C   8 - H  26            0.64    1.04    0.023
  20. BD (   1) C   7 - C   8        /229. BD*(   1) O   9 - H  27            1.86    1.03    0.039
  21. BD (   1) C   7 - H  23        / 70. RY*(   2) C   4                    0.65    1.43    0.027
  21. BD (   1) C   7 - H  23        /211. BD*(   1) C   3 - C   4            3.84    0.85    0.051
  21. BD (   1) C   7 - H  23        /216. BD*(   1) C   4 - C   7            0.63    0.86    0.021
  21. BD (   1) C   7 - H  23        /226. BD*(   1) C   8 - O   9            0.53    0.77    0.018
  21. BD (   1) C   7 - H  23        /227. BD*(   1) C   8 - H  25            3.44    0.90    0.050
  22. BD (   1) C   7 - H  24        / 71. RY*(   3) C   4                    0.93    1.35    0.032
  22. BD (   1) C   7 - H  24        /214. BD*(   1) C   4 - C   5            3.67    0.85    0.050
  22. BD (   1) C   7 - H  24        /216. BD*(   1) C   4 - C   7            0.63    0.86    0.021
  22. BD (   1) C   7 - H  24        /226. BD*(   1) C   8 - O   9            0.87    0.77    0.023
  22. BD (   1) C   7 - H  24        /228. BD*(   1) C   8 - H  26            3.27    0.90    0.049
  23. BD (   1) C   8 - O   9        /196. RY*(   1) H  27                    0.78    1.51    0.031
  23. BD (   1) C   8 - O   9        /216. BD*(   1) C   4 - C   7            2.14    1.21    0.046
  24. BD (   1) C   8 - H  25        / 97. RY*(   2) C   7                    0.64    1.23    0.025
  24. BD (   1) C   8 - H  25        /114. RY*(   1) O   9                    0.80    1.66    0.033
  24. BD (   1) C   8 - H  25        /224. BD*(   1) C   7 - H  23            3.03    0.95    0.048
  25. BD (   1) C   8 - H  26        / 96. RY*(   1) C   7                    0.63    1.50    0.027
  25. BD (   1) C   8 - H  26        /114. RY*(   1) O   9                    0.56    1.65    0.027
  25. BD (   1) C   8 - H  26        /225. BD*(   1) C   7 - H  24            3.07    0.96    0.048
  26. BD (   1) O   9 - H  27        /106. RY*(   2) C   8                    0.85    1.45    0.031
  26. BD (   1) O   9 - H  27        /110. RY*(   6) C   8                    0.61    2.48    0.035
  26. BD (   1) O   9 - H  27        /223. BD*(   1) C   7 - C   8            2.84    1.10    0.050
  27. BD (   1) O  10 - H  28        / 51. RY*(   1) C   2                    0.73    1.45    0.029
  27. BD (   1) O  10 - H  28        /208. BD*(   1) C   2 - C   3            3.02    1.10    0.052
  28. CR (   1) C   1                / 51. RY*(   1) C   2                    0.87   10.82    0.086
  28. CR (   1) C   1                /132. RY*(   1) H  11                    0.65   10.48    0.073
  28. CR (   1) C   1                /136. RY*(   1) H  12                    0.61   10.47    0.071
  28. CR (   1) C   1                /140. RY*(   1) H  13                    0.66   10.46    0.074
  29. CR (   1) C   2                / 44. RY*(   3) C   1                    0.89   10.87    0.088
  29. CR (   1) C   2                / 62. RY*(   3) C   3                    1.07   10.95    0.096
  29. CR (   1) C   2                /144. RY*(   1) H  14                    0.60   10.56    0.071
  29. CR (   1) C   2                /209. BD*(   1) C   2 - O  10            0.99   10.42    0.092
  30. CR (   1) C   3                / 53. RY*(   3) C   2                    0.84   11.24    0.087
  30. CR (   1) C   3                / 70. RY*(   2) C   4                    0.56   11.02    0.070
  30. CR (   1) C   3                / 71. RY*(   3) C   4                    1.04   10.93    0.095
  30. CR (   1) C   3                /148. RY*(   1) H  15                    0.58   10.51    0.070
  30. CR (   1) C   3                /152. RY*(   1) H  16                    0.61   10.47    0.071
  31. CR (   1) C   4                / 63. RY*(   4) C   3                    0.69   10.89    0.077
  31. CR (   1) C   4                / 80. RY*(   3) C   5                    0.78   10.89    0.082
  31. CR (   1) C   4                / 89. RY*(   3) C   6                    0.82   10.91    0.084
  31. CR (   1) C   4                / 97. RY*(   2) C   7                    0.90   10.80    0.088
  32. CR (   1) C   5                / 69. RY*(   1) C   4                    1.21   10.95    0.103
  32. CR (   1) C   5                /156. RY*(   1) H  17                    0.61   10.48    0.071
  32. CR (   1) C   5                /160. RY*(   1) H  18                    0.62   10.49    0.072
  32. CR (   1) C   5                /164. RY*(   1) H  19                    0.63   10.51    0.073
  33. CR (   1) C   6                / 69. RY*(   1) C   4                    0.55   10.94    0.069
  33. CR (   1) C   6                / 70. RY*(   2) C   4                    0.76   11.01    0.081
  33. CR (   1) C   6                /168. RY*(   1) H  20                    0.82   10.54    0.083
  33. CR (   1) C   6                /172. RY*(   1) H  21                    0.60   10.50    0.071
  33. CR (   1) C   6                /176. RY*(   1) H  22                    0.60   10.49    0.071
  34. CR (   1) C   7                / 71. RY*(   3) C   4                    0.95   10.93    0.091
  34. CR (   1) C   7                /105. RY*(   1) C   8                    0.90   11.09    0.089
  34. CR (   1) C   7                /180. RY*(   1) H  23                    0.60   10.45    0.071
  34. CR (   1) C   7                /184. RY*(   1) H  24                    0.64   10.49    0.073
  35. CR (   1) C   8                / 97. RY*(   2) C   7                    0.96   10.85    0.091
  35. CR (   1) C   8                /188. RY*(   1) H  25                    0.58   10.55    0.070
  35. CR (   1) C   8                /192. RY*(   1) H  26                    0.56   10.53    0.069
  35. CR (   1) C   8                /226. BD*(   1) C   8 - O   9            0.98   10.43    0.090
  36. CR (   1) O   9                /106. RY*(   2) C   8                    1.32   19.70    0.144
  36. CR (   1) O   9                /109. RY*(   5) C   8                    0.81   20.22    0.114
  37. CR (   1) O  10                / 51. RY*(   1) C   2                    1.67   19.70    0.162
  37. CR (   1) O  10                / 54. RY*(   4) C   2                    0.51   20.78    0.092
  37. CR (   1) O  10                / 55. RY*(   5) C   2                    0.65   20.29    0.102
  38. LP (   1) O   9                /105. RY*(   1) C   8                    1.34    1.62    0.042
  38. LP (   1) O   9                /198. RY*(   3) H  27                    0.90    2.18    0.040
  38. LP (   1) O   9                /216. BD*(   1) C   4 - C   7            0.58    0.97    0.021
  38. LP (   1) O   9                /223. BD*(   1) C   7 - C   8            0.82    0.98    0.025
  38. LP (   1) O   9                /227. BD*(   1) C   8 - H  25            0.97    1.01    0.028
  38. LP (   1) O   9                /228. BD*(   1) C   8 - H  26            1.51    1.01    0.035
  39. LP (   2) O   9                /107. RY*(   3) C   8                    1.08    1.67    0.038
  39. LP (   2) O   9                /108. RY*(   4) C   8                    0.52    2.27    0.031
  39. LP (   2) O   9                /197. RY*(   2) H  27                    2.27    1.92    0.060
  39. LP (   2) O   9                /227. BD*(   1) C   8 - H  25            7.19    0.73    0.065
  39. LP (   2) O   9                /228. BD*(   1) C   8 - H  26            5.99    0.73    0.059
  40. LP (   1) O  10                / 51. RY*(   1) C   2                    1.96    1.32    0.046
  40. LP (   1) O  10                / 55. RY*(   5) C   2                    0.58    1.91    0.030
  40. LP (   1) O  10                /202. RY*(   3) H  28                    0.89    2.25    0.040
  40. LP (   1) O  10                /204. BD*(   1) C   1 - C   2            0.73    0.96    0.024
  40. LP (   1) O  10                /208. BD*(   1) C   2 - C   3            0.82    0.97    0.025
  40. LP (   1) O  10                /210. BD*(   1) C   2 - H  14            2.07    1.01    0.041
  40. LP (   1) O  10                /220. BD*(   1) C   6 - H  20            0.87    1.05    0.027
  41. LP (   2) O  10                / 54. RY*(   4) C   2                    0.69    2.13    0.035
  41. LP (   2) O  10                /201. RY*(   2) H  28                    2.08    1.87    0.056
  41. LP (   2) O  10                /204. BD*(   1) C   1 - C   2            6.77    0.69    0.061
  41. LP (   2) O  10                /205. BD*(   1) C   1 - H  11            0.97    0.73    0.024
  41. LP (   2) O  10                /210. BD*(   1) C   2 - H  14            5.20    0.75    0.056
  41. LP (   2) O  10                /220. BD*(   1) C   6 - H  20            0.61    0.78    0.020


 Natural Bond Orbitals (Summary):

                                                            Principal Delocalizations
           NBO                        Occupancy    Energy   (geminal,vicinal,remote)
 ====================================================================================
 Molecular unit  1  (C8H18O2)
     1. BD (   1) C   1 - C   2          1.98483    -0.60117  211(v),208(g),61(v),123(v)
                                                    210(g),205(g),206(g),207(g)
     2. BD (   1) C   1 - H  11          1.98432    -0.48925  209(v),52(v)
     3. BD (   1) C   1 - H  12          1.98700    -0.48883  208(v),209(v)
     4. BD (   1) C   1 - H  13          1.98825    -0.48484  210(v),51(v)
     5. BD (   1) C   2 - C   3          1.97389    -0.59343  230(v),211(g),206(v),69(v)
                                                    214(v),42(v),204(g),124(v)
                                                    210(g),213(g),212(g)
     6. BD (   1) C   2 - O  10          1.99162    -0.81954  212(v),205(v)
     7. BD (   1) C   2 - H  14          1.97470    -0.48430  213(v),207(v),43(v),123(v)
                                                    60(v)
     8. BD (   1) C   3 - C   4          1.96461    -0.56573  218(v),222(v),224(v),204(v)
                                                    215(g),208(g),216(g),78(v)
                                                    214(g),212(g),96(v),213(g)
                                                    88(v)
     9. BD (   1) C   3 - H  15          1.97291    -0.46975  209(v),215(v),71(v),211(g)
    10. BD (   1) C   3 - H  16          1.97736    -0.46597  216(v),210(v),70(v),211(g)
    11. BD (   1) C   4 - C   5          1.97087    -0.56961  208(v),220(v),225(v),216(g)
                                                    215(g),211(g),88(v),62(v)
                                                    96(v),219(g),217(g),218(g)
    12. BD (   1) C   4 - C   6          1.96853    -0.56251  223(v),219(v),212(v),216(g)
                                                    211(g),60(v),214(g),98(v)
                                                    79(v),220(g),221(g),222(g)
                                                    97(v)
    13. BD (   1) C   4 - C   7          1.96295    -0.56689  217(v),221(v),226(v),213(v)
                                                    211(g),214(g),215(g),87(v)
                                                    106(v),223(g),224(g),225(g)
                                                    79(v),62(v)
    14. BD (   1) C   5 - H  17          1.98831    -0.47387  216(v),69(v),214(g)
    15. BD (   1) C   5 - H  18          1.98869    -0.47425  211(v),69(v),214(g)
    16. BD (   1) C   5 - H  19          1.98883    -0.47820  215(v),70(v)
    17. BD (   1) C   6 - H  20          1.98748    -0.46086  214(v),70(v),215(g)
    18. BD (   1) C   6 - H  21          1.98842    -0.46269  216(v),69(v)
    19. BD (   1) C   6 - H  22          1.98814    -0.46381  211(v)
    20. BD (   1) C   7 - C   8          1.98277    -0.59232  229(v),215(v),216(g),69(v)
                                                    115(v),228(g),224(g),225(g)
                                                    227(g)
    21. BD (   1) C   7 - H  23          1.97575    -0.45911  211(v),227(v),70(v),216(g)
                                                    226(v)
    22. BD (   1) C   7 - H  24          1.97490    -0.45996  214(v),228(v),71(v),226(v)
                                                    216(g)
    23. BD (   1) C   8 - O   9          1.99421    -0.81003  216(v),196(v)
    24. BD (   1) C   8 - H  25          1.98676    -0.49069  224(v),114(v),97(v)
    25. BD (   1) C   8 - H  26          1.98631    -0.48970  225(v),96(v),114(v)
    26. BD (   1) O   9 - H  27          1.98892    -0.68577  223(v),106(v),110(v)
    27. BD (   1) O  10 - H  28          1.98863    -0.69130  208(v),51(v)
    28. CR (   1) C   1                  1.99920   -10.06308  51(v),140(v),132(v),136(v)
    29. CR (   1) C   2                  1.99895   -10.11809  62(v),209(g),44(v),144(v)
    30. CR (   1) C   3                  1.99905   -10.04584  71(v),53(v),152(v),148(v)
                                                    70(v)
    31. CR (   1) C   4                  1.99888   -10.05800  97(v),89(v),80(v),63(v)
    32. CR (   1) C   5                  1.99919   -10.04746  69(v),164(v),160(v),156(v)
    33. CR (   1) C   6                  1.99917   -10.03350  168(v),70(v),172(v),176(v)
                                                    69(v)
    34. CR (   1) C   7                  1.99907   -10.04023  71(v),105(v),184(v),180(v)
    35. CR (   1) C   8                  1.99911   -10.11635  226(g),97(v),188(v),192(v)
    36. CR (   1) O   9                  1.99975   -18.94021  106(v),109(v)
    37. CR (   1) O  10                  1.99974   -18.93768  51(v),55(v),54(v)
    38. LP (   1) O   9                  1.98124    -0.56421  228(v),105(v),227(v),198(v)
                                                    223(v),216(r)
    39. LP (   2) O   9                  1.95955    -0.28422  227(v),228(v),197(v),107(v)
                                                    108(v)
    40. LP (   1) O  10                  1.97738    -0.55996  210(v),51(v),202(v),220(r)
                                                    208(v),204(v),55(v)
    41. LP (   2) O  10                  1.95401    -0.29355  204(v),210(v),201(v),205(r)
                                                    54(v),220(r)
    42. RY*(   1) C   1                  0.00346     0.74360   
    43. RY*(   2) C   1                  0.00193     0.78738   
    44. RY*(   3) C   1                  0.00058     0.75385   
    45. RY*(   4) C   1                  0.00018     0.77823   
    46. RY*(   5) C   1                  0.00016     2.25699   
    47. RY*(   6) C   1                  0.00001     2.19162   
    48. RY*(   7) C   1                  0.00001     2.20234   
    49. RY*(   8) C   1                  0.00001     2.26247   
    50. RY*(   9) C   1                  0.00001     1.99170   
    51. RY*(   1) C   2                  0.00599     0.76033   
    52. RY*(   2) C   2                  0.00296     1.12346   
    53. RY*(   3) C   2                  0.00263     1.19079   
    54. RY*(   4) C   2                  0.00149     1.83874   
    55. RY*(   5) C   2                  0.00120     1.35009   
    56. RY*(   6) C   2                  0.00079     2.04154   
    57. RY*(   7) C   2                  0.00031     1.92459   
    58. RY*(   8) C   2                  0.00022     1.89818   
    59. RY*(   9) C   2                  0.00012     1.89937   
    60. RY*(   1) C   3                  0.00673     0.96673   
    61. RY*(   2) C   3                  0.00380     0.91576   
    62. RY*(   3) C   3                  0.00358     0.82947   
    63. RY*(   4) C   3                  0.00258     0.83135   
    64. RY*(   5) C   3                  0.00025     2.09956   
    65. RY*(   6) C   3                  0.00010     2.18728   
    66. RY*(   7) C   3                  0.00009     2.23992   
    67. RY*(   8) C   3                  0.00004     2.30425   
    68. RY*(   9) C   3                  0.00001     2.18725   
    69. RY*(   1) C   4                  0.00575     0.90702   
    70. RY*(   2) C   4                  0.00352     0.97477   
    71. RY*(   3) C   4                  0.00242     0.88631   
    72. RY*(   4) C   4                  0.00070     1.63707   
    73. RY*(   5) C   4                  0.00060     2.00976   
    74. RY*(   6) C   4                  0.00054     2.23266   
    75. RY*(   7) C   4                  0.00038     1.63638   
    76. RY*(   8) C   4                  0.00033     2.09305   
    77. RY*(   9) C   4                  0.00026     2.08096   
    78. RY*(   1) C   5                  0.00397     0.81601   
    79. RY*(   2) C   5                  0.00348     0.82144   
    80. RY*(   3) C   5                  0.00178     0.82763   
    81. RY*(   4) C   5                  0.00018     0.66525   
    82. RY*(   5) C   5                  0.00003     2.25346   
    83. RY*(   6) C   5                  0.00002     2.25730   
    84. RY*(   7) C   5                  0.00001     2.31742   
    85. RY*(   8) C   5                  0.00001     2.19564   
    86. RY*(   9) C   5                  0.00001     2.14688   
    87. RY*(   1) C   6                  0.00418     0.79848   
    88. RY*(   2) C   6                  0.00371     0.81527   
    89. RY*(   3) C   6                  0.00180     0.84881   
    90. RY*(   4) C   6                  0.00018     0.68744   
    91. RY*(   5) C   6                  0.00004     2.27075   
    92. RY*(   6) C   6                  0.00003     2.29687   
    93. RY*(   7) C   6                  0.00001     2.40318   
    94. RY*(   8) C   6                  0.00001     2.19579   
    95. RY*(   9) C   6                  0.00001     2.10087   
    96. RY*(   1) C   7                  0.00516     1.00544   
    97. RY*(   2) C   7                  0.00419     0.73721   
    98. RY*(   3) C   7                  0.00351     0.84679   
    99. RY*(   4) C   7                  0.00237     0.92257   
   100. RY*(   5) C   7                  0.00031     2.10997   
   101. RY*(   6) C   7                  0.00011     2.22537   
   102. RY*(   7) C   7                  0.00005     2.26306   
   103. RY*(   8) C   7                  0.00004     2.24696   
   104. RY*(   9) C   7                  0.00001     2.19787   
   105. RY*(   1) C   8                  0.00310     1.05166   
   106. RY*(   2) C   8                  0.00293     0.76183   
   107. RY*(   3) C   8                  0.00193     1.39058   
   108. RY*(   4) C   8                  0.00132     1.98786   
   109. RY*(   5) C   8                  0.00056     1.27703   
   110. RY*(   6) C   8                  0.00043     1.79890   
   111. RY*(   7) C   8                  0.00017     1.56570   
   112. RY*(   8) C   8                  0.00004     1.82842   
   113. RY*(   9) C   8                  0.00001     2.19724   
   114. RY*(   1) O   9                  0.00160     1.16518   
   115. RY*(   2) O   9                  0.00151     1.40617   
   116. RY*(   3) O   9                  0.00009     1.69301   
   117. RY*(   4) O   9                  0.00004     1.30253   
   118. RY*(   5) O   9                  0.00001     2.88530   
   119. RY*(   6) O   9                  0.00001     2.84126   
   120. RY*(   7) O   9                  0.00001     2.97947   
   121. RY*(   8) O   9                  0.00000     2.76574   
   122. RY*(   9) O   9                  0.00000     2.72259   
   123. RY*(   1) O  10                  0.00201     1.17045   
   124. RY*(   2) O  10                  0.00149     1.46037   
   125. RY*(   3) O  10                  0.00037     1.57994   
   126. RY*(   4) O  10                  0.00007     1.60446   
   127. RY*(   5) O  10                  0.00003     2.48187   
   128. RY*(   6) O  10                  0.00001     2.84162   
   129. RY*(   7) O  10                  0.00001     2.88020   
   130. RY*(   8) O  10                  0.00000     2.95507   
   131. RY*(   9) O  10                  0.00001     2.90141   
   132. RY*(   1) H  11                  0.00177     0.41724   
   133. RY*(   2) H  11                  0.00022     1.80476   
   134. RY*(   3) H  11                  0.00013     1.80880   
   135. RY*(   4) H  11                  0.00004     2.24051   
   136. RY*(   1) H  12                  0.00214     0.40420   
   137. RY*(   2) H  12                  0.00023     1.79930   
   138. RY*(   3) H  12                  0.00014     1.78451   
   139. RY*(   4) H  12                  0.00004     2.27603   
   140. RY*(   1) H  13                  0.00302     0.39525   
   141. RY*(   2) H  13                  0.00019     1.79984   
   142. RY*(   3) H  13                  0.00012     1.85243   
   143. RY*(   4) H  13                  0.00004     2.26744   
   144. RY*(   1) H  14                  0.00362     0.44502   
   145. RY*(   2) H  14                  0.00022     1.91166   
   146. RY*(   3) H  14                  0.00009     1.95564   
   147. RY*(   4) H  14                  0.00003     2.24577   
   148. RY*(   1) H  15                  0.00197     0.46656   
   149. RY*(   2) H  15                  0.00022     1.87745   
   150. RY*(   3) H  15                  0.00013     1.88445   
   151. RY*(   4) H  15                  0.00004     2.34356   
   152. RY*(   1) H  16                  0.00346     0.42806   
   153. RY*(   2) H  16                  0.00018     1.92133   
   154. RY*(   3) H  16                  0.00011     1.91219   
   155. RY*(   4) H  16                  0.00004     2.34661   
   156. RY*(   1) H  17                  0.00162     0.43482   
   157. RY*(   2) H  17                  0.00022     1.83001   
   158. RY*(   3) H  17                  0.00012     1.80845   
   159. RY*(   4) H  17                  0.00004     2.30285   
   160. RY*(   1) H  18                  0.00158     0.43941   
   161. RY*(   2) H  18                  0.00021     1.83007   
   162. RY*(   3) H  18                  0.00011     1.81266   
   163. RY*(   4) H  18                  0.00004     2.29650   
   164. RY*(   1) H  19                  0.00151     0.46617   
   165. RY*(   2) H  19                  0.00023     1.83503   
   166. RY*(   3) H  19                  0.00012     1.81977   
   167. RY*(   4) H  19                  0.00004     2.29800   
   168. RY*(   1) H  20                  0.00200     0.50532   
   169. RY*(   2) H  20                  0.00021     1.85615   
   170. RY*(   3) H  20                  0.00013     1.83466   
   171. RY*(   4) H  20                  0.00005     2.33002   
   172. RY*(   1) H  21                  0.00153     0.46357   
   173. RY*(   2) H  21                  0.00022     1.84418   
   174. RY*(   3) H  21                  0.00012     1.82531   
   175. RY*(   4) H  21                  0.00004     2.29358   
   176. RY*(   1) H  22                  0.00159     0.45517   
   177. RY*(   2) H  22                  0.00021     1.83956   
   178. RY*(   3) H  22                  0.00012     1.82283   
   179. RY*(   4) H  22                  0.00004     2.30369   
   180. RY*(   1) H  23                  0.00353     0.41291   
   181. RY*(   2) H  23                  0.00018     1.88905   
   182. RY*(   3) H  23                  0.00012     1.90368   
   183. RY*(   4) H  23                  0.00005     2.36707   
   184. RY*(   1) H  24                  0.00431     0.44739   
   185. RY*(   2) H  24                  0.00020     1.89646   
   186. RY*(   3) H  24                  0.00012     1.89871   
   187. RY*(   4) H  24                  0.00005     2.37949   
   188. RY*(   1) H  25                  0.00262     0.43585   
   189. RY*(   2) H  25                  0.00025     1.79051   
   190. RY*(   3) H  25                  0.00013     1.90287   
   191. RY*(   4) H  25                  0.00004     2.30207   
   192. RY*(   1) H  26                  0.00225     0.40929   
   193. RY*(   2) H  26                  0.00023     1.78945   
   194. RY*(   3) H  26                  0.00014     1.87851   
   195. RY*(   4) H  26                  0.00004     2.31680   
   196. RY*(   1) H  27                  0.00177     0.70375   
   197. RY*(   2) H  27                  0.00167     1.64016   
   198. RY*(   3) H  27                  0.00094     1.61745   
   199. RY*(   4) H  27                  0.00002     2.31364   
   200. RY*(   1) H  28                  0.00179     0.75382   
   201. RY*(   2) H  28                  0.00165     1.57769   
   202. RY*(   3) H  28                  0.00093     1.68823   
   203. RY*(   4) H  28                  0.00002     2.31972   
   204. BD*(   1) C   1 - C   2          0.02512     0.39779   
   205. BD*(   1) C   1 - H  11          0.00736     0.44126   
   206. BD*(   1) C   1 - H  12          0.00619     0.43732   
   207. BD*(   1) C   1 - H  13          0.00974     0.44442   
   208. BD*(   1) C   2 - C   3          0.02668     0.40901   
   209. BD*(   1) C   2 - O  10          0.03282     0.30460   
   210. BD*(   1) C   2 - H  14          0.03638     0.45202   
   211. BD*(   1) C   3 - C   4          0.03365     0.39341   
   212. BD*(   1) C   3 - H  15          0.01170     0.44504   
   213. BD*(   1) C   3 - H  16          0.01725     0.44825   
   214. BD*(   1) C   4 - C   5          0.02343     0.39242   
   215. BD*(   1) C   4 - C   6          0.02217     0.40106   
   216. BD*(   1) C   4 - C   7          0.03092     0.40378   
   217. BD*(   1) C   5 - H  17          0.00740     0.45252   
   218. BD*(   1) C   5 - H  18          0.00662     0.45327   
   219. BD*(   1) C   5 - H  19          0.00736     0.45257   
   220. BD*(   1) C   6 - H  20          0.00956     0.48945   
   221. BD*(   1) C   6 - H  21          0.00631     0.46048   
   222. BD*(   1) C   6 - H  22          0.00762     0.45994   
   223. BD*(   1) C   7 - C   8          0.01923     0.41774   
   224. BD*(   1) C   7 - H  23          0.01602     0.46062   
   225. BD*(   1) C   7 - H  24          0.01636     0.46713   
   226. BD*(   1) C   8 - O   9          0.01223     0.31463   
   227. BD*(   1) C   8 - H  25          0.03120     0.44221   
   228. BD*(   1) C   8 - H  26          0.02944     0.44430   
   229. BD*(   1) O   9 - H  27          0.00551     0.43951   
   230. BD*(   1) O  10 - H  28          0.00748     0.43342   
       -------------------------------
              Total Lewis   81.37426  ( 99.2369%)
        Valence non-Lewis    0.46574  (  0.5680%)
        Rydberg non-Lewis    0.16000  (  0.1951%)
       -------------------------------
            Total unit  1   82.00000  (100.0000%)
           Charge unit  1    0.00000
 Unable to Open any file for archive entry.
 1\1\GINC-COMPUTE-0-13\SP\RB3LYP\def2SVP\C8H18O2\ZAHRT2\08-Jan-2021\0\\
 # b3lyp/def2svp geom=NewRedundant pop=NBO\\45\\0,1\C,0,2.7237521602,1.
 3435978094,0.6502081675\C,0,1.5510417554,0.8001051432,-0.1653359039\C,
 0,0.8115636871,-0.30233894,0.59103441\C,0,-0.4432063192,-0.937470301,-
 0.066132305\C,0,-1.183754085,-1.7396813162,1.0201113437\C,0,-0.0345854
 796,-1.9139616745,-1.1841166696\C,0,-1.375825656,0.1278360337,-0.68287
 05872\C,0,-1.9551649426,1.1655942386,0.266627643\O,0,-2.6918314298,2.0
 922979251,-0.5103826779\O,0,2.0070837063,0.2783367529,-1.4078372595\H,
 0,2.3844518752,1.7732021323,1.606156841\H,0,3.2508183242,2.1388434306,
 0.0964014843\H,0,3.4461735726,0.5397565318,0.8632665986\H,0,0.84542608
 88,1.6341650693,-0.3505984151\H,0,0.5249530193,0.1245817315,1.56686318
 14\H,0,1.5325794396,-1.108253199,0.8144652743\H,0,-0.5379372612,-2.539
 0336452,1.418503806\H,0,-2.0894030126,-2.2146163659,0.6091937282\H,0,-
 1.4877271207,-1.1092506833,1.8704675296\H,0,0.5029348054,-1.3937312627
 ,-1.9858314417\H,0,0.6290588262,-2.7004829515,-0.789369065\H,0,-0.9252
 050583,-2.4058754334,-1.6084091476\H,0,-2.2212989954,-0.3803883259,-1.
 176693654\H,0,-0.8397164536,0.6634965623,-1.4828041867\H,0,-1.14327740
 54,1.6727336455,0.826651093\H,0,-2.601319868,0.6735686598,1.0198803357
 \H,0,-3.1130900067,2.7226131681,0.0861502951\H,0,2.4335058338,0.994355
 2646,-1.895600418\\Version=ES64L-G16RevC.01\State=1-A\HF=-465.7870816\
 RMSD=5.155e-09\Dipole=0.1988009,0.6634678,0.6493914\Quadrupole=0.32307
 39,0.8873548,-1.2104287,1.4368155,-3.6538593,0.7440788\PG=C01 [X(C8H18
 O2)]\\@
 The archive entry for this job was punched.


 AND HERE I AM, FOR ALL MY LORE,
 THE WRETCHED FOOL I WAS BEFORE.
 CALLED MASTER OF ARTS, AND DOCTOR TO BOOT,
 FOR TEN YEARS ALMOST I CONFUTE
 AND UP AND DOWN, WHEREVER IT GOES
 I DRAG MY STUDENTS BY THE NOSE --
 AND SEE THAT FOR ALL OUR SCIENCE AND ART
 WE CAN KNOW NOTHING.  IT BURNS MY HEART.

                                       -- FAUST
 File lengths (MBytes):  RWF=     34 Int=      0 D2E=      0 Chk=      4 Scr=      1
 Normal termination of Gaussian 16
