# Supplementary material for: Machine-Learning-Guided Discovery of Electrochemical Reactions
Source: J Am Chem Soc. 2022 Dec 2;144(49):22599–610. doi: 10.1021/jacs.2c08997 (PMC9756344; doi:10.1021/jacs.2c08997)
Supplement: Supplementary file 3 — ja2c08997_si_003.zip [file ja2c08997_si_003.zip › Oxidation Site Selectivity/Nlogs_notimes/50.log]

 Entering Gaussian System, Link 0=g16
 Input=50.com
 Output=50.log
 Initial command:
  
 Copyright (c) 1988-2019, Gaussian, Inc.  All Rights Reserved.
  
 This is part of the Gaussian(R) 16 program.  It is based on
 the Gaussian(R) 09 system (copyright 2009, Gaussian, Inc.),
 the Gaussian(R) 03 system (copyright 2003, Gaussian, Inc.),
 the Gaussian(R) 98 system (copyright 1998, Gaussian, Inc.),
 the Gaussian(R) 94 system (copyright 1995, Gaussian, Inc.),
 the Gaussian 92(TM) system (copyright 1992, Gaussian, Inc.),
 the Gaussian 90(TM) system (copyright 1990, Gaussian, Inc.),
 the Gaussian 88(TM) system (copyright 1988, Gaussian, Inc.),
 the Gaussian 86(TM) system (copyright 1986, Carnegie Mellon
 University), and the Gaussian 82(TM) system (copyright 1983,
 Carnegie Mellon University). Gaussian is a federally registered
 trademark of Gaussian, Inc.
  
 This software contains proprietary and confidential information,
 including trade secrets, belonging to Gaussian, Inc.
  
 This software is provided under written license and may be
 used, copied, transmitted, or stored only in accord with that
 written license.
  
 The following legend is applicable only to US Government
 contracts under FAR:
  
                    RESTRICTED RIGHTS LEGEND
  
 Use, reproduction and disclosure by the US Government is
 subject to restrictions as set forth in subparagraphs (a)
 and (c) of the Commercial Computer Software - Restricted
 Rights clause in FAR 52.227-19.
  
 Gaussian, Inc.
 340 Quinnipiac St., Bldg. 40, Wallingford CT 06492
  
  
 ---------------------------------------------------------------
 Warning -- This program may not be used in any manner that
 competes with the business of Gaussian, Inc. or will provide
 assistance to any competitor of Gaussian, Inc.  The licensee
 of this program is prohibited from giving any competitor of
 Gaussian, Inc. access to this program.  By using this program,
 the user acknowledges that Gaussian, Inc. is engaged in the
 business of creating and licensing software in the field of
 computational chemistry and represents and warrants to the
 licensee that it is not a competitor of Gaussian, Inc. and that
 it will not use this program in any manner prohibited above.
 ---------------------------------------------------------------
  

 Cite this work as:
 Gaussian 16, Revision C.01,
 M. J. Frisch, G. W. Trucks, H. B. Schlegel, G. E. Scuseria, 
 M. A. Robb, J. R. Cheeseman, G. Scalmani, V. Barone, 
 G. A. Petersson, H. Nakatsuji, X. Li, M. Caricato, A. V. Marenich, 
 J. Bloino, B. G. Janesko, R. Gomperts, B. Mennucci, H. P. Hratchian, 
 J. V. Ortiz, A. F. Izmaylov, J. L. Sonnenberg, D. Williams-Young, 
 F. Ding, F. Lipparini, F. Egidi, J. Goings, B. Peng, A. Petrone, 
 T. Henderson, D. Ranasinghe, V. G. Zakrzewski, J. Gao, N. Rega, 
 G. Zheng, W. Liang, M. Hada, M. Ehara, K. Toyota, R. Fukuda, 
 J. Hasegawa, M. Ishida, T. Nakajima, Y. Honda, O. Kitao, H. Nakai, 
 T. Vreven, K. Throssell, J. A. Montgomery, Jr., J. E. Peralta, 
 F. Ogliaro, M. J. Bearpark, J. J. Heyd, E. N. Brothers, K. N. Kudin, 
 V. N. Staroverov, T. A. Keith, R. Kobayashi, J. Normand, 
 K. Raghavachari, A. P. Rendell, J. C. Burant, S. S. Iyengar, 
 J. Tomasi, M. Cossi, J. M. Millam, M. Klene, C. Adamo, R. Cammi, 
 J. W. Ochterski, R. L. Martin, K. Morokuma, O. Farkas, 
 J. B. Foresman, and D. J. Fox, Gaussian, Inc., Wallingford CT, 2019.
 
 ******************************************
 Gaussian 16:  ES64L-G16RevC.01  3-Jul-2019
                 8-Jan-2021 
 ******************************************
 %nprocshared=16
 Will use up to   16 processors via shared memory.
 %mem=7GB
 -----------------------------------------
 # b3lyp/def2svp geom=NewRedundant pop=NBO
 -----------------------------------------
 1/29=4000,38=1,172=1/1;
 2/12=2,17=6,18=5,40=1/2;
 3/5=43,7=101,11=2,25=1,30=1,74=-5/1,2,3;
 4//1;
 5/5=2,38=5/2;
 6/7=2,8=2,9=2,10=2,28=1,40=1/1,7;
 99/5=1,9=1/99;
 --
 50
 --
 Symbolic Z-matrix:
 Charge =  0 Multiplicity = 1
 C                     4.92843  -0.77573   1.30305 
 C                     4.23229  -0.66403  -0.05238 
 C                     2.83966  -0.03675   0.0304 
 C                     2.13842   0.07519  -1.3251 
 C                     0.76548   0.75405  -1.27991 
 C                    -0.29472  -0.01023  -0.48519 
 C                    -1.66505   0.66499  -0.50309 
 C                    -2.71092  -0.04883   0.34628 
 O                    -2.24127  -0.02581   1.68959 
 C                    -4.09737   0.59351   0.22667 
 C                    -5.1642   -0.08655   1.08294 
 H                     5.05482   0.21585   1.76903 
 H                     4.34124  -1.39385   2.00268 
 H                     5.92726  -1.23152   1.21239 
 H                     4.85785  -0.06986  -0.74312 
 H                     4.1504   -1.66636  -0.51074 
 H                     2.22034  -0.62887   0.72662 
 H                     2.91853   0.96981   0.48234 
 H                     2.79271   0.63403  -2.01781 
 H                     2.03101  -0.935    -1.76246 
 H                     0.4036    0.89998  -2.31366 
 H                     0.87518   1.76876  -0.8542 
 H                    -0.38623  -1.03502  -0.89188 
 H                     0.01631  -0.12391   0.56446 
 H                    -1.57292   1.70028  -0.12862 
 H                    -2.03996   0.73734  -1.53896 
 H                    -2.78494  -1.10137  -0.00526 
 H                    -2.78935  -0.61995   2.21571 
 H                    -4.40138   0.57201  -0.83415 
 H                    -4.01009   1.65641   0.51148 
 H                    -4.91132  -0.02807   2.15461 
 H                    -6.14797   0.39135   0.95812 
 H                    -5.27582  -1.15186   0.81739 
 
                          Input orientation:                          
 ---------------------------------------------------------------------
 Center     Atomic      Atomic             Coordinates (Angstroms)
 Number     Number       Type             X           Y           Z
 ---------------------------------------------------------------------
      1          6           0        4.928432   -0.775732    1.303047
      2          6           0        4.232291   -0.664030   -0.052380
      3          6           0        2.839658   -0.036748    0.030405
      4          6           0        2.138422    0.075190   -1.325099
      5          6           0        0.765484    0.754053   -1.279908
      6          6           0       -0.294723   -0.010230   -0.485190
      7          6           0       -1.665055    0.664993   -0.503085
      8          6           0       -2.710918   -0.048826    0.346276
      9          8           0       -2.241267   -0.025812    1.689590
     10          6           0       -4.097367    0.593513    0.226671
     11          6           0       -5.164204   -0.086553    1.082938
     12          1           0        5.054818    0.215853    1.769034
     13          1           0        4.341236   -1.393849    2.002679
     14          1           0        5.927258   -1.231520    1.212394
     15          1           0        4.857852   -0.069864   -0.743118
     16          1           0        4.150402   -1.666363   -0.510739
     17          1           0        2.220337   -0.628866    0.726617
     18          1           0        2.918530    0.969807    0.482343
     19          1           0        2.792711    0.634034   -2.017809
     20          1           0        2.031009   -0.934997   -1.762463
     21          1           0        0.403598    0.899980   -2.313655
     22          1           0        0.875178    1.768760   -0.854202
     23          1           0       -0.386231   -1.035021   -0.891884
     24          1           0        0.016309   -0.123907    0.564461
     25          1           0       -1.572925    1.700276   -0.128624
     26          1           0       -2.039964    0.737339   -1.538962
     27          1           0       -2.784941   -1.101375   -0.005261
     28          1           0       -2.789352   -0.619951    2.215707
     29          1           0       -4.401381    0.572011   -0.834147
     30          1           0       -4.010093    1.656407    0.511478
     31          1           0       -4.911317   -0.028068    2.154608
     32          1           0       -6.147969    0.391353    0.958116
     33          1           0       -5.275817   -1.151857    0.817386
 ---------------------------------------------------------------------
                    Distance matrix (angstroms):
                    1          2          3          4          5
     1  C    0.000000
     2  C    1.527832   0.000000
     3  C    2.555131   1.529629   0.000000
     4  C    3.926242   2.559404   1.530245   0.000000
     5  C    5.132449   3.941642   2.577689   1.532272   0.000000
     6  C    5.573610   4.594414   3.176615   2.575449   1.529622
     7  C    6.986549   6.062024   4.590151   3.935735   2.553214
     8  C    7.733270   6.981802   5.559569   5.130787   3.921028
     9  O    7.219167   6.734147   5.344979   5.317915   4.297284
    10  C    9.192304   8.428671   6.968361   6.446837   5.093414
    11  C   10.118533   9.482434   8.072925   7.691109   6.438234
    12  H    1.102887   2.183642   2.827291   4.254270   5.290000
    13  H    1.102884   2.183523   2.826009   4.252596   5.308000
    14  H    1.101642   2.189660   3.515374   4.743589   6.066134
    15  H    2.165646   1.105205   2.161606   2.784788   4.208855
    16  H    2.165265   1.105202   2.160216   2.782850   4.231750
    17  H    2.772655   2.157784   1.104026   2.170701   2.838170
    18  H    2.785708   2.163636   1.106175   2.162350   2.790643
    19  H    4.192473   2.760484   2.155767   1.104649   2.160684
    20  H    4.221110   2.800616   2.162207   1.106030   2.165018
    21  H    6.030146   4.713638   3.508057   2.160355   1.104939
    22  H    5.249479   4.222747   2.810973   2.164650   1.105843
    23  H    5.755918   4.708838   3.500504   2.791795   2.162822
    24  H    5.009924   4.294966   2.874737   2.848410   2.175724
    25  H    7.102671   6.268675   4.744831   4.224518   2.772895
    26  H    7.676258   6.596586   5.183900   4.235928   2.817432
    27  H    7.830315   7.031006   5.724580   5.231231   4.203909
    28  H    7.773120   7.378999   6.066417   6.107657   5.171466
    29  H    9.665889   8.756669   7.317833   6.576997   5.189252
    30  H    9.297264   8.581332   7.072290   6.608895   5.179714
    31  H    9.904788   9.427663   8.036786   7.862432   6.680844
    32  H   11.143057  10.482592   9.045515   8.601006   7.275722
    33  H   10.222721   9.560261   8.229443   7.814526   6.672964
                    6          7          8          9         10
     6  C    0.000000
     7  C    1.527762   0.000000
     8  C    2.555548   1.524724   0.000000
     9  O    2.918723   2.370033   1.423234   0.000000
    10  C    3.915527   2.540432   1.532692   2.443113   0.000000
    11  C    5.116317   3.914631   2.561778   2.985847   1.527686
    12  H    5.809495   7.107809   7.899428   7.300518   9.288918
    13  H    5.440222   6.825922   7.367879   6.730445   8.849510
    14  H    6.564022   8.011420   8.761679   8.270807  10.236967
    15  H    5.159371   6.568557   7.646797   7.504498   9.031971
    16  H    4.743687   6.265366   7.101311   6.956025   8.583502
    17  H    2.859496   4.275805   4.979798   4.604009   6.454265
    18  H    3.495939   4.698216   5.722483   5.391865   7.030631
    19  H    3.506601   4.708187   6.028693   6.286584   7.246552
    20  H    2.809920   4.219821   5.264784   5.567372   6.621932
    21  H    2.158569   2.759114   4.204246   4.886550   5.177438
    22  H    2.160936   2.791839   4.195814   4.404951   5.222614
    23  H    1.106332   2.162546   2.812435   3.335217   4.204262
    24  H    1.100650   2.142195   2.736971   2.524318   4.189405
    25  H    2.164895   1.104771   2.140074   2.594602   2.779202
    26  H    2.171442   1.104006   2.149967   3.323623   2.714968
    27  H    2.760818   2.149891   1.112167   2.079649   2.156130
    28  H    3.726899   3.210445   1.956299   0.964468   2.672014
    29  H    4.162381   2.757849   2.153254   3.375312   1.103731
    30  H    4.192255   2.740701   2.150109   2.710453   1.103846
    31  H    5.318063   4.252280   2.848201   2.710243   2.183075
    32  H    6.041928   4.722977   3.518725   3.996424   2.186515
    33  H    5.273643   4.252316   2.831488   3.352195   2.187236
                   11         12         13         14         15
    11  C    0.000000
    12  H   10.246492   0.000000
    13  H    9.638897   1.776213   0.000000
    14  H   11.151155   1.779294   1.779429   0.000000
    15  H   10.187069   2.536008   3.091800   2.513384   0.000000
    16  H    9.581101   3.091613   2.535341   2.513065   1.761618
    17  H    7.412997   3.135995   2.590703   3.786876   3.070682
    18  H    8.173568   2.605331   3.149982   3.798850   2.518658
    19  H    8.570087   4.430822   4.761782   4.872359   2.526879
    20  H    7.783782   4.789504   4.441170   4.911054   3.127069
    21  H    6.596250   6.226575   6.276734   6.891091   4.821573
    22  H    6.608240   5.173227   5.493398   6.228644   4.388003
    23  H    5.256286   6.184674   5.554836   6.657834   5.334236
    24  H    5.206527   5.191629   4.731408   6.048632   5.015299
    25  H    4.190218   7.052063   7.006665   8.163731   6.698200
    26  H    4.161014   7.845426   7.602953   8.655806   6.990336
    27  H    2.806231   8.145247   7.409438   8.797843   7.747305
    28  H    2.684698   7.901208   7.175624   8.795450   8.218088
    29  H    2.165830   9.814433   9.399231  10.682782   9.281901
    30  H    2.167129   9.264408   9.015123  10.372191   9.121100
    31  H    1.102655   9.976574   9.354046  10.945811  10.189957
    32  H    1.100803  11.233469  10.691187  12.186447  11.146076
    33  H    1.103561  10.464142   9.692841  11.210319  10.310049
                   16         17         18         19         20
    16  H    0.000000
    17  H    2.516466   0.000000
    18  H    3.074592   1.761505   0.000000
    19  H    3.066987   3.074801   2.525735   0.000000
    20  H    2.567788   2.514971   3.074919   1.762739   0.000000
    21  H    4.886222   3.857612   3.761299   2.422006   2.513845
    22  H    4.758690   3.171286   2.569040   2.513667   3.077529
    23  H    4.596184   3.094949   4.102352   3.762862   2.571180
    24  H    4.541580   2.266941   3.102555   3.866653   3.182995
    25  H    6.651071   4.532679   4.591300   4.874902   4.754202
    26  H    6.719795   5.014930   5.359699   4.857439   4.406754
    27  H    6.976654   5.080524   6.087458   6.178366   5.129212
    28  H    7.529187   5.226323   6.173475   7.117202   6.257873
    29  H    8.845784   6.908346   7.447985   7.291082   6.671468
    30  H    8.870141   6.639806   6.962621   7.329440   6.955652
    31  H    9.586597   7.297987   8.068379   8.786325   8.022584
    32  H   10.604158   8.433445   9.097383   9.426070   8.721034
    33  H    9.533217   7.514924   8.471188   8.736640   7.751926
                   21         22         23         24         25
    21  H    0.000000
    22  H    1.762717   0.000000
    23  H    2.527745   3.074698   0.000000
    24  H    3.079268   2.516436   1.764401   0.000000
    25  H    3.053110   2.554283   3.077769   2.516679   0.000000
    26  H    2.568579   3.167140   2.508944   3.065026   1.770431
    27  H    4.415981   4.728091   2.558185   3.021097   3.055069
    28  H    5.746324   5.344068   3.950240   3.293084   3.515542
    29  H    5.038287   5.410609   4.325195   4.685764   3.125845
    30  H    5.294736   5.073813   4.727112   4.402753   2.520207
    31  H    7.005353   6.764988   5.547204   5.178730   4.398316
    32  H    7.340723   7.382841   6.217287   6.198288   4.881118
    33  H    6.802147   7.011344   5.181052   5.396966   4.768753
                   26         27         28         29         30
    26  H    0.000000
    27  H    2.507608   0.000000
    28  H    4.062186   2.272551   0.000000
    29  H    2.469897   2.469848   3.649797   0.000000
    30  H    2.988377   3.061597   3.094578   1.771927   0.000000
    31  H    4.740567   3.215353   2.203814   3.090758   2.519829
    32  H    4.819835   3.803457   3.726202   2.509066   2.523957
    33  H    4.426306   2.623691   2.901850   2.542424   3.095477
                   31         32         33
    31  H    0.000000
    32  H    1.771105   0.000000
    33  H    1.784355   1.778187   0.000000
 Stoichiometry    C10H22O
 Framework group  C1[X(C10H22O)]
 Deg. of freedom    93
 Full point group                 C1      NOp   1
 Largest Abelian subgroup         C1      NOp   1
 Largest concise Abelian subgroup C1      NOp   1
                         Standard orientation:                         
 ---------------------------------------------------------------------
 Center     Atomic      Atomic             Coordinates (Angstroms)
 Number     Number       Type             X           Y           Z
 ---------------------------------------------------------------------
      1          6           0        5.001925    1.573776   -0.131442
      2          6           0        4.393851    0.238851    0.295749
      3          6           0        2.955849    0.044377   -0.188085
      4          6           0        2.342694   -1.290897    0.239390
      5          6           0        0.923007   -1.537804   -0.281553
      6          6           0       -0.129060   -0.567709    0.258648
      7          6           0       -1.541562   -0.872326   -0.237440
      8          6           0       -2.586872    0.131897    0.235472
      9          8           0       -2.213357    1.399843   -0.292160
     10          6           0       -4.005984   -0.257122   -0.193395
     11          6           0       -5.075155    0.740999    0.247573
     12          1           0        5.021655    1.669315   -1.230005
     13          1           0        4.416024    2.421977    0.260512
     14          1           0        6.035873    1.686017    0.231833
     15          1           0        5.019100   -0.591202   -0.080488
     16          1           0        4.418669    0.155905    1.397555
     17          1           0        2.336281    0.879082    0.183770
     18          1           0        2.928154    0.119723   -1.291343
     19          1           0        2.999298   -2.109383   -0.105864
     20          1           0        2.341269   -1.352420    1.343707
     21          1           0        0.622878   -2.570617   -0.028353
     22          1           0        0.927162   -1.488687   -1.386296
     23          1           0       -0.115671   -0.594810    1.364567
     24          1           0        0.116978    0.466807   -0.025380
     25          1           0       -1.552908   -0.879044   -1.342132
     26          1           0       -1.849002   -1.881980    0.086459
     27          1           0       -2.557791    0.166796    1.346711
     28          1           0       -2.750257    2.078688    0.133405
     29          1           0       -4.234175   -1.254702    0.220110
     30          1           0       -4.018085   -0.357612   -1.292591
     31          1           0       -4.901335    1.733890   -0.199418
     32          1           0       -6.081014    0.419834   -0.063664
     33          1           0       -5.088406    0.859428    1.344681
 ---------------------------------------------------------------------
 Rotational constants (GHZ):           2.5280172           0.2926475           0.2696293
 Standard basis: def2SVP (5D, 7F)
 There are   275 symmetry adapted cartesian basis functions of A   symmetry.
 There are   264 symmetry adapted basis functions of A   symmetry.
   264 basis functions,   429 primitive gaussians,   275 cartesian basis functions
    45 alpha electrons       45 beta electrons
       nuclear repulsion energy       628.5004186582 Hartrees.
 NAtoms=   33 NActive=   33 NUniq=   33 SFac= 1.00D+00 NAtFMM=   60 NAOKFM=F Big=F
 Integral buffers will be    131072 words long.
 Raffenetti 2 integral format.
 Two-electron integral symmetry is turned on.
 One-electron integrals computed using PRISM.
   1 Symmetry operations used in ECPInt.
 ECPInt:  NShTT=    8778 NPrTT=   29612 LenC2=    7956 LenP2D=   20214.
 LDataN:  DoStor=T MaxTD1= 4 Len=   56
 NBasis=   264 RedAO= T EigKep=  9.13D-04  NBF=   264
 NBsUse=   264 1.00D-06 EigRej= -1.00D+00 NBFU=   264
 ExpMin= 1.22D-01 ExpMax= 2.27D+03 ExpMxC= 3.41D+02 IAcc=3 IRadAn=         5 AccDes= 0.00D+00
 Harris functional with IExCor=  402 and IRadAn=       5 diagonalized for initial guess.
 HarFok:  IExCor=  402 AccDes= 0.00D+00 IRadAn=         5 IDoV= 1 UseB2=F ITyADJ=14
 ICtDFT=  3500011 ScaDFX=  1.000000  1.000000  1.000000  1.000000
 FoFCou: FMM=F IPFlag=           0 FMFlag=      100000 FMFlg1=           0
         NFxFlg=           0 DoJE=T BraDBF=F KetDBF=T FulRan=T
         wScrn=  0.000000 ICntrl=       500 IOpCl=  0 I1Cent=   200000004 NGrid=           0
         NMat0=    1 NMatS0=      1 NMatT0=    0 NMatD0=    1 NMtDS0=    0 NMtDT0=    0
 Petite list used in FoFCou.
 Requested convergence on RMS density matrix=1.00D-08 within 128 cycles.
 Requested convergence on MAX density matrix=1.00D-06.
 Requested convergence on             energy=1.00D-06.
 No special actions if energy rises.
 Integral accuracy reduced to 1.0D-05 until final iterations.
 Initial convergence to 1.0D-05 achieved.  Increase integral accuracy.
 SCF Done:  E(RB3LYP) =  -469.212379351     A.U. after   12 cycles
            NFock= 12  Conv=0.52D-08     -V/T= 2.0122

 **********************************************************************

            Population analysis using the SCF Density.

 **********************************************************************

 Orbital symmetries:
       Occupied  (A) (A) (A) (A) (A) (A) (A) (A) (A) (A) (A) (A)
                 (A) (A) (A) (A) (A) (A) (A) (A) (A) (A) (A) (A)
                 (A) (A) (A) (A) (A) (A) (A) (A) (A) (A) (A) (A)
                 (A) (A) (A) (A) (A) (A) (A) (A) (A)
       Virtual   (A) (A) (A) (A) (A) (A) (A) (A) (A) (A) (A) (A)
                 (A) (A) (A) (A) (A) (A) (A) (A) (A) (A) (A) (A)
                 (A) (A) (A) (A) (A) (A) (A) (A) (A) (A) (A) (A)
                 (A) (A) (A) (A) (A) (A) (A) (A) (A) (A) (A) (A)
                 (A) (A) (A) (A) (A) (A) (A) (A) (A) (A) (A) (A)
                 (A) (A) (A) (A) (A) (A) (A) (A) (A) (A) (A) (A)
                 (A) (A) (A) (A) (A) (A) (A) (A) (A) (A) (A) (A)
                 (A) (A) (A) (A) (A) (A) (A) (A) (A) (A) (A) (A)
                 (A) (A) (A) (A) (A) (A) (A) (A) (A) (A) (A) (A)
                 (A) (A) (A) (A) (A) (A) (A) (A) (A) (A) (A) (A)
                 (A) (A) (A) (A) (A) (A) (A) (A) (A) (A) (A) (A)
                 (A) (A) (A) (A) (A) (A) (A) (A) (A) (A) (A) (A)
                 (A) (A) (A) (A) (A) (A) (A) (A) (A) (A) (A) (A)
                 (A) (A) (A) (A) (A) (A) (A) (A) (A) (A) (A) (A)
                 (A) (A) (A) (A) (A) (A) (A) (A) (A) (A) (A) (A)
                 (A) (A) (A) (A) (A) (A) (A) (A) (A) (A) (A) (A)
                 (A) (A) (A) (A) (A) (A) (A) (A) (A) (A) (A) (A)
                 (A) (A) (A) (A) (A) (A) (A) (A) (A) (A) (A) (A)
                 (A) (A) (A)
 The electronic state is 1-A.
 Alpha  occ. eigenvalues --  -19.12511 -10.22820 -10.18539 -10.18140 -10.17635
 Alpha  occ. eigenvalues --  -10.17459 -10.17401 -10.17381 -10.17340 -10.17239
 Alpha  occ. eigenvalues --  -10.17001  -1.00408  -0.80002  -0.78198  -0.76179
 Alpha  occ. eigenvalues --   -0.72956  -0.68365  -0.64168  -0.59768  -0.57357
 Alpha  occ. eigenvalues --   -0.56825  -0.55260  -0.52040  -0.46765  -0.45851
 Alpha  occ. eigenvalues --   -0.45224  -0.43481  -0.42898  -0.41883  -0.40794
 Alpha  occ. eigenvalues --   -0.39731  -0.38641  -0.37760  -0.36130  -0.35923
 Alpha  occ. eigenvalues --   -0.35417  -0.34681  -0.33644  -0.33171  -0.32749
 Alpha  occ. eigenvalues --   -0.31776  -0.31480  -0.30580  -0.30274  -0.26622
 Alpha virt. eigenvalues --    0.04261   0.06125   0.07069   0.07707   0.08203
 Alpha virt. eigenvalues --    0.08797   0.09342   0.09971   0.11304   0.11961
 Alpha virt. eigenvalues --    0.12354   0.13370   0.14301   0.14896   0.15379
 Alpha virt. eigenvalues --    0.15531   0.15625   0.16681   0.18042   0.18271
 Alpha virt. eigenvalues --    0.19099   0.20141   0.20389   0.21224   0.23247
 Alpha virt. eigenvalues --    0.24087   0.24703   0.25178   0.25820   0.27565
 Alpha virt. eigenvalues --    0.28824   0.30597   0.40551   0.40913   0.42044
 Alpha virt. eigenvalues --    0.42773   0.42951   0.43119   0.44741   0.45617
 Alpha virt. eigenvalues --    0.46780   0.47667   0.49706   0.50693   0.53527
 Alpha virt. eigenvalues --    0.53637   0.56296   0.58412   0.59438   0.60613
 Alpha virt. eigenvalues --    0.62653   0.63170   0.63369   0.64039   0.64581
 Alpha virt. eigenvalues --    0.64826   0.65256   0.65439   0.65901   0.66853
 Alpha virt. eigenvalues --    0.66913   0.67616   0.67781   0.68102   0.68328
 Alpha virt. eigenvalues --    0.68777   0.68879   0.69692   0.69817   0.70524
 Alpha virt. eigenvalues --    0.70953   0.71403   0.71854   0.72226   0.72633
 Alpha virt. eigenvalues --    0.72718   0.73600   0.74695   0.74944   0.77161
 Alpha virt. eigenvalues --    0.78068   0.84682   0.87521   0.92334   0.95461
 Alpha virt. eigenvalues --    0.96394   0.97546   0.99539   1.00929   1.02002
 Alpha virt. eigenvalues --    1.03232   1.04872   1.07328   1.10046   1.10436
 Alpha virt. eigenvalues --    1.13938   1.17110   1.19328   1.24373   1.26716
 Alpha virt. eigenvalues --    1.29063   1.30947   1.33902   1.35482   1.36285
 Alpha virt. eigenvalues --    1.37233   1.38777   1.39868   1.40502   1.42279
 Alpha virt. eigenvalues --    1.44341   1.46266   1.48994   1.54135   1.54383
 Alpha virt. eigenvalues --    1.55136   1.60658   1.61843   1.69407   1.70083
 Alpha virt. eigenvalues --    1.71640   1.74847   1.75189   1.75432   1.75758
 Alpha virt. eigenvalues --    1.76321   1.77039   1.77603   1.78150   1.78486
 Alpha virt. eigenvalues --    1.79293   1.79742   1.80258   1.81020   1.81549
 Alpha virt. eigenvalues --    1.81995   1.83221   1.84015   1.84641   1.84778
 Alpha virt. eigenvalues --    1.85662   1.86461   1.86586   1.87279   1.89169
 Alpha virt. eigenvalues --    1.89493   1.90427   1.90704   1.91854   1.92765
 Alpha virt. eigenvalues --    1.93658   1.95531   1.95684   1.97443   1.98524
 Alpha virt. eigenvalues --    2.00310   2.02015   2.04267   2.05495   2.07238
 Alpha virt. eigenvalues --    2.09368   2.11238   2.11876   2.17526   2.20059
 Alpha virt. eigenvalues --    2.22992   2.24720   2.27588   2.28794   2.32708
 Alpha virt. eigenvalues --    2.33016   2.35340   2.37609   2.39651   2.40194
 Alpha virt. eigenvalues --    2.41084   2.42489   2.43218   2.45126   2.47831
 Alpha virt. eigenvalues --    2.48735   2.50797   2.51950   2.54141   2.56355
 Alpha virt. eigenvalues --    2.56716   2.57468   2.58649   2.59453   2.60784
 Alpha virt. eigenvalues --    2.63091   2.64955   2.70036   2.74248   2.80988
 Alpha virt. eigenvalues --    2.83411   2.85682   2.86017   2.87286   2.88291
 Alpha virt. eigenvalues --    2.90360   2.91811   2.93716   2.94643   2.95564
 Alpha virt. eigenvalues --    2.97978   2.99175   3.00074   3.02217   3.04020
 Alpha virt. eigenvalues --    3.05535   3.06714   3.08965   3.10671   3.11472
 Alpha virt. eigenvalues --    3.12859   3.17662   3.39404   3.78808
          Condensed to atoms (all electrons):
               1          2          3          4          5          6
     1  C    4.513465   0.428036  -0.047169   0.007117  -0.000414   0.000006
     2  C    0.428036   4.590119   0.409451  -0.031975   0.006719   0.000461
     3  C   -0.047169   0.409451   4.693971   0.393311  -0.040867  -0.007210
     4  C    0.007117  -0.031975   0.393311   4.631756   0.393312  -0.046908
     5  C   -0.000414   0.006719  -0.040867   0.393312   4.618579   0.406337
     6  C    0.000006   0.000461  -0.007210  -0.046908   0.406337   4.710169
     7  C   -0.000000  -0.000002   0.000540   0.006196  -0.031025   0.369241
     8  C    0.000000  -0.000000  -0.000004  -0.000327   0.005396  -0.023070
     9  O   -0.000000  -0.000000  -0.000005   0.000020   0.000045  -0.009663
    10  C   -0.000000  -0.000000  -0.000000   0.000008  -0.000262   0.008650
    11  C    0.000000   0.000000  -0.000000  -0.000000   0.000006  -0.000300
    12  H    0.383228  -0.020899  -0.007855   0.000373   0.000009  -0.000002
    13  H    0.382636  -0.020033  -0.008400   0.000427   0.000001  -0.000013
    14  H    0.369609  -0.010171   0.007480  -0.000468   0.000011   0.000000
    15  H   -0.023830   0.362648  -0.022686  -0.007022   0.000224   0.000016
    16  H   -0.023738   0.360962  -0.021075  -0.007266   0.000615  -0.000160
    17  H   -0.004226  -0.024885   0.365867  -0.024412  -0.009980   0.008545
    18  H   -0.005011  -0.028149   0.362993  -0.027698  -0.000828  -0.004109
    19  H    0.000329  -0.008069  -0.022688   0.347133  -0.012732   0.009405
    20  H    0.000208  -0.007625  -0.024414   0.355457  -0.015999  -0.015978
    21  H    0.000013  -0.000410   0.009490  -0.014326   0.345014  -0.021197
    22  H   -0.000015   0.000502  -0.015728  -0.015508   0.355721  -0.023403
    23  H   -0.000005  -0.000005  -0.004011  -0.000802  -0.030356   0.353155
    24  H    0.000040  -0.000537   0.006074  -0.008143  -0.022309   0.354658
    25  H   -0.000000   0.000000  -0.000155   0.000583  -0.007904  -0.024325
    26  H    0.000000   0.000000   0.000026   0.000125  -0.006806  -0.023601
    27  H   -0.000000  -0.000000  -0.000001  -0.000012   0.000382  -0.018991
    28  H    0.000000   0.000000  -0.000000  -0.000001   0.000024   0.001046
    29  H   -0.000000   0.000000   0.000000  -0.000001  -0.000018   0.000012
    30  H    0.000000   0.000000  -0.000000   0.000000  -0.000007  -0.000012
    31  H    0.000000   0.000000   0.000000  -0.000000   0.000000  -0.000037
    32  H   -0.000000   0.000000   0.000000   0.000000  -0.000000   0.000012
    33  H    0.000000   0.000000  -0.000000   0.000000   0.000000  -0.000010
               7          8          9         10         11         12
     1  C   -0.000000   0.000000  -0.000000  -0.000000   0.000000   0.383228
     2  C   -0.000002  -0.000000  -0.000000  -0.000000   0.000000  -0.020899
     3  C    0.000540  -0.000004  -0.000005  -0.000000  -0.000000  -0.007855
     4  C    0.006196  -0.000327   0.000020   0.000008  -0.000000   0.000373
     5  C   -0.031025   0.005396   0.000045  -0.000262   0.000006   0.000009
     6  C    0.369241  -0.023070  -0.009663   0.008650  -0.000300  -0.000002
     7  C    4.779680   0.337856  -0.067203  -0.046309   0.010707  -0.000000
     8  C    0.337856   4.653465   0.322623   0.376845  -0.040478  -0.000000
     9  O   -0.067203   0.322623   7.782800  -0.050891  -0.007671   0.000000
    10  C   -0.046309   0.376845  -0.050891   4.731167   0.408349  -0.000000
    11  C    0.010707  -0.040478  -0.007671   0.408349   4.571076   0.000000
    12  H   -0.000000  -0.000000   0.000000  -0.000000   0.000000   0.686291
    13  H    0.000000   0.000000   0.000000   0.000000  -0.000000  -0.026733
    14  H    0.000000  -0.000000  -0.000000   0.000000  -0.000000  -0.025360
    15  H    0.000000   0.000000   0.000000   0.000000   0.000000  -0.009399
    16  H    0.000001  -0.000000   0.000000  -0.000000   0.000000   0.008949
    17  H   -0.000433   0.000053  -0.000132  -0.000002   0.000000  -0.001951
    18  H    0.000032  -0.000009  -0.000000  -0.000000   0.000000   0.008060
    19  H   -0.000458   0.000014   0.000000  -0.000000   0.000000  -0.000054
    20  H    0.000632  -0.000023   0.000000   0.000000   0.000000   0.000035
    21  H   -0.007553   0.000413  -0.000011  -0.000018   0.000000   0.000000
    22  H   -0.008617   0.000402  -0.000012   0.000008   0.000000  -0.000006
    23  H   -0.023898  -0.005815  -0.000836   0.000186  -0.000009  -0.000000
    24  H   -0.024752  -0.009911   0.026744   0.002035  -0.000047   0.000007
    25  H    0.343665  -0.011472   0.001574  -0.015026  -0.000255  -0.000000
    26  H    0.345434  -0.013058   0.004557  -0.003001   0.000260   0.000000
    27  H   -0.024428   0.350223  -0.032056  -0.051669  -0.014259   0.000000
    28  H    0.009004  -0.022034   0.316638  -0.005485   0.008731  -0.000000
    29  H   -0.003373  -0.005909   0.005407   0.327048  -0.021630   0.000000
    30  H   -0.014466  -0.009180   0.001544   0.347254  -0.030220   0.000000
    31  H    0.000621  -0.010559   0.012427  -0.025660   0.366125   0.000000
    32  H   -0.000365   0.006720   0.000200  -0.006612   0.371093  -0.000000
    33  H    0.000184  -0.005368  -0.000937  -0.024873   0.378975  -0.000000
              13         14         15         16         17         18
     1  C    0.382636   0.369609  -0.023830  -0.023738  -0.004226  -0.005011
     2  C   -0.020033  -0.010171   0.362648   0.360962  -0.024885  -0.028149
     3  C   -0.008400   0.007480  -0.022686  -0.021075   0.365867   0.362993
     4  C    0.000427  -0.000468  -0.007022  -0.007266  -0.024412  -0.027698
     5  C    0.000001   0.000011   0.000224   0.000615  -0.009980  -0.000828
     6  C   -0.000013   0.000000   0.000016  -0.000160   0.008545  -0.004109
     7  C    0.000000   0.000000   0.000000   0.000001  -0.000433   0.000032
     8  C    0.000000  -0.000000   0.000000  -0.000000   0.000053  -0.000009
     9  O    0.000000  -0.000000   0.000000   0.000000  -0.000132  -0.000000
    10  C    0.000000   0.000000   0.000000  -0.000000  -0.000002  -0.000000
    11  C   -0.000000  -0.000000   0.000000   0.000000   0.000000   0.000000
    12  H   -0.026733  -0.025360  -0.009399   0.008949  -0.001951   0.008060
    13  H    0.685660  -0.025150   0.008957  -0.009425   0.008343  -0.001818
    14  H   -0.025150   0.690152  -0.006151  -0.006291  -0.000058  -0.000056
    15  H    0.008957  -0.006151   0.732152  -0.034207   0.010020  -0.011745
    16  H   -0.009425  -0.006291  -0.034207   0.732756  -0.011764   0.010370
    17  H    0.008343  -0.000058   0.010020  -0.011764   0.720392  -0.036459
    18  H   -0.001818  -0.000056  -0.011745   0.010370  -0.036459   0.736123
    19  H    0.000038   0.000009   0.009571  -0.002119   0.010342  -0.010787
    20  H   -0.000049   0.000010  -0.001973   0.009100  -0.011864   0.010543
    21  H   -0.000000  -0.000000  -0.000020   0.000016  -0.000004  -0.000078
    22  H    0.000003   0.000000  -0.000038   0.000024  -0.000869   0.008388
    23  H    0.000002  -0.000000   0.000003  -0.000002   0.000664   0.000271
    24  H   -0.000017  -0.000001  -0.000005   0.000075   0.001420   0.000858
    25  H    0.000000  -0.000000   0.000000  -0.000000   0.000065  -0.000002
    26  H   -0.000000  -0.000000  -0.000000   0.000000  -0.000020   0.000002
    27  H   -0.000000  -0.000000   0.000000   0.000000   0.000004   0.000000
    28  H   -0.000000  -0.000000  -0.000000   0.000000   0.000006  -0.000000
    29  H   -0.000000   0.000000  -0.000000   0.000000   0.000000   0.000000
    30  H   -0.000000  -0.000000  -0.000000   0.000000   0.000000  -0.000000
    31  H   -0.000000   0.000000  -0.000000   0.000000   0.000000   0.000000
    32  H    0.000000   0.000000  -0.000000  -0.000000  -0.000000  -0.000000
    33  H   -0.000000   0.000000  -0.000000  -0.000000   0.000000   0.000000
              19         20         21         22         23         24
     1  C    0.000329   0.000208   0.000013  -0.000015  -0.000005   0.000040
     2  C   -0.008069  -0.007625  -0.000410   0.000502  -0.000005  -0.000537
     3  C   -0.022688  -0.024414   0.009490  -0.015728  -0.004011   0.006074
     4  C    0.347133   0.355457  -0.014326  -0.015508  -0.000802  -0.008143
     5  C   -0.012732  -0.015999   0.345014   0.355721  -0.030356  -0.022309
     6  C    0.009405  -0.015978  -0.021197  -0.023403   0.353155   0.354658
     7  C   -0.000458   0.000632  -0.007553  -0.008617  -0.023898  -0.024752
     8  C    0.000014  -0.000023   0.000413   0.000402  -0.005815  -0.009911
     9  O    0.000000   0.000000  -0.000011  -0.000012  -0.000836   0.026744
    10  C   -0.000000   0.000000  -0.000018   0.000008   0.000186   0.002035
    11  C    0.000000   0.000000   0.000000   0.000000  -0.000009  -0.000047
    12  H   -0.000054   0.000035   0.000000  -0.000006  -0.000000   0.000007
    13  H    0.000038  -0.000049  -0.000000   0.000003   0.000002  -0.000017
    14  H    0.000009   0.000010  -0.000000   0.000000  -0.000000  -0.000001
    15  H    0.009571  -0.001973  -0.000020  -0.000038   0.000003  -0.000005
    16  H   -0.002119   0.009100   0.000016   0.000024  -0.000002   0.000075
    17  H    0.010342  -0.011864  -0.000004  -0.000869   0.000664   0.001420
    18  H   -0.010787   0.010543  -0.000078   0.008388   0.000271   0.000858
    19  H    0.742483  -0.032499  -0.008293  -0.007077  -0.000107  -0.000129
    20  H   -0.032499   0.739756  -0.007291   0.009600   0.008639  -0.000704
    21  H   -0.008293  -0.007291   0.748299  -0.032882  -0.010945   0.009360
    22  H   -0.007077   0.009600  -0.032882   0.736252   0.010694  -0.011505
    23  H   -0.000107   0.008639  -0.010945   0.010694   0.749692  -0.032799
    24  H   -0.000129  -0.000704   0.009360  -0.011505  -0.032799   0.698344
    25  H    0.000012   0.000026  -0.002045   0.009044   0.010220  -0.010325
    26  H   -0.000015  -0.000040   0.008893  -0.001992  -0.011878   0.010598
    27  H    0.000000  -0.000005  -0.000045   0.000020   0.009441  -0.000970
    28  H    0.000000  -0.000000   0.000001  -0.000001  -0.000114  -0.001412
    29  H    0.000000   0.000000   0.000002   0.000001  -0.000051  -0.000123
    30  H    0.000000  -0.000000   0.000004  -0.000010   0.000046  -0.000032
    31  H   -0.000000  -0.000000  -0.000000  -0.000000   0.000003  -0.000035
    32  H   -0.000000  -0.000000   0.000000   0.000000  -0.000000   0.000000
    33  H   -0.000000  -0.000000   0.000000  -0.000000  -0.000003   0.000000
              25         26         27         28         29         30
     1  C   -0.000000   0.000000  -0.000000   0.000000  -0.000000   0.000000
     2  C    0.000000   0.000000  -0.000000   0.000000   0.000000   0.000000
     3  C   -0.000155   0.000026  -0.000001  -0.000000   0.000000  -0.000000
     4  C    0.000583   0.000125  -0.000012  -0.000001  -0.000001   0.000000
     5  C   -0.007904  -0.006806   0.000382   0.000024  -0.000018  -0.000007
     6  C   -0.024325  -0.023601  -0.018991   0.001046   0.000012  -0.000012
     7  C    0.343665   0.345434  -0.024428   0.009004  -0.003373  -0.014466
     8  C   -0.011472  -0.013058   0.350223  -0.022034  -0.005909  -0.009180
     9  O    0.001574   0.004557  -0.032056   0.316638   0.005407   0.001544
    10  C   -0.015026  -0.003001  -0.051669  -0.005485   0.327048   0.347254
    11  C   -0.000255   0.000260  -0.014259   0.008731  -0.021630  -0.030220
    12  H   -0.000000   0.000000   0.000000  -0.000000   0.000000   0.000000
    13  H    0.000000  -0.000000  -0.000000  -0.000000  -0.000000  -0.000000
    14  H   -0.000000  -0.000000  -0.000000  -0.000000   0.000000  -0.000000
    15  H    0.000000  -0.000000   0.000000  -0.000000  -0.000000  -0.000000
    16  H   -0.000000   0.000000   0.000000   0.000000   0.000000   0.000000
    17  H    0.000065  -0.000020   0.000004   0.000006   0.000000   0.000000
    18  H   -0.000002   0.000002   0.000000  -0.000000   0.000000  -0.000000
    19  H    0.000012  -0.000015   0.000000   0.000000   0.000000   0.000000
    20  H    0.000026  -0.000040  -0.000005  -0.000000   0.000000  -0.000000
    21  H   -0.002045   0.008893  -0.000045   0.000001   0.000002   0.000004
    22  H    0.009044  -0.001992   0.000020  -0.000001   0.000001  -0.000010
    23  H    0.010220  -0.011878   0.009441  -0.000114  -0.000051   0.000046
    24  H   -0.010325   0.010598  -0.000970  -0.001412  -0.000123  -0.000032
    25  H    0.722232  -0.028131   0.011793  -0.000372  -0.000519   0.010413
    26  H   -0.028131   0.734500  -0.004819  -0.000631   0.005329  -0.000934
    27  H    0.011793  -0.004819   0.796817  -0.009579  -0.003445   0.011817
    28  H   -0.000372  -0.000631  -0.009579   0.542790  -0.000187  -0.001232
    29  H   -0.000519   0.005329  -0.003445  -0.000187   0.735379  -0.026001
    30  H    0.010413  -0.000934   0.011817  -0.001232  -0.026001   0.717588
    31  H    0.000082   0.000007   0.000856   0.004486   0.010890  -0.007950
    32  H    0.000004  -0.000012  -0.000082  -0.000410  -0.006505  -0.005812
    33  H    0.000053  -0.000043   0.008962  -0.000143  -0.008652   0.009182
              31         32         33
     1  C    0.000000  -0.000000   0.000000
     2  C    0.000000   0.000000   0.000000
     3  C    0.000000   0.000000  -0.000000
     4  C   -0.000000   0.000000   0.000000
     5  C    0.000000  -0.000000   0.000000
     6  C   -0.000037   0.000012  -0.000010
     7  C    0.000621  -0.000365   0.000184
     8  C   -0.010559   0.006720  -0.005368
     9  O    0.012427   0.000200  -0.000937
    10  C   -0.025660  -0.006612  -0.024873
    11  C    0.366125   0.371093   0.378975
    12  H    0.000000  -0.000000  -0.000000
    13  H   -0.000000   0.000000  -0.000000
    14  H    0.000000   0.000000   0.000000
    15  H   -0.000000  -0.000000  -0.000000
    16  H    0.000000  -0.000000  -0.000000
    17  H    0.000000  -0.000000   0.000000
    18  H    0.000000  -0.000000   0.000000
    19  H   -0.000000  -0.000000  -0.000000
    20  H   -0.000000  -0.000000  -0.000000
    21  H   -0.000000   0.000000   0.000000
    22  H   -0.000000   0.000000  -0.000000
    23  H    0.000003  -0.000000  -0.000003
    24  H   -0.000035   0.000000   0.000000
    25  H    0.000082   0.000004   0.000053
    26  H    0.000007  -0.000012  -0.000043
    27  H    0.000856  -0.000082   0.008962
    28  H    0.004486  -0.000410  -0.000143
    29  H    0.010890  -0.006505  -0.008652
    30  H   -0.007950  -0.005812   0.009182
    31  H    0.698810  -0.021556  -0.029206
    32  H   -0.021556   0.671238  -0.023695
    33  H   -0.029206  -0.023695   0.689716
 Mulliken charges:
               1
     1  C    0.019720
     2  C   -0.006136
     3  C   -0.026936
     4  C    0.049052
     5  C    0.047113
     6  C   -0.002722
     7  C    0.049089
     8  C    0.103205
     9  O   -0.305162
    10  C    0.028257
    11  C   -0.000456
    12  H    0.005307
    13  H    0.005571
    14  H    0.006434
    15  H   -0.006515
    16  H   -0.006823
    17  H    0.001341
    18  H   -0.010891
    19  H   -0.014308
    20  H   -0.015540
    21  H   -0.016388
    22  H   -0.012994
    23  H   -0.021383
    24  H    0.013544
    25  H   -0.009237
    26  H   -0.014753
    27  H   -0.029954
    28  H    0.158875
    29  H   -0.007652
    30  H   -0.001993
    31  H    0.000695
    32  H    0.015783
    33  H    0.005858
 Sum of Mulliken charges =  -0.00000
 Mulliken charges with hydrogens summed into heavy atoms:
               1
     1  C    0.037033
     2  C   -0.019475
     3  C   -0.036485
     4  C    0.019204
     5  C    0.017731
     6  C   -0.010561
     7  C    0.025099
     8  C    0.073251
     9  O   -0.146287
    10  C    0.018612
    11  C    0.021880
 Electronic spatial extent (au):  <R**2>=           4186.8672
 Charge=              0.0000 electrons
 Dipole moment (field-independent basis, Debye):
    X=             -1.2249    Y=             -0.0377    Z=              0.9140  Tot=              1.5288
 Quadrupole moment (field-independent basis, Debye-Ang):
   XX=            -68.9591   YY=            -72.5727   ZZ=            -73.8164
   XY=             -1.7528   XZ=             -2.3458   YZ=              1.7230
 Traceless Quadrupole moment (field-independent basis, Debye-Ang):
   XX=              2.8236   YY=             -0.7899   ZZ=             -2.0337
   XY=             -1.7528   XZ=             -2.3458   YZ=              1.7230
 Octapole moment (field-independent basis, Debye-Ang**2):
  XXX=            -38.5934  YYY=             14.7822  ZZZ=             -1.3338  XYY=            -14.1348
  XXY=              7.5698  XXZ=              3.0661  XZZ=             -3.3492  YZZ=              1.9683
  YYZ=              3.2141  XYZ=             -2.1186
 Hexadecapole moment (field-independent basis, Debye-Ang**3):
 XXXX=          -4972.4572 YYYY=           -573.7044 ZZZZ=           -179.2658 XXXY=            -46.6507
 XXXZ=              0.5189 YYYX=            -46.4656 YYYZ=              2.4615 ZZZX=              0.2792
 ZZZY=             -0.8131 XXYY=           -925.3782 XXZZ=           -869.0199 YYZZ=           -132.2186
 XXYZ=             11.3576 YYXZ=             -5.8982 ZZXY=             -3.7259
 N-N= 6.285004186582D+02 E-N=-2.343072776601D+03  KE= 4.635777503413D+02
 ******************************Gaussian NBO Version 3.1******************************
             N A T U R A L   A T O M I C   O R B I T A L   A N D
          N A T U R A L   B O N D   O R B I T A L   A N A L Y S I S
 ******************************Gaussian NBO Version 3.1******************************
       /RESON  / : Allow strongly delocalized NBO set

 Analyzing the SCF density

 Job title: 50                                                              

 Storage needed:    212652 in NPA,    280679 in NBO ( 939518321 available)
 GSVD:  LWork=       39446 too small for GESVD, short by       19965 words or       19965 for optimal perf.


 NATURAL POPULATIONS:  Natural atomic orbital occupancies 
                                                          
   NAO  Atom  No  lang   Type(AO)    Occupancy      Energy
 ----------------------------------------------------------
     1    C    1  S      Cor( 1S)     1.99925     -10.05672
     2    C    1  S      Val( 2S)     1.08799      -0.22215
     3    C    1  S      Ryd( 3S)     0.00038       0.87543
     4    C    1  px     Val( 2p)     1.20104      -0.06328
     5    C    1  px     Ryd( 3p)     0.00281       0.64008
     6    C    1  py     Val( 2p)     1.11789      -0.05806
     7    C    1  py     Ryd( 3p)     0.00092       0.52274
     8    C    1  pz     Val( 2p)     1.20662      -0.06351
     9    C    1  pz     Ryd( 3p)     0.00132       0.59432
    10    C    1  dxy    Ryd( 3d)     0.00056       2.27971
    11    C    1  dxz    Ryd( 3d)     0.00025       2.19758
    12    C    1  dyz    Ryd( 3d)     0.00037       2.16810
    13    C    1  dx2y2  Ryd( 3d)     0.00062       2.30300
    14    C    1  dz2    Ryd( 3d)     0.00079       2.44334

    15    C    2  S      Cor( 1S)     1.99914     -10.05380
    16    C    2  S      Val( 2S)     1.01346      -0.19724
    17    C    2  S      Ryd( 3S)     0.00124       0.91565
    18    C    2  px     Val( 2p)     1.08347      -0.05551
    19    C    2  px     Ryd( 3p)     0.00164       0.59085
    20    C    2  py     Val( 2p)     1.11870      -0.06115
    21    C    2  py     Ryd( 3p)     0.00256       0.67962
    22    C    2  pz     Val( 2p)     1.19178      -0.06030
    23    C    2  pz     Ryd( 3p)     0.00236       0.69130
    24    C    2  dxy    Ryd( 3d)     0.00084       2.29949
    25    C    2  dxz    Ryd( 3d)     0.00042       2.13891
    26    C    2  dyz    Ryd( 3d)     0.00037       2.15102
    27    C    2  dx2y2  Ryd( 3d)     0.00066       2.22672
    28    C    2  dz2    Ryd( 3d)     0.00095       2.45562

    29    C    3  S      Cor( 1S)     1.99912     -10.04750
    30    C    3  S      Val( 2S)     1.00883      -0.19018
    31    C    3  S      Ryd( 3S)     0.00190       0.91492
    32    C    3  px     Val( 2p)     1.08681      -0.05745
    33    C    3  px     Ryd( 3p)     0.00286       0.71226
    34    C    3  py     Val( 2p)     1.12446      -0.05703
    35    C    3  py     Ryd( 3p)     0.00255       0.68201
    36    C    3  pz     Val( 2p)     1.19296      -0.06072
    37    C    3  pz     Ryd( 3p)     0.00255       0.73253
    38    C    3  dxy    Ryd( 3d)     0.00080       2.31174
    39    C    3  dxz    Ryd( 3d)     0.00043       2.14470
    40    C    3  dyz    Ryd( 3d)     0.00038       2.15232
    41    C    3  dx2y2  Ryd( 3d)     0.00066       2.24516
    42    C    3  dz2    Ryd( 3d)     0.00095       2.46339

    43    C    4  S      Cor( 1S)     1.99912     -10.04950
    44    C    4  S      Val( 2S)     1.00561      -0.18913
    45    C    4  S      Ryd( 3S)     0.00120       0.96722
    46    C    4  px     Val( 2p)     1.09171      -0.05609
    47    C    4  px     Ryd( 3p)     0.00327       0.71984
    48    C    4  py     Val( 2p)     1.11728      -0.05680
    49    C    4  py     Ryd( 3p)     0.00274       0.65576
    50    C    4  pz     Val( 2p)     1.19026      -0.06096
    51    C    4  pz     Ryd( 3p)     0.00299       0.73159
    52    C    4  dxy    Ryd( 3d)     0.00086       2.32884
    53    C    4  dxz    Ryd( 3d)     0.00042       2.15478
    54    C    4  dyz    Ryd( 3d)     0.00035       2.14173
    55    C    4  dx2y2  Ryd( 3d)     0.00060       2.22177
    56    C    4  dz2    Ryd( 3d)     0.00097       2.46739

    57    C    5  S      Cor( 1S)     1.99912     -10.04931
    58    C    5  S      Val( 2S)     1.00531      -0.18841
    59    C    5  S      Ryd( 3S)     0.00118       0.97272
    60    C    5  px     Val( 2p)     1.05148      -0.05341
    61    C    5  px     Ryd( 3p)     0.00254       0.69008
    62    C    5  py     Val( 2p)     1.16280      -0.05886
    63    C    5  py     Ryd( 3p)     0.00371       0.71050
    64    C    5  pz     Val( 2p)     1.18472      -0.06030
    65    C    5  pz     Ryd( 3p)     0.00270       0.71746
    66    C    5  dxy    Ryd( 3d)     0.00066       2.24055
    67    C    5  dxz    Ryd( 3d)     0.00049       2.15235
    68    C    5  dyz    Ryd( 3d)     0.00024       2.12752
    69    C    5  dx2y2  Ryd( 3d)     0.00081       2.32334
    70    C    5  dz2    Ryd( 3d)     0.00101       2.47941

    71    C    6  S      Cor( 1S)     1.99913     -10.04443
    72    C    6  S      Val( 2S)     1.00507      -0.18578
    73    C    6  S      Ryd( 3S)     0.00186       0.94288
    74    C    6  px     Val( 2p)     1.04818      -0.05241
    75    C    6  px     Ryd( 3p)     0.00403       0.73614
    76    C    6  py     Val( 2p)     1.17664      -0.05795
    77    C    6  py     Ryd( 3p)     0.00277       0.71154
    78    C    6  pz     Val( 2p)     1.18322      -0.05887
    79    C    6  pz     Ryd( 3p)     0.00277       0.73997
    80    C    6  dxy    Ryd( 3d)     0.00065       2.24665
    81    C    6  dxz    Ryd( 3d)     0.00049       2.15155
    82    C    6  dyz    Ryd( 3d)     0.00026       2.14309
    83    C    6  dx2y2  Ryd( 3d)     0.00080       2.34585
    84    C    6  dz2    Ryd( 3d)     0.00098       2.48187

    85    C    7  S      Cor( 1S)     1.99909     -10.04783
    86    C    7  S      Val( 2S)     1.00878      -0.19420
    87    C    7  S      Ryd( 3S)     0.00221       0.94186
    88    C    7  px     Val( 2p)     1.05938      -0.05997
    89    C    7  px     Ryd( 3p)     0.00340       0.72728
    90    C    7  py     Val( 2p)     1.15642      -0.06682
    91    C    7  py     Ryd( 3p)     0.00389       0.71613
    92    C    7  pz     Val( 2p)     1.19865      -0.06731
    93    C    7  pz     Ryd( 3p)     0.00281       0.74108
    94    C    7  dxy    Ryd( 3d)     0.00076       2.27084
    95    C    7  dxz    Ryd( 3d)     0.00047       2.14532
    96    C    7  dyz    Ryd( 3d)     0.00030       2.14818
    97    C    7  dx2y2  Ryd( 3d)     0.00063       2.30174
    98    C    7  dz2    Ryd( 3d)     0.00095       2.47393

    99    C    8  S      Cor( 1S)     1.99892     -10.11324
   100    C    8  S      Val( 2S)     0.91416      -0.17745
   101    C    8  S      Ryd( 3S)     0.00303       0.82444
   102    C    8  px     Val( 2p)     1.02371      -0.06621
   103    C    8  px     Ryd( 3p)     0.00549       0.75414
   104    C    8  py     Val( 2p)     0.78313      -0.05628
   105    C    8  py     Ryd( 3p)     0.00374       0.65409
   106    C    8  pz     Val( 2p)     1.11476      -0.06926
   107    C    8  pz     Ryd( 3p)     0.00321       0.79474
   108    C    8  dxy    Ryd( 3d)     0.00177       2.21811
   109    C    8  dxz    Ryd( 3d)     0.00069       2.10032
   110    C    8  dyz    Ryd( 3d)     0.00147       2.10376
   111    C    8  dx2y2  Ryd( 3d)     0.00171       2.21380
   112    C    8  dz2    Ryd( 3d)     0.00162       2.43736

   113    O    9  S      Cor( 1S)     1.99974     -18.93427
   114    O    9  S      Val( 2S)     1.66838      -0.84704
   115    O    9  S      Ryd( 3S)     0.00160       1.42249
   116    O    9  px     Val( 2p)     1.81604      -0.28582
   117    O    9  px     Ryd( 3p)     0.00201       1.17847
   118    O    9  py     Val( 2p)     1.42923      -0.27042
   119    O    9  py     Ryd( 3p)     0.00256       1.20154
   120    O    9  pz     Val( 2p)     1.83522      -0.28830
   121    O    9  pz     Ryd( 3p)     0.00137       1.12294
   122    O    9  dxy    Ryd( 3d)     0.00081       3.10570
   123    O    9  dxz    Ryd( 3d)     0.00103       2.94483
   124    O    9  dyz    Ryd( 3d)     0.00077       3.04848
   125    O    9  dx2y2  Ryd( 3d)     0.00060       2.97584
   126    O    9  dz2    Ryd( 3d)     0.00089       2.84303

   127    C   10  S      Cor( 1S)     1.99910     -10.05771
   128    C   10  S      Val( 2S)     1.02140      -0.20870
   129    C   10  S      Ryd( 3S)     0.00160       0.90566
   130    C   10  px     Val( 2p)     1.05704      -0.06998
   131    C   10  px     Ryd( 3p)     0.00228       0.60598
   132    C   10  py     Val( 2p)     1.15496      -0.07176
   133    C   10  py     Ryd( 3p)     0.00327       0.66218
   134    C   10  pz     Val( 2p)     1.20383      -0.07128
   135    C   10  pz     Ryd( 3p)     0.00232       0.70823
   136    C   10  dxy    Ryd( 3d)     0.00056       2.22581
   137    C   10  dxz    Ryd( 3d)     0.00046       2.11346
   138    C   10  dyz    Ryd( 3d)     0.00040       2.18631
   139    C   10  dx2y2  Ryd( 3d)     0.00079       2.28145
   140    C   10  dz2    Ryd( 3d)     0.00089       2.44313

   141    C   11  S      Cor( 1S)     1.99925     -10.06851
   142    C   11  S      Val( 2S)     1.08788      -0.23412
   143    C   11  S      Ryd( 3S)     0.00054       0.86464
   144    C   11  px     Val( 2p)     1.16805      -0.07556
   145    C   11  px     Ryd( 3p)     0.00382       0.60063
   146    C   11  py     Val( 2p)     1.16258      -0.07434
   147    C   11  py     Ryd( 3p)     0.00126       0.54904
   148    C   11  pz     Val( 2p)     1.20542      -0.07555
   149    C   11  pz     Ryd( 3p)     0.00140       0.58600
   150    C   11  dxy    Ryd( 3d)     0.00045       2.24850
   151    C   11  dxz    Ryd( 3d)     0.00027       2.14696
   152    C   11  dyz    Ryd( 3d)     0.00037       2.20897
   153    C   11  dx2y2  Ryd( 3d)     0.00072       2.31200
   154    C   11  dz2    Ryd( 3d)     0.00078       2.42997

   155    H   12  S      Val( 1S)     0.79022       0.07556
   156    H   12  S      Ryd( 2S)     0.00178       0.37055
   157    H   12  px     Ryd( 2p)     0.00020       1.79919
   158    H   12  py     Ryd( 2p)     0.00015       1.74356
   159    H   12  pz     Ryd( 2p)     0.00068       2.37606

   160    H   13  S      Val( 1S)     0.79023       0.07562
   161    H   13  S      Ryd( 2S)     0.00177       0.37369
   162    H   13  px     Ryd( 2p)     0.00031       1.94791
   163    H   13  py     Ryd( 2p)     0.00046       2.12626
   164    H   13  pz     Ryd( 2p)     0.00026       1.84804

   165    H   14  S      Val( 1S)     0.78328       0.07983
   166    H   14  S      Ryd( 2S)     0.00141       0.35696
   167    H   14  px     Ryd( 2p)     0.00063       2.31548
   168    H   14  py     Ryd( 2p)     0.00014       1.76074
   169    H   14  pz     Ryd( 2p)     0.00024       1.84451

   170    H   15  S      Val( 1S)     0.78889       0.08119
   171    H   15  S      Ryd( 2S)     0.00282       0.37967
   172    H   15  px     Ryd( 2p)     0.00032       1.99614
   173    H   15  py     Ryd( 2p)     0.00045       2.14256
   174    H   15  pz     Ryd( 2p)     0.00024       1.87541

   175    H   16  S      Val( 1S)     0.78853       0.08109
   176    H   16  S      Ryd( 2S)     0.00280       0.37897
   177    H   16  px     Ryd( 2p)     0.00015       1.78669
   178    H   16  py     Ryd( 2p)     0.00017       1.84720
   179    H   16  pz     Ryd( 2p)     0.00070       2.37881

   180    H   17  S      Val( 1S)     0.78642       0.08485
   181    H   17  S      Ryd( 2S)     0.00260       0.44438
   182    H   17  px     Ryd( 2p)     0.00033       2.03827
   183    H   17  py     Ryd( 2p)     0.00044       2.17268
   184    H   17  pz     Ryd( 2p)     0.00025       1.89821

   185    H   18  S      Val( 1S)     0.78866       0.08022
   186    H   18  S      Ryd( 2S)     0.00296       0.39541
   187    H   18  px     Ryd( 2p)     0.00015       1.84751
   188    H   18  py     Ryd( 2p)     0.00017       1.84008
   189    H   18  pz     Ryd( 2p)     0.00070       2.38414

   190    H   19  S      Val( 1S)     0.78271       0.08391
   191    H   19  S      Ryd( 2S)     0.00257       0.38287
   192    H   19  px     Ryd( 2p)     0.00031       2.05298
   193    H   19  py     Ryd( 2p)     0.00046       2.13643
   194    H   19  pz     Ryd( 2p)     0.00024       1.89568

   195    H   20  S      Val( 1S)     0.78939       0.07915
   196    H   20  S      Ryd( 2S)     0.00288       0.39551
   197    H   20  px     Ryd( 2p)     0.00015       1.87233
   198    H   20  py     Ryd( 2p)     0.00017       1.82868
   199    H   20  pz     Ryd( 2p)     0.00070       2.38497

   200    H   21  S      Val( 1S)     0.78454       0.08297
   201    H   21  S      Ryd( 2S)     0.00259       0.38321
   202    H   21  px     Ryd( 2p)     0.00016       1.90353
   203    H   21  py     Ryd( 2p)     0.00064       2.31495
   204    H   21  pz     Ryd( 2p)     0.00022       1.86968

   205    H   22  S      Val( 1S)     0.78777       0.08082
   206    H   22  S      Ryd( 2S)     0.00284       0.39889
   207    H   22  px     Ryd( 2p)     0.00013       1.86046
   208    H   22  py     Ryd( 2p)     0.00019       1.84662
   209    H   22  pz     Ryd( 2p)     0.00070       2.38717

   210    H   23  S      Val( 1S)     0.79205       0.07733
   211    H   23  S      Ryd( 2S)     0.00289       0.39888
   212    H   23  px     Ryd( 2p)     0.00013       1.87236
   213    H   23  py     Ryd( 2p)     0.00019       1.84354
   214    H   23  pz     Ryd( 2p)     0.00070       2.38696

   215    H   24  S      Val( 1S)     0.76940       0.10142
   216    H   24  S      Ryd( 2S)     0.00368       0.45866
   217    H   24  px     Ryd( 2p)     0.00019       1.91754
   218    H   24  py     Ryd( 2p)     0.00066       2.36006
   219    H   24  pz     Ryd( 2p)     0.00022       1.89279

   220    H   25  S      Val( 1S)     0.77881       0.08085
   221    H   25  S      Ryd( 2S)     0.00378       0.40039
   222    H   25  px     Ryd( 2p)     0.00013       1.89071
   223    H   25  py     Ryd( 2p)     0.00017       1.88661
   224    H   25  pz     Ryd( 2p)     0.00070       2.39153

   225    H   26  S      Val( 1S)     0.78202       0.07519
   226    H   26  S      Ryd( 2S)     0.00226       0.39480
   227    H   26  px     Ryd( 2p)     0.00017       1.92473
   228    H   26  py     Ryd( 2p)     0.00063       2.29877
   229    H   26  pz     Ryd( 2p)     0.00024       1.88696

   230    H   27  S      Val( 1S)     0.81738       0.06240
   231    H   27  S      Ryd( 2S)     0.00386       0.37437
   232    H   27  px     Ryd( 2p)     0.00018       1.92387
   233    H   27  py     Ryd( 2p)     0.00008       1.87368
   234    H   27  pz     Ryd( 2p)     0.00076       2.36431

   235    H   28  S      Val( 1S)     0.53668       0.11020
   236    H   28  S      Ryd( 2S)     0.00122       0.44359
   237    H   28  px     Ryd( 2p)     0.00172       1.92944
   238    H   28  py     Ryd( 2p)     0.00162       2.16711
   239    H   28  pz     Ryd( 2p)     0.00146       1.86222

   240    H   29  S      Val( 1S)     0.77972       0.07180
   241    H   29  S      Ryd( 2S)     0.00267       0.37590
   242    H   29  px     Ryd( 2p)     0.00016       1.85059
   243    H   29  py     Ryd( 2p)     0.00062       2.27491
   244    H   29  pz     Ryd( 2p)     0.00025       1.89679

   245    H   30  S      Val( 1S)     0.77932       0.07838
   246    H   30  S      Ryd( 2S)     0.00384       0.37870
   247    H   30  px     Ryd( 2p)     0.00013       1.82836
   248    H   30  py     Ryd( 2p)     0.00016       1.84520
   249    H   30  pz     Ryd( 2p)     0.00071       2.37616

   250    H   31  S      Val( 1S)     0.79364       0.05955
   251    H   31  S      Ryd( 2S)     0.00353       0.37322
   252    H   31  px     Ryd( 2p)     0.00021       1.77745
   253    H   31  py     Ryd( 2p)     0.00057       2.25418
   254    H   31  pz     Ryd( 2p)     0.00030       1.86155

   255    H   32  S      Val( 1S)     0.77378       0.07401
   256    H   32  S      Ryd( 2S)     0.00127       0.34672
   257    H   32  px     Ryd( 2p)     0.00060       2.27731
   258    H   32  py     Ryd( 2p)     0.00019       1.80225
   259    H   32  pz     Ryd( 2p)     0.00023       1.82759

   260    H   33  S      Val( 1S)     0.79060       0.06206
   261    H   33  S      Ryd( 2S)     0.00192       0.36007
   262    H   33  px     Ryd( 2p)     0.00017       1.76962
   263    H   33  py     Ryd( 2p)     0.00018       1.75155
   264    H   33  pz     Ryd( 2p)     0.00069       2.35982

 WARNING:  1 low occupancy (<1.9990e) core orbital  found on  C    8


 Summary of Natural Population Analysis:                  
                                                          
                                       Natural Population 
                Natural  -----------------------------------------------
    Atom  No    Charge         Core      Valence    Rydberg      Total
 -----------------------------------------------------------------------
      C    1   -0.62081      1.99925     4.61354    0.00802     6.62081
      C    2   -0.41758      1.99914     4.40740    0.01104     6.41758
      C    3   -0.42525      1.99912     4.41305    0.01307     6.42525
      C    4   -0.41739      1.99912     4.40486    0.01341     6.41739
      C    5   -0.41677      1.99912     4.40431    0.01334     6.41677
      C    6   -0.42684      1.99913     4.41310    0.01461     6.42684
      C    7   -0.43774      1.99909     4.42323    0.01543     6.43774
      C    8    0.14259      1.99892     3.83577    0.02272     5.85741
      O    9   -0.76023      1.99974     6.74886    0.01163     8.76023
      C   10   -0.44890      1.99910     4.43722    0.01258     6.44890
      C   11   -0.63279      1.99925     4.62393    0.00960     6.63279
      H   12    0.20696      0.00000     0.79022    0.00282     0.79304
      H   13    0.20697      0.00000     0.79023    0.00280     0.79303
      H   14    0.21429      0.00000     0.78328    0.00243     0.78571
      H   15    0.20727      0.00000     0.78889    0.00384     0.79273
      H   16    0.20765      0.00000     0.78853    0.00382     0.79235
      H   17    0.20996      0.00000     0.78642    0.00362     0.79004
      H   18    0.20738      0.00000     0.78866    0.00397     0.79262
      H   19    0.21371      0.00000     0.78271    0.00358     0.78629
      H   20    0.20672      0.00000     0.78939    0.00390     0.79328
      H   21    0.21186      0.00000     0.78454    0.00361     0.78814
      H   22    0.20837      0.00000     0.78777    0.00386     0.79163
      H   23    0.20405      0.00000     0.79205    0.00391     0.79595
      H   24    0.22585      0.00000     0.76940    0.00475     0.77415
      H   25    0.21641      0.00000     0.77881    0.00478     0.78359
      H   26    0.21468      0.00000     0.78202    0.00330     0.78532
      H   27    0.17774      0.00000     0.81738    0.00487     0.82226
      H   28    0.45730      0.00000     0.53668    0.00602     0.54270
      H   29    0.21658      0.00000     0.77972    0.00370     0.78342
      H   30    0.21584      0.00000     0.77932    0.00484     0.78416
      H   31    0.20175      0.00000     0.79364    0.00461     0.79825
      H   32    0.22393      0.00000     0.77378    0.00229     0.77607
      H   33    0.20644      0.00000     0.79060    0.00296     0.79356
 =======================================================================
   * Total *    0.00000     21.99098    67.77930    0.22972    90.00000

                                 Natural Population      
 --------------------------------------------------------
   Core                      21.99098 ( 99.9590% of  22)
   Valence                   67.77930 ( 99.6754% of  68)
   Natural Minimal Basis     89.77028 ( 99.7448% of  90)
   Natural Rydberg Basis      0.22972 (  0.2552% of  90)
 --------------------------------------------------------

    Atom  No          Natural Electron Configuration
 ----------------------------------------------------------------------------
      C    1      [core]2S( 1.09)2p( 3.53)3p( 0.01)
      C    2      [core]2S( 1.01)2p( 3.39)3p( 0.01)
      C    3      [core]2S( 1.01)2p( 3.40)3p( 0.01)
      C    4      [core]2S( 1.01)2p( 3.40)3p( 0.01)
      C    5      [core]2S( 1.01)2p( 3.40)3p( 0.01)
      C    6      [core]2S( 1.01)2p( 3.41)3p( 0.01)
      C    7      [core]2S( 1.01)2p( 3.41)3p( 0.01)
      C    8      [core]2S( 0.91)2p( 2.92)3p( 0.01)3d( 0.01)
      O    9      [core]2S( 1.67)2p( 5.08)3p( 0.01)
      C   10      [core]2S( 1.02)2p( 3.42)3p( 0.01)
      C   11      [core]2S( 1.09)2p( 3.54)3p( 0.01)
      H   12            1S( 0.79)
      H   13            1S( 0.79)
      H   14            1S( 0.78)
      H   15            1S( 0.79)
      H   16            1S( 0.79)
      H   17            1S( 0.79)
      H   18            1S( 0.79)
      H   19            1S( 0.78)
      H   20            1S( 0.79)
      H   21            1S( 0.78)
      H   22            1S( 0.79)
      H   23            1S( 0.79)
      H   24            1S( 0.77)
      H   25            1S( 0.78)
      H   26            1S( 0.78)
      H   27            1S( 0.82)
      H   28            1S( 0.54)
      H   29            1S( 0.78)
      H   30            1S( 0.78)
      H   31            1S( 0.79)
      H   32            1S( 0.77)
      H   33            1S( 0.79)


 NATURAL BOND ORBITAL ANALYSIS:

                       Occupancies       Lewis Structure    Low   High
           Occ.    -------------------  -----------------   occ   occ
  Cycle   Thresh.   Lewis   Non-Lewis     CR  BD  3C  LP    (L)   (NL)   Dev
 =============================================================================
   1(1)    1.90    89.31259   0.68741     11  32   0   2     0      0    0.03
 -----------------------------------------------------------------------------

 Structure accepted: No low occupancy Lewis orbitals

 WARNING:  1 low occupancy (<1.9990e) core orbital  found on  C    8

 --------------------------------------------------------
   Core                     21.99098 ( 99.959% of  22)
   Valence Lewis            67.32161 ( 99.002% of  68)
  ==================       ============================
   Total Lewis              89.31259 ( 99.236% of  90)
  -----------------------------------------------------
   Valence non-Lewis         0.51091 (  0.568% of  90)
   Rydberg non-Lewis         0.17650 (  0.196% of  90)
  ==================       ============================
   Total non-Lewis           0.68741 (  0.764% of  90)
 --------------------------------------------------------


       (Occupancy)   Bond orbital/ Coefficients/ Hybrids
 ---------------------------------------------------------------------------------
     1. (1.98807) BD ( 1) C   1 - C   2  
                ( 49.68%)   0.7049* C   1 s( 30.19%)p 2.31( 69.77%)d 0.00(  0.04%)
                                            0.0004  0.5494  0.0045 -0.3284  0.0109
                                           -0.7308 -0.0055  0.2357  0.0071  0.0122
                                           -0.0039 -0.0084 -0.0104 -0.0077
                ( 50.32%)   0.7093* C   2 s( 28.01%)p 2.57( 71.95%)d 0.00(  0.04%)
                                            0.0002  0.5290  0.0157  0.3399  0.0159
                                            0.7403  0.0005 -0.2359  0.0062  0.0122
                                           -0.0040 -0.0091 -0.0114 -0.0078
     2. (1.98901) BD ( 1) C   1 - H  12  
                ( 60.52%)   0.7779* C   1 s( 23.17%)p 3.31( 76.78%)d 0.00(  0.04%)
                                           -0.0000 -0.4814  0.0033 -0.0157 -0.0095
                                           -0.0731 -0.0128  0.8729 -0.0015  0.0003
                                            0.0002  0.0029 -0.0003 -0.0206
                ( 39.48%)   0.6284* H  12 s( 99.92%)p 0.00(  0.08%)
                                           -0.9996  0.0020  0.0013  0.0033 -0.0277
     3. (1.98901) BD ( 1) C   1 - H  13  
                ( 60.52%)   0.7779* C   1 s( 23.17%)p 3.31( 76.78%)d 0.00(  0.04%)
                                            0.0000  0.4814 -0.0033 -0.4662  0.0118
                                            0.6723  0.0099  0.3135 -0.0043 -0.0151
                                           -0.0065  0.0099 -0.0050 -0.0063
                ( 39.48%)   0.6284* H  13 s( 99.92%)p 0.00(  0.08%)
                                            0.9996 -0.0020  0.0139 -0.0221 -0.0097
     4. (1.98878) BD ( 1) C   1 - H  14  
                ( 60.75%)   0.7794* C   1 s( 23.44%)p 3.26( 76.52%)d 0.00(  0.04%)
                                            0.0000  0.4841  0.0030  0.8208 -0.0048
                                            0.0879  0.0097  0.2891 -0.0068  0.0029
                                            0.0110  0.0016  0.0158 -0.0065
                ( 39.25%)   0.6265* H  14 s( 99.92%)p 0.00(  0.08%)
                                            0.9996 -0.0008 -0.0264 -0.0035 -0.0089
     5. (1.98044) BD ( 1) C   2 - C   3  
                ( 49.85%)   0.7061* C   2 s( 28.59%)p 2.50( 71.37%)d 0.00(  0.04%)
                                            0.0003  0.5347  0.0035 -0.7938  0.0003
                                           -0.1035  0.0009 -0.2699 -0.0008  0.0037
                                            0.0108  0.0012  0.0155 -0.0071
                ( 50.15%)   0.7081* C   3 s( 28.41%)p 2.52( 71.55%)d 0.00(  0.04%)
                                            0.0003  0.5329  0.0106  0.7956 -0.0012
                                            0.1041  0.0009  0.2678 -0.0011  0.0038
                                            0.0109  0.0015  0.0157 -0.0071
     6. (1.97754) BD ( 1) C   2 - H  15  
                ( 60.62%)   0.7786* C   2 s( 21.72%)p 3.60( 78.23%)d 0.00(  0.05%)
                                            0.0001 -0.4660  0.0084 -0.5032 -0.0040
                                            0.6607 -0.0043  0.3041 -0.0127  0.0159
                                            0.0074 -0.0095  0.0046  0.0064
                ( 39.38%)   0.6275* H  15 s( 99.92%)p 0.00(  0.08%)
                                           -0.9996  0.0042  0.0164 -0.0214 -0.0087
     7. (1.97734) BD ( 1) C   2 - H  16  
                ( 60.63%)   0.7786* C   2 s( 21.69%)p 3.61( 78.26%)d 0.00(  0.05%)
                                           -0.0001  0.4657 -0.0085  0.0215  0.0116
                                           -0.0613 -0.0053  0.8821 -0.0057 -0.0004
                                            0.0006 -0.0024 -0.0004  0.0213
                ( 39.37%)   0.6275* H  16 s( 99.92%)p 0.00(  0.08%)
                                            0.9996 -0.0042 -0.0015  0.0027 -0.0282
     8. (1.98036) BD ( 1) C   3 - C   4  
                ( 50.12%)   0.7080* C   3 s( 28.37%)p 2.52( 71.59%)d 0.00(  0.04%)
                                            0.0003  0.5326  0.0082 -0.3404  0.0037
                                           -0.7371  0.0013  0.2382 -0.0002  0.0123
                                           -0.0041 -0.0090 -0.0109 -0.0077
                ( 49.88%)   0.7062* C   4 s( 28.38%)p 2.52( 71.57%)d 0.00(  0.04%)
                                            0.0003  0.5327  0.0048  0.3294  0.0055
                                            0.7422  0.0011 -0.2374 -0.0024  0.0121
                                           -0.0040 -0.0087 -0.0111 -0.0079
     9. (1.97690) BD ( 1) C   3 - H  17  
                ( 60.74%)   0.7793* C   3 s( 21.79%)p 3.59( 78.17%)d 0.00(  0.05%)
                                           -0.0001  0.4667 -0.0076 -0.5001 -0.0000
                                            0.6646  0.0025  0.2994 -0.0111 -0.0156
                                           -0.0071  0.0094 -0.0047 -0.0068
                ( 39.26%)   0.6266* H  17 s( 99.92%)p 0.00(  0.08%)
                                            0.9996 -0.0038  0.0160 -0.0213 -0.0086
    10. (1.97734) BD ( 1) C   3 - H  18  
                ( 60.65%)   0.7788* C   3 s( 21.46%)p 3.66( 78.50%)d 0.00(  0.05%)
                                            0.0002 -0.4631  0.0076  0.0201  0.0058
                                           -0.0580 -0.0089  0.8838 -0.0023  0.0002
                                           -0.0008  0.0023  0.0001 -0.0212
                ( 39.35%)   0.6273* H  18 s( 99.92%)p 0.00(  0.08%)
                                           -0.9996  0.0046 -0.0012  0.0028 -0.0281
    11. (1.98047) BD ( 1) C   4 - C   5  
                ( 50.01%)   0.7072* C   4 s( 28.58%)p 2.50( 71.38%)d 0.00(  0.04%)
                                            0.0003  0.5345  0.0085 -0.7831  0.0051
                                           -0.1284 -0.0238 -0.2888 -0.0001  0.0044
                                            0.0114  0.0017  0.0151 -0.0066
                ( 49.99%)   0.7070* C   5 s( 28.53%)p 2.50( 71.43%)d 0.00(  0.04%)
                                            0.0003  0.5340  0.0089  0.7806  0.0042
                                            0.1430 -0.0239  0.2897 -0.0023  0.0061
                                            0.0115  0.0022  0.0145 -0.0065
    12. (1.97783) BD ( 1) C   4 - H  19  
                ( 60.85%)   0.7801* C   4 s( 21.57%)p 3.63( 78.38%)d 0.00(  0.05%)
                                            0.0001 -0.4644  0.0031 -0.5265  0.0074
                                            0.6554  0.0019  0.2773 -0.0140  0.0166
                                            0.0071 -0.0086  0.0035  0.0069
                ( 39.15%)   0.6257* H  19 s( 99.92%)p 0.00(  0.08%)
                                           -0.9996  0.0033  0.0165 -0.0217 -0.0079
    13. (1.97755) BD ( 1) C   4 - H  20  
                ( 60.61%)   0.7785* C   4 s( 21.44%)p 3.66( 78.51%)d 0.00(  0.05%)
                                           -0.0002  0.4630 -0.0079 -0.0021  0.0074
                                           -0.0483 -0.0148  0.8846 -0.0027 -0.0006
                                           -0.0001 -0.0017 -0.0001  0.0214
                ( 39.39%)   0.6276* H  20 s( 99.92%)p 0.00(  0.08%)
                                            0.9996 -0.0045 -0.0005  0.0029 -0.0281
    14. (1.97986) BD ( 1) C   5 - C   6  
                ( 49.89%)   0.7063* C   5 s( 28.42%)p 2.52( 71.54%)d 0.00(  0.04%)
                                            0.0003  0.5331  0.0042 -0.5756 -0.0045
                                            0.5417 -0.0012  0.3010  0.0024 -0.0155
                                           -0.0087  0.0081  0.0008 -0.0064
                ( 50.11%)   0.7079* C   6 s( 28.39%)p 2.52( 71.57%)d 0.00(  0.04%)
                                            0.0003  0.5327  0.0093  0.5829 -0.0033
                                           -0.5354 -0.0002 -0.2987  0.0005 -0.0156
                                           -0.0086  0.0084  0.0006 -0.0062
    15. (1.97822) BD ( 1) C   5 - H  21  
                ( 60.78%)   0.7796* C   5 s( 21.56%)p 3.64( 78.39%)d 0.00(  0.05%)
                                            0.0001 -0.4643  0.0031  0.2418 -0.0074
                                            0.8268 -0.0020 -0.2041  0.0139 -0.0097
                                            0.0024  0.0081  0.0150  0.0083
                ( 39.22%)   0.6263* H  21 s( 99.92%)p 0.00(  0.08%)
                                           -0.9996  0.0034 -0.0069 -0.0269  0.0054
    16. (1.97730) BD ( 1) C   5 - H  22  
                ( 60.69%)   0.7790* C   5 s( 21.46%)p 3.66( 78.49%)d 0.00(  0.05%)
                                            0.0002 -0.4632  0.0077 -0.0039  0.0011
                                           -0.0403  0.0165  0.8849 -0.0010 -0.0004
                                            0.0000  0.0019  0.0005 -0.0214
                ( 39.31%)   0.6270* H  22 s( 99.92%)p 0.00(  0.08%)
                                           -0.9996  0.0044  0.0001  0.0000 -0.0283
    17. (1.97903) BD ( 1) C   6 - C   7  
                ( 49.65%)   0.7046* C   6 s( 27.99%)p 2.57( 71.97%)d 0.00(  0.04%)
                                            0.0003  0.5290  0.0096 -0.7842  0.0039
                                           -0.1762 -0.0026 -0.2713 -0.0003  0.0074
                                            0.0109  0.0026  0.0144 -0.0070
                ( 50.35%)   0.7096* C   7 s( 28.72%)p 2.48( 71.24%)d 0.00(  0.04%)
                                            0.0003  0.5359  0.0085  0.7801 -0.0035
                                            0.1654 -0.0045  0.2764  0.0000  0.0067
                                            0.0111  0.0025  0.0135 -0.0067
    18. (1.97731) BD ( 1) C   6 - H  23  
                ( 60.47%)   0.7776* C   6 s( 21.35%)p 3.68( 78.61%)d 0.00(  0.05%)
                                           -0.0002  0.4619 -0.0079  0.0101  0.0038
                                           -0.0242  0.0104  0.8862 -0.0005  0.0000
                                            0.0000 -0.0014 -0.0002  0.0213
                ( 39.53%)   0.6287* H  23 s( 99.92%)p 0.00(  0.08%)
                                            0.9996 -0.0044 -0.0009 -0.0003 -0.0281
    19. (1.97568) BD ( 1) C   6 - H  24  
                ( 61.58%)   0.7848* C   6 s( 22.30%)p 3.48( 77.66%)d 0.00(  0.04%)
                                           -0.0001  0.4722 -0.0078  0.2109 -0.0022
                                            0.8252  0.0020 -0.2259  0.0108  0.0076
                                           -0.0023 -0.0089 -0.0150 -0.0080
                ( 38.42%)   0.6198* H  24 s( 99.92%)p 0.00(  0.08%)
                                            0.9996 -0.0050 -0.0046 -0.0275  0.0069
    20. (1.97325) BD ( 1) C   7 - C   8  
                ( 50.11%)   0.7079* C   7 s( 28.24%)p 2.54( 71.72%)d 0.00(  0.05%)
                                            0.0005  0.5313  0.0109 -0.5784  0.0008
                                            0.5569  0.0006  0.2692  0.0013 -0.0169
                                           -0.0079  0.0077  0.0002 -0.0075
                ( 49.89%)   0.7064* C   8 s( 29.10%)p 2.43( 70.85%)d 0.00(  0.05%)
                                            0.0002  0.5394  0.0064  0.5836 -0.0097
                                           -0.5448  0.0088 -0.2665  0.0039 -0.0170
                                           -0.0088  0.0083  0.0021 -0.0065
    21. (1.97540) BD ( 1) C   7 - H  25  
                ( 61.14%)   0.7819* C   7 s( 21.49%)p 3.65( 78.47%)d 0.00(  0.04%)
                                            0.0002 -0.4635  0.0078  0.0013  0.0008
                                            0.0148  0.0116  0.8856 -0.0025 -0.0002
                                           -0.0011  0.0002  0.0008 -0.0209
                ( 38.86%)   0.6234* H  25 s( 99.92%)p 0.00(  0.08%)
                                           -0.9996  0.0057 -0.0006 -0.0001 -0.0285
    22. (1.97499) BD ( 1) C   7 - H  26  
                ( 60.82%)   0.7799* C   7 s( 21.57%)p 3.63( 78.38%)d 0.00(  0.05%)
                                            0.0002 -0.4644  0.0069  0.2374 -0.0023
                                            0.8132  0.0031 -0.2569  0.0125 -0.0101
                                            0.0037  0.0101  0.0134  0.0073
                ( 39.18%)   0.6259* H  26 s( 99.92%)p 0.00(  0.08%)
                                           -0.9996  0.0027 -0.0075 -0.0265  0.0072
    23. (1.99148) BD ( 1) C   8 - O   9  
                ( 31.77%)   0.5637* C   8 s( 19.36%)p 4.15( 80.35%)d 0.01(  0.29%)
                                            0.0001 -0.4390 -0.0289 -0.2113 -0.0204
                                           -0.8127 -0.0353  0.3109  0.0102 -0.0198
                                            0.0076  0.0291  0.0359  0.0175
                ( 68.23%)   0.8260* O   9 s( 33.73%)p 1.96( 66.21%)d 0.00(  0.07%)
                                            0.0001 -0.5808 -0.0003  0.2213 -0.0041
                                            0.7129  0.0004 -0.3237  0.0016 -0.0127
                                            0.0125  0.0161  0.0086  0.0031
    24. (1.97879) BD ( 1) C   8 - C  10  
                ( 49.46%)   0.7033* C   8 s( 29.23%)p 2.42( 70.72%)d 0.00(  0.05%)
                                            0.0003  0.5406  0.0032 -0.7828  0.0072
                                           -0.1826 -0.0033 -0.2471  0.0060  0.0076
                                            0.0103  0.0035  0.0161 -0.0082
                ( 50.54%)   0.7109* C  10 s( 28.41%)p 2.52( 71.55%)d 0.00(  0.04%)
                                            0.0004  0.5330  0.0026  0.7791 -0.0023
                                            0.2234  0.0035  0.2421  0.0005  0.0093
                                            0.0098  0.0035  0.0132 -0.0079
    25. (1.97574) BD ( 1) C   8 - H  27  
                ( 59.73%)   0.7729* C   8 s( 22.39%)p 3.46( 77.55%)d 0.00(  0.06%)
                                           -0.0002  0.4726 -0.0225  0.0322  0.0045
                                            0.0730  0.0030  0.8770 -0.0065 -0.0014
                                            0.0011  0.0030  0.0009  0.0235
                ( 40.27%)   0.6346* H  27 s( 99.91%)p 0.00(  0.09%)
                                            0.9995 -0.0080 -0.0012 -0.0000 -0.0292
    26. (1.98817) BD ( 1) O   9 - H  28  
                ( 73.16%)   0.8553* O   9 s( 19.99%)p 4.00( 79.92%)d 0.00(  0.08%)
                                            0.0002  0.4467  0.0210 -0.4709 -0.0061
                                            0.6708  0.0388  0.3549  0.0023 -0.0166
                                           -0.0177  0.0145  0.0050 -0.0007
                ( 26.84%)   0.5181* H  28 s( 99.62%)p 0.00(  0.38%)
                                            0.9981 -0.0032  0.0309 -0.0473 -0.0240
    27. (1.98822) BD ( 1) C  10 - C  11  
                ( 50.14%)   0.7081* C  10 s( 27.79%)p 2.60( 72.17%)d 0.00(  0.04%)
                                            0.0002  0.5269  0.0156 -0.5952 -0.0172
                                            0.5544 -0.0078  0.2444 -0.0056 -0.0162
                                           -0.0078  0.0075  0.0001 -0.0078
                ( 49.86%)   0.7061* C  11 s( 29.97%)p 2.33( 69.99%)d 0.00(  0.04%)
                                            0.0004  0.5475  0.0027  0.5847 -0.0105
                                           -0.5480 -0.0111 -0.2395 -0.0075 -0.0157
                                           -0.0070  0.0064  0.0017 -0.0078
    28. (1.97357) BD ( 1) C  10 - H  29  
                ( 60.93%)   0.7805* C  10 s( 21.89%)p 3.57( 78.06%)d 0.00(  0.04%)
                                            0.0002 -0.4678  0.0074  0.1934  0.0072
                                            0.7970  0.0000 -0.3284  0.0133 -0.0065
                                            0.0031  0.0131  0.0140  0.0051
                ( 39.07%)   0.6251* H  29 s( 99.92%)p 0.00(  0.08%)
                                           -0.9996  0.0034 -0.0063 -0.0264  0.0092
    29. (1.97636) BD ( 1) C  10 - H  30  
                ( 61.09%)   0.7816* C  10 s( 21.91%)p 3.56( 78.05%)d 0.00(  0.04%)
                                            0.0002 -0.4680  0.0079  0.0232  0.0092
                                            0.0820  0.0094  0.8792 -0.0062 -0.0002
                                           -0.0005 -0.0028  0.0010 -0.0207
                ( 38.91%)   0.6238* H  30 s( 99.92%)p 0.00(  0.08%)
                                           -0.9996  0.0052 -0.0000 -0.0030 -0.0285
    30. (1.98846) BD ( 1) C  11 - H  31  
                ( 60.37%)   0.7770* C  11 s( 23.19%)p 3.31( 76.77%)d 0.00(  0.04%)
                                            0.0000  0.4815 -0.0038  0.1460 -0.0184
                                            0.7897  0.0048 -0.3499  0.0016  0.0062
                                           -0.0021 -0.0129 -0.0141 -0.0054
                ( 39.63%)   0.6295* H  31 s( 99.92%)p 0.00(  0.08%)
                                            0.9996 -0.0036 -0.0020 -0.0247  0.0123
    31. (1.98794) BD ( 1) C  11 - H  32  
                ( 61.23%)   0.7825* C  11 s( 23.64%)p 3.23( 76.32%)d 0.00(  0.04%)
                                           -0.0000 -0.4861 -0.0053  0.7974 -0.0025
                                            0.2580 -0.0114  0.2464 -0.0068 -0.0097
                                           -0.0092 -0.0024 -0.0131  0.0072
                ( 38.77%)   0.6227* H  32 s( 99.92%)p 0.00(  0.08%)
                                           -0.9996  0.0007 -0.0260 -0.0077 -0.0077
    32. (1.98944) BD ( 1) C  11 - H  33  
                ( 60.52%)   0.7779* C  11 s( 23.16%)p 3.32( 76.80%)d 0.00(  0.04%)
                                            0.0000  0.4812 -0.0039 -0.0061 -0.0166
                                            0.0934  0.0066  0.8712  0.0006  0.0007
                                            0.0003  0.0040 -0.0002  0.0203
                ( 39.48%)   0.6283* H  33 s( 99.92%)p 0.00(  0.08%)
                                            0.9996 -0.0023  0.0023 -0.0031 -0.0278
    33. (1.99925) CR ( 1) C   1           s(100.00%)p 0.00(  0.00%)
                                            1.0000 -0.0002 -0.0000  0.0001 -0.0000
                                            0.0003  0.0000 -0.0001 -0.0000 -0.0000
                                            0.0000  0.0000  0.0000  0.0000
    34. (1.99914) CR ( 1) C   2           s(100.00%)p 0.00(  0.00%)
                                            1.0000 -0.0002 -0.0000  0.0002 -0.0000
                                           -0.0002 -0.0000  0.0002 -0.0000 -0.0000
                                           -0.0000  0.0000 -0.0000  0.0000
    35. (1.99912) CR ( 1) C   3           s(100.00%)p 0.00(  0.00%)
                                            1.0000 -0.0002 -0.0000 -0.0002 -0.0000
                                            0.0003  0.0000 -0.0002 -0.0000 -0.0000
                                           -0.0000  0.0000 -0.0000  0.0000
    36. (1.99912) CR ( 1) C   4           s(100.00%)p 0.00(  0.00%)
                                            1.0000 -0.0002 -0.0000  0.0002 -0.0000
                                           -0.0003  0.0000  0.0003  0.0000 -0.0000
                                           -0.0000  0.0000 -0.0000  0.0000
    37. (1.99912) CR ( 1) C   5           s(100.00%)p 0.00(  0.00%)
                                            1.0000 -0.0002 -0.0000 -0.0001  0.0000
                                           -0.0003  0.0000 -0.0003 -0.0000  0.0000
                                           -0.0000 -0.0000 -0.0000  0.0000
    38. (1.99912) CR ( 1) C   6           s(100.00%)p 0.00(  0.00%)
                                            1.0000 -0.0002 -0.0000  0.0001  0.0000
                                            0.0003  0.0000  0.0003  0.0000  0.0000
                                           -0.0000 -0.0000 -0.0000  0.0000
    39. (1.99909) CR ( 1) C   7           s(100.00%)p 0.00(  0.00%)
                                            1.0000 -0.0002 -0.0000  0.0000  0.0000
                                           -0.0004 -0.0000 -0.0003 -0.0000  0.0000
                                            0.0000 -0.0000 -0.0000  0.0000
    40. (1.99893) CR ( 1) C   8           s(100.00%)p 0.00(  0.00%)
                                            1.0000 -0.0001 -0.0000  0.0002  0.0000
                                            0.0002  0.0000  0.0003 -0.0000  0.0000
                                           -0.0000 -0.0000 -0.0000  0.0000
    41. (1.99974) CR ( 1) O   9           s(100.00%)p 0.00(  0.00%)
                                            1.0000 -0.0001 -0.0000  0.0000  0.0000
                                           -0.0002 -0.0000 -0.0000 -0.0000  0.0000
                                            0.0000 -0.0000 -0.0000 -0.0000
    42. (1.99909) CR ( 1) C  10           s(100.00%)p 0.00(  0.00%)
                                            1.0000 -0.0002 -0.0000 -0.0002  0.0000
                                           -0.0003 -0.0000 -0.0002 -0.0000  0.0000
                                           -0.0000 -0.0000 -0.0000  0.0000
    43. (1.99925) CR ( 1) C  11           s(100.00%)p 0.00(  0.00%)
                                            1.0000 -0.0002 -0.0000 -0.0002  0.0000
                                            0.0002  0.0000  0.0001  0.0000  0.0000
                                            0.0000 -0.0000 -0.0000  0.0000
    44. (1.97801) LP ( 1) O   9           s( 45.92%)p 1.18( 54.05%)d 0.00(  0.03%)
                                            0.0000  0.6775 -0.0099  0.4354 -0.0048
                                            0.1571  0.0007 -0.5711  0.0056 -0.0050
                                            0.0130  0.0045 -0.0086 -0.0074
    45. (1.95375) LP ( 2) O   9           s(  0.37%)p99.99( 99.58%)d 0.14(  0.05%)
                                            0.0000  0.0603  0.0051  0.7338 -0.0136
                                            0.1232 -0.0034  0.6648 -0.0091 -0.0042
                                            0.0008  0.0001 -0.0113  0.0188
    46. (0.00316) RY*( 1) C   1           s(  6.12%)p14.04( 85.93%)d 1.30(  7.95%)
                                           -0.0000  0.0114  0.2471 -0.0183 -0.8585
                                           -0.0004  0.0020 -0.0072 -0.3491  0.1700
                                            0.0308  0.1038  0.1772 -0.0865
    47. (0.00146) RY*( 2) C   1           s(  0.00%)p 1.00( 75.15%)d 0.33( 24.85%)
                                           -0.0000  0.0000  0.0010 -0.0047 -0.2952
                                            0.0057  0.3675  0.0115  0.7274  0.1155
                                           -0.1405 -0.2977  0.2216  0.2788
    48. (0.00038) RY*( 3) C   1           s( 12.06%)p 7.25( 87.43%)d 0.04(  0.51%)
                                            0.0000  0.0119  0.3471  0.0057 -0.0826
                                            0.0160 -0.8443 -0.0058  0.3928 -0.0351
                                            0.0095 -0.0450 -0.0415  0.0034
    49. (0.00014) RY*( 4) C   1           s( 66.26%)p 0.19( 12.39%)d 0.32( 21.35%)
                                            0.0000 -0.0063  0.8140  0.0037  0.1285
                                           -0.0017  0.3104  0.0023 -0.1050 -0.2890
                                            0.0087 -0.2171 -0.2685  0.1035
    50. (0.00001) RY*( 5) C   1           s(  7.77%)p 1.04(  8.06%)d10.83( 84.17%)
    51. (0.00000) RY*( 6) C   1           s(  0.02%)p99.99(  2.67%)d99.99( 97.31%)
    52. (0.00000) RY*( 7) C   1           s(  3.27%)p 3.62( 11.86%)d25.95( 84.87%)
    53. (0.00001) RY*( 8) C   1           s(  4.11%)p 2.21(  9.09%)d21.12( 86.80%)
    54. (0.00001) RY*( 9) C   1           s(  0.41%)p18.28(  7.57%)d99.99( 92.02%)
    55. (0.00327) RY*( 1) C   2           s( 15.87%)p 4.80( 76.16%)d 0.50(  7.97%)
                                            0.0000  0.0019  0.3984  0.0028 -0.2331
                                           -0.0117 -0.8292  0.0024  0.1396  0.2672
                                           -0.0687  0.0017 -0.0291 -0.0520
    56. (0.00299) RY*( 2) C   2           s(  0.47%)p99.99( 86.88%)d26.93( 12.65%)
                                            0.0000  0.0004  0.0685 -0.0079 -0.3569
                                            0.0081  0.2628  0.0203  0.8196 -0.1155
                                           -0.1062  0.1136 -0.0356 -0.2962
    57. (0.00106) RY*( 3) C   2           s( 13.24%)p 4.90( 64.85%)d 1.66( 21.91%)
                                            0.0000 -0.0147  0.3635  0.0009  0.7577
                                           -0.0130  0.0863  0.0066  0.2584  0.2736
                                            0.0705  0.1631  0.3036 -0.1432
    58. (0.00033) RY*( 4) C   2           s( 48.85%)p 0.95( 46.44%)d 0.10(  4.71%)
                                            0.0000  0.0063  0.6989  0.0098 -0.3756
                                           -0.0113  0.4283  0.0103 -0.3736  0.1558
                                            0.0657  0.0640  0.0563 -0.1061
    59. (0.00034) RY*( 5) C   2           s(  0.21%)p 0.89(  0.19%)d99.99( 99.60%)
                                            0.0000  0.0003  0.0460  0.0010 -0.0205
                                           -0.0012  0.0236 -0.0001 -0.0301 -0.1072
                                           -0.6538 -0.5195  0.5356 -0.0146
    60. (0.00013) RY*( 6) C   2           s( 17.68%)p 0.53(  9.28%)d 4.13( 73.04%)
                                           -0.0000 -0.0058  0.4204 -0.0182  0.2851
                                           -0.0090  0.0187 -0.0027  0.1038 -0.4319
                                           -0.1472 -0.3316 -0.6018  0.2240
    61. (0.00008) RY*( 7) C   2           s(  3.35%)p 1.04(  3.50%)d27.76( 93.14%)
    62. (0.00000) RY*( 8) C   2           s(  0.19%)p14.40(  2.75%)d99.99( 97.06%)
    63. (0.00000) RY*( 9) C   2           s(  0.13%)p76.46( 10.14%)d99.99( 89.73%)
    64. (0.00357) RY*( 1) C   3           s(  0.36%)p99.99( 95.28%)d12.17(  4.37%)
                                           -0.0000  0.0016  0.0599 -0.0038 -0.6843
                                           -0.0064 -0.6338 -0.0047 -0.2876 -0.0910
                                            0.0660  0.1019  0.1197 -0.0794
    65. (0.00325) RY*( 2) C   3           s( 34.37%)p 1.65( 56.57%)d 0.26(  9.07%)
                                            0.0000 -0.0074  0.5862 -0.0018  0.0358
                                            0.0030  0.3344 -0.0130 -0.6726  0.1528
                                           -0.0914  0.0981  0.0011 -0.2221
    66. (0.00298) RY*( 3) C   3           s( 11.78%)p 6.53( 76.96%)d 0.96( 11.26%)
                                            0.0000 -0.0027  0.3432 -0.0109 -0.6040
                                            0.0087  0.4372  0.0106  0.4619  0.2435
                                            0.0733 -0.0455  0.1075  0.1853
    67. (0.00038) RY*( 4) C   3           s( 41.15%)p 1.08( 44.24%)d 0.35( 14.60%)
                                            0.0000  0.0031  0.6415 -0.0074  0.3217
                                            0.0118 -0.4506 -0.0094  0.3683  0.0763
                                            0.2454  0.1744 -0.2218 -0.0203
    68. (0.00035) RY*( 5) C   3           s(  6.65%)p 1.15(  7.66%)d12.88( 85.69%)
                                            0.0000  0.0013  0.2579 -0.0046  0.1265
                                            0.0049 -0.1951 -0.0042  0.1498 -0.0837
                                           -0.5994 -0.4487  0.5353 -0.0527
    69. (0.00016) RY*( 6) C   3           s(  5.05%)p 0.57(  2.86%)d18.23( 92.09%)
                                           -0.0000 -0.0007  0.2247  0.0110 -0.1094
                                           -0.0067  0.1091  0.0068 -0.0673 -0.7510
                                           -0.0303 -0.3153 -0.4101  0.2973
    70. (0.00008) RY*( 7) C   3           s(  0.55%)p 7.13(  3.90%)d99.99( 95.55%)
    71. (0.00001) RY*( 8) C   3           s(  0.01%)p 1.00(  4.60%)d20.73( 95.39%)
    72. (0.00001) RY*( 9) C   3           s(  0.06%)p99.99(  8.14%)d99.99( 91.80%)
    73. (0.00482) RY*( 1) C   4           s(  0.23%)p99.99( 93.32%)d28.43(  6.45%)
                                           -0.0000  0.0104  0.0465 -0.0190 -0.5454
                                            0.0114  0.4914  0.0145  0.6273 -0.1639
                                           -0.0620  0.0476 -0.0248 -0.1759
    74. (0.00328) RY*( 2) C   4           s( 20.27%)p 3.53( 71.51%)d 0.41(  8.22%)
                                            0.0000 -0.0040  0.4502  0.0053  0.6946
                                           -0.0047  0.1463  0.0077  0.4595  0.1733
                                            0.0184  0.1223  0.1302 -0.1413
    75. (0.00120) RY*( 3) C   4           s(  1.85%)p42.63( 78.85%)d10.44( 19.30%)
                                            0.0000 -0.0158  0.1351  0.0082 -0.2577
                                            0.0031 -0.7718  0.0059  0.3554  0.2929
                                           -0.1822  0.0284 -0.1293 -0.2378
    76. (0.00060) RY*( 4) C   4           s( 53.23%)p 0.38( 20.09%)d 0.50( 26.68%)
                                            0.0000  0.0034  0.7296  0.0048 -0.2797
                                           -0.0088  0.1058  0.0053 -0.3337  0.1043
                                           -0.3149 -0.2828  0.2694  0.0649
    77. (0.00023) RY*( 5) C   4           s( 17.67%)p 0.43(  7.60%)d 4.23( 74.73%)
                                            0.0000  0.0019  0.4204  0.0012 -0.1658
                                           -0.0025  0.0434  0.0062 -0.2158  0.0488
                                            0.5119  0.4815 -0.4988 -0.0481
    78. (0.00014) RY*( 6) C   4           s(  5.27%)p 3.21( 16.92%)d14.78( 77.81%)
                                           -0.0000 -0.0075  0.2293  0.0099 -0.0200
                                            0.0189 -0.3497 -0.0079  0.2144 -0.6800
                                            0.3061 -0.0261  0.2614  0.3912
    79. (0.00008) RY*( 7) C   4           s(  1.26%)p 3.53(  4.44%)d75.00( 94.30%)
    80. (0.00001) RY*( 8) C   4           s(  0.00%)p 1.00(  0.94%)d99.99( 99.06%)
    81. (0.00002) RY*( 9) C   4           s(  0.26%)p25.31(  6.49%)d99.99( 93.26%)
    82. (0.00483) RY*( 1) C   5           s(  0.31%)p99.99( 93.34%)d20.28(  6.35%)
                                           -0.0000  0.0101  0.0550  0.0132  0.3110
                                            0.0183  0.7157 -0.0129 -0.5690  0.1038
                                           -0.0346 -0.0283 -0.1327 -0.1819
    83. (0.00322) RY*( 2) C   5           s( 20.13%)p 3.55( 71.45%)d 0.42(  8.42%)
                                            0.0000 -0.0035  0.4486 -0.0041 -0.7113
                                           -0.0052 -0.0791 -0.0078 -0.4497 -0.0452
                                            0.0504 -0.1006  0.2103 -0.1590
    84. (0.00121) RY*( 3) C   5           s(  1.68%)p47.04( 79.24%)d11.32( 19.07%)
                                            0.0000 -0.0163  0.1288 -0.0089  0.5143
                                            0.0004 -0.5875 -0.0058 -0.4275 -0.2832
                                           -0.1917 -0.0610  0.0994 -0.2452
    85. (0.00060) RY*( 4) C   5           s( 52.34%)p 0.37( 19.48%)d 0.54( 28.18%)
                                            0.0000  0.0031  0.7235 -0.0019  0.2301
                                           -0.0095  0.1590 -0.0058  0.3413  0.1515
                                           -0.3928  0.1111  0.2844  0.1063
    86. (0.00023) RY*( 5) C   5           s( 18.52%)p 0.43(  8.02%)d 3.97( 73.46%)
                                            0.0000  0.0018  0.4304 -0.0007  0.1464
                                           -0.0023  0.0815 -0.0066  0.2282 -0.4427
                                            0.6133 -0.2062 -0.3283 -0.1101
    87. (0.00013) RY*( 6) C   5           s(  4.98%)p 3.36( 16.70%)d15.74( 78.32%)
                                           -0.0000 -0.0076  0.2229 -0.0171  0.1492
                                            0.0130 -0.2918  0.0092 -0.2430  0.6562
                                            0.3827  0.0665 -0.2250  0.3889
    88. (0.00009) RY*( 7) C   5           s(  1.74%)p 2.59(  4.51%)d53.90( 93.75%)
    89. (0.00002) RY*( 8) C   5           s(  0.31%)p23.54(  7.31%)d99.99( 92.37%)
    90. (0.00001) RY*( 9) C   5           s(  0.02%)p 4.56(  0.08%)d99.99( 99.91%)
    91. (0.00464) RY*( 1) C   6           s(  2.49%)p38.17( 94.99%)d 1.01(  2.52%)
                                            0.0000 -0.0021  0.1577 -0.0080 -0.8312
                                            0.0023  0.5070  0.0002  0.0431 -0.1194
                                           -0.1013  0.0164  0.0207  0.0049
    92. (0.00346) RY*( 2) C   6           s( 13.92%)p 5.49( 76.45%)d 0.69(  9.63%)
                                            0.0000 -0.0049  0.3730 -0.0006  0.0249
                                           -0.0045 -0.1468  0.0146  0.8615  0.0129
                                           -0.0373 -0.1067  0.0036 -0.2887
    93. (0.00316) RY*( 3) C   6           s( 26.20%)p 2.51( 65.79%)d 0.31(  8.01%)
                                            0.0000 -0.0042  0.5119  0.0063  0.4936
                                            0.0116  0.6349 -0.0043 -0.1051 -0.0946
                                            0.0416 -0.0280  0.2520  0.0712
    94. (0.00039) RY*( 4) C   6           s( 29.12%)p 0.99( 28.83%)d 1.44( 42.05%)
                                            0.0000  0.0017  0.5396  0.0014 -0.1532
                                            0.0122 -0.3997  0.0119 -0.3237 -0.4406
                                            0.4265 -0.1089 -0.1398 -0.1145
    95. (0.00034) RY*( 5) C   6           s( 19.58%)p 1.01( 19.75%)d 3.10( 60.67%)
                                            0.0000  0.0017  0.4425  0.0042 -0.1128
                                            0.0106 -0.3423  0.0078 -0.2596  0.3868
                                           -0.5748  0.1356  0.3290  0.0069
    96. (0.00016) RY*( 6) C   6           s(  8.53%)p 0.09(  0.73%)d10.64( 90.74%)
                                           -0.0000 -0.0003  0.2920 -0.0037  0.0246
                                           -0.0097  0.0723 -0.0070  0.0363  0.4000
                                            0.0609  0.2299 -0.7460  0.3666
    97. (0.00010) RY*( 7) C   6           s(  0.07%)p36.31(  2.52%)d99.99( 97.41%)
                                            0.0000  0.0005  0.0264  0.0218 -0.1565
                                           -0.0059  0.0076 -0.0001 -0.0128  0.6437
                                            0.6361 -0.1934  0.3430  0.0006
    98. (0.00001) RY*( 8) C   6           s(  0.01%)p88.90(  1.14%)d99.99( 98.85%)
    99. (0.00001) RY*( 9) C   6           s(  0.06%)p99.99( 10.00%)d99.99( 89.94%)
   100. (0.00486) RY*( 1) C   7           s(  0.11%)p99.99( 94.98%)d44.01(  4.91%)
                                            0.0000  0.0048  0.0330  0.0053  0.2196
                                            0.0077  0.7756 -0.0136 -0.5475  0.0880
                                           -0.0279 -0.0408 -0.1081 -0.1650
   101. (0.00348) RY*( 2) C   7           s(  4.99%)p18.18( 90.71%)d 0.86(  4.30%)
                                            0.0000 -0.0014  0.2234 -0.0072 -0.9276
                                           -0.0016  0.1063 -0.0054 -0.1879  0.0971
                                            0.1141 -0.0777  0.0934 -0.0759
   102. (0.00319) RY*( 3) C   7           s( 42.38%)p 1.17( 49.56%)d 0.19(  8.06%)
                                            0.0000 -0.0084  0.6509  0.0002  0.2179
                                           -0.0049 -0.4459 -0.0098 -0.4992 -0.1464
                                           -0.0702 -0.0868  0.1460 -0.1593
   103. (0.00093) RY*( 4) C   7           s( 47.85%)p 0.92( 44.11%)d 0.17(  8.05%)
                                            0.0000  0.0031  0.6917 -0.0009  0.0863
                                           -0.0164  0.3641 -0.0043  0.5485 -0.1197
                                            0.1936  0.0052 -0.1162  0.1229
   104. (0.00027) RY*( 5) C   7           s(  4.34%)p 0.29(  1.24%)d21.77( 94.42%)
                                           -0.0000 -0.0000  0.2083  0.0025 -0.0236
                                            0.0072 -0.0475 -0.0016  0.0976  0.6663
                                           -0.6362  0.2336 -0.2022  0.0009
   105. (0.00016) RY*( 6) C   7           s(  0.11%)p90.97(  9.95%)d99.99( 89.94%)
                                           -0.0000 -0.0017  0.0330 -0.0039  0.0410
                                            0.0158 -0.1818  0.0134 -0.2537  0.3312
                                            0.4837 -0.0541 -0.5408  0.5102
   106. (0.00009) RY*( 7) C   7           s(  0.04%)p99.99(  6.34%)d99.99( 93.62%)
   107. (0.00004) RY*( 8) C   7           s(  0.16%)p12.64(  2.07%)d99.99( 97.77%)
   108. (0.00001) RY*( 9) C   7           s(  0.01%)p 1.00(  1.23%)d80.39( 98.77%)
   109. (0.00581) RY*( 1) C   8           s(  7.23%)p12.28( 88.83%)d 0.54(  3.94%)
                                            0.0000 -0.0175  0.2683 -0.0026  0.8654
                                           -0.0317  0.3541  0.0122 -0.1136 -0.1513
                                            0.1063 -0.0695 -0.0179  0.0080
   110. (0.00369) RY*( 2) C   8           s( 21.39%)p 3.23( 69.04%)d 0.45(  9.56%)
                                            0.0000 -0.0052  0.4625 -0.0032 -0.1101
                                           -0.0030  0.1558  0.0287  0.8082 -0.0475
                                           -0.0457 -0.1154  0.0463 -0.2753
   111. (0.00283) RY*( 3) C   8           s(  1.39%)p62.69( 86.97%)d 8.39( 11.64%)
                                           -0.0000 -0.0117  0.1172 -0.0191 -0.4188
                                           -0.0090  0.7964  0.0028 -0.2442 -0.1863
                                           -0.1249 -0.0894  0.1195  0.2095
   112. (0.00210) RY*( 4) C   8           s( 31.35%)p 0.55( 17.26%)d 1.64( 51.39%)
                                            0.0000 -0.0023  0.5599 -0.0013 -0.1417
                                           -0.0023 -0.0485  0.0238 -0.3867  0.1508
                                            0.0823  0.5432 -0.0253 -0.4344
   113. (0.00140) RY*( 5) C   8           s(  0.41%)p11.05(  4.57%)d99.99( 95.01%)
                                           -0.0000  0.0046  0.0642 -0.0134 -0.1363
                                            0.0112 -0.1625 -0.0017 -0.0209 -0.8092
                                            0.2640  0.0386 -0.4733  0.0088
   114. (0.00074) RY*( 6) C   8           s(  4.56%)p 1.92(  8.78%)d19.00( 86.66%)
                                            0.0000  0.0117  0.2133  0.0151  0.0065
                                            0.0441 -0.2920 -0.0139 -0.0127 -0.3652
                                            0.0499  0.1121  0.7955  0.2921
   115. (0.00029) RY*( 7) C   8           s( 20.50%)p 0.95( 19.50%)d 2.93( 60.01%)
                                           -0.0000 -0.0019  0.4527 -0.0103 -0.0598
                                           -0.0275 -0.3096  0.0166 -0.3073  0.0290
                                           -0.3784 -0.6647 -0.1163  0.0264
   116. (0.00023) RY*( 8) C   8           s(  0.40%)p 7.52(  3.00%)d99.99( 96.61%)
                                            0.0000 -0.0005  0.0631  0.0135 -0.1414
                                           -0.0106  0.0270  0.0049 -0.0944  0.2103
                                            0.8531 -0.4144  0.1246 -0.0820
   117. (0.00010) RY*( 9) C   8           s( 12.69%)p 0.20(  2.57%)d 6.68( 84.74%)
                                           -0.0000  0.0017  0.3562 -0.0000 -0.0279
                                           -0.0069 -0.0649 -0.0106  0.1434  0.2887
                                            0.1440  0.2243 -0.3086  0.7731
   118. (0.00197) RY*( 1) O   9           s(  3.82%)p23.75( 90.76%)d 1.42(  5.41%)
                                           -0.0000  0.0021  0.1955 -0.0102 -0.6711
                                           -0.0018 -0.2021 -0.0089 -0.6451  0.1400
                                            0.0038  0.1368  0.0209 -0.1241
   119. (0.00162) RY*( 2) O   9           s( 29.46%)p 2.06( 60.76%)d 0.33(  9.78%)
                                           -0.0000  0.0055  0.5427  0.0013  0.6029
                                            0.0032 -0.3379 -0.0018 -0.3605 -0.2024
                                            0.0719  0.1056 -0.1625 -0.1188
   120. (0.00035) RY*( 3) O   9           s( 51.57%)p 0.79( 40.72%)d 0.15(  7.72%)
                                            0.0000 -0.0002  0.7181  0.0026 -0.3035
                                           -0.0062 -0.1666 -0.0111  0.5359  0.0723
                                           -0.0197 -0.1230  0.0908  0.2195
   121. (0.00005) RY*( 4) O   9           s( 11.52%)p 6.11( 70.46%)d 1.56( 18.01%)
   122. (0.00002) RY*( 5) O   9           s(  0.81%)p11.01(  8.93%)d99.99( 90.26%)
   123. (0.00000) RY*( 6) O   9           s(  0.07%)p19.12(  1.43%)d99.99( 98.50%)
   124. (0.00001) RY*( 7) O   9           s(  0.96%)p11.85( 11.39%)d91.19( 87.65%)
   125. (0.00000) RY*( 8) O   9           s(  0.84%)p10.09(  8.50%)d99.99( 90.66%)
   126. (0.00000) RY*( 9) O   9           s(  0.94%)p 7.76(  7.28%)d97.91( 91.78%)
   127. (0.00365) RY*( 1) C  10           s(  0.76%)p99.99( 95.55%)d 4.83(  3.68%)
                                           -0.0000 -0.0007  0.0873  0.0034  0.1918
                                           -0.0087 -0.8966  0.0120  0.3386 -0.0713
                                           -0.0393  0.0596  0.1251  0.1050
   128. (0.00338) RY*( 2) C  10           s( 18.45%)p 3.95( 72.87%)d 0.47(  8.68%)
                                            0.0000  0.0046  0.4296  0.0035  0.5669
                                           -0.0015 -0.0904 -0.0166 -0.6316 -0.1046
                                           -0.1037 -0.1141  0.0445 -0.2238
   129. (0.00109) RY*( 3) C  10           s(  3.11%)p24.23( 75.26%)d 6.96( 21.64%)
                                            0.0000 -0.0177  0.1754  0.0072 -0.7226
                                           -0.0076 -0.2712 -0.0076 -0.3958 -0.0969
                                            0.2022 -0.1526  0.3373 -0.1705
   130. (0.00091) RY*( 4) C  10           s( 59.53%)p 0.44( 26.14%)d 0.24( 14.33%)
                                            0.0000  0.0011  0.7715 -0.0035 -0.0713
                                           -0.0196  0.2756 -0.0029  0.4243  0.0842
                                           -0.1360  0.0892  0.3294  0.0358
   131. (0.00023) RY*( 5) C  10           s(  9.76%)p 0.15(  1.46%)d 9.10( 88.78%)
                                           -0.0000  0.0010  0.3124 -0.0013  0.0471
                                            0.0017 -0.0081  0.0002  0.1111 -0.1254
                                            0.7921 -0.1320 -0.4708  0.0739
   132. (0.00015) RY*( 6) C  10           s(  7.86%)p 1.82( 14.28%)d 9.90( 77.86%)
                                           -0.0000 -0.0078  0.2803  0.0165 -0.3044
                                            0.0097 -0.1721  0.0006 -0.1419  0.3167
                                           -0.4438 -0.0283 -0.6706  0.1756
   133. (0.00012) RY*( 7) C  10           s(  0.46%)p 5.24(  2.43%)d99.99( 97.10%)
                                           -0.0000 -0.0028  0.0681  0.0186 -0.1175
                                           -0.0140  0.0637  0.0058 -0.0768 -0.8262
                                           -0.1778  0.4160 -0.1420  0.2521
   134. (0.00003) RY*( 8) C  10           s(  0.02%)p99.99( 11.38%)d99.99( 88.60%)
   135. (0.00000) RY*( 9) C  10           s(  0.05%)p16.55(  0.79%)d99.99( 99.16%)
   136. (0.00432) RY*( 1) C  11           s(  7.64%)p11.51( 87.90%)d 0.58(  4.46%)
                                           -0.0000  0.0161  0.2759  0.0197  0.8321
                                            0.0097  0.3021  0.0066  0.3079 -0.0137
                                            0.0465 -0.0667  0.1842 -0.0619
   137. (0.00149) RY*( 2) C  11           s(  0.00%)p 1.00( 75.00%)d 0.33( 24.99%)
                                            0.0000 -0.0006  0.0062 -0.0018 -0.1191
                                           -0.0056 -0.4339  0.0088  0.7399 -0.0874
                                            0.2437 -0.2289 -0.2383 -0.2715
   138. (0.00040) RY*( 3) C  11           s(  8.25%)p10.79( 89.01%)d 0.33(  2.74%)
                                            0.0000  0.0117  0.2870 -0.0132  0.3708
                                            0.0124 -0.7680  0.0054 -0.4029 -0.0562
                                           -0.0217  0.0634 -0.1355  0.0376
   139. (0.00019) RY*( 4) C  11           s( 50.33%)p 0.22( 11.00%)d 0.77( 38.66%)
                                            0.0000 -0.0056  0.7094 -0.0035 -0.2079
                                           -0.0055  0.2297 -0.0060  0.1181 -0.0581
                                           -0.1091  0.2014 -0.5119  0.2622
   140. (0.00004) RY*( 5) C  11           s( 21.99%)p 0.36(  7.95%)d 3.19( 70.07%)
   141. (0.00001) RY*( 6) C  11           s(  4.27%)p 1.75(  7.48%)d20.69( 88.25%)
   142. (0.00000) RY*( 7) C  11           s(  2.41%)p 2.51(  6.05%)d37.96( 91.54%)
   143. (0.00000) RY*( 8) C  11           s(  0.37%)p21.21(  7.84%)d99.99( 91.79%)
   144. (0.00001) RY*( 9) C  11           s(  4.78%)p 1.65(  7.89%)d18.28( 87.33%)
   145. (0.00182) RY*( 1) H  12           s( 98.39%)p 0.02(  1.61%)
                                            0.0051  0.9919  0.0154  0.0719 -0.1033
   146. (0.00021) RY*( 2) H  12           s(  0.02%)p99.99( 99.98%)
                                            0.0003  0.0132  0.9162 -0.4001 -0.0156
   147. (0.00013) RY*( 3) H  12           s(  0.10%)p99.99( 99.90%)
                                            0.0067  0.0304 -0.3790 -0.8528 -0.3579
   148. (0.00004) RY*( 4) H  12           s(  1.57%)p62.67( 98.43%)
   149. (0.00180) RY*( 1) H  13           s( 98.37%)p 0.02(  1.63%)
                                            0.0051  0.9918 -0.0269  0.1248 -0.0004
   150. (0.00021) RY*( 2) H  13           s(  0.02%)p99.99( 99.98%)
                                            0.0003  0.0138  0.5751  0.0175  0.8178
   151. (0.00013) RY*( 3) H  13           s(  0.10%)p99.99( 99.90%)
                                            0.0068  0.0301 -0.7461 -0.3983  0.5327
   152. (0.00003) RY*( 4) H  13           s(  1.59%)p61.76( 98.41%)
   153. (0.00144) RY*( 1) H  14           s( 97.85%)p 0.02(  2.15%)
                                            0.0045  0.9892  0.1263  0.0728  0.0153
   154. (0.00021) RY*( 2) H  14           s(  0.00%)p 1.00(100.00%)
                                            0.0000  0.0004  0.3417 -0.4221 -0.8397
   155. (0.00013) RY*( 3) H  14           s(  0.07%)p99.99( 99.93%)
                                            0.0074  0.0252  0.2204 -0.8322  0.5081
   156. (0.00003) RY*( 4) H  14           s(  2.16%)p45.33( 97.84%)
   157. (0.00285) RY*( 1) H  15           s( 99.52%)p 0.00(  0.48%)
                                            0.0060  0.9976  0.0422 -0.0549  0.0050
   158. (0.00019) RY*( 2) H  15           s(  0.03%)p99.99( 99.97%)
                                            0.0036  0.0177 -0.0314  0.2089 -0.9773
   159. (0.00013) RY*( 3) H  15           s(  0.00%)p 1.00(100.00%)
                                           -0.0002  0.0033 -0.8133 -0.5737 -0.0964
   160. (0.00004) RY*( 4) H  15           s(  0.53%)p99.99( 99.47%)
   161. (0.00283) RY*( 1) H  16           s( 99.51%)p 0.00(  0.49%)
                                            0.0060  0.9975  0.0176 -0.0272  0.0620
   162. (0.00019) RY*( 2) H  16           s(  0.03%)p99.99( 99.97%)
                                            0.0036  0.0173 -0.5309  0.8151  0.2312
   163. (0.00013) RY*( 3) H  16           s(  0.00%)p 1.00(100.00%)
                                           -0.0007  0.0022 -0.8416 -0.5391 -0.0323
   164. (0.00004) RY*( 4) H  16           s(  0.54%)p99.99( 99.46%)
   165. (0.00262) RY*( 1) H  17           s( 99.56%)p 0.00(  0.44%)
                                            0.0054  0.9978 -0.0466  0.0456 -0.0098
   166. (0.00019) RY*( 2) H  17           s(  0.06%)p99.99( 99.94%)
                                            0.0025  0.0250  0.2350 -0.0992  0.9666
   167. (0.00014) RY*( 3) H  17           s(  0.02%)p99.99( 99.98%)
                                           -0.0033  0.0132  0.8335  0.5320 -0.1484
   168. (0.00005) RY*( 4) H  17           s(  0.43%)p99.99( 99.57%)
   169. (0.00298) RY*( 1) H  18           s( 99.55%)p 0.00(  0.45%)
                                            0.0063  0.9977 -0.0204  0.0263 -0.0586
   170. (0.00019) RY*( 2) H  18           s(  0.04%)p99.99( 99.96%)
                                            0.0032  0.0200  0.5857 -0.7819 -0.2127
   171. (0.00012) RY*( 3) H  18           s(  0.00%)p 1.00(100.00%)
                                            0.0002  0.0018  0.8027  0.5961  0.0193
   172. (0.00004) RY*( 4) H  18           s(  0.49%)p99.99( 99.51%)
   173. (0.00259) RY*( 1) H  19           s( 99.39%)p 0.01(  0.61%)
                                            0.0054  0.9969  0.0468 -0.0616  0.0107
   174. (0.00019) RY*( 2) H  19           s(  0.06%)p99.99( 99.94%)
                                            0.0032  0.0238 -0.0700  0.1613 -0.9841
   175. (0.00012) RY*( 3) H  19           s(  0.00%)p 1.00(100.00%)
                                           -0.0015  0.0026  0.7703  0.6358  0.0494
   176. (0.00004) RY*( 4) H  19           s(  0.63%)p99.99( 99.37%)
   177. (0.00291) RY*( 1) H  20           s( 99.53%)p 0.00(  0.47%)
                                            0.0063  0.9976  0.0158 -0.0243  0.0619
   178. (0.00019) RY*( 2) H  20           s(  0.02%)p99.99( 99.98%)
                                            0.0035  0.0150 -0.5712  0.7920  0.2150
   179. (0.00013) RY*( 3) H  20           s(  0.00%)p 1.00(100.00%)
                                            0.0004  0.0007 -0.8147 -0.5791 -0.0313
   180. (0.00004) RY*( 4) H  20           s(  0.52%)p99.99( 99.48%)
   181. (0.00261) RY*( 1) H  21           s( 99.44%)p 0.01(  0.56%)
                                            0.0054  0.9972 -0.0173 -0.0713 -0.0135
   182. (0.00019) RY*( 2) H  21           s(  0.04%)p99.99( 99.96%)
                                            0.0031  0.0197  0.0467  0.0758  0.9958
   183. (0.00013) RY*( 3) H  21           s(  0.00%)p 1.00(100.00%)
                                           -0.0011  0.0045 -0.9567  0.2902  0.0227
   184. (0.00004) RY*( 4) H  21           s(  0.60%)p99.99( 99.40%)
   185. (0.00286) RY*( 1) H  22           s( 99.54%)p 0.00(  0.46%)
                                            0.0062  0.9977 -0.0067 -0.0224 -0.0638
   186. (0.00019) RY*( 2) H  22           s(  0.02%)p99.99( 99.98%)
                                            0.0037  0.0151  0.2270  0.9655 -0.1268
   187. (0.00013) RY*( 3) H  22           s(  0.00%)p 1.00(100.00%)
                                            0.0004  0.0007  0.9731 -0.2303 -0.0109
   188. (0.00004) RY*( 4) H  22           s(  0.52%)p99.99( 99.48%)
   189. (0.00292) RY*( 1) H  23           s( 99.50%)p 0.01(  0.50%)
                                            0.0062  0.9975  0.0126  0.0253  0.0652
   190. (0.00019) RY*( 2) H  23           s(  0.03%)p99.99( 99.97%)
                                            0.0037  0.0172 -0.1368 -0.9799  0.1440
   191. (0.00013) RY*( 3) H  23           s(  0.00%)p 1.00(100.00%)
                                            0.0004  0.0060 -0.9886  0.1443  0.0421
   192. (0.00004) RY*( 4) H  23           s(  0.55%)p99.99( 99.45%)
   193. (0.00371) RY*( 1) H  24           s( 99.60%)p 0.00(  0.40%)
                                            0.0060  0.9980 -0.0383  0.0484  0.0121
   194. (0.00019) RY*( 2) H  24           s(  0.02%)p99.99( 99.98%)
                                           -0.0027  0.0146  0.6189 -0.0066  0.7853
   195. (0.00016) RY*( 3) H  24           s(  0.22%)p99.99( 99.78%)
                                            0.0019  0.0472  0.7644 -0.2178 -0.6050
   196. (0.00006) RY*( 4) H  24           s(  0.23%)p99.99( 99.77%)
   197. (0.00382) RY*( 1) H  25           s( 99.57%)p 0.00(  0.43%)
                                            0.0070  0.9978 -0.0140 -0.0448 -0.0458
   198. (0.00017) RY*( 2) H  25           s(  0.13%)p99.99( 99.87%)
                                            0.0063  0.0354  0.1970  0.9543 -0.2217
   199. (0.00013) RY*( 3) H  25           s(  0.00%)p 1.00(100.00%)
                                            0.0008  0.0019  0.9759 -0.2127 -0.0483
   200. (0.00004) RY*( 4) H  25           s(  0.38%)p99.99( 99.62%)
   201. (0.00229) RY*( 1) H  26           s( 99.07%)p 0.01(  0.93%)
                                            0.0050  0.9953 -0.0573 -0.0748 -0.0210
   202. (0.00020) RY*( 2) H  26           s(  0.10%)p99.99( 99.90%)
                                            0.0030  0.0311 -0.0386  0.1677  0.9846
   203. (0.00013) RY*( 3) H  26           s(  0.09%)p99.99( 99.91%)
                                            0.0032  0.0290  0.9301 -0.3533  0.0958
   204. (0.00004) RY*( 4) H  26           s(  0.83%)p99.99( 99.17%)
   205. (0.00391) RY*( 1) H  27           s( 99.84%)p 0.00(  0.16%)
                                            0.0090  0.9992 -0.0185  0.0148  0.0321
   206. (0.00017) RY*( 2) H  27           s(  0.03%)p99.99( 99.97%)
                                            0.0023  0.0179  0.9988 -0.0327  0.0316
   207. (0.00010) RY*( 3) H  27           s(  0.10%)p99.99( 99.90%)
   208. (0.00003) RY*( 4) H  27           s(  0.12%)p99.99( 99.88%)
   209. (0.00185) RY*( 1) H  28           s( 26.73%)p 2.74( 73.27%)
                                            0.0029  0.5170  0.6980  0.2741  0.4127
   210. (0.00141) RY*( 2) H  28           s( 33.34%)p 2.00( 66.66%)
                                            0.0101  0.5773 -0.1810  0.4044 -0.6858
   211. (0.00076) RY*( 3) H  28           s( 34.72%)p 1.88( 65.28%)
                                            0.0156  0.5891 -0.5811 -0.3227  0.4592
   212. (0.00002) RY*( 4) H  28           s(  5.58%)p16.92( 94.42%)
   213. (0.00269) RY*( 1) H  29           s( 99.46%)p 0.01(  0.54%)
                                            0.0053  0.9973 -0.0232 -0.0691 -0.0068
   214. (0.00019) RY*( 2) H  29           s(  0.04%)p99.99( 99.96%)
                                            0.0033  0.0190 -0.2264  0.2576  0.9392
   215. (0.00013) RY*( 3) H  29           s(  0.01%)p99.99( 99.99%)
                                            0.0015  0.0111  0.9430 -0.1835  0.2774
   216. (0.00004) RY*( 4) H  29           s(  0.57%)p99.99( 99.43%)
   217. (0.00388) RY*( 1) H  30           s( 99.55%)p 0.00(  0.45%)
                                            0.0065  0.9977 -0.0176 -0.0495 -0.0418
   218. (0.00016) RY*( 2) H  30           s(  0.12%)p99.99( 99.88%)
                                            0.0072  0.0338  0.1192  0.9306 -0.3442
   219. (0.00013) RY*( 3) H  30           s(  0.01%)p99.99( 99.99%)
                                            0.0009  0.0101  0.9908 -0.1337 -0.0173
   220. (0.00004) RY*( 4) H  30           s(  0.40%)p99.99( 99.60%)
   221. (0.00355) RY*( 1) H  31           s( 99.51%)p 0.00(  0.49%)
                                            0.0048  0.9975  0.0522  0.0466  0.0030
   222. (0.00023) RY*( 2) H  31           s(  0.26%)p99.99( 99.74%)
                                            0.0012  0.0508 -0.7404 -0.2171 -0.6341
   223. (0.00016) RY*( 3) H  31           s(  0.04%)p99.99( 99.96%)
                                           -0.0029  0.0200 -0.6696  0.2796  0.6878
   224. (0.00006) RY*( 4) H  31           s(  0.27%)p99.99( 99.73%)
   225. (0.00130) RY*( 1) H  32           s( 97.63%)p 0.02(  2.37%)
                                            0.0046  0.9881 -0.1527  0.0161 -0.0087
   226. (0.00021) RY*( 2) H  32           s(  0.00%)p 1.00(100.00%)
                                           -0.0004  0.0036  0.1241  0.4887 -0.8636
   227. (0.00012) RY*( 3) H  32           s(  0.07%)p99.99( 99.93%)
                                            0.0077  0.0262  0.1054 -0.8716 -0.4780
   228. (0.00003) RY*( 4) H  32           s(  2.37%)p41.19( 97.63%)
   229. (0.00195) RY*( 1) H  33           s( 98.54%)p 0.01(  1.46%)
                                            0.0052  0.9926 -0.0369  0.0625  0.0967
   230. (0.00021) RY*( 2) H  33           s(  0.02%)p99.99( 99.98%)
                                            0.0003  0.0140 -0.7221 -0.6912  0.0263
   231. (0.00014) RY*( 3) H  33           s(  0.11%)p99.99( 99.89%)
                                            0.0061  0.0331  0.6558 -0.6714  0.3435
   232. (0.00004) RY*( 4) H  33           s(  1.41%)p70.03( 98.59%)
   233. (0.00725) BD*( 1) C   1 - C   2  
                ( 50.32%)   0.7093* C   1 s( 30.19%)p 2.31( 69.77%)d 0.00(  0.04%)
                                            0.0004  0.5494  0.0045 -0.3284  0.0109
                                           -0.7308 -0.0055  0.2357  0.0071  0.0122
                                           -0.0039 -0.0084 -0.0104 -0.0077
                ( 49.68%)  -0.7049* C   2 s( 28.01%)p 2.57( 71.95%)d 0.00(  0.04%)
                                            0.0002  0.5290  0.0157  0.3399  0.0159
                                            0.7403  0.0005 -0.2359  0.0062  0.0122
                                           -0.0040 -0.0091 -0.0114 -0.0078
   234. (0.00914) BD*( 1) C   1 - H  12  
                ( 39.48%)   0.6284* C   1 s( 23.17%)p 3.31( 76.78%)d 0.00(  0.04%)
                                            0.0000  0.4814 -0.0033  0.0157  0.0095
                                            0.0731  0.0128 -0.8729  0.0015 -0.0003
                                           -0.0002 -0.0029  0.0003  0.0206
                ( 60.52%)  -0.7779* H  12 s( 99.92%)p 0.00(  0.08%)
                                            0.9996 -0.0020 -0.0013 -0.0033  0.0277
   235. (0.00912) BD*( 1) C   1 - H  13  
                ( 39.48%)   0.6284* C   1 s( 23.17%)p 3.31( 76.78%)d 0.00(  0.04%)
                                           -0.0000 -0.4814  0.0033  0.4662 -0.0118
                                           -0.6723 -0.0099 -0.3135  0.0043  0.0151
                                            0.0065 -0.0099  0.0050  0.0063
                ( 60.52%)  -0.7779* H  13 s( 99.92%)p 0.00(  0.08%)
                                           -0.9996  0.0020 -0.0139  0.0221  0.0097
   236. (0.00556) BD*( 1) C   1 - H  14  
                ( 39.25%)   0.6265* C   1 s( 23.44%)p 3.26( 76.52%)d 0.00(  0.04%)
                                           -0.0000 -0.4841 -0.0030 -0.8208  0.0048
                                           -0.0879 -0.0097 -0.2891  0.0068 -0.0029
                                           -0.0110 -0.0016 -0.0158  0.0065
                ( 60.75%)  -0.7794* H  14 s( 99.92%)p 0.00(  0.08%)
                                           -0.9996  0.0008  0.0264  0.0035  0.0089
   237. (0.01490) BD*( 1) C   2 - C   3  
                ( 50.15%)   0.7081* C   2 s( 28.59%)p 2.50( 71.37%)d 0.00(  0.04%)
                                            0.0003  0.5347  0.0035 -0.7938  0.0003
                                           -0.1035  0.0009 -0.2699 -0.0008  0.0037
                                            0.0108  0.0012  0.0155 -0.0071
                ( 49.85%)  -0.7061* C   3 s( 28.41%)p 2.52( 71.55%)d 0.00(  0.04%)
                                            0.0003  0.5329  0.0106  0.7956 -0.0012
                                            0.1041  0.0009  0.2678 -0.0011  0.0038
                                            0.0109  0.0015  0.0157 -0.0071
   238. (0.01772) BD*( 1) C   2 - H  15  
                ( 39.38%)   0.6275* C   2 s( 21.72%)p 3.60( 78.23%)d 0.00(  0.05%)
                                           -0.0001  0.4660 -0.0084  0.5032  0.0040
                                           -0.6607  0.0043 -0.3041  0.0127 -0.0159
                                           -0.0074  0.0095 -0.0046 -0.0064
                ( 60.62%)  -0.7786* H  15 s( 99.92%)p 0.00(  0.08%)
                                            0.9996 -0.0042 -0.0164  0.0214  0.0087
   239. (0.01758) BD*( 1) C   2 - H  16  
                ( 39.37%)   0.6275* C   2 s( 21.69%)p 3.61( 78.26%)d 0.00(  0.05%)
                                            0.0001 -0.4657  0.0085 -0.0215 -0.0116
                                            0.0613  0.0053 -0.8821  0.0057  0.0004
                                           -0.0006  0.0024  0.0004 -0.0213
                ( 60.63%)  -0.7786* H  16 s( 99.92%)p 0.00(  0.08%)
                                           -0.9996  0.0042  0.0015 -0.0027  0.0282
   240. (0.01589) BD*( 1) C   3 - C   4  
                ( 49.88%)   0.7062* C   3 s( 28.37%)p 2.52( 71.59%)d 0.00(  0.04%)
                                           -0.0003 -0.5326 -0.0082  0.3404 -0.0037
                                            0.7371 -0.0013 -0.2382  0.0002 -0.0123
                                            0.0041  0.0090  0.0109  0.0077
                ( 50.12%)  -0.7080* C   4 s( 28.38%)p 2.52( 71.57%)d 0.00(  0.04%)
                                           -0.0003 -0.5327 -0.0048 -0.3294 -0.0055
                                           -0.7422 -0.0011  0.2374  0.0024 -0.0121
                                            0.0040  0.0087  0.0111  0.0079
   241. (0.01789) BD*( 1) C   3 - H  17  
                ( 39.26%)   0.6266* C   3 s( 21.79%)p 3.59( 78.17%)d 0.00(  0.05%)
                                            0.0001 -0.4667  0.0076  0.5001  0.0000
                                           -0.6646 -0.0025 -0.2994  0.0111  0.0156
                                            0.0071 -0.0094  0.0047  0.0068
                ( 60.74%)  -0.7793* H  17 s( 99.92%)p 0.00(  0.08%)
                                           -0.9996  0.0038 -0.0160  0.0213  0.0086
   242. (0.01841) BD*( 1) C   3 - H  18  
                ( 39.35%)   0.6273* C   3 s( 21.46%)p 3.66( 78.50%)d 0.00(  0.05%)
                                           -0.0002  0.4631 -0.0076 -0.0201 -0.0058
                                            0.0580  0.0089 -0.8838  0.0023 -0.0002
                                            0.0008 -0.0023 -0.0001  0.0212
                ( 60.65%)  -0.7788* H  18 s( 99.92%)p 0.00(  0.08%)
                                            0.9996 -0.0046  0.0012 -0.0028  0.0281
   243. (0.01302) BD*( 1) C   4 - C   5  
                ( 49.99%)   0.7070* C   4 s( 28.58%)p 2.50( 71.38%)d 0.00(  0.04%)
                                           -0.0003 -0.5345 -0.0085  0.7831 -0.0051
                                            0.1284  0.0238  0.2888  0.0001 -0.0044
                                           -0.0114 -0.0017 -0.0151  0.0066
                ( 50.01%)  -0.7072* C   5 s( 28.53%)p 2.50( 71.43%)d 0.00(  0.04%)
                                           -0.0003 -0.5340 -0.0089 -0.7806 -0.0042
                                           -0.1430  0.0239 -0.2897  0.0023 -0.0061
                                           -0.0115 -0.0022 -0.0145  0.0065
   244. (0.01488) BD*( 1) C   4 - H  19  
                ( 39.15%)   0.6257* C   4 s( 21.57%)p 3.63( 78.38%)d 0.00(  0.05%)
                                           -0.0001  0.4644 -0.0031  0.5265 -0.0074
                                           -0.6554 -0.0019 -0.2773  0.0140 -0.0166
                                           -0.0071  0.0086 -0.0035 -0.0069
                ( 60.85%)  -0.7801* H  19 s( 99.92%)p 0.00(  0.08%)
                                            0.9996 -0.0033 -0.0165  0.0217  0.0079
   245. (0.01834) BD*( 1) C   4 - H  20  
                ( 39.39%)   0.6276* C   4 s( 21.44%)p 3.66( 78.51%)d 0.00(  0.05%)
                                            0.0002 -0.4630  0.0079  0.0021 -0.0074
                                            0.0483  0.0148 -0.8846  0.0027  0.0006
                                            0.0001  0.0017  0.0001 -0.0214
                ( 60.61%)  -0.7785* H  20 s( 99.92%)p 0.00(  0.08%)
                                           -0.9996  0.0045  0.0005 -0.0029  0.0281
   246. (0.01544) BD*( 1) C   5 - C   6  
                ( 50.11%)   0.7079* C   5 s( 28.42%)p 2.52( 71.54%)d 0.00(  0.04%)
                                            0.0003  0.5331  0.0042 -0.5756 -0.0045
                                            0.5417 -0.0012  0.3010  0.0024 -0.0155
                                           -0.0087  0.0081  0.0008 -0.0064
                ( 49.89%)  -0.7063* C   6 s( 28.39%)p 2.52( 71.57%)d 0.00(  0.04%)
                                            0.0003  0.5327  0.0093  0.5829 -0.0033
                                           -0.5354 -0.0002 -0.2987  0.0005 -0.0156
                                           -0.0086  0.0084  0.0006 -0.0062
   247. (0.01516) BD*( 1) C   5 - H  21  
                ( 39.22%)   0.6263* C   5 s( 21.56%)p 3.64( 78.39%)d 0.00(  0.05%)
                                           -0.0001  0.4643 -0.0031 -0.2418  0.0074
                                           -0.8268  0.0020  0.2041 -0.0139  0.0097
                                           -0.0024 -0.0081 -0.0150 -0.0083
                ( 60.78%)  -0.7796* H  21 s( 99.92%)p 0.00(  0.08%)
                                            0.9996 -0.0034  0.0069  0.0269 -0.0054
   248. (0.01818) BD*( 1) C   5 - H  22  
                ( 39.31%)   0.6270* C   5 s( 21.46%)p 3.66( 78.49%)d 0.00(  0.05%)
                                           -0.0002  0.4632 -0.0077  0.0039 -0.0011
                                            0.0403 -0.0165 -0.8849  0.0010  0.0004
                                           -0.0000 -0.0019 -0.0005  0.0214
                ( 60.69%)  -0.7790* H  22 s( 99.92%)p 0.00(  0.08%)
                                            0.9996 -0.0044 -0.0001 -0.0000  0.0283
   249. (0.01317) BD*( 1) C   6 - C   7  
                ( 50.35%)   0.7096* C   6 s( 27.99%)p 2.57( 71.97%)d 0.00(  0.04%)
                                            0.0003  0.5290  0.0096 -0.7842  0.0039
                                           -0.1762 -0.0026 -0.2713 -0.0003  0.0074
                                            0.0109  0.0026  0.0144 -0.0070
                ( 49.65%)  -0.7046* C   7 s( 28.72%)p 2.48( 71.24%)d 0.00(  0.04%)
                                            0.0003  0.5359  0.0085  0.7801 -0.0035
                                            0.1654 -0.0045  0.2764  0.0000  0.0067
                                            0.0111  0.0025  0.0135 -0.0067
   250. (0.01818) BD*( 1) C   6 - H  23  
                ( 39.53%)   0.6287* C   6 s( 21.35%)p 3.68( 78.61%)d 0.00(  0.05%)
                                            0.0002 -0.4619  0.0079 -0.0101 -0.0038
                                            0.0242 -0.0104 -0.8862  0.0005 -0.0000
                                           -0.0000  0.0014  0.0002 -0.0213
                ( 60.47%)  -0.7776* H  23 s( 99.92%)p 0.00(  0.08%)
                                           -0.9996  0.0044  0.0009  0.0003  0.0281
   251. (0.01794) BD*( 1) C   6 - H  24  
                ( 38.42%)   0.6198* C   6 s( 22.30%)p 3.48( 77.66%)d 0.00(  0.04%)
                                            0.0001 -0.4722  0.0078 -0.2109  0.0022
                                           -0.8252 -0.0020  0.2259 -0.0108 -0.0076
                                            0.0023  0.0089  0.0150  0.0080
                ( 61.58%)  -0.7848* H  24 s( 99.92%)p 0.00(  0.08%)
                                           -0.9996  0.0050  0.0046  0.0275 -0.0069
   252. (0.02373) BD*( 1) C   7 - C   8  
                ( 49.89%)   0.7064* C   7 s( 28.24%)p 2.54( 71.72%)d 0.00(  0.05%)
                                           -0.0005 -0.5313 -0.0109  0.5784 -0.0008
                                           -0.5569 -0.0006 -0.2692 -0.0013  0.0169
                                            0.0079 -0.0077 -0.0002  0.0075
                ( 50.11%)  -0.7079* C   8 s( 29.10%)p 2.43( 70.85%)d 0.00(  0.05%)
                                           -0.0002 -0.5394 -0.0064 -0.5836  0.0097
                                            0.5448 -0.0088  0.2665 -0.0039  0.0170
                                            0.0088 -0.0083 -0.0021  0.0065
   253. (0.01925) BD*( 1) C   7 - H  25  
                ( 38.86%)   0.6234* C   7 s( 21.49%)p 3.65( 78.47%)d 0.00(  0.04%)
                                           -0.0002  0.4635 -0.0078 -0.0013 -0.0008
                                           -0.0148 -0.0116 -0.8856  0.0025  0.0002
                                            0.0011 -0.0002 -0.0008  0.0209
                ( 61.14%)  -0.7819* H  25 s( 99.92%)p 0.00(  0.08%)
                                            0.9996 -0.0057  0.0006  0.0001  0.0285
   254. (0.01456) BD*( 1) C   7 - H  26  
                ( 39.18%)   0.6259* C   7 s( 21.57%)p 3.63( 78.38%)d 0.00(  0.05%)
                                           -0.0002  0.4644 -0.0069 -0.2374  0.0023
                                           -0.8132 -0.0031  0.2569 -0.0125  0.0101
                                           -0.0037 -0.0101 -0.0134 -0.0073
                ( 60.82%)  -0.7799* H  26 s( 99.92%)p 0.00(  0.08%)
                                            0.9996 -0.0027  0.0075  0.0265 -0.0072
   255. (0.03058) BD*( 1) C   8 - O   9  
                ( 68.23%)   0.8260* C   8 s( 19.36%)p 4.15( 80.35%)d 0.01(  0.29%)
                                            0.0001 -0.4390 -0.0289 -0.2113 -0.0204
                                           -0.8127 -0.0353  0.3109  0.0102 -0.0198
                                            0.0076  0.0291  0.0359  0.0175
                ( 31.77%)  -0.5637* O   9 s( 33.73%)p 1.96( 66.21%)d 0.00(  0.07%)
                                            0.0001 -0.5808 -0.0003  0.2213 -0.0041
                                            0.7129  0.0004 -0.3237  0.0016 -0.0127
                                            0.0125  0.0161  0.0086  0.0031
   256. (0.03404) BD*( 1) C   8 - C  10  
                ( 50.54%)   0.7109* C   8 s( 29.23%)p 2.42( 70.72%)d 0.00(  0.05%)
                                            0.0003  0.5406  0.0032 -0.7828  0.0072
                                           -0.1826 -0.0033 -0.2471  0.0060  0.0076
                                            0.0103  0.0035  0.0161 -0.0082
                ( 49.46%)  -0.7033* C  10 s( 28.41%)p 2.52( 71.55%)d 0.00(  0.04%)
                                            0.0004  0.5330  0.0026  0.7791 -0.0023
                                            0.2234  0.0035  0.2421  0.0005  0.0093
                                            0.0098  0.0035  0.0132 -0.0079
   257. (0.03758) BD*( 1) C   8 - H  27  
                ( 40.27%)   0.6346* C   8 s( 22.39%)p 3.46( 77.55%)d 0.00(  0.06%)
                                            0.0002 -0.4726  0.0225 -0.0322 -0.0045
                                           -0.0730 -0.0030 -0.8770  0.0065  0.0014
                                           -0.0011 -0.0030 -0.0009 -0.0235
                ( 59.73%)  -0.7729* H  27 s( 99.91%)p 0.00(  0.09%)
                                           -0.9995  0.0080  0.0012  0.0000  0.0292
   258. (0.00677) BD*( 1) O   9 - H  28  
                ( 26.84%)   0.5181* O   9 s( 19.99%)p 4.00( 79.92%)d 0.00(  0.08%)
                                           -0.0002 -0.4467 -0.0210  0.4709  0.0061
                                           -0.6708 -0.0388 -0.3549 -0.0023  0.0166
                                            0.0177 -0.0145 -0.0050  0.0007
                ( 73.16%)  -0.8553* H  28 s( 99.62%)p 0.00(  0.38%)
                                           -0.9981  0.0032 -0.0309  0.0473  0.0240
   259. (0.00786) BD*( 1) C  10 - C  11  
                ( 49.86%)   0.7061* C  10 s( 27.79%)p 2.60( 72.17%)d 0.00(  0.04%)
                                           -0.0002 -0.5269 -0.0156  0.5952  0.0172
                                           -0.5544  0.0078 -0.2444  0.0056  0.0162
                                            0.0078 -0.0075 -0.0001  0.0078
                ( 50.14%)  -0.7081* C  11 s( 29.97%)p 2.33( 69.99%)d 0.00(  0.04%)
                                           -0.0004 -0.5475 -0.0027 -0.5847  0.0105
                                            0.5480  0.0111  0.2395  0.0075  0.0157
                                            0.0070 -0.0064 -0.0017  0.0078
   260. (0.01509) BD*( 1) C  10 - H  29  
                ( 39.07%)   0.6251* C  10 s( 21.89%)p 3.57( 78.06%)d 0.00(  0.04%)
                                           -0.0002  0.4678 -0.0074 -0.1934 -0.0072
                                           -0.7970 -0.0000  0.3284 -0.0133  0.0065
                                           -0.0031 -0.0131 -0.0140 -0.0051
                ( 60.93%)  -0.7805* H  29 s( 99.92%)p 0.00(  0.08%)
                                            0.9996 -0.0034  0.0063  0.0264 -0.0092
   261. (0.01784) BD*( 1) C  10 - H  30  
                ( 38.91%)   0.6238* C  10 s( 21.91%)p 3.56( 78.05%)d 0.00(  0.04%)
                                           -0.0002  0.4680 -0.0079 -0.0232 -0.0092
                                           -0.0820 -0.0094 -0.8792  0.0062  0.0002
                                            0.0005  0.0028 -0.0010  0.0207
                ( 61.09%)  -0.7816* H  30 s( 99.92%)p 0.00(  0.08%)
                                            0.9996 -0.0052  0.0000  0.0030  0.0285
   262. (0.01037) BD*( 1) C  11 - H  31  
                ( 39.63%)   0.6295* C  11 s( 23.19%)p 3.31( 76.77%)d 0.00(  0.04%)
                                           -0.0000 -0.4815  0.0038 -0.1460  0.0184
                                           -0.7897 -0.0048  0.3499 -0.0016 -0.0062
                                            0.0021  0.0129  0.0141  0.0054
                ( 60.37%)  -0.7770* H  31 s( 99.92%)p 0.00(  0.08%)
                                           -0.9996  0.0036  0.0020  0.0247 -0.0123
   263. (0.00593) BD*( 1) C  11 - H  32  
                ( 38.77%)   0.6227* C  11 s( 23.64%)p 3.23( 76.32%)d 0.00(  0.04%)
                                            0.0000  0.4861  0.0053 -0.7974  0.0025
                                           -0.2580  0.0114 -0.2464  0.0068  0.0097
                                            0.0092  0.0024  0.0131 -0.0072
                ( 61.23%)  -0.7825* H  32 s( 99.92%)p 0.00(  0.08%)
                                            0.9996 -0.0007  0.0260  0.0077  0.0077
   264. (0.00954) BD*( 1) C  11 - H  33  
                ( 39.48%)   0.6283* C  11 s( 23.16%)p 3.32( 76.80%)d 0.00(  0.04%)
                                           -0.0000 -0.4812  0.0039  0.0061  0.0166
                                           -0.0934 -0.0066 -0.8712 -0.0006 -0.0007
                                           -0.0003 -0.0040  0.0002 -0.0203
                ( 60.52%)  -0.7779* H  33 s( 99.92%)p 0.00(  0.08%)
                                           -0.9996  0.0023 -0.0023  0.0031  0.0278


 NHO Directionality and "Bond Bending" (deviations from line of nuclear centers)

         [Thresholds for printing:  angular deviation  >  1.0 degree]
                                    hybrid p-character > 25.0%
                                    orbital occupancy  >  0.10e

                                Line of Centers        Hybrid 1              Hybrid 2
                                ---------------  -------------------   ------------------
                NBO               Theta   Phi    Theta   Phi    Dev    Theta   Phi    Dev
 ========================================================================================
     1. BD (   1) C   1 - C   2    73.8  245.5    73.2  246.7   1.3    105.6   64.3   1.3
    11. BD (   1) C   4 - C   5   109.9  189.9   110.0  191.1   1.1     70.1    8.6   1.2
    16. BD (   1) C   5 - H  22   177.4   85.2   178.4   83.4   1.0      --     --    --
    19. BD (   1) C   6 - H  24   105.0   76.6   104.2   75.8   1.1      --     --    --
    21. BD (   1) C   7 - H  25   179.3  210.6   178.3  265.5   1.4      --     --    --
    22. BD (   1) C   7 - H  26    72.9  253.1    73.9  253.9   1.3      --     --    --
    23. BD (   1) C   8 - O   9   111.8   73.6   110.1   74.7   2.0     66.6  253.1   1.7
    24. BD (   1) C   8 - C  10   106.2  195.3   106.8  193.5   1.9     73.3   16.3   1.0
    25. BD (   1) C   8 - H  27     2.3   50.2     5.5   64.2   3.3      --     --    --
    26. BD (   1) O   9 - H  28    63.8  128.3    67.3  123.9   5.3      --     --    --
    27. BD (   1) C  10 - C  11    73.2  137.0    73.8  138.3   1.4    107.1  315.8   1.2
    28. BD (   1) C  10 - H  29    68.0  257.1    69.0  255.9   1.5      --     --    --
    29. BD (   1) C  10 - H  30   174.7  263.1   173.7  250.5   1.7      --     --    --
    44. LP (   1) O   9             --     --    141.0   20.1   --       --     --    --
    45. LP (   2) O   9             --     --     48.1    9.4   --       --     --    --


 Second Order Perturbation Theory Analysis of Fock Matrix in NBO Basis

     Threshold for printing:   0.50 kcal/mol
                                                                              E(2)  E(j)-E(i) F(i,j)
         Donor NBO (i)                     Acceptor NBO (j)                 kcal/mol   a.u.    a.u. 
 ===================================================================================================

 within unit  1
   1. BD (   1) C   1 - C   2        / 65. RY*(   2) C   3                    0.78    1.53    0.031
   1. BD (   1) C   1 - C   2        /236. BD*(   1) C   1 - H  14            0.60    1.04    0.022
   1. BD (   1) C   1 - C   2        /237. BD*(   1) C   2 - C   3            1.14    1.00    0.030
   1. BD (   1) C   1 - C   2        /238. BD*(   1) C   2 - H  15            0.57    1.04    0.022
   1. BD (   1) C   1 - C   2        /239. BD*(   1) C   2 - H  16            0.57    1.04    0.022
   1. BD (   1) C   1 - C   2        /240. BD*(   1) C   3 - C   4            2.26    1.00    0.043
   2. BD (   1) C   1 - H  12        /239. BD*(   1) C   2 - H  16            3.13    0.93    0.048
   3. BD (   1) C   1 - H  13        /238. BD*(   1) C   2 - H  15            3.14    0.93    0.048
   4. BD (   1) C   1 - H  14        /237. BD*(   1) C   2 - C   3            3.36    0.89    0.049
   5. BD (   1) C   2 - C   3        / 46. RY*(   1) C   1                    1.18    1.40    0.036
   5. BD (   1) C   2 - C   3        / 74. RY*(   2) C   4                    1.10    1.48    0.036
   5. BD (   1) C   2 - C   3        /233. BD*(   1) C   1 - C   2            0.96    0.99    0.028
   5. BD (   1) C   2 - C   3        /236. BD*(   1) C   1 - H  14            1.71    1.03    0.038
   5. BD (   1) C   2 - C   3        /238. BD*(   1) C   2 - H  15            0.57    1.03    0.022
   5. BD (   1) C   2 - C   3        /239. BD*(   1) C   2 - H  16            0.57    1.03    0.022
   5. BD (   1) C   2 - C   3        /240. BD*(   1) C   3 - C   4            1.25    1.00    0.031
   5. BD (   1) C   2 - C   3        /241. BD*(   1) C   3 - H  17            0.64    1.04    0.023
   5. BD (   1) C   2 - C   3        /242. BD*(   1) C   3 - H  18            0.60    1.03    0.022
   5. BD (   1) C   2 - C   3        /243. BD*(   1) C   4 - C   5            2.24    1.00    0.042
   6. BD (   1) C   2 - H  15        / 64. RY*(   1) C   3                    0.52    1.29    0.023
   6. BD (   1) C   2 - H  15        /235. BD*(   1) C   1 - H  13            3.24    0.92    0.049
   6. BD (   1) C   2 - H  15        /241. BD*(   1) C   3 - H  17            3.23    0.92    0.049
   7. BD (   1) C   2 - H  16        /234. BD*(   1) C   1 - H  12            3.25    0.92    0.049
   7. BD (   1) C   2 - H  16        /242. BD*(   1) C   3 - H  18            3.32    0.92    0.049
   8. BD (   1) C   3 - C   4        / 55. RY*(   1) C   2                    1.08    1.45    0.035
   8. BD (   1) C   3 - C   4        / 82. RY*(   1) C   5                    1.32    1.55    0.041
   8. BD (   1) C   3 - C   4        /233. BD*(   1) C   1 - C   2            2.13    0.99    0.041
   8. BD (   1) C   3 - C   4        /237. BD*(   1) C   2 - C   3            1.18    0.99    0.031
   8. BD (   1) C   3 - C   4        /241. BD*(   1) C   3 - H  17            0.67    1.03    0.023
   8. BD (   1) C   3 - C   4        /242. BD*(   1) C   3 - H  18            0.59    1.03    0.022
   8. BD (   1) C   3 - C   4        /243. BD*(   1) C   4 - C   5            1.15    1.00    0.030
   8. BD (   1) C   3 - C   4        /244. BD*(   1) C   4 - H  19            0.62    1.03    0.023
   8. BD (   1) C   3 - C   4        /245. BD*(   1) C   4 - H  20            0.57    1.03    0.022
   8. BD (   1) C   3 - C   4        /247. BD*(   1) C   5 - H  21            1.55    1.03    0.036
   9. BD (   1) C   3 - H  17        / 73. RY*(   1) C   4                    0.53    1.44    0.025
   9. BD (   1) C   3 - H  17        /238. BD*(   1) C   2 - H  15            3.18    0.92    0.048
   9. BD (   1) C   3 - H  17        /244. BD*(   1) C   4 - H  19            3.07    0.92    0.048
  10. BD (   1) C   3 - H  18        / 56. RY*(   2) C   2                    0.54    1.47    0.025
  10. BD (   1) C   3 - H  18        /239. BD*(   1) C   2 - H  16            3.18    0.92    0.048
  10. BD (   1) C   3 - H  18        /245. BD*(   1) C   4 - H  20            3.24    0.91    0.049
  11. BD (   1) C   4 - C   5        / 93. RY*(   3) C   6                    0.61    1.52    0.027
  11. BD (   1) C   4 - C   5        /237. BD*(   1) C   2 - C   3            2.03    0.99    0.040
  11. BD (   1) C   4 - C   5        /240. BD*(   1) C   3 - C   4            1.23    0.99    0.031
  11. BD (   1) C   4 - C   5        /244. BD*(   1) C   4 - H  19            0.65    1.03    0.023
  11. BD (   1) C   4 - C   5        /245. BD*(   1) C   4 - H  20            0.60    1.03    0.022
  11. BD (   1) C   4 - C   5        /246. BD*(   1) C   5 - C   6            1.25    1.00    0.032
  11. BD (   1) C   4 - C   5        /247. BD*(   1) C   5 - H  21            0.64    1.03    0.023
  11. BD (   1) C   4 - C   5        /248. BD*(   1) C   5 - H  22            0.60    1.03    0.022
  11. BD (   1) C   4 - C   5        /249. BD*(   1) C   6 - C   7            2.03    1.00    0.040
  12. BD (   1) C   4 - H  19        /241. BD*(   1) C   3 - H  17            3.37    0.92    0.050
  12. BD (   1) C   4 - H  19        /246. BD*(   1) C   5 - C   6            3.68    0.88    0.051
  13. BD (   1) C   4 - H  20        / 64. RY*(   1) C   3                    0.55    1.29    0.024
  13. BD (   1) C   4 - H  20        /242. BD*(   1) C   3 - H  18            3.25    0.91    0.049
  13. BD (   1) C   4 - H  20        /248. BD*(   1) C   5 - H  22            3.22    0.91    0.048
  14. BD (   1) C   5 - C   6        / 73. RY*(   1) C   4                    1.29    1.55    0.040
  14. BD (   1) C   5 - C   6        /102. RY*(   3) C   7                    1.00    1.51    0.035
  14. BD (   1) C   5 - C   6        /243. BD*(   1) C   4 - C   5            1.14    1.00    0.030
  14. BD (   1) C   5 - C   6        /244. BD*(   1) C   4 - H  19            1.55    1.03    0.036
  14. BD (   1) C   5 - C   6        /247. BD*(   1) C   5 - H  21            0.62    1.03    0.023
  14. BD (   1) C   5 - C   6        /248. BD*(   1) C   5 - H  22            0.58    1.03    0.022
  14. BD (   1) C   5 - C   6        /249. BD*(   1) C   6 - C   7            1.29    1.00    0.032
  14. BD (   1) C   5 - C   6        /250. BD*(   1) C   6 - H  23            0.61    1.02    0.022
  14. BD (   1) C   5 - C   6        /251. BD*(   1) C   6 - H  24            0.71    1.05    0.024
  14. BD (   1) C   5 - C   6        /252. BD*(   1) C   7 - C   8            2.20    0.99    0.042
  15. BD (   1) C   5 - H  21        /240. BD*(   1) C   3 - C   4            3.71    0.88    0.051
  15. BD (   1) C   5 - H  21        /251. BD*(   1) C   6 - H  24            3.28    0.93    0.049
  16. BD (   1) C   5 - H  22        /245. BD*(   1) C   4 - H  20            3.23    0.91    0.048
  16. BD (   1) C   5 - H  22        /250. BD*(   1) C   6 - H  23            3.29    0.91    0.049
  17. BD (   1) C   6 - C   7        / 83. RY*(   2) C   5                    1.04    1.48    0.035
  17. BD (   1) C   6 - C   7        /109. RY*(   1) C   8                    0.63    1.35    0.026
  17. BD (   1) C   6 - C   7        /243. BD*(   1) C   4 - C   5            2.25    1.00    0.042
  17. BD (   1) C   6 - C   7        /246. BD*(   1) C   5 - C   6            1.19    1.00    0.031
  17. BD (   1) C   6 - C   7        /250. BD*(   1) C   6 - H  23            0.59    1.03    0.022
  17. BD (   1) C   6 - C   7        /251. BD*(   1) C   6 - H  24            0.69    1.05    0.024
  17. BD (   1) C   6 - C   7        /252. BD*(   1) C   7 - C   8            1.26    0.99    0.032
  17. BD (   1) C   6 - C   7        /253. BD*(   1) C   7 - H  25            0.67    1.03    0.023
  17. BD (   1) C   6 - C   7        /254. BD*(   1) C   7 - H  26            0.70    1.03    0.024
  17. BD (   1) C   6 - C   7        /256. BD*(   1) C   8 - C  10            2.15    0.98    0.041
  18. BD (   1) C   6 - H  23        /100. RY*(   1) C   7                    0.50    1.40    0.024
  18. BD (   1) C   6 - H  23        /248. BD*(   1) C   5 - H  22            3.20    0.91    0.048
  18. BD (   1) C   6 - H  23        /253. BD*(   1) C   7 - H  25            3.25    0.91    0.049
  19. BD (   1) C   6 - H  24        / 82. RY*(   1) C   5                    0.52    1.44    0.025
  19. BD (   1) C   6 - H  24        /100. RY*(   1) C   7                    0.57    1.39    0.025
  19. BD (   1) C   6 - H  24        /247. BD*(   1) C   5 - H  21            3.07    0.91    0.047
  19. BD (   1) C   6 - H  24        /254. BD*(   1) C   7 - H  26            3.38    0.91    0.050
  20. BD (   1) C   7 - C   8        / 91. RY*(   1) C   6                    0.93    1.40    0.033
  20. BD (   1) C   7 - C   8        /119. RY*(   2) O   9                    0.91    2.02    0.039
  20. BD (   1) C   7 - C   8        /127. RY*(   1) C  10                    0.56    1.40    0.025
  20. BD (   1) C   7 - C   8        /128. RY*(   2) C  10                    0.71    1.52    0.030
  20. BD (   1) C   7 - C   8        /246. BD*(   1) C   5 - C   6            1.98    1.01    0.040
  20. BD (   1) C   7 - C   8        /249. BD*(   1) C   6 - C   7            1.35    1.01    0.033
  20. BD (   1) C   7 - C   8        /253. BD*(   1) C   7 - H  25            0.62    1.04    0.023
  20. BD (   1) C   7 - C   8        /254. BD*(   1) C   7 - H  26            0.62    1.04    0.023
  20. BD (   1) C   7 - C   8        /256. BD*(   1) C   8 - C  10            1.38    0.99    0.033
  20. BD (   1) C   7 - C   8        /257. BD*(   1) C   8 - H  27            0.71    1.03    0.024
  20. BD (   1) C   7 - C   8        /258. BD*(   1) O   9 - H  28            1.91    1.03    0.040
  20. BD (   1) C   7 - C   8        /259. BD*(   1) C  10 - C  11            2.27    0.99    0.043
  21. BD (   1) C   7 - H  25        /111. RY*(   3) C   8                    0.61    1.34    0.026
  21. BD (   1) C   7 - H  25        /250. BD*(   1) C   6 - H  23            3.18    0.91    0.048
  21. BD (   1) C   7 - H  25        /255. BD*(   1) C   8 - O   9            0.70    0.77    0.021
  21. BD (   1) C   7 - H  25        /257. BD*(   1) C   8 - H  27            3.28    0.90    0.049
  22. BD (   1) C   7 - H  26        /251. BD*(   1) C   6 - H  24            2.94    0.94    0.047
  22. BD (   1) C   7 - H  26        /255. BD*(   1) C   8 - O   9            4.44    0.77    0.052
  23. BD (   1) C   8 - O   9        /254. BD*(   1) C   7 - H  26            1.59    1.26    0.040
  23. BD (   1) C   8 - O   9        /260. BD*(   1) C  10 - H  29            1.26    1.26    0.036
  24. BD (   1) C   8 - C  10        /101. RY*(   2) C   7                    0.95    1.42    0.033
  24. BD (   1) C   8 - C  10        /118. RY*(   1) O   9                    0.92    1.76    0.036
  24. BD (   1) C   8 - C  10        /136. RY*(   1) C  11                    1.16    1.34    0.035
  24. BD (   1) C   8 - C  10        /249. BD*(   1) C   6 - C   7            2.18    1.02    0.042
  24. BD (   1) C   8 - C  10        /252. BD*(   1) C   7 - C   8            1.59    1.01    0.036
  24. BD (   1) C   8 - C  10        /257. BD*(   1) C   8 - H  27            0.54    1.03    0.021
  24. BD (   1) C   8 - C  10        /259. BD*(   1) C  10 - C  11            1.02    1.00    0.029
  24. BD (   1) C   8 - C  10        /260. BD*(   1) C  10 - H  29            0.66    1.04    0.023
  24. BD (   1) C   8 - C  10        /261. BD*(   1) C  10 - H  30            0.61    1.04    0.023
  24. BD (   1) C   8 - C  10        /263. BD*(   1) C  11 - H  32            1.70    1.04    0.038
  25. BD (   1) C   8 - H  27        /128. RY*(   2) C  10                    0.51    1.41    0.024
  25. BD (   1) C   8 - H  27        /253. BD*(   1) C   7 - H  25            3.22    0.93    0.049
  25. BD (   1) C   8 - H  27        /261. BD*(   1) C  10 - H  30            3.16    0.93    0.048
  26. BD (   1) O   9 - H  28        /109. RY*(   1) C   8                    0.67    1.46    0.028
  26. BD (   1) O   9 - H  28        /113. RY*(   5) C   8                    0.59    2.77    0.036
  26. BD (   1) O   9 - H  28        /252. BD*(   1) C   7 - C   8            2.79    1.11    0.050
  27. BD (   1) C  10 - C  11        /110. RY*(   2) C   8                    0.56    1.61    0.027
  27. BD (   1) C  10 - C  11        /111. RY*(   3) C   8                    0.60    1.47    0.027
  27. BD (   1) C  10 - C  11        /252. BD*(   1) C   7 - C   8            2.12    1.01    0.041
  27. BD (   1) C  10 - C  11        /256. BD*(   1) C   8 - C  10            1.08    1.00    0.030
  27. BD (   1) C  10 - C  11        /260. BD*(   1) C  10 - H  29            0.60    1.04    0.022
  27. BD (   1) C  10 - C  11        /261. BD*(   1) C  10 - H  30            0.58    1.04    0.022
  27. BD (   1) C  10 - C  11        /263. BD*(   1) C  11 - H  32            0.64    1.04    0.023
  28. BD (   1) C  10 - H  29        /111. RY*(   3) C   8                    0.53    1.35    0.024
  28. BD (   1) C  10 - H  29        /137. RY*(   2) C  11                    0.51    1.48    0.025
  28. BD (   1) C  10 - H  29        /255. BD*(   1) C   8 - O   9            5.11    0.78    0.056
  28. BD (   1) C  10 - H  29        /262. BD*(   1) C  11 - H  31            3.28    0.91    0.049
  29. BD (   1) C  10 - H  30        /109. RY*(   1) C   8                    0.63    1.24    0.025
  29. BD (   1) C  10 - H  30        /257. BD*(   1) C   8 - H  27            3.18    0.91    0.048
  29. BD (   1) C  10 - H  30        /264. BD*(   1) C  11 - H  33            3.28    0.91    0.049
  30. BD (   1) C  11 - H  31        /260. BD*(   1) C  10 - H  29            3.11    0.94    0.048
  31. BD (   1) C  11 - H  32        /256. BD*(   1) C   8 - C  10            3.40    0.89    0.049
  32. BD (   1) C  11 - H  33        /127. RY*(   1) C  10                    0.56    1.30    0.024
  32. BD (   1) C  11 - H  33        /261. BD*(   1) C  10 - H  30            3.06    0.94    0.048
  33. CR (   1) C   1                /145. RY*(   1) H  12                    0.62   10.48    0.072
  33. CR (   1) C   1                /149. RY*(   1) H  13                    0.63   10.48    0.072
  33. CR (   1) C   1                /153. RY*(   1) H  14                    0.62   10.48    0.072
  34. CR (   1) C   2                / 48. RY*(   3) C   1                    1.24   10.61    0.102
  34. CR (   1) C   2                / 64. RY*(   1) C   3                    0.69   10.88    0.077
  34. CR (   1) C   2                /157. RY*(   1) H  15                    0.59   10.46    0.070
  34. CR (   1) C   2                /161. RY*(   1) H  16                    0.59   10.46    0.070
  35. CR (   1) C   3                / 58. RY*(   4) C   2                    0.70   10.84    0.078
  35. CR (   1) C   3                / 75. RY*(   3) C   4                    0.64   10.99    0.075
  35. CR (   1) C   3                /165. RY*(   1) H  17                    0.64   10.51    0.073
  35. CR (   1) C   3                /169. RY*(   1) H  18                    0.59   10.46    0.070
  36. CR (   1) C   4                / 64. RY*(   1) C   3                    0.64   10.88    0.074
  36. CR (   1) C   4                / 67. RY*(   4) C   3                    0.54   10.97    0.069
  36. CR (   1) C   4                /173. RY*(   1) H  19                    0.57   10.46    0.069
  36. CR (   1) C   4                /177. RY*(   1) H  20                    0.58   10.47    0.070
  37. CR (   1) C   5                / 91. RY*(   1) C   6                    0.74   10.86    0.080
  37. CR (   1) C   5                /181. RY*(   1) H  21                    0.56   10.46    0.068
  37. CR (   1) C   5                /185. RY*(   1) H  22                    0.59   10.47    0.070
  38. CR (   1) C   6                / 84. RY*(   3) C   5                    0.65   10.98    0.075
  38. CR (   1) C   6                /101. RY*(   2) C   7                    0.65   10.87    0.075
  38. CR (   1) C   6                /189. RY*(   1) H  23                    0.58   10.47    0.070
  38. CR (   1) C   6                /193. RY*(   1) H  24                    0.72   10.51    0.077
  39. CR (   1) C   7                / 91. RY*(   1) C   6                    0.57   10.86    0.070
  39. CR (   1) C   7                /111. RY*(   3) C   8                    0.62   10.93    0.073
  39. CR (   1) C   7                /197. RY*(   1) H  25                    0.63   10.46    0.072
  39. CR (   1) C   7                /201. RY*(   1) H  26                    0.60   10.48    0.071
  40. CR (   1) C   8                /101. RY*(   2) C   7                    0.64   10.94    0.075
  40. CR (   1) C   8                /103. RY*(   4) C   7                    0.53   11.00    0.068
  40. CR (   1) C   8                /129. RY*(   3) C  10                    0.59   11.04    0.072
  40. CR (   1) C   8                /205. RY*(   1) H  27                    0.54   10.49    0.068
  40. CR (   1) C   8                /255. BD*(   1) C   8 - O   9            1.00   10.42    0.092
  41. CR (   1) O   9                /109. RY*(   1) C   8                    1.34   19.70    0.145
  41. CR (   1) O   9                /111. RY*(   3) C   8                    1.20   19.81    0.138
  42. CR (   1) C  10                /109. RY*(   1) C   8                    0.90   10.83    0.088
  42. CR (   1) C  10                /138. RY*(   3) C  11                    1.20   10.63    0.101
  42. CR (   1) C  10                /213. RY*(   1) H  29                    0.61   10.46    0.071
  42. CR (   1) C  10                /217. RY*(   1) H  30                    0.63   10.45    0.072
  43. CR (   1) C  11                /130. RY*(   4) C  10                    0.54   11.08    0.069
  43. CR (   1) C  11                /221. RY*(   1) H  31                    0.63   10.46    0.073
  43. CR (   1) C  11                /225. RY*(   1) H  32                    0.64   10.49    0.073
  43. CR (   1) C  11                /229. RY*(   1) H  33                    0.63   10.48    0.072
  44. LP (   1) O   9                /109. RY*(   1) C   8                    1.57    1.33    0.041
  44. LP (   1) O   9                /112. RY*(   4) C   8                    0.55    2.03    0.030
  44. LP (   1) O   9                /211. RY*(   3) H  28                    0.65    2.01    0.032
  44. LP (   1) O   9                /252. BD*(   1) C   7 - C   8            0.78    0.98    0.025
  44. LP (   1) O   9                /254. BD*(   1) C   7 - H  26            0.54    1.01    0.021
  44. LP (   1) O   9                /256. BD*(   1) C   8 - C  10            0.69    0.96    0.023
  44. LP (   1) O   9                /257. BD*(   1) C   8 - H  27            2.20    1.00    0.042
  45. LP (   2) O   9                /112. RY*(   4) C   8                    0.50    1.76    0.027
  45. LP (   2) O   9                /209. RY*(   1) H  28                    1.92    1.63    0.050
  45. LP (   2) O   9                /210. RY*(   2) H  28                    0.63    1.60    0.029
  45. LP (   2) O   9                /256. BD*(   1) C   8 - C  10            7.24    0.69    0.063
  45. LP (   2) O   9                /257. BD*(   1) C   8 - H  27            4.71    0.73    0.052
  45. LP (   2) O   9                /260. BD*(   1) C  10 - H  29            0.92    0.74    0.023


 Natural Bond Orbitals (Summary):

                                                            Principal Delocalizations
           NBO                        Occupancy    Energy   (geminal,vicinal,remote)
 ====================================================================================
 Molecular unit  1  (C10H22O)
     1. BD (   1) C   1 - C   2          1.98807    -0.58283  240(v),237(g),65(v),236(g)
                                                    238(g),239(g)
     2. BD (   1) C   1 - H  12          1.98901    -0.47368  239(v)
     3. BD (   1) C   1 - H  13          1.98901    -0.47370  238(v)
     4. BD (   1) C   1 - H  14          1.98878    -0.47451  237(v)
     5. BD (   1) C   2 - C   3          1.98044    -0.57612  243(v),236(v),240(g),46(v)
                                                    74(v),233(g),241(g),242(g)
                                                    238(g),239(g)
     6. BD (   1) C   2 - H  15          1.97754    -0.46315  235(v),241(v),64(v)
     7. BD (   1) C   2 - H  16          1.97734    -0.46313  242(v),234(v)
     8. BD (   1) C   3 - C   4          1.98036    -0.57485  233(v),247(v),82(v),237(g)
                                                    243(g),55(v),241(g),244(g)
                                                    242(g),245(g)
     9. BD (   1) C   3 - H  17          1.97690    -0.46249  238(v),244(v),73(v)
    10. BD (   1) C   3 - H  18          1.97734    -0.46095  245(v),239(v),56(v)
    11. BD (   1) C   4 - C   5          1.98047    -0.57483  249(v),237(v),246(g),240(g)
                                                    244(g),247(g),93(v),248(g)
                                                    245(g)
    12. BD (   1) C   4 - H  19          1.97783    -0.46102  246(v),241(v)
    13. BD (   1) C   4 - H  20          1.97755    -0.46155  242(v),248(v),64(v)
    14. BD (   1) C   5 - C   6          1.97986    -0.57392  252(v),244(v),73(v),249(g)
                                                    243(g),102(v),251(g),247(g)
                                                    250(g),248(g)
    15. BD (   1) C   5 - H  21          1.97822    -0.46101  240(v),251(v)
    16. BD (   1) C   5 - H  22          1.97730    -0.46093  250(v),245(v)
    17. BD (   1) C   6 - C   7          1.97903    -0.57653  243(v),256(v),252(g),246(g)
                                                    83(v),254(g),251(g),253(g)
                                                    109(v),250(g)
    18. BD (   1) C   6 - H  23          1.97731    -0.46042  253(v),248(v),100(v)
    19. BD (   1) C   6 - H  24          1.97568    -0.45844  254(v),247(v),100(v),82(v)
    20. BD (   1) C   7 - C   8          1.97325    -0.59012  259(v),246(v),258(v),256(g)
                                                    249(g),91(v),119(v),128(v)
                                                    257(g),254(g),253(g),127(v)
    21. BD (   1) C   7 - H  25          1.97540    -0.46393  257(v),250(v),255(v),111(v)
    22. BD (   1) C   7 - H  26          1.97499    -0.46885  255(v),251(v)
    23. BD (   1) C   8 - O   9          1.99148    -0.81464  254(v),260(v)
    24. BD (   1) C   8 - C  10          1.97879    -0.59143  249(v),263(v),252(g),136(v)
                                                    259(g),101(v),118(v),260(g)
                                                    261(g),257(g)
    25. BD (   1) C   8 - H  27          1.97574    -0.47979  253(v),261(v),128(v)
    26. BD (   1) O   9 - H  28          1.98817    -0.69142  252(v),109(v),113(v)
    27. BD (   1) C  10 - C  11          1.98822    -0.59425  252(v),256(g),263(g),260(g)
                                                    111(v),261(g),110(v)
    28. BD (   1) C  10 - H  29          1.97357    -0.47429  255(v),262(v),111(v),137(v)
    29. BD (   1) C  10 - H  30          1.97636    -0.47076  264(v),257(v),109(v)
    30. BD (   1) C  11 - H  31          1.98846    -0.48854  260(v)
    31. BD (   1) C  11 - H  32          1.98794    -0.48565  256(v)
    32. BD (   1) C  11 - H  33          1.98944    -0.48690  261(v),127(v)
    33. CR (   1) C   1                  1.99925   -10.05636  149(v),145(v),153(v)
    34. CR (   1) C   2                  1.99914   -10.05354  48(v),64(v),157(v),161(v)
    35. CR (   1) C   3                  1.99912   -10.04724  58(v),75(v),165(v),169(v)
    36. CR (   1) C   4                  1.99912   -10.04920  64(v),177(v),173(v),67(v)
    37. CR (   1) C   5                  1.99912   -10.04901  91(v),185(v),181(v)
    38. CR (   1) C   6                  1.99912   -10.04417  193(v),101(v),84(v),189(v)
    39. CR (   1) C   7                  1.99909   -10.04748  197(v),111(v),201(v),91(v)
    40. CR (   1) C   8                  1.99893   -10.11311  255(g),101(v),129(v),205(v)
                                                    103(v)
    41. CR (   1) O   9                  1.99974   -18.93450  109(v),111(v)
    42. CR (   1) C  10                  1.99909   -10.05748  138(v),109(v),217(v),213(v)
    43. CR (   1) C  11                  1.99925   -10.06817  225(v),221(v),229(v),130(v)
    44. LP (   1) O   9                  1.97801    -0.55895  257(v),109(v),252(v),256(v)
                                                    211(v),112(v),254(r)
    45. LP (   2) O   9                  1.95375    -0.28840  256(v),257(v),209(v),260(r)
                                                    210(v),112(v)
    46. RY*(   1) C   1                  0.00316     0.82151   
    47. RY*(   2) C   1                  0.00146     1.01580   
    48. RY*(   3) C   1                  0.00038     0.55458   
    49. RY*(   4) C   1                  0.00014     1.11910   
    50. RY*(   5) C   1                  0.00001     2.02641   
    51. RY*(   6) C   1                  0.00000     2.16431   
    52. RY*(   7) C   1                  0.00000     1.97322   
    53. RY*(   8) C   1                  0.00001     2.07995   
    54. RY*(   9) C   1                  0.00001     2.25480   
    55. RY*(   1) C   2                  0.00327     0.87818   
    56. RY*(   2) C   2                  0.00299     1.00704   
    57. RY*(   3) C   2                  0.00106     0.99752   
    58. RY*(   4) C   2                  0.00033     0.79050   
    59. RY*(   5) C   2                  0.00034     2.04193   
    60. RY*(   6) C   2                  0.00013     1.84717   
    61. RY*(   7) C   2                  0.00008     2.14817   
    62. RY*(   8) C   2                  0.00000     2.20297   
    63. RY*(   9) C   2                  0.00000     2.21914   
    64. RY*(   1) C   3                  0.00357     0.83020   
    65. RY*(   2) C   3                  0.00325     0.95005   
    66. RY*(   3) C   3                  0.00298     1.00811   
    67. RY*(   4) C   3                  0.00038     0.92132   
    68. RY*(   5) C   3                  0.00035     1.86871   
    69. RY*(   6) C   3                  0.00016     2.12281   
    70. RY*(   7) C   3                  0.00008     2.20270   
    71. RY*(   8) C   3                  0.00001     2.20925   
    72. RY*(   9) C   3                  0.00001     2.23087   
    73. RY*(   1) C   4                  0.00482     0.97650   
    74. RY*(   2) C   4                  0.00328     0.89913   
    75. RY*(   3) C   4                  0.00120     0.94020   
    76. RY*(   4) C   4                  0.00060     1.19912   
    77. RY*(   5) C   4                  0.00023     1.75973   
    78. RY*(   6) C   4                  0.00014     1.91378   
    79. RY*(   7) C   4                  0.00008     2.18334   
    80. RY*(   8) C   4                  0.00001     2.22234   
    81. RY*(   9) C   4                  0.00002     2.27949   
    82. RY*(   1) C   5                  0.00483     0.98010   
    83. RY*(   2) C   5                  0.00322     0.90753   
    84. RY*(   3) C   5                  0.00121     0.93385   
    85. RY*(   4) C   5                  0.00060     1.22513   
    86. RY*(   5) C   5                  0.00023     1.74959   
    87. RY*(   6) C   5                  0.00013     1.92517   
    88. RY*(   7) C   5                  0.00009     2.17716   
    89. RY*(   8) C   5                  0.00002     2.31015   
    90. RY*(   9) C   5                  0.00001     2.19010   
    91. RY*(   1) C   6                  0.00464     0.81422   
    92. RY*(   2) C   6                  0.00346     0.99295   
    93. RY*(   3) C   6                  0.00316     0.94043   
    94. RY*(   4) C   6                  0.00039     1.31438   
    95. RY*(   5) C   6                  0.00034     1.56397   
    96. RY*(   6) C   6                  0.00016     2.13563   
    97. RY*(   7) C   6                  0.00010     2.25072   
    98. RY*(   8) C   6                  0.00001     2.20284   
    99. RY*(   9) C   6                  0.00001     2.26967   
   100. RY*(   1) C   7                  0.00486     0.93476   
   101. RY*(   2) C   7                  0.00348     0.82498   
   102. RY*(   3) C   7                  0.00319     0.93148   
   103. RY*(   4) C   7                  0.00093     0.88981   
   104. RY*(   5) C   7                  0.00027     2.06559   
   105. RY*(   6) C   7                  0.00016     2.10664   
   106. RY*(   7) C   7                  0.00009     2.25329   
   107. RY*(   8) C   7                  0.00004     2.28451   
   108. RY*(   9) C   7                  0.00001     2.15992   
   109. RY*(   1) C   8                  0.00581     0.77006   
   110. RY*(   2) C   8                  0.00369     1.01641   
   111. RY*(   3) C   8                  0.00283     0.88003   
   112. RY*(   4) C   8                  0.00210     1.47217   
   113. RY*(   5) C   8                  0.00140     2.07953   
   114. RY*(   6) C   8                  0.00074     2.04843   
   115. RY*(   7) C   8                  0.00029     1.61098   
   116. RY*(   8) C   8                  0.00023     2.09500   
   117. RY*(   9) C   8                  0.00010     2.10530   
   118. RY*(   1) O   9                  0.00197     1.16843   
   119. RY*(   2) O   9                  0.00162     1.42593   
   120. RY*(   3) O   9                  0.00035     1.60635   
   121. RY*(   4) O   9                  0.00005     1.40778   
   122. RY*(   5) O   9                  0.00002     2.81751   
   123. RY*(   6) O   9                  0.00000     2.92711   
   124. RY*(   7) O   9                  0.00001     2.82509   
   125. RY*(   8) O   9                  0.00000     2.93664   
   126. RY*(   9) O   9                  0.00000     2.72564   
   127. RY*(   1) C  10                  0.00365     0.81229   
   128. RY*(   2) C  10                  0.00338     0.93050   
   129. RY*(   3) C  10                  0.00109     0.92540   
   130. RY*(   4) C  10                  0.00091     1.01676   
   131. RY*(   5) C  10                  0.00023     1.94489   
   132. RY*(   6) C  10                  0.00015     1.91944   
   133. RY*(   7) C  10                  0.00012     2.25072   
   134. RY*(   8) C  10                  0.00003     2.18916   
   135. RY*(   9) C  10                  0.00000     2.12683   
   136. RY*(   1) C  11                  0.00432     0.75083   
   137. RY*(   2) C  11                  0.00149     1.01050   
   138. RY*(   3) C  11                  0.00040     0.57415   
   139. RY*(   4) C  11                  0.00019     1.38742   
   140. RY*(   5) C  11                  0.00004     1.85763   
   141. RY*(   6) C  11                  0.00001     2.10818   
   142. RY*(   7) C  11                  0.00000     2.08430   
   143. RY*(   8) C  11                  0.00000     1.99478   
   144. RY*(   9) C  11                  0.00001     2.16478   
   145. RY*(   1) H  12                  0.00182     0.42399   
   146. RY*(   2) H  12                  0.00021     1.79690   
   147. RY*(   3) H  12                  0.00013     1.78738   
   148. RY*(   4) H  12                  0.00004     2.27344   
   149. RY*(   1) H  13                  0.00180     0.42747   
   150. RY*(   2) H  13                  0.00021     1.79712   
   151. RY*(   3) H  13                  0.00013     1.78963   
   152. RY*(   4) H  13                  0.00003     2.27408   
   153. RY*(   1) H  14                  0.00144     0.42817   
   154. RY*(   2) H  14                  0.00021     1.78967   
   155. RY*(   3) H  14                  0.00013     1.79611   
   156. RY*(   4) H  14                  0.00003     2.25637   
   157. RY*(   1) H  15                  0.00285     0.40209   
   158. RY*(   2) H  15                  0.00019     1.82866   
   159. RY*(   3) H  15                  0.00013     1.81917   
   160. RY*(   4) H  15                  0.00004     2.33527   
   161. RY*(   1) H  16                  0.00283     0.40175   
   162. RY*(   2) H  16                  0.00019     1.82752   
   163. RY*(   3) H  16                  0.00013     1.81923   
   164. RY*(   4) H  16                  0.00004     2.33459   
   165. RY*(   1) H  17                  0.00262     0.46395   
   166. RY*(   2) H  17                  0.00019     1.84239   
   167. RY*(   3) H  17                  0.00014     1.87921   
   168. RY*(   4) H  17                  0.00005     2.35973   
   169. RY*(   1) H  18                  0.00298     0.41639   
   170. RY*(   2) H  18                  0.00019     1.83613   
   171. RY*(   3) H  18                  0.00012     1.86205   
   172. RY*(   4) H  18                  0.00004     2.34391   
   173. RY*(   1) H  19                  0.00259     0.41013   
   174. RY*(   2) H  19                  0.00019     1.85035   
   175. RY*(   3) H  19                  0.00012     1.85685   
   176. RY*(   4) H  19                  0.00004     2.34231   
   177. RY*(   1) H  20                  0.00291     0.41762   
   178. RY*(   2) H  20                  0.00019     1.87689   
   179. RY*(   3) H  20                  0.00013     1.84024   
   180. RY*(   4) H  20                  0.00004     2.33813   
   181. RY*(   1) H  21                  0.00261     0.40904   
   182. RY*(   2) H  21                  0.00019     1.85209   
   183. RY*(   3) H  21                  0.00013     1.85853   
   184. RY*(   4) H  21                  0.00004     2.34338   
   185. RY*(   1) H  22                  0.00286     0.42069   
   186. RY*(   2) H  22                  0.00019     1.87678   
   187. RY*(   3) H  22                  0.00013     1.84616   
   188. RY*(   4) H  22                  0.00004     2.34091   
   189. RY*(   1) H  23                  0.00292     0.42196   
   190. RY*(   2) H  23                  0.00019     1.85376   
   191. RY*(   3) H  23                  0.00013     1.87872   
   192. RY*(   4) H  23                  0.00004     2.33873   
   193. RY*(   1) H  24                  0.00371     0.46988   
   194. RY*(   2) H  24                  0.00019     1.86979   
   195. RY*(   3) H  24                  0.00016     1.88497   
   196. RY*(   4) H  24                  0.00006     2.39545   
   197. RY*(   1) H  25                  0.00382     0.41661   
   198. RY*(   2) H  25                  0.00017     1.90319   
   199. RY*(   3) H  25                  0.00013     1.89875   
   200. RY*(   4) H  25                  0.00004     2.34151   
   201. RY*(   1) H  26                  0.00229     0.42929   
   202. RY*(   2) H  26                  0.00020     1.84762   
   203. RY*(   3) H  26                  0.00013     1.89153   
   204. RY*(   4) H  26                  0.00004     2.32879   
   205. RY*(   1) H  27                  0.00391     0.38173   
   206. RY*(   2) H  27                  0.00017     1.92358   
   207. RY*(   3) H  27                  0.00010     1.97145   
   208. RY*(   4) H  27                  0.00003     2.24942   
   209. RY*(   1) H  28                  0.00185     1.34077   
   210. RY*(   2) H  28                  0.00141     1.31602   
   211. RY*(   3) H  28                  0.00076     1.45409   
   212. RY*(   4) H  28                  0.00002     2.26400   
   213. RY*(   1) H  29                  0.00269     0.39987   
   214. RY*(   2) H  29                  0.00019     1.85605   
   215. RY*(   3) H  29                  0.00013     1.80864   
   216. RY*(   4) H  29                  0.00004     2.32527   
   217. RY*(   1) H  30                  0.00388     0.39522   
   218. RY*(   2) H  30                  0.00016     1.87211   
   219. RY*(   3) H  30                  0.00013     1.83260   
   220. RY*(   4) H  30                  0.00004     2.31941   
   221. RY*(   1) H  31                  0.00355     0.39125   
   222. RY*(   2) H  31                  0.00023     1.79090   
   223. RY*(   3) H  31                  0.00016     1.73442   
   224. RY*(   4) H  31                  0.00006     2.34169   
   225. RY*(   1) H  32                  0.00130     0.42339   
   226. RY*(   2) H  32                  0.00021     1.79149   
   227. RY*(   3) H  32                  0.00012     1.78983   
   228. RY*(   4) H  32                  0.00003     2.24173   
   229. RY*(   1) H  33                  0.00195     0.40923   
   230. RY*(   2) H  33                  0.00021     1.78757   
   231. RY*(   3) H  33                  0.00014     1.76918   
   232. RY*(   4) H  33                  0.00004     2.26732   
   233. BD*(   1) C   1 - C   2          0.00725     0.41591   
   234. BD*(   1) C   1 - H  12          0.00914     0.45246   
   235. BD*(   1) C   1 - H  13          0.00912     0.45253   
   236. BD*(   1) C   1 - H  14          0.00556     0.45851   
   237. BD*(   1) C   2 - C   3          0.01490     0.42009   
   238. BD*(   1) C   2 - H  15          0.01772     0.45580   
   239. BD*(   1) C   2 - H  16          0.01758     0.45570   
   240. BD*(   1) C   3 - C   4          0.01589     0.41975   
   241. BD*(   1) C   3 - H  17          0.01789     0.45890   
   242. BD*(   1) C   3 - H  18          0.01841     0.45197   
   243. BD*(   1) C   4 - C   5          0.01302     0.42253   
   244. BD*(   1) C   4 - H  19          0.01488     0.45724   
   245. BD*(   1) C   4 - H  20          0.01834     0.45118   
   246. BD*(   1) C   5 - C   6          0.01544     0.42172   
   247. BD*(   1) C   5 - H  21          0.01516     0.45651   
   248. BD*(   1) C   5 - H  22          0.01818     0.45245   
   249. BD*(   1) C   6 - C   7          0.01317     0.42481   
   250. BD*(   1) C   6 - H  23          0.01818     0.44933   
   251. BD*(   1) C   6 - H  24          0.01794     0.47330   
   252. BD*(   1) C   7 - C   8          0.02373     0.41682   
   253. BD*(   1) C   7 - H  25          0.01925     0.44977   
   254. BD*(   1) C   7 - H  26          0.01456     0.44949   
   255. BD*(   1) C   8 - O   9          0.03058     0.30608   
   256. BD*(   1) C   8 - C  10          0.03404     0.40422   
   257. BD*(   1) C   8 - H  27          0.03758     0.44050   
   258. BD*(   1) O   9 - H  28          0.00677     0.44000   
   259. BD*(   1) C  10 - C  11          0.00786     0.40466   
   260. BD*(   1) C  10 - H  29          0.01509     0.44740   
   261. BD*(   1) C  10 - H  30          0.01784     0.45073   
   262. BD*(   1) C  11 - H  31          0.01037     0.43863   
   263. BD*(   1) C  11 - H  32          0.00593     0.45055   
   264. BD*(   1) C  11 - H  33          0.00954     0.43880   
       -------------------------------
              Total Lewis   89.31259  ( 99.2362%)
        Valence non-Lewis    0.51091  (  0.5677%)
        Rydberg non-Lewis    0.17650  (  0.1961%)
       -------------------------------
            Total unit  1   90.00000  (100.0000%)
           Charge unit  1    0.00000
 Unable to Open any file for archive entry.
 1\1\GINC-COMPUTE-1-13\SP\RB3LYP\def2SVP\C10H22O1\ZAHRT2\08-Jan-2021\0\
 \# b3lyp/def2svp geom=NewRedundant pop=NBO\\50\\0,1\C,0,4.9284316229,-
 0.7757324221,1.3030468546\C,0,4.2322913874,-0.6640295411,-0.0523799182
 \C,0,2.8396575001,-0.0367475561,0.0304045023\C,0,2.138421633,0.0751898
 172,-1.3250989226\C,0,0.7654836063,0.7540532459,-1.2799078309\C,0,-0.2
 947231422,-0.0102303793,-0.4851903861\C,0,-1.6650548447,0.6649931282,-
 0.503085277\C,0,-2.710918249,-0.04882638,0.3462761483\O,0,-2.241266577
 9,-0.0258117863,1.6895899284\C,0,-4.0973667776,0.5935128342,0.22667128
 18\C,0,-5.1642042876,-0.086552867,1.0829384737\H,0,5.0548182065,0.2158
 530685,1.7690338894\H,0,4.341235802,-1.3938493315,2.0026790614\H,0,5.9
 27258239,-1.2315195074,1.2123936658\H,0,4.857851954,-0.0698639558,-0.7
 431178272\H,0,4.1504016141,-1.6663633783,-0.5107391773\H,0,2.220337277
 9,-0.628865748,0.726617144\H,0,2.9185300497,0.969807492,0.4823430565\H
 ,0,2.7927114069,0.634033795,-2.0178091656\H,0,2.0310091417,-0.93499660
 45,-1.7624630176\H,0,0.4035979813,0.8999798381,-2.3136554012\H,0,0.875
 1779751,1.7687603052,-0.8542019441\H,0,-0.3862314353,-1.0350214839,-0.
 8918844021\H,0,0.0163085586,-0.1239070575,0.564460821\H,0,-1.572924953
 4,1.7002759588,-0.1286239158\H,0,-2.0399636346,0.7373392099,-1.5389615
 21\H,0,-2.7849413355,-1.1013747864,-0.0052612566\H,0,-2.7893517502,-0.
 6199512614,2.2157069588\H,0,-4.4013810573,0.5720107761,-0.8341469016\H
 ,0,-4.0100931877,1.6564069345,0.5114776499\H,0,-4.9113172328,-0.028068
 123,2.1546080484\H,0,-6.1479689813,0.3913525045,0.9581159005\H,0,-5.27
 58165095,-1.1518567386,0.8173863624\\Version=ES64L-G16RevC.01\State=1-
 A\HF=-469.2123794\RMSD=5.155e-09\Dipole=-0.5137336,-0.294779,-0.104569
 6\Quadrupole=2.2807288,-0.8563642,-1.4243646,1.7797993,-0.9674314,-1.3
 469198\PG=C01 [X(C10H22O1)]\\@
 The archive entry for this job was punched.


 In the beginning there was nothing, which exploded.
 File lengths (MBytes):  RWF=     43 Int=      0 D2E=      0 Chk=      5 Scr=      1
 Normal termination of Gaussian 16
