# Supplementary material for: Machine-Learning-Guided Discovery of Electrochemical Reactions
Source: J Am Chem Soc. 2022 Dec 2;144(49):22599–610. doi: 10.1021/jacs.2c08997 (PMC9756344; doi:10.1021/jacs.2c08997)
Supplement: Supplementary file 3 — ja2c08997_si_003.zip [file ja2c08997_si_003.zip › Oxidation Site Selectivity/Nlogs_notimes/53.log]

 Entering Gaussian System, Link 0=g16
 Input=53.com
 Output=53.log
 Initial command:
  
 Copyright (c) 1988-2019, Gaussian, Inc.  All Rights Reserved.
  
 This is part of the Gaussian(R) 16 program.  It is based on
 the Gaussian(R) 09 system (copyright 2009, Gaussian, Inc.),
 the Gaussian(R) 03 system (copyright 2003, Gaussian, Inc.),
 the Gaussian(R) 98 system (copyright 1998, Gaussian, Inc.),
 the Gaussian(R) 94 system (copyright 1995, Gaussian, Inc.),
 the Gaussian 92(TM) system (copyright 1992, Gaussian, Inc.),
 the Gaussian 90(TM) system (copyright 1990, Gaussian, Inc.),
 the Gaussian 88(TM) system (copyright 1988, Gaussian, Inc.),
 the Gaussian 86(TM) system (copyright 1986, Carnegie Mellon
 University), and the Gaussian 82(TM) system (copyright 1983,
 Carnegie Mellon University). Gaussian is a federally registered
 trademark of Gaussian, Inc.
  
 This software contains proprietary and confidential information,
 including trade secrets, belonging to Gaussian, Inc.
  
 This software is provided under written license and may be
 used, copied, transmitted, or stored only in accord with that
 written license.
  
 The following legend is applicable only to US Government
 contracts under FAR:
  
                    RESTRICTED RIGHTS LEGEND
  
 Use, reproduction and disclosure by the US Government is
 subject to restrictions as set forth in subparagraphs (a)
 and (c) of the Commercial Computer Software - Restricted
 Rights clause in FAR 52.227-19.
  
 Gaussian, Inc.
 340 Quinnipiac St., Bldg. 40, Wallingford CT 06492
  
  
 ---------------------------------------------------------------
 Warning -- This program may not be used in any manner that
 competes with the business of Gaussian, Inc. or will provide
 assistance to any competitor of Gaussian, Inc.  The licensee
 of this program is prohibited from giving any competitor of
 Gaussian, Inc. access to this program.  By using this program,
 the user acknowledges that Gaussian, Inc. is engaged in the
 business of creating and licensing software in the field of
 computational chemistry and represents and warrants to the
 licensee that it is not a competitor of Gaussian, Inc. and that
 it will not use this program in any manner prohibited above.
 ---------------------------------------------------------------
  

 Cite this work as:
 Gaussian 16, Revision C.01,
 M. J. Frisch, G. W. Trucks, H. B. Schlegel, G. E. Scuseria, 
 M. A. Robb, J. R. Cheeseman, G. Scalmani, V. Barone, 
 G. A. Petersson, H. Nakatsuji, X. Li, M. Caricato, A. V. Marenich, 
 J. Bloino, B. G. Janesko, R. Gomperts, B. Mennucci, H. P. Hratchian, 
 J. V. Ortiz, A. F. Izmaylov, J. L. Sonnenberg, D. Williams-Young, 
 F. Ding, F. Lipparini, F. Egidi, J. Goings, B. Peng, A. Petrone, 
 T. Henderson, D. Ranasinghe, V. G. Zakrzewski, J. Gao, N. Rega, 
 G. Zheng, W. Liang, M. Hada, M. Ehara, K. Toyota, R. Fukuda, 
 J. Hasegawa, M. Ishida, T. Nakajima, Y. Honda, O. Kitao, H. Nakai, 
 T. Vreven, K. Throssell, J. A. Montgomery, Jr., J. E. Peralta, 
 F. Ogliaro, M. J. Bearpark, J. J. Heyd, E. N. Brothers, K. N. Kudin, 
 V. N. Staroverov, T. A. Keith, R. Kobayashi, J. Normand, 
 K. Raghavachari, A. P. Rendell, J. C. Burant, S. S. Iyengar, 
 J. Tomasi, M. Cossi, J. M. Millam, M. Klene, C. Adamo, R. Cammi, 
 J. W. Ochterski, R. L. Martin, K. Morokuma, O. Farkas, 
 J. B. Foresman, and D. J. Fox, Gaussian, Inc., Wallingford CT, 2019.
 
 ******************************************
 Gaussian 16:  ES64L-G16RevC.01  3-Jul-2019
                 8-Jan-2021 
 ******************************************
 %nprocshared=16
 Will use up to   16 processors via shared memory.
 %mem=7GB
 -----------------------------------------
 # b3lyp/def2svp geom=NewRedundant pop=NBO
 -----------------------------------------
 1/29=4000,38=1,172=1/1;
 2/12=2,17=6,18=5,40=1/2;
 3/5=43,7=101,11=2,25=1,30=1,74=-5/1,2,3;
 4//1;
 5/5=2,38=5/2;
 6/7=2,8=2,9=2,10=2,28=1,40=1/1,7;
 99/5=1,9=1/99;
 --
 53
 --
 Symbolic Z-matrix:
 Charge =  0 Multiplicity = 1
 C                     4.63673   0.23784   0.11154 
 C                     3.35639  -0.54998  -0.16091 
 C                     2.08393   0.28085   0.01261 
 C                     0.79697  -0.49882  -0.25667 
 C                    -0.47001   0.33971  -0.09192 
 C                    -1.74996  -0.45212  -0.35854 
 C                    -3.0062    0.40454  -0.23063 
 O                    -2.92879   1.42219  -1.20018 
 C                    -4.29126  -0.40815  -0.45461 
 Cl                   -4.4907   -1.70255   0.76426 
 Cl                   -5.72349   0.70165  -0.41506 
 H                     5.53483  -0.38584  -0.02175 
 H                     4.72572   1.1013   -0.56872 
 H                     4.65215   0.6295    1.1424 
 H                     3.3839   -0.95934  -1.187 
 H                     3.31033  -1.42692   0.51 
 H                     2.05389   0.69208   1.03874 
 H                     2.12515   1.15794  -0.65935 
 H                     0.82891  -0.91285  -1.28133 
 H                     0.75075  -1.37362   0.41817 
 H                    -0.50672   0.75376   0.93242 
 H                    -0.43832   1.20608  -0.77181 
 H                    -1.72364  -0.87111  -1.38009 
 H                    -1.82251  -1.30037   0.3383 
 H                    -3.06576   0.82097   0.79555 
 H                    -3.72336   1.96966  -1.1197 
 H                    -4.29895  -0.87637  -1.44563 
 
                          Input orientation:                          
 ---------------------------------------------------------------------
 Center     Atomic      Atomic             Coordinates (Angstroms)
 Number     Number       Type             X           Y           Z
 ---------------------------------------------------------------------
      1          6           0        4.636727    0.237837    0.111544
      2          6           0        3.356395   -0.549982   -0.160914
      3          6           0        2.083932    0.280850    0.012611
      4          6           0        0.796973   -0.498817   -0.256671
      5          6           0       -0.470006    0.339706   -0.091919
      6          6           0       -1.749960   -0.452123   -0.358543
      7          6           0       -3.006197    0.404538   -0.230629
      8          8           0       -2.928785    1.422189   -1.200181
      9          6           0       -4.291257   -0.408151   -0.454610
     10         17           0       -4.490702   -1.702551    0.764260
     11         17           0       -5.723487    0.701646   -0.415058
     12          1           0        5.534831   -0.385842   -0.021748
     13          1           0        4.725723    1.101303   -0.568718
     14          1           0        4.652149    0.629497    1.142403
     15          1           0        3.383896   -0.959342   -1.187005
     16          1           0        3.310334   -1.426921    0.510002
     17          1           0        2.053890    0.692085    1.038741
     18          1           0        2.125147    1.157943   -0.659351
     19          1           0        0.828907   -0.912855   -1.281327
     20          1           0        0.750748   -1.373623    0.418172
     21          1           0       -0.506723    0.753757    0.932418
     22          1           0       -0.438318    1.206084   -0.771812
     23          1           0       -1.723637   -0.871109   -1.380089
     24          1           0       -1.822506   -1.300373    0.338302
     25          1           0       -3.065763    0.820967    0.795550
     26          1           0       -3.723362    1.969659   -1.119701
     27          1           0       -4.298949   -0.876371   -1.445633
 ---------------------------------------------------------------------
                    Distance matrix (angstroms):
                    1          2          3          4          5
     1  C    0.000000
     2  C    1.527790   0.000000
     3  C    2.555073   1.529560   0.000000
     4  C    3.927080   2.561724   1.528613   0.000000
     5  C    5.111800   3.929077   2.556754   1.528234   0.000000
     6  C    6.441024   5.111114   3.920935   2.549397   1.528516
     7  C    7.652395   6.434169   5.097438   3.909070   2.540808
     8  O    7.769188   6.668809   5.282126   4.296713   2.906132
     9  C    8.969210   7.654603   6.429313   5.092886   3.910600
    10  Cl   9.354203   7.985067   6.908305   5.518223   4.590191
    11  Cl  10.383952   9.169264   7.830438   6.631937   5.275839
    12  H    1.101515   2.189040   3.514877   4.745024   6.048919
    13  H    1.102837   2.183599   2.826685   4.253568   5.272852
    14  H    1.102863   2.183755   2.827317   4.253574   5.276742
    15  H    2.165422   1.105077   2.160338   2.787432   4.211805
    16  H    2.165527   1.105112   2.160542   2.786781   4.215952
    17  H    2.781561   2.162965   1.105874   2.162448   2.787941
    18  H    2.783686   2.163659   1.105678   2.161262   2.779624
    19  H    4.214697   2.788403   2.162011   1.105606   2.161197
    20  H    4.218016   2.793406   2.163132   1.105819   2.164701
    21  H    5.234031   4.221230   2.789477   2.163908   1.105465
    22  H    5.241555   4.225732   2.798772   2.167488   1.101758
    23  H    6.626384   5.234142   4.214761   2.784627   2.167267
    24  H    6.643734   5.256740   4.226890   2.803240   2.168918
    25  H    7.754757   6.636146   5.236801   4.215415   2.785169
    26  H    8.625907   7.575673   6.152957   5.222224   3.781191
    27  H    9.138521   7.769254   6.648820   5.246388   4.239361
                    6          7          8          9         10
     6  C    0.000000
     7  C    1.525897   0.000000
     8  O    2.368761   1.407705   0.000000
     9  C    2.543493   1.536884   2.400489   0.000000
    10  Cl   3.214954   2.762859   4.007819   1.789105   0.000000
    11  Cl   4.138030   2.739699   2.990979   1.812317   2.948001
    12  H    7.292874   8.580064   8.734442   9.835644  10.142133
    13  H    6.662715   7.770609   7.687211   9.143162   9.725272
    14  H    6.664064   7.783707   7.974122   9.143943   9.443155
    15  H    5.224949   6.603644   6.746985   7.729696   8.146723
    16  H    5.226009   6.618258   7.068858   7.729978   7.810044
    17  H    4.210806   5.224793   5.511159   6.610712   6.974332
    18  H    4.207048   5.204047   5.089651   6.607935   7.347010
    19  H    2.777473   4.188975   4.424846   5.210976   5.753807
    20  H    2.775966   4.206832   4.896386   5.207274   5.263152
    21  H    2.160177   2.778849   3.295628   4.194827   4.683355
    22  H    2.154263   2.743967   2.536262   4.189453   5.219339
    23  H    1.104445   2.143243   2.596914   2.768305   3.598080
    24  H    1.100174   2.152098   3.317095   2.742171   2.731750
    25  H    2.164262   1.109056   2.088821   2.139034   2.898202
    26  H    3.215386   1.937622   0.968273   2.533541   4.198005
    27  H    2.803408   2.188189   2.687186   1.096091   2.367059
                   11         12         13         14         15
    11  Cl   0.000000
    12  H   11.317555   0.000000
    13  H   10.457979   1.779167   0.000000
    14  H   10.492127   1.779126   1.776500   0.000000
    15  H    9.289737   2.512618   2.535554   3.091766   0.000000
    16  H    9.327189   2.512965   3.091744   2.535598   1.761781
    17  H    7.912093   3.795196   3.144849   2.601080   3.074097
    18  H    7.865681   3.796809   2.602772   3.148224   2.519080
    19  H    6.803742   4.900000   4.444076   4.782311   2.557152
    20  H    6.849579   4.904762   4.785357   4.444990   3.111541
    21  H    5.388231   6.221696   5.454603   5.164639   4.750114
    22  H    5.321160   6.226985   5.169095   5.468961   4.412570
    23  H    4.404956   7.400402   6.792863   7.018935   5.111943
    24  H    4.448964   7.422696   7.033494   6.803833   5.435944
    25  H    2.922893   8.723221   7.914990   7.728075   6.978404
    26  H    2.470805   9.616030   8.511443   8.778516   7.687438
    27  H    2.362526   9.948432   9.280349   9.438629   7.687644
                   16         17         18         19         20
    16  H    0.000000
    17  H    2.519604   0.000000
    18  H    3.074667   1.762277   0.000000
    19  H    3.103321   3.075569   2.520971   0.000000
    20  H    2.561787   2.520007   3.075525   1.762587   0.000000
    21  H    4.416301   2.563561   3.102230   3.076064   2.524169
    22  H    4.756906   3.123043   2.566382   2.520985   3.079745
    23  H    5.405760   4.750161   4.410176   2.554796   3.099814
    24  H    5.137270   4.414402   4.756321   3.131032   2.575535
    25  H    6.766768   5.127046   5.401466   4.742153   4.418642
    26  H    7.979071   6.298231   5.922488   5.390563   5.793121
    27  H    7.875836   6.999337   6.784222   5.130617   5.405596
                   21         22         23         24         25
    21  H    0.000000
    22  H    1.764562   0.000000
    23  H    3.077135   2.517296   0.000000
    24  H    2.510718   3.070937   1.773954   0.000000
    25  H    2.563579   3.083571   3.065588   2.500969   0.000000
    26  H    4.004545   3.390515   3.483771   4.053657   2.328115
    27  H    4.763761   4.437919   2.576151   3.081391   3.069952
                   26         27
    26  H    0.000000
    27  H    2.921885   0.000000
 Stoichiometry    C8H16Cl2O
 Framework group  C1[X(C8H16Cl2O)]
 Deg. of freedom    75
 Full point group                 C1      NOp   1
 Largest Abelian subgroup         C1      NOp   1
 Largest concise Abelian subgroup C1      NOp   1
                         Standard orientation:                         
 ---------------------------------------------------------------------
 Center     Atomic      Atomic             Coordinates (Angstroms)
 Number     Number       Type             X           Y           Z
 ---------------------------------------------------------------------
      1          6           0        6.313547   -0.143826   -0.283832
      2          6           0        5.021499    0.440270    0.285015
      3          6           0        3.760542   -0.240732   -0.249565
      4          6           0        2.461994    0.337355    0.312794
      5          6           0        1.206519   -0.354350   -0.217139
      6          6           0       -0.085137    0.235891    0.348196
      7          6           0       -1.330037   -0.488067   -0.156254
      8          8           0       -1.250782   -1.825000    0.277292
      9          6           0       -2.626605    0.139431    0.379628
     10         17           0       -2.828529    1.833117   -0.160324
     11         17           0       -4.045459   -0.851988   -0.157438
     12          1           0        7.202990    0.365726    0.119382
     13          1           0        6.405556   -1.216316   -0.043942
     14          1           0        6.343999   -0.049651   -1.382245
     15          1           0        5.033810    0.364369    1.387414
     16          1           0        4.972169    1.521105    0.059998
     17          1           0        3.745712   -0.166519   -1.352847
     18          1           0        3.805017   -1.322189   -0.023739
     19          1           0        2.478698    0.266317    1.415989
     20          1           0        2.412565    1.417970    0.083310
     21          1           0        1.185030   -0.283491   -1.320121
     22          1           0        1.241265   -1.429647    0.020342
     23          1           0       -0.074069    0.170627    1.450656
     24          1           0       -0.160354    1.301960    0.087001
     25          1           0       -1.374327   -0.418688   -1.262252
     26          1           0       -2.038129   -2.288162   -0.043830
     27          1           0       -2.649804    0.131563    1.475445
 ---------------------------------------------------------------------
 Rotational constants (GHZ):           2.0242305           0.2216807           0.2040382
 Standard basis: def2SVP (5D, 7F)
 There are   253 symmetry adapted cartesian basis functions of A   symmetry.
 There are   242 symmetry adapted basis functions of A   symmetry.
   242 basis functions,   411 primitive gaussians,   253 cartesian basis functions
    53 alpha electrons       53 beta electrons
       nuclear repulsion energy       795.0168750256 Hartrees.
 NAtoms=   27 NActive=   27 NUniq=   27 SFac= 1.00D+00 NAtFMM=   60 NAOKFM=F Big=F
 Integral buffers will be    131072 words long.
 Raffenetti 2 integral format.
 Two-electron integral symmetry is turned on.
 One-electron integrals computed using PRISM.
   1 Symmetry operations used in ECPInt.
 ECPInt:  NShTT=    7021 NPrTT=   25411 LenC2=    6313 LenP2D=   16880.
 LDataN:  DoStor=T MaxTD1= 4 Len=   56
 NBasis=   242 RedAO= T EigKep=  9.15D-04  NBF=   242
 NBsUse=   242 1.00D-06 EigRej= -1.00D+00 NBFU=   242
 ExpMin= 1.22D-01 ExpMax= 1.04D+04 ExpMxC= 1.57D+03 IAcc=3 IRadAn=         5 AccDes= 0.00D+00
 Harris functional with IExCor=  402 and IRadAn=       5 diagonalized for initial guess.
 HarFok:  IExCor=  402 AccDes= 0.00D+00 IRadAn=         5 IDoV= 1 UseB2=F ITyADJ=14
 ICtDFT=  3500011 ScaDFX=  1.000000  1.000000  1.000000  1.000000
 FoFCou: FMM=F IPFlag=           0 FMFlag=      100000 FMFlg1=           0
         NFxFlg=           0 DoJE=T BraDBF=F KetDBF=T FulRan=T
         wScrn=  0.000000 ICntrl=       500 IOpCl=  0 I1Cent=   200000004 NGrid=           0
         NMat0=    1 NMatS0=      1 NMatT0=    0 NMatD0=    1 NMtDS0=    0 NMtDT0=    0
 Petite list used in FoFCou.
 Requested convergence on RMS density matrix=1.00D-08 within 128 cycles.
 Requested convergence on MAX density matrix=1.00D-06.
 Requested convergence on             energy=1.00D-06.
 No special actions if energy rises.
 Integral accuracy reduced to 1.0D-05 until final iterations.
 Initial convergence to 1.0D-05 achieved.  Increase integral accuracy.
 SCF Done:  E(RB3LYP) =  -1309.57129572     A.U. after   13 cycles
            NFock= 13  Conv=0.40D-08     -V/T= 2.0049

 **********************************************************************

            Population analysis using the SCF Density.

 **********************************************************************

 Orbital symmetries:
       Occupied  (A) (A) (A) (A) (A) (A) (A) (A) (A) (A) (A) (A)
                 (A) (A) (A) (A) (A) (A) (A) (A) (A) (A) (A) (A)
                 (A) (A) (A) (A) (A) (A) (A) (A) (A) (A) (A) (A)
                 (A) (A) (A) (A) (A) (A) (A) (A) (A) (A) (A) (A)
                 (A) (A) (A) (A) (A)
       Virtual   (A) (A) (A) (A) (A) (A) (A) (A) (A) (A) (A) (A)
                 (A) (A) (A) (A) (A) (A) (A) (A) (A) (A) (A) (A)
                 (A) (A) (A) (A) (A) (A) (A) (A) (A) (A) (A) (A)
                 (A) (A) (A) (A) (A) (A) (A) (A) (A) (A) (A) (A)
                 (A) (A) (A) (A) (A) (A) (A) (A) (A) (A) (A) (A)
                 (A) (A) (A) (A) (A) (A) (A) (A) (A) (A) (A) (A)
                 (A) (A) (A) (A) (A) (A) (A) (A) (A) (A) (A) (A)
                 (A) (A) (A) (A) (A) (A) (A) (A) (A) (A) (A) (A)
                 (A) (A) (A) (A) (A) (A) (A) (A) (A) (A) (A) (A)
                 (A) (A) (A) (A) (A) (A) (A) (A) (A) (A) (A) (A)
                 (A) (A) (A) (A) (A) (A) (A) (A) (A) (A) (A) (A)
                 (A) (A) (A) (A) (A) (A) (A) (A) (A) (A) (A) (A)
                 (A) (A) (A) (A) (A) (A) (A) (A) (A) (A) (A) (A)
                 (A) (A) (A) (A) (A) (A) (A) (A) (A) (A) (A) (A)
                 (A) (A) (A) (A) (A) (A) (A) (A) (A) (A) (A) (A)
                 (A) (A) (A) (A) (A) (A) (A) (A) (A)
 The electronic state is 1-A.
 Alpha  occ. eigenvalues -- -101.51282-101.51091 -19.14374 -10.30274 -10.25765
 Alpha  occ. eigenvalues --  -10.19039 -10.18165 -10.18087 -10.18080 -10.17897
 Alpha  occ. eigenvalues --  -10.17716  -9.46778  -9.46596  -7.23677  -7.23519
 Alpha  occ. eigenvalues --   -7.22698  -7.22629  -7.22487  -7.22446  -1.03012
 Alpha  occ. eigenvalues --   -0.90081  -0.82570  -0.80517  -0.77753  -0.73562
 Alpha  occ. eigenvalues --   -0.68794  -0.63732  -0.59694  -0.57822  -0.56999
 Alpha  occ. eigenvalues --   -0.54807  -0.48162  -0.47790  -0.46719  -0.45467
 Alpha  occ. eigenvalues --   -0.43883  -0.42962  -0.41756  -0.39913  -0.39370
 Alpha  occ. eigenvalues --   -0.37920  -0.36439  -0.35265  -0.34827  -0.33655
 Alpha  occ. eigenvalues --   -0.32917  -0.32806  -0.32426  -0.32078  -0.31855
 Alpha  occ. eigenvalues --   -0.30932  -0.30584  -0.28576
 Alpha virt. eigenvalues --    0.00340   0.02995   0.05571   0.06448   0.06741
 Alpha virt. eigenvalues --    0.07931   0.08347   0.08948   0.10411   0.11210
 Alpha virt. eigenvalues --    0.12586   0.13667   0.15347   0.15603   0.16087
 Alpha virt. eigenvalues --    0.16414   0.17178   0.18205   0.18502   0.20595
 Alpha virt. eigenvalues --    0.22159   0.22407   0.23187   0.26095   0.28114
 Alpha virt. eigenvalues --    0.28823   0.39171   0.40636   0.41511   0.41810
 Alpha virt. eigenvalues --    0.42938   0.43928   0.44933   0.46252   0.47127
 Alpha virt. eigenvalues --    0.47336   0.48743   0.50413   0.52660   0.54580
 Alpha virt. eigenvalues --    0.57404   0.58203   0.58587   0.59976   0.61667
 Alpha virt. eigenvalues --    0.62607   0.62933   0.63504   0.64126   0.64227
 Alpha virt. eigenvalues --    0.65101   0.65513   0.65828   0.66770   0.67193
 Alpha virt. eigenvalues --    0.68110   0.68386   0.68830   0.68945   0.69797
 Alpha virt. eigenvalues --    0.70910   0.71304   0.71642   0.72202   0.73326
 Alpha virt. eigenvalues --    0.73818   0.74442   0.75554   0.76483   0.77626
 Alpha virt. eigenvalues --    0.78222   0.78740   0.79436   0.80350   0.82474
 Alpha virt. eigenvalues --    0.84329   0.85833   0.88596   0.93764   0.95955
 Alpha virt. eigenvalues --    0.98239   0.99470   1.00791   1.03151   1.03296
 Alpha virt. eigenvalues --    1.03621   1.04890   1.05558   1.07192   1.08987
 Alpha virt. eigenvalues --    1.10569   1.15474   1.21724   1.25920   1.26359
 Alpha virt. eigenvalues --    1.28830   1.31091   1.33941   1.34394   1.35286
 Alpha virt. eigenvalues --    1.37239   1.38189   1.39407   1.40189   1.41648
 Alpha virt. eigenvalues --    1.46774   1.49719   1.53239   1.54010   1.56864
 Alpha virt. eigenvalues --    1.67074   1.69114   1.70098   1.73328   1.73944
 Alpha virt. eigenvalues --    1.75186   1.76683   1.76848   1.78475   1.78648
 Alpha virt. eigenvalues --    1.79038   1.80282   1.80715   1.80789   1.81765
 Alpha virt. eigenvalues --    1.82811   1.84044   1.84145   1.84614   1.86120
 Alpha virt. eigenvalues --    1.87127   1.89215   1.90429   1.92120   1.92651
 Alpha virt. eigenvalues --    1.93776   1.94529   1.96514   1.99730   2.00777
 Alpha virt. eigenvalues --    2.01874   2.04815   2.07238   2.10143   2.12732
 Alpha virt. eigenvalues --    2.15493   2.17557   2.19542   2.20775   2.25022
 Alpha virt. eigenvalues --    2.26479   2.31182   2.32436   2.38744   2.40121
 Alpha virt. eigenvalues --    2.41153   2.41383   2.42607   2.45672   2.46456
 Alpha virt. eigenvalues --    2.50271   2.50500   2.55121   2.55964   2.57889
 Alpha virt. eigenvalues --    2.58742   2.59181   2.65066   2.66639   2.76608
 Alpha virt. eigenvalues --    2.81798   2.83520   2.85621   2.87623   2.89755
 Alpha virt. eigenvalues --    2.92327   2.93539   2.94150   2.98027   2.99218
 Alpha virt. eigenvalues --    3.00112   3.03878   3.05462   3.08101   3.09825
 Alpha virt. eigenvalues --    3.10740   3.16577   3.36974   3.77650
          Condensed to atoms (all electrons):
               1          2          3          4          5          6
     1  C    4.508376   0.429837  -0.047701   0.007651  -0.000408   0.000007
     2  C    0.429837   4.586777   0.411566  -0.034179   0.006975  -0.000364
     3  C   -0.047701   0.411566   4.664627   0.382372  -0.034736   0.006385
     4  C    0.007651  -0.034179   0.382372   4.661788   0.388895  -0.033117
     5  C   -0.000408   0.006975  -0.034736   0.388895   4.654186   0.372922
     6  C    0.000007  -0.000364   0.006385  -0.033117   0.372922   4.828881
     7  C   -0.000000   0.000005  -0.000313   0.004806  -0.018787   0.288196
     8  O   -0.000000   0.000000   0.000007   0.000028  -0.006930  -0.069081
     9  C    0.000000  -0.000000   0.000006  -0.000205   0.007319  -0.034711
    10  Cl   0.000000  -0.000000  -0.000000   0.000010  -0.000228  -0.005474
    11  Cl  -0.000000   0.000000  -0.000000   0.000001  -0.000124   0.006309
    12  H    0.370106  -0.009865   0.007403  -0.000487   0.000013  -0.000000
    13  H    0.383540  -0.020504  -0.008265   0.000434  -0.000004   0.000000
    14  H    0.383485  -0.020530  -0.008392   0.000431  -0.000003   0.000000
    15  H   -0.023249   0.362900  -0.021511  -0.007696   0.000361   0.000006
    16  H   -0.023383   0.362527  -0.021371  -0.007656   0.000389   0.000004
    17  H   -0.004583  -0.027867   0.361729  -0.020601  -0.007968   0.000414
    18  H   -0.004527  -0.027756   0.361306  -0.021019  -0.006286   0.000553
    19  H    0.000275  -0.006961  -0.021159   0.357462  -0.020556  -0.008465
    20  H    0.000260  -0.006892  -0.022494   0.355907  -0.021454  -0.005872
    21  H    0.000006   0.000291  -0.007080  -0.023655   0.357091  -0.025608
    22  H    0.000004   0.000253  -0.006217  -0.020297   0.361354  -0.024953
    23  H    0.000000  -0.000003   0.000317  -0.008340  -0.023289   0.341194
    24  H    0.000000  -0.000002   0.000306  -0.006888  -0.013644   0.344367
    25  H    0.000000   0.000000  -0.000032   0.000349  -0.019413  -0.019896
    26  H   -0.000000   0.000000  -0.000002   0.000034   0.000138   0.010713
    27  H   -0.000000   0.000000  -0.000000  -0.000007  -0.000395  -0.012506
               7          8          9         10         11         12
     1  C   -0.000000  -0.000000   0.000000   0.000000  -0.000000   0.370106
     2  C    0.000005   0.000000  -0.000000  -0.000000   0.000000  -0.009865
     3  C   -0.000313   0.000007   0.000006  -0.000000  -0.000000   0.007403
     4  C    0.004806   0.000028  -0.000205   0.000010   0.000001  -0.000487
     5  C   -0.018787  -0.006930   0.007319  -0.000228  -0.000124   0.000013
     6  C    0.288196  -0.069081  -0.034711  -0.005474   0.006309  -0.000000
     7  C    4.858312   0.324133   0.251579  -0.059944  -0.064003   0.000000
     8  O    0.324133   7.758978  -0.031744   0.001704  -0.008510  -0.000000
     9  C    0.251579  -0.031744   4.983815   0.248533   0.257509  -0.000000
    10  Cl  -0.059944   0.001704   0.248533  16.956116  -0.050063  -0.000000
    11  Cl  -0.064003  -0.008510   0.257509  -0.050063  16.973406   0.000000
    12  H    0.000000  -0.000000  -0.000000  -0.000000   0.000000   0.687657
    13  H    0.000000   0.000000   0.000000  -0.000000  -0.000000  -0.025114
    14  H    0.000000  -0.000000  -0.000000  -0.000000  -0.000000  -0.025150
    15  H    0.000000   0.000000   0.000000   0.000000  -0.000000  -0.006226
    16  H    0.000000  -0.000000   0.000000   0.000000   0.000000  -0.006220
    17  H    0.000004   0.000001   0.000000   0.000000   0.000000  -0.000071
    18  H   -0.000009  -0.000022  -0.000000   0.000000   0.000000  -0.000069
    19  H    0.000581  -0.000019   0.000011  -0.000000   0.000000   0.000009
    20  H    0.000419  -0.000012  -0.000026  -0.000035  -0.000000   0.000009
    21  H   -0.004388  -0.000897   0.000409  -0.000021  -0.000007   0.000000
    22  H   -0.009076   0.019608   0.001253  -0.000042  -0.000005  -0.000000
    23  H   -0.014342   0.002594  -0.012234   0.000024  -0.000156   0.000000
    24  H   -0.015350   0.004597  -0.008789   0.021692   0.000272   0.000000
    25  H    0.327412  -0.028710  -0.049060   0.009819   0.002921  -0.000000
    26  H   -0.031008   0.319455  -0.010037   0.000457   0.033349   0.000000
    27  H   -0.013510   0.005230   0.368749  -0.026739  -0.033009  -0.000000
              13         14         15         16         17         18
     1  C    0.383540   0.383485  -0.023249  -0.023383  -0.004583  -0.004527
     2  C   -0.020504  -0.020530   0.362900   0.362527  -0.027867  -0.027756
     3  C   -0.008265  -0.008392  -0.021511  -0.021371   0.361729   0.361306
     4  C    0.000434   0.000431  -0.007696  -0.007656  -0.020601  -0.021019
     5  C   -0.000004  -0.000003   0.000361   0.000389  -0.007968  -0.006286
     6  C    0.000000   0.000000   0.000006   0.000004   0.000414   0.000553
     7  C    0.000000   0.000000   0.000000   0.000000   0.000004  -0.000009
     8  O    0.000000  -0.000000   0.000000  -0.000000   0.000001  -0.000022
     9  C    0.000000  -0.000000   0.000000   0.000000   0.000000  -0.000000
    10  Cl  -0.000000  -0.000000   0.000000   0.000000   0.000000   0.000000
    11  Cl  -0.000000  -0.000000  -0.000000   0.000000   0.000000   0.000000
    12  H   -0.025114  -0.025150  -0.006226  -0.006220  -0.000071  -0.000069
    13  H    0.685015  -0.026816  -0.009400   0.008865  -0.001808   0.008009
    14  H   -0.026816   0.685634   0.008853  -0.009416   0.008109  -0.001792
    15  H   -0.009400   0.008853   0.728646  -0.033811   0.010236  -0.011517
    16  H    0.008865  -0.009416  -0.033811   0.729506  -0.011497   0.010181
    17  H   -0.001808   0.008109   0.010236  -0.011497   0.734356  -0.035281
    18  H    0.008009  -0.001792  -0.011517   0.010181  -0.035281   0.732314
    19  H   -0.000053   0.000034   0.008984  -0.002024   0.010113  -0.011642
    20  H    0.000033  -0.000053  -0.002026   0.008883  -0.011709   0.010325
    21  H    0.000003  -0.000007   0.000032  -0.000048   0.008760  -0.002124
    22  H   -0.000005   0.000003  -0.000046   0.000027  -0.001931   0.007946
    23  H    0.000000  -0.000000  -0.000008   0.000004   0.000032  -0.000057
    24  H   -0.000000   0.000000   0.000003  -0.000006  -0.000054   0.000026
    25  H    0.000000  -0.000000  -0.000000   0.000000  -0.000004   0.000004
    26  H   -0.000000   0.000000  -0.000000   0.000000  -0.000000   0.000001
    27  H   -0.000000   0.000000  -0.000000   0.000000  -0.000000   0.000000
              19         20         21         22         23         24
     1  C    0.000275   0.000260   0.000006   0.000004   0.000000   0.000000
     2  C   -0.006961  -0.006892   0.000291   0.000253  -0.000003  -0.000002
     3  C   -0.021159  -0.022494  -0.007080  -0.006217   0.000317   0.000306
     4  C    0.357462   0.355907  -0.023655  -0.020297  -0.008340  -0.006888
     5  C   -0.020556  -0.021454   0.357091   0.361354  -0.023289  -0.013644
     6  C   -0.008465  -0.005872  -0.025608  -0.024953   0.341194   0.344367
     7  C    0.000581   0.000419  -0.004388  -0.009076  -0.014342  -0.015350
     8  O   -0.000019  -0.000012  -0.000897   0.019608   0.002594   0.004597
     9  C    0.000011  -0.000026   0.000409   0.001253  -0.012234  -0.008789
    10  Cl  -0.000000  -0.000035  -0.000021  -0.000042   0.000024   0.021692
    11  Cl   0.000000  -0.000000  -0.000007  -0.000005  -0.000156   0.000272
    12  H    0.000009   0.000009   0.000000  -0.000000   0.000000   0.000000
    13  H   -0.000053   0.000033   0.000003  -0.000005   0.000000  -0.000000
    14  H    0.000034  -0.000053  -0.000007   0.000003  -0.000000   0.000000
    15  H    0.008984  -0.002026   0.000032  -0.000046  -0.000008   0.000003
    16  H   -0.002024   0.008883  -0.000048   0.000027   0.000004  -0.000006
    17  H    0.010113  -0.011709   0.008760  -0.001931   0.000032  -0.000054
    18  H   -0.011642   0.010325  -0.002124   0.007946  -0.000057   0.000026
    19  H    0.733653  -0.035151   0.010149  -0.011333   0.008672  -0.002088
    20  H   -0.035151   0.738649  -0.011589   0.009312  -0.002065   0.007853
    21  H    0.010149  -0.011589   0.736703  -0.031697   0.009995  -0.011209
    22  H   -0.011333   0.009312  -0.031697   0.699747  -0.010439   0.009487
    23  H    0.008672  -0.002065   0.009995  -0.010439   0.720626  -0.026223
    24  H   -0.002088   0.007853  -0.011209   0.009487  -0.026223   0.699387
    25  H    0.000011  -0.000048   0.008244  -0.001004   0.011381  -0.003481
    26  H   -0.000002   0.000001  -0.000119  -0.000884  -0.000377  -0.000622
    27  H   -0.000008   0.000003   0.000030  -0.000004   0.009591  -0.000151
              25         26         27
     1  C    0.000000  -0.000000  -0.000000
     2  C    0.000000   0.000000   0.000000
     3  C   -0.000032  -0.000002  -0.000000
     4  C    0.000349   0.000034  -0.000007
     5  C   -0.019413   0.000138  -0.000395
     6  C   -0.019896   0.010713  -0.012506
     7  C    0.327412  -0.031008  -0.013510
     8  O   -0.028710   0.319455   0.005230
     9  C   -0.049060  -0.010037   0.368749
    10  Cl   0.009819   0.000457  -0.026739
    11  Cl   0.002921   0.033349  -0.033009
    12  H   -0.000000   0.000000  -0.000000
    13  H    0.000000  -0.000000  -0.000000
    14  H   -0.000000   0.000000   0.000000
    15  H   -0.000000  -0.000000  -0.000000
    16  H    0.000000   0.000000   0.000000
    17  H   -0.000004  -0.000000  -0.000000
    18  H    0.000004   0.000001   0.000000
    19  H    0.000011  -0.000002  -0.000008
    20  H   -0.000048   0.000001   0.000003
    21  H    0.008244  -0.000119   0.000030
    22  H   -0.001004  -0.000884  -0.000004
    23  H    0.011381  -0.000377   0.009591
    24  H   -0.003481  -0.000622  -0.000151
    25  H    0.760455  -0.005072   0.011650
    26  H   -0.005072   0.527179  -0.001010
    27  H    0.011650  -0.001010   0.606990
 Mulliken charges:
               1
     1  C    0.020302
     2  C   -0.006209
     3  C    0.003249
     4  C    0.023981
     5  C    0.024585
     6  C    0.040096
     7  C    0.175280
     8  O   -0.290409
     9  C    0.027625
    10  Cl  -0.095808
    11  Cl  -0.117890
    12  H    0.008005
    13  H    0.006070
    14  H    0.005608
    15  H   -0.004531
    16  H   -0.004954
    17  H   -0.010379
    18  H   -0.008566
    19  H   -0.010495
    20  H   -0.012229
    21  H   -0.013262
    22  H    0.008939
    23  H   -0.006898
    24  H    0.000515
    25  H   -0.005526
    26  H    0.157806
    27  H    0.085096
 Sum of Mulliken charges =  -0.00000
 Mulliken charges with hydrogens summed into heavy atoms:
               1
     1  C    0.039985
     2  C   -0.015694
     3  C   -0.015695
     4  C    0.001257
     5  C    0.020262
     6  C    0.033712
     7  C    0.169754
     8  O   -0.132604
     9  C    0.112721
    10  Cl  -0.095808
    11  Cl  -0.117890
 Electronic spatial extent (au):  <R**2>=           5109.3485
 Charge=             -0.0000 electrons
 Dipole moment (field-independent basis, Debye):
    X=              0.4667    Y=             -0.0916    Z=              0.0997  Tot=              0.4859
 Quadrupole moment (field-independent basis, Debye-Ang):
   XX=            -87.0014   YY=            -84.3244   ZZ=            -82.3451
   XY=              3.1628   XZ=             -0.8791   YZ=              1.2411
 Traceless Quadrupole moment (field-independent basis, Debye-Ang):
   XX=             -2.4444   YY=              0.2326   ZZ=              2.2118
   XY=              3.1628   XZ=             -0.8791   YZ=              1.2411
 Octapole moment (field-independent basis, Debye-Ang**2):
  XXX=            -31.1304  YYY=             -6.8826  ZZZ=              1.4281  XYY=            -19.3101
  XXY=            -10.2081  XXZ=              5.5410  XZZ=            -16.8584  YZZ=             -0.3948
  YYZ=             -4.7111  XYZ=             -4.1784
 Hexadecapole moment (field-independent basis, Debye-Ang**3):
 XXXX=          -6158.3749 YYYY=           -559.8802 ZZZZ=           -176.7852 XXXY=             49.5582
 XXXZ=             16.8784 YYYX=             20.4915 YYYZ=             -2.7588 ZZZX=             -2.6776
 ZZZY=             -2.5366 XXYY=          -1082.1080 XXZZ=          -1027.0366 YYZZ=           -132.9145
 XXYZ=             -0.0448 YYXZ=             11.6630 ZZXY=              0.1190
 N-N= 7.950168750256D+02 E-N=-4.680212107898D+03  KE= 1.303246026689D+03
 ******************************Gaussian NBO Version 3.1******************************
             N A T U R A L   A T O M I C   O R B I T A L   A N D
          N A T U R A L   B O N D   O R B I T A L   A N A L Y S I S
 ******************************Gaussian NBO Version 3.1******************************
       /RESON  / : Allow strongly delocalized NBO set

 Analyzing the SCF density

 Job title: 53                                                              

 Storage needed:    178148 in NPA,    235729 in NBO ( 939520181 available)
 GSVD:  LWork=       36522 too small for GESVD, short by        6635 words or        6635 for optimal perf.


 NATURAL POPULATIONS:  Natural atomic orbital occupancies 
                                                          
   NAO  Atom  No  lang   Type(AO)    Occupancy      Energy
 ----------------------------------------------------------
     1    C    1  S      Cor( 1S)     1.99925     -10.06052
     2    C    1  S      Val( 2S)     1.08809      -0.22594
     3    C    1  S      Ryd( 3S)     0.00037       0.87180
     4    C    1  px     Val( 2p)     1.12844      -0.06259
     5    C    1  px     Ryd( 3p)     0.00215       0.57090
     6    C    1  py     Val( 2p)     1.19842      -0.06680
     7    C    1  py     Ryd( 3p)     0.00155       0.58951
     8    C    1  pz     Val( 2p)     1.19882      -0.06679
     9    C    1  pz     Ryd( 3p)     0.00138       0.58576
    10    C    1  dxy    Ryd( 3d)     0.00050       2.24770
    11    C    1  dxz    Ryd( 3d)     0.00039       2.19336
    12    C    1  dyz    Ryd( 3d)     0.00017       2.14870
    13    C    1  dx2y2  Ryd( 3d)     0.00068       2.33662
    14    C    1  dz2    Ryd( 3d)     0.00084       2.44609

    15    C    2  S      Cor( 1S)     1.99914     -10.05840
    16    C    2  S      Val( 2S)     1.01371      -0.20195
    17    C    2  S      Ryd( 3S)     0.00122       0.91188
    18    C    2  px     Val( 2p)     1.04095      -0.06168
    19    C    2  px     Ryd( 3p)     0.00235       0.63173
    20    C    2  py     Val( 2p)     1.17136      -0.06412
    21    C    2  py     Ryd( 3p)     0.00199       0.64536
    22    C    2  pz     Val( 2p)     1.18208      -0.06463
    23    C    2  pz     Ryd( 3p)     0.00220       0.66939
    24    C    2  dxy    Ryd( 3d)     0.00059       2.18414
    25    C    2  dxz    Ryd( 3d)     0.00053       2.14852
    26    C    2  dyz    Ryd( 3d)     0.00021       2.10768
    27    C    2  dx2y2  Ryd( 3d)     0.00091       2.34337
    28    C    2  dz2    Ryd( 3d)     0.00101       2.46421

    29    C    3  S      Cor( 1S)     1.99913     -10.05427
    30    C    3  S      Val( 2S)     1.00871      -0.19665
    31    C    3  S      Ryd( 3S)     0.00178       0.91810
    32    C    3  px     Val( 2p)     1.04197      -0.05997
    33    C    3  px     Ryd( 3p)     0.00324       0.71040
    34    C    3  py     Val( 2p)     1.17375      -0.06574
    35    C    3  py     Ryd( 3p)     0.00233       0.68691
    36    C    3  pz     Val( 2p)     1.18295      -0.06612
    37    C    3  pz     Ryd( 3p)     0.00247       0.70803
    38    C    3  dxy    Ryd( 3d)     0.00059       2.19104
    39    C    3  dxz    Ryd( 3d)     0.00053       2.15596
    40    C    3  dyz    Ryd( 3d)     0.00020       2.10801
    41    C    3  dx2y2  Ryd( 3d)     0.00088       2.35744
    42    C    3  dz2    Ryd( 3d)     0.00101       2.46850

    43    C    4  S      Cor( 1S)     1.99913     -10.05577
    44    C    4  S      Val( 2S)     1.00607      -0.19660
    45    C    4  S      Ryd( 3S)     0.00162       0.93718
    46    C    4  px     Val( 2p)     1.04205      -0.06049
    47    C    4  px     Ryd( 3p)     0.00321       0.72175
    48    C    4  py     Val( 2p)     1.17212      -0.06711
    49    C    4  py     Ryd( 3p)     0.00241       0.69606
    50    C    4  pz     Val( 2p)     1.18419      -0.06808
    51    C    4  pz     Ryd( 3p)     0.00254       0.71893
    52    C    4  dxy    Ryd( 3d)     0.00059       2.20004
    53    C    4  dxz    Ryd( 3d)     0.00053       2.15866
    54    C    4  dyz    Ryd( 3d)     0.00020       2.10860
    55    C    4  dx2y2  Ryd( 3d)     0.00088       2.35777
    56    C    4  dz2    Ryd( 3d)     0.00101       2.46996

    57    C    5  S      Cor( 1S)     1.99913     -10.05650
    58    C    5  S      Val( 2S)     1.00557      -0.19712
    59    C    5  S      Ryd( 3S)     0.00175       0.94041
    60    C    5  px     Val( 2p)     1.03232      -0.06118
    61    C    5  px     Ryd( 3p)     0.00408       0.73038
    62    C    5  py     Val( 2p)     1.18577      -0.06914
    63    C    5  py     Ryd( 3p)     0.00273       0.70280
    64    C    5  pz     Val( 2p)     1.18195      -0.06936
    65    C    5  pz     Ryd( 3p)     0.00282       0.72308
    66    C    5  dxy    Ryd( 3d)     0.00061       2.20726
    67    C    5  dxz    Ryd( 3d)     0.00052       2.15814
    68    C    5  dyz    Ryd( 3d)     0.00022       2.11383
    69    C    5  dx2y2  Ryd( 3d)     0.00084       2.35900
    70    C    5  dz2    Ryd( 3d)     0.00099       2.46700

    71    C    6  S      Cor( 1S)     1.99908     -10.06367
    72    C    6  S      Val( 2S)     1.01024      -0.21051
    73    C    6  S      Ryd( 3S)     0.00239       0.91836
    74    C    6  px     Val( 2p)     1.04108      -0.07907
    75    C    6  px     Ryd( 3p)     0.00430       0.69871
    76    C    6  py     Val( 2p)     1.18406      -0.08281
    77    C    6  py     Ryd( 3p)     0.00404       0.71457
    78    C    6  pz     Val( 2p)     1.19407      -0.08286
    79    C    6  pz     Ryd( 3p)     0.00291       0.71648
    80    C    6  dxy    Ryd( 3d)     0.00059       2.20650
    81    C    6  dxz    Ryd( 3d)     0.00052       2.14177
    82    C    6  dyz    Ryd( 3d)     0.00026       2.11577
    83    C    6  dx2y2  Ryd( 3d)     0.00078       2.33650
    84    C    6  dz2    Ryd( 3d)     0.00097       2.45816

    85    C    7  S      Cor( 1S)     1.99881     -10.13981
    86    C    7  S      Val( 2S)     0.91634      -0.21086
    87    C    7  S      Ryd( 3S)     0.00342       0.76829
    88    C    7  px     Val( 2p)     1.03237      -0.11080
    89    C    7  px     Ryd( 3p)     0.00545       0.66989
    90    C    7  py     Val( 2p)     0.76211      -0.08206
    91    C    7  py     Ryd( 3p)     0.00699       0.62487
    92    C    7  pz     Val( 2p)     1.15335      -0.10205
    93    C    7  pz     Ryd( 3p)     0.00379       0.76440
    94    C    7  dxy    Ryd( 3d)     0.00172       2.15949
    95    C    7  dxz    Ryd( 3d)     0.00070       2.08715
    96    C    7  dyz    Ryd( 3d)     0.00170       2.05836
    97    C    7  dx2y2  Ryd( 3d)     0.00178       2.20211
    98    C    7  dz2    Ryd( 3d)     0.00154       2.40827

    99    O    8  S      Cor( 1S)     1.99973     -18.94962
   100    O    8  S      Val( 2S)     1.66287      -0.86524
   101    O    8  S      Ryd( 3S)     0.00168       1.39712
   102    O    8  px     Val( 2p)     1.71766      -0.30013
   103    O    8  px     Ryd( 3p)     0.00192       1.21514
   104    O    8  py     Val( 2p)     1.48176      -0.29893
   105    O    8  py     Ryd( 3p)     0.00234       1.13858
   106    O    8  pz     Val( 2p)     1.87566      -0.30622
   107    O    8  pz     Ryd( 3p)     0.00175       1.09226
   108    O    8  dxy    Ryd( 3d)     0.00090       3.04588
   109    O    8  dxz    Ryd( 3d)     0.00093       2.93644
   110    O    8  dyz    Ryd( 3d)     0.00064       2.89438
   111    O    8  dx2y2  Ryd( 3d)     0.00093       3.08858
   112    O    8  dz2    Ryd( 3d)     0.00083       2.88539

   113    C    9  S      Cor( 1S)     1.99892     -10.20734
   114    C    9  S      Val( 2S)     1.09537      -0.37007
   115    C    9  S      Ryd( 3S)     0.00213       0.75445
   116    C    9  px     Val( 2p)     0.98407      -0.19931
   117    C    9  px     Ryd( 3p)     0.00785       0.57009
   118    C    9  py     Val( 2p)     0.88443      -0.22119
   119    C    9  py     Ryd( 3p)     0.00929       0.59716
   120    C    9  pz     Val( 2p)     1.19683      -0.16595
   121    C    9  pz     Ryd( 3p)     0.00469       0.63323
   122    C    9  dxy    Ryd( 3d)     0.00220       1.97647
   123    C    9  dxz    Ryd( 3d)     0.00114       1.96585
   124    C    9  dyz    Ryd( 3d)     0.00159       1.88996
   125    C    9  dx2y2  Ryd( 3d)     0.00243       1.96345
   126    C    9  dz2    Ryd( 3d)     0.00175       2.31426

   127   Cl   10  S      Cor( 1S)     2.00000    -100.67563
   128   Cl   10  S      Cor( 2S)     1.99974      -9.98077
   129   Cl   10  S      Val( 3S)     1.84025      -1.00556
   130   Cl   10  S      Ryd( 4S)     0.00223       0.63529
   131   Cl   10  px     Cor( 2p)     1.99999      -7.22000
   132   Cl   10  px     Val( 3p)     1.94047      -0.32186
   133   Cl   10  px     Ryd( 4p)     0.00071       0.96875
   134   Cl   10  py     Cor( 2p)     1.99991      -7.22768
   135   Cl   10  py     Val( 3p)     1.34008      -0.29187
   136   Cl   10  py     Ryd( 4p)     0.00156       0.97398
   137   Cl   10  pz     Cor( 2p)     1.99998      -7.22036
   138   Cl   10  pz     Val( 3p)     1.90382      -0.31921
   139   Cl   10  pz     Ryd( 4p)     0.00076       0.93760
   140   Cl   10  dxy    Ryd( 3d)     0.00172       0.90570
   141   Cl   10  dxz    Ryd( 3d)     0.00020       0.81918
   142   Cl   10  dyz    Ryd( 3d)     0.00255       0.94488
   143   Cl   10  dx2y2  Ryd( 3d)     0.00366       1.01532
   144   Cl   10  dz2    Ryd( 3d)     0.00136       0.86120

   145   Cl   11  S      Cor( 1S)     2.00000    -100.69221
   146   Cl   11  S      Cor( 2S)     1.99977      -9.97349
   147   Cl   11  S      Val( 3S)     1.84930      -1.00987
   148   Cl   11  S      Ryd( 4S)     0.00223       0.63730
   149   Cl   11  px     Cor( 2p)     1.99995      -7.22705
   150   Cl   11  px     Val( 3p)     1.55781      -0.30620
   151   Cl   11  px     Ryd( 4p)     0.00132       0.98691
   152   Cl   11  py     Cor( 2p)     1.99997      -7.22473
   153   Cl   11  py     Val( 3p)     1.73429      -0.31605
   154   Cl   11  py     Ryd( 4p)     0.00097       0.95031
   155   Cl   11  pz     Cor( 2p)     1.99998      -7.22230
   156   Cl   11  pz     Val( 3p)     1.91050      -0.32226
   157   Cl   11  pz     Ryd( 4p)     0.00067       0.93349
   158   Cl   11  dxy    Ryd( 3d)     0.00344       1.00252
   159   Cl   11  dxz    Ryd( 3d)     0.00171       0.90686
   160   Cl   11  dyz    Ryd( 3d)     0.00085       0.84778
   161   Cl   11  dx2y2  Ryd( 3d)     0.00180       0.91310
   162   Cl   11  dz2    Ryd( 3d)     0.00136       0.86279

   163    H   12  S      Val( 1S)     0.78219       0.07700
   164    H   12  S      Ryd( 2S)     0.00140       0.35379
   165    H   12  px     Ryd( 2p)     0.00049       2.16532
   166    H   12  py     Ryd( 2p)     0.00028       1.89490
   167    H   12  pz     Ryd( 2p)     0.00025       1.85049

   168    H   13  S      Val( 1S)     0.78987       0.07211
   169    H   13  S      Ryd( 2S)     0.00177       0.36726
   170    H   13  px     Ryd( 2p)     0.00016       1.76903
   171    H   13  py     Ryd( 2p)     0.00066       2.34560
   172    H   13  pz     Ryd( 2p)     0.00022       1.79525

   173    H   14  S      Val( 1S)     0.79014       0.07184
   174    H   14  S      Ryd( 2S)     0.00177       0.36705
   175    H   14  px     Ryd( 2p)     0.00015       1.76212
   176    H   14  py     Ryd( 2p)     0.00020       1.77449
   177    H   14  pz     Ryd( 2p)     0.00068       2.37301

   178    H   15  S      Val( 1S)     0.78779       0.07744
   179    H   15  S      Ryd( 2S)     0.00276       0.37588
   180    H   15  px     Ryd( 2p)     0.00013       1.82304
   181    H   15  py     Ryd( 2p)     0.00019       1.80487
   182    H   15  pz     Ryd( 2p)     0.00070       2.37452

   183    H   16  S      Val( 1S)     0.78803       0.07723
   184    H   16  S      Ryd( 2S)     0.00276       0.37562
   185    H   16  px     Ryd( 2p)     0.00013       1.82022
   186    H   16  py     Ryd( 2p)     0.00068       2.35100
   187    H   16  pz     Ryd( 2p)     0.00021       1.83036

   188    H   17  S      Val( 1S)     0.78848       0.07471
   189    H   17  S      Ryd( 2S)     0.00290       0.38857
   190    H   17  px     Ryd( 2p)     0.00013       1.86293
   191    H   17  py     Ryd( 2p)     0.00019       1.82486
   192    H   17  pz     Ryd( 2p)     0.00070       2.37769

   193    H   18  S      Val( 1S)     0.78701       0.07614
   194    H   18  S      Ryd( 2S)     0.00291       0.39000
   195    H   18  px     Ryd( 2p)     0.00013       1.86354
   196    H   18  py     Ryd( 2p)     0.00068       2.35592
   197    H   18  pz     Ryd( 2p)     0.00021       1.84648

   198    H   19  S      Val( 1S)     0.78699       0.07394
   199    H   19  S      Ryd( 2S)     0.00284       0.39060
   200    H   19  px     Ryd( 2p)     0.00013       1.87347
   201    H   19  py     Ryd( 2p)     0.00019       1.82858
   202    H   19  pz     Ryd( 2p)     0.00070       2.37849

   203    H   20  S      Val( 1S)     0.78868       0.07319
   204    H   20  S      Ryd( 2S)     0.00287       0.39014
   205    H   20  px     Ryd( 2p)     0.00013       1.87431
   206    H   20  py     Ryd( 2p)     0.00068       2.35379
   207    H   20  pz     Ryd( 2p)     0.00021       1.85049

   208    H   21  S      Val( 1S)     0.78757       0.07111
   209    H   21  S      Ryd( 2S)     0.00279       0.39014
   210    H   21  px     Ryd( 2p)     0.00013       1.87262
   211    H   21  py     Ryd( 2p)     0.00019       1.82978
   212    H   21  pz     Ryd( 2p)     0.00070       2.37679

   213    H   22  S      Val( 1S)     0.76874       0.09033
   214    H   22  S      Ryd( 2S)     0.00353       0.39953
   215    H   22  px     Ryd( 2p)     0.00016       1.88021
   216    H   22  py     Ryd( 2p)     0.00070       2.37110
   217    H   22  pz     Ryd( 2p)     0.00020       1.86783

   218    H   23  S      Val( 1S)     0.77777       0.06604
   219    H   23  S      Ryd( 2S)     0.00379       0.38651
   220    H   23  px     Ryd( 2p)     0.00013       1.86582
   221    H   23  py     Ryd( 2p)     0.00017       1.86132
   222    H   23  pz     Ryd( 2p)     0.00070       2.37390

   223    H   24  S      Val( 1S)     0.76566       0.07370
   224    H   24  S      Ryd( 2S)     0.00369       0.39096
   225    H   24  px     Ryd( 2p)     0.00016       1.87943
   226    H   24  py     Ryd( 2p)     0.00071       2.35595
   227    H   24  pz     Ryd( 2p)     0.00022       1.86398

   228    H   25  S      Val( 1S)     0.79334       0.05656
   229    H   25  S      Ryd( 2S)     0.00607       0.35090
   230    H   25  px     Ryd( 2p)     0.00017       1.88543
   231    H   25  py     Ryd( 2p)     0.00007       1.87372
   232    H   25  pz     Ryd( 2p)     0.00081       2.34266

   233    H   26  S      Val( 1S)     0.52655       0.09448
   234    H   26  S      Ryd( 2S)     0.00325       0.42289
   235    H   26  px     Ryd( 2p)     0.00194       2.18101
   236    H   26  py     Ryd( 2p)     0.00137       1.96301
   237    H   26  pz     Ryd( 2p)     0.00145       1.76835

   238    H   27  S      Val( 1S)     0.74466       0.06425
   239    H   27  S      Ryd( 2S)     0.00399       0.29526
   240    H   27  px     Ryd( 2p)     0.00011       1.77941
   241    H   27  py     Ryd( 2p)     0.00007       1.82057
   242    H   27  pz     Ryd( 2p)     0.00078       2.33071

 WARNING:  1 low occupancy (<1.9990e) core orbital  found on  C    7
           1 low occupancy (<1.9990e) core orbital  found on  C    9


 Summary of Natural Population Analysis:                  
                                                          
                                       Natural Population 
                Natural  -----------------------------------------------
    Atom  No    Charge         Core      Valence    Rydberg      Total
 -----------------------------------------------------------------------
      C    1   -0.62105      1.99925     4.61376    0.00804     6.62105
      C    2   -0.41825      1.99914     4.40810    0.01101     6.41825
      C    3   -0.41954      1.99913     4.40738    0.01304     6.41954
      C    4   -0.41655      1.99913     4.40443    0.01299     6.41655
      C    5   -0.41930      1.99913     4.40561    0.01456     6.41930
      C    6   -0.44529      1.99908     4.42946    0.01676     6.44529
      C    7    0.10991      1.99881     3.86418    0.02710     5.89009
      O    8   -0.74960      1.99973     6.73796    0.01191     8.74960
      C    9   -0.19270      1.99892     4.16071    0.03308     6.19270
     Cl   10   -0.03900      9.99963     7.02463    0.01474    17.03900
     Cl   11   -0.06592      9.99967     7.05191    0.01435    17.06592
      H   12    0.21539      0.00000     0.78219    0.00242     0.78461
      H   13    0.20733      0.00000     0.78987    0.00281     0.79267
      H   14    0.20705      0.00000     0.79014    0.00281     0.79295
      H   15    0.20843      0.00000     0.78779    0.00378     0.79157
      H   16    0.20819      0.00000     0.78803    0.00378     0.79181
      H   17    0.20760      0.00000     0.78848    0.00391     0.79240
      H   18    0.20907      0.00000     0.78701    0.00393     0.79093
      H   19    0.20915      0.00000     0.78699    0.00386     0.79085
      H   20    0.20742      0.00000     0.78868    0.00390     0.79258
      H   21    0.20862      0.00000     0.78757    0.00382     0.79138
      H   22    0.22666      0.00000     0.76874    0.00460     0.77334
      H   23    0.21743      0.00000     0.77777    0.00479     0.78257
      H   24    0.22957      0.00000     0.76566    0.00477     0.77043
      H   25    0.19955      0.00000     0.79334    0.00711     0.80045
      H   26    0.46545      0.00000     0.52655    0.00801     0.53455
      H   27    0.25039      0.00000     0.74466    0.00495     0.74961
 =======================================================================
   * Total *    0.00000     37.99162    67.76158    0.24680   106.00000

                                 Natural Population      
 --------------------------------------------------------
   Core                      37.99162 ( 99.9779% of  38)
   Valence                   67.76158 ( 99.6494% of  68)
   Natural Minimal Basis    105.75320 ( 99.7672% of 106)
   Natural Rydberg Basis      0.24680 (  0.2328% of 106)
 --------------------------------------------------------

    Atom  No          Natural Electron Configuration
 ----------------------------------------------------------------------------
      C    1      [core]2S( 1.09)2p( 3.53)3p( 0.01)
      C    2      [core]2S( 1.01)2p( 3.39)3p( 0.01)
      C    3      [core]2S( 1.01)2p( 3.40)3p( 0.01)
      C    4      [core]2S( 1.01)2p( 3.40)3p( 0.01)
      C    5      [core]2S( 1.01)2p( 3.40)3p( 0.01)
      C    6      [core]2S( 1.01)2p( 3.42)3p( 0.01)
      C    7      [core]2S( 0.92)2p( 2.95)3p( 0.02)3d( 0.01)
      O    8      [core]2S( 1.66)2p( 5.08)3p( 0.01)
      C    9      [core]2S( 1.10)2p( 3.07)3p( 0.02)3d( 0.01)
     Cl   10      [core]3S( 1.84)3p( 5.18)3d( 0.01)
     Cl   11      [core]3S( 1.85)3p( 5.20)3d( 0.01)
      H   12            1S( 0.78)
      H   13            1S( 0.79)
      H   14            1S( 0.79)
      H   15            1S( 0.79)
      H   16            1S( 0.79)
      H   17            1S( 0.79)
      H   18            1S( 0.79)
      H   19            1S( 0.79)
      H   20            1S( 0.79)
      H   21            1S( 0.79)
      H   22            1S( 0.77)
      H   23            1S( 0.78)
      H   24            1S( 0.77)
      H   25            1S( 0.79)2S( 0.01)
      H   26            1S( 0.53)
      H   27            1S( 0.74)


 NATURAL BOND ORBITAL ANALYSIS:

                       Occupancies       Lewis Structure    Low   High
           Occ.    -------------------  -----------------   occ   occ
  Cycle   Thresh.   Lewis   Non-Lewis     CR  BD  3C  LP    (L)   (NL)   Dev
 =============================================================================
   1(1)    1.90   105.23780   0.76220     19  26   0   8     0      0    0.07
 -----------------------------------------------------------------------------

 Structure accepted: No low occupancy Lewis orbitals

 WARNING:  1 low occupancy (<1.9990e) core orbital  found on  C    7
           1 low occupancy (<1.9990e) core orbital  found on  C    9

 --------------------------------------------------------
   Core                     37.99162 ( 99.978% of  38)
   Valence Lewis            67.24618 ( 98.891% of  68)
  ==================       ============================
   Total Lewis             105.23780 ( 99.281% of 106)
  -----------------------------------------------------
   Valence non-Lewis         0.57937 (  0.547% of 106)
   Rydberg non-Lewis         0.18283 (  0.172% of 106)
  ==================       ============================
   Total non-Lewis           0.76220 (  0.719% of 106)
 --------------------------------------------------------


       (Occupancy)   Bond orbital/ Coefficients/ Hybrids
 ---------------------------------------------------------------------------------
     1. (1.98796) BD ( 1) C   1 - C   2  
                ( 49.63%)   0.7045* C   1 s( 30.15%)p 2.32( 69.81%)d 0.00(  0.04%)
                                            0.0004  0.5491  0.0046 -0.7043  0.0052
                                            0.3222  0.0101  0.3133  0.0085 -0.0112
                                           -0.0109  0.0049  0.0101 -0.0060
                ( 50.37%)   0.7097* C   2 s( 28.03%)p 2.57( 71.93%)d 0.00(  0.04%)
                                            0.0002  0.5292  0.0156  0.7184  0.0127
                                           -0.3225  0.0087 -0.3144  0.0070 -0.0120
                                           -0.0116  0.0054  0.0097 -0.0058
     2. (1.98869) BD ( 1) C   1 - H  12  
                ( 60.80%)   0.7798* C   1 s( 23.46%)p 3.26( 76.50%)d 0.00(  0.04%)
                                            0.0000  0.4843  0.0030  0.7054  0.0020
                                            0.4054 -0.0096  0.3209 -0.0084  0.0136
                                            0.0108  0.0056  0.0073 -0.0058
                ( 39.20%)   0.6261* H  12 s( 99.92%)p 0.00(  0.08%)
                                            0.9996 -0.0007 -0.0231 -0.0125 -0.0098
     3. (1.98900) BD ( 1) C   1 - H  13  
                ( 60.53%)   0.7780* C   1 s( 23.18%)p 3.31( 76.77%)d 0.00(  0.04%)
                                           -0.0000 -0.4815  0.0034 -0.0713 -0.0154
                                            0.8516 -0.0004 -0.1926  0.0049  0.0023
                                           -0.0010  0.0075  0.0171  0.0088
                ( 39.47%)   0.6282* H  13 s( 99.92%)p 0.00(  0.08%)
                                           -0.9996  0.0020  0.0036 -0.0271  0.0059
     4. (1.98901) BD ( 1) C   1 - H  14  
                ( 60.52%)   0.7779* C   1 s( 23.18%)p 3.31( 76.78%)d 0.00(  0.04%)
                                           -0.0000 -0.4814  0.0033 -0.0223 -0.0157
                                           -0.0768  0.0041  0.8724 -0.0002 -0.0005
                                            0.0004  0.0029  0.0004 -0.0205
                ( 39.48%)   0.6283* H  14 s( 99.92%)p 0.00(  0.08%)
                                           -0.9996  0.0020  0.0021  0.0022 -0.0278
     5. (1.98067) BD ( 1) C   2 - C   3  
                ( 49.79%)   0.7056* C   2 s( 28.52%)p 2.50( 71.44%)d 0.00(  0.04%)
                                            0.0003  0.5340  0.0037 -0.6940  0.0007
                                           -0.3792 -0.0009 -0.2982 -0.0008  0.0132
                                            0.0104  0.0060  0.0081 -0.0063
                ( 50.21%)   0.7086* C   3 s( 28.50%)p 2.51( 71.46%)d 0.00(  0.04%)
                                            0.0003  0.5338  0.0099  0.6956 -0.0005
                                            0.3777 -0.0020  0.2967 -0.0016  0.0133
                                            0.0105  0.0057  0.0082 -0.0063
     6. (1.97734) BD ( 1) C   2 - H  15  
                ( 60.66%)   0.7789* C   2 s( 21.73%)p 3.60( 78.22%)d 0.00(  0.05%)
                                           -0.0001  0.4661 -0.0085  0.0142  0.0057
                                           -0.0636  0.0121  0.8819 -0.0044 -0.0003
                                            0.0004 -0.0029 -0.0005  0.0212
                ( 39.34%)   0.6272* H  15 s( 99.92%)p 0.00(  0.08%)
                                            0.9996 -0.0041 -0.0007  0.0010 -0.0284
     7. (1.97739) BD ( 1) C   2 - H  16  
                ( 60.65%)   0.7788* C   2 s( 21.73%)p 3.60( 78.23%)d 0.00(  0.05%)
                                           -0.0001  0.4661 -0.0085 -0.0353  0.0065
                                            0.8644 -0.0024 -0.1832  0.0123 -0.0017
                                            0.0002 -0.0077 -0.0178 -0.0089
                ( 39.35%)   0.6273* H  16 s( 99.92%)p 0.00(  0.08%)
                                            0.9996 -0.0041  0.0009 -0.0279  0.0048
     8. (1.97953) BD ( 1) C   3 - C   4  
                ( 49.86%)   0.7061* C   3 s( 28.47%)p 2.51( 71.48%)d 0.00(  0.04%)
                                            0.0003  0.5335  0.0094 -0.7170  0.0021
                                            0.3216  0.0001  0.3120 -0.0001 -0.0118
                                           -0.0114  0.0052  0.0100 -0.0060
                ( 50.14%)   0.7081* C   4 s( 28.57%)p 2.50( 71.39%)d 0.00(  0.04%)
                                            0.0003  0.5344  0.0097  0.7172 -0.0022
                                           -0.3199  0.0011 -0.3118  0.0008 -0.0117
                                           -0.0113  0.0052  0.0099 -0.0058
     9. (1.97737) BD ( 1) C   3 - H  17  
                ( 60.65%)   0.7788* C   3 s( 21.51%)p 3.65( 78.45%)d 0.00(  0.05%)
                                            0.0001 -0.4637  0.0080  0.0121 -0.0012
                                           -0.0614  0.0112  0.8834 -0.0014  0.0000
                                           -0.0007  0.0027  0.0004 -0.0212
                ( 39.35%)   0.6273* H  17 s( 99.92%)p 0.00(  0.08%)
                                           -0.9996  0.0045 -0.0001  0.0011 -0.0283
    10. (1.97732) BD ( 1) C   3 - H  18  
                ( 60.73%)   0.7793* C   3 s( 21.54%)p 3.64( 78.41%)d 0.00(  0.05%)
                                            0.0001 -0.4641  0.0080 -0.0363 -0.0005
                                            0.8656  0.0000 -0.1828  0.0113  0.0013
                                           -0.0003  0.0075  0.0178  0.0091
                ( 39.27%)   0.6267* H  18 s( 99.92%)p 0.00(  0.08%)
                                           -0.9996  0.0045  0.0013 -0.0279  0.0050
    11. (1.97858) BD ( 1) C   4 - C   5  
                ( 49.88%)   0.7063* C   4 s( 28.43%)p 2.52( 71.52%)d 0.00(  0.04%)
                                            0.0003  0.5331  0.0091 -0.6952  0.0029
                                           -0.3813  0.0000 -0.2942  0.0002  0.0134
                                            0.0104  0.0058  0.0082 -0.0064
                ( 50.12%)   0.7079* C   5 s( 28.61%)p 2.49( 71.35%)d 0.00(  0.04%)
                                            0.0003  0.5348  0.0098  0.6930 -0.0021
                                            0.3842 -0.0012  0.2926 -0.0010  0.0137
                                            0.0101  0.0063  0.0073 -0.0062
    12. (1.97715) BD ( 1) C   4 - H  19  
                ( 60.72%)   0.7792* C   4 s( 21.50%)p 3.65( 78.45%)d 0.00(  0.05%)
                                           -0.0001  0.4636 -0.0080  0.0131  0.0003
                                           -0.0581  0.0110  0.8837 -0.0011 -0.0000
                                            0.0004 -0.0025 -0.0004  0.0213
                ( 39.28%)   0.6267* H  19 s( 99.92%)p 0.00(  0.08%)
                                            0.9996 -0.0044 -0.0007  0.0012 -0.0283
    13. (1.97781) BD ( 1) C   4 - H  20  
                ( 60.66%)   0.7788* C   4 s( 21.52%)p 3.64( 78.43%)d 0.00(  0.05%)
                                           -0.0001  0.4638 -0.0081 -0.0403  0.0010
                                            0.8649  0.0007 -0.1858  0.0111 -0.0019
                                            0.0004 -0.0076 -0.0178 -0.0090
                ( 39.34%)   0.6272* H  20 s( 99.92%)p 0.00(  0.08%)
                                            0.9996 -0.0045  0.0009 -0.0279  0.0052
    14. (1.97641) BD ( 1) C   5 - C   6  
                ( 49.18%)   0.7013* C   5 s( 27.74%)p 2.60( 72.22%)d 0.00(  0.04%)
                                            0.0003  0.5266  0.0094 -0.7195  0.0044
                                            0.3280  0.0019  0.3113  0.0011 -0.0123
                                           -0.0114  0.0055  0.0100 -0.0061
                ( 50.82%)   0.7129* C   6 s( 28.73%)p 2.48( 71.23%)d 0.00(  0.04%)
                                            0.0002  0.5360  0.0081  0.7128 -0.0036
                                           -0.3269  0.0046 -0.3118  0.0015 -0.0113
                                           -0.0112  0.0061  0.0082 -0.0054
    15. (1.97715) BD ( 1) C   5 - H  21  
                ( 60.68%)   0.7790* C   5 s( 21.52%)p 3.65( 78.44%)d 0.00(  0.05%)
                                            0.0002 -0.4638  0.0084  0.0167 -0.0029
                                           -0.0580  0.0119  0.8835 -0.0008  0.0002
                                           -0.0014  0.0031  0.0002 -0.0211
                ( 39.32%)   0.6271* H  21 s( 99.92%)p 0.00(  0.08%)
                                           -0.9996  0.0043  0.0003  0.0008 -0.0284
    16. (1.97683) BD ( 1) C   5 - H  22  
                ( 61.63%)   0.7850* C   5 s( 22.17%)p 3.51( 77.79%)d 0.00(  0.04%)
                                            0.0001 -0.4707  0.0077 -0.0340  0.0005
                                            0.8606  0.0011 -0.1899  0.0114  0.0008
                                           -0.0002  0.0079  0.0173  0.0086
                ( 38.37%)   0.6194* H  22 s( 99.91%)p 0.00(  0.09%)
                                           -0.9996  0.0053 -0.0006 -0.0287  0.0055
    17. (1.96614) BD ( 1) C   6 - C   7  
                ( 49.18%)   0.7013* C   6 s( 27.35%)p 2.65( 72.60%)d 0.00(  0.05%)
                                            0.0005  0.5229  0.0107 -0.6988  0.0035
                                           -0.3976 -0.0035 -0.2822 -0.0039  0.0150
                                            0.0102  0.0061  0.0085 -0.0075
                ( 50.82%)   0.7129* C   7 s( 29.68%)p 2.37( 70.27%)d 0.00(  0.04%)
                                            0.0000  0.5448  0.0013  0.6842 -0.0088
                                            0.3930 -0.0096  0.2826 -0.0059  0.0129
                                            0.0112  0.0077  0.0073 -0.0054
    18. (1.97602) BD ( 1) C   6 - H  23  
                ( 61.19%)   0.7822* C   6 s( 21.62%)p 3.62( 78.34%)d 0.00(  0.04%)
                                           -0.0002  0.4649 -0.0080  0.0164  0.0050
                                           -0.0453  0.0121  0.8837 -0.0010  0.0002
                                           -0.0011 -0.0027 -0.0005  0.0207
                ( 38.81%)   0.6230* H  23 s( 99.92%)p 0.00(  0.08%)
                                            0.9996 -0.0056 -0.0011  0.0015 -0.0286
    19. (1.97466) BD ( 1) C   6 - H  24  
                ( 61.70%)   0.7855* C   6 s( 22.31%)p 3.48( 77.64%)d 0.00(  0.04%)
                                           -0.0001  0.4723 -0.0059 -0.0516  0.0045
                                            0.8556  0.0031 -0.2036  0.0128 -0.0038
                                            0.0014 -0.0090 -0.0164 -0.0081
                ( 38.30%)   0.6189* H  24 s( 99.91%)p 0.00(  0.09%)
                                            0.9996 -0.0045  0.0021 -0.0287  0.0056
    20. (1.98829) BD ( 1) C   7 - O   8  
                ( 32.61%)   0.5711* C   7 s( 20.21%)p 3.93( 79.50%)d 0.01(  0.28%)
                                           -0.0002  0.4487  0.0284  0.0312  0.0155
                                           -0.8547 -0.0372  0.2487  0.0016 -0.0001
                                           -0.0007 -0.0271 -0.0412 -0.0201
                ( 67.39%)   0.8209* O   8 s( 33.62%)p 1.97( 66.31%)d 0.00(  0.07%)
                                           -0.0001  0.5799  0.0012 -0.0542  0.0058
                                            0.7676  0.0005 -0.2663 -0.0002 -0.0098
                                            0.0074 -0.0162 -0.0147 -0.0080
    21. (1.98576) BD ( 1) C   7 - C   9  
                ( 47.41%)   0.6885* C   7 s( 27.08%)p 2.69( 72.86%)d 0.00(  0.06%)
                                            0.0003  0.5202  0.0121 -0.7279 -0.0032
                                            0.3327 -0.0017  0.2968 -0.0089 -0.0134
                                           -0.0125  0.0064  0.0126 -0.0076
                ( 52.59%)   0.7252* C   9 s( 34.88%)p 1.87( 65.08%)d 0.00(  0.04%)
                                            0.0004  0.5906  0.0019  0.6678 -0.0058
                                           -0.3143 -0.0106 -0.3254 -0.0024 -0.0101
                                           -0.0120  0.0062  0.0072 -0.0058
    22. (1.97442) BD ( 1) C   7 - H  25  
                ( 61.01%)   0.7811* C   7 s( 23.07%)p 3.33( 76.88%)d 0.00(  0.05%)
                                            0.0003 -0.4798  0.0225  0.0173 -0.0075
                                            0.0044  0.0117  0.8765 -0.0076 -0.0004
                                           -0.0039  0.0022 -0.0017 -0.0220
                ( 38.99%)   0.6244* H  25 s( 99.91%)p 0.00(  0.09%)
                                           -0.9995  0.0105 -0.0010  0.0020 -0.0301
    23. (1.98839) BD ( 1) O   8 - H  26  
                ( 74.09%)   0.8608* O   8 s( 20.85%)p 3.79( 79.07%)d 0.00(  0.08%)
                                            0.0002  0.4563  0.0186 -0.6957 -0.0154
                                           -0.4850 -0.0359 -0.2642  0.0006  0.0104
                                            0.0181  0.0057  0.0178 -0.0060
                ( 25.91%)   0.5090* H  26 s( 99.59%)p 0.00(  0.41%)
                                            0.9979 -0.0112  0.0499  0.0358  0.0187
    24. (1.98979) BD ( 1) C   9 -Cl  10  
                ( 44.64%)   0.6682* C   9 s( 19.53%)p 4.11( 80.19%)d 0.01(  0.27%)
                                            0.0001  0.4419  0.0049 -0.1408 -0.0143
                                            0.8341  0.0114 -0.2933  0.0051 -0.0126
                                            0.0032 -0.0278 -0.0385 -0.0177
                ( 55.36%)   0.7440*Cl  10 s( 17.72%)p 4.61( 81.78%)d 0.03(  0.50%)
                                           -0.0000  0.0001  0.4194 -0.0364 -0.0000
                                            0.0887 -0.0009  0.0001 -0.8565 -0.0299
                                           -0.0000  0.2744  0.0095 -0.0118  0.0033
                                           -0.0348 -0.0544 -0.0264
    25. (1.98992) BD ( 1) C   9 -Cl  11  
                ( 43.65%)   0.6606* C   9 s( 17.85%)p 4.59( 81.88%)d 0.02(  0.27%)
                                            0.0000  0.4225  0.0019 -0.7280 -0.0094
                                           -0.4493  0.0097 -0.2945  0.0096  0.0363
                                            0.0226  0.0154  0.0173 -0.0183
                ( 56.35%)   0.7507*Cl  11 s( 17.15%)p 4.80( 82.38%)d 0.03(  0.47%)
                                           -0.0000  0.0001  0.4126 -0.0352 -0.0001
                                            0.6997  0.0206 -0.0000  0.5085  0.0201
                                           -0.0000  0.2734  0.0092  0.0505  0.0269
                                            0.0196  0.0182 -0.0264
    26. (1.98653) BD ( 1) C   9 - H  27  
                ( 63.47%)   0.7967* C   9 s( 27.68%)p 2.61( 72.27%)d 0.00(  0.05%)
                                           -0.0001  0.5261 -0.0056 -0.0458 -0.0126
                                            0.0122  0.0038  0.8487  0.0083  0.0003
                                           -0.0037  0.0012 -0.0007  0.0211
                ( 36.53%)   0.6044* H  27 s( 99.91%)p 0.00(  0.09%)
                                            0.9995 -0.0077  0.0009  0.0007 -0.0306
    27. (1.99925) CR ( 1) C   1           s(100.00%)p 0.00(  0.00%)
                                            1.0000 -0.0002 -0.0000  0.0003 -0.0000
                                           -0.0001 -0.0000 -0.0001 -0.0000  0.0000
                                            0.0000 -0.0000 -0.0000  0.0000
    28. (1.99914) CR ( 1) C   2           s(100.00%)p 0.00(  0.00%)
                                            1.0000 -0.0002 -0.0000  0.0001 -0.0000
                                            0.0003 -0.0000  0.0003 -0.0000 -0.0000
                                           -0.0000 -0.0000 -0.0000  0.0000
    29. (1.99912) CR ( 1) C   3           s(100.00%)p 0.00(  0.00%)
                                            1.0000 -0.0002 -0.0000  0.0000 -0.0000
                                           -0.0003 -0.0000 -0.0003 -0.0000 -0.0000
                                            0.0000 -0.0000 -0.0000  0.0000
    30. (1.99913) CR ( 1) C   4           s(100.00%)p 0.00(  0.00%)
                                            1.0000 -0.0002 -0.0000  0.0000 -0.0000
                                            0.0003  0.0000  0.0003  0.0000 -0.0000
                                            0.0000 -0.0000 -0.0000  0.0000
    31. (1.99913) CR ( 1) C   5           s(100.00%)p 0.00(  0.00%)
                                            1.0000 -0.0002 -0.0000  0.0000 -0.0000
                                           -0.0003 -0.0000 -0.0003 -0.0000 -0.0000
                                            0.0000 -0.0000 -0.0000  0.0000
    32. (1.99907) CR ( 1) C   6           s(100.00%)p 0.00(  0.00%)
                                            1.0000 -0.0002 -0.0000  0.0002  0.0000
                                            0.0004  0.0000  0.0003  0.0000 -0.0000
                                           -0.0000 -0.0000 -0.0000  0.0000
    33. (1.99882) CR ( 1) C   7           s(100.00%)p 0.00(  0.00%)
                                            1.0000  0.0000 -0.0000  0.0002  0.0000
                                           -0.0003 -0.0000 -0.0003  0.0000  0.0000
                                            0.0000 -0.0000 -0.0000  0.0000
    34. (1.99973) CR ( 1) O   8           s(100.00%)p 0.00(  0.00%)
                                            1.0000 -0.0001 -0.0000  0.0001  0.0000
                                            0.0002  0.0000  0.0000 -0.0000 -0.0000
                                           -0.0000 -0.0000 -0.0000 -0.0000
    35. (1.99892) CR ( 1) C   9           s(100.00%)p 0.00(  0.00%)
                                            1.0000 -0.0002 -0.0000 -0.0002  0.0000
                                            0.0001  0.0000  0.0002  0.0000  0.0000
                                            0.0000 -0.0000 -0.0000  0.0000
    36. (2.00000) CR ( 1)Cl  10           s(100.00%)
                                            1.0000 -0.0000  0.0000 -0.0000 -0.0000
                                           -0.0000  0.0000  0.0000 -0.0000 -0.0000
                                            0.0000  0.0000 -0.0000  0.0000 -0.0000
                                           -0.0000 -0.0000 -0.0000
    37. (1.99974) CR ( 2)Cl  10           s(100.00%)p 0.00(  0.00%)
                                           -0.0000  1.0000  0.0002  0.0000  0.0000
                                           -0.0000 -0.0000 -0.0000  0.0002  0.0000
                                            0.0000  0.0000 -0.0000  0.0000 -0.0000
                                            0.0000  0.0000  0.0000
    38. (1.99999) CR ( 3)Cl  10           s(  0.00%)p 1.00(100.00%)
                                           -0.0000  0.0000 -0.0000 -0.0000  1.0000
                                           -0.0001  0.0000  0.0000 -0.0000 -0.0000
                                           -0.0000 -0.0000  0.0000  0.0000 -0.0000
                                           -0.0000 -0.0000 -0.0000
    39. (1.99991) CR ( 4)Cl  10           s(  0.00%)p 1.00(100.00%)
                                            0.0000 -0.0000  0.0001  0.0000  0.0000
                                            0.0000 -0.0000  1.0000  0.0001  0.0000
                                            0.0000  0.0000 -0.0000  0.0000  0.0000
                                            0.0000  0.0000  0.0000
    40. (1.99998) CR ( 5)Cl  10           s(  0.00%)p 1.00(100.00%)
                                            0.0000  0.0000 -0.0000 -0.0000 -0.0000
                                           -0.0000 -0.0000  0.0000 -0.0001 -0.0000
                                            1.0000 -0.0001  0.0000 -0.0000 -0.0000
                                            0.0000 -0.0000 -0.0000
    41. (2.00000) CR ( 1)Cl  11           s(100.00%)
                                            1.0000 -0.0000 -0.0000 -0.0000 -0.0000
                                           -0.0000  0.0000 -0.0000  0.0000  0.0000
                                            0.0000  0.0000 -0.0000  0.0000  0.0000
                                            0.0000 -0.0000 -0.0000
    42. (1.99977) CR ( 2)Cl  11           s(100.00%)p 0.00(  0.00%)
                                           -0.0000  1.0000  0.0002  0.0000  0.0000
                                           -0.0002 -0.0000  0.0000 -0.0001 -0.0000
                                            0.0000  0.0000 -0.0000 -0.0000 -0.0000
                                           -0.0000 -0.0000  0.0000
    43. (1.99995) CR ( 3)Cl  11           s(  0.00%)p 1.00(100.00%)
                                           -0.0000  0.0000 -0.0001 -0.0000  1.0000
                                            0.0000  0.0000 -0.0000  0.0001  0.0000
                                           -0.0000 -0.0000  0.0000  0.0000  0.0000
                                            0.0000  0.0000 -0.0000
    44. (1.99997) CR ( 4)Cl  11           s(  0.00%)p 1.00(100.00%)
                                           -0.0000  0.0000 -0.0001 -0.0000 -0.0000
                                            0.0001  0.0000  1.0000  0.0000  0.0000
                                           -0.0000  0.0000  0.0000  0.0000  0.0000
                                            0.0000  0.0000 -0.0000
    45. (1.99998) CR ( 5)Cl  11           s(  0.00%)p 1.00(100.00%)
                                            0.0000  0.0000 -0.0000 -0.0000 -0.0000
                                            0.0000  0.0000 -0.0000  0.0001  0.0000
                                            1.0000 -0.0001  0.0000  0.0000 -0.0000
                                            0.0000  0.0000 -0.0000
    46. (1.97639) LP ( 1) O   8           s( 44.52%)p 1.25( 55.44%)d 0.00(  0.04%)
                                            0.0001  0.6672 -0.0101  0.4392 -0.0052
                                           -0.2899  0.0012  0.5266 -0.0057  0.0107
                                           -0.0120  0.0077 -0.0055 -0.0038
    47. (1.94201) LP ( 2) O   8           s(  1.00%)p98.71( 98.94%)d 0.05(  0.05%)
                                            0.0001  0.1000  0.0056  0.5642 -0.0099
                                           -0.3000  0.0066 -0.7622  0.0109  0.0111
                                            0.0062 -0.0040 -0.0065  0.0177
    48. (1.99380) LP ( 1)Cl  10           s( 81.30%)p 0.23( 18.69%)d 0.00(  0.01%)
                                            0.0000 -0.0003  0.9017  0.0085  0.0000
                                           -0.1074  0.0003 -0.0002  0.3611  0.0060
                                            0.0000 -0.2118 -0.0010  0.0031 -0.0011
                                            0.0062  0.0070  0.0027
    49. (1.97157) LP ( 2)Cl  10           s(  0.26%)p99.99( 99.71%)d 0.10(  0.03%)
                                           -0.0000 -0.0001  0.0513 -0.0034 -0.0000
                                           -0.4080  0.0043 -0.0000  0.2624 -0.0038
                                            0.0001  0.8727 -0.0078  0.0072  0.0002
                                           -0.0118  0.0041  0.0077
    50. (1.94246) LP ( 3)Cl  10           s(  0.80%)p99.99( 99.17%)d 0.04(  0.03%)
                                            0.0000 -0.0001  0.0892  0.0044  0.0001
                                            0.9020 -0.0070 -0.0001  0.2465 -0.0003
                                            0.0001  0.3424 -0.0030 -0.0146  0.0070
                                           -0.0046  0.0069  0.0025
    51. (1.99434) LP ( 1)Cl  11           s( 81.60%)p 0.23( 18.39%)d 0.00(  0.01%)
                                            0.0000 -0.0002  0.9033  0.0078  0.0001
                                           -0.3652 -0.0046  0.0001 -0.1297 -0.0041
                                            0.0000 -0.1834 -0.0013 -0.0063 -0.0050
                                           -0.0022 -0.0046  0.0024
    52. (1.97423) LP ( 2)Cl  11           s(  0.12%)p99.99( 99.86%)d 0.20(  0.02%)
                                           -0.0000 -0.0001  0.0340 -0.0046  0.0000
                                           -0.3791  0.0050  0.0000 -0.0033  0.0000
                                            0.0001  0.9245 -0.0070 -0.0032  0.0107
                                            0.0057 -0.0052  0.0075
    53. (1.94329) LP ( 3)Cl  11           s(  1.22%)p80.92( 98.75%)d 0.03(  0.03%)
                                            0.0000 -0.0000  0.1102  0.0080  0.0001
                                            0.4792 -0.0059  0.0000 -0.8496  0.0063
                                            0.0000  0.1895 -0.0016 -0.0104  0.0057
                                           -0.0032  0.0128 -0.0006
    54. (0.00315) RY*( 1) C   1           s(  5.94%)p14.49( 86.12%)d 1.34(  7.93%)
                                           -0.0000  0.0115  0.2435 -0.0148 -0.6802
                                           -0.0103 -0.4907 -0.0083 -0.3967  0.1223
                                            0.0920 -0.0711  0.1974 -0.1091
    55. (0.00148) RY*( 2) C   1           s(  0.00%)p 1.00( 75.44%)d 0.33( 24.56%)
                                           -0.0000  0.0000  0.0001  0.0005  0.0300
                                           -0.0089 -0.5705  0.0102  0.6541  0.2342
                                           -0.2495  0.0370  0.1603  0.3185
    56. (0.00037) RY*( 3) C   1           s( 10.93%)p 8.11( 88.68%)d 0.04(  0.39%)
                                            0.0000  0.0120  0.3304  0.0144 -0.5860
                                           -0.0081  0.5417 -0.0078  0.4996 -0.0260
                                           -0.0219  0.0421 -0.0289  0.0111
    57. (0.00013) RY*( 4) C   1           s( 67.33%)p 0.16( 11.03%)d 0.32( 21.64%)
                                            0.0000 -0.0061  0.8205  0.0023  0.2756
                                            0.0030 -0.1333  0.0025 -0.1287 -0.1808
                                           -0.1383  0.1993 -0.3153  0.1593
    58. (0.00001) RY*( 5) C   1           s(  2.97%)p 3.19(  9.47%)d29.49( 87.56%)
    59. (0.00001) RY*( 6) C   1           s(  1.98%)p 4.58(  9.07%)d44.96( 88.96%)
    60. (0.00000) RY*( 7) C   1           s(  3.71%)p 0.41(  1.53%)d25.57( 94.77%)
    61. (0.00001) RY*( 8) C   1           s(  5.79%)p 1.41(  8.18%)d14.85( 86.03%)
    62. (0.00000) RY*( 9) C   1           s(  1.38%)p 7.70( 10.62%)d63.78( 88.00%)
    63. (0.00329) RY*( 1) C   2           s( 16.18%)p 4.71( 76.13%)d 0.48(  7.69%)
                                            0.0000  0.0021  0.4022 -0.0050 -0.7061
                                            0.0080  0.3719  0.0071  0.3525 -0.0766
                                           -0.0829 -0.0710  0.2176 -0.1086
    64. (0.00295) RY*( 2) C   2           s(  0.00%)p 1.00( 87.02%)d 0.15( 12.98%)
                                            0.0000 -0.0000  0.0010  0.0008  0.0300
                                           -0.0154 -0.6111  0.0177  0.7037 -0.0042
                                           -0.0151 -0.0501 -0.1779 -0.3089
    65. (0.00106) RY*( 3) C   2           s( 13.31%)p 4.85( 64.48%)d 1.67( 22.21%)
                                            0.0000 -0.0147  0.3645 -0.0070  0.6470
                                            0.0093  0.3727  0.0084  0.2952  0.2165
                                            0.1630 -0.1004  0.3245 -0.1824
    66. (0.00034) RY*( 4) C   2           s(  0.01%)p 1.00(  0.01%)d99.99( 99.98%)
                                            0.0000  0.0001  0.0082  0.0001 -0.0002
                                           -0.0004 -0.0102  0.0008 -0.0007 -0.6544
                                            0.7525  0.0339  0.0488 -0.0427
    67. (0.00032) RY*( 5) C   2           s( 45.79%)p 1.05( 47.98%)d 0.14(  6.23%)
                                            0.0000  0.0065  0.6767  0.0020 -0.0448
                                            0.0142 -0.5220  0.0122 -0.4528  0.0755
                                            0.0315 -0.0136  0.2034 -0.1184
    68. (0.00013) RY*( 6) C   2           s( 19.87%)p 0.42(  8.34%)d 3.61( 71.78%)
                                           -0.0000 -0.0056  0.4458 -0.0207  0.2434
                                           -0.0032  0.1217 -0.0018  0.0945 -0.4670
                                           -0.3693  0.1882 -0.4990  0.2810
    69. (0.00008) RY*( 7) C   2           s(  4.49%)p 0.69(  3.09%)d20.57( 92.42%)
    70. (0.00001) RY*( 8) C   2           s(  0.33%)p 1.27(  0.42%)d99.99( 99.25%)
    71. (0.00000) RY*( 9) C   2           s(  0.01%)p99.99( 12.71%)d99.99( 87.28%)
    72. (0.00341) RY*( 1) C   3           s(  3.53%)p26.06( 92.08%)d 1.24(  4.39%)
                                            0.0000 -0.0031  0.1879  0.0063  0.9510
                                           -0.0021 -0.0436 -0.0028 -0.1202 -0.1458
                                           -0.1307 -0.0245  0.0613 -0.0346
    73. (0.00327) RY*( 2) C   3           s(  0.12%)p99.99( 87.75%)d97.99( 12.13%)
                                            0.0000 -0.0004  0.0352  0.0007  0.0517
                                           -0.0135 -0.6386  0.0146  0.6830  0.0154
                                           -0.0044  0.0436  0.1843  0.2919
    74. (0.00312) RY*( 3) C   3           s( 38.48%)p 1.36( 52.45%)d 0.24(  9.07%)
                                            0.0000 -0.0075  0.6203 -0.0028 -0.2163
                                           -0.0082 -0.4983 -0.0082 -0.4788  0.0557
                                            0.0309 -0.0874  0.2397 -0.1468
    75. (0.00037) RY*( 4) C   3           s( 51.46%)p 0.93( 48.06%)d 0.01(  0.48%)
                                            0.0000  0.0037  0.7173  0.0012 -0.0637
                                           -0.0142  0.5195 -0.0125  0.4542  0.0132
                                           -0.0055  0.0175  0.0531 -0.0385
    76. (0.00035) RY*( 5) C   3           s(  0.00%)p 0.00(  0.00%)d 1.00( 99.99%)
                                            0.0000  0.0000  0.0065  0.0001 -0.0006
                                           -0.0006  0.0066  0.0005  0.0009 -0.6522
                                            0.7535  0.0397  0.0713  0.0066
    77. (0.00013) RY*( 6) C   3           s(  6.25%)p 0.53(  3.31%)d14.47( 90.44%)
                                           -0.0000 -0.0012  0.2500 -0.0018  0.0049
                                            0.0100 -0.1374  0.0087 -0.1184 -0.0239
                                            0.0349  0.3027 -0.8024  0.4089
    78. (0.00007) RY*( 7) C   3           s(  0.01%)p 1.00(  4.28%)d22.37( 95.71%)
    79. (0.00001) RY*( 8) C   3           s(  0.10%)p13.28(  1.27%)d99.99( 98.63%)
    80. (0.00000) RY*( 9) C   3           s(  0.02%)p99.99( 11.01%)d99.99( 88.97%)
    81. (0.00338) RY*( 1) C   4           s(  0.00%)p 1.00( 89.69%)d 0.11( 10.31%)
                                           -0.0000  0.0005  0.0001 -0.0044 -0.4505
                                            0.0113  0.5357 -0.0129 -0.6377 -0.0512
                                           -0.0547  0.0451  0.1559  0.2667
    82. (0.00334) RY*( 2) C   4           s(  0.43%)p99.99( 94.01%)d12.85(  5.56%)
                                            0.0000 -0.0018  0.0657  0.0068  0.8622
                                            0.0060  0.3576 -0.0058 -0.2619  0.1471
                                            0.1181  0.0150  0.0875  0.1099
    83. (0.00305) RY*( 3) C   4           s( 37.43%)p 1.42( 53.13%)d 0.25(  9.45%)
                                            0.0000 -0.0075  0.6117 -0.0019 -0.1108
                                            0.0075  0.5143  0.0077  0.5044  0.0052
                                           -0.0144 -0.0914  0.2527 -0.1484
    84. (0.00036) RY*( 4) C   4           s( 53.97%)p 0.83( 44.69%)d 0.02(  1.34%)
                                           -0.0000  0.0032  0.7346 -0.0001  0.0167
                                            0.0155 -0.5050  0.0133 -0.4373  0.0057
                                            0.0040  0.0118  0.0976 -0.0606
    85. (0.00035) RY*( 5) C   4           s(  0.00%)p 0.00(  0.00%)d 1.00( 99.99%)
                                           -0.0000  0.0000  0.0035  0.0000 -0.0018
                                            0.0004 -0.0067 -0.0002 -0.0010  0.6524
                                           -0.7542 -0.0450 -0.0555  0.0189
    86. (0.00013) RY*( 6) C   4           s(  7.95%)p 0.33(  2.64%)d11.24( 89.41%)
                                            0.0000 -0.0011  0.2820  0.0007 -0.0123
                                           -0.0098  0.1239 -0.0080  0.1034 -0.0349
                                            0.0210  0.3014 -0.8039  0.3942
    87. (0.00007) RY*( 7) C   4           s(  0.01%)p99.99(  4.14%)d99.99( 95.85%)
    88. (0.00001) RY*( 8) C   4           s(  0.15%)p 9.28(  1.35%)d99.99( 98.51%)
    89. (0.00000) RY*( 9) C   4           s(  0.04%)p99.99( 10.54%)d99.99( 89.42%)
    90. (0.00433) RY*( 1) C   5           s(  3.87%)p24.13( 93.45%)d 0.69(  2.68%)
                                            0.0000 -0.0007  0.1968 -0.0084 -0.9062
                                           -0.0022 -0.3328 -0.0006 -0.0502  0.1123
                                            0.0995 -0.0139  0.0638  0.0012
    91. (0.00365) RY*( 2) C   5           s(  0.02%)p99.99( 89.80%)d99.99( 10.19%)
                                            0.0000 -0.0003  0.0137  0.0018  0.1906
                                           -0.0122 -0.5935  0.0143  0.7135  0.0041
                                           -0.0203  0.0490  0.1619  0.2698
    92. (0.00321) RY*( 3) C   5           s( 34.27%)p 1.68( 57.61%)d 0.24(  8.12%)
                                            0.0000 -0.0076  0.5854  0.0019  0.3339
                                           -0.0062 -0.4742 -0.0061 -0.4896 -0.0481
                                           -0.0502 -0.0853  0.2248 -0.1362
    93. (0.00040) RY*( 4) C   5           s( 46.60%)p 0.86( 39.98%)d 0.29( 13.42%)
                                            0.0000  0.0028  0.6827  0.0001 -0.0329
                                           -0.0153  0.4842 -0.0151  0.4047  0.2642
                                           -0.2007 -0.0205  0.1158 -0.1012
    94. (0.00034) RY*( 5) C   5           s(  5.46%)p 0.86(  4.67%)d16.47( 89.87%)
                                            0.0000  0.0010  0.2336  0.0014 -0.0110
                                           -0.0061  0.1733 -0.0027  0.1285 -0.6157
                                            0.7106  0.0417  0.1114  0.0257
    95. (0.00014) RY*( 6) C   5           s(  9.25%)p 0.07(  0.65%)d 9.74( 90.11%)
                                           -0.0000 -0.0004  0.3041  0.0056 -0.0200
                                            0.0088 -0.0582  0.0068 -0.0503 -0.2519
                                           -0.2043  0.2303 -0.7599  0.4066
    96. (0.00008) RY*( 7) C   5           s(  0.45%)p 8.00(  3.58%)d99.99( 95.97%)
    97. (0.00001) RY*( 8) C   5           s(  0.05%)p22.19(  1.10%)d99.99( 98.85%)
    98. (0.00001) RY*( 9) C   5           s(  0.01%)p 1.00(  9.37%)d 9.67( 90.62%)
    99. (0.00492) RY*( 1) C   6           s(  0.00%)p 1.00( 95.86%)d 0.04(  4.14%)
                                            0.0000  0.0029 -0.0014  0.0053  0.2741
                                           -0.0082 -0.8058  0.0119  0.4836 -0.0076
                                            0.0323 -0.0208 -0.1105 -0.1662
   100. (0.00455) RY*( 2) C   6           s(  8.86%)p 9.96( 88.20%)d 0.33(  2.94%)
                                            0.0000  0.0013  0.2976 -0.0078 -0.8577
                                            0.0006 -0.0458  0.0101  0.3795 -0.0917
                                           -0.0991 -0.0406 -0.0047 -0.0977
   101. (0.00322) RY*( 3) C   6           s( 42.80%)p 1.16( 49.76%)d 0.17(  7.44%)
                                            0.0000 -0.0090  0.6542  0.0020  0.3982
                                            0.0031  0.3961  0.0067  0.4267  0.0813
                                            0.0573 -0.0887  0.1941 -0.1377
   102. (0.00094) RY*( 4) C   6           s( 43.51%)p 1.11( 48.43%)d 0.19(  8.06%)
                                            0.0000  0.0034  0.6596  0.0047 -0.0166
                                            0.0163 -0.3859  0.0063 -0.5786  0.1560
                                           -0.1920  0.0127 -0.0383  0.1333
   103. (0.00028) RY*( 5) C   6           s(  4.36%)p 0.33(  1.45%)d21.59( 94.19%)
                                           -0.0000  0.0002  0.2089  0.0011  0.0048
                                           -0.0091  0.0386  0.0023 -0.1134 -0.5183
                                            0.6407  0.0773 -0.5056 -0.0355
   104. (0.00018) RY*( 6) C   6           s(  0.09%)p99.99(  9.85%)d99.99( 90.06%)
                                           -0.0000 -0.0018  0.0305 -0.0058  0.0869
                                           -0.0128  0.1365 -0.0161  0.2681  0.0937
                                           -0.3664  0.0534 -0.6303  0.5978
   105. (0.00011) RY*( 7) C   6           s(  0.00%)p 1.00(  3.41%)d28.30( 96.59%)
                                            0.0000  0.0011  0.0001  0.0197 -0.1444
                                            0.0077 -0.0617 -0.0056  0.0949  0.6521
                                            0.6155  0.1881  0.0887  0.3444
   106. (0.00005) RY*( 8) C   6           s(  0.34%)p 6.53(  2.21%)d99.99( 97.45%)
   107. (0.00001) RY*( 9) C   6           s(  0.02%)p58.18(  1.02%)d99.99( 98.96%)
   108. (0.00743) RY*( 1) C   7           s(  4.52%)p20.30( 91.86%)d 0.80(  3.62%)
                                           -0.0000 -0.0230  0.2115 -0.0031  0.5697
                                            0.0346 -0.7089  0.0005  0.3005  0.1439
                                           -0.0733 -0.0542  0.0486  0.0692
   109. (0.00494) RY*( 2) C   7           s( 11.81%)p 6.94( 81.94%)d 0.53(  6.25%)
                                            0.0000  0.0102  0.3435  0.0087  0.6762
                                           -0.0009  0.5812 -0.0118 -0.1550  0.0856
                                           -0.0845  0.1228  0.0323 -0.1788
   110. (0.00397) RY*( 3) C   7           s( 16.10%)p 4.79( 77.15%)d 0.42(  6.75%)
                                            0.0000 -0.0169  0.4008  0.0014 -0.1467
                                            0.0156 -0.3227 -0.0279 -0.8030  0.0794
                                           -0.0437 -0.1574  0.0028 -0.1858
   111. (0.00247) RY*( 4) C   7           s( 27.84%)p 0.63( 17.58%)d 1.96( 54.58%)
                                            0.0000 -0.0050  0.5276  0.0055 -0.2754
                                            0.0047 -0.0878 -0.0262  0.3025 -0.2901
                                            0.0574  0.5398 -0.1186 -0.3911
   112. (0.00133) RY*( 5) C   7           s(  0.26%)p13.44(  3.44%)d99.99( 96.31%)
                                            0.0000 -0.0002  0.0506  0.0165  0.1665
                                           -0.0046 -0.0210  0.0043 -0.0768 -0.8722
                                            0.1383 -0.2329  0.3298  0.1420
   113. (0.00067) RY*( 6) C   7           s( 11.64%)p 0.61(  7.15%)d 6.98( 81.20%)
                                            0.0000  0.0077  0.3411 -0.0045 -0.2105
                                           -0.0351  0.1011  0.0029  0.1254  0.3311
                                            0.2543  0.0127  0.7540  0.2627
   114. (0.00043) RY*( 7) C   7           s( 17.16%)p 0.49(  8.44%)d 4.34( 74.40%)
                                           -0.0000 -0.0048  0.4142 -0.0078 -0.0818
                                            0.0385  0.1501 -0.0086  0.2315  0.0513
                                            0.4152 -0.5863 -0.4601  0.1160
   115. (0.00022) RY*( 8) C   7           s(  2.27%)p 5.01( 11.36%)d38.09( 86.37%)
                                            0.0000  0.0012  0.1506  0.0142 -0.1876
                                            0.0080  0.0989 -0.0126  0.2612 -0.0210
                                           -0.7393 -0.4603  0.1828 -0.2674
   116. (0.00010) RY*( 9) C   7           s(  8.37%)p 0.19(  1.56%)d10.77( 90.08%)
   117. (0.00211) RY*( 1) O   8           s( 18.49%)p 4.13( 76.45%)d 0.27(  5.06%)
                                           -0.0000  0.0042  0.4300 -0.0057 -0.0778
                                            0.0020  0.3590  0.0110  0.7933  0.0284
                                           -0.0027  0.1761 -0.0468 -0.1287
   118. (0.00161) RY*( 2) O   8           s( 17.22%)p 4.31( 74.12%)d 0.50(  8.66%)
                                           -0.0000  0.0019  0.4149  0.0053  0.8484
                                           -0.0045 -0.0909 -0.0008 -0.1144  0.2925
                                           -0.0276  0.0021 -0.0056 -0.0157
   119. (0.00048) RY*( 3) O   8           s( 56.63%)p 0.68( 38.51%)d 0.09(  4.86%)
                                            0.0000 -0.0020  0.7525  0.0072 -0.3705
                                            0.0054  0.1714  0.0102 -0.4672 -0.1123
                                            0.0035 -0.1082  0.0334  0.1521
   120. (0.00007) RY*( 4) O   8           s(  6.28%)p13.12( 82.39%)d 1.80( 11.32%)
   121. (0.00001) RY*( 5) O   8           s(  0.47%)p20.59(  9.78%)d99.99( 89.75%)
   122. (0.00001) RY*( 6) O   8           s(  0.05%)p 5.56(  0.26%)d99.99( 99.69%)
   123. (0.00001) RY*( 7) O   8           s(  0.39%)p25.62(  9.88%)d99.99( 89.73%)
   124. (0.00001) RY*( 8) O   8           s(  0.35%)p12.35(  4.38%)d99.99( 95.27%)
   125. (0.00001) RY*( 9) O   8           s(  0.12%)p37.70(  4.46%)d99.99( 95.42%)
   126. (0.00962) RY*( 1) C   9           s(  0.02%)p99.99( 94.58%)d99.99(  5.41%)
                                            0.0000  0.0104 -0.0071 -0.0157  0.2417
                                            0.0193 -0.9407  0.0003  0.0427 -0.0696
                                            0.0593  0.1123  0.1815 -0.0129
   127. (0.00809) RY*( 2) C   9           s(  0.74%)p99.99( 91.77%)d10.15(  7.49%)
                                           -0.0000  0.0166  0.0843 -0.0051  0.9040
                                           -0.0007  0.2672  0.0015  0.1706 -0.2123
                                            0.0195 -0.1153  0.1251 -0.0218
   128. (0.00517) RY*( 3) C   9           s(  6.86%)p12.08( 82.85%)d 1.50( 10.29%)
                                            0.0000  0.0097  0.2617 -0.0131  0.1542
                                           -0.0017 -0.0090  0.0109 -0.8969 -0.0518
                                           -0.1856  0.0923 -0.0647 -0.2304
   129. (0.00207) RY*( 4) C   9           s( 77.81%)p 0.09(  7.13%)d 0.19( 15.06%)
                                            0.0000 -0.0074  0.8821  0.0150 -0.1472
                                            0.0076  0.0167  0.0132  0.2211  0.0919
                                            0.2195 -0.0023  0.2157 -0.2177
   130. (0.00123) RY*( 5) C   9           s(  4.14%)p 0.54(  2.25%)d22.59( 93.61%)
                                            0.0000 -0.0007  0.2036 -0.0259 -0.1257
                                           -0.0377 -0.0587 -0.0069  0.0331 -0.8005
                                            0.1145  0.0139 -0.4700  0.2471
   131. (0.00085) RY*( 6) C   9           s(  0.71%)p 7.01(  4.97%)d99.99( 94.32%)
                                           -0.0000  0.0084  0.0838 -0.0173 -0.1328
                                            0.0203  0.0668 -0.0222 -0.1623 -0.2041
                                           -0.2204 -0.1157  0.6705  0.6245
   132. (0.00063) RY*( 7) C   9           s(  0.28%)p11.66(  3.24%)d99.99( 96.48%)
                                            0.0000 -0.0034  0.0526 -0.0115 -0.0608
                                           -0.0352 -0.1630  0.0055  0.0279 -0.0059
                                           -0.3187 -0.9089 -0.1120 -0.1567
   133. (0.00018) RY*( 8) C   9           s(  8.59%)p 0.68(  5.81%)d 9.97( 85.61%)
                                           -0.0000  0.0022  0.2930 -0.0104  0.1395
                                           -0.0013 -0.0728 -0.0122  0.1818  0.3160
                                           -0.6465  0.2338 -0.3809  0.3721
   134. (0.00007) RY*( 9) C   9           s(  0.92%)p 8.71(  7.97%)d99.55( 91.11%)
   135. (0.00216) RY*( 1)Cl  10           s( 16.46%)p 2.25( 37.00%)d 2.83( 46.53%)
                                           -0.0000  0.0000  0.0067  0.4057 -0.0000
                                            0.0030 -0.2790 -0.0000 -0.0287  0.4179
                                            0.0000  0.0049  0.3416  0.2911 -0.0389
                                           -0.4536  0.1291  0.3958
   136. (0.00137) RY*( 2)Cl  10           s(  0.04%)p99.99( 31.20%)d99.99( 68.75%)
                                           -0.0000  0.0000 -0.0008  0.0210 -0.0000
                                           -0.0100  0.4926 -0.0000  0.0008  0.1978
                                            0.0000 -0.0046  0.1735 -0.7320  0.1810
                                           -0.2825  0.1112  0.1636
   137. (0.00112) RY*( 3)Cl  10           s( 37.55%)p 0.99( 36.99%)d 0.68( 25.46%)
                                           -0.0000  0.0000  0.0130  0.6127 -0.0000
                                           -0.0009 -0.0038 -0.0000 -0.0495  0.4319
                                           -0.0000  0.0222 -0.4248 -0.1733 -0.0995
                                            0.4129  0.1203 -0.1724
   138. (0.00020) RY*( 4)Cl  10           s(  0.41%)p96.21( 39.82%)d99.99( 59.77%)
                                           -0.0000 -0.0000  0.0109  0.0634  0.0000
                                            0.0103  0.5045  0.0000 -0.0333  0.0080
                                           -0.0000  0.0149  0.3771  0.4158  0.2287
                                            0.3070  0.5077 -0.1433
   139. (0.00009) RY*( 5)Cl  10           s(  7.87%)p 2.70( 21.22%)d 9.01( 70.91%)
   140. (0.00009) RY*( 6)Cl  10           s(  1.56%)p 0.97(  1.51%)d62.29( 96.94%)
   141. (0.00002) RY*( 7)Cl  10           s(  0.34%)p99.99( 59.43%)d99.99( 40.24%)
   142. (0.00001) RY*( 8)Cl  10           s( 35.67%)p 1.67( 59.67%)d 0.13(  4.66%)
   143. (0.00001) RY*( 9)Cl  10           s(  0.01%)p99.99( 13.82%)d99.99( 86.16%)
   144. (0.00207) RY*( 1)Cl  11           s( 15.05%)p 2.74( 41.23%)d 2.91( 43.73%)
                                            0.0000 -0.0000  0.0065  0.3879  0.0000
                                            0.0228 -0.5320 -0.0000  0.0200  0.0617
                                           -0.0000  0.0061  0.3528 -0.1854  0.3045
                                            0.2894 -0.3446  0.3282
   145. (0.00135) RY*( 2)Cl  11           s(  1.42%)p22.72( 32.23%)d46.78( 66.35%)
                                            0.0000 -0.0000  0.0006  0.1191  0.0000
                                           -0.0029  0.0959 -0.0000  0.0082 -0.5381
                                           -0.0000 -0.0026  0.1533 -0.1670  0.3296
                                            0.1014  0.6934  0.1894
   146. (0.00118) RY*( 3)Cl  11           s( 33.22%)p 0.81( 27.04%)d 1.20( 39.74%)
                                            0.0000 -0.0000  0.0120  0.5763  0.0000
                                            0.0323 -0.3606 -0.0000  0.0367 -0.1417
                                           -0.0000  0.0234 -0.3426 -0.2771 -0.3783
                                           -0.2614  0.1484 -0.2952
   147. (0.00020) RY*( 4)Cl  11           s(  0.13%)p99.99( 36.69%)d99.99( 63.19%)
                                            0.0000 -0.0000  0.0051  0.0352  0.0000
                                            0.0109  0.3761 -0.0000  0.0117  0.0250
                                           -0.0000  0.0062  0.4738 -0.6150  0.0996
                                           -0.2913 -0.2025 -0.3433
   148. (0.00015) RY*( 5)Cl  11           s(  5.72%)p 0.90(  5.14%)d15.58( 89.14%)
                                           -0.0000  0.0000 -0.0160  0.2386 -0.0000
                                           -0.0412 -0.0343  0.0000 -0.0250  0.1740
                                            0.0000 -0.0119  0.1321  0.3743  0.3514
                                            0.2899  0.1478 -0.7225
   149. (0.00010) RY*( 6)Cl  11           s(  5.86%)p 7.87( 46.06%)d 8.21( 48.08%)
                                           -0.0000  0.0000  0.0010  0.2420 -0.0000
                                            0.0101  0.1555  0.0000 -0.0078 -0.6329
                                            0.0000  0.0074  0.1887  0.4863 -0.0463
                                           -0.2620 -0.4165 -0.0067
   150. (0.00001) RY*( 7)Cl  11           s(  0.05%)p99.99( 14.81%)d99.99( 85.15%)
   151. (0.00001) RY*( 8)Cl  11           s( 38.44%)p 1.25( 48.01%)d 0.35( 13.54%)
   152. (0.00002) RY*( 9)Cl  11           s(  0.03%)p99.99( 49.42%)d99.99( 50.55%)
   153. (0.00143) RY*( 1) H  12           s( 97.84%)p 0.02(  2.16%)
                                            0.0045  0.9891  0.1450  0.0214  0.0118
   154. (0.00021) RY*( 2) H  12           s(  0.00%)p 1.00(100.00%)
                                            0.0000  0.0002  0.0343 -0.6561  0.7539
   155. (0.00013) RY*( 3) H  12           s(  0.07%)p99.99( 99.93%)
                                            0.0074  0.0253 -0.3283  0.7048  0.6283
   156. (0.00003) RY*( 4) H  12           s(  2.17%)p45.03( 97.83%)
   157. (0.00180) RY*( 1) H  13           s( 98.38%)p 0.02(  1.62%)
                                            0.0051  0.9919  0.0566 -0.1123 -0.0188
   158. (0.00021) RY*( 2) H  13           s(  0.02%)p99.99( 99.98%)
                                            0.0004  0.0139  0.4963  0.2327  0.8363
   159. (0.00013) RY*( 3) H  13           s(  0.09%)p99.99( 99.91%)
                                            0.0067  0.0299 -0.8064 -0.2327  0.5428
   160. (0.00003) RY*( 4) H  13           s(  1.58%)p62.18( 98.42%)
   161. (0.00180) RY*( 1) H  14           s( 98.38%)p 0.02(  1.62%)
                                            0.0051  0.9918  0.0523 -0.0314 -0.1119
   162. (0.00021) RY*( 2) H  14           s(  0.02%)p99.99( 99.98%)
                                            0.0004  0.0138  0.4625  0.8818  0.0912
   163. (0.00013) RY*( 3) H  14           s(  0.09%)p99.99( 99.91%)
                                            0.0066  0.0298 -0.8432  0.4688 -0.2612
   164. (0.00003) RY*( 4) H  14           s(  1.59%)p61.92( 98.41%)
   165. (0.00279) RY*( 1) H  15           s( 99.50%)p 0.01(  0.50%)
                                            0.0060  0.9975 -0.0003  0.0239  0.0666
   166. (0.00018) RY*( 2) H  15           s(  0.03%)p99.99( 99.97%)
                                            0.0037  0.0177  0.0967 -0.9910  0.0910
   167. (0.00013) RY*( 3) H  15           s(  0.00%)p 1.00(100.00%)
                                           -0.0006  0.0022 -0.9953 -0.0972 -0.0015
   168. (0.00004) RY*( 4) H  15           s(  0.55%)p99.99( 99.45%)
   169. (0.00279) RY*( 1) H  16           s( 99.50%)p 0.00(  0.50%)
                                            0.0060  0.9975 -0.0028  0.0690  0.0143
   170. (0.00018) RY*( 2) H  16           s(  0.03%)p99.99( 99.97%)
                                            0.0037  0.0173  0.0476 -0.0421 -0.9978
   171. (0.00013) RY*( 3) H  16           s(  0.00%)p 1.00(100.00%)
                                           -0.0006  0.0020 -0.9971 -0.0608 -0.0449
   172. (0.00004) RY*( 4) H  16           s(  0.55%)p99.99( 99.45%)
   173. (0.00292) RY*( 1) H  17           s( 99.53%)p 0.00(  0.47%)
                                            0.0062  0.9976 -0.0001 -0.0270 -0.0634
   174. (0.00019) RY*( 2) H  17           s(  0.05%)p99.99( 99.95%)
                                            0.0035  0.0218 -0.0093  0.9965 -0.0803
   175. (0.00013) RY*( 3) H  17           s(  0.00%)p 1.00(100.00%)
                                           -0.0003  0.0006 -0.9999 -0.0082  0.0142
   176. (0.00004) RY*( 4) H  17           s(  0.51%)p99.99( 99.49%)
   177. (0.00294) RY*( 1) H  18           s( 99.55%)p 0.00(  0.45%)
                                            0.0062  0.9977  0.0015 -0.0644 -0.0189
   178. (0.00019) RY*( 2) H  18           s(  0.05%)p99.99( 99.95%)
                                            0.0036  0.0226  0.0266  0.0572  0.9977
   179. (0.00013) RY*( 3) H  18           s(  0.00%)p 1.00(100.00%)
                                            0.0004 -0.0001  0.9992  0.0296 -0.0283
   180. (0.00004) RY*( 4) H  18           s(  0.48%)p99.99( 99.52%)
   181. (0.00286) RY*( 1) H  19           s( 99.52%)p 0.00(  0.48%)
                                            0.0062  0.9976 -0.0034  0.0293  0.0630
   182. (0.00019) RY*( 2) H  19           s(  0.06%)p99.99( 99.94%)
                                            0.0036  0.0242  0.0125 -0.9963  0.0812
   183. (0.00013) RY*( 3) H  19           s(  0.00%)p 1.00(100.00%)
                                            0.0004  0.0037  0.9999  0.0118 -0.0097
   184. (0.00004) RY*( 4) H  19           s(  0.50%)p99.99( 99.50%)
   185. (0.00290) RY*( 1) H  20           s( 99.56%)p 0.00(  0.44%)
                                            0.0062  0.9978 -0.0034  0.0639  0.0178
   186. (0.00019) RY*( 2) H  20           s(  0.05%)p99.99( 99.95%)
                                            0.0036  0.0215 -0.0091 -0.0588 -0.9980
   187. (0.00013) RY*( 3) H  20           s(  0.00%)p 1.00(100.00%)
                                           -0.0001  0.0019  0.9996  0.0258 -0.0106
   188. (0.00004) RY*( 4) H  20           s(  0.47%)p99.99( 99.53%)
   189. (0.00282) RY*( 1) H  21           s( 99.51%)p 0.00(  0.49%)
                                            0.0061  0.9976 -0.0035 -0.0268 -0.0642
   190. (0.00019) RY*( 2) H  21           s(  0.04%)p99.99( 99.96%)
                                            0.0039  0.0196 -0.0503  0.9929 -0.1060
   191. (0.00013) RY*( 3) H  21           s(  0.00%)p 1.00(100.00%)
                                            0.0007  0.0042  0.9987  0.0494 -0.0109
   192. (0.00004) RY*( 4) H  21           s(  0.52%)p99.99( 99.48%)
   193. (0.00357) RY*( 1) H  22           s( 99.55%)p 0.00(  0.45%)
                                            0.0066  0.9977 -0.0434 -0.0484 -0.0156
   194. (0.00018) RY*( 2) H  22           s(  0.01%)p 1.00( 99.99%)
                                            0.0043  0.0081 -0.2118  0.0440  0.9763
   195. (0.00015) RY*( 3) H  22           s(  0.25%)p99.99( 99.75%)
                                           -0.0017  0.0497  0.9733  0.0860  0.2069
   196. (0.00005) RY*( 4) H  22           s(  0.28%)p99.99( 99.72%)
   197. (0.00383) RY*( 1) H  23           s( 99.66%)p 0.00(  0.34%)
                                            0.0068  0.9983 -0.0133  0.0341  0.0458
   198. (0.00017) RY*( 2) H  23           s(  0.05%)p99.99( 99.95%)
                                            0.0057  0.0222 -0.2491 -0.9558  0.1545
   199. (0.00012) RY*( 3) H  23           s(  0.04%)p99.99( 99.96%)
                                            0.0023  0.0201  0.9683 -0.2475  0.0270
   200. (0.00004) RY*( 4) H  23           s(  0.33%)p99.99( 99.67%)
   201. (0.00373) RY*( 1) H  24           s( 99.15%)p 0.01(  0.85%)
                                            0.0064  0.9957 -0.0668  0.0636  0.0011
   202. (0.00019) RY*( 2) H  24           s(  0.01%)p 1.00( 99.99%)
                                           -0.0028  0.0070  0.2228  0.1085  0.9688
   203. (0.00014) RY*( 3) H  24           s(  0.48%)p99.99( 99.52%)
                                           -0.0022  0.0691  0.9719 -0.0576 -0.2176
   204. (0.00005) RY*( 4) H  24           s(  0.45%)p99.99( 99.55%)
   205. (0.00616) RY*( 1) H  25           s( 99.95%)p 0.00(  0.05%)
                                            0.0107  0.9997 -0.0221  0.0043 -0.0036
   206. (0.00017) RY*( 2) H  25           s(  0.05%)p99.99( 99.95%)
                                           -0.0002  0.0224  0.9795 -0.1982 -0.0296
   207. (0.00008) RY*( 3) H  25           s(  0.03%)p99.99( 99.97%)
   208. (0.00003) RY*( 4) H  25           s(  0.06%)p99.99( 99.94%)
   209. (0.00347) RY*( 1) H  26           s( 95.12%)p 0.05(  4.88%)
                                            0.0224  0.9751 -0.1301 -0.1678  0.0608
   210. (0.00156) RY*( 2) H  26           s(  0.49%)p99.99( 99.51%)
                                           -0.0016  0.0699  0.5535 -0.3030 -0.7726
   211. (0.00099) RY*( 3) H  26           s(  1.01%)p98.27( 98.99%)
                                            0.0075  0.1001 -0.4189  0.7025 -0.5665
   212. (0.00003) RY*( 4) H  26           s(  3.79%)p25.37( 96.21%)
   213. (0.00404) RY*( 1) H  27           s( 99.86%)p 0.00(  0.14%)
                                            0.0075  0.9993 -0.0206  0.0299 -0.0069
   214. (0.00012) RY*( 2) H  27           s(  0.08%)p99.99( 99.92%)
                                           -0.0116  0.0248  0.8782 -0.3071 -0.3657
   215. (0.00006) RY*( 3) H  27           s(  0.03%)p99.99( 99.97%)
   216. (0.00004) RY*( 4) H  27           s(  0.12%)p99.99( 99.88%)
   217. (0.00715) BD*( 1) C   1 - C   2  
                ( 50.37%)   0.7097* C   1 s( 30.15%)p 2.32( 69.81%)d 0.00(  0.04%)
                                            0.0004  0.5491  0.0046 -0.7043  0.0052
                                            0.3222  0.0101  0.3133  0.0085 -0.0112
                                           -0.0109  0.0049  0.0101 -0.0060
                ( 49.63%)  -0.7045* C   2 s( 28.03%)p 2.57( 71.93%)d 0.00(  0.04%)
                                            0.0002  0.5292  0.0156  0.7184  0.0127
                                           -0.3225  0.0087 -0.3144  0.0070 -0.0120
                                           -0.0116  0.0054  0.0097 -0.0058
   218. (0.00551) BD*( 1) C   1 - H  12  
                ( 39.20%)   0.6261* C   1 s( 23.46%)p 3.26( 76.50%)d 0.00(  0.04%)
                                           -0.0000 -0.4843 -0.0030 -0.7054 -0.0020
                                           -0.4054  0.0096 -0.3209  0.0084 -0.0136
                                           -0.0108 -0.0056 -0.0073  0.0058
                ( 60.80%)  -0.7798* H  12 s( 99.92%)p 0.00(  0.08%)
                                           -0.9996  0.0007  0.0231  0.0125  0.0098
   219. (0.00909) BD*( 1) C   1 - H  13  
                ( 39.47%)   0.6282* C   1 s( 23.18%)p 3.31( 76.77%)d 0.00(  0.04%)
                                            0.0000  0.4815 -0.0034  0.0713  0.0154
                                           -0.8516  0.0004  0.1926 -0.0049 -0.0023
                                            0.0010 -0.0075 -0.0171 -0.0088
                ( 60.53%)  -0.7780* H  13 s( 99.92%)p 0.00(  0.08%)
                                            0.9996 -0.0020 -0.0036  0.0271 -0.0059
   220. (0.00910) BD*( 1) C   1 - H  14  
                ( 39.48%)   0.6283* C   1 s( 23.18%)p 3.31( 76.78%)d 0.00(  0.04%)
                                            0.0000  0.4814 -0.0033  0.0223  0.0157
                                            0.0768 -0.0041 -0.8724  0.0002  0.0005
                                           -0.0004 -0.0029 -0.0004  0.0205
                ( 60.52%)  -0.7779* H  14 s( 99.92%)p 0.00(  0.08%)
                                            0.9996 -0.0020 -0.0021 -0.0022  0.0278
   221. (0.01475) BD*( 1) C   2 - C   3  
                ( 50.21%)   0.7086* C   2 s( 28.52%)p 2.50( 71.44%)d 0.00(  0.04%)
                                            0.0003  0.5340  0.0037 -0.6940  0.0007
                                           -0.3792 -0.0009 -0.2982 -0.0008  0.0132
                                            0.0104  0.0060  0.0081 -0.0063
                ( 49.79%)  -0.7056* C   3 s( 28.50%)p 2.51( 71.46%)d 0.00(  0.04%)
                                            0.0003  0.5338  0.0099  0.6956 -0.0005
                                            0.3777 -0.0020  0.2967 -0.0016  0.0133
                                            0.0105  0.0057  0.0082 -0.0063
   222. (0.01749) BD*( 1) C   2 - H  15  
                ( 39.34%)   0.6272* C   2 s( 21.73%)p 3.60( 78.22%)d 0.00(  0.05%)
                                            0.0001 -0.4661  0.0085 -0.0142 -0.0057
                                            0.0636 -0.0121 -0.8819  0.0044  0.0003
                                           -0.0004  0.0029  0.0005 -0.0212
                ( 60.66%)  -0.7789* H  15 s( 99.92%)p 0.00(  0.08%)
                                           -0.9996  0.0041  0.0007 -0.0010  0.0284
   223. (0.01751) BD*( 1) C   2 - H  16  
                ( 39.35%)   0.6273* C   2 s( 21.73%)p 3.60( 78.23%)d 0.00(  0.05%)
                                            0.0001 -0.4661  0.0085  0.0353 -0.0065
                                           -0.8644  0.0024  0.1832 -0.0123  0.0017
                                           -0.0002  0.0077  0.0178  0.0089
                ( 60.65%)  -0.7788* H  16 s( 99.92%)p 0.00(  0.08%)
                                           -0.9996  0.0041 -0.0009  0.0279 -0.0048
   224. (0.01278) BD*( 1) C   3 - C   4  
                ( 50.14%)   0.7081* C   3 s( 28.47%)p 2.51( 71.48%)d 0.00(  0.04%)
                                            0.0003  0.5335  0.0094 -0.7170  0.0021
                                            0.3216  0.0001  0.3120 -0.0001 -0.0118
                                           -0.0114  0.0052  0.0100 -0.0060
                ( 49.86%)  -0.7061* C   4 s( 28.57%)p 2.50( 71.39%)d 0.00(  0.04%)
                                            0.0003  0.5344  0.0097  0.7172 -0.0022
                                           -0.3199  0.0011 -0.3118  0.0008 -0.0117
                                           -0.0113  0.0052  0.0099 -0.0058
   225. (0.01831) BD*( 1) C   3 - H  17  
                ( 39.35%)   0.6273* C   3 s( 21.51%)p 3.65( 78.45%)d 0.00(  0.05%)
                                           -0.0001  0.4637 -0.0080 -0.0121  0.0012
                                            0.0614 -0.0112 -0.8834  0.0014 -0.0000
                                            0.0007 -0.0027 -0.0004  0.0212
                ( 60.65%)  -0.7788* H  17 s( 99.92%)p 0.00(  0.08%)
                                            0.9996 -0.0045  0.0001 -0.0011  0.0283
   226. (0.01821) BD*( 1) C   3 - H  18  
                ( 39.27%)   0.6267* C   3 s( 21.54%)p 3.64( 78.41%)d 0.00(  0.05%)
                                           -0.0001  0.4641 -0.0080  0.0363  0.0005
                                           -0.8656 -0.0000  0.1828 -0.0113 -0.0013
                                            0.0003 -0.0075 -0.0178 -0.0091
                ( 60.73%)  -0.7793* H  18 s( 99.92%)p 0.00(  0.08%)
                                            0.9996 -0.0045 -0.0013  0.0279 -0.0050
   227. (0.01227) BD*( 1) C   4 - C   5  
                ( 50.12%)   0.7079* C   4 s( 28.43%)p 2.52( 71.52%)d 0.00(  0.04%)
                                            0.0003  0.5331  0.0091 -0.6952  0.0029
                                           -0.3813  0.0000 -0.2942  0.0002  0.0134
                                            0.0104  0.0058  0.0082 -0.0064
                ( 49.88%)  -0.7063* C   5 s( 28.61%)p 2.49( 71.35%)d 0.00(  0.04%)
                                            0.0003  0.5348  0.0098  0.6930 -0.0021
                                            0.3842 -0.0012  0.2926 -0.0010  0.0137
                                            0.0101  0.0063  0.0073 -0.0062
   228. (0.01816) BD*( 1) C   4 - H  19  
                ( 39.28%)   0.6267* C   4 s( 21.50%)p 3.65( 78.45%)d 0.00(  0.05%)
                                            0.0001 -0.4636  0.0080 -0.0131 -0.0003
                                            0.0581 -0.0110 -0.8837  0.0011  0.0000
                                           -0.0004  0.0025  0.0004 -0.0213
                ( 60.72%)  -0.7792* H  19 s( 99.92%)p 0.00(  0.08%)
                                           -0.9996  0.0044  0.0007 -0.0012  0.0283
   229. (0.01841) BD*( 1) C   4 - H  20  
                ( 39.34%)   0.6272* C   4 s( 21.52%)p 3.64( 78.43%)d 0.00(  0.05%)
                                            0.0001 -0.4638  0.0081  0.0403 -0.0010
                                           -0.8649 -0.0007  0.1858 -0.0111  0.0019
                                           -0.0004  0.0076  0.0178  0.0090
                ( 60.66%)  -0.7788* H  20 s( 99.92%)p 0.00(  0.08%)
                                           -0.9996  0.0045 -0.0009  0.0279 -0.0052
   230. (0.01310) BD*( 1) C   5 - C   6  
                ( 50.82%)   0.7129* C   5 s( 27.74%)p 2.60( 72.22%)d 0.00(  0.04%)
                                            0.0003  0.5266  0.0094 -0.7195  0.0044
                                            0.3280  0.0019  0.3113  0.0011 -0.0123
                                           -0.0114  0.0055  0.0100 -0.0061
                ( 49.18%)  -0.7013* C   6 s( 28.73%)p 2.48( 71.23%)d 0.00(  0.04%)
                                            0.0002  0.5360  0.0081  0.7128 -0.0036
                                           -0.3269  0.0046 -0.3118  0.0015 -0.0113
                                           -0.0112  0.0061  0.0082 -0.0054
   231. (0.01771) BD*( 1) C   5 - H  21  
                ( 39.32%)   0.6271* C   5 s( 21.52%)p 3.65( 78.44%)d 0.00(  0.05%)
                                           -0.0002  0.4638 -0.0084 -0.0167  0.0029
                                            0.0580 -0.0119 -0.8835  0.0008 -0.0002
                                            0.0014 -0.0031 -0.0002  0.0211
                ( 60.68%)  -0.7790* H  21 s( 99.92%)p 0.00(  0.08%)
                                            0.9996 -0.0043 -0.0003 -0.0008  0.0284
   232. (0.01762) BD*( 1) C   5 - H  22  
                ( 38.37%)   0.6194* C   5 s( 22.17%)p 3.51( 77.79%)d 0.00(  0.04%)
                                           -0.0001  0.4707 -0.0077  0.0340 -0.0005
                                           -0.8606 -0.0011  0.1899 -0.0114 -0.0008
                                            0.0002 -0.0079 -0.0173 -0.0086
                ( 61.63%)  -0.7850* H  22 s( 99.91%)p 0.00(  0.09%)
                                            0.9996 -0.0053  0.0006  0.0287 -0.0055
   233. (0.02610) BD*( 1) C   6 - C   7  
                ( 50.82%)   0.7129* C   6 s( 27.35%)p 2.65( 72.60%)d 0.00(  0.05%)
                                            0.0005  0.5229  0.0107 -0.6988  0.0035
                                           -0.3976 -0.0035 -0.2822 -0.0039  0.0150
                                            0.0102  0.0061  0.0085 -0.0075
                ( 49.18%)  -0.7013* C   7 s( 29.68%)p 2.37( 70.27%)d 0.00(  0.04%)
                                            0.0000  0.5448  0.0013  0.6842 -0.0088
                                            0.3930 -0.0096  0.2826 -0.0059  0.0129
                                            0.0112  0.0077  0.0073 -0.0054
   234. (0.01871) BD*( 1) C   6 - H  23  
                ( 38.81%)   0.6230* C   6 s( 21.62%)p 3.62( 78.34%)d 0.00(  0.04%)
                                            0.0002 -0.4649  0.0080 -0.0164 -0.0050
                                            0.0453 -0.0121 -0.8837  0.0010 -0.0002
                                            0.0011  0.0027  0.0005 -0.0207
                ( 61.19%)  -0.7822* H  23 s( 99.92%)p 0.00(  0.08%)
                                           -0.9996  0.0056  0.0011 -0.0015  0.0286
   235. (0.01609) BD*( 1) C   6 - H  24  
                ( 38.30%)   0.6189* C   6 s( 22.31%)p 3.48( 77.64%)d 0.00(  0.04%)
                                            0.0001 -0.4723  0.0059  0.0516 -0.0045
                                           -0.8556 -0.0031  0.2036 -0.0128  0.0038
                                           -0.0014  0.0090  0.0164  0.0081
                ( 61.70%)  -0.7855* H  24 s( 99.91%)p 0.00(  0.09%)
                                           -0.9996  0.0045 -0.0021  0.0287 -0.0056
   236. (0.02878) BD*( 1) C   7 - O   8  
                ( 67.39%)   0.8209* C   7 s( 20.21%)p 3.93( 79.50%)d 0.01(  0.28%)
                                           -0.0002  0.4487  0.0284  0.0312  0.0155
                                           -0.8547 -0.0372  0.2487  0.0016 -0.0001
                                           -0.0007 -0.0271 -0.0412 -0.0201
                ( 32.61%)  -0.5711* O   8 s( 33.62%)p 1.97( 66.31%)d 0.00(  0.07%)
                                           -0.0001  0.5799  0.0012 -0.0542  0.0058
                                            0.7676  0.0005 -0.2663 -0.0002 -0.0098
                                            0.0074 -0.0162 -0.0147 -0.0080
   237. (0.05387) BD*( 1) C   7 - C   9  
                ( 52.59%)   0.7252* C   7 s( 27.08%)p 2.69( 72.86%)d 0.00(  0.06%)
                                            0.0003  0.5202  0.0121 -0.7279 -0.0032
                                            0.3327 -0.0017  0.2968 -0.0089 -0.0134
                                           -0.0125  0.0064  0.0126 -0.0076
                ( 47.41%)  -0.6885* C   9 s( 34.88%)p 1.87( 65.08%)d 0.00(  0.04%)
                                            0.0004  0.5906  0.0019  0.6678 -0.0058
                                           -0.3143 -0.0106 -0.3254 -0.0024 -0.0101
                                           -0.0120  0.0062  0.0072 -0.0058
   238. (0.03978) BD*( 1) C   7 - H  25  
                ( 38.99%)   0.6244* C   7 s( 23.07%)p 3.33( 76.88%)d 0.00(  0.05%)
                                           -0.0003  0.4798 -0.0225 -0.0173  0.0075
                                           -0.0044 -0.0117 -0.8765  0.0076  0.0004
                                            0.0039 -0.0022  0.0017  0.0220
                ( 61.01%)  -0.7811* H  25 s( 99.91%)p 0.00(  0.09%)
                                            0.9995 -0.0105  0.0010 -0.0020  0.0301
   239. (0.01801) BD*( 1) O   8 - H  26  
                ( 25.91%)   0.5090* O   8 s( 20.85%)p 3.79( 79.07%)d 0.00(  0.08%)
                                           -0.0002 -0.4563 -0.0186  0.6957  0.0154
                                            0.4850  0.0359  0.2642 -0.0006 -0.0104
                                           -0.0181 -0.0057 -0.0178  0.0060
                ( 74.09%)  -0.8608* H  26 s( 99.59%)p 0.00(  0.41%)
                                           -0.9979  0.0112 -0.0499 -0.0358 -0.0187
   240. (0.05595) BD*( 1) C   9 -Cl  10  
                ( 55.36%)   0.7440* C   9 s( 19.53%)p 4.11( 80.19%)d 0.01(  0.27%)
                                            0.0001  0.4419  0.0049 -0.1408 -0.0143
                                            0.8341  0.0114 -0.2933  0.0051 -0.0126
                                            0.0032 -0.0278 -0.0385 -0.0177
                ( 44.64%)  -0.6682*Cl  10 s( 17.72%)p 4.61( 81.78%)d 0.03(  0.50%)
                                           -0.0000  0.0001  0.4194 -0.0364 -0.0000
                                            0.0887 -0.0009  0.0001 -0.8565 -0.0299
                                           -0.0000  0.2744  0.0095 -0.0118  0.0033
                                           -0.0348 -0.0544 -0.0264
   241. (0.06395) BD*( 1) C   9 -Cl  11  
                ( 56.35%)   0.7507* C   9 s( 17.85%)p 4.59( 81.88%)d 0.02(  0.27%)
                                            0.0000  0.4225  0.0019 -0.7280 -0.0094
                                           -0.4493  0.0097 -0.2945  0.0096  0.0363
                                            0.0226  0.0154  0.0173 -0.0183
                ( 43.65%)  -0.6606*Cl  11 s( 17.15%)p 4.80( 82.38%)d 0.03(  0.47%)
                                           -0.0000  0.0001  0.4126 -0.0352 -0.0001
                                            0.6997  0.0206 -0.0000  0.5085  0.0201
                                           -0.0000  0.2734  0.0092  0.0505  0.0269
                                            0.0196  0.0182 -0.0264
   242. (0.03095) BD*( 1) C   9 - H  27  
                ( 36.53%)   0.6044* C   9 s( 27.68%)p 2.61( 72.27%)d 0.00(  0.05%)
                                            0.0001 -0.5261  0.0056  0.0458  0.0126
                                           -0.0122 -0.0038 -0.8487 -0.0083 -0.0003
                                            0.0037 -0.0012  0.0007 -0.0211
                ( 63.47%)  -0.7967* H  27 s( 99.91%)p 0.00(  0.09%)
                                           -0.9995  0.0077 -0.0009 -0.0007  0.0306


 NHO Directionality and "Bond Bending" (deviations from line of nuclear centers)

         [Thresholds for printing:  angular deviation  >  1.0 degree]
                                    hybrid p-character > 25.0%
                                    orbital occupancy  >  0.10e

                                Line of Centers        Hybrid 1              Hybrid 2
                                ---------------  -------------------   ------------------
                NBO               Theta   Phi    Theta   Phi    Dev    Theta   Phi    Dev
 ========================================================================================
     1. BD (   1) C   1 - C   2    68.1  155.7    67.4  154.6   1.2    111.1  336.8   1.3
    18. BD (   1) C   6 - H  23     3.4  279.6     2.6  302.8   1.5      --     --    --
    19. BD (   1) C   6 - H  24   103.7   94.0   102.5   93.1   1.5      --     --    --
    20. BD (   1) C   7 - O   8    72.1  273.4    74.3  273.0   2.3    109.1   93.6   1.2
    21. BD (   1) C   7 - C   9    69.6  154.2    70.3  155.6   1.5    114.0  333.9   3.6
    22. BD (   1) C   7 - H  25   175.7  122.6   178.8  238.8   4.9      --     --    --
    23. BD (   1) O   8 - H  26   109.4  210.5   106.6  216.2   6.1      --     --    --
    24. BD (   1) C   9 -Cl  10   107.6   96.8   108.5  100.4   3.6     72.3  275.7   1.1
    25. BD (   1) C   9 -Cl  11   107.2  214.9   108.4  210.8   4.1     72.4   36.3   1.3
    26. BD (   1) C   9 - H  27     1.3  198.7     4.0  164.7   3.1      --     --    --
    46. LP (   1) O   8             --     --     45.0  326.4   --       --     --    --
    47. LP (   2) O   8             --     --    140.1  332.1   --       --     --    --
    49. LP (   2)Cl  10             --     --     29.0  147.4   --       --     --    --
    50. LP (   3)Cl  10             --     --     69.9   15.4   --       --     --    --
    52. LP (   2)Cl  11             --     --     22.2  180.5   --       --     --    --
    53. LP (   3)Cl  11             --     --     79.0  299.3   --       --     --    --


 Second Order Perturbation Theory Analysis of Fock Matrix in NBO Basis

     Threshold for printing:   0.50 kcal/mol
                                                                              E(2)  E(j)-E(i) F(i,j)
         Donor NBO (i)                     Acceptor NBO (j)                 kcal/mol   a.u.    a.u. 
 ===================================================================================================

 within unit  1
   1. BD (   1) C   1 - C   2        / 72. RY*(   1) C   3                    0.73    1.39    0.028
   1. BD (   1) C   1 - C   2        / 74. RY*(   3) C   3                    0.51    1.52    0.025
   1. BD (   1) C   1 - C   2        /218. BD*(   1) C   1 - H  12            0.60    1.04    0.022
   1. BD (   1) C   1 - C   2        /221. BD*(   1) C   2 - C   3            1.13    1.00    0.030
   1. BD (   1) C   1 - C   2        /222. BD*(   1) C   2 - H  15            0.57    1.04    0.022
   1. BD (   1) C   1 - C   2        /223. BD*(   1) C   2 - H  16            0.57    1.04    0.022
   1. BD (   1) C   1 - C   2        /224. BD*(   1) C   3 - C   4            2.28    1.01    0.043
   2. BD (   1) C   1 - H  12        /221. BD*(   1) C   2 - C   3            3.37    0.89    0.049
   3. BD (   1) C   1 - H  13        /223. BD*(   1) C   2 - H  16            3.14    0.93    0.048
   4. BD (   1) C   1 - H  14        /222. BD*(   1) C   2 - H  15            3.13    0.93    0.048
   5. BD (   1) C   2 - C   3        / 54. RY*(   1) C   1                    1.19    1.40    0.037
   5. BD (   1) C   2 - C   3        / 83. RY*(   3) C   4                    0.67    1.51    0.029
   5. BD (   1) C   2 - C   3        /217. BD*(   1) C   1 - C   2            0.96    0.99    0.028
   5. BD (   1) C   2 - C   3        /218. BD*(   1) C   1 - H  12            1.70    1.04    0.038
   5. BD (   1) C   2 - C   3        /222. BD*(   1) C   2 - H  15            0.56    1.03    0.022
   5. BD (   1) C   2 - C   3        /223. BD*(   1) C   2 - H  16            0.56    1.03    0.021
   5. BD (   1) C   2 - C   3        /224. BD*(   1) C   3 - C   4            1.23    1.00    0.031
   5. BD (   1) C   2 - C   3        /225. BD*(   1) C   3 - H  17            0.60    1.03    0.022
   5. BD (   1) C   2 - C   3        /226. BD*(   1) C   3 - H  18            0.60    1.03    0.022
   5. BD (   1) C   2 - C   3        /227. BD*(   1) C   4 - C   5            2.09    1.00    0.041
   6. BD (   1) C   2 - H  15        /220. BD*(   1) C   1 - H  14            3.24    0.92    0.049
   6. BD (   1) C   2 - H  15        /225. BD*(   1) C   3 - H  17            3.32    0.91    0.049
   7. BD (   1) C   2 - H  16        /219. BD*(   1) C   1 - H  13            3.24    0.92    0.049
   7. BD (   1) C   2 - H  16        /226. BD*(   1) C   3 - H  18            3.31    0.92    0.049
   8. BD (   1) C   3 - C   4        / 63. RY*(   1) C   2                    1.11    1.45    0.036
   8. BD (   1) C   3 - C   4        / 92. RY*(   3) C   5                    1.12    1.48    0.036
   8. BD (   1) C   3 - C   4        /217. BD*(   1) C   1 - C   2            2.13    0.99    0.041
   8. BD (   1) C   3 - C   4        /221. BD*(   1) C   2 - C   3            1.13    1.00    0.030
   8. BD (   1) C   3 - C   4        /225. BD*(   1) C   3 - H  17            0.59    1.03    0.022
   8. BD (   1) C   3 - C   4        /226. BD*(   1) C   3 - H  18            0.60    1.03    0.022
   8. BD (   1) C   3 - C   4        /227. BD*(   1) C   4 - C   5            1.26    1.00    0.032
   8. BD (   1) C   3 - C   4        /228. BD*(   1) C   4 - H  19            0.62    1.03    0.023
   8. BD (   1) C   3 - C   4        /229. BD*(   1) C   4 - H  20            0.62    1.03    0.023
   8. BD (   1) C   3 - C   4        /230. BD*(   1) C   5 - C   6            2.14    0.99    0.041
   9. BD (   1) C   3 - H  17        / 81. RY*(   1) C   4                    0.74    1.47    0.029
   9. BD (   1) C   3 - H  17        /222. BD*(   1) C   2 - H  15            3.17    0.92    0.048
   9. BD (   1) C   3 - H  17        /228. BD*(   1) C   4 - H  19            3.24    0.91    0.049
  10. BD (   1) C   3 - H  18        / 82. RY*(   2) C   4                    0.64    1.32    0.026
  10. BD (   1) C   3 - H  18        /223. BD*(   1) C   2 - H  16            3.16    0.92    0.048
  10. BD (   1) C   3 - H  18        /229. BD*(   1) C   4 - H  20            3.26    0.91    0.049
  11. BD (   1) C   4 - C   5        / 74. RY*(   3) C   3                    0.96    1.51    0.034
  11. BD (   1) C   4 - C   5        /101. RY*(   3) C   6                    1.09    1.49    0.036
  11. BD (   1) C   4 - C   5        /221. BD*(   1) C   2 - C   3            2.11    1.00    0.041
  11. BD (   1) C   4 - C   5        /224. BD*(   1) C   3 - C   4            1.20    1.00    0.031
  11. BD (   1) C   4 - C   5        /228. BD*(   1) C   4 - H  19            0.60    1.03    0.022
  11. BD (   1) C   4 - C   5        /229. BD*(   1) C   4 - H  20            0.60    1.03    0.022
  11. BD (   1) C   4 - C   5        /230. BD*(   1) C   5 - C   6            1.25    0.99    0.032
  11. BD (   1) C   4 - C   5        /231. BD*(   1) C   5 - H  21            0.64    1.03    0.023
  11. BD (   1) C   4 - C   5        /232. BD*(   1) C   5 - H  22            0.66    1.04    0.023
  11. BD (   1) C   4 - C   5        /233. BD*(   1) C   6 - C   7            2.30    0.97    0.042
  12. BD (   1) C   4 - H  19        / 73. RY*(   2) C   3                    0.51    1.50    0.025
  12. BD (   1) C   4 - H  19        /225. BD*(   1) C   3 - H  17            3.20    0.92    0.048
  12. BD (   1) C   4 - H  19        /231. BD*(   1) C   5 - H  21            3.26    0.91    0.049
  13. BD (   1) C   4 - H  20        / 73. RY*(   2) C   3                    0.50    1.50    0.025
  13. BD (   1) C   4 - H  20        / 91. RY*(   2) C   5                    0.62    1.49    0.027
  13. BD (   1) C   4 - H  20        /226. BD*(   1) C   3 - H  18            3.18    0.92    0.048
  13. BD (   1) C   4 - H  20        /232. BD*(   1) C   5 - H  22            3.12    0.93    0.048
  14. BD (   1) C   5 - C   6        / 83. RY*(   3) C   4                    0.83    1.52    0.032
  14. BD (   1) C   5 - C   6        /110. RY*(   3) C   7                    0.66    1.43    0.028
  14. BD (   1) C   5 - C   6        /224. BD*(   1) C   3 - C   4            2.08    1.01    0.041
  14. BD (   1) C   5 - C   6        /227. BD*(   1) C   4 - C   5            1.10    1.01    0.030
  14. BD (   1) C   5 - C   6        /231. BD*(   1) C   5 - H  21            0.54    1.03    0.021
  14. BD (   1) C   5 - C   6        /232. BD*(   1) C   5 - H  22            0.60    1.05    0.022
  14. BD (   1) C   5 - C   6        /233. BD*(   1) C   6 - C   7            1.33    0.98    0.032
  14. BD (   1) C   5 - C   6        /234. BD*(   1) C   6 - H  23            0.71    1.02    0.024
  14. BD (   1) C   5 - C   6        /235. BD*(   1) C   6 - H  24            0.79    1.04    0.026
  14. BD (   1) C   5 - C   6        /237. BD*(   1) C   7 - C   9            2.74    0.92    0.045
  15. BD (   1) C   5 - H  21        / 82. RY*(   2) C   4                    0.59    1.32    0.025
  15. BD (   1) C   5 - H  21        / 99. RY*(   1) C   6                    0.62    1.37    0.026
  15. BD (   1) C   5 - H  21        /228. BD*(   1) C   4 - H  19            3.17    0.92    0.048
  15. BD (   1) C   5 - H  21        /234. BD*(   1) C   6 - H  23            3.29    0.91    0.049
  16. BD (   1) C   5 - H  22        / 81. RY*(   1) C   4                    0.73    1.47    0.029
  16. BD (   1) C   5 - H  22        /229. BD*(   1) C   4 - H  20            3.20    0.91    0.048
  16. BD (   1) C   5 - H  22        /235. BD*(   1) C   6 - H  24            3.23    0.92    0.049
  17. BD (   1) C   6 - C   7        / 90. RY*(   1) C   5                    0.89    1.42    0.032
  17. BD (   1) C   6 - C   7        /118. RY*(   2) O   8                    0.59    1.92    0.030
  17. BD (   1) C   6 - C   7        /227. BD*(   1) C   4 - C   5            1.88    1.03    0.040
  17. BD (   1) C   6 - C   7        /230. BD*(   1) C   5 - C   6            1.23    1.02    0.032
  17. BD (   1) C   6 - C   7        /234. BD*(   1) C   6 - H  23            0.51    1.05    0.021
  17. BD (   1) C   6 - C   7        /235. BD*(   1) C   6 - H  24            0.61    1.06    0.023
  17. BD (   1) C   6 - C   7        /237. BD*(   1) C   7 - C   9            1.28    0.95    0.031
  17. BD (   1) C   6 - C   7        /238. BD*(   1) C   7 - H  25            0.82    1.04    0.026
  17. BD (   1) C   6 - C   7        /239. BD*(   1) O   8 - H  26            2.17    1.03    0.042
  17. BD (   1) C   6 - C   7        /241. BD*(   1) C   9 -Cl  11            3.20    0.69    0.042
  18. BD (   1) C   6 - H  23        / 91. RY*(   2) C   5                    0.65    1.50    0.028
  18. BD (   1) C   6 - H  23        /109. RY*(   2) C   7                    0.76    1.27    0.028
  18. BD (   1) C   6 - H  23        /231. BD*(   1) C   5 - H  21            3.04    0.92    0.047
  18. BD (   1) C   6 - H  23        /236. BD*(   1) C   7 - O   8            0.69    0.78    0.021
  18. BD (   1) C   6 - H  23        /238. BD*(   1) C   7 - H  25            3.30    0.91    0.049
  19. BD (   1) C   6 - H  24        /232. BD*(   1) C   5 - H  22            2.96    0.94    0.047
  19. BD (   1) C   6 - H  24        /236. BD*(   1) C   7 - O   8            4.31    0.78    0.052
  20. BD (   1) C   7 - O   8        / 99. RY*(   1) C   6                    0.55    1.75    0.028
  20. BD (   1) C   7 - O   8        /235. BD*(   1) C   6 - H  24            1.50    1.30    0.039
  20. BD (   1) C   7 - O   8        /240. BD*(   1) C   9 -Cl  10            2.35    0.94    0.042
  21. BD (   1) C   7 - C   9        /100. RY*(   2) C   6                    1.10    1.46    0.036
  21. BD (   1) C   7 - C   9        /230. BD*(   1) C   5 - C   6            1.94    1.08    0.041
  21. BD (   1) C   7 - C   9        /233. BD*(   1) C   6 - C   7            1.54    1.06    0.036
  21. BD (   1) C   7 - C   9        /238. BD*(   1) C   7 - H  25            0.56    1.10    0.022
  21. BD (   1) C   7 - C   9        /242. BD*(   1) C   9 - H  27            0.78    1.11    0.026
  22. BD (   1) C   7 - H  25        /100. RY*(   2) C   6                    0.51    1.29    0.023
  22. BD (   1) C   7 - H  25        /117. RY*(   1) O   8                    0.52    1.70    0.027
  22. BD (   1) C   7 - H  25        /126. RY*(   1) C   9                    0.53    1.12    0.022
  22. BD (   1) C   7 - H  25        /233. BD*(   1) C   6 - C   7            0.57    0.89    0.020
  22. BD (   1) C   7 - H  25        /234. BD*(   1) C   6 - H  23            3.07    0.94    0.048
  22. BD (   1) C   7 - H  25        /242. BD*(   1) C   9 - H  27            3.22    0.94    0.049
  23. BD (   1) O   8 - H  26        /108. RY*(   1) C   7                    1.13    1.44    0.036
  23. BD (   1) O   8 - H  26        /112. RY*(   5) C   7                    0.57    2.79    0.036
  23. BD (   1) O   8 - H  26        /233. BD*(   1) C   6 - C   7            3.04    1.10    0.052
  24. BD (   1) C   9 -Cl  10        /109. RY*(   2) C   7                    0.60    1.51    0.027
  24. BD (   1) C   9 -Cl  10        /126. RY*(   1) C   9                    0.58    1.34    0.025
  24. BD (   1) C   9 -Cl  10        /236. BD*(   1) C   7 - O   8            2.53    1.02    0.045
  24. BD (   1) C   9 -Cl  10        /241. BD*(   1) C   9 -Cl  11            0.54    0.79    0.019
  25. BD (   1) C   9 -Cl  11        /136. RY*(   2)Cl  10                    0.51    1.55    0.025
  25. BD (   1) C   9 -Cl  11        /233. BD*(   1) C   6 - C   7            2.35    1.09    0.045
  25. BD (   1) C   9 -Cl  11        /240. BD*(   1) C   9 -Cl  10            0.54    0.79    0.019
  26. BD (   1) C   9 - H  27        /108. RY*(   1) C   7                    0.91    1.29    0.031
  26. BD (   1) C   9 - H  27        /135. RY*(   1)Cl  10                    0.56    1.37    0.025
  26. BD (   1) C   9 - H  27        /237. BD*(   1) C   7 - C   9            0.62    0.89    0.021
  26. BD (   1) C   9 - H  27        /238. BD*(   1) C   7 - H  25            2.57    0.99    0.045
  27. CR (   1) C   1                /153. RY*(   1) H  12                    0.62   10.49    0.072
  27. CR (   1) C   1                /157. RY*(   1) H  13                    0.63   10.48    0.072
  27. CR (   1) C   1                /161. RY*(   1) H  14                    0.63   10.48    0.072
  28. CR (   1) C   2                / 56. RY*(   3) C   1                    1.25   10.60    0.103
  28. CR (   1) C   2                / 72. RY*(   1) C   3                    0.74   10.86    0.080
  28. CR (   1) C   2                / 75. RY*(   4) C   3                    0.52   10.80    0.067
  28. CR (   1) C   2                /165. RY*(   1) H  15                    0.59   10.46    0.070
  28. CR (   1) C   2                /169. RY*(   1) H  16                    0.59   10.46    0.070
  29. CR (   1) C   3                / 67. RY*(   5) C   2                    0.72   10.86    0.079
  29. CR (   1) C   3                / 82. RY*(   2) C   4                    0.56   10.91    0.070
  29. CR (   1) C   3                / 84. RY*(   4) C   4                    0.58   10.83    0.071
  29. CR (   1) C   3                /173. RY*(   1) H  17                    0.59   10.46    0.070
  29. CR (   1) C   3                /177. RY*(   1) H  18                    0.60   10.46    0.070
  30. CR (   1) C   4                / 72. RY*(   1) C   3                    0.64   10.86    0.074
  30. CR (   1) C   4                / 75. RY*(   4) C   3                    0.66   10.80    0.076
  30. CR (   1) C   4                / 90. RY*(   1) C   5                    0.71   10.86    0.078
  30. CR (   1) C   4                / 93. RY*(   4) C   5                    0.52   11.00    0.067
  30. CR (   1) C   4                /181. RY*(   1) H  19                    0.59   10.47    0.070
  30. CR (   1) C   4                /185. RY*(   1) H  20                    0.59   10.47    0.070
  31. CR (   1) C   5                / 82. RY*(   2) C   4                    0.58   10.91    0.071
  31. CR (   1) C   5                / 84. RY*(   4) C   4                    0.59   10.84    0.071
  31. CR (   1) C   5                /100. RY*(   2) C   6                    0.52   10.84    0.067
  31. CR (   1) C   5                /189. RY*(   1) H  21                    0.59   10.47    0.070
  31. CR (   1) C   5                /193. RY*(   1) H  22                    0.67   10.47    0.075
  32. CR (   1) C   6                / 90. RY*(   1) C   5                    0.53   10.87    0.068
  32. CR (   1) C   6                / 93. RY*(   4) C   5                    0.54   11.00    0.069
  32. CR (   1) C   6                /109. RY*(   2) C   7                    1.30   10.86    0.106
  32. CR (   1) C   6                /197. RY*(   1) H  23                    0.63   10.46    0.072
  32. CR (   1) C   6                /201. RY*(   1) H  24                    0.72   10.48    0.078
  33. CR (   1) C   7                /100. RY*(   2) C   6                    0.61   10.93    0.073
  33. CR (   1) C   7                /102. RY*(   4) C   6                    0.58   11.00    0.071
  33. CR (   1) C   7                /126. RY*(   1) C   9                    0.82   10.76    0.084
  33. CR (   1) C   7                /127. RY*(   2) C   9                    0.79   10.83    0.083
  33. CR (   1) C   7                /128. RY*(   3) C   9                    0.73   10.87    0.079
  33. CR (   1) C   7                /205. RY*(   1) H  25                    0.62   10.49    0.072
  33. CR (   1) C   7                /236. BD*(   1) C   7 - O   8            0.87   10.44    0.086
  34. CR (   1) O   8                /108. RY*(   1) C   7                    2.17   19.68    0.185
  35. CR (   1) C   9                /108. RY*(   1) C   7                    0.67   10.93    0.076
  35. CR (   1) C   9                /111. RY*(   4) C   7                    0.62   11.69    0.076
  35. CR (   1) C   9                /213. RY*(   1) H  27                    0.97   10.50    0.090
  35. CR (   1) C   9                /237. BD*(   1) C   7 - C   9            0.60   10.54    0.072
  35. CR (   1) C   9                /240. BD*(   1) C   9 -Cl  10            0.99   10.30    0.091
  35. CR (   1) C   9                /241. BD*(   1) C   9 -Cl  11            1.00   10.28    0.092
  37. CR (   2)Cl  10                /126. RY*(   1) C   9                    2.76   10.60    0.153
  42. CR (   2)Cl  11                /127. RY*(   2) C   9                    2.11   10.66    0.134
  46. LP (   1) O   8                /108. RY*(   1) C   7                    2.47    1.30    0.051
  46. LP (   1) O   8                /211. RY*(   3) H  26                    0.77    2.37    0.038
  46. LP (   1) O   8                /233. BD*(   1) C   6 - C   7            0.92    0.96    0.027
  46. LP (   1) O   8                /235. BD*(   1) C   6 - H  24            0.51    1.02    0.020
  46. LP (   1) O   8                /237. BD*(   1) C   7 - C   9            0.95    0.90    0.026
  46. LP (   1) O   8                /238. BD*(   1) C   7 - H  25            2.40    1.00    0.044
  47. LP (   2) O   8                /111. RY*(   4) C   7                    0.81    1.79    0.034
  47. LP (   2) O   8                /210. RY*(   2) H  26                    1.98    1.96    0.056
  47. LP (   2) O   8                /237. BD*(   1) C   7 - C   9            7.92    0.64    0.064
  47. LP (   2) O   8                /238. BD*(   1) C   7 - H  25            5.93    0.74    0.059
  47. LP (   2) O   8                /240. BD*(   1) C   9 -Cl  10            1.89    0.40    0.025
  48. LP (   1)Cl  10                /126. RY*(   1) C   9                    3.98    1.54    0.070
  48. LP (   1)Cl  10                /128. RY*(   3) C   9                    0.54    1.65    0.027
  49. LP (   2)Cl  10                /128. RY*(   3) C   9                    0.55    1.05    0.022
  49. LP (   2)Cl  10                /236. BD*(   1) C   7 - O   8            0.86    0.62    0.021
  49. LP (   2)Cl  10                /237. BD*(   1) C   7 - C   9            2.91    0.66    0.039
  49. LP (   2)Cl  10                /242. BD*(   1) C   9 - H  27            3.92    0.76    0.049
  50. LP (   3)Cl  10                /127. RY*(   2) C   9                    0.86    1.02    0.027
  50. LP (   3)Cl  10                /235. BD*(   1) C   6 - H  24            0.65    0.78    0.020
  50. LP (   3)Cl  10                /237. BD*(   1) C   7 - C   9            1.05    0.66    0.024
  50. LP (   3)Cl  10                /241. BD*(   1) C   9 -Cl  11            9.71    0.40    0.056
  50. LP (   3)Cl  10                /242. BD*(   1) C   9 - H  27            0.52    0.77    0.018
  51. LP (   1)Cl  11                /127. RY*(   2) C   9                    3.10    1.61    0.063
  52. LP (   2)Cl  11                /128. RY*(   3) C   9                    0.56    1.05    0.022
  52. LP (   2)Cl  11                /237. BD*(   1) C   7 - C   9            1.74    0.66    0.031
  52. LP (   2)Cl  11                /240. BD*(   1) C   9 -Cl  10            0.74    0.42    0.016
  52. LP (   2)Cl  11                /242. BD*(   1) C   9 - H  27            3.76    0.77    0.048
  53. LP (   3)Cl  11                /126. RY*(   1) C   9                    0.88    0.96    0.026
  53. LP (   3)Cl  11                /237. BD*(   1) C   7 - C   9            1.29    0.67    0.026
  53. LP (   3)Cl  11                /239. BD*(   1) O   8 - H  26            2.78    0.76    0.041
  53. LP (   3)Cl  11                /240. BD*(   1) C   9 -Cl  10            7.63    0.43    0.051


 Natural Bond Orbitals (Summary):

                                                            Principal Delocalizations
           NBO                        Occupancy    Energy   (geminal,vicinal,remote)
 ====================================================================================
 Molecular unit  1  (C8H16OCl2)
     1. BD (   1) C   1 - C   2          1.98796    -0.58698  224(v),221(g),72(v),218(g)
                                                    222(g),223(g),74(v)
     2. BD (   1) C   1 - H  12          1.98869    -0.47805  221(v)
     3. BD (   1) C   1 - H  13          1.98900    -0.47743  223(v)
     4. BD (   1) C   1 - H  14          1.98901    -0.47750  222(v)
     5. BD (   1) C   2 - C   3          1.98067    -0.58165  227(v),218(v),224(g),54(v)
                                                    217(g),83(v),226(g),225(g)
                                                    222(g),223(g)
     6. BD (   1) C   2 - H  15          1.97734    -0.46756  225(v),220(v)
     7. BD (   1) C   2 - H  16          1.97739    -0.46762  226(v),219(v)
     8. BD (   1) C   3 - C   4          1.97953    -0.58255  230(v),217(v),227(g),221(g)
                                                    92(v),63(v),228(g),229(g)
                                                    226(g),225(g)
     9. BD (   1) C   3 - H  17          1.97737    -0.46726  228(v),222(v),81(v)
    10. BD (   1) C   3 - H  18          1.97732    -0.46695  229(v),223(v),82(v)
    11. BD (   1) C   4 - C   5          1.97858    -0.58385  233(v),221(v),230(g),224(g)
                                                    101(v),74(v),232(g),231(g)
                                                    228(g),229(g)
    12. BD (   1) C   4 - H  19          1.97715    -0.46868  231(v),225(v),73(v)
    13. BD (   1) C   4 - H  20          1.97781    -0.46900  226(v),232(v),91(v),73(v)
    14. BD (   1) C   5 - C   6          1.97641    -0.58886  237(v),224(v),233(g),227(g)
                                                    83(v),235(g),234(g),110(v)
                                                    232(g),231(g)
    15. BD (   1) C   5 - H  21          1.97715    -0.47078  234(v),228(v),99(v),82(v)
    16. BD (   1) C   5 - H  22          1.97683    -0.46774  235(v),229(v),81(v)
    17. BD (   1) C   6 - C   7          1.96614    -0.61258  241(v),239(v),227(v),237(g)
                                                    230(g),90(v),238(g),235(g)
                                                    118(v),234(g)
    18. BD (   1) C   6 - H  23          1.97602    -0.48047  238(v),231(v),109(v),236(v)
                                                    91(v)
    19. BD (   1) C   6 - H  24          1.97466    -0.48456  236(v),232(v)
    20. BD (   1) C   7 - O   8          1.98829    -0.84916  240(v),235(v),99(v)
    21. BD (   1) C   7 - C   9          1.98576    -0.66862  230(v),233(g),100(v),242(g)
                                                    238(g)
    22. BD (   1) C   7 - H  25          1.97442    -0.50362  242(v),234(v),233(g),126(v)
                                                    117(v),100(v)
    23. BD (   1) O   8 - H  26          1.98839    -0.71067  233(v),108(v),112(v)
    24. BD (   1) C   9 -Cl  10          1.98979    -0.71636  236(v),109(v),126(g),241(g)
    25. BD (   1) C   9 -Cl  11          1.98992    -0.69917  233(v),240(g),136(v)
    26. BD (   1) C   9 - H  27          1.98653    -0.56089  238(v),108(v),237(g),135(v)
    27. CR (   1) C   1                  1.99925   -10.06016  157(v),161(v),153(v)
    28. CR (   1) C   2                  1.99914   -10.05814  56(v),72(v),165(v),169(v)
                                                    75(v)
    29. CR (   1) C   3                  1.99912   -10.05398  67(v),177(v),173(v),84(v)
                                                    82(v)
    30. CR (   1) C   4                  1.99913   -10.05546  90(v),75(v),72(v),181(v)
                                                    185(v),93(v)
    31. CR (   1) C   5                  1.99913   -10.05620  193(v),84(v),189(v),82(v)
                                                    100(v)
    32. CR (   1) C   6                  1.99907   -10.06333  109(v),201(v),197(v),93(v)
                                                    90(v)
    33. CR (   1) C   7                  1.99882   -10.13987  236(g),126(v),127(v),128(v)
                                                    205(v),100(v),102(v)
    34. CR (   1) O   8                  1.99973   -18.94992  108(v)
    35. CR (   1) C   9                  1.99892   -10.20706  241(g),240(g),213(v),108(v)
                                                    111(v),237(g)
    36. CR (   1)Cl  10                  2.00000  -100.67564   
    37. CR (   2)Cl  10                  1.99974    -9.98147  126(v)
    38. CR (   3)Cl  10                  1.99999    -7.22003   
    39. CR (   4)Cl  10                  1.99991    -7.22763   
    40. CR (   5)Cl  10                  1.99998    -7.22039   
    41. CR (   1)Cl  11                  2.00000  -100.69220   
    42. CR (   2)Cl  11                  1.99977    -9.97406  127(v)
    43. CR (   3)Cl  11                  1.99995    -7.22703   
    44. CR (   4)Cl  11                  1.99997    -7.22472   
    45. CR (   5)Cl  11                  1.99998    -7.22232   
    46. LP (   1) O   8                  1.97639    -0.56851  108(v),238(v),237(v),233(v)
                                                    211(v),235(r)
    47. LP (   2) O   8                  1.94201    -0.31021  237(v),238(v),210(v),240(r)
                                                    111(v)
    48. LP (   1)Cl  10                  1.99380    -0.92224  126(v),128(v)
    49. LP (   2)Cl  10                  1.97157    -0.32476  242(v),237(v),236(r),128(v)
    50. LP (   3)Cl  10                  1.94246    -0.32796  241(v),237(v),127(v),235(r)
                                                    242(v)
    51. LP (   1)Cl  11                  1.99434    -0.92494  127(v)
    52. LP (   2)Cl  11                  1.97423    -0.32677  242(v),237(v),240(v),128(v)
    53. LP (   3)Cl  11                  1.94329    -0.33655  240(v),239(r),237(v),126(v)
    54. RY*(   1) C   1                  0.00315     0.81664   
    55. RY*(   2) C   1                  0.00148     1.00729   
    56. RY*(   3) C   1                  0.00037     0.54492   
    57. RY*(   4) C   1                  0.00013     1.12457   
    58. RY*(   5) C   1                  0.00001     2.05189   
    59. RY*(   6) C   1                  0.00001     2.03751   
    60. RY*(   7) C   1                  0.00000     2.08964   
    61. RY*(   8) C   1                  0.00001     2.10897   
    62. RY*(   9) C   1                  0.00000     2.19433   
    63. RY*(   1) C   2                  0.00329     0.86577   
    64. RY*(   2) C   2                  0.00295     1.00838   
    65. RY*(   3) C   2                  0.00106     0.99788   
    66. RY*(   4) C   2                  0.00034     2.04066   
    67. RY*(   5) C   2                  0.00032     0.80406   
    68. RY*(   6) C   2                  0.00013     1.83022   
    69. RY*(   7) C   2                  0.00008     2.13454   
    70. RY*(   8) C   2                  0.00001     2.19158   
    71. RY*(   9) C   2                  0.00000     2.21656   
    72. RY*(   1) C   3                  0.00341     0.80669   
    73. RY*(   2) C   3                  0.00327     1.03517   
    74. RY*(   3) C   3                  0.00312     0.92947   
    75. RY*(   4) C   3                  0.00037     0.74107   
    76. RY*(   5) C   3                  0.00035     2.04700   
    77. RY*(   6) C   3                  0.00013     2.09103   
    78. RY*(   7) C   3                  0.00007     2.20314   
    79. RY*(   8) C   3                  0.00001     2.20344   
    80. RY*(   9) C   3                  0.00000     2.23205   
    81. RY*(   1) C   4                  0.00338     0.99896   
    82. RY*(   2) C   4                  0.00334     0.85417   
    83. RY*(   3) C   4                  0.00305     0.92895   
    84. RY*(   4) C   4                  0.00036     0.78006   
    85. RY*(   5) C   4                  0.00035     2.05204   
    86. RY*(   6) C   4                  0.00013     2.08323   
    87. RY*(   7) C   4                  0.00007     2.21230   
    88. RY*(   8) C   4                  0.00001     2.20274   
    89. RY*(   9) C   4                  0.00000     2.24144   
    90. RY*(   1) C   5                  0.00433     0.80409   
    91. RY*(   2) C   5                  0.00365     1.01639   
    92. RY*(   3) C   5                  0.00321     0.90090   
    93. RY*(   4) C   5                  0.00040     0.94040   
    94. RY*(   5) C   5                  0.00034     1.93064   
    95. RY*(   6) C   5                  0.00014     2.12045   
    96. RY*(   7) C   5                  0.00008     2.21301   
    97. RY*(   8) C   5                  0.00001     2.19868   
    98. RY*(   9) C   5                  0.00001     2.26227   
    99. RY*(   1) C   6                  0.00492     0.90183   
   100. RY*(   2) C   6                  0.00455     0.78779   
   101. RY*(   3) C   6                  0.00322     0.90433   
   102. RY*(   4) C   6                  0.00094     0.85744   
   103. RY*(   5) C   6                  0.00028     2.07072   
   104. RY*(   6) C   6                  0.00018     2.08923   
   105. RY*(   7) C   6                  0.00011     2.24649   
   106. RY*(   8) C   6                  0.00005     2.27942   
   107. RY*(   9) C   6                  0.00001     2.15461   
   108. RY*(   1) C   7                  0.00743     0.72753   
   109. RY*(   2) C   7                  0.00494     0.79415   
   110. RY*(   3) C   7                  0.00397     0.84495   
   111. RY*(   4) C   7                  0.00247     1.47867   
   112. RY*(   5) C   7                  0.00133     2.07796   
   113. RY*(   6) C   7                  0.00067     1.93495   
   114. RY*(   7) C   7                  0.00043     1.88424   
   115. RY*(   8) C   7                  0.00022     1.87462   
   116. RY*(   9) C   7                  0.00010     2.10137   
   117. RY*(   1) O   8                  0.00211     1.20099   
   118. RY*(   2) O   8                  0.00161     1.30788   
   119. RY*(   3) O   8                  0.00048     1.55065   
   120. RY*(   4) O   8                  0.00007     1.26991   
   121. RY*(   5) O   8                  0.00001     2.84808   
   122. RY*(   6) O   8                  0.00001     2.93865   
   123. RY*(   7) O   8                  0.00001     2.74654   
   124. RY*(   8) O   8                  0.00001     3.02727   
   125. RY*(   9) O   8                  0.00001     2.80033   
   126. RY*(   1) C   9                  0.00962     0.62119   
   127. RY*(   2) C   9                  0.00809     0.68944   
   128. RY*(   3) C   9                  0.00517     0.72746   
   129. RY*(   4) C   9                  0.00207     0.95427   
   130. RY*(   5) C   9                  0.00123     1.88397   
   131. RY*(   6) C   9                  0.00085     2.04699   
   132. RY*(   7) C   9                  0.00063     1.87372   
   133. RY*(   8) C   9                  0.00018     1.77486   
   134. RY*(   9) C   9                  0.00007     2.07398   
   135. RY*(   1)Cl  10                  0.00216     0.80856   
   136. RY*(   2)Cl  10                  0.00137     0.85232   
   137. RY*(   3)Cl  10                  0.00112     0.79866   
   138. RY*(   4)Cl  10                  0.00020     1.01494   
   139. RY*(   5)Cl  10                  0.00009     1.02702   
   140. RY*(   6)Cl  10                  0.00009     0.89357   
   141. RY*(   7)Cl  10                  0.00002     1.01424   
   142. RY*(   8)Cl  10                  0.00001     0.77615   
   143. RY*(   9)Cl  10                  0.00001     0.86138   
   144. RY*(   1)Cl  11                  0.00207     0.80432   
   145. RY*(   2)Cl  11                  0.00135     0.85837   
   146. RY*(   3)Cl  11                  0.00118     0.79955   
   147. RY*(   4)Cl  11                  0.00020     0.98206   
   148. RY*(   5)Cl  11                  0.00015     1.00903   
   149. RY*(   6)Cl  11                  0.00010     1.00811   
   150. RY*(   7)Cl  11                  0.00001     0.86507   
   151. RY*(   8)Cl  11                  0.00001     0.73983   
   152. RY*(   9)Cl  11                  0.00002     0.96109   
   153. RY*(   1) H  12                  0.00143     0.42531   
   154. RY*(   2) H  12                  0.00021     1.78573   
   155. RY*(   3) H  12                  0.00013     1.79360   
   156. RY*(   4) H  12                  0.00003     2.25248   
   157. RY*(   1) H  13                  0.00180     0.42100   
   158. RY*(   2) H  13                  0.00021     1.79497   
   159. RY*(   3) H  13                  0.00013     1.78427   
   160. RY*(   4) H  13                  0.00003     2.26927   
   161. RY*(   1) H  14                  0.00180     0.42101   
   162. RY*(   2) H  14                  0.00021     1.79498   
   163. RY*(   3) H  14                  0.00013     1.78409   
   164. RY*(   4) H  14                  0.00003     2.26896   
   165. RY*(   1) H  15                  0.00279     0.39896   
   166. RY*(   2) H  15                  0.00018     1.82427   
   167. RY*(   3) H  15                  0.00013     1.81627   
   168. RY*(   4) H  15                  0.00004     2.33024   
   169. RY*(   1) H  16                  0.00279     0.39862   
   170. RY*(   2) H  16                  0.00018     1.82414   
   171. RY*(   3) H  16                  0.00013     1.81573   
   172. RY*(   4) H  16                  0.00004     2.33015   
   173. RY*(   1) H  17                  0.00292     0.41007   
   174. RY*(   2) H  17                  0.00019     1.83507   
   175. RY*(   3) H  17                  0.00013     1.86300   
   176. RY*(   4) H  17                  0.00004     2.33728   
   177. RY*(   1) H  18                  0.00294     0.41043   
   178. RY*(   2) H  18                  0.00019     1.83529   
   179. RY*(   3) H  18                  0.00013     1.86235   
   180. RY*(   4) H  18                  0.00004     2.33921   
   181. RY*(   1) H  19                  0.00286     0.41209   
   182. RY*(   2) H  19                  0.00019     1.83867   
   183. RY*(   3) H  19                  0.00013     1.87331   
   184. RY*(   4) H  19                  0.00004     2.33845   
   185. RY*(   1) H  20                  0.00290     0.41033   
   186. RY*(   2) H  20                  0.00019     1.83836   
   187. RY*(   3) H  20                  0.00013     1.87343   
   188. RY*(   4) H  20                  0.00004     2.33797   
   189. RY*(   1) H  21                  0.00282     0.41215   
   190. RY*(   2) H  21                  0.00019     1.84420   
   191. RY*(   3) H  21                  0.00013     1.87284   
   192. RY*(   4) H  21                  0.00004     2.33154   
   193. RY*(   1) H  22                  0.00357     0.41458   
   194. RY*(   2) H  22                  0.00018     1.85562   
   195. RY*(   3) H  22                  0.00015     1.87591   
   196. RY*(   4) H  22                  0.00005     2.36328   
   197. RY*(   1) H  23                  0.00383     0.40058   
   198. RY*(   2) H  23                  0.00017     1.89049   
   199. RY*(   3) H  23                  0.00012     1.85771   
   200. RY*(   4) H  23                  0.00004     2.32959   
   201. RY*(   1) H  24                  0.00373     0.41975   
   202. RY*(   2) H  24                  0.00019     1.83817   
   203. RY*(   3) H  24                  0.00014     1.87236   
   204. RY*(   4) H  24                  0.00005     2.35098   
   205. RY*(   1) H  25                  0.00616     0.34873   
   206. RY*(   2) H  25                  0.00017     1.89520   
   207. RY*(   3) H  25                  0.00008     2.00123   
   208. RY*(   4) H  25                  0.00003     2.19614   
   209. RY*(   1) H  26                  0.00347     0.55196   
   210. RY*(   2) H  26                  0.00156     1.64951   
   211. RY*(   3) H  26                  0.00099     1.79825   
   212. RY*(   4) H  26                  0.00003     2.30328   
   213. RY*(   1) H  27                  0.00404     0.29287   
   214. RY*(   2) H  27                  0.00012     1.85199   
   215. RY*(   3) H  27                  0.00006     1.84293   
   216. RY*(   4) H  27                  0.00004     2.22751   
   217. BD*(   1) C   1 - C   2          0.00715     0.41182   
   218. BD*(   1) C   1 - H  12          0.00551     0.45549   
   219. BD*(   1) C   1 - H  13          0.00909     0.44899   
   220. BD*(   1) C   1 - H  14          0.00910     0.44878   
   221. BD*(   1) C   2 - C   3          0.01475     0.41466   
   222. BD*(   1) C   2 - H  15          0.01749     0.45196   
   223. BD*(   1) C   2 - H  16          0.01751     0.45180   
   224. BD*(   1) C   3 - C   4          0.01278     0.41840   
   225. BD*(   1) C   3 - H  17          0.01831     0.44674   
   226. BD*(   1) C   3 - H  18          0.01821     0.44797   
   227. BD*(   1) C   4 - C   5          0.01227     0.41742   
   228. BD*(   1) C   4 - H  19          0.01816     0.44535   
   229. BD*(   1) C   4 - H  20          0.01841     0.44502   
   230. BD*(   1) C   5 - C   6          0.01310     0.40918   
   231. BD*(   1) C   5 - H  21          0.01771     0.44282   
   232. BD*(   1) C   5 - H  22          0.01762     0.46017   
   233. BD*(   1) C   6 - C   7          0.02610     0.39007   
   234. BD*(   1) C   6 - H  23          0.01871     0.43526   
   235. BD*(   1) C   6 - H  24          0.01609     0.44759   
   236. BD*(   1) C   7 - O   8          0.02878     0.29953   
   237. BD*(   1) C   7 - C   9          0.05387     0.33398   
   238. BD*(   1) C   7 - H  25          0.03978     0.43034   
   239. BD*(   1) O   8 - H  26          0.01801     0.41997   
   240. BD*(   1) C   9 -Cl  10          0.05595     0.09194   
   241. BD*(   1) C   9 -Cl  11          0.06395     0.07485   
   242. BD*(   1) C   9 - H  27          0.03095     0.43907   
       -------------------------------
              Total Lewis  105.23780  ( 99.2809%)
        Valence non-Lewis    0.57937  (  0.5466%)
        Rydberg non-Lewis    0.18283  (  0.1725%)
       -------------------------------
            Total unit  1  106.00000  (100.0000%)
           Charge unit  1    0.00000
 Unable to Open any file for archive entry.
 1\1\GINC-COMPUTE-0-14\SP\RB3LYP\def2SVP\C8H16Cl2O1\ZAHRT2\08-Jan-2021\
 0\\# b3lyp/def2svp geom=NewRedundant pop=NBO\\53\\0,1\C,0,4.6367269044
 ,0.2378374067,0.1115441897\C,0,3.3563945751,-0.5499816405,-0.16091353\
 C,0,2.0839322661,0.2808499126,0.0126113662\C,0,0.7969727514,-0.4988172
 336,-0.2566712297\C,0,-0.4700061846,0.339705837,-0.0919193216\C,0,-1.7
 499597078,-0.4521232636,-0.3585432761\C,0,-3.0061967082,0.4045382043,-
 0.2306292309\O,0,-2.9287851191,1.4221886134,-1.2001805327\C,0,-4.29125
 7275,-0.4081509039,-0.4546101564\Cl,0,-4.4907021018,-1.7025514581,0.76
 42600295\Cl,0,-5.723486858,0.7016456373,-0.4150579329\H,0,5.5348313438
 ,-0.3858421985,-0.0217475719\H,0,4.725723075,1.1013028403,-0.568718262
 4\H,0,4.6521494087,0.6294972203,1.1424032823\H,0,3.383896111,-0.959342
 076,-1.1870049619\H,0,3.3103339152,-1.4269212041,0.5100018928\H,0,2.05
 38899183,0.6920847883,1.0387408104\H,0,2.1251467081,1.1579430346,-0.65
 9351377\H,0,0.8289074315,-0.9128545935,-1.2813267635\H,0,0.7507481294,
 -1.3736233261,0.4181717536\H,0,-0.5067230276,0.7537570567,0.9324177416
 \H,0,-0.4383180373,1.2060842418,-0.7718120906\H,0,-1.7236373854,-0.871
 1088561,-1.3800894232\H,0,-1.8225060122,-1.3003725441,0.338302414\H,0,
 -3.0657630615,0.8209667004,0.7955501562\H,0,-3.7233624402,1.9696585585
 ,-1.1197011263\H,0,-4.2989486193,-0.8763707542,-1.4456328569\\Version=
 ES64L-G16RevC.01\State=1-A\HF=-1309.5712957\RMSD=3.962e-09\Dipole=0.18
 39236,0.0175809,-0.0491034\Quadrupole=-1.8069074,1.127703,0.6792044,-1
 .8814478,1.570028,1.1500937\PG=C01 [X(C8H16Cl2O1)]\\@
 The archive entry for this job was punched.


 THEORY:  SUPPOSITION WHICH HAS SCIENTIFIC BASIS,
          BUT NOT EXPERIMENTALLY PROVEN.
 FACT:    A THEORY WHICH HAS BEEN PROVEN BY ENOUGH 
          MONEY TO PAY FOR THE EXPERIMENTS.

                          --  THE WIZARD OF ID
 File lengths (MBytes):  RWF=     37 Int=      0 D2E=      0 Chk=      5 Scr=      1
 Normal termination of Gaussian 16
