# Supplementary material for: Machine-Learning-Guided Discovery of Electrochemical Reactions
Source: J Am Chem Soc. 2022 Dec 2;144(49):22599–610. doi: 10.1021/jacs.2c08997 (PMC9756344; doi:10.1021/jacs.2c08997)
Supplement: Supplementary file 3 — ja2c08997_si_003.zip [file ja2c08997_si_003.zip › Oxidation Site Selectivity/Nlogs_notimes/62.log]

 Entering Gaussian System, Link 0=g16
 Input=62.com
 Output=62.log
 Initial command:
  
 Copyright (c) 1988-2019, Gaussian, Inc.  All Rights Reserved.
  
 This is part of the Gaussian(R) 16 program.  It is based on
 the Gaussian(R) 09 system (copyright 2009, Gaussian, Inc.),
 the Gaussian(R) 03 system (copyright 2003, Gaussian, Inc.),
 the Gaussian(R) 98 system (copyright 1998, Gaussian, Inc.),
 the Gaussian(R) 94 system (copyright 1995, Gaussian, Inc.),
 the Gaussian 92(TM) system (copyright 1992, Gaussian, Inc.),
 the Gaussian 90(TM) system (copyright 1990, Gaussian, Inc.),
 the Gaussian 88(TM) system (copyright 1988, Gaussian, Inc.),
 the Gaussian 86(TM) system (copyright 1986, Carnegie Mellon
 University), and the Gaussian 82(TM) system (copyright 1983,
 Carnegie Mellon University). Gaussian is a federally registered
 trademark of Gaussian, Inc.
  
 This software contains proprietary and confidential information,
 including trade secrets, belonging to Gaussian, Inc.
  
 This software is provided under written license and may be
 used, copied, transmitted, or stored only in accord with that
 written license.
  
 The following legend is applicable only to US Government
 contracts under FAR:
  
                    RESTRICTED RIGHTS LEGEND
  
 Use, reproduction and disclosure by the US Government is
 subject to restrictions as set forth in subparagraphs (a)
 and (c) of the Commercial Computer Software - Restricted
 Rights clause in FAR 52.227-19.
  
 Gaussian, Inc.
 340 Quinnipiac St., Bldg. 40, Wallingford CT 06492
  
  
 ---------------------------------------------------------------
 Warning -- This program may not be used in any manner that
 competes with the business of Gaussian, Inc. or will provide
 assistance to any competitor of Gaussian, Inc.  The licensee
 of this program is prohibited from giving any competitor of
 Gaussian, Inc. access to this program.  By using this program,
 the user acknowledges that Gaussian, Inc. is engaged in the
 business of creating and licensing software in the field of
 computational chemistry and represents and warrants to the
 licensee that it is not a competitor of Gaussian, Inc. and that
 it will not use this program in any manner prohibited above.
 ---------------------------------------------------------------
  

 Cite this work as:
 Gaussian 16, Revision C.01,
 M. J. Frisch, G. W. Trucks, H. B. Schlegel, G. E. Scuseria, 
 M. A. Robb, J. R. Cheeseman, G. Scalmani, V. Barone, 
 G. A. Petersson, H. Nakatsuji, X. Li, M. Caricato, A. V. Marenich, 
 J. Bloino, B. G. Janesko, R. Gomperts, B. Mennucci, H. P. Hratchian, 
 J. V. Ortiz, A. F. Izmaylov, J. L. Sonnenberg, D. Williams-Young, 
 F. Ding, F. Lipparini, F. Egidi, J. Goings, B. Peng, A. Petrone, 
 T. Henderson, D. Ranasinghe, V. G. Zakrzewski, J. Gao, N. Rega, 
 G. Zheng, W. Liang, M. Hada, M. Ehara, K. Toyota, R. Fukuda, 
 J. Hasegawa, M. Ishida, T. Nakajima, Y. Honda, O. Kitao, H. Nakai, 
 T. Vreven, K. Throssell, J. A. Montgomery, Jr., J. E. Peralta, 
 F. Ogliaro, M. J. Bearpark, J. J. Heyd, E. N. Brothers, K. N. Kudin, 
 V. N. Staroverov, T. A. Keith, R. Kobayashi, J. Normand, 
 K. Raghavachari, A. P. Rendell, J. C. Burant, S. S. Iyengar, 
 J. Tomasi, M. Cossi, J. M. Millam, M. Klene, C. Adamo, R. Cammi, 
 J. W. Ochterski, R. L. Martin, K. Morokuma, O. Farkas, 
 J. B. Foresman, and D. J. Fox, Gaussian, Inc., Wallingford CT, 2019.
 
 ******************************************
 Gaussian 16:  ES64L-G16RevC.01  3-Jul-2019
                 8-Jan-2021 
 ******************************************
 %nprocshared=16
 Will use up to   16 processors via shared memory.
 %mem=7GB
 -----------------------------------------
 # b3lyp/def2svp geom=NewRedundant pop=NBO
 -----------------------------------------
 1/29=4000,38=1,172=1/1;
 2/12=2,17=6,18=5,40=1/2;
 3/5=43,7=101,11=2,25=1,30=1,74=-5/1,2,3;
 4//1;
 5/5=2,38=5/2;
 6/7=2,8=2,9=2,10=2,28=1,40=1/1,7;
 99/5=1,9=1/99;
 --
 62
 --
 Symbolic Z-matrix:
 Charge =  0 Multiplicity = 1
 O                    -1.37643   1.68438   1.43328 
 C                    -0.72415   1.76409   0.16935 
 C                     0.28547   0.64816   0.05825 
 C                    -0.13174  -0.69553  -0.0623 
 C                    -1.59812  -1.04852  -0.10809 
 O                    -2.15254  -0.59699  -1.3402 
 C                     0.83372  -1.70279  -0.15411 
 C                     2.19936  -1.40442  -0.12324 
 C                     2.61127  -0.07788  -0.00365 
 C                     1.65335   0.93645   0.08851 
 H                    -2.11671   2.30439   1.42204 
 H                    -0.20335   2.73379   0.05213 
 H                    -1.45162   1.66328  -0.65486 
 H                    -1.70803  -2.14483  -0.00171 
 H                    -2.1022   -0.56823   0.7486 
 H                    -3.11177  -0.69339  -1.28415 
 H                     0.5081   -2.7418   -0.2543 
 H                     2.93653  -2.20765  -0.1964 
 H                     3.67504   0.17042   0.02201 
 H                     1.97381   1.97705   0.18884 
 
                          Input orientation:                          
 ---------------------------------------------------------------------
 Center     Atomic      Atomic             Coordinates (Angstroms)
 Number     Number       Type             X           Y           Z
 ---------------------------------------------------------------------
      1          8           0       -1.376426    1.684378    1.433285
      2          6           0       -0.724154    1.764092    0.169346
      3          6           0        0.285474    0.648160    0.058253
      4          6           0       -0.131737   -0.695527   -0.062305
      5          6           0       -1.598125   -1.048520   -0.108089
      6          8           0       -2.152538   -0.596990   -1.340200
      7          6           0        0.833722   -1.702785   -0.154106
      8          6           0        2.199363   -1.404423   -0.123236
      9          6           0        2.611268   -0.077875   -0.003652
     10          6           0        1.653350    0.936446    0.088508
     11          1           0       -2.116709    2.304394    1.422036
     12          1           0       -0.203354    2.733791    0.052133
     13          1           0       -1.451616    1.663279   -0.654859
     14          1           0       -1.708029   -2.144829   -0.001712
     15          1           0       -2.102196   -0.568233    0.748599
     16          1           0       -3.111773   -0.693385   -1.284149
     17          1           0        0.508099   -2.741798   -0.254298
     18          1           0        2.936527   -2.207648   -0.196402
     19          1           0        3.675045    0.170424    0.022010
     20          1           0        1.973810    1.977050    0.188836
 ---------------------------------------------------------------------
                    Distance matrix (angstroms):
                    1          2          3          4          5
     1  O    0.000000
     2  C    1.424554   0.000000
     3  C    2.392984   1.508971   0.000000
     4  C    3.074083   2.540540   1.412123   0.000000
     5  C    3.145428   2.958307   2.540539   1.508971   0.000000
     6  O    3.674127   3.145428   3.074080   2.392982   1.424553
     7  C    4.344817   3.814556   2.423348   1.398252   2.518742
     8  C    4.974909   4.321116   2.812296   2.437268   3.814160
     9  C    4.590427   3.814159   2.437268   2.812296   4.321116
    10  C    3.398142   2.518741   1.398252   2.423348   3.814555
    11  H    0.965694   1.949453   3.220792   3.891389   3.721861
    12  H    2.094025   1.106927   2.142159   3.431973   4.034468
    13  H    2.089603   1.103937   2.134591   2.767158   2.770249
    14  H    4.102683   4.034468   3.431973   2.142159   1.106927
    15  H    2.463695   2.770247   2.767157   2.134591   1.103937
    16  H    4.006200   3.721903   3.891410   3.220795   1.949453
    17  H    5.098079   4.690519   3.411608   2.152552   2.706427
    18  H    6.033681   5.413785   3.904942   3.423264   4.681286
    19  H    5.459039   4.681286   3.423264   3.904941   5.413785
    20  H    3.585859   2.706426   2.152552   3.411607   4.690518
                    6          7          8          9         10
     6  O    0.000000
     7  C    3.398139   0.000000
     8  C    4.590424   1.398195   0.000000
     9  C    4.974906   2.413014   1.394165   0.000000
    10  C    4.344815   2.774202   2.413014   1.398195   0.000000
    11  H    4.006153   5.219842   5.896751   5.482842   4.226455
    12  H    4.102683   4.560840   4.788384   3.978778   2.584399
    13  H    2.463697   4.099257   4.798236   4.467965   3.274400
    14  H    2.094026   2.584400   3.978779   4.788385   4.560841
    15  H    2.089603   3.274401   4.467966   4.798236   4.099256
    16  H    0.965695   4.226443   5.482834   5.896755   5.219859
    17  H    3.585857   1.093443   2.160121   3.403326   3.867635
    18  H    5.459036   2.162976   1.092672   2.163071   3.407792
    19  H    6.033677   3.407792   2.163071   1.092672   2.162976
    20  H    5.098076   3.867635   3.403326   2.160121   1.093443
                   11         12         13         14         15
    11  H    0.000000
    12  H    2.392058   0.000000
    13  H    2.273075   1.789969   0.000000
    14  H    4.689314   5.105671   3.872213   0.000000
    15  H    2.950545   3.872212   2.715252   1.789969   0.000000
    16  H    4.159359   4.689359   2.950592   2.392035   2.273097
    17  H    5.929905   5.530112   4.837937   2.308981   3.541727
    18  H    6.965132   5.859901   5.869417   4.649059   5.382326
    19  H    6.329164   4.649057   5.382325   5.859902   5.869417
    20  H    4.284890   2.308979   3.541725   5.530112   4.837935
                   16         17         18         19         20
    16  H    0.000000
    17  H    4.284864   0.000000
    18  H    6.329148   2.487153   0.000000
    19  H    6.965136   4.311257   2.499668   0.000000
    20  H    5.929929   4.961069   4.311257   2.487153   0.000000
 Stoichiometry    C8H10O2
 Framework group  C1[X(C8H10O2)]
 Deg. of freedom    54
 Full point group                 C1      NOp   1
 Largest Abelian subgroup         C1      NOp   1
 Largest concise Abelian subgroup C1      NOp   1
                         Standard orientation:                         
 ---------------------------------------------------------------------
 Center     Atomic      Atomic             Coordinates (Angstroms)
 Number     Number       Type             X           Y           Z
 ---------------------------------------------------------------------
      1          8           0       -1.860274   -1.613366   -0.878555
      2          6           0       -1.228737   -1.428208    0.384865
      3          6           0        0.067121   -0.680167    0.189462
      4          6           0        0.067121    0.680166   -0.189463
      5          6           0       -1.228739    1.428205   -0.384865
      6          8           0       -1.860272    1.613362    0.878556
      7          6           0        1.288304    1.337003   -0.369420
      8          6           0        2.504372    0.671593   -0.186783
      9          6           0        2.504373   -0.671591    0.186783
     10          6           0        1.288305   -1.337003    0.369419
     11          1           0       -2.749743   -1.952490   -0.716060
     12          1           0       -1.013687   -2.401009    0.867254
     13          1           0       -1.873277   -0.843316    1.063942
     14          1           0       -1.013692    2.401006   -0.867256
     15          1           0       -1.873279    0.843311   -1.063941
     16          1           0       -2.749721    1.952542    0.716067
     17          1           0        1.285601    2.392182   -0.656140
     18          1           0        3.446920    1.204670   -0.332955
     19          1           0        3.446921   -1.204667    0.332955
     20          1           0        1.285603   -2.392182    0.656139
 ---------------------------------------------------------------------
 Rotational constants (GHZ):           1.8621692           1.1809727           0.8130912
 Standard basis: def2SVP (5D, 7F)
 There are   200 symmetry adapted cartesian basis functions of A   symmetry.
 There are   190 symmetry adapted basis functions of A   symmetry.
   190 basis functions,   320 primitive gaussians,   200 cartesian basis functions
    37 alpha electrons       37 beta electrons
       nuclear repulsion energy       516.7367629876 Hartrees.
 NAtoms=   20 NActive=   20 NUniq=   20 SFac= 1.00D+00 NAtFMM=   60 NAOKFM=F Big=F
 Integral buffers will be    131072 words long.
 Raffenetti 2 integral format.
 Two-electron integral symmetry is turned on.
 One-electron integrals computed using PRISM.
   1 Symmetry operations used in ECPInt.
 ECPInt:  NShTT=    4095 NPrTT=   14695 LenC2=    4042 LenP2D=   11385.
 LDataN:  DoStor=T MaxTD1= 4 Len=   56
 NBasis=   190 RedAO= T EigKep=  2.71D-04  NBF=   190
 NBsUse=   190 1.00D-06 EigRej= -1.00D+00 NBFU=   190
 ExpMin= 1.22D-01 ExpMax= 2.27D+03 ExpMxC= 3.41D+02 IAcc=3 IRadAn=         5 AccDes= 0.00D+00
 Harris functional with IExCor=  402 and IRadAn=       5 diagonalized for initial guess.
 HarFok:  IExCor=  402 AccDes= 0.00D+00 IRadAn=         5 IDoV= 1 UseB2=F ITyADJ=14
 ICtDFT=  3500011 ScaDFX=  1.000000  1.000000  1.000000  1.000000
 FoFCou: FMM=F IPFlag=           0 FMFlag=      100000 FMFlg1=           0
         NFxFlg=           0 DoJE=T BraDBF=F KetDBF=T FulRan=T
         wScrn=  0.000000 ICntrl=       500 IOpCl=  0 I1Cent=   200000004 NGrid=           0
         NMat0=    1 NMatS0=      1 NMatT0=    0 NMatD0=    1 NMtDS0=    0 NMtDT0=    0
 Petite list used in FoFCou.
 Requested convergence on RMS density matrix=1.00D-08 within 128 cycles.
 Requested convergence on MAX density matrix=1.00D-06.
 Requested convergence on             energy=1.00D-06.
 No special actions if energy rises.
 Integral accuracy reduced to 1.0D-05 until final iterations.
 Initial convergence to 1.0D-05 achieved.  Increase integral accuracy.
 SCF Done:  E(RB3LYP) =  -460.961188246     A.U. after   13 cycles
            NFock= 13  Conv=0.59D-08     -V/T= 2.0101

 **********************************************************************

            Population analysis using the SCF Density.

 **********************************************************************

 Orbital symmetries:
       Occupied  (A) (A) (A) (A) (A) (A) (A) (A) (A) (A) (A) (A)
                 (A) (A) (A) (A) (A) (A) (A) (A) (A) (A) (A) (A)
                 (A) (A) (A) (A) (A) (A) (A) (A) (A) (A) (A) (A)
                 (A)
       Virtual   (A) (A) (A) (A) (A) (A) (A) (A) (A) (A) (A) (A)
                 (A) (A) (A) (A) (A) (A) (A) (A) (A) (A) (A) (A)
                 (A) (A) (A) (A) (A) (A) (A) (A) (A) (A) (A) (A)
                 (A) (A) (A) (A) (A) (A) (A) (A) (A) (A) (A) (A)
                 (A) (A) (A) (A) (A) (A) (A) (A) (A) (A) (A) (A)
                 (A) (A) (A) (A) (A) (A) (A) (A) (A) (A) (A) (A)
                 (A) (A) (A) (A) (A) (A) (A) (A) (A) (A) (A) (A)
                 (A) (A) (A) (A) (A) (A) (A) (A) (A) (A) (A) (A)
                 (A) (A) (A) (A) (A) (A) (A) (A) (A) (A) (A) (A)
                 (A) (A) (A) (A) (A) (A) (A) (A) (A) (A) (A) (A)
                 (A) (A) (A) (A) (A) (A) (A) (A) (A) (A) (A) (A)
                 (A) (A) (A) (A) (A) (A) (A) (A) (A) (A) (A) (A)
                 (A) (A) (A) (A) (A) (A) (A) (A) (A)
 The electronic state is 1-A.
 Alpha  occ. eigenvalues --  -19.12890 -19.12886 -10.22879 -10.22871 -10.18839
 Alpha  occ. eigenvalues --  -10.18810 -10.18746 -10.18710 -10.18632 -10.18626
 Alpha  occ. eigenvalues --   -1.00624  -1.00227  -0.84752  -0.75987  -0.74941
 Alpha  occ. eigenvalues --   -0.67744  -0.65068  -0.59109  -0.56492  -0.51723
 Alpha  occ. eigenvalues --   -0.50626  -0.49800  -0.48226  -0.44714  -0.42635
 Alpha  occ. eigenvalues --   -0.41708  -0.41147  -0.40920  -0.36580  -0.35823
 Alpha  occ. eigenvalues --   -0.35621  -0.33107  -0.31650  -0.28579  -0.26000
 Alpha  occ. eigenvalues --   -0.25127  -0.24559
 Alpha virt. eigenvalues --   -0.01831  -0.00514   0.05062   0.06931   0.06955
 Alpha virt. eigenvalues --    0.08996   0.11100   0.12518   0.14134   0.14956
 Alpha virt. eigenvalues --    0.15090   0.15324   0.17927   0.21646   0.22492
 Alpha virt. eigenvalues --    0.23187   0.25240   0.29560   0.32070   0.33389
 Alpha virt. eigenvalues --    0.34034   0.36465   0.41178   0.42236   0.43104
 Alpha virt. eigenvalues --    0.44030   0.45575   0.46700   0.48229   0.49193
 Alpha virt. eigenvalues --    0.50323   0.50505   0.54264   0.55369   0.56224
 Alpha virt. eigenvalues --    0.58415   0.59957   0.61236   0.61803   0.62745
 Alpha virt. eigenvalues --    0.63573   0.64280   0.65468   0.66636   0.67139
 Alpha virt. eigenvalues --    0.69130   0.70309   0.71442   0.71909   0.72400
 Alpha virt. eigenvalues --    0.74421   0.75608   0.75729   0.78371   0.78550
 Alpha virt. eigenvalues --    0.83581   0.84950   0.87080   0.91393   0.99430
 Alpha virt. eigenvalues --    1.00457   1.01423   1.06081   1.06582   1.12286
 Alpha virt. eigenvalues --    1.14903   1.16811   1.17034   1.20894   1.25714
 Alpha virt. eigenvalues --    1.26458   1.27319   1.28485   1.31220   1.35996
 Alpha virt. eigenvalues --    1.40653   1.41192   1.42534   1.46466   1.50292
 Alpha virt. eigenvalues --    1.50579   1.52102   1.60944   1.64078   1.66221
 Alpha virt. eigenvalues --    1.68006   1.68455   1.70552   1.71186   1.72179
 Alpha virt. eigenvalues --    1.73877   1.74217   1.74845   1.75541   1.76789
 Alpha virt. eigenvalues --    1.80788   1.82837   1.84458   1.87180   1.88415
 Alpha virt. eigenvalues --    1.89097   1.91530   1.92426   1.94996   1.97232
 Alpha virt. eigenvalues --    1.97312   1.98186   1.99710   2.05267   2.09872
 Alpha virt. eigenvalues --    2.11441   2.11475   2.14369   2.16264   2.19356
 Alpha virt. eigenvalues --    2.22076   2.24742   2.27034   2.29620   2.30549
 Alpha virt. eigenvalues --    2.32151   2.33758   2.37714   2.41808   2.44158
 Alpha virt. eigenvalues --    2.46551   2.54550   2.57250   2.61939   2.62606
 Alpha virt. eigenvalues --    2.64399   2.72337   2.73895   2.74730   2.83566
 Alpha virt. eigenvalues --    2.85189   2.89088   2.89731   2.92358   2.98491
 Alpha virt. eigenvalues --    2.99787   3.01972   3.06384   3.07632   3.09566
 Alpha virt. eigenvalues --    3.14306   3.14309   3.25823   3.31673   3.32366
 Alpha virt. eigenvalues --    3.59923   3.76168   3.76359
          Condensed to atoms (all electrons):
               1          2          3          4          5          6
     1  O    7.762259   0.353619  -0.074284   0.005057  -0.018541  -0.000015
     2  C    0.353619   4.534141   0.357727  -0.072983  -0.017308  -0.018540
     3  C   -0.074284   0.357727   5.437578   0.118161  -0.072984   0.005056
     4  C    0.005057  -0.072983   0.118161   5.437574   0.357729  -0.074284
     5  C   -0.018541  -0.017308  -0.072984   0.357729   4.534141   0.353620
     6  O   -0.000015  -0.018540   0.005056  -0.074284   0.353620   7.762259
     7  C    0.000192   0.014308   0.042240   0.339262  -0.072900  -0.000572
     8  C   -0.000020  -0.000818  -0.145852   0.091607   0.013118  -0.000142
     9  C   -0.000142   0.013118   0.091607  -0.145852  -0.000818  -0.000020
    10  C   -0.000572  -0.072900   0.339263   0.042240   0.014308   0.000192
    11  H    0.305193  -0.018198   0.008041   0.000967   0.000480   0.000008
    12  H   -0.029692   0.341347  -0.015352   0.016634  -0.000780   0.000280
    13  H   -0.027720   0.314765   0.033392  -0.046408   0.011313   0.034138
    14  H    0.000280  -0.000780   0.016634  -0.015350   0.341345  -0.029692
    15  H    0.034139   0.011313  -0.046408   0.033391   0.314764  -0.027721
    16  H    0.000008   0.000480   0.000966   0.008041  -0.018198   0.305194
    17  H    0.000001  -0.000227   0.019533  -0.069396  -0.022615  -0.000157
    18  H   -0.000000   0.000033  -0.001488   0.016837  -0.000364   0.000002
    19  H    0.000002  -0.000364   0.016837  -0.001488   0.000033  -0.000000
    20  H   -0.000157  -0.022615  -0.069395   0.019533  -0.000227   0.000001
               7          8          9         10         11         12
     1  O    0.000192  -0.000020  -0.000142  -0.000572   0.305193  -0.029692
     2  C    0.014308  -0.000818   0.013118  -0.072900  -0.018198   0.341347
     3  C    0.042240  -0.145852   0.091607   0.339263   0.008041  -0.015352
     4  C    0.339262   0.091607  -0.145852   0.042240   0.000967   0.016634
     5  C   -0.072900   0.013118  -0.000818   0.014308   0.000480  -0.000780
     6  O   -0.000572  -0.000142  -0.000020   0.000192   0.000008   0.000280
     7  C    5.126830   0.255457   0.099070  -0.134753   0.000033  -0.000374
     8  C    0.255457   5.112303   0.248700   0.099070   0.000001  -0.000097
     9  C    0.099070   0.248700   5.112303   0.255457   0.000026   0.001181
    10  C   -0.134753   0.099070   0.255457   5.126829   0.000034  -0.025024
    11  H    0.000033   0.000001   0.000026   0.000034   0.555032  -0.003510
    12  H   -0.000374  -0.000097   0.001181  -0.025024  -0.003510   0.772116
    13  H   -0.001636   0.000206  -0.000985   0.008402  -0.007538  -0.043945
    14  H   -0.025024   0.001181  -0.000097  -0.000374  -0.000028   0.000030
    15  H    0.008402  -0.000985   0.000206  -0.001636  -0.001430   0.001530
    16  H    0.000034   0.000026   0.000001   0.000033  -0.000057  -0.000028
    17  H    0.433981  -0.077387   0.015726  -0.002085  -0.000002   0.000014
    18  H   -0.073554   0.439100  -0.079101   0.015256   0.000000  -0.000001
    19  H    0.015256  -0.079101   0.439100  -0.073554  -0.000001   0.000005
    20  H   -0.002085   0.015726  -0.077388   0.433981  -0.000066   0.009963
              13         14         15         16         17         18
     1  O   -0.027720   0.000280   0.034139   0.000008   0.000001  -0.000000
     2  C    0.314765  -0.000780   0.011313   0.000480  -0.000227   0.000033
     3  C    0.033392   0.016634  -0.046408   0.000966   0.019533  -0.001488
     4  C   -0.046408  -0.015350   0.033391   0.008041  -0.069396   0.016837
     5  C    0.011313   0.341345   0.314764  -0.018198  -0.022615  -0.000364
     6  O    0.034138  -0.029692  -0.027721   0.305194  -0.000157   0.000002
     7  C   -0.001636  -0.025024   0.008402   0.000034   0.433981  -0.073554
     8  C    0.000206   0.001181  -0.000985   0.000026  -0.077387   0.439100
     9  C   -0.000985  -0.000097   0.000206   0.000001   0.015726  -0.079101
    10  C    0.008402  -0.000374  -0.001636   0.000033  -0.002085   0.015256
    11  H   -0.007538  -0.000028  -0.001430  -0.000057  -0.000002   0.000000
    12  H   -0.043945   0.000030   0.001530  -0.000028   0.000014  -0.000001
    13  H    0.737429   0.001530  -0.009409  -0.001430   0.000014  -0.000000
    14  H    0.001530   0.772117  -0.043945  -0.003511   0.009963   0.000005
    15  H   -0.009409  -0.043945   0.737433  -0.007537   0.000391   0.000012
    16  H   -0.001430  -0.003511  -0.007537   0.555032  -0.000066  -0.000001
    17  H    0.000014   0.009963   0.000391  -0.000066   0.737559  -0.013695
    18  H   -0.000000   0.000005   0.000012  -0.000001  -0.013695   0.730507
    19  H    0.000012  -0.000001  -0.000000   0.000000  -0.000344  -0.013501
    20  H    0.000391   0.000014   0.000014  -0.000002   0.000030  -0.000344
              19         20
     1  O    0.000002  -0.000157
     2  C   -0.000364  -0.022615
     3  C    0.016837  -0.069395
     4  C   -0.001488   0.019533
     5  C    0.000033  -0.000227
     6  O   -0.000000   0.000001
     7  C    0.015256  -0.002085
     8  C   -0.079101   0.015726
     9  C    0.439100  -0.077388
    10  C   -0.073554   0.433981
    11  H   -0.000001  -0.000066
    12  H    0.000005   0.009963
    13  H    0.000012   0.000391
    14  H   -0.000001   0.000014
    15  H   -0.000000   0.000014
    16  H    0.000000  -0.000002
    17  H   -0.000344   0.000030
    18  H   -0.013501  -0.000344
    19  H    0.730507  -0.013695
    20  H   -0.013695   0.737559
 Mulliken charges:
               1
     1  O   -0.309608
     2  C    0.283885
     3  C   -0.061273
     4  C   -0.061273
     5  C    0.283885
     6  O   -0.309607
     7  C   -0.024166
     8  C    0.027907
     9  C    0.027908
    10  C   -0.024167
    11  H    0.161014
    12  H   -0.024296
    13  H   -0.002521
    14  H   -0.024296
    15  H   -0.002523
    16  H    0.161014
    17  H   -0.031239
    18  H   -0.019703
    19  H   -0.019703
    20  H   -0.031238
 Sum of Mulliken charges =  -0.00000
 Mulliken charges with hydrogens summed into heavy atoms:
               1
     1  O   -0.148594
     2  C    0.257068
     3  C   -0.061273
     4  C   -0.061273
     5  C    0.257066
     6  O   -0.148594
     7  C   -0.055405
     8  C    0.008205
     9  C    0.008205
    10  C   -0.055405
 Electronic spatial extent (au):  <R**2>=           1464.4290
 Charge=             -0.0000 electrons
 Dipole moment (field-independent basis, Debye):
    X=             -1.7346    Y=              0.0001    Z=              0.0000  Tot=              1.7346
 Quadrupole moment (field-independent basis, Debye-Ang):
   XX=            -45.4879   YY=            -53.8073   ZZ=            -64.7022
   XY=             -0.0002   XZ=             -0.0000   YZ=             -5.0308
 Traceless Quadrupole moment (field-independent basis, Debye-Ang):
   XX=              9.1779   YY=              0.8585   ZZ=            -10.0364
   XY=             -0.0002   XZ=             -0.0000   YZ=             -5.0308
 Octapole moment (field-independent basis, Debye-Ang**2):
  XXX=            -50.2625  YYY=              0.0012  ZZZ=              0.0000  XYY=            -17.5152
  XXY=              0.0004  XXZ=             -0.0000  XZZ=             -7.5053  YZZ=              0.0001
  YYZ=              0.0003  XYZ=             -0.6612
 Hexadecapole moment (field-independent basis, Debye-Ang**3):
 XXXX=           -876.1655 YYYY=           -630.9186 ZZZZ=           -166.1967 XXXY=             -0.0004
 XXXZ=              0.0003 YYYX=             -0.0031 YYYZ=             -1.9481 ZZZX=             -0.0001
 ZZZY=              9.1892 XXYY=           -221.9307 XXZZ=           -217.2752 YYZZ=           -145.7849
 XXYZ=              8.2860 YYXZ=             -0.0009 ZZXY=             -0.0002
 N-N= 5.167367629876D+02 E-N=-2.107241213326D+03  KE= 4.563744915322D+02
 ******************************Gaussian NBO Version 3.1******************************
             N A T U R A L   A T O M I C   O R B I T A L   A N D
          N A T U R A L   B O N D   O R B I T A L   A N A L Y S I S
 ******************************Gaussian NBO Version 3.1******************************
       /RESON  / : Allow strongly delocalized NBO set

 Analyzing the SCF density

 Job title: 62                                                              

 Storage needed:    109710 in NPA,    145384 in NBO ( 939521896 available)
 GSVD:  LWork=       22660 too small for GESVD, short by        3500 words or        3500 for optimal perf.


 NATURAL POPULATIONS:  Natural atomic orbital occupancies 
                                                          
   NAO  Atom  No  lang   Type(AO)    Occupancy      Energy
 ----------------------------------------------------------
     1    O    1  S      Cor( 1S)     1.99976     -18.94895
     2    O    1  S      Val( 2S)     1.68343      -0.85102
     3    O    1  S      Ryd( 3S)     0.00154       1.43561
     4    O    1  px     Val( 2p)     1.52993      -0.26666
     5    O    1  px     Ryd( 3p)     0.00244       1.23800
     6    O    1  py     Val( 2p)     1.89607      -0.28617
     7    O    1  py     Ryd( 3p)     0.00200       1.10688
     8    O    1  pz     Val( 2p)     1.62711      -0.29443
     9    O    1  pz     Ryd( 3p)     0.00053       1.09481
    10    O    1  dxy    Ryd( 3d)     0.00045       2.98951
    11    O    1  dxz    Ryd( 3d)     0.00101       3.01702
    12    O    1  dyz    Ryd( 3d)     0.00088       2.80692
    13    O    1  dx2y2  Ryd( 3d)     0.00048       3.03754
    14    O    1  dz2    Ryd( 3d)     0.00133       3.01808

    15    C    2  S      Cor( 1S)     1.99905     -10.11921
    16    C    2  S      Val( 2S)     0.98924      -0.20102
    17    C    2  S      Ryd( 3S)     0.00274       0.84068
    18    C    2  px     Val( 2p)     1.03229      -0.06997
    19    C    2  px     Ryd( 3p)     0.00251       0.56181
    20    C    2  py     Val( 2p)     1.16696      -0.07473
    21    C    2  py     Ryd( 3p)     0.00369       0.74381
    22    C    2  pz     Val( 2p)     0.85131      -0.05396
    23    C    2  pz     Ryd( 3p)     0.00304       0.56969
    24    C    2  dxy    Ryd( 3d)     0.00088       2.27528
    25    C    2  dxz    Ryd( 3d)     0.00177       2.22818
    26    C    2  dyz    Ryd( 3d)     0.00159       2.28995
    27    C    2  dx2y2  Ryd( 3d)     0.00072       2.24503
    28    C    2  dz2    Ryd( 3d)     0.00160       2.18070

    29    C    3  S      Cor( 1S)     1.99880     -10.05208
    30    C    3  S      Val( 2S)     0.86071      -0.09845
    31    C    3  S      Ryd( 3S)     0.00213       0.58391
    32    C    3  px     Val( 2p)     1.08635      -0.05655
    33    C    3  px     Ryd( 3p)     0.00596       1.06928
    34    C    3  py     Val( 2p)     1.08411      -0.04811
    35    C    3  py     Ryd( 3p)     0.00346       0.90993
    36    C    3  pz     Val( 2p)     0.99944      -0.08650
    37    C    3  pz     Ryd( 3p)     0.00295       0.68832
    38    C    3  dxy    Ryd( 3d)     0.00085       2.39538
    39    C    3  dxz    Ryd( 3d)     0.00057       1.95687
    40    C    3  dyz    Ryd( 3d)     0.00051       2.03927
    41    C    3  dx2y2  Ryd( 3d)     0.00087       2.42622
    42    C    3  dz2    Ryd( 3d)     0.00044       2.15768

    43    C    4  S      Cor( 1S)     1.99880     -10.05208
    44    C    4  S      Val( 2S)     0.86071      -0.09845
    45    C    4  S      Ryd( 3S)     0.00213       0.58391
    46    C    4  px     Val( 2p)     1.08635      -0.05655
    47    C    4  px     Ryd( 3p)     0.00596       1.06928
    48    C    4  py     Val( 2p)     1.08411      -0.04811
    49    C    4  py     Ryd( 3p)     0.00346       0.90993
    50    C    4  pz     Val( 2p)     0.99944      -0.08650
    51    C    4  pz     Ryd( 3p)     0.00295       0.68832
    52    C    4  dxy    Ryd( 3d)     0.00085       2.39538
    53    C    4  dxz    Ryd( 3d)     0.00057       1.95687
    54    C    4  dyz    Ryd( 3d)     0.00051       2.03926
    55    C    4  dx2y2  Ryd( 3d)     0.00087       2.42622
    56    C    4  dz2    Ryd( 3d)     0.00044       2.15768

    57    C    5  S      Cor( 1S)     1.99905     -10.11921
    58    C    5  S      Val( 2S)     0.98924      -0.20102
    59    C    5  S      Ryd( 3S)     0.00274       0.84068
    60    C    5  px     Val( 2p)     1.03229      -0.06997
    61    C    5  px     Ryd( 3p)     0.00251       0.56181
    62    C    5  py     Val( 2p)     1.16697      -0.07473
    63    C    5  py     Ryd( 3p)     0.00369       0.74381
    64    C    5  pz     Val( 2p)     0.85131      -0.05396
    65    C    5  pz     Ryd( 3p)     0.00304       0.56969
    66    C    5  dxy    Ryd( 3d)     0.00088       2.27528
    67    C    5  dxz    Ryd( 3d)     0.00177       2.22818
    68    C    5  dyz    Ryd( 3d)     0.00159       2.28995
    69    C    5  dx2y2  Ryd( 3d)     0.00072       2.24503
    70    C    5  dz2    Ryd( 3d)     0.00160       2.18070

    71    O    6  S      Cor( 1S)     1.99976     -18.94895
    72    O    6  S      Val( 2S)     1.68343      -0.85102
    73    O    6  S      Ryd( 3S)     0.00154       1.43561
    74    O    6  px     Val( 2p)     1.52994      -0.26666
    75    O    6  px     Ryd( 3p)     0.00244       1.23799
    76    O    6  py     Val( 2p)     1.89606      -0.28617
    77    O    6  py     Ryd( 3p)     0.00200       1.10688
    78    O    6  pz     Val( 2p)     1.62711      -0.29443
    79    O    6  pz     Ryd( 3p)     0.00053       1.09481
    80    O    6  dxy    Ryd( 3d)     0.00045       2.98956
    81    O    6  dxz    Ryd( 3d)     0.00101       3.01701
    82    O    6  dyz    Ryd( 3d)     0.00088       2.80693
    83    O    6  dx2y2  Ryd( 3d)     0.00048       3.03749
    84    O    6  dz2    Ryd( 3d)     0.00133       3.01808

    85    C    7  S      Cor( 1S)     1.99887     -10.05170
    86    C    7  S      Val( 2S)     0.93348      -0.12428
    87    C    7  S      Ryd( 3S)     0.00159       0.57931
    88    C    7  px     Val( 2p)     1.07383      -0.03271
    89    C    7  px     Ryd( 3p)     0.00353       0.69004
    90    C    7  py     Val( 2p)     1.17564      -0.05687
    91    C    7  py     Ryd( 3p)     0.00613       1.00721
    92    C    7  pz     Val( 2p)     1.00955      -0.09545
    93    C    7  pz     Ryd( 3p)     0.00133       0.59966
    94    C    7  dxy    Ryd( 3d)     0.00068       2.40508
    95    C    7  dxz    Ryd( 3d)     0.00061       1.99016
    96    C    7  dyz    Ryd( 3d)     0.00038       2.02041
    97    C    7  dx2y2  Ryd( 3d)     0.00073       2.50405
    98    C    7  dz2    Ryd( 3d)     0.00038       2.17407

    99    C    8  S      Cor( 1S)     1.99893     -10.05558
   100    C    8  S      Val( 2S)     0.94193      -0.13184
   101    C    8  S      Ryd( 3S)     0.00114       0.57428
   102    C    8  px     Val( 2p)     1.15873      -0.04580
   103    C    8  px     Ryd( 3p)     0.00555       0.92691
   104    C    8  py     Val( 2p)     1.09519      -0.04283
   105    C    8  py     Ryd( 3p)     0.00440       0.73113
   106    C    8  pz     Val( 2p)     1.00537      -0.09439
   107    C    8  pz     Ryd( 3p)     0.00122       0.57572
   108    C    8  dxy    Ryd( 3d)     0.00074       2.46436
   109    C    8  dxz    Ryd( 3d)     0.00042       1.96565
   110    C    8  dyz    Ryd( 3d)     0.00050       2.03242
   111    C    8  dx2y2  Ryd( 3d)     0.00070       2.42012
   112    C    8  dz2    Ryd( 3d)     0.00042       2.17376

   113    C    9  S      Cor( 1S)     1.99893     -10.05558
   114    C    9  S      Val( 2S)     0.94193      -0.13184
   115    C    9  S      Ryd( 3S)     0.00114       0.57428
   116    C    9  px     Val( 2p)     1.15873      -0.04580
   117    C    9  px     Ryd( 3p)     0.00555       0.92692
   118    C    9  py     Val( 2p)     1.09519      -0.04283
   119    C    9  py     Ryd( 3p)     0.00440       0.73113
   120    C    9  pz     Val( 2p)     1.00537      -0.09439
   121    C    9  pz     Ryd( 3p)     0.00122       0.57572
   122    C    9  dxy    Ryd( 3d)     0.00074       2.46436
   123    C    9  dxz    Ryd( 3d)     0.00042       1.96565
   124    C    9  dyz    Ryd( 3d)     0.00050       2.03242
   125    C    9  dx2y2  Ryd( 3d)     0.00070       2.42012
   126    C    9  dz2    Ryd( 3d)     0.00042       2.17376

   127    C   10  S      Cor( 1S)     1.99887     -10.05170
   128    C   10  S      Val( 2S)     0.93348      -0.12428
   129    C   10  S      Ryd( 3S)     0.00159       0.57931
   130    C   10  px     Val( 2p)     1.07383      -0.03271
   131    C   10  px     Ryd( 3p)     0.00353       0.69004
   132    C   10  py     Val( 2p)     1.17564      -0.05687
   133    C   10  py     Ryd( 3p)     0.00613       1.00721
   134    C   10  pz     Val( 2p)     1.00955      -0.09545
   135    C   10  pz     Ryd( 3p)     0.00133       0.59966
   136    C   10  dxy    Ryd( 3d)     0.00068       2.40508
   137    C   10  dxz    Ryd( 3d)     0.00061       1.99016
   138    C   10  dyz    Ryd( 3d)     0.00038       2.02041
   139    C   10  dx2y2  Ryd( 3d)     0.00073       2.50405
   140    C   10  dz2    Ryd( 3d)     0.00038       2.17407

   141    H   11  S      Val( 1S)     0.54138       0.10073
   142    H   11  S      Ryd( 2S)     0.00163       0.40994
   143    H   11  px     Ryd( 2p)     0.00204       2.35255
   144    H   11  py     Ryd( 2p)     0.00175       1.74476
   145    H   11  pz     Ryd( 2p)     0.00109       1.77871

   146    H   12  S      Val( 1S)     0.81745       0.05733
   147    H   12  S      Ryd( 2S)     0.00245       0.36233
   148    H   12  px     Ryd( 2p)     0.00020       1.80242
   149    H   12  py     Ryd( 2p)     0.00063       2.23947
   150    H   12  pz     Ryd( 2p)     0.00024       1.91968

   151    H   13  S      Val( 1S)     0.79328       0.07202
   152    H   13  S      Ryd( 2S)     0.00466       0.39270
   153    H   13  px     Ryd( 2p)     0.00033       2.01082
   154    H   13  py     Ryd( 2p)     0.00050       1.95958
   155    H   13  pz     Ryd( 2p)     0.00038       2.08403

   156    H   14  S      Val( 1S)     0.81745       0.05733
   157    H   14  S      Ryd( 2S)     0.00245       0.36233
   158    H   14  px     Ryd( 2p)     0.00020       1.80242
   159    H   14  py     Ryd( 2p)     0.00063       2.23947
   160    H   14  pz     Ryd( 2p)     0.00024       1.91968

   161    H   15  S      Val( 1S)     0.79328       0.07202
   162    H   15  S      Ryd( 2S)     0.00466       0.39270
   163    H   15  px     Ryd( 2p)     0.00033       2.01082
   164    H   15  py     Ryd( 2p)     0.00050       1.95959
   165    H   15  pz     Ryd( 2p)     0.00038       2.08403

   166    H   16  S      Val( 1S)     0.54138       0.10073
   167    H   16  S      Ryd( 2S)     0.00163       0.40994
   168    H   16  px     Ryd( 2p)     0.00204       2.35252
   169    H   16  py     Ryd( 2p)     0.00175       1.74480
   170    H   16  pz     Ryd( 2p)     0.00109       1.77871

   171    H   17  S      Val( 1S)     0.77740       0.07963
   172    H   17  S      Ryd( 2S)     0.00184       0.34412
   173    H   17  px     Ryd( 2p)     0.00009       2.00470
   174    H   17  py     Ryd( 2p)     0.00077       2.33907
   175    H   17  pz     Ryd( 2p)     0.00022       1.71603

   176    H   18  S      Val( 1S)     0.77544       0.08278
   177    H   18  S      Ryd( 2S)     0.00163       0.32641
   178    H   18  px     Ryd( 2p)     0.00063       2.28062
   179    H   18  py     Ryd( 2p)     0.00026       2.05546
   180    H   18  pz     Ryd( 2p)     0.00019       1.68754

   181    H   19  S      Val( 1S)     0.77544       0.08278
   182    H   19  S      Ryd( 2S)     0.00163       0.32641
   183    H   19  px     Ryd( 2p)     0.00063       2.28062
   184    H   19  py     Ryd( 2p)     0.00026       2.05546
   185    H   19  pz     Ryd( 2p)     0.00019       1.68754

   186    H   20  S      Val( 1S)     0.77740       0.07963
   187    H   20  S      Ryd( 2S)     0.00184       0.34412
   188    H   20  px     Ryd( 2p)     0.00009       2.00470
   189    H   20  py     Ryd( 2p)     0.00077       2.33907
   190    H   20  pz     Ryd( 2p)     0.00022       1.71603

 WARNING:  1 low occupancy (<1.9990e) core orbital  found on  C    3
           1 low occupancy (<1.9990e) core orbital  found on  C    4
           1 low occupancy (<1.9990e) core orbital  found on  C    7
           1 low occupancy (<1.9990e) core orbital  found on  C    8
           1 low occupancy (<1.9990e) core orbital  found on  C    9
           1 low occupancy (<1.9990e) core orbital  found on  C   10


 Summary of Natural Population Analysis:                  
                                                          
                                       Natural Population 
                Natural  -----------------------------------------------
    Atom  No    Charge         Core      Valence    Rydberg      Total
 -----------------------------------------------------------------------
      O    1   -0.74695      1.99976     6.73654    0.01065     8.74695
      C    2   -0.05738      1.99905     4.03980    0.01852     6.05738
      C    3   -0.04718      1.99880     4.03062    0.01776     6.04718
      C    4   -0.04718      1.99880     4.03062    0.01776     6.04718
      C    5   -0.05738      1.99905     4.03980    0.01852     6.05738
      O    6   -0.74695      1.99976     6.73654    0.01065     8.74695
      C    7   -0.20674      1.99887     4.19250    0.01536     6.20674
      C    8   -0.21526      1.99893     4.20123    0.01510     6.21526
      C    9   -0.21526      1.99893     4.20123    0.01510     6.21526
      C   10   -0.20674      1.99887     4.19250    0.01536     6.20674
      H   11    0.45209      0.00000     0.54138    0.00652     0.54791
      H   12    0.17903      0.00000     0.81745    0.00351     0.82097
      H   13    0.20085      0.00000     0.79328    0.00587     0.79915
      H   14    0.17903      0.00000     0.81745    0.00351     0.82097
      H   15    0.20085      0.00000     0.79328    0.00587     0.79915
      H   16    0.45209      0.00000     0.54138    0.00652     0.54791
      H   17    0.21968      0.00000     0.77740    0.00292     0.78032
      H   18    0.22184      0.00000     0.77544    0.00272     0.77816
      H   19    0.22184      0.00000     0.77544    0.00272     0.77816
      H   20    0.21968      0.00000     0.77740    0.00292     0.78032
 =======================================================================
   * Total *   -0.00000     19.99082    53.81131    0.19788    74.00000

                                 Natural Population      
 --------------------------------------------------------
   Core                      19.99082 ( 99.9541% of  20)
   Valence                   53.81131 ( 99.6506% of  54)
   Natural Minimal Basis     73.80212 ( 99.7326% of  74)
   Natural Rydberg Basis      0.19788 (  0.2674% of  74)
 --------------------------------------------------------

    Atom  No          Natural Electron Configuration
 ----------------------------------------------------------------------------
      O    1      [core]2S( 1.68)2p( 5.05)
      C    2      [core]2S( 0.99)2p( 3.05)3p( 0.01)3d( 0.01)
      C    3      [core]2S( 0.86)2p( 3.17)3p( 0.01)
      C    4      [core]2S( 0.86)2p( 3.17)3p( 0.01)
      C    5      [core]2S( 0.99)2p( 3.05)3p( 0.01)3d( 0.01)
      O    6      [core]2S( 1.68)2p( 5.05)
      C    7      [core]2S( 0.93)2p( 3.26)3p( 0.01)
      C    8      [core]2S( 0.94)2p( 3.26)3p( 0.01)
      C    9      [core]2S( 0.94)2p( 3.26)3p( 0.01)
      C   10      [core]2S( 0.93)2p( 3.26)3p( 0.01)
      H   11            1S( 0.54)
      H   12            1S( 0.82)
      H   13            1S( 0.79)
      H   14            1S( 0.82)
      H   15            1S( 0.79)
      H   16            1S( 0.54)
      H   17            1S( 0.78)
      H   18            1S( 0.78)
      H   19            1S( 0.78)
      H   20            1S( 0.78)


 NATURAL BOND ORBITAL ANALYSIS:

                       Occupancies       Lewis Structure    Low   High
           Occ.    -------------------  -----------------   occ   occ
  Cycle   Thresh.   Lewis   Non-Lewis     CR  BD  3C  LP    (L)   (NL)   Dev
 =============================================================================
   1(1)    1.90    70.47005   3.52995     10  20   0   7     3      3    0.44
   2(2)    1.90    70.47005   3.52995     10  20   0   7     3      3    0.44
   3(1)    1.80    70.47005   3.52995     10  20   0   7     3      3    0.44
   4(2)    1.80    70.47005   3.52995     10  20   0   7     3      3    0.44
   5(1)    1.70    70.47005   3.52995     10  20   0   7     3      3    0.44
   6(2)    1.70    70.47005   3.52995     10  20   0   7     3      3    0.44
   7(1)    1.60    72.47210   1.52790     10  23   0   4     0      3    0.42
   8(2)    1.60    71.78784   2.21216     10  22   0   5     1      3    0.44
   9(3)    1.60    72.47210   1.52790     10  23   0   4     0      3    0.42
  10(1)    1.50    72.47210   1.52790     10  23   0   4     0      3    0.42
  11(2)    1.50    71.78784   2.21216     10  22   0   5     1      3    0.44
  12(3)    1.50    72.47210   1.52790     10  23   0   4     0      3    0.42
  13(1)    1.60    72.47210   1.52790     10  23   0   4     0      3    0.42
 -----------------------------------------------------------------------------

 Structure accepted: RESONANCE keyword permits strongly delocalized structure

 WARNING:  1 low occupancy (<1.9990e) core orbital  found on  C    3
           1 low occupancy (<1.9990e) core orbital  found on  C    4
           1 low occupancy (<1.9990e) core orbital  found on  C    7
           1 low occupancy (<1.9990e) core orbital  found on  C    8
           1 low occupancy (<1.9990e) core orbital  found on  C    9
           1 low occupancy (<1.9990e) core orbital  found on  C   10

 --------------------------------------------------------
   Core                     19.99084 ( 99.954% of  20)
   Valence Lewis            52.48127 ( 97.188% of  54)
  ==================       ============================
   Total Lewis              72.47210 ( 97.935% of  74)
  -----------------------------------------------------
   Valence non-Lewis         1.38926 (  1.877% of  74)
   Rydberg non-Lewis         0.13863 (  0.187% of  74)
  ==================       ============================
   Total non-Lewis           1.52790 (  2.065% of  74)
 --------------------------------------------------------


       (Occupancy)   Bond orbital/ Coefficients/ Hybrids
 ---------------------------------------------------------------------------------
     1. (1.99144) BD ( 1) O   1 - C   2  
                ( 67.59%)   0.8222* O   1 s( 31.55%)p 2.17( 68.38%)d 0.00(  0.07%)
                                           -0.0001  0.5617  0.0035  0.3441  0.0026
                                            0.0962 -0.0001  0.7457 -0.0014  0.0024
                                            0.0079  0.0013  0.0028  0.0246
                ( 32.41%)   0.5693* C   2 s( 20.77%)p 3.80( 78.96%)d 0.01(  0.28%)
                                           -0.0000  0.4539  0.0404 -0.4192 -0.0196
                                           -0.1296 -0.0154 -0.7712 -0.0418  0.0057
                                            0.0375  0.0108  0.0091  0.0336
     2. (1.98766) BD ( 1) O   1 - H  11  
                ( 72.88%)   0.8537* O   1 s( 19.54%)p 4.11( 80.37%)d 0.00(  0.08%)
                                           -0.0002 -0.4415 -0.0223  0.8305  0.0325
                                            0.3226  0.0119 -0.0925  0.0138 -0.0137
                                            0.0180  0.0073 -0.0150  0.0077
                ( 27.12%)   0.5207* H  11 s( 99.62%)p 0.00(  0.38%)
                                           -0.9981  0.0036 -0.0576 -0.0220  0.0036
     3. (1.97456) BD ( 1) C   2 - C   3  
                ( 48.63%)   0.6974* C   2 s( 30.31%)p 2.30( 69.64%)d 0.00(  0.05%)
                                            0.0003  0.5505 -0.0002  0.7126 -0.0039
                                            0.4131 -0.0116 -0.1334  0.0067  0.0164
                                           -0.0067 -0.0034  0.0090 -0.0109
                ( 51.37%)   0.7167* C   3 s( 30.61%)p 2.27( 69.35%)d 0.00(  0.04%)
                                            0.0000  0.5533  0.0019 -0.7167  0.0153
                                           -0.4084 -0.0026  0.1131  0.0015  0.0138
                                           -0.0027 -0.0029  0.0079 -0.0112
     4. (1.98825) BD ( 1) C   2 - H  12  
                ( 59.65%)   0.7723* C   2 s( 24.47%)p 3.08( 75.48%)d 0.00(  0.05%)
                                           -0.0001  0.4946 -0.0061  0.1377 -0.0144
                                           -0.7841  0.0095  0.3473 -0.0007 -0.0072
                                            0.0013 -0.0148 -0.0140 -0.0065
                ( 40.35%)   0.6352* H  12 s( 99.92%)p 0.00(  0.08%)
                                            0.9996 -0.0053 -0.0059  0.0247 -0.0136
     5. (1.98228) BD ( 1) C   2 - H  13  
                ( 60.79%)   0.7796* C   2 s( 24.56%)p 3.07( 75.39%)d 0.00(  0.05%)
                                           -0.0000  0.4954 -0.0139 -0.5440  0.0042
                                            0.4431 -0.0157  0.5112  0.0081 -0.0123
                                           -0.0141  0.0120 -0.0002 -0.0011
                ( 39.21%)   0.6262* H  13 s( 99.91%)p 0.00(  0.09%)
                                            0.9995 -0.0073  0.0151 -0.0173 -0.0202
     6. (1.96441) BD ( 1) C   3 - C   4  
                ( 50.00%)   0.7071* C   3 s( 34.57%)p 1.89( 65.39%)d 0.00(  0.04%)
                                           -0.0001  0.5879 -0.0031 -0.0242 -0.0101
                                            0.7791 -0.0030 -0.2149  0.0017  0.0001
                                            0.0003 -0.0096 -0.0150 -0.0098
                ( 50.00%)   0.7071* C   4 s( 34.57%)p 1.89( 65.39%)d 0.00(  0.04%)
                                           -0.0001  0.5879 -0.0031 -0.0242 -0.0101
                                           -0.7791  0.0030  0.2149 -0.0017 -0.0001
                                           -0.0003 -0.0096 -0.0150 -0.0098
     7. (1.97104) BD ( 1) C   3 - C  10  
                ( 50.79%)   0.7127* C   3 s( 34.76%)p 1.88( 65.20%)d 0.00(  0.04%)
                                           -0.0001  0.5895  0.0044  0.6963 -0.0058
                                           -0.3930 -0.0221  0.1101  0.0059 -0.0135
                                            0.0037 -0.0029  0.0096 -0.0106
                ( 49.21%)   0.7015* C  10 s( 36.20%)p 1.76( 63.75%)d 0.00(  0.04%)
                                            0.0001  0.6017  0.0020 -0.7050 -0.0135
                                            0.3612 -0.0217 -0.0971  0.0065 -0.0148
                                            0.0037 -0.0033  0.0083 -0.0115
     8. (1.66096) BD ( 2) C   3 - C  10  
                ( 49.85%)   0.7061* C   3 s(  0.00%)p 1.00( 99.96%)d 0.00(  0.04%)
                                           -0.0001 -0.0012 -0.0032 -0.0008 -0.0011
                                            0.2666  0.0014  0.9636  0.0044  0.0053
                                            0.0189 -0.0020 -0.0001  0.0014
                ( 50.15%)   0.7082* C  10 s(  0.00%)p 1.00( 99.96%)d 0.00(  0.04%)
                                            0.0000 -0.0017 -0.0009  0.0001  0.0003
                                            0.2625 -0.0006  0.9647 -0.0048 -0.0027
                                           -0.0106  0.0154 -0.0045 -0.0075
     9. (1.97456) BD ( 1) C   4 - C   5  
                ( 51.37%)   0.7167* C   4 s( 30.61%)p 2.27( 69.35%)d 0.00(  0.04%)
                                            0.0000  0.5533  0.0019 -0.7167  0.0153
                                            0.4084  0.0026 -0.1131 -0.0015 -0.0138
                                            0.0027 -0.0029  0.0079 -0.0112
                ( 48.63%)   0.6974* C   5 s( 30.31%)p 2.30( 69.64%)d 0.00(  0.05%)
                                            0.0003  0.5505 -0.0002  0.7126 -0.0039
                                           -0.4131  0.0116  0.1334 -0.0067 -0.0164
                                            0.0067 -0.0034  0.0090 -0.0109
    10. (1.97104) BD ( 1) C   4 - C   7  
                ( 50.79%)   0.7127* C   4 s( 34.76%)p 1.88( 65.20%)d 0.00(  0.04%)
                                           -0.0001  0.5895  0.0044  0.6963 -0.0058
                                            0.3930  0.0221 -0.1101 -0.0059  0.0135
                                           -0.0037 -0.0029  0.0096 -0.0106
                ( 49.21%)   0.7015* C   7 s( 36.20%)p 1.76( 63.75%)d 0.00(  0.04%)
                                            0.0001  0.6017  0.0020 -0.7050 -0.0135
                                           -0.3612  0.0217  0.0971 -0.0065  0.0148
                                           -0.0037 -0.0033  0.0083 -0.0115
    11. (1.66097) BD ( 2) C   4 - C   7  
                ( 49.85%)   0.7061* C   4 s(  0.00%)p 1.00( 99.96%)d 0.00(  0.04%)
                                            0.0001  0.0012  0.0032  0.0008  0.0011
                                            0.2666  0.0014  0.9636  0.0044  0.0053
                                            0.0189  0.0020  0.0001 -0.0014
                ( 50.15%)   0.7082* C   7 s(  0.00%)p 1.00( 99.96%)d 0.00(  0.04%)
                                           -0.0000  0.0017  0.0009 -0.0001 -0.0003
                                            0.2625 -0.0006  0.9647 -0.0048 -0.0027
                                           -0.0106 -0.0154  0.0045  0.0075
    12. (1.99144) BD ( 1) C   5 - O   6  
                ( 32.41%)   0.5693* C   5 s( 20.77%)p 3.80( 78.96%)d 0.01(  0.28%)
                                           -0.0000  0.4539  0.0404 -0.4192 -0.0196
                                            0.1296  0.0154  0.7712  0.0418 -0.0057
                                           -0.0375  0.0108  0.0091  0.0336
                ( 67.59%)   0.8222* O   6 s( 31.55%)p 2.17( 68.38%)d 0.00(  0.07%)
                                           -0.0001  0.5617  0.0035  0.3441  0.0026
                                           -0.0962  0.0001 -0.7457  0.0014 -0.0024
                                           -0.0079  0.0013  0.0028  0.0246
    13. (1.98825) BD ( 1) C   5 - H  14  
                ( 59.65%)   0.7723* C   5 s( 24.47%)p 3.08( 75.48%)d 0.00(  0.05%)
                                           -0.0001  0.4946 -0.0061  0.1377 -0.0144
                                            0.7841 -0.0095 -0.3473  0.0007  0.0072
                                           -0.0013 -0.0148 -0.0140 -0.0065
                ( 40.35%)   0.6352* H  14 s( 99.92%)p 0.00(  0.08%)
                                            0.9996 -0.0053 -0.0059 -0.0247  0.0136
    14. (1.98228) BD ( 1) C   5 - H  15  
                ( 60.79%)   0.7796* C   5 s( 24.56%)p 3.07( 75.39%)d 0.00(  0.05%)
                                           -0.0000  0.4954 -0.0139 -0.5440  0.0042
                                           -0.4431  0.0157 -0.5112 -0.0081  0.0123
                                            0.0141  0.0120 -0.0002 -0.0011
                ( 39.21%)   0.6262* H  15 s( 99.91%)p 0.00(  0.09%)
                                            0.9995 -0.0073  0.0151  0.0173  0.0202
    15. (1.98766) BD ( 1) O   6 - H  16  
                ( 72.88%)   0.8537* O   6 s( 19.54%)p 4.11( 80.37%)d 0.00(  0.08%)
                                           -0.0002 -0.4415 -0.0223  0.8305  0.0325
                                           -0.3226 -0.0119  0.0925 -0.0138  0.0137
                                           -0.0180  0.0073 -0.0150  0.0077
                ( 27.12%)   0.5207* H  16 s( 99.62%)p 0.00(  0.38%)
                                           -0.9981  0.0036 -0.0576  0.0220 -0.0036
    16. (1.97630) BD ( 1) C   7 - C   8  
                ( 50.26%)   0.7090* C   7 s( 35.77%)p 1.79( 64.18%)d 0.00(  0.04%)
                                            0.0000  0.5980  0.0138  0.7082  0.0288
                                           -0.3594  0.0289  0.0968 -0.0078 -0.0151
                                            0.0040 -0.0031  0.0084 -0.0110
                ( 49.74%)   0.7052* C   8 s( 35.70%)p 1.80( 64.26%)d 0.00(  0.04%)
                                            0.0000  0.5974  0.0074 -0.6818  0.0109
                                            0.4042  0.0371 -0.1132 -0.0102 -0.0135
                                            0.0038 -0.0027  0.0106 -0.0113
    17. (1.97992) BD ( 1) C   7 - H  17  
                ( 61.17%)   0.7821* C   7 s( 27.92%)p 2.58( 72.04%)d 0.00(  0.03%)
                                           -0.0004  0.5283 -0.0126  0.0002  0.0079
                                            0.8187 -0.0059 -0.2237  0.0022  0.0001
                                           -0.0000 -0.0084 -0.0141 -0.0079
                ( 38.83%)   0.6231* H  17 s( 99.91%)p 0.00(  0.09%)
                                            0.9995 -0.0023 -0.0004 -0.0290  0.0075
    18. (1.97687) BD ( 1) C   8 - C   9  
                ( 50.00%)   0.7071* C   8 s( 35.79%)p 1.79( 64.17%)d 0.00(  0.04%)
                                            0.0000  0.5982  0.0088  0.0319  0.0391
                                           -0.7703 -0.0111  0.2137  0.0032  0.0013
                                           -0.0004 -0.0098 -0.0159 -0.0095
                ( 50.00%)   0.7071* C   9 s( 35.79%)p 1.79( 64.17%)d 0.00(  0.04%)
                                            0.0000  0.5982  0.0088  0.0319  0.0391
                                            0.7703  0.0111 -0.2137 -0.0032 -0.0013
                                            0.0004 -0.0098 -0.0159 -0.0095
    19. (1.67266) BD ( 2) C   8 - C   9  
                ( 50.00%)   0.7071* C   8 s(  0.00%)p 1.00( 99.96%)d 0.00(  0.04%)
                                           -0.0000  0.0001  0.0002 -0.0014 -0.0000
                                            0.2672 -0.0029  0.9633 -0.0113 -0.0029
                                           -0.0103 -0.0156  0.0047  0.0082
                ( 50.00%)   0.7071* C   9 s(  0.00%)p 1.00( 99.96%)d 0.00(  0.04%)
                                            0.0000 -0.0001 -0.0002  0.0014  0.0000
                                            0.2672 -0.0029  0.9633 -0.0113 -0.0029
                                           -0.0103  0.0156 -0.0047 -0.0082
    20. (1.98028) BD ( 1) C   8 - H  18  
                ( 61.25%)   0.7826* C   8 s( 28.42%)p 2.52( 71.55%)d 0.00(  0.03%)
                                           -0.0003  0.5329 -0.0134  0.7298 -0.0067
                                            0.4123 -0.0041 -0.1133  0.0011  0.0125
                                           -0.0034 -0.0025  0.0075 -0.0092
                ( 38.75%)   0.6225* H  18 s( 99.91%)p 0.00(  0.09%)
                                            0.9995 -0.0019 -0.0261 -0.0145  0.0040
    21. (1.97630) BD ( 1) C   9 - C  10  
                ( 49.74%)   0.7052* C   9 s( 35.70%)p 1.80( 64.26%)d 0.00(  0.04%)
                                            0.0000  0.5974  0.0074 -0.6818  0.0109
                                           -0.4042 -0.0371  0.1132  0.0102  0.0135
                                           -0.0038 -0.0027  0.0106 -0.0113
                ( 50.26%)   0.7090* C  10 s( 35.77%)p 1.79( 64.18%)d 0.00(  0.04%)
                                            0.0000  0.5980  0.0138  0.7082  0.0288
                                            0.3594 -0.0289 -0.0968  0.0078  0.0151
                                           -0.0040 -0.0031  0.0084 -0.0110
    22. (1.98028) BD ( 1) C   9 - H  19  
                ( 61.25%)   0.7826* C   9 s( 28.42%)p 2.52( 71.55%)d 0.00(  0.03%)
                                           -0.0003  0.5329 -0.0134  0.7298 -0.0067
                                           -0.4123  0.0041  0.1133 -0.0011 -0.0125
                                            0.0034 -0.0025  0.0075 -0.0092
                ( 38.75%)   0.6225* H  19 s( 99.91%)p 0.00(  0.09%)
                                            0.9995 -0.0019 -0.0261  0.0145 -0.0040
    23. (1.97992) BD ( 1) C  10 - H  20  
                ( 61.17%)   0.7821* C  10 s( 27.92%)p 2.58( 72.04%)d 0.00(  0.03%)
                                            0.0004 -0.5283  0.0126 -0.0002 -0.0079
                                            0.8187 -0.0059 -0.2237  0.0022  0.0001
                                           -0.0000  0.0084  0.0141  0.0079
                ( 38.83%)   0.6231* H  20 s( 99.91%)p 0.00(  0.09%)
                                           -0.9995  0.0023  0.0004 -0.0290  0.0075
    24. (1.99976) CR ( 1) O   1           s(100.00%)p 0.00(  0.00%)
                                            1.0000 -0.0000 -0.0000  0.0002  0.0000
                                            0.0001  0.0000  0.0001  0.0000 -0.0000
                                            0.0000  0.0000 -0.0000  0.0000
    25. (1.99905) CR ( 1) C   2           s(100.00%)p 0.00(  0.00%)
                                            1.0000 -0.0001 -0.0000 -0.0002 -0.0000
                                           -0.0002  0.0000  0.0001 -0.0000 -0.0000
                                            0.0000 -0.0000 -0.0000  0.0000
    26. (1.99880) CR ( 1) C   3           s(100.00%)
                                            1.0000  0.0001 -0.0000  0.0001 -0.0000
                                            0.0001 -0.0000  0.0000  0.0000 -0.0000
                                            0.0000 -0.0000 -0.0000 -0.0000
    27. (1.99880) CR ( 1) C   4           s(100.00%)
                                            1.0000  0.0001 -0.0000  0.0001 -0.0000
                                           -0.0001  0.0000 -0.0000 -0.0000  0.0000
                                           -0.0000 -0.0000 -0.0000 -0.0000
    28. (1.99905) CR ( 1) C   5           s(100.00%)p 0.00(  0.00%)
                                            1.0000 -0.0001 -0.0000 -0.0002 -0.0000
                                            0.0002 -0.0000 -0.0001  0.0000  0.0000
                                           -0.0000 -0.0000 -0.0000  0.0000
    29. (1.99976) CR ( 1) O   6           s(100.00%)p 0.00(  0.00%)
                                            1.0000 -0.0000 -0.0000  0.0002  0.0000
                                           -0.0001 -0.0000 -0.0001 -0.0000  0.0000
                                           -0.0000  0.0000 -0.0000  0.0000
    30. (1.99888) CR ( 1) C   7           s(100.00%)p 0.00(  0.00%)
                                            1.0000  0.0001 -0.0000  0.0000  0.0000
                                            0.0003 -0.0000 -0.0001  0.0000 -0.0000
                                            0.0000 -0.0000 -0.0000 -0.0000
    31. (1.99893) CR ( 1) C   8           s(100.00%)p 0.00(  0.00%)
                                            1.0000  0.0001 -0.0000  0.0002 -0.0000
                                            0.0001 -0.0000 -0.0000  0.0000  0.0000
                                           -0.0000 -0.0000  0.0000 -0.0000
    32. (1.99893) CR ( 1) C   9           s(100.00%)p 0.00(  0.00%)
                                            1.0000  0.0001 -0.0000  0.0002 -0.0000
                                           -0.0001  0.0000  0.0000 -0.0000 -0.0000
                                            0.0000 -0.0000  0.0000 -0.0000
    33. (1.99888) CR ( 1) C  10           s(100.00%)p 0.00(  0.00%)
                                            1.0000  0.0001 -0.0000  0.0000  0.0000
                                           -0.0003  0.0000  0.0001 -0.0000  0.0000
                                           -0.0000 -0.0000 -0.0000 -0.0000
    34. (1.98374) LP ( 1) O   1           s( 47.07%)p 1.12( 52.90%)d 0.00(  0.04%)
                                            0.0000  0.6860 -0.0111  0.3136 -0.0052
                                           -0.0570  0.0003 -0.6537  0.0050  0.0020
                                            0.0134  0.0017 -0.0003 -0.0128
    35. (1.95721) LP ( 2) O   1           s(  1.85%)p53.03( 98.10%)d 0.03(  0.05%)
                                           -0.0000  0.1359 -0.0040 -0.3021  0.0043
                                            0.9394 -0.0167 -0.0841  0.0009 -0.0076
                                           -0.0047  0.0189  0.0074 -0.0016
    36. (1.98374) LP ( 1) O   6           s( 47.07%)p 1.12( 52.90%)d 0.00(  0.04%)
                                            0.0000  0.6860 -0.0111  0.3136 -0.0052
                                            0.0569 -0.0003  0.6537 -0.0050 -0.0020
                                           -0.0134  0.0017 -0.0003 -0.0128
    37. (1.95721) LP ( 2) O   6           s(  1.85%)p53.03( 98.10%)d 0.03(  0.05%)
                                           -0.0000  0.1359 -0.0040 -0.3021  0.0043
                                           -0.9393  0.0167  0.0841 -0.0009  0.0076
                                            0.0047  0.0189  0.0074 -0.0016
    38. (0.00146) RY*( 1) O   1           s(  6.24%)p13.63( 85.11%)d 1.38(  8.65%)
                                           -0.0000  0.0030  0.2499 -0.0033 -0.1193
                                            0.0122  0.9147 -0.0018 -0.0099  0.1415
                                           -0.0601  0.2464 -0.0149 -0.0434
    39. (0.00139) RY*( 2) O   1           s( 27.70%)p 2.20( 60.83%)d 0.41( 11.47%)
                                           -0.0000  0.0053  0.5263 -0.0010  0.7135
                                           -0.0025 -0.0584 -0.0037 -0.3095  0.1003
                                            0.1610 -0.0333  0.1569 -0.2302
    40. (0.00018) RY*( 3) O   1           s( 54.84%)p 0.80( 44.06%)d 0.02(  1.11%)
                                            0.0000 -0.0065  0.7405  0.0196 -0.2860
                                            0.0055 -0.2331 -0.0068  0.5514 -0.0405
                                           -0.0851  0.0087 -0.0001  0.0458
    41. (0.00004) RY*( 4) O   1           s(  3.71%)p19.25( 71.34%)d 6.73( 24.95%)
    42. (0.00000) RY*( 5) O   1           s(  0.85%)p 3.98(  3.39%)d99.99( 95.75%)
    43. (0.00001) RY*( 6) O   1           s(  0.03%)p99.99(  5.66%)d99.99( 94.32%)
    44. (0.00001) RY*( 7) O   1           s(  0.24%)p24.86(  5.90%)d99.99( 93.86%)
    45. (0.00001) RY*( 8) O   1           s(  1.07%)p 1.77(  1.90%)d90.38( 97.03%)
    46. (0.00001) RY*( 9) O   1           s(  5.31%)p 4.16( 22.06%)d13.68( 72.63%)
    47. (0.00396) RY*( 1) C   2           s(  0.51%)p99.99( 93.42%)d11.79(  6.07%)
                                           -0.0000  0.0035  0.0716 -0.0031 -0.4660
                                            0.0244  0.8266  0.0075 -0.1820  0.1339
                                           -0.0175  0.0573 -0.1978  0.0063
    48. (0.00343) RY*( 2) C   2           s( 40.28%)p 0.95( 38.34%)d 0.53( 21.37%)
                                            0.0000  0.0005  0.6347  0.0068  0.4856
                                           -0.0010  0.1456  0.0332 -0.3539  0.1556
                                            0.1435  0.2088  0.1641 -0.3137
    49. (0.00159) RY*( 3) C   2           s(  0.23%)p99.99( 67.30%)d99.99( 32.47%)
                                           -0.0000 -0.0151  0.0456  0.0169 -0.1649
                                            0.0181 -0.1960  0.0314 -0.7783 -0.2571
                                            0.0037 -0.4730 -0.0006  0.1867
    50. (0.00130) RY*( 4) C   2           s(  0.03%)p99.99( 16.27%)d99.99( 83.70%)
                                           -0.0000  0.0090  0.0145 -0.0201  0.0615
                                            0.0108  0.2440 -0.0150  0.3140 -0.1455
                                            0.3549 -0.7029  0.2473 -0.3670
    51. (0.00114) RY*( 5) C   2           s(  5.21%)p 7.35( 38.31%)d10.84( 56.48%)
                                            0.0000 -0.0209  0.2273  0.0150 -0.5258
                                            0.0092 -0.3200  0.0466  0.0421  0.1484
                                            0.7071  0.2017  0.0442  0.0096
    52. (0.00032) RY*( 6) C   2           s( 25.52%)p 0.49( 12.45%)d 2.43( 62.03%)
                                           -0.0000  0.0005  0.5052  0.0194  0.1216
                                            0.0092  0.1293  0.0188  0.3035 -0.4178
                                            0.0708 -0.0605 -0.1270  0.6488
    53. (0.00006) RY*( 7) C   2           s( 18.58%)p 1.49( 27.62%)d 2.90( 53.80%)
    54. (0.00004) RY*( 8) C   2           s(  3.22%)p 1.19(  3.83%)d28.86( 92.95%)
    55. (0.00002) RY*( 9) C   2           s(  6.31%)p 0.47(  2.99%)d14.37( 90.70%)
    56. (0.00638) RY*( 1) C   3           s(  0.26%)p99.99( 94.20%)d21.20(  5.54%)
                                            0.0000  0.0042  0.0509  0.0211  0.9188
                                            0.0111  0.2886 -0.0015  0.1178  0.1874
                                           -0.1143 -0.0110  0.0801 -0.0260
    57. (0.00353) RY*( 2) C   3           s( 28.08%)p 2.45( 68.87%)d 0.11(  3.05%)
                                            0.0000  0.0095  0.5298  0.0064 -0.1032
                                           -0.0004  0.4793  0.0019 -0.6695  0.0540
                                            0.1056  0.0291  0.1163 -0.0457
    58. (0.00290) RY*( 3) C   3           s(  0.03%)p99.99( 94.12%)d99.99(  5.85%)
                                            0.0000 -0.0085  0.0140 -0.0009  0.2916
                                            0.0058 -0.7371 -0.0004 -0.5593  0.1717
                                            0.0909 -0.0032 -0.1436  0.0129
    59. (0.00156) RY*( 4) C   3           s( 68.30%)p 0.39( 26.50%)d 0.08(  5.20%)
                                           -0.0000 -0.0090  0.8264 -0.0056 -0.0032
                                            0.0025 -0.2641 -0.0012  0.4418  0.0398
                                            0.0645 -0.0697 -0.2025 -0.0206
    60. (0.00070) RY*( 5) C   3           s(  0.50%)p 0.94(  0.47%)d99.99( 99.03%)
                                            0.0000 -0.0008  0.0707 -0.0013 -0.0013
                                            0.0054 -0.0504  0.0122 -0.0446 -0.1727
                                           -0.5217  0.7177 -0.1506 -0.3880
    61. (0.00032) RY*( 6) C   3           s(  2.18%)p 3.25(  7.08%)d41.68( 90.74%)
                                            0.0000 -0.0029  0.1475 -0.0096  0.0401
                                            0.0212 -0.2595 -0.0015  0.0363 -0.2829
                                           -0.1016  0.0779  0.8930  0.1167
    62. (0.00018) RY*( 7) C   3           s(  0.36%)p 9.07(  3.24%)d99.99( 96.40%)
                                           -0.0000 -0.0022  0.0597 -0.0066  0.0799
                                           -0.0026  0.0004  0.0141 -0.1607 -0.5679
                                           -0.5387 -0.5501 -0.2092  0.0703
    63. (0.00012) RY*( 8) C   3           s(  0.02%)p99.99(  5.34%)d99.99( 94.64%)
                                           -0.0000 -0.0043  0.0147  0.0121 -0.2269
                                            0.0018 -0.0405  0.0065  0.0080  0.7019
                                           -0.5856 -0.2652  0.1850 -0.0793
    64. (0.00003) RY*( 9) C   3           s(  0.34%)p 0.81(  0.28%)d99.99( 99.38%)
    65. (0.00638) RY*( 1) C   4           s(  0.26%)p99.99( 94.20%)d21.20(  5.54%)
                                            0.0000  0.0042  0.0509  0.0211  0.9188
                                           -0.0111 -0.2886  0.0015 -0.1178 -0.1874
                                            0.1143 -0.0110  0.0801 -0.0260
    66. (0.00353) RY*( 2) C   4           s( 28.08%)p 2.45( 68.87%)d 0.11(  3.05%)
                                            0.0000  0.0095  0.5298  0.0064 -0.1032
                                            0.0004 -0.4792 -0.0019  0.6696 -0.0540
                                           -0.1056  0.0291  0.1163 -0.0457
    67. (0.00290) RY*( 3) C   4           s(  0.03%)p99.99( 94.12%)d99.99(  5.85%)
                                            0.0000 -0.0085  0.0140 -0.0009  0.2916
                                           -0.0058  0.7371  0.0004  0.5593 -0.1717
                                           -0.0909 -0.0032 -0.1436  0.0129
    68. (0.00156) RY*( 4) C   4           s( 68.30%)p 0.39( 26.50%)d 0.08(  5.20%)
                                           -0.0000 -0.0090  0.8264 -0.0056 -0.0033
                                           -0.0025  0.2641  0.0012 -0.4418 -0.0398
                                           -0.0645 -0.0697 -0.2025 -0.0206
    69. (0.00070) RY*( 5) C   4           s(  0.50%)p 0.94(  0.47%)d99.99( 99.03%)
                                           -0.0000 -0.0008  0.0707 -0.0013 -0.0013
                                           -0.0054  0.0504 -0.0122  0.0446  0.1727
                                            0.5217  0.7177 -0.1506 -0.3880
    70. (0.00032) RY*( 6) C   4           s(  2.18%)p 3.25(  7.08%)d41.68( 90.74%)
                                           -0.0000 -0.0029  0.1475 -0.0096  0.0400
                                           -0.0212  0.2595  0.0015 -0.0363  0.2829
                                            0.1016  0.0779  0.8930  0.1167
    71. (0.00018) RY*( 7) C   4           s(  0.36%)p 9.08(  3.24%)d99.99( 96.40%)
                                           -0.0000 -0.0022  0.0597 -0.0066  0.0799
                                            0.0026 -0.0004 -0.0141  0.1607  0.5679
                                            0.5387 -0.5501 -0.2092  0.0703
    72. (0.00012) RY*( 8) C   4           s(  0.02%)p99.99(  5.34%)d99.99( 94.64%)
                                            0.0000 -0.0043  0.0147  0.0121 -0.2269
                                           -0.0018  0.0405 -0.0065 -0.0080 -0.7019
                                            0.5856 -0.2652  0.1850 -0.0793
    73. (0.00003) RY*( 9) C   4           s(  0.34%)p 0.81(  0.28%)d99.99( 99.38%)
    74. (0.00396) RY*( 1) C   5           s(  0.51%)p99.99( 93.42%)d11.79(  6.07%)
                                           -0.0000  0.0035  0.0717 -0.0031 -0.4660
                                           -0.0244 -0.8266 -0.0075  0.1820 -0.1339
                                            0.0175  0.0573 -0.1978  0.0063
    75. (0.00343) RY*( 2) C   5           s( 40.28%)p 0.95( 38.34%)d 0.53( 21.37%)
                                            0.0000  0.0005  0.6347  0.0068  0.4856
                                            0.0010 -0.1456 -0.0332  0.3539 -0.1556
                                           -0.1435  0.2088  0.1641 -0.3137
    76. (0.00159) RY*( 3) C   5           s(  0.23%)p99.99( 67.30%)d99.99( 32.47%)
                                           -0.0000 -0.0151  0.0455  0.0169 -0.1649
                                           -0.0181  0.1960 -0.0314  0.7783  0.2572
                                           -0.0037 -0.4730 -0.0005  0.1868
    77. (0.00130) RY*( 4) C   5           s(  0.03%)p99.99( 16.27%)d99.99( 83.70%)
                                           -0.0000  0.0091  0.0144 -0.0201  0.0615
                                           -0.0108 -0.2440  0.0150 -0.3141  0.1455
                                           -0.3548 -0.7029  0.2473 -0.3670
    78. (0.00114) RY*( 5) C   5           s(  5.21%)p 7.35( 38.31%)d10.84( 56.48%)
                                            0.0000 -0.0209  0.2273  0.0150 -0.5258
                                           -0.0092  0.3200 -0.0466 -0.0421 -0.1484
                                           -0.7072  0.2016  0.0442  0.0095
    79. (0.00032) RY*( 6) C   5           s( 25.52%)p 0.49( 12.45%)d 2.43( 62.03%)
                                           -0.0000  0.0005  0.5052  0.0194  0.1216
                                           -0.0092 -0.1293 -0.0188 -0.3035  0.4178
                                           -0.0708 -0.0605 -0.1270  0.6488
    80. (0.00006) RY*( 7) C   5           s( 18.58%)p 1.49( 27.62%)d 2.90( 53.80%)
    81. (0.00004) RY*( 8) C   5           s(  3.22%)p 1.19(  3.83%)d28.87( 92.95%)
    82. (0.00002) RY*( 9) C   5           s(  6.31%)p 0.47(  2.99%)d14.38( 90.70%)
    83. (0.00146) RY*( 1) O   6           s(  6.23%)p13.66( 85.12%)d 1.39(  8.65%)
                                           -0.0000  0.0030  0.2496 -0.0033 -0.1196
                                           -0.0122 -0.9147  0.0018  0.0098 -0.1414
                                            0.0602  0.2465 -0.0149 -0.0433
    84. (0.00139) RY*( 2) O   6           s( 27.71%)p 2.19( 60.82%)d 0.41( 11.47%)
                                           -0.0000  0.0053  0.5264 -0.0010  0.7135
                                            0.0025  0.0580  0.0037  0.3095 -0.1004
                                           -0.1610 -0.0332  0.1569 -0.2303
    85. (0.00018) RY*( 3) O   6           s( 54.84%)p 0.80( 44.06%)d 0.02(  1.11%)
                                            0.0000 -0.0065  0.7405  0.0196 -0.2859
                                           -0.0055  0.2331  0.0068 -0.5514  0.0405
                                            0.0851  0.0087 -0.0001  0.0458
    86. (0.00004) RY*( 4) O   6           s(  3.71%)p19.25( 71.34%)d 6.73( 24.95%)
    87. (0.00000) RY*( 5) O   6           s(  0.85%)p 3.98(  3.39%)d99.99( 95.75%)
    88. (0.00001) RY*( 6) O   6           s(  0.03%)p99.99(  5.66%)d99.99( 94.32%)
    89. (0.00001) RY*( 7) O   6           s(  0.24%)p24.85(  5.90%)d99.99( 93.86%)
    90. (0.00001) RY*( 8) O   6           s(  1.07%)p 1.77(  1.90%)d90.37( 97.03%)
    91. (0.00001) RY*( 9) O   6           s(  5.31%)p 4.16( 22.06%)d13.68( 72.63%)
    92. (0.00596) RY*( 1) C   7           s(  0.73%)p99.99( 93.29%)d 8.22(  5.98%)
                                            0.0000 -0.0242  0.0818 -0.0000 -0.1969
                                            0.0285  0.9163 -0.0084 -0.2314 -0.0108
                                           -0.0006  0.0712  0.2337  0.0051
    93. (0.00258) RY*( 2) C   7           s(  5.20%)p17.70( 92.04%)d 0.53(  2.76%)
                                           -0.0000  0.0170  0.2274  0.0236 -0.9322
                                           -0.0009 -0.1840  0.0002  0.1303 -0.1556
                                            0.0408 -0.0259 -0.0114 -0.0302
    94. (0.00130) RY*( 3) C   7           s( 65.29%)p 0.51( 33.57%)d 0.02(  1.14%)
                                            0.0000 -0.0057  0.8080 -0.0140  0.2493
                                            0.0126  0.0972 -0.0026  0.5136  0.0115
                                            0.0040 -0.0711  0.0749 -0.0231
    95. (0.00077) RY*( 4) C   7           s( 24.05%)p 2.57( 61.88%)d 0.58( 14.06%)
                                            0.0000 -0.0024  0.4904 -0.0047  0.0572
                                            0.0095 -0.2362 -0.0000 -0.7481  0.1033
                                            0.2995  0.1503  0.0231 -0.1309
    96. (0.00069) RY*( 5) C   7           s(  2.87%)p 2.33(  6.70%)d31.49( 90.43%)
                                            0.0000 -0.0009  0.1695 -0.0017  0.0205
                                           -0.0001 -0.0783 -0.0111 -0.2456 -0.2272
                                           -0.9211  0.0419 -0.0033 -0.0506
    97. (0.00013) RY*( 6) C   7           s(  0.04%)p71.55(  3.01%)d99.99( 96.95%)
                                           -0.0000 -0.0023  0.0204 -0.0254  0.1438
                                           -0.0025  0.0793  0.0016 -0.0498 -0.9062
                                            0.2349  0.0204 -0.2952  0.0750
    98. (0.00004) RY*( 7) C   7           s(  1.51%)p 2.81(  4.24%)d62.52( 94.25%)
    99. (0.00001) RY*( 8) C   7           s(  0.04%)p93.09(  3.26%)d99.99( 96.71%)
   100. (0.00001) RY*( 9) C   7           s(  0.37%)p 5.55(  2.07%)d99.99( 97.56%)
   101. (0.00525) RY*( 1) C   8           s(  0.08%)p99.99( 92.59%)d92.59(  7.33%)
                                           -0.0000  0.0281 -0.0006 -0.0285 -0.8120
                                           -0.0138 -0.4959  0.0039  0.1401  0.2238
                                           -0.0636  0.0205  0.1310 -0.0394
   102. (0.00273) RY*( 2) C   8           s(  0.08%)p99.99( 98.39%)d20.14(  1.53%)
                                           -0.0000  0.0022  0.0275  0.0179 -0.5273
                                           -0.0319  0.8087  0.0086 -0.2247  0.0725
                                           -0.0175 -0.0296 -0.0941  0.0042
   103. (0.00086) RY*( 3) C   8           s( 87.33%)p 0.09(  7.82%)d 0.06(  4.86%)
                                            0.0000 -0.0028  0.9345  0.0146 -0.0292
                                            0.0117  0.0264 -0.0009  0.2762 -0.1665
                                           -0.0220 -0.0727 -0.1024 -0.0676
   104. (0.00079) RY*( 4) C   8           s(  7.35%)p11.70( 85.96%)d 0.91(  6.70%)
                                            0.0000 -0.0008  0.2711  0.0042 -0.0123
                                            0.0011 -0.2642 -0.0083 -0.8885  0.0148
                                            0.2525 -0.0012 -0.0375 -0.0397
   105. (0.00066) RY*( 5) C   8           s(  0.00%)p 1.00(  0.97%)d99.99( 99.03%)
                                            0.0000 -0.0000  0.0022  0.0001  0.0002
                                            0.0025 -0.0217  0.0097 -0.0954 -0.1209
                                           -0.4454  0.7554 -0.2254 -0.3949
   106. (0.00014) RY*( 6) C   8           s(  0.02%)p83.45(  1.57%)d99.99( 98.41%)
                                           -0.0000  0.0003  0.0137  0.0143 -0.0750
                                           -0.0221  0.0940  0.0060 -0.0231 -0.5133
                                            0.1398  0.2073  0.8086 -0.0652
   107. (0.00005) RY*( 7) C   8           s(  5.17%)p 0.93(  4.82%)d17.42( 90.01%)
   108. (0.00000) RY*( 8) C   8           s(  0.03%)p99.99(  5.53%)d99.99( 94.43%)
   109. (0.00000) RY*( 9) C   8           s(  0.05%)p49.85(  2.41%)d99.99( 97.54%)
   110. (0.00525) RY*( 1) C   9           s(  0.08%)p99.99( 92.59%)d92.59(  7.33%)
                                           -0.0000  0.0281 -0.0006 -0.0285 -0.8120
                                            0.0138  0.4959 -0.0039 -0.1401 -0.2238
                                            0.0636  0.0205  0.1310 -0.0394
   111. (0.00273) RY*( 2) C   9           s(  0.08%)p99.99( 98.39%)d20.14(  1.53%)
                                           -0.0000  0.0022  0.0275  0.0179 -0.5273
                                            0.0319 -0.8087 -0.0086  0.2247 -0.0725
                                            0.0175 -0.0296 -0.0941  0.0042
   112. (0.00086) RY*( 3) C   9           s( 87.33%)p 0.09(  7.82%)d 0.06(  4.86%)
                                            0.0000 -0.0028  0.9345  0.0146 -0.0292
                                           -0.0117 -0.0264  0.0009 -0.2762  0.1665
                                            0.0220 -0.0727 -0.1024 -0.0676
   113. (0.00079) RY*( 4) C   9           s(  7.35%)p11.70( 85.96%)d 0.91(  6.70%)
                                            0.0000 -0.0008  0.2711  0.0042 -0.0123
                                           -0.0011  0.2642  0.0083  0.8886 -0.0148
                                           -0.2525 -0.0012 -0.0375 -0.0397
   114. (0.00066) RY*( 5) C   9           s(  0.00%)p 1.00(  0.97%)d99.99( 99.03%)
                                           -0.0000 -0.0000  0.0022  0.0001  0.0002
                                           -0.0025  0.0217 -0.0097  0.0954  0.1209
                                            0.4454  0.7554 -0.2254 -0.3949
   115. (0.00014) RY*( 6) C   9           s(  0.02%)p83.44(  1.57%)d99.99( 98.41%)
                                           -0.0000  0.0003  0.0137  0.0143 -0.0750
                                            0.0221 -0.0940 -0.0060  0.0231  0.5133
                                           -0.1398  0.2073  0.8086 -0.0652
   116. (0.00005) RY*( 7) C   9           s(  5.17%)p 0.93(  4.82%)d17.42( 90.01%)
   117. (0.00000) RY*( 8) C   9           s(  0.03%)p99.99(  5.53%)d99.99( 94.43%)
   118. (0.00000) RY*( 9) C   9           s(  0.05%)p49.85(  2.41%)d99.99( 97.54%)
   119. (0.00596) RY*( 1) C  10           s(  0.73%)p99.99( 93.29%)d 8.22(  5.98%)
                                            0.0000 -0.0242  0.0818 -0.0000 -0.1969
                                           -0.0285 -0.9163  0.0084  0.2314  0.0108
                                            0.0006  0.0712  0.2337  0.0051
   120. (0.00258) RY*( 2) C  10           s(  5.20%)p17.70( 92.04%)d 0.53(  2.76%)
                                            0.0000  0.0170  0.2274  0.0236 -0.9322
                                            0.0009  0.1840 -0.0002 -0.1303  0.1556
                                           -0.0408 -0.0259 -0.0114 -0.0302
   121. (0.00130) RY*( 3) C  10           s( 65.29%)p 0.51( 33.57%)d 0.02(  1.14%)
                                            0.0000 -0.0057  0.8080 -0.0140  0.2493
                                           -0.0126 -0.0972  0.0026 -0.5136 -0.0115
                                           -0.0040 -0.0711  0.0749 -0.0231
   122. (0.00077) RY*( 4) C  10           s( 24.05%)p 2.57( 61.88%)d 0.58( 14.06%)
                                            0.0000 -0.0024  0.4904 -0.0047  0.0572
                                           -0.0095  0.2362  0.0000  0.7481 -0.1033
                                           -0.2995  0.1503  0.0231 -0.1309
   123. (0.00069) RY*( 5) C  10           s(  2.87%)p 2.33(  6.70%)d31.49( 90.43%)
                                            0.0000 -0.0009  0.1695 -0.0017  0.0205
                                            0.0001  0.0783  0.0111  0.2456  0.2272
                                            0.9211  0.0419 -0.0033 -0.0506
   124. (0.00013) RY*( 6) C  10           s(  0.04%)p71.55(  3.01%)d99.99( 96.95%)
                                           -0.0000 -0.0023  0.0204 -0.0254  0.1438
                                            0.0025 -0.0793 -0.0016  0.0498  0.9062
                                           -0.2349  0.0204 -0.2952  0.0750
   125. (0.00004) RY*( 7) C  10           s(  1.51%)p 2.81(  4.24%)d62.52( 94.25%)
   126. (0.00001) RY*( 8) C  10           s(  0.04%)p93.09(  3.26%)d99.99( 96.71%)
   127. (0.00001) RY*( 9) C  10           s(  0.37%)p 5.55(  2.07%)d99.99( 97.56%)
   128. (0.00179) RY*( 1) H  11           s( 84.80%)p 0.18( 15.20%)
                                            0.0127  0.9208 -0.1307 -0.1425 -0.3385
   129. (0.00169) RY*( 2) H  11           s(  0.50%)p99.99( 99.50%)
                                            0.0008  0.0709 -0.3666  0.9260 -0.0555
   130. (0.00099) RY*( 3) H  11           s( 11.76%)p 7.50( 88.24%)
                                            0.0062  0.3429 -0.0330  0.0170  0.9386
   131. (0.00002) RY*( 4) H  11           s(  3.31%)p29.17( 96.69%)
   132. (0.00248) RY*( 1) H  12           s( 99.43%)p 0.01(  0.57%)
                                            0.0067  0.9971 -0.0395 -0.0355  0.0539
   133. (0.00022) RY*( 2) H  12           s(  0.26%)p99.99( 99.74%)
                                            0.0041  0.0513  0.7895 -0.2701 -0.5487
   134. (0.00011) RY*( 3) H  12           s(  0.10%)p99.99( 99.90%)
                                           -0.0113  0.0291  0.5121  0.7816  0.3548
   135. (0.00003) RY*( 4) H  12           s(  0.29%)p99.99( 99.71%)
   136. (0.00473) RY*( 1) H  13           s( 99.28%)p 0.01(  0.72%)
                                            0.0090  0.9964 -0.0253  0.0806 -0.0042
   137. (0.00027) RY*( 2) H  13           s(  0.45%)p99.99( 99.55%)
                                           -0.0045  0.0672 -0.2856 -0.9042  0.3103
   138. (0.00012) RY*( 3) H  13           s(  0.18%)p99.99( 99.82%)
                                           -0.0113  0.0407  0.9362 -0.1929  0.2908
   139. (0.00003) RY*( 4) H  13           s(  0.18%)p99.99( 99.82%)
   140. (0.00248) RY*( 1) H  14           s( 99.43%)p 0.01(  0.57%)
                                            0.0067  0.9971 -0.0395  0.0355 -0.0539
   141. (0.00022) RY*( 2) H  14           s(  0.26%)p99.99( 99.74%)
                                            0.0041  0.0513  0.7895  0.2701  0.5487
   142. (0.00011) RY*( 3) H  14           s(  0.10%)p99.99( 99.90%)
                                           -0.0113  0.0291  0.5121 -0.7816 -0.3548
   143. (0.00003) RY*( 4) H  14           s(  0.29%)p99.99( 99.71%)
   144. (0.00473) RY*( 1) H  15           s( 99.28%)p 0.01(  0.72%)
                                            0.0090  0.9964 -0.0253 -0.0806  0.0042
   145. (0.00027) RY*( 2) H  15           s(  0.45%)p99.99( 99.55%)
                                           -0.0045  0.0672 -0.2856  0.9042 -0.3103
   146. (0.00012) RY*( 3) H  15           s(  0.18%)p99.99( 99.82%)
                                           -0.0113  0.0407  0.9362  0.1929 -0.2908
   147. (0.00003) RY*( 4) H  15           s(  0.18%)p99.99( 99.82%)
   148. (0.00179) RY*( 1) H  16           s( 84.80%)p 0.18( 15.20%)
                                            0.0127  0.9208 -0.1308  0.1423  0.3386
   149. (0.00169) RY*( 2) H  16           s(  0.50%)p99.99( 99.50%)
                                            0.0008  0.0706 -0.3667 -0.9260  0.0554
   150. (0.00099) RY*( 3) H  16           s( 11.76%)p 7.50( 88.24%)
                                            0.0062  0.3429 -0.0330 -0.0169 -0.9386
   151. (0.00002) RY*( 4) H  16           s(  3.31%)p29.17( 96.69%)
   152. (0.00186) RY*( 1) H  17           s( 99.27%)p 0.01(  0.73%)
                                            0.0047  0.9963 -0.0254  0.0788 -0.0220
   153. (0.00018) RY*( 2) H  17           s(  0.00%)p 1.00(100.00%)
                                           -0.0001  0.0012 -0.0252  0.2471  0.9687
   154. (0.00009) RY*( 3) H  17           s(  0.06%)p99.99( 99.94%)
   155. (0.00006) RY*( 4) H  17           s(  0.76%)p99.99( 99.24%)
   156. (0.00165) RY*( 1) H  18           s( 99.20%)p 0.01(  0.80%)
                                            0.0046  0.9960  0.0771  0.0434 -0.0134
   157. (0.00018) RY*( 2) H  18           s(  0.00%)p 1.00(100.00%)
                                            0.0002  0.0011  0.0036  0.2666  0.9638
   158. (0.00009) RY*( 3) H  18           s(  0.00%)p 1.00(100.00%)
   159. (0.00006) RY*( 4) H  18           s(  0.89%)p99.99( 99.11%)
   160. (0.00165) RY*( 1) H  19           s( 99.20%)p 0.01(  0.80%)
                                            0.0046  0.9960  0.0771 -0.0434  0.0134
   161. (0.00018) RY*( 2) H  19           s(  0.00%)p 1.00(100.00%)
                                            0.0002  0.0011  0.0036 -0.2666 -0.9638
   162. (0.00009) RY*( 3) H  19           s(  0.00%)p 1.00(100.00%)
   163. (0.00006) RY*( 4) H  19           s(  0.89%)p99.99( 99.11%)
   164. (0.00186) RY*( 1) H  20           s( 99.27%)p 0.01(  0.73%)
                                            0.0047  0.9963 -0.0254 -0.0788  0.0220
   165. (0.00018) RY*( 2) H  20           s(  0.00%)p 1.00(100.00%)
                                           -0.0001  0.0012 -0.0252 -0.2471 -0.9687
   166. (0.00009) RY*( 3) H  20           s(  0.06%)p99.99( 99.94%)
   167. (0.00006) RY*( 4) H  20           s(  0.76%)p99.99( 99.24%)
   168. (0.02075) BD*( 1) O   1 - C   2  
                ( 32.41%)   0.5693* O   1 s( 31.55%)p 2.17( 68.38%)d 0.00(  0.07%)
                                            0.0001 -0.5617 -0.0035 -0.3441 -0.0026
                                           -0.0962  0.0001 -0.7457  0.0014 -0.0024
                                           -0.0079 -0.0013 -0.0028 -0.0246
                ( 67.59%)  -0.8222* C   2 s( 20.77%)p 3.80( 78.96%)d 0.01(  0.28%)
                                            0.0000 -0.4539 -0.0404  0.4192  0.0196
                                            0.1296  0.0154  0.7712  0.0418 -0.0057
                                           -0.0375 -0.0108 -0.0091 -0.0336
   169. (0.00606) BD*( 1) O   1 - H  11  
                ( 27.12%)   0.5207* O   1 s( 19.54%)p 4.11( 80.37%)d 0.00(  0.08%)
                                            0.0002  0.4415  0.0223 -0.8305 -0.0325
                                           -0.3226 -0.0119  0.0925 -0.0138  0.0137
                                           -0.0180 -0.0073  0.0150 -0.0077
                ( 72.88%)  -0.8537* H  11 s( 99.62%)p 0.00(  0.38%)
                                            0.9981 -0.0036  0.0576  0.0220 -0.0036
   170. (0.02821) BD*( 1) C   2 - C   3  
                ( 51.37%)   0.7167* C   2 s( 30.31%)p 2.30( 69.64%)d 0.00(  0.05%)
                                            0.0003  0.5505 -0.0002  0.7126 -0.0039
                                            0.4131 -0.0116 -0.1334  0.0067  0.0164
                                           -0.0067 -0.0034  0.0090 -0.0109
                ( 48.63%)  -0.6974* C   3 s( 30.61%)p 2.27( 69.35%)d 0.00(  0.04%)
                                            0.0000  0.5533  0.0019 -0.7167  0.0153
                                           -0.4084 -0.0026  0.1131  0.0015  0.0138
                                           -0.0027 -0.0029  0.0079 -0.0112
   171. (0.02658) BD*( 1) C   2 - H  12  
                ( 40.35%)   0.6352* C   2 s( 24.47%)p 3.08( 75.48%)d 0.00(  0.05%)
                                            0.0001 -0.4946  0.0061 -0.1377  0.0144
                                            0.7841 -0.0095 -0.3473  0.0007  0.0072
                                           -0.0013  0.0148  0.0140  0.0065
                ( 59.65%)  -0.7723* H  12 s( 99.92%)p 0.00(  0.08%)
                                           -0.9996  0.0053  0.0059 -0.0247  0.0136
   172. (0.02738) BD*( 1) C   2 - H  13  
                ( 39.21%)   0.6262* C   2 s( 24.56%)p 3.07( 75.39%)d 0.00(  0.05%)
                                            0.0000 -0.4954  0.0139  0.5440 -0.0042
                                           -0.4431  0.0157 -0.5112 -0.0081  0.0123
                                            0.0141 -0.0120  0.0002  0.0011
                ( 60.79%)  -0.7796* H  13 s( 99.91%)p 0.00(  0.09%)
                                           -0.9995  0.0073 -0.0151  0.0173  0.0202
   173. (0.03627) BD*( 1) C   3 - C   4  
                ( 50.00%)   0.7071* C   3 s( 34.57%)p 1.89( 65.39%)d 0.00(  0.04%)
                                           -0.0001  0.5879 -0.0031 -0.0242 -0.0101
                                            0.7791 -0.0030 -0.2149  0.0017  0.0001
                                            0.0003 -0.0096 -0.0150 -0.0098
                ( 50.00%)  -0.7071* C   4 s( 34.57%)p 1.89( 65.39%)d 0.00(  0.04%)
                                           -0.0001  0.5879 -0.0031 -0.0242 -0.0101
                                           -0.7791  0.0030  0.2149 -0.0017 -0.0001
                                           -0.0003 -0.0096 -0.0150 -0.0098
   174. (0.02436) BD*( 1) C   3 - C  10  
                ( 49.21%)   0.7015* C   3 s( 34.76%)p 1.88( 65.20%)d 0.00(  0.04%)
                                            0.0001 -0.5895 -0.0044 -0.6963  0.0058
                                            0.3930  0.0221 -0.1101 -0.0059  0.0135
                                           -0.0037  0.0029 -0.0096  0.0106
                ( 50.79%)  -0.7127* C  10 s( 36.20%)p 1.76( 63.75%)d 0.00(  0.04%)
                                           -0.0001 -0.6017 -0.0020  0.7050  0.0135
                                           -0.3612  0.0217  0.0971 -0.0065  0.0148
                                           -0.0037  0.0033 -0.0083  0.0115
   175. (0.32538) BD*( 2) C   3 - C  10  
                ( 50.15%)   0.7082* C   3 s(  0.00%)p 1.00( 99.96%)d 0.00(  0.04%)
                                           -0.0001 -0.0012 -0.0032 -0.0008 -0.0011
                                            0.2666  0.0014  0.9636  0.0044  0.0053
                                            0.0189 -0.0020 -0.0001  0.0014
                ( 49.85%)  -0.7061* C  10 s(  0.00%)p 1.00( 99.96%)d 0.00(  0.04%)
                                            0.0000 -0.0017 -0.0009  0.0001  0.0003
                                            0.2625 -0.0006  0.9647 -0.0048 -0.0027
                                           -0.0106  0.0154 -0.0045 -0.0075
   176. (0.02821) BD*( 1) C   4 - C   5  
                ( 48.63%)   0.6974* C   4 s( 30.61%)p 2.27( 69.35%)d 0.00(  0.04%)
                                           -0.0000 -0.5533 -0.0019  0.7167 -0.0153
                                           -0.4084 -0.0026  0.1131  0.0015  0.0138
                                           -0.0027  0.0029 -0.0079  0.0112
                ( 51.37%)  -0.7167* C   5 s( 30.31%)p 2.30( 69.64%)d 0.00(  0.05%)
                                           -0.0003 -0.5505  0.0002 -0.7126  0.0039
                                            0.4131 -0.0116 -0.1334  0.0067  0.0164
                                           -0.0067  0.0034 -0.0090  0.0109
   177. (0.02436) BD*( 1) C   4 - C   7  
                ( 49.21%)   0.7015* C   4 s( 34.76%)p 1.88( 65.20%)d 0.00(  0.04%)
                                            0.0001 -0.5895 -0.0044 -0.6963  0.0058
                                           -0.3930 -0.0221  0.1101  0.0059 -0.0135
                                            0.0037  0.0029 -0.0096  0.0106
                ( 50.79%)  -0.7127* C   7 s( 36.20%)p 1.76( 63.75%)d 0.00(  0.04%)
                                           -0.0001 -0.6017 -0.0020  0.7050  0.0135
                                            0.3612 -0.0217 -0.0971  0.0065 -0.0148
                                            0.0037  0.0033 -0.0083  0.0115
   178. (0.32538) BD*( 2) C   4 - C   7  
                ( 50.15%)   0.7082* C   4 s(  0.00%)p 1.00( 99.96%)d 0.00(  0.04%)
                                            0.0001  0.0012  0.0032  0.0008  0.0011
                                            0.2666  0.0014  0.9636  0.0044  0.0053
                                            0.0189  0.0020  0.0001 -0.0014
                ( 49.85%)  -0.7061* C   7 s(  0.00%)p 1.00( 99.96%)d 0.00(  0.04%)
                                           -0.0000  0.0017  0.0009 -0.0001 -0.0003
                                            0.2625 -0.0006  0.9647 -0.0048 -0.0027
                                           -0.0106 -0.0154  0.0045  0.0075
   179. (0.02075) BD*( 1) C   5 - O   6  
                ( 67.59%)   0.8222* C   5 s( 20.77%)p 3.80( 78.96%)d 0.01(  0.28%)
                                           -0.0000  0.4539  0.0404 -0.4192 -0.0196
                                            0.1296  0.0154  0.7712  0.0418 -0.0057
                                           -0.0375  0.0108  0.0091  0.0336
                ( 32.41%)  -0.5693* O   6 s( 31.55%)p 2.17( 68.38%)d 0.00(  0.07%)
                                           -0.0001  0.5617  0.0035  0.3441  0.0026
                                           -0.0962  0.0001 -0.7457  0.0014 -0.0024
                                           -0.0079  0.0013  0.0028  0.0246
   180. (0.02658) BD*( 1) C   5 - H  14  
                ( 40.35%)   0.6352* C   5 s( 24.47%)p 3.08( 75.48%)d 0.00(  0.05%)
                                            0.0001 -0.4946  0.0061 -0.1377  0.0144
                                           -0.7841  0.0095  0.3473 -0.0007 -0.0072
                                            0.0013  0.0148  0.0140  0.0065
                ( 59.65%)  -0.7723* H  14 s( 99.92%)p 0.00(  0.08%)
                                           -0.9996  0.0053  0.0059  0.0247 -0.0136
   181. (0.02738) BD*( 1) C   5 - H  15  
                ( 39.21%)   0.6262* C   5 s( 24.56%)p 3.07( 75.39%)d 0.00(  0.05%)
                                            0.0000 -0.4954  0.0139  0.5440 -0.0042
                                            0.4431 -0.0157  0.5112  0.0081 -0.0123
                                           -0.0141 -0.0120  0.0002  0.0011
                ( 60.79%)  -0.7796* H  15 s( 99.91%)p 0.00(  0.09%)
                                           -0.9995  0.0073 -0.0151 -0.0173 -0.0202
   182. (0.00606) BD*( 1) O   6 - H  16  
                ( 27.12%)   0.5207* O   6 s( 19.54%)p 4.11( 80.37%)d 0.00(  0.08%)
                                            0.0002  0.4415  0.0223 -0.8305 -0.0325
                                            0.3226  0.0119 -0.0925  0.0138 -0.0137
                                            0.0180 -0.0073  0.0150 -0.0077
                ( 72.88%)  -0.8537* H  16 s( 99.62%)p 0.00(  0.38%)
                                            0.9981 -0.0036  0.0576 -0.0220  0.0036
   183. (0.01719) BD*( 1) C   7 - C   8  
                ( 49.74%)   0.7052* C   7 s( 35.77%)p 1.79( 64.18%)d 0.00(  0.04%)
                                           -0.0000 -0.5980 -0.0138 -0.7082 -0.0288
                                            0.3594 -0.0289 -0.0968  0.0078  0.0151
                                           -0.0040  0.0031 -0.0084  0.0110
                ( 50.26%)  -0.7090* C   8 s( 35.70%)p 1.80( 64.26%)d 0.00(  0.04%)
                                           -0.0000 -0.5974 -0.0074  0.6818 -0.0109
                                           -0.4042 -0.0371  0.1132  0.0102  0.0135
                                           -0.0038  0.0027 -0.0106  0.0113
   184. (0.01521) BD*( 1) C   7 - H  17  
                ( 38.83%)   0.6231* C   7 s( 27.92%)p 2.58( 72.04%)d 0.00(  0.03%)
                                            0.0004 -0.5283  0.0126 -0.0002 -0.0079
                                           -0.8187  0.0059  0.2237 -0.0022 -0.0001
                                            0.0000  0.0084  0.0141  0.0079
                ( 61.17%)  -0.7821* H  17 s( 99.91%)p 0.00(  0.09%)
                                           -0.9995  0.0023  0.0004  0.0290 -0.0075
   185. (0.01775) BD*( 1) C   8 - C   9  
                ( 50.00%)   0.7071* C   8 s( 35.79%)p 1.79( 64.17%)d 0.00(  0.04%)
                                           -0.0000 -0.5982 -0.0088 -0.0319 -0.0391
                                            0.7703  0.0111 -0.2137 -0.0032 -0.0013
                                            0.0004  0.0098  0.0159  0.0095
                ( 50.00%)  -0.7071* C   9 s( 35.79%)p 1.79( 64.17%)d 0.00(  0.04%)
                                           -0.0000 -0.5982 -0.0088 -0.0319 -0.0391
                                           -0.7703 -0.0111  0.2137  0.0032  0.0013
                                           -0.0004  0.0098  0.0159  0.0095
   186. (0.32432) BD*( 2) C   8 - C   9  
                ( 50.00%)   0.7071* C   8 s(  0.00%)p 1.00( 99.96%)d 0.00(  0.04%)
                                            0.0000 -0.0001 -0.0002  0.0014  0.0000
                                           -0.2672  0.0029 -0.9633  0.0113  0.0029
                                            0.0103  0.0156 -0.0047 -0.0082
                ( 50.00%)  -0.7071* C   9 s(  0.00%)p 1.00( 99.96%)d 0.00(  0.04%)
                                           -0.0000  0.0001  0.0002 -0.0014 -0.0000
                                           -0.2672  0.0029 -0.9633  0.0113  0.0029
                                            0.0103 -0.0156  0.0047  0.0082
   187. (0.01434) BD*( 1) C   8 - H  18  
                ( 38.75%)   0.6225* C   8 s( 28.42%)p 2.52( 71.55%)d 0.00(  0.03%)
                                            0.0003 -0.5329  0.0134 -0.7298  0.0067
                                           -0.4123  0.0041  0.1133 -0.0011 -0.0125
                                            0.0034  0.0025 -0.0075  0.0092
                ( 61.25%)  -0.7826* H  18 s( 99.91%)p 0.00(  0.09%)
                                           -0.9995  0.0019  0.0261  0.0145 -0.0040
   188. (0.01719) BD*( 1) C   9 - C  10  
                ( 50.26%)   0.7090* C   9 s( 35.70%)p 1.80( 64.26%)d 0.00(  0.04%)
                                            0.0000  0.5974  0.0074 -0.6818  0.0109
                                           -0.4042 -0.0371  0.1132  0.0102  0.0135
                                           -0.0038 -0.0027  0.0106 -0.0113
                ( 49.74%)  -0.7052* C  10 s( 35.77%)p 1.79( 64.18%)d 0.00(  0.04%)
                                            0.0000  0.5980  0.0138  0.7082  0.0288
                                            0.3594 -0.0289 -0.0968  0.0078  0.0151
                                           -0.0040 -0.0031  0.0084 -0.0110
   189. (0.01434) BD*( 1) C   9 - H  19  
                ( 38.75%)   0.6225* C   9 s( 28.42%)p 2.52( 71.55%)d 0.00(  0.03%)
                                            0.0003 -0.5329  0.0134 -0.7298  0.0067
                                            0.4123 -0.0041 -0.1133  0.0011  0.0125
                                           -0.0034  0.0025 -0.0075  0.0092
                ( 61.25%)  -0.7826* H  19 s( 99.91%)p 0.00(  0.09%)
                                           -0.9995  0.0019  0.0261 -0.0145  0.0040
   190. (0.01521) BD*( 1) C  10 - H  20  
                ( 38.83%)   0.6231* C  10 s( 27.92%)p 2.58( 72.04%)d 0.00(  0.03%)
                                           -0.0004  0.5283 -0.0126  0.0002  0.0079
                                           -0.8187  0.0059  0.2237 -0.0022 -0.0001
                                            0.0000 -0.0084 -0.0141 -0.0079
                ( 61.17%)  -0.7821* H  20 s( 99.91%)p 0.00(  0.09%)
                                            0.9995 -0.0023 -0.0004  0.0290 -0.0075


 NHO Directionality and "Bond Bending" (deviations from line of nuclear centers)

         [Thresholds for printing:  angular deviation  >  1.0 degree]
                                    hybrid p-character > 25.0%
                                    orbital occupancy  >  0.10e

                                Line of Centers        Hybrid 1              Hybrid 2
                                ---------------  -------------------   ------------------
                NBO               Theta   Phi    Theta   Phi    Dev    Theta   Phi    Dev
 ========================================================================================
     1. BD (   1) O   1 - C   2    27.5   16.3    25.8   15.5   1.8    150.4  198.3   2.3
     2. BD (   1) O   1 - H  11    80.3  200.9    85.1  201.2   4.8      --     --    --
     3. BD (   1) C   2 - C   3    97.4   30.0    98.8   29.5   1.5      --     --    --
     4. BD (   1) C   2 - H  12    64.2  282.5    66.2  279.0   3.7      --     --    --
     5. BD (   1) C   2 - H  13    52.0  137.8    53.0  141.6   3.2      --     --    --
     6. BD (   1) C   3 - C   4   105.6   90.0   105.3   92.5   2.4     74.7  267.5   2.4
     7. BD (   1) C   3 - C  10    82.6  331.7    81.8  329.0   2.8     96.5  154.7   3.1
     8. BD (   2) C   3 - C  10    82.6  331.7   164.5  270.4  89.8    164.7  269.9  89.9
     9. BD (   1) C   4 - C   5    97.4  150.0     --     --    --      81.2  330.5   1.5
    10. BD (   1) C   4 - C   7    97.4   28.3    98.2   31.0   2.8     83.5  205.3   3.1
    11. BD (   2) C   4 - C   7    97.4   28.3    15.5   89.6  89.8     15.3   90.1  89.9
    12. BD (   1) C   5 - O   6    27.5  163.7    29.6  161.7   2.3    154.2  344.5   1.8
    13. BD (   1) C   5 - H  14   115.8   77.5   113.8   81.0   3.7      --     --    --
    14. BD (   1) C   5 - H  15   128.0  222.2   127.0  218.4   3.2      --     --    --
    15. BD (   1) O   6 - H  16    99.7  159.1    94.9  158.8   4.8      --     --    --
    16. BD (   1) C   7 - C   8    82.5  331.3    83.7  335.8   4.7     98.7  146.7   4.8
    18. BD (   1) C   8 - C   9    74.5  270.0    74.6  275.2   5.0    105.4   84.8   5.0
    19. BD (   2) C   8 - C   9    74.5  270.0    15.5   90.3  90.0    164.5  269.7  90.0
    21. BD (   1) C   9 - C  10    82.5  208.7    81.3  213.3   4.8     96.3   24.2   4.7
    34. LP (   1) O   1             --     --    154.2  349.6   --       --     --    --
    35. LP (   2) O   1             --     --     94.9  107.9   --       --     --    --
    36. LP (   1) O   6             --     --     25.8   10.4   --       --     --    --
    37. LP (   2) O   6             --     --     85.1  252.1   --       --     --    --
   175. BD*(   2) C   3 - C  10    82.6  331.7   164.5  270.4  89.8    164.7  269.9  89.9
   178. BD*(   2) C   4 - C   7    97.4   28.3    15.5   89.6  89.8     15.3   90.1  89.9
   186. BD*(   2) C   8 - C   9    74.5  270.0    15.5   90.3  90.0    164.5  269.7  90.0


 Second Order Perturbation Theory Analysis of Fock Matrix in NBO Basis

     Threshold for printing:   0.50 kcal/mol
                                                                              E(2)  E(j)-E(i) F(i,j)
         Donor NBO (i)                     Acceptor NBO (j)                 kcal/mol   a.u.    a.u. 
 ===================================================================================================

 within unit  1
   1. BD (   1) O   1 - C   2        /128. RY*(   1) H  11                    0.66    1.45    0.028
   1. BD (   1) O   1 - C   2        /174. BD*(   1) C   3 - C  10            0.80    1.39    0.030
   1. BD (   1) O   1 - C   2        /175. BD*(   2) C   3 - C  10            1.64    0.86    0.037
   2. BD (   1) O   1 - H  11        / 49. RY*(   3) C   2                    0.96    1.75    0.037
   2. BD (   1) O   1 - H  11        / 56. RY*(   1) C   3                    0.52    1.90    0.028
   2. BD (   1) O   1 - H  11        /170. BD*(   1) C   2 - C   3            2.91    1.12    0.051
   3. BD (   1) C   2 - C   3        / 39. RY*(   2) O   1                    0.83    2.02    0.037
   3. BD (   1) C   2 - C   3        / 65. RY*(   1) C   4                    1.49    1.81    0.047
   3. BD (   1) C   2 - C   3        /119. RY*(   1) C  10                    1.20    1.76    0.041
   3. BD (   1) C   2 - C   3        /169. BD*(   1) O   1 - H  11            1.70    1.04    0.038
   3. BD (   1) C   2 - C   3        /171. BD*(   1) C   2 - H  12            0.62    1.05    0.023
   3. BD (   1) C   2 - C   3        /172. BD*(   1) C   2 - H  13            0.64    1.07    0.023
   3. BD (   1) C   2 - C   3        /173. BD*(   1) C   3 - C   4            3.19    1.19    0.055
   3. BD (   1) C   2 - C   3        /174. BD*(   1) C   3 - C  10            2.85    1.20    0.052
   3. BD (   1) C   2 - C   3        /177. BD*(   1) C   4 - C   7            2.98    1.20    0.053
   3. BD (   1) C   2 - C   3        /188. BD*(   1) C   9 - C  10            2.65    1.19    0.050
   4. BD (   1) C   2 - H  12        / 38. RY*(   1) O   1                    0.71    1.72    0.031
   4. BD (   1) C   2 - H  12        /170. BD*(   1) C   2 - C   3            0.61    0.92    0.021
   4. BD (   1) C   2 - H  12        /173. BD*(   1) C   3 - C   4            4.43    1.07    0.062
   5. BD (   1) C   2 - H  13        / 58. RY*(   3) C   3                    0.88    1.33    0.031
   5. BD (   1) C   2 - H  13        /170. BD*(   1) C   2 - C   3            0.67    0.92    0.022
   5. BD (   1) C   2 - H  13        /174. BD*(   1) C   3 - C  10            2.70    1.08    0.048
   5. BD (   1) C   2 - H  13        /175. BD*(   2) C   3 - C  10            2.52    0.54    0.036
   6. BD (   1) C   3 - C   4        / 47. RY*(   1) C   2                    0.68    1.53    0.029
   6. BD (   1) C   3 - C   4        / 74. RY*(   1) C   5                    0.68    1.53    0.029
   6. BD (   1) C   3 - C   4        / 92. RY*(   1) C   7                    0.88    1.82    0.036
   6. BD (   1) C   3 - C   4        /119. RY*(   1) C  10                    0.88    1.82    0.036
   6. BD (   1) C   3 - C   4        /170. BD*(   1) C   2 - C   3            2.45    1.09    0.046
   6. BD (   1) C   3 - C   4        /171. BD*(   1) C   2 - H  12            0.78    1.10    0.026
   6. BD (   1) C   3 - C   4        /174. BD*(   1) C   3 - C  10            4.34    1.25    0.066
   6. BD (   1) C   3 - C   4        /176. BD*(   1) C   4 - C   5            2.45    1.09    0.046
   6. BD (   1) C   3 - C   4        /177. BD*(   1) C   4 - C   7            4.34    1.25    0.066
   6. BD (   1) C   3 - C   4        /180. BD*(   1) C   5 - H  14            0.78    1.10    0.026
   6. BD (   1) C   3 - C   4        /184. BD*(   1) C   7 - H  17            2.44    1.13    0.047
   6. BD (   1) C   3 - C   4        /190. BD*(   1) C  10 - H  20            2.44    1.13    0.047
   7. BD (   1) C   3 - C  10        / 47. RY*(   1) C   2                    0.75    1.54    0.031
   7. BD (   1) C   3 - C  10        / 65. RY*(   1) C   4                    1.25    1.87    0.043
   7. BD (   1) C   3 - C  10        /110. RY*(   1) C   9                    0.95    1.85    0.038
   7. BD (   1) C   3 - C  10        /111. RY*(   2) C   9                    1.27    1.33    0.037
   7. BD (   1) C   3 - C  10        /170. BD*(   1) C   2 - C   3            2.35    1.10    0.045
   7. BD (   1) C   3 - C  10        /172. BD*(   1) C   2 - H  13            0.52    1.13    0.021
   7. BD (   1) C   3 - C  10        /173. BD*(   1) C   3 - C   4            4.83    1.25    0.069
   7. BD (   1) C   3 - C  10        /176. BD*(   1) C   4 - C   5            3.58    1.10    0.056
   7. BD (   1) C   3 - C  10        /188. BD*(   1) C   9 - C  10            3.55    1.25    0.060
   7. BD (   1) C   3 - C  10        /189. BD*(   1) C   9 - H  19            2.35    1.14    0.046
   7. BD (   1) C   3 - C  10        /190. BD*(   1) C  10 - H  20            1.47    1.14    0.037
   8. BD (   2) C   3 - C  10        /113. RY*(   4) C   9                    1.80    0.88    0.039
   8. BD (   2) C   3 - C  10        /168. BD*(   1) O   1 - C   2            5.61    0.54    0.054
   8. BD (   2) C   3 - C  10        /172. BD*(   1) C   2 - H  13            1.83    0.69    0.035
   8. BD (   2) C   3 - C  10        /178. BD*(   2) C   4 - C   7           20.20    0.29    0.069
   8. BD (   2) C   3 - C  10        /186. BD*(   2) C   8 - C   9           20.92    0.28    0.069
   9. BD (   1) C   4 - C   5        / 56. RY*(   1) C   3                    1.49    1.81    0.047
   9. BD (   1) C   4 - C   5        / 84. RY*(   2) O   6                    0.83    2.02    0.037
   9. BD (   1) C   4 - C   5        / 92. RY*(   1) C   7                    1.20    1.76    0.041
   9. BD (   1) C   4 - C   5        /173. BD*(   1) C   3 - C   4            3.19    1.19    0.055
   9. BD (   1) C   4 - C   5        /174. BD*(   1) C   3 - C  10            2.98    1.20    0.053
   9. BD (   1) C   4 - C   5        /177. BD*(   1) C   4 - C   7            2.85    1.20    0.052
   9. BD (   1) C   4 - C   5        /180. BD*(   1) C   5 - H  14            0.62    1.05    0.023
   9. BD (   1) C   4 - C   5        /181. BD*(   1) C   5 - H  15            0.64    1.07    0.023
   9. BD (   1) C   4 - C   5        /182. BD*(   1) O   6 - H  16            1.70    1.04    0.038
   9. BD (   1) C   4 - C   5        /183. BD*(   1) C   7 - C   8            2.65    1.19    0.050
  10. BD (   1) C   4 - C   7        / 56. RY*(   1) C   3                    1.25    1.87    0.043
  10. BD (   1) C   4 - C   7        / 74. RY*(   1) C   5                    0.75    1.54    0.031
  10. BD (   1) C   4 - C   7        /101. RY*(   1) C   8                    0.95    1.85    0.038
  10. BD (   1) C   4 - C   7        /102. RY*(   2) C   8                    1.27    1.33    0.037
  10. BD (   1) C   4 - C   7        /170. BD*(   1) C   2 - C   3            3.58    1.10    0.056
  10. BD (   1) C   4 - C   7        /173. BD*(   1) C   3 - C   4            4.83    1.25    0.069
  10. BD (   1) C   4 - C   7        /176. BD*(   1) C   4 - C   5            2.35    1.10    0.045
  10. BD (   1) C   4 - C   7        /181. BD*(   1) C   5 - H  15            0.52    1.13    0.021
  10. BD (   1) C   4 - C   7        /183. BD*(   1) C   7 - C   8            3.55    1.25    0.060
  10. BD (   1) C   4 - C   7        /184. BD*(   1) C   7 - H  17            1.47    1.14    0.037
  10. BD (   1) C   4 - C   7        /187. BD*(   1) C   8 - H  18            2.35    1.14    0.046
  11. BD (   2) C   4 - C   7        /104. RY*(   4) C   8                    1.80    0.88    0.039
  11. BD (   2) C   4 - C   7        /175. BD*(   2) C   3 - C  10           20.20    0.29    0.069
  11. BD (   2) C   4 - C   7        /179. BD*(   1) C   5 - O   6            5.61    0.54    0.054
  11. BD (   2) C   4 - C   7        /181. BD*(   1) C   5 - H  15            1.83    0.69    0.035
  11. BD (   2) C   4 - C   7        /186. BD*(   2) C   8 - C   9           20.92    0.28    0.069
  12. BD (   1) C   5 - O   6        /148. RY*(   1) H  16                    0.66    1.45    0.028
  12. BD (   1) C   5 - O   6        /177. BD*(   1) C   4 - C   7            0.80    1.39    0.030
  12. BD (   1) C   5 - O   6        /178. BD*(   2) C   4 - C   7            1.64    0.86    0.037
  13. BD (   1) C   5 - H  14        / 83. RY*(   1) O   6                    0.71    1.72    0.031
  13. BD (   1) C   5 - H  14        /173. BD*(   1) C   3 - C   4            4.43    1.07    0.062
  13. BD (   1) C   5 - H  14        /176. BD*(   1) C   4 - C   5            0.61    0.92    0.021
  14. BD (   1) C   5 - H  15        / 67. RY*(   3) C   4                    0.88    1.33    0.031
  14. BD (   1) C   5 - H  15        /176. BD*(   1) C   4 - C   5            0.67    0.92    0.022
  14. BD (   1) C   5 - H  15        /177. BD*(   1) C   4 - C   7            2.70    1.08    0.048
  14. BD (   1) C   5 - H  15        /178. BD*(   2) C   4 - C   7            2.52    0.54    0.036
  15. BD (   1) O   6 - H  16        / 65. RY*(   1) C   4                    0.52    1.90    0.028
  15. BD (   1) O   6 - H  16        / 76. RY*(   3) C   5                    0.96    1.75    0.037
  15. BD (   1) O   6 - H  16        /176. BD*(   1) C   4 - C   5            2.91    1.12    0.051
  16. BD (   1) C   7 - C   8        / 65. RY*(   1) C   4                    0.68    1.88    0.032
  16. BD (   1) C   7 - C   8        / 66. RY*(   2) C   4                    1.16    1.48    0.037
  16. BD (   1) C   7 - C   8        / 67. RY*(   3) C   4                    0.72    1.51    0.030
  16. BD (   1) C   7 - C   8        /110. RY*(   1) C   9                    0.78    1.86    0.034
  16. BD (   1) C   7 - C   8        /111. RY*(   2) C   9                    1.33    1.33    0.038
  16. BD (   1) C   7 - C   8        /176. BD*(   1) C   4 - C   5            3.60    1.10    0.056
  16. BD (   1) C   7 - C   8        /177. BD*(   1) C   4 - C   7            3.84    1.26    0.062
  16. BD (   1) C   7 - C   8        /184. BD*(   1) C   7 - H  17            1.43    1.14    0.036
  16. BD (   1) C   7 - C   8        /185. BD*(   1) C   8 - C   9            3.21    1.26    0.057
  16. BD (   1) C   7 - C   8        /187. BD*(   1) C   8 - H  18            1.38    1.15    0.036
  16. BD (   1) C   7 - C   8        /189. BD*(   1) C   9 - H  19            2.71    1.15    0.050
  17. BD (   1) C   7 - H  17        / 65. RY*(   1) C   4                    0.93    1.70    0.036
  17. BD (   1) C   7 - H  17        /101. RY*(   1) C   8                    0.65    1.68    0.030
  17. BD (   1) C   7 - H  17        /173. BD*(   1) C   3 - C   4            4.45    1.08    0.062
  17. BD (   1) C   7 - H  17        /177. BD*(   1) C   4 - C   7            1.13    1.09    0.031
  17. BD (   1) C   7 - H  17        /183. BD*(   1) C   7 - C   8            0.86    1.08    0.027
  17. BD (   1) C   7 - H  17        /185. BD*(   1) C   8 - C   9            3.64    1.09    0.056
  18. BD (   1) C   8 - C   9        / 92. RY*(   1) C   7                    0.60    1.83    0.030
  18. BD (   1) C   8 - C   9        / 93. RY*(   2) C   7                    1.63    1.41    0.043
  18. BD (   1) C   8 - C   9        /119. RY*(   1) C  10                    0.60    1.83    0.030
  18. BD (   1) C   8 - C   9        /120. RY*(   2) C  10                    1.63    1.41    0.043
  18. BD (   1) C   8 - C   9        /183. BD*(   1) C   7 - C   8            3.22    1.26    0.057
  18. BD (   1) C   8 - C   9        /184. BD*(   1) C   7 - H  17            2.67    1.14    0.049
  18. BD (   1) C   8 - C   9        /187. BD*(   1) C   8 - H  18            1.43    1.15    0.036
  18. BD (   1) C   8 - C   9        /188. BD*(   1) C   9 - C  10            3.22    1.26    0.057
  18. BD (   1) C   8 - C   9        /189. BD*(   1) C   9 - H  19            1.43    1.15    0.036
  18. BD (   1) C   8 - C   9        /190. BD*(   1) C  10 - H  20            2.67    1.14    0.049
  19. BD (   2) C   8 - C   9        / 96. RY*(   5) C   7                    0.75    2.07    0.038
  19. BD (   2) C   8 - C   9        /123. RY*(   5) C  10                    0.75    2.07    0.038
  19. BD (   2) C   8 - C   9        /175. BD*(   2) C   3 - C  10           19.78    0.30    0.068
  19. BD (   2) C   8 - C   9        /178. BD*(   2) C   4 - C   7           19.78    0.30    0.068
  20. BD (   1) C   8 - H  18        / 92. RY*(   1) C   7                    0.64    1.66    0.029
  20. BD (   1) C   8 - H  18        /110. RY*(   1) C   9                    0.68    1.69    0.030
  20. BD (   1) C   8 - H  18        /177. BD*(   1) C   4 - C   7            3.88    1.09    0.058
  20. BD (   1) C   8 - H  18        /183. BD*(   1) C   7 - C   8            0.87    1.09    0.027
  20. BD (   1) C   8 - H  18        /185. BD*(   1) C   8 - C   9            0.88    1.09    0.028
  20. BD (   1) C   8 - H  18        /188. BD*(   1) C   9 - C  10            3.72    1.09    0.057
  21. BD (   1) C   9 - C  10        / 56. RY*(   1) C   3                    0.68    1.88    0.032
  21. BD (   1) C   9 - C  10        / 57. RY*(   2) C   3                    1.16    1.48    0.037
  21. BD (   1) C   9 - C  10        / 58. RY*(   3) C   3                    0.72    1.51    0.030
  21. BD (   1) C   9 - C  10        /101. RY*(   1) C   8                    0.78    1.86    0.034
  21. BD (   1) C   9 - C  10        /102. RY*(   2) C   8                    1.33    1.33    0.038
  21. BD (   1) C   9 - C  10        /170. BD*(   1) C   2 - C   3            3.60    1.10    0.056
  21. BD (   1) C   9 - C  10        /174. BD*(   1) C   3 - C  10            3.84    1.26    0.062
  21. BD (   1) C   9 - C  10        /185. BD*(   1) C   8 - C   9            3.21    1.26    0.057
  21. BD (   1) C   9 - C  10        /187. BD*(   1) C   8 - H  18            2.71    1.15    0.050
  21. BD (   1) C   9 - C  10        /189. BD*(   1) C   9 - H  19            1.38    1.15    0.036
  21. BD (   1) C   9 - C  10        /190. BD*(   1) C  10 - H  20            1.43    1.14    0.036
  22. BD (   1) C   9 - H  19        /101. RY*(   1) C   8                    0.68    1.69    0.030
  22. BD (   1) C   9 - H  19        /119. RY*(   1) C  10                    0.64    1.66    0.029
  22. BD (   1) C   9 - H  19        /174. BD*(   1) C   3 - C  10            3.88    1.09    0.058
  22. BD (   1) C   9 - H  19        /183. BD*(   1) C   7 - C   8            3.72    1.09    0.057
  22. BD (   1) C   9 - H  19        /185. BD*(   1) C   8 - C   9            0.88    1.09    0.028
  22. BD (   1) C   9 - H  19        /188. BD*(   1) C   9 - C  10            0.87    1.09    0.027
  23. BD (   1) C  10 - H  20        / 56. RY*(   1) C   3                    0.93    1.70    0.036
  23. BD (   1) C  10 - H  20        /110. RY*(   1) C   9                    0.65    1.68    0.030
  23. BD (   1) C  10 - H  20        /173. BD*(   1) C   3 - C   4            4.45    1.08    0.062
  23. BD (   1) C  10 - H  20        /174. BD*(   1) C   3 - C  10            1.13    1.09    0.031
  23. BD (   1) C  10 - H  20        /185. BD*(   1) C   8 - C   9            3.64    1.09    0.056
  23. BD (   1) C  10 - H  20        /188. BD*(   1) C   9 - C  10            0.86    1.08    0.027
  24. CR (   1) O   1                / 49. RY*(   3) C   2                    1.32   20.00    0.145
  24. CR (   1) O   1                / 51. RY*(   5) C   2                    0.51   20.43    0.091
  25. CR (   1) C   2                / 56. RY*(   1) C   3                    0.75   11.32    0.083
  25. CR (   1) C   2                /132. RY*(   1) H  12                    0.54   10.50    0.067
  25. CR (   1) C   2                /136. RY*(   1) H  13                    0.69   10.53    0.076
  25. CR (   1) C   2                /168. BD*(   1) O   1 - C   2            1.08   10.42    0.095
  25. CR (   1) C   2                /173. BD*(   1) C   3 - C   4            0.88   10.70    0.088
  25. CR (   1) C   2                /174. BD*(   1) C   3 - C  10            0.83   10.71    0.085
  26. CR (   1) C   3                / 48. RY*(   2) C   2                    0.85   11.06    0.087
  26. CR (   1) C   3                / 66. RY*(   2) C   4                    1.50   10.86    0.114
  26. CR (   1) C   3                / 67. RY*(   3) C   4                    0.59   10.90    0.072
  26. CR (   1) C   3                /120. RY*(   2) C  10                    1.72   10.79    0.122
  26. CR (   1) C   3                /173. BD*(   1) C   3 - C   4            0.52   10.63    0.067
  26. CR (   1) C   3                /176. BD*(   1) C   4 - C   5            1.06   10.48    0.095
  26. CR (   1) C   3                /177. BD*(   1) C   4 - C   7            1.00   10.64    0.093
  26. CR (   1) C   3                /188. BD*(   1) C   9 - C  10            0.98   10.64    0.092
  26. CR (   1) C   3                /190. BD*(   1) C  10 - H  20            0.66   10.52    0.075
  27. CR (   1) C   4                / 57. RY*(   2) C   3                    1.50   10.86    0.114
  27. CR (   1) C   4                / 58. RY*(   3) C   3                    0.59   10.90    0.072
  27. CR (   1) C   4                / 75. RY*(   2) C   5                    0.85   11.06    0.087
  27. CR (   1) C   4                / 93. RY*(   2) C   7                    1.72   10.79    0.122
  27. CR (   1) C   4                /170. BD*(   1) C   2 - C   3            1.06   10.48    0.095
  27. CR (   1) C   4                /173. BD*(   1) C   3 - C   4            0.52   10.63    0.067
  27. CR (   1) C   4                /174. BD*(   1) C   3 - C  10            1.00   10.64    0.093
  27. CR (   1) C   4                /183. BD*(   1) C   7 - C   8            0.98   10.64    0.092
  27. CR (   1) C   4                /184. BD*(   1) C   7 - H  17            0.66   10.52    0.075
  28. CR (   1) C   5                / 65. RY*(   1) C   4                    0.75   11.32    0.083
  28. CR (   1) C   5                /140. RY*(   1) H  14                    0.54   10.50    0.067
  28. CR (   1) C   5                /144. RY*(   1) H  15                    0.69   10.53    0.076
  28. CR (   1) C   5                /173. BD*(   1) C   3 - C   4            0.88   10.70    0.088
  28. CR (   1) C   5                /177. BD*(   1) C   4 - C   7            0.83   10.71    0.085
  28. CR (   1) C   5                /179. BD*(   1) C   5 - O   6            1.08   10.42    0.095
  29. CR (   1) O   6                / 76. RY*(   3) C   5                    1.32   20.00    0.145
  29. CR (   1) O   6                / 78. RY*(   5) C   5                    0.51   20.43    0.091
  30. CR (   1) C   7                / 65. RY*(   1) C   4                    0.74   11.26    0.081
  30. CR (   1) C   7                / 67. RY*(   3) C   4                    0.55   10.90    0.069
  30. CR (   1) C   7                / 68. RY*(   4) C   4                    0.76   10.79    0.081
  30. CR (   1) C   7                /102. RY*(   2) C   8                    1.52   10.71    0.114
  30. CR (   1) C   7                /152. RY*(   1) H  17                    0.67   10.43    0.074
  30. CR (   1) C   7                /173. BD*(   1) C   3 - C   4            1.23   10.63    0.103
  30. CR (   1) C   7                /176. BD*(   1) C   4 - C   5            1.09   10.48    0.096
  30. CR (   1) C   7                /185. BD*(   1) C   8 - C   9            0.95   10.64    0.090
  30. CR (   1) C   7                /187. BD*(   1) C   8 - H  18            0.68   10.53    0.076
  31. CR (   1) C   8                / 93. RY*(   2) C   7                    0.71   10.80    0.078
  31. CR (   1) C   8                / 94. RY*(   3) C   7                    0.85   10.66    0.085
  31. CR (   1) C   8                /111. RY*(   2) C   9                    1.41   10.72    0.110
  31. CR (   1) C   8                /112. RY*(   3) C   9                    0.58   10.72    0.071
  31. CR (   1) C   8                /156. RY*(   1) H  18                    0.67   10.42    0.075
  31. CR (   1) C   8                /177. BD*(   1) C   4 - C   7            1.08   10.64    0.096
  31. CR (   1) C   8                /184. BD*(   1) C   7 - H  17            0.72   10.53    0.078
  31. CR (   1) C   8                /188. BD*(   1) C   9 - C  10            0.95   10.64    0.090
  31. CR (   1) C   8                /189. BD*(   1) C   9 - H  19            0.72   10.53    0.078
  32. CR (   1) C   9                /102. RY*(   2) C   8                    1.41   10.72    0.110
  32. CR (   1) C   9                /103. RY*(   3) C   8                    0.58   10.72    0.071
  32. CR (   1) C   9                /120. RY*(   2) C  10                    0.71   10.80    0.078
  32. CR (   1) C   9                /121. RY*(   3) C  10                    0.85   10.66    0.085
  32. CR (   1) C   9                /160. RY*(   1) H  19                    0.67   10.42    0.075
  32. CR (   1) C   9                /174. BD*(   1) C   3 - C  10            1.08   10.64    0.096
  32. CR (   1) C   9                /183. BD*(   1) C   7 - C   8            0.95   10.64    0.090
  32. CR (   1) C   9                /187. BD*(   1) C   8 - H  18            0.72   10.53    0.078
  32. CR (   1) C   9                /190. BD*(   1) C  10 - H  20            0.72   10.53    0.078
  33. CR (   1) C  10                / 56. RY*(   1) C   3                    0.74   11.26    0.081
  33. CR (   1) C  10                / 58. RY*(   3) C   3                    0.55   10.90    0.069
  33. CR (   1) C  10                / 59. RY*(   4) C   3                    0.76   10.79    0.081
  33. CR (   1) C  10                /111. RY*(   2) C   9                    1.52   10.71    0.114
  33. CR (   1) C  10                /164. RY*(   1) H  20                    0.67   10.43    0.074
  33. CR (   1) C  10                /170. BD*(   1) C   2 - C   3            1.09   10.48    0.096
  33. CR (   1) C  10                /173. BD*(   1) C   3 - C   4            1.23   10.63    0.103
  33. CR (   1) C  10                /185. BD*(   1) C   8 - C   9            0.95   10.64    0.090
  33. CR (   1) C  10                /189. BD*(   1) C   9 - H  19            0.68   10.53    0.076
  34. LP (   1) O   1                / 48. RY*(   2) C   2                    0.98    1.58    0.035
  34. LP (   1) O   1                /130. RY*(   3) H  11                    0.90    2.22    0.040
  34. LP (   1) O   1                /170. BD*(   1) C   2 - C   3            0.60    1.00    0.022
  34. LP (   1) O   1                /172. BD*(   1) C   2 - H  13            2.49    1.02    0.045
  35. LP (   2) O   1                / 50. RY*(   4) C   2                    0.79    2.32    0.039
  35. LP (   2) O   1                /129. RY*(   2) H  11                    2.22    1.95    0.059
  35. LP (   2) O   1                /171. BD*(   1) C   2 - H  12            7.85    0.74    0.069
  35. LP (   2) O   1                /172. BD*(   1) C   2 - H  13            3.45    0.76    0.046
  35. LP (   2) O   1                /181. BD*(   1) C   5 - H  15            0.99    0.76    0.025
  36. LP (   1) O   6                / 75. RY*(   2) C   5                    0.98    1.58    0.035
  36. LP (   1) O   6                /150. RY*(   3) H  16                    0.90    2.22    0.040
  36. LP (   1) O   6                /176. BD*(   1) C   4 - C   5            0.60    1.00    0.022
  36. LP (   1) O   6                /181. BD*(   1) C   5 - H  15            2.49    1.02    0.045
  37. LP (   2) O   6                / 77. RY*(   4) C   5                    0.79    2.32    0.039
  37. LP (   2) O   6                /149. RY*(   2) H  16                    2.22    1.95    0.059
  37. LP (   2) O   6                /172. BD*(   1) C   2 - H  13            0.99    0.76    0.025
  37. LP (   2) O   6                /180. BD*(   1) C   5 - H  14            7.85    0.74    0.069
  37. LP (   2) O   6                /181. BD*(   1) C   5 - H  15            3.45    0.76    0.046
 175. BD*(   2) C   3 - C  10        /113. RY*(   4) C   9                    0.54    0.59    0.039
 175. BD*(   2) C   3 - C  10        /121. RY*(   3) C  10                    0.85    0.55    0.048
 175. BD*(   2) C   3 - C  10        /122. RY*(   4) C  10                    2.45    0.71    0.092
 175. BD*(   2) C   3 - C  10        /168. BD*(   1) O   1 - C   2            2.67    0.25    0.055
 175. BD*(   2) C   3 - C  10        /172. BD*(   1) C   2 - H  13            0.61    0.40    0.033
 178. BD*(   2) C   4 - C   7        / 94. RY*(   3) C   7                    0.85    0.55    0.048
 178. BD*(   2) C   4 - C   7        / 95. RY*(   4) C   7                    2.45    0.71    0.092
 178. BD*(   2) C   4 - C   7        /104. RY*(   4) C   8                    0.54    0.59    0.039
 178. BD*(   2) C   4 - C   7        /179. BD*(   1) C   5 - O   6            2.67    0.25    0.055
 178. BD*(   2) C   4 - C   7        /181. BD*(   1) C   5 - H  15            0.61    0.40    0.033
 186. BD*(   2) C   8 - C   9        /104. RY*(   4) C   8                    2.20    0.60    0.080
 186. BD*(   2) C   8 - C   9        /113. RY*(   4) C   9                    2.20    0.60    0.080


 Natural Bond Orbitals (Summary):

                                                            Principal Delocalizations
           NBO                        Occupancy    Energy   (geminal,vicinal,remote)
 ====================================================================================
 Molecular unit  1  (C8H10O2)
     1. BD (   1) O   1 - C   2          1.99144    -0.80464  175(v),174(v),128(v)
     2. BD (   1) O   1 - H  11          1.98766    -0.68991  170(v),49(v),56(r)
     3. BD (   1) C   2 - C   3          1.97456    -0.60941  173(g),177(v),174(g),188(v)
                                                    169(v),65(v),119(v),39(v)
                                                    172(g),171(g)
     4. BD (   1) C   2 - H  12          1.98825    -0.49244  173(v),38(v),170(g)
     5. BD (   1) C   2 - H  13          1.98228    -0.49097  175(v),174(v),58(v),170(g)
     6. BD (   1) C   3 - C   4          1.96441    -0.66009  174(g),177(g),184(v),190(v)
                                                    170(g),176(g),92(v),119(v)
                                                    171(v),180(v),47(v),74(v)
     7. BD (   1) C   3 - C  10          1.97104    -0.66940  173(g),176(v),188(g),189(v)
                                                    170(g),190(g),111(v),65(v)
                                                    110(v),47(v),172(v)
     8. BD (   2) C   3 - C  10          1.66096    -0.23844  186(v),178(v),168(v),172(v)
                                                    113(v)
     9. BD (   1) C   4 - C   5          1.97456    -0.60941  173(g),174(v),177(g),183(v)
                                                    182(v),56(v),92(v),84(v)
                                                    181(g),180(g)
    10. BD (   1) C   4 - C   7          1.97104    -0.66940  173(g),170(v),183(g),187(v)
                                                    176(g),184(g),102(v),56(v)
                                                    101(v),74(v),181(v)
    11. BD (   2) C   4 - C   7          1.66097    -0.23844  186(v),175(v),179(v),181(v)
                                                    104(v)
    12. BD (   1) C   5 - O   6          1.99144    -0.80464  178(v),177(v),148(v)
    13. BD (   1) C   5 - H  14          1.98825    -0.49244  173(v),83(v),176(g)
    14. BD (   1) C   5 - H  15          1.98228    -0.49097  178(v),177(v),67(v),176(g)
    15. BD (   1) O   6 - H  16          1.98766    -0.68991  176(v),76(v),65(r)
    16. BD (   1) C   7 - C   8          1.97630    -0.67094  177(g),176(v),185(g),189(v)
                                                    184(g),187(g),111(v),66(v)
                                                    110(v),67(v),65(v)
    17. BD (   1) C   7 - H  17          1.97992    -0.49811  173(v),185(v),177(g),65(v)
                                                    183(g),101(v)
    18. BD (   1) C   8 - C   9          1.97687    -0.67353  183(g),188(g),184(v),190(v)
                                                    93(v),120(v),187(g),189(g)
                                                    92(v),119(v)
    19. BD (   2) C   8 - C   9          1.67266    -0.24293  175(v),178(v),96(v),123(v)
    20. BD (   1) C   8 - H  18          1.98028    -0.50073  177(v),188(v),185(g),183(g)
                                                    110(v),92(v)
    21. BD (   1) C   9 - C  10          1.97630    -0.67094  174(g),170(v),185(g),187(v)
                                                    190(g),189(g),102(v),57(v)
                                                    101(v),58(v),56(v)
    22. BD (   1) C   9 - H  19          1.98028    -0.50073  174(v),183(v),185(g),188(g)
                                                    101(v),119(v)
    23. BD (   1) C  10 - H  20          1.97992    -0.49811  173(v),185(v),174(g),56(v)
                                                    188(g),110(v)
    24. CR (   1) O   1                  1.99976   -18.94903  49(v),51(v)
    25. CR (   1) C   2                  1.99905   -10.11908  168(g),173(v),174(v),56(v)
                                                    136(v),132(v)
    26. CR (   1) C   3                  1.99880   -10.05216  120(v),66(v),176(v),177(v)
                                                    188(v),48(v),190(v),67(v)
                                                    173(g)
    27. CR (   1) C   4                  1.99880   -10.05216  93(v),57(v),170(v),174(v)
                                                    183(v),75(v),184(v),58(v)
                                                    173(g)
    28. CR (   1) C   5                  1.99905   -10.11908  179(g),173(v),177(v),65(v)
                                                    144(v),140(v)
    29. CR (   1) O   6                  1.99976   -18.94903  76(v),78(v)
    30. CR (   1) C   7                  1.99888   -10.05190  102(v),173(v),176(v),185(v)
                                                    68(v),65(v),187(v),152(v)
                                                    67(v)
    31. CR (   1) C   8                  1.99893   -10.05575  111(v),177(v),188(v),94(v)
                                                    184(v),189(v),93(v),156(v)
                                                    112(v)
    32. CR (   1) C   9                  1.99893   -10.05575  102(v),174(v),183(v),121(v)
                                                    190(v),187(v),120(v),160(v)
                                                    103(v)
    33. CR (   1) C  10                  1.99888   -10.05190  111(v),173(v),170(v),185(v)
                                                    59(v),56(v),189(v),164(v)
                                                    58(v)
    34. LP (   1) O   1                  1.98374    -0.56545  172(v),48(v),130(v),170(v)
    35. LP (   2) O   1                  1.95721    -0.30137  171(v),172(v),129(v),181(r)
                                                    50(v)
    36. LP (   1) O   6                  1.98374    -0.56545  181(v),75(v),150(v),176(v)
    37. LP (   2) O   6                  1.95721    -0.30137  180(v),181(v),149(v),172(r)
                                                    77(v)
    38. RY*(   1) O   1                  0.00146     1.23168   
    39. RY*(   2) O   1                  0.00139     1.41461   
    40. RY*(   3) O   1                  0.00018     1.46464   
    41. RY*(   4) O   1                  0.00004     1.54695   
    42. RY*(   5) O   1                  0.00000     2.90056   
    43. RY*(   6) O   1                  0.00001     2.93978   
    44. RY*(   7) O   1                  0.00001     2.74854   
    45. RY*(   8) O   1                  0.00001     2.96775   
    46. RY*(   9) O   1                  0.00001     2.52669   
    47. RY*(   1) C   2                  0.00396     0.87297   
    48. RY*(   2) C   2                  0.00343     1.01170   
    49. RY*(   3) C   2                  0.00159     1.05546   
    50. RY*(   4) C   2                  0.00130     2.01626   
    51. RY*(   5) C   2                  0.00114     1.47972   
    52. RY*(   6) C   2                  0.00032     1.68599   
    53. RY*(   7) C   2                  0.00006     1.50542   
    54. RY*(   8) C   2                  0.00004     2.18669   
    55. RY*(   9) C   2                  0.00002     2.09243   
    56. RY*(   1) C   3                  0.00638     1.20544   
    57. RY*(   2) C   3                  0.00353     0.80983   
    58. RY*(   3) C   3                  0.00290     0.84339   
    59. RY*(   4) C   3                  0.00156     0.74183   
    60. RY*(   5) C   3                  0.00070     1.93197   
    61. RY*(   6) C   3                  0.00032     2.25102   
    62. RY*(   7) C   3                  0.00018     2.03255   
    63. RY*(   8) C   3                  0.00012     2.19888   
    64. RY*(   9) C   3                  0.00003     2.20339   
    65. RY*(   1) C   4                  0.00638     1.20544   
    66. RY*(   2) C   4                  0.00353     0.80982   
    67. RY*(   3) C   4                  0.00290     0.84339   
    68. RY*(   4) C   4                  0.00156     0.74183   
    69. RY*(   5) C   4                  0.00070     1.93197   
    70. RY*(   6) C   4                  0.00032     2.25101   
    71. RY*(   7) C   4                  0.00018     2.03256   
    72. RY*(   8) C   4                  0.00012     2.19887   
    73. RY*(   9) C   4                  0.00003     2.20339   
    74. RY*(   1) C   5                  0.00396     0.87297   
    75. RY*(   2) C   5                  0.00343     1.01169   
    76. RY*(   3) C   5                  0.00159     1.05552   
    77. RY*(   4) C   5                  0.00130     2.01620   
    78. RY*(   5) C   5                  0.00114     1.47974   
    79. RY*(   6) C   5                  0.00032     1.68598   
    80. RY*(   7) C   5                  0.00006     1.50540   
    81. RY*(   8) C   5                  0.00004     2.18670   
    82. RY*(   9) C   5                  0.00002     2.09244   
    83. RY*(   1) O   6                  0.00146     1.23162   
    84. RY*(   2) O   6                  0.00139     1.41467   
    85. RY*(   3) O   6                  0.00018     1.46464   
    86. RY*(   4) O   6                  0.00004     1.54695   
    87. RY*(   5) O   6                  0.00000     2.90060   
    88. RY*(   6) O   6                  0.00001     2.93977   
    89. RY*(   7) O   6                  0.00001     2.74855   
    90. RY*(   8) O   6                  0.00001     2.96771   
    91. RY*(   9) O   6                  0.00001     2.52670   
    92. RY*(   1) C   7                  0.00596     1.15536   
    93. RY*(   2) C   7                  0.00258     0.74000   
    94. RY*(   3) C   7                  0.00130     0.59936   
    95. RY*(   4) C   7                  0.00077     0.75934   
    96. RY*(   5) C   7                  0.00069     1.82386   
    97. RY*(   6) C   7                  0.00013     2.37869   
    98. RY*(   7) C   7                  0.00004     2.37849   
    99. RY*(   8) C   7                  0.00001     1.97367   
   100. RY*(   9) C   7                  0.00001     2.14658   
   101. RY*(   1) C   8                  0.00525     1.18448   
   102. RY*(   2) C   8                  0.00273     0.66257   
   103. RY*(   3) C   8                  0.00086     0.66084   
   104. RY*(   4) C   8                  0.00079     0.64097   
   105. RY*(   5) C   8                  0.00066     1.93131   
   106. RY*(   6) C   8                  0.00014     2.40115   
   107. RY*(   7) C   8                  0.00005     2.26454   
   108. RY*(   8) C   8                  0.00000     1.88273   
   109. RY*(   9) C   8                  0.00000     2.22011   
   110. RY*(   1) C   9                  0.00525     1.18448   
   111. RY*(   2) C   9                  0.00273     0.66257   
   112. RY*(   3) C   9                  0.00086     0.66084   
   113. RY*(   4) C   9                  0.00079     0.64097   
   114. RY*(   5) C   9                  0.00066     1.93131   
   115. RY*(   6) C   9                  0.00014     2.40115   
   116. RY*(   7) C   9                  0.00005     2.26454   
   117. RY*(   8) C   9                  0.00000     1.88273   
   118. RY*(   9) C   9                  0.00000     2.22011   
   119. RY*(   1) C  10                  0.00596     1.15536   
   120. RY*(   2) C  10                  0.00258     0.74000   
   121. RY*(   3) C  10                  0.00130     0.59936   
   122. RY*(   4) C  10                  0.00077     0.75934   
   123. RY*(   5) C  10                  0.00069     1.82387   
   124. RY*(   6) C  10                  0.00013     2.37869   
   125. RY*(   7) C  10                  0.00004     2.37849   
   126. RY*(   8) C  10                  0.00001     1.97367   
   127. RY*(   9) C  10                  0.00001     2.14658   
   128. RY*(   1) H  11                  0.00179     0.64625   
   129. RY*(   2) H  11                  0.00169     1.64542   
   130. RY*(   3) H  11                  0.00099     1.65216   
   131. RY*(   4) H  11                  0.00002     2.31447   
   132. RY*(   1) H  12                  0.00248     0.38102   
   133. RY*(   2) H  12                  0.00022     1.79590   
   134. RY*(   3) H  12                  0.00011     1.90639   
   135. RY*(   4) H  12                  0.00003     2.23144   
   136. RY*(   1) H  13                  0.00473     0.41403   
   137. RY*(   2) H  13                  0.00027     1.80948   
   138. RY*(   3) H  13                  0.00012     1.95666   
   139. RY*(   4) H  13                  0.00003     2.25653   
   140. RY*(   1) H  14                  0.00248     0.38102   
   141. RY*(   2) H  14                  0.00022     1.79590   
   142. RY*(   3) H  14                  0.00011     1.90639   
   143. RY*(   4) H  14                  0.00003     2.23144   
   144. RY*(   1) H  15                  0.00473     0.41403   
   145. RY*(   2) H  15                  0.00027     1.80949   
   146. RY*(   3) H  15                  0.00012     1.95666   
   147. RY*(   4) H  15                  0.00003     2.25653   
   148. RY*(   1) H  16                  0.00179     0.64621   
   149. RY*(   2) H  16                  0.00169     1.64546   
   150. RY*(   3) H  16                  0.00099     1.65216   
   151. RY*(   4) H  16                  0.00002     2.31447   
   152. RY*(   1) H  17                  0.00186     0.37680   
   153. RY*(   2) H  17                  0.00018     1.66678   
   154. RY*(   3) H  17                  0.00009     2.00343   
   155. RY*(   4) H  17                  0.00006     2.34810   
   156. RY*(   1) H  18                  0.00165     0.36293   
   157. RY*(   2) H  18                  0.00018     1.65689   
   158. RY*(   3) H  18                  0.00009     1.98407   
   159. RY*(   4) H  18                  0.00006     2.33727   
   160. RY*(   1) H  19                  0.00165     0.36293   
   161. RY*(   2) H  19                  0.00018     1.65689   
   162. RY*(   3) H  19                  0.00009     1.98407   
   163. RY*(   4) H  19                  0.00006     2.33727   
   164. RY*(   1) H  20                  0.00186     0.37680   
   165. RY*(   2) H  20                  0.00018     1.66678   
   166. RY*(   3) H  20                  0.00009     2.00343   
   167. RY*(   4) H  20                  0.00006     2.34810   
   168. BD*(   1) O   1 - C   2          0.02075     0.30029   
   169. BD*(   1) O   1 - H  11          0.00606     0.43224   
   170. BD*(   1) C   2 - C   3          0.02821     0.43172   
   171. BD*(   1) C   2 - H  12          0.02658     0.44267   
   172. BD*(   1) C   2 - H  13          0.02738     0.45582   
   173. BD*(   1) C   3 - C   4          0.03627     0.57709   
   174. BD*(   1) C   3 - C  10          0.02436     0.58763   
   175. BD*(   2) C   3 - C  10          0.32538     0.05221  178(v),186(v),168(v),122(g)
                                                    121(g),172(v),113(v)
   176. BD*(   1) C   4 - C   5          0.02821     0.43172   
   177. BD*(   1) C   4 - C   7          0.02436     0.58763   
   178. BD*(   2) C   4 - C   7          0.32538     0.05221  175(v),186(v),179(v),95(g)
                                                    94(g),181(v),104(v)
   179. BD*(   1) C   5 - O   6          0.02075     0.30030   
   180. BD*(   1) C   5 - H  14          0.02658     0.44267   
   181. BD*(   1) C   5 - H  15          0.02738     0.45582   
   182. BD*(   1) O   6 - H  16          0.00606     0.43224   
   183. BD*(   1) C   7 - C   8          0.01719     0.58437   
   184. BD*(   1) C   7 - H  17          0.01521     0.46965   
   185. BD*(   1) C   8 - C   9          0.01775     0.58823   
   186. BD*(   2) C   8 - C   9          0.32432     0.04427  178(v),175(v),104(g),113(g)
   187. BD*(   1) C   8 - H  18          0.01434     0.47530   
   188. BD*(   1) C   9 - C  10          0.01719     0.58437   
   189. BD*(   1) C   9 - H  19          0.01434     0.47530   
   190. BD*(   1) C  10 - H  20          0.01521     0.46965   
       -------------------------------
              Total Lewis   72.47210  ( 97.9353%)
        Valence non-Lewis    1.38926  (  1.8774%)
        Rydberg non-Lewis    0.13863  (  0.1873%)
       -------------------------------
            Total unit  1   74.00000  (100.0000%)
           Charge unit  1    0.00000
 Unable to Open any file for archive entry.
 1\1\GINC-COMPUTE-0-13\SP\RB3LYP\def2SVP\C8H10O2\ZAHRT2\08-Jan-2021\0\\
 # b3lyp/def2svp geom=NewRedundant pop=NBO\\62\\0,1\O,0,-1.3764255125,1
 .684378442,1.433284691\C,0,-0.724154254,1.7640915598,0.1693457236\C,0,
 0.2854739866,0.6481598585,0.0582529432\C,0,-0.131736878,-0.6955265159,
 -0.0623045716\C,0,-1.5981249847,-1.0485203004,-0.1080887074\O,0,-2.152
 5378905,-0.5969901088,-1.340199869\C,0,0.8337219831,-1.7027852167,-0.1
 541060458\C,0,2.1993633248,-1.4044234319,-0.1232357389\C,0,2.611267802
 7,-0.0778754512,-0.0036518112\C,0,1.6533498315,0.9364463385,0.08850758
 95\H,0,-2.1167091022,2.3043941601,1.4220358907\H,0,-0.2033539882,2.733
 7905492,0.0521332922\H,0,-1.4516161285,1.6632790515,-0.6548585763\H,0,
 -1.7080291634,-2.144829105,-0.0017120522\H,0,-2.1021957856,-0.56823271
 87,0.7485990081\H,0,-3.1117731423,-0.693385155,-1.2841485413\H,0,0.508
 0986975,-2.7417982784,-0.2542980045\H,0,2.9365267144,-2.2076480778,-0.
 1964017431\H,0,3.6750449111,0.1704240642,0.0220102147\H,0,1.9738095783
 ,1.9770503361,0.1888363084\\Version=ES64L-G16RevC.01\State=1-A\HF=-460
 .9611882\RMSD=5.893e-09\Dipole=-0.6520041,0.2008706,0.0171805\Quadrupo
 le=6.4023278,2.5096869,-8.9120146,-1.3303577,-0.4298109,-0.0481225\PG=
 C01 [X(C8H10O2)]\\@
 The archive entry for this job was punched.


 IN NATURE THERE ARE NEITHER REWARDS OR
 PUNISHMENTS -- THERE ARE CONSEQUENCES.

                            -- ROBERT GREEN INGERSOLL
 File lengths (MBytes):  RWF=     23 Int=      0 D2E=      0 Chk=      3 Scr=      1
 Normal termination of Gaussian 16
