# Supplementary material for: Machine-Learning-Guided Discovery of Electrochemical Reactions
Source: J Am Chem Soc. 2022 Dec 2;144(49):22599–610. doi: 10.1021/jacs.2c08997 (PMC9756344; doi:10.1021/jacs.2c08997)
Supplement: Supplementary file 3 — ja2c08997_si_003.zip [file ja2c08997_si_003.zip › Oxidation Site Selectivity/Nlogs_notimes/72.log]

 Entering Gaussian System, Link 0=g16
 Input=72.com
 Output=72.log
 Initial command:
  
 Copyright (c) 1988-2019, Gaussian, Inc.  All Rights Reserved.
  
 This is part of the Gaussian(R) 16 program.  It is based on
 the Gaussian(R) 09 system (copyright 2009, Gaussian, Inc.),
 the Gaussian(R) 03 system (copyright 2003, Gaussian, Inc.),
 the Gaussian(R) 98 system (copyright 1998, Gaussian, Inc.),
 the Gaussian(R) 94 system (copyright 1995, Gaussian, Inc.),
 the Gaussian 92(TM) system (copyright 1992, Gaussian, Inc.),
 the Gaussian 90(TM) system (copyright 1990, Gaussian, Inc.),
 the Gaussian 88(TM) system (copyright 1988, Gaussian, Inc.),
 the Gaussian 86(TM) system (copyright 1986, Carnegie Mellon
 University), and the Gaussian 82(TM) system (copyright 1983,
 Carnegie Mellon University). Gaussian is a federally registered
 trademark of Gaussian, Inc.
  
 This software contains proprietary and confidential information,
 including trade secrets, belonging to Gaussian, Inc.
  
 This software is provided under written license and may be
 used, copied, transmitted, or stored only in accord with that
 written license.
  
 The following legend is applicable only to US Government
 contracts under FAR:
  
                    RESTRICTED RIGHTS LEGEND
  
 Use, reproduction and disclosure by the US Government is
 subject to restrictions as set forth in subparagraphs (a)
 and (c) of the Commercial Computer Software - Restricted
 Rights clause in FAR 52.227-19.
  
 Gaussian, Inc.
 340 Quinnipiac St., Bldg. 40, Wallingford CT 06492
  
  
 ---------------------------------------------------------------
 Warning -- This program may not be used in any manner that
 competes with the business of Gaussian, Inc. or will provide
 assistance to any competitor of Gaussian, Inc.  The licensee
 of this program is prohibited from giving any competitor of
 Gaussian, Inc. access to this program.  By using this program,
 the user acknowledges that Gaussian, Inc. is engaged in the
 business of creating and licensing software in the field of
 computational chemistry and represents and warrants to the
 licensee that it is not a competitor of Gaussian, Inc. and that
 it will not use this program in any manner prohibited above.
 ---------------------------------------------------------------
  

 Cite this work as:
 Gaussian 16, Revision C.01,
 M. J. Frisch, G. W. Trucks, H. B. Schlegel, G. E. Scuseria, 
 M. A. Robb, J. R. Cheeseman, G. Scalmani, V. Barone, 
 G. A. Petersson, H. Nakatsuji, X. Li, M. Caricato, A. V. Marenich, 
 J. Bloino, B. G. Janesko, R. Gomperts, B. Mennucci, H. P. Hratchian, 
 J. V. Ortiz, A. F. Izmaylov, J. L. Sonnenberg, D. Williams-Young, 
 F. Ding, F. Lipparini, F. Egidi, J. Goings, B. Peng, A. Petrone, 
 T. Henderson, D. Ranasinghe, V. G. Zakrzewski, J. Gao, N. Rega, 
 G. Zheng, W. Liang, M. Hada, M. Ehara, K. Toyota, R. Fukuda, 
 J. Hasegawa, M. Ishida, T. Nakajima, Y. Honda, O. Kitao, H. Nakai, 
 T. Vreven, K. Throssell, J. A. Montgomery, Jr., J. E. Peralta, 
 F. Ogliaro, M. J. Bearpark, J. J. Heyd, E. N. Brothers, K. N. Kudin, 
 V. N. Staroverov, T. A. Keith, R. Kobayashi, J. Normand, 
 K. Raghavachari, A. P. Rendell, J. C. Burant, S. S. Iyengar, 
 J. Tomasi, M. Cossi, J. M. Millam, M. Klene, C. Adamo, R. Cammi, 
 J. W. Ochterski, R. L. Martin, K. Morokuma, O. Farkas, 
 J. B. Foresman, and D. J. Fox, Gaussian, Inc., Wallingford CT, 2019.
 
 ******************************************
 Gaussian 16:  ES64L-G16RevC.01  3-Jul-2019
                 8-Jan-2021 
 ******************************************
 %nprocshared=16
 Will use up to   16 processors via shared memory.
 %mem=7GB
 -----------------------------------------
 # b3lyp/def2svp geom=NewRedundant pop=NBO
 -----------------------------------------
 1/29=4000,38=1,172=1/1;
 2/12=2,17=6,18=5,40=1/2;
 3/5=43,7=101,11=2,25=1,30=1,74=-5/1,2,3;
 4//1;
 5/5=2,38=5/2;
 6/7=2,8=2,9=2,10=2,28=1,40=1/1,7;
 99/5=1,9=1/99;
 --
 72
 --
 Symbolic Z-matrix:
 Charge =  0 Multiplicity = 1
 O                    -3.04025   2.40475   0.09588 
 C                    -1.86565   2.11196   0.03502 
 C                    -1.35644   0.71659   0.05612 
 C                    -2.29812  -0.29938   0.15173 
 C                    -1.91364  -1.65367   0.17892 
 C                    -0.57626  -1.98735   0.10964 
 C                     0.4269   -0.98647   0.01083 
 C                     1.80449  -1.33372  -0.06041 
 C                     2.77551  -0.36234  -0.15616 
 C                     2.40309   1.00329  -0.1845 
 C                     1.07622   1.37423  -0.11725 
 C                     0.04309   0.3993   -0.01758 
 H                    -1.09843   2.9181   -0.04208 
 H                    -3.3498   -0.01051   0.20522 
 H                    -2.67382  -2.43426   0.25463 
 H                    -0.26608  -3.03538   0.12991 
 H                     2.07782  -2.39169  -0.03752 
 H                     3.8306   -0.6397   -0.21029 
 H                     3.17553   1.77216  -0.26052 
 H                     0.82524   2.43412  -0.14158 
 
                          Input orientation:                          
 ---------------------------------------------------------------------
 Center     Atomic      Atomic             Coordinates (Angstroms)
 Number     Number       Type             X           Y           Z
 ---------------------------------------------------------------------
      1          8           0       -3.040254    2.404745    0.095878
      2          6           0       -1.865647    2.111956    0.035015
      3          6           0       -1.356435    0.716589    0.056117
      4          6           0       -2.298124   -0.299381    0.151733
      5          6           0       -1.913639   -1.653674    0.178924
      6          6           0       -0.576255   -1.987348    0.109638
      7          6           0        0.426898   -0.986470    0.010826
      8          6           0        1.804493   -1.333718   -0.060414
      9          6           0        2.775505   -0.362335   -0.156156
     10          6           0        2.403088    1.003287   -0.184503
     11          6           0        1.076216    1.374226   -0.117251
     12          6           0        0.043088    0.399298   -0.017583
     13          1           0       -1.098433    2.918096   -0.042079
     14          1           0       -3.349799   -0.010511    0.205225
     15          1           0       -2.673821   -2.434255    0.254632
     16          1           0       -0.266080   -3.035384    0.129909
     17          1           0        2.077825   -2.391693   -0.037523
     18          1           0        3.830596   -0.639705   -0.210294
     19          1           0        3.175535    1.772156   -0.260518
     20          1           0        0.825245    2.434122   -0.141578
 ---------------------------------------------------------------------
                    Distance matrix (angstroms):
                    1          2          3          4          5
     1  O    0.000000
     2  C    1.212077   0.000000
     3  C    2.384680   1.485527   0.000000
     4  C    2.804670   2.452591   1.388566   0.000000
     5  C    4.212710   3.768684   2.437971   1.408076   0.000000
     6  C    5.036066   4.297952   2.814750   2.411604   1.380121
     7  C    4.850641   3.854425   2.466321   2.813839   2.439576
     8  C    6.121447   5.035047   3.769457   4.236310   3.739540
     9  C    6.445410   5.262980   4.275754   5.083352   4.875234
    10  C    5.627848   4.415816   3.778109   4.889927   5.081895
    11  C    4.248849   3.036772   2.525932   3.776173   4.265575
    12  C    3.679903   2.565001   1.436931   2.449100   2.842901
    13  H    2.013263   1.115537   2.218747   3.439328   4.649138
    14  H    2.437466   2.595485   2.127065   1.091937   2.182482
    15  H    4.855451   4.622706   3.420926   2.170121   1.092206
    16  H    6.106735   5.390986   3.907892   3.408136   2.150809
    17  H    7.015578   5.986575   4.632960   4.854123   4.064887
    18  H    7.521369   6.330797   5.368035   6.148828   5.846012
    19  H    6.258052   5.061256   4.664035   5.867039   6.150537
    20  H    3.872897   2.715856   2.783654   4.160949   4.930951
                    6          7          8          9         10
     6  C    0.000000
     7  C    1.420505   0.000000
     8  C    2.474694   1.422471   0.000000
     9  C    3.734382   2.435854   1.376814   0.000000
    10  C    4.231655   2.811159   2.415638   1.415776   0.000000
    11  C    3.752642   2.451715   2.804743   2.429968   1.379387
    12  C    2.468977   1.438218   2.471382   2.839964   2.441775
    13  H    4.935490   4.192264   5.148324   5.077563   3.993423
    14  H    3.407281   3.905602   5.328054   6.146033   5.854518
    15  H    2.149542   3.430740   4.622308   5.844378   6.146913
    16  H    1.093161   2.166205   2.686849   4.059343   4.851204
    17  H    2.688734   2.168535   1.092952   2.149214   3.413691
    18  H    4.619397   3.428454   2.146908   1.092282   2.176664
    19  H    5.324172   3.903671   3.400919   2.174159   1.092525
    20  H    4.645073   3.447080   3.893858   3.409384   2.130427
                   11         12         13         14         15
    11  C    0.000000
    12  C    1.423999   0.000000
    13  H    2.668011   2.765504   0.000000
    14  H    4.648773   3.424802   3.702236   0.000000
    15  H    5.357761   3.935062   5.587266   2.516728   0.000000
    16  H    4.616006   3.451721   6.013844   4.320284   2.484779
    17  H    3.897656   3.454009   6.187284   5.931951   4.760809
    18  H    3.413383   3.932160   6.081247   7.219876   6.763431
    19  H    2.141498   3.428699   4.430316   6.780472   7.223173
    20  H    1.089475   2.183495   1.986119   4.850515   6.008455
                   16         17         18         19         20
    16  H    0.000000
    17  H    2.436444   0.000000
    18  H    4.757916   2.484254   0.000000
    19  H    5.925334   4.311882   2.499740   0.000000
    20  H    5.583922   4.986809   4.299449   2.444628   0.000000
 Stoichiometry    C11H8O
 Framework group  C1[X(C11H8O)]
 Deg. of freedom    54
 Full point group                 C1      NOp   1
 Largest Abelian subgroup         C1      NOp   1
 Largest concise Abelian subgroup C1      NOp   1
                         Standard orientation:                         
 ---------------------------------------------------------------------
 Center     Atomic      Atomic             Coordinates (Angstroms)
 Number     Number       Type             X           Y           Z
 ---------------------------------------------------------------------
      1          8           0        3.401160   -1.209805   -0.000003
      2          6           0        2.194173   -1.320777   -0.000001
      3          6           0        1.255350   -0.169517    0.000000
      4          6           0        1.813234    1.102049   -0.000000
      5          6           0        1.005847    2.255654    0.000001
      6          6           0       -0.368505    2.129595    0.000002
      7          6           0       -0.989473    0.852006    0.000000
      8          6           0       -2.406308    0.725505   -0.000003
      9          6           0       -3.006538   -0.513584   -0.000003
     10          6           0       -2.206853   -1.681885    0.000001
     11          6           0       -0.830235   -1.594532    0.000004
     12          6           0       -0.172412   -0.331583    0.000001
     13          1           0        1.732579   -2.336333   -0.000002
     14          1           0        2.902655    1.176140   -0.000002
     15          1           0        1.469164    3.244720    0.000003
     16          1           0       -1.005265    3.018154    0.000004
     17          1           0       -3.011474    1.635625   -0.000004
     18          1           0       -4.095422   -0.599677   -0.000008
     19          1           0       -2.685608   -2.663926    0.000004
     20          1           0       -0.245591   -2.513852    0.000010
 ---------------------------------------------------------------------
 Rotational constants (GHZ):           1.6743098           0.8154360           0.5483662
 Standard basis: def2SVP (5D, 7F)
 There are   220 symmetry adapted cartesian basis functions of A   symmetry.
 There are   208 symmetry adapted basis functions of A   symmetry.
   208 basis functions,   356 primitive gaussians,   220 cartesian basis functions
    41 alpha electrons       41 beta electrons
       nuclear repulsion energy       612.4593716057 Hartrees.
 NAtoms=   20 NActive=   20 NUniq=   20 SFac= 1.00D+00 NAtFMM=   60 NAOKFM=F Big=F
 Integral buffers will be    131072 words long.
 Raffenetti 2 integral format.
 Two-electron integral symmetry is turned on.
 One-electron integrals computed using PRISM.
   1 Symmetry operations used in ECPInt.
 ECPInt:  NShTT=    4656 NPrTT=   17200 LenC2=    4545 LenP2D=   12822.
 LDataN:  DoStor=T MaxTD1= 4 Len=   56
 NBasis=   208 RedAO= T EigKep=  2.67D-04  NBF=   208
 NBsUse=   208 1.00D-06 EigRej= -1.00D+00 NBFU=   208
 ExpMin= 1.22D-01 ExpMax= 2.27D+03 ExpMxC= 3.41D+02 IAcc=3 IRadAn=         5 AccDes= 0.00D+00
 Harris functional with IExCor=  402 and IRadAn=       5 diagonalized for initial guess.
 HarFok:  IExCor=  402 AccDes= 0.00D+00 IRadAn=         5 IDoV= 1 UseB2=F ITyADJ=14
 ICtDFT=  3500011 ScaDFX=  1.000000  1.000000  1.000000  1.000000
 FoFCou: FMM=F IPFlag=           0 FMFlag=      100000 FMFlg1=           0
         NFxFlg=           0 DoJE=T BraDBF=F KetDBF=T FulRan=T
         wScrn=  0.000000 ICntrl=       500 IOpCl=  0 I1Cent=   200000004 NGrid=           0
         NMat0=    1 NMatS0=      1 NMatT0=    0 NMatD0=    1 NMtDS0=    0 NMtDT0=    0
 Petite list used in FoFCou.
 Requested convergence on RMS density matrix=1.00D-08 within 128 cycles.
 Requested convergence on MAX density matrix=1.00D-06.
 Requested convergence on             energy=1.00D-06.
 No special actions if energy rises.
 Integral accuracy reduced to 1.0D-05 until final iterations.
 Initial convergence to 1.0D-05 achieved.  Increase integral accuracy.
 SCF Done:  E(RB3LYP) =  -498.854767570     A.U. after   14 cycles
            NFock= 14  Conv=0.63D-08     -V/T= 2.0108

 **********************************************************************

            Population analysis using the SCF Density.

 **********************************************************************

 Orbital symmetries:
       Occupied  (A) (A) (A) (A) (A) (A) (A) (A) (A) (A) (A) (A)
                 (A) (A) (A) (A) (A) (A) (A) (A) (A) (A) (A) (A)
                 (A) (A) (A) (A) (A) (A) (A) (A) (A) (A) (A) (A)
                 (A) (A) (A) (A) (A)
       Virtual   (A) (A) (A) (A) (A) (A) (A) (A) (A) (A) (A) (A)
                 (A) (A) (A) (A) (A) (A) (A) (A) (A) (A) (A) (A)
                 (A) (A) (A) (A) (A) (A) (A) (A) (A) (A) (A) (A)
                 (A) (A) (A) (A) (A) (A) (A) (A) (A) (A) (A) (A)
                 (A) (A) (A) (A) (A) (A) (A) (A) (A) (A) (A) (A)
                 (A) (A) (A) (A) (A) (A) (A) (A) (A) (A) (A) (A)
                 (A) (A) (A) (A) (A) (A) (A) (A) (A) (A) (A) (A)
                 (A) (A) (A) (A) (A) (A) (A) (A) (A) (A) (A) (A)
                 (A) (A) (A) (A) (A) (A) (A) (A) (A) (A) (A) (A)
                 (A) (A) (A) (A) (A) (A) (A) (A) (A) (A) (A) (A)
                 (A) (A) (A) (A) (A) (A) (A) (A) (A) (A) (A) (A)
                 (A) (A) (A) (A) (A) (A) (A) (A) (A) (A) (A) (A)
                 (A) (A) (A) (A) (A) (A) (A) (A) (A) (A) (A) (A)
                 (A) (A) (A) (A) (A) (A) (A) (A) (A) (A) (A)
 The electronic state is 1-A.
 Alpha  occ. eigenvalues --  -19.12976 -10.27432 -10.21771 -10.21239 -10.21163
 Alpha  occ. eigenvalues --  -10.20682 -10.20613 -10.20592 -10.20568 -10.20562
 Alpha  occ. eigenvalues --  -10.20505 -10.20433  -1.03263  -0.88281  -0.82997
 Alpha  occ. eigenvalues --   -0.78767  -0.74919  -0.73233  -0.65409  -0.62793
 Alpha  occ. eigenvalues --   -0.62333  -0.56590  -0.53503  -0.51606  -0.50541
 Alpha  occ. eigenvalues --   -0.47270  -0.45421  -0.44589  -0.43648  -0.42655
 Alpha  occ. eigenvalues --   -0.41984  -0.40986  -0.38967  -0.38926  -0.35548
 Alpha  occ. eigenvalues --   -0.35488  -0.34274  -0.30178  -0.26388  -0.25792
 Alpha  occ. eigenvalues --   -0.23640
 Alpha virt. eigenvalues --   -0.08150  -0.03055  -0.02791   0.04087   0.05513
 Alpha virt. eigenvalues --    0.06181   0.08587   0.08909   0.09795   0.12249
 Alpha virt. eigenvalues --    0.13526   0.15139   0.18355   0.18529   0.22016
 Alpha virt. eigenvalues --    0.24327   0.25028   0.25862   0.27616   0.28758
 Alpha virt. eigenvalues --    0.29822   0.30881   0.32460   0.34832   0.36118
 Alpha virt. eigenvalues --    0.37215   0.38418   0.41125   0.41359   0.43301
 Alpha virt. eigenvalues --    0.43650   0.43760   0.45942   0.46893   0.47726
 Alpha virt. eigenvalues --    0.47905   0.48605   0.50773   0.51701   0.52388
 Alpha virt. eigenvalues --    0.54122   0.54453   0.57367   0.59574   0.61181
 Alpha virt. eigenvalues --    0.61542   0.62371   0.63501   0.64517   0.64945
 Alpha virt. eigenvalues --    0.65370   0.66843   0.67789   0.68928   0.69037
 Alpha virt. eigenvalues --    0.69614   0.70866   0.72970   0.73932   0.75942
 Alpha virt. eigenvalues --    0.76599   0.78500   0.79405   0.81260   0.82936
 Alpha virt. eigenvalues --    0.84957   0.87201   0.90851   0.94854   1.01963
 Alpha virt. eigenvalues --    1.02036   1.07253   1.08685   1.10722   1.15144
 Alpha virt. eigenvalues --    1.18398   1.19103   1.20185   1.22268   1.22668
 Alpha virt. eigenvalues --    1.24833   1.25728   1.26496   1.26870   1.28038
 Alpha virt. eigenvalues --    1.30403   1.31002   1.31661   1.34302   1.43853
 Alpha virt. eigenvalues --    1.46713   1.49512   1.50568   1.62124   1.63862
 Alpha virt. eigenvalues --    1.63925   1.65332   1.67315   1.68925   1.70279
 Alpha virt. eigenvalues --    1.71147   1.71494   1.73661   1.74182   1.74875
 Alpha virt. eigenvalues --    1.76641   1.77892   1.77927   1.80084   1.80866
 Alpha virt. eigenvalues --    1.84796   1.89094   1.91607   1.91991   1.93409
 Alpha virt. eigenvalues --    1.93651   1.94841   1.96385   1.97861   2.01405
 Alpha virt. eigenvalues --    2.04581   2.06060   2.08907   2.10127   2.10468
 Alpha virt. eigenvalues --    2.11730   2.15469   2.16669   2.18075   2.22434
 Alpha virt. eigenvalues --    2.23660   2.26946   2.28837   2.30144   2.32507
 Alpha virt. eigenvalues --    2.33495   2.38800   2.43307   2.44000   2.45654
 Alpha virt. eigenvalues --    2.48225   2.52940   2.56811   2.59698   2.61717
 Alpha virt. eigenvalues --    2.62267   2.64265   2.65132   2.71679   2.71680
 Alpha virt. eigenvalues --    2.72362   2.73406   2.76758   2.80777   2.86477
 Alpha virt. eigenvalues --    2.91233   2.93572   2.97430   3.01447   3.08695
 Alpha virt. eigenvalues --    3.12375   3.14020   3.22118   3.40222   3.52106
 Alpha virt. eigenvalues --    3.61252   3.65308
          Condensed to atoms (all electrons):
               1          2          3          4          5          6
     1  O    7.633191   0.700427  -0.138018   0.011904   0.001865  -0.000047
     2  C    0.700427   4.686729   0.154461  -0.058474   0.019336  -0.002449
     3  C   -0.138018   0.154461   5.919991   0.274537   0.087765  -0.142999
     4  C    0.011904  -0.058474   0.274537   5.211102   0.164019   0.121743
     5  C    0.001865   0.019336   0.087765   0.164019   5.174070   0.219149
     6  C   -0.000047  -0.002449  -0.142999   0.121743   0.219149   5.264590
     7  C   -0.000057   0.010219  -0.001888  -0.133822   0.103159   0.265158
     8  C    0.000001   0.000021   0.022372  -0.001871   0.017939  -0.121538
     9  C    0.000000  -0.000091  -0.002298   0.000171  -0.001329   0.017859
    10  C   -0.000005   0.000541   0.017978  -0.000052   0.000130  -0.001743
    11  C   -0.000084  -0.016655  -0.109077   0.016053  -0.002290   0.019684
    12  C    0.003672  -0.061520   0.191408   0.010585  -0.117900   0.004586
    13  H   -0.041726   0.416246  -0.126483   0.015307   0.000011  -0.000097
    14  H    0.025061  -0.016383  -0.081220   0.439214  -0.074071   0.014393
    15  H   -0.000005  -0.000330   0.015418  -0.080233   0.447938  -0.075348
    16  H    0.000000   0.000031  -0.001657   0.014855  -0.077355   0.443001
    17  H   -0.000000   0.000004  -0.000237  -0.000058   0.000881  -0.021309
    18  H    0.000000   0.000000   0.000041  -0.000000   0.000009  -0.000476
    19  H   -0.000000   0.000019  -0.000469   0.000007  -0.000000   0.000030
    20  H   -0.000037   0.006356  -0.035008  -0.000207  -0.000013  -0.000235
               7          8          9         10         11         12
     1  O   -0.000057   0.000001   0.000000  -0.000005  -0.000084   0.003672
     2  C    0.010219   0.000021  -0.000091   0.000541  -0.016655  -0.061520
     3  C   -0.001888   0.022372  -0.002298   0.017978  -0.109077   0.191408
     4  C   -0.133822  -0.001871   0.000171  -0.000052   0.016053   0.010585
     5  C    0.103159   0.017939  -0.001329   0.000130  -0.002290  -0.117900
     6  C    0.265158  -0.121538   0.017859  -0.001743   0.019684   0.004586
     7  C    5.394737   0.273319   0.098728  -0.142623   0.014488   0.156480
     8  C    0.273319   5.213819   0.267445   0.107419  -0.139417   0.013822
     9  C    0.098728   0.267445   5.112539   0.210767   0.097054  -0.131836
    10  C   -0.142623   0.107419   0.210767   5.073501   0.309836   0.087998
    11  C    0.014488  -0.139417   0.097054   0.309836   5.200439   0.269147
    12  C    0.156480   0.013822  -0.131836   0.087998   0.269147   5.468203
    13  H   -0.001582   0.000069  -0.000093   0.001551  -0.000121  -0.018323
    14  H   -0.001715   0.000019  -0.000002   0.000016  -0.000283   0.016806
    15  H    0.015598  -0.000445   0.000009  -0.000000   0.000039  -0.001097
    16  H   -0.069296  -0.021261   0.000825  -0.000052  -0.000269   0.016100
    17  H   -0.072654   0.444819  -0.076454   0.015159  -0.001946   0.016250
    18  H    0.015542  -0.072220   0.439707  -0.075667   0.014979  -0.001091
    19  H   -0.001061   0.014848  -0.077910   0.435099  -0.066120   0.016383
    20  H    0.016370  -0.001895   0.015245  -0.069298   0.438157  -0.057613
              13         14         15         16         17         18
     1  O   -0.041726   0.025061  -0.000005   0.000000  -0.000000   0.000000
     2  C    0.416246  -0.016383  -0.000330   0.000031   0.000004   0.000000
     3  C   -0.126483  -0.081220   0.015418  -0.001657  -0.000237   0.000041
     4  C    0.015307   0.439214  -0.080233   0.014855  -0.000058  -0.000000
     5  C    0.000011  -0.074071   0.447938  -0.077355   0.000881   0.000009
     6  C   -0.000097   0.014393  -0.075348   0.443001  -0.021309  -0.000476
     7  C   -0.001582  -0.001715   0.015598  -0.069296  -0.072654   0.015542
     8  C    0.000069   0.000019  -0.000445  -0.021261   0.444819  -0.072220
     9  C   -0.000093  -0.000002   0.000009   0.000825  -0.076454   0.439707
    10  C    0.001551   0.000016  -0.000000  -0.000052   0.015159  -0.075667
    11  C   -0.000121  -0.000283   0.000039  -0.000269  -0.001946   0.014979
    12  C   -0.018323   0.016806  -0.001097   0.016100   0.016250  -0.001091
    13  H    0.773880   0.002000   0.000007  -0.000000  -0.000000   0.000000
    14  H    0.002000   0.687865  -0.011287  -0.000291  -0.000001   0.000000
    15  H    0.000007  -0.011287   0.711886  -0.013522  -0.000006  -0.000000
    16  H   -0.000000  -0.000291  -0.013522   0.723501   0.006091  -0.000008
    17  H   -0.000000  -0.000001  -0.000006   0.006091   0.728205  -0.013781
    18  H    0.000000   0.000000  -0.000000  -0.000008  -0.013781   0.717624
    19  H    0.000060  -0.000000   0.000000  -0.000001  -0.000330  -0.012634
    20  H    0.000028   0.000019  -0.000000   0.000009   0.000027  -0.000323
              19         20
     1  O   -0.000000  -0.000037
     2  C    0.000019   0.006356
     3  C   -0.000469  -0.035008
     4  C    0.000007  -0.000207
     5  C   -0.000000  -0.000013
     6  C    0.000030  -0.000235
     7  C   -0.001061   0.016370
     8  C    0.014848  -0.001895
     9  C   -0.077910   0.015245
    10  C    0.435099  -0.069298
    11  C   -0.066120   0.438157
    12  C    0.016383  -0.057613
    13  H    0.000060   0.000028
    14  H   -0.000000   0.000019
    15  H    0.000000  -0.000000
    16  H   -0.000001   0.000009
    17  H   -0.000330   0.000027
    18  H   -0.012634  -0.000323
    19  H    0.719527  -0.015265
    20  H   -0.015265   0.730727
 Mulliken charges:
               1
     1  O   -0.196140
     2  C    0.161512
     3  C   -0.044620
     4  C   -0.004780
     5  C    0.036687
     6  C   -0.003954
     7  C    0.060901
     8  C   -0.017263
     9  C    0.029665
    10  C    0.029446
    11  C   -0.043614
    12  C    0.117940
    13  H   -0.020734
    14  H   -0.000139
    15  H   -0.008622
    16  H   -0.020699
    17  H   -0.024660
    18  H   -0.011703
    19  H   -0.012183
    20  H   -0.027041
 Sum of Mulliken charges =  -0.00000
 Mulliken charges with hydrogens summed into heavy atoms:
               1
     1  O   -0.196140
     2  C    0.140778
     3  C   -0.044620
     4  C   -0.004919
     5  C    0.028065
     6  C   -0.024653
     7  C    0.060901
     8  C   -0.041923
     9  C    0.017962
    10  C    0.017263
    11  C   -0.070655
    12  C    0.117940
 Electronic spatial extent (au):  <R**2>=           1960.9554
 Charge=             -0.0000 electrons
 Dipole moment (field-independent basis, Debye):
    X=             -3.2574    Y=              0.9394    Z=              0.0000  Tot=              3.3901
 Quadrupole moment (field-independent basis, Debye-Ang):
   XX=            -74.9752   YY=            -60.3233   ZZ=            -72.3973
   XY=              4.6914   XZ=              0.0000   YZ=             -0.0000
 Traceless Quadrupole moment (field-independent basis, Debye-Ang):
   XX=             -5.7433   YY=              8.9086   ZZ=             -3.1653
   XY=              4.6914   XZ=              0.0000   YZ=             -0.0000
 Octapole moment (field-independent basis, Debye-Ang**2):
  XXX=            -56.3823  YYY=              0.6429  ZZZ=             -0.0000  XYY=             -2.4645
  XXY=             18.8186  XXZ=             -0.0000  XZZ=              9.8333  YZZ=             -3.5203
  YYZ=              0.0001  XYZ=             -0.0000
 Hexadecapole moment (field-independent basis, Debye-Ang**3):
 XXXX=          -1753.0112 YYYY=           -828.0099 ZZZZ=            -76.6680 XXXY=             77.9837
 XXXZ=              0.0004 YYYX=              0.5114 YYYZ=             -0.0000 ZZZX=             -0.0001
 ZZZY=              0.0000 XXYY=           -412.2283 XXZZ=           -299.9177 YYZZ=           -175.9460
 XXYZ=             -0.0001 YYXZ=             -0.0000 ZZXY=            -11.3873
 N-N= 6.124593716057D+02 E-N=-2.381806615103D+03  KE= 4.935356980151D+02
 ******************************Gaussian NBO Version 3.1******************************
             N A T U R A L   A T O M I C   O R B I T A L   A N D
          N A T U R A L   B O N D   O R B I T A L   A N A L Y S I S
 ******************************Gaussian NBO Version 3.1******************************
       /RESON  / : Allow strongly delocalized NBO set

 Analyzing the SCF density

 Job title: 72                                                              

 Storage needed:    131220 in NPA,    174094 in NBO ( 939521936 available)
 GSVD:  LWork=       28480 too small for GESVD, short by         332 words or         332 for optimal perf.


 NATURAL POPULATIONS:  Natural atomic orbital occupancies 
                                                          
   NAO  Atom  No  lang   Type(AO)    Occupancy      Energy
 ----------------------------------------------------------
     1    O    1  S      Cor( 1S)     1.99975     -18.88432
     2    O    1  S      Val( 2S)     1.69559      -0.86369
     3    O    1  S      Ryd( 3S)     0.00170       1.41773
     4    O    1  px     Val( 2p)     1.61323      -0.31517
     5    O    1  px     Ryd( 3p)     0.00082       1.03365
     6    O    1  py     Val( 2p)     1.88003      -0.26492
     7    O    1  py     Ryd( 3p)     0.00334       1.19474
     8    O    1  pz     Val( 2p)     1.33781      -0.24697
     9    O    1  pz     Ryd( 3p)     0.00040       1.02737
    10    O    1  dxy    Ryd( 3d)     0.00152       2.95618
    11    O    1  dxz    Ryd( 3d)     0.00190       2.85852
    12    O    1  dyz    Ryd( 3d)     0.00002       2.64355
    13    O    1  dx2y2  Ryd( 3d)     0.00116       3.25435
    14    O    1  dz2    Ryd( 3d)     0.00035       2.87083

    15    C    2  S      Cor( 1S)     1.99930     -10.16179
    16    C    2  S      Val( 2S)     0.89483      -0.17102
    17    C    2  S      Ryd( 3S)     0.00771       0.52044
    18    C    2  px     Val( 2p)     0.81311       0.00020
    19    C    2  px     Ryd( 3p)     0.01707       0.62544
    20    C    2  py     Val( 2p)     1.08761      -0.05480
    21    C    2  py     Ryd( 3p)     0.00282       0.74894
    22    C    2  pz     Val( 2p)     0.74689      -0.12636
    23    C    2  pz     Ryd( 3p)     0.00091       0.49324
    24    C    2  dxy    Ryd( 3d)     0.00404       2.41040
    25    C    2  dxz    Ryd( 3d)     0.00271       1.94602
    26    C    2  dyz    Ryd( 3d)     0.00029       1.84436
    27    C    2  dx2y2  Ryd( 3d)     0.00187       2.47386
    28    C    2  dz2    Ryd( 3d)     0.00056       2.14522

    29    C    3  S      Cor( 1S)     1.99880     -10.07283
    30    C    3  S      Val( 2S)     0.88125      -0.12449
    31    C    3  S      Ryd( 3S)     0.00223       0.56670
    32    C    3  px     Val( 2p)     1.09182      -0.06908
    33    C    3  px     Ryd( 3p)     0.00544       1.03606
    34    C    3  py     Val( 2p)     1.11412      -0.08625
    35    C    3  py     Ryd( 3p)     0.00532       1.04353
    36    C    3  pz     Val( 2p)     1.04571      -0.11663
    37    C    3  pz     Ryd( 3p)     0.00107       0.62779
    38    C    3  dxy    Ryd( 3d)     0.00086       2.42667
    39    C    3  dxz    Ryd( 3d)     0.00051       1.89815
    40    C    3  dyz    Ryd( 3d)     0.00039       1.88609
    41    C    3  dx2y2  Ryd( 3d)     0.00072       2.43630
    42    C    3  dz2    Ryd( 3d)     0.00041       2.18960

    43    C    4  S      Cor( 1S)     1.99892     -10.07253
    44    C    4  S      Val( 2S)     0.94003      -0.14413
    45    C    4  S      Ryd( 3S)     0.00167       0.56883
    46    C    4  px     Val( 2p)     1.20733      -0.07111
    47    C    4  px     Ryd( 3p)     0.00720       1.04054
    48    C    4  py     Val( 2p)     1.06625      -0.04662
    49    C    4  py     Ryd( 3p)     0.00474       0.67569
    50    C    4  pz     Val( 2p)     0.92583      -0.11332
    51    C    4  pz     Ryd( 3p)     0.00069       0.55242
    52    C    4  dxy    Ryd( 3d)     0.00072       2.43293
    53    C    4  dxz    Ryd( 3d)     0.00036       1.90007
    54    C    4  dyz    Ryd( 3d)     0.00060       1.93253
    55    C    4  dx2y2  Ryd( 3d)     0.00074       2.52203
    56    C    4  dz2    Ryd( 3d)     0.00039       2.21016

    57    C    5  S      Cor( 1S)     1.99893     -10.07430
    58    C    5  S      Val( 2S)     0.94198      -0.14947
    59    C    5  S      Ryd( 3S)     0.00104       0.57247
    60    C    5  px     Val( 2p)     1.09421      -0.05456
    61    C    5  px     Ryd( 3p)     0.00442       0.69634
    62    C    5  py     Val( 2p)     1.17097      -0.06699
    63    C    5  py     Ryd( 3p)     0.00592       0.95222
    64    C    5  pz     Val( 2p)     1.00133      -0.11787
    65    C    5  pz     Ryd( 3p)     0.00095       0.54615
    66    C    5  dxy    Ryd( 3d)     0.00074       2.47303
    67    C    5  dxz    Ryd( 3d)     0.00054       1.92722
    68    C    5  dyz    Ryd( 3d)     0.00039       1.89922
    69    C    5  dx2y2  Ryd( 3d)     0.00075       2.45732
    70    C    5  dz2    Ryd( 3d)     0.00039       2.21912

    71    C    6  S      Cor( 1S)     1.99891     -10.07741
    72    C    6  S      Val( 2S)     0.93477      -0.14826
    73    C    6  S      Ryd( 3S)     0.00162       0.57215
    74    C    6  px     Val( 2p)     1.11889      -0.06294
    75    C    6  px     Ryd( 3p)     0.00485       0.81384
    76    C    6  py     Val( 2p)     1.13751      -0.06261
    77    C    6  py     Ryd( 3p)     0.00529       0.87425
    78    C    6  pz     Val( 2p)     0.95738      -0.11984
    79    C    6  pz     Ryd( 3p)     0.00088       0.54545
    80    C    6  dxy    Ryd( 3d)     0.00079       2.50270
    81    C    6  dxz    Ryd( 3d)     0.00062       1.91961
    82    C    6  dyz    Ryd( 3d)     0.00035       1.90328
    83    C    6  dx2y2  Ryd( 3d)     0.00069       2.44373
    84    C    6  dz2    Ryd( 3d)     0.00040       2.20422

    85    C    7  S      Cor( 1S)     1.99884     -10.07402
    86    C    7  S      Val( 2S)     0.84873      -0.10683
    87    C    7  S      Ryd( 3S)     0.00194       0.57382
    88    C    7  px     Val( 2p)     1.10194      -0.07453
    89    C    7  px     Ryd( 3p)     0.00504       1.08551
    90    C    7  py     Val( 2p)     1.09458      -0.07058
    91    C    7  py     Ryd( 3p)     0.00481       1.06351
    92    C    7  pz     Val( 2p)     1.00415      -0.11341
    93    C    7  pz     Ryd( 3p)     0.00072       0.63130
    94    C    7  dxy    Ryd( 3d)     0.00081       2.45617
    95    C    7  dxz    Ryd( 3d)     0.00062       1.89432
    96    C    7  dyz    Ryd( 3d)     0.00051       1.89719
    97    C    7  dx2y2  Ryd( 3d)     0.00080       2.44276
    98    C    7  dz2    Ryd( 3d)     0.00041       2.19503

    99    C    8  S      Cor( 1S)     1.99891     -10.07139
   100    C    8  S      Val( 2S)     0.93124      -0.14238
   101    C    8  S      Ryd( 3S)     0.00165       0.57020
   102    C    8  px     Val( 2p)     1.09055      -0.05056
   103    C    8  px     Ryd( 3p)     0.00444       0.74889
   104    C    8  py     Val( 2p)     1.16480      -0.06907
   105    C    8  py     Ryd( 3p)     0.00580       0.94212
   106    C    8  pz     Val( 2p)     0.98655      -0.11665
   107    C    8  pz     Ryd( 3p)     0.00095       0.54702
   108    C    8  dxy    Ryd( 3d)     0.00071       2.52444
   109    C    8  dxz    Ryd( 3d)     0.00043       1.91774
   110    C    8  dyz    Ryd( 3d)     0.00051       1.91581
   111    C    8  dx2y2  Ryd( 3d)     0.00073       2.43444
   112    C    8  dz2    Ryd( 3d)     0.00040       2.21090

   113    C    9  S      Cor( 1S)     1.99893     -10.07287
   114    C    9  S      Val( 2S)     0.94332      -0.14927
   115    C    9  S      Ryd( 3S)     0.00112       0.56266
   116    C    9  px     Val( 2p)     1.19253      -0.06887
   117    C    9  px     Ryd( 3p)     0.00622       1.01413
   118    C    9  py     Val( 2p)     1.07108      -0.04964
   119    C    9  py     Ryd( 3p)     0.00407       0.62761
   120    C    9  pz     Val( 2p)     0.99681      -0.11557
   121    C    9  pz     Ryd( 3p)     0.00101       0.54702
   122    C    9  dxy    Ryd( 3d)     0.00071       2.41976
   123    C    9  dxz    Ryd( 3d)     0.00036       1.89963
   124    C    9  dyz    Ryd( 3d)     0.00059       1.92859
   125    C    9  dx2y2  Ryd( 3d)     0.00077       2.50882
   126    C    9  dz2    Ryd( 3d)     0.00039       2.21645

   127    C   10  S      Cor( 1S)     1.99894     -10.07474
   128    C   10  S      Val( 2S)     0.94358      -0.15042
   129    C   10  S      Ryd( 3S)     0.00118       0.56455
   130    C   10  px     Val( 2p)     1.09614      -0.05254
   131    C   10  px     Ryd( 3p)     0.00439       0.69870
   132    C   10  py     Val( 2p)     1.16531      -0.06575
   133    C   10  py     Ryd( 3p)     0.00598       0.94842
   134    C   10  pz     Val( 2p)     0.98598      -0.11590
   135    C   10  pz     Ryd( 3p)     0.00095       0.54742
   136    C   10  dxy    Ryd( 3d)     0.00076       2.47521
   137    C   10  dxz    Ryd( 3d)     0.00060       1.92877
   138    C   10  dyz    Ryd( 3d)     0.00037       1.89655
   139    C   10  dx2y2  Ryd( 3d)     0.00072       2.45369
   140    C   10  dz2    Ryd( 3d)     0.00039       2.21573

   141    C   11  S      Cor( 1S)     1.99892     -10.07116
   142    C   11  S      Val( 2S)     0.92618      -0.14082
   143    C   11  S      Ryd( 3S)     0.00153       0.56091
   144    C   11  px     Val( 2p)     1.11640      -0.06334
   145    C   11  px     Ryd( 3p)     0.00439       0.81814
   146    C   11  py     Val( 2p)     1.14519      -0.05854
   147    C   11  py     Ryd( 3p)     0.00517       0.93403
   148    C   11  pz     Val( 2p)     1.00152      -0.11828
   149    C   11  pz     Ryd( 3p)     0.00086       0.55248
   150    C   11  dxy    Ryd( 3d)     0.00076       2.50635
   151    C   11  dxz    Ryd( 3d)     0.00058       1.92269
   152    C   11  dyz    Ryd( 3d)     0.00033       1.91408
   153    C   11  dx2y2  Ryd( 3d)     0.00067       2.47629
   154    C   11  dz2    Ryd( 3d)     0.00040       2.20973

   155    C   12  S      Cor( 1S)     1.99885     -10.07831
   156    C   12  S      Val( 2S)     0.84262      -0.10344
   157    C   12  S      Ryd( 3S)     0.00200       0.58729
   158    C   12  px     Val( 2p)     1.09493      -0.06992
   159    C   12  px     Ryd( 3p)     0.00447       1.10797
   160    C   12  py     Val( 2p)     1.09924      -0.07256
   161    C   12  py     Ryd( 3p)     0.00497       1.08814
   162    C   12  pz     Val( 2p)     0.98383      -0.11355
   163    C   12  pz     Ryd( 3p)     0.00087       0.64088
   164    C   12  dxy    Ryd( 3d)     0.00079       2.46163
   165    C   12  dxz    Ryd( 3d)     0.00060       1.89516
   166    C   12  dyz    Ryd( 3d)     0.00055       1.89005
   167    C   12  dx2y2  Ryd( 3d)     0.00078       2.42389
   168    C   12  dz2    Ryd( 3d)     0.00042       2.19538

   169    H   13  S      Val( 1S)     0.86980       0.01587
   170    H   13  S      Ryd( 2S)     0.00327       0.40023
   171    H   13  px     Ryd( 2p)     0.00017       1.96469
   172    H   13  py     Ryd( 2p)     0.00084       2.23518
   173    H   13  pz     Ryd( 2p)     0.00004       1.61544

   174    H   14  S      Val( 1S)     0.75201       0.08590
   175    H   14  S      Ryd( 2S)     0.00417       0.34178
   176    H   14  px     Ryd( 2p)     0.00085       2.39051
   177    H   14  py     Ryd( 2p)     0.00010       2.00408
   178    H   14  pz     Ryd( 2p)     0.00014       1.65874

   179    H   15  S      Val( 1S)     0.76832       0.07107
   180    H   15  S      Ryd( 2S)     0.00159       0.31421
   181    H   15  px     Ryd( 2p)     0.00022       2.05477
   182    H   15  py     Ryd( 2p)     0.00068       2.30182
   183    H   15  pz     Ryd( 2p)     0.00016       1.64186

   184    H   16  S      Val( 1S)     0.77279       0.06172
   185    H   16  S      Ryd( 2S)     0.00180       0.32301
   186    H   16  px     Ryd( 2p)     0.00031       2.12230
   187    H   16  py     Ryd( 2p)     0.00059       2.23561
   188    H   16  pz     Ryd( 2p)     0.00017       1.64356

   189    H   17  S      Val( 1S)     0.77370       0.06427
   190    H   17  S      Ryd( 2S)     0.00181       0.32484
   191    H   17  px     Ryd( 2p)     0.00033       2.09638
   192    H   17  py     Ryd( 2p)     0.00057       2.25712
   193    H   17  pz     Ryd( 2p)     0.00018       1.64589

   194    H   18  S      Val( 1S)     0.77066       0.07041
   195    H   18  S      Ryd( 2S)     0.00158       0.31354
   196    H   18  px     Ryd( 2p)     0.00081       2.36765
   197    H   18  py     Ryd( 2p)     0.00009       1.98141
   198    H   18  pz     Ryd( 2p)     0.00017       1.64123

   199    H   19  S      Val( 1S)     0.77119       0.07004
   200    H   19  S      Ryd( 2S)     0.00160       0.31501
   201    H   19  px     Ryd( 2p)     0.00023       2.05500
   202    H   19  py     Ryd( 2p)     0.00067       2.29578
   203    H   19  pz     Ryd( 2p)     0.00017       1.64051

   204    H   20  S      Val( 1S)     0.77523       0.06694
   205    H   20  S      Ryd( 2S)     0.00230       0.37538
   206    H   20  px     Ryd( 2p)     0.00030       2.11575
   207    H   20  py     Ryd( 2p)     0.00062       2.26547
   208    H   20  pz     Ryd( 2p)     0.00019       1.64766

 WARNING:  1 low occupancy (<1.9990e) core orbital  found on  C    3
           1 low occupancy (<1.9990e) core orbital  found on  C    4
           1 low occupancy (<1.9990e) core orbital  found on  C    5
           1 low occupancy (<1.9990e) core orbital  found on  C    6
           1 low occupancy (<1.9990e) core orbital  found on  C    7
           1 low occupancy (<1.9990e) core orbital  found on  C    8
           1 low occupancy (<1.9990e) core orbital  found on  C    9
           1 low occupancy (<1.9990e) core orbital  found on  C   10
           1 low occupancy (<1.9990e) core orbital  found on  C   11
           1 low occupancy (<1.9990e) core orbital  found on  C   12


 Summary of Natural Population Analysis:                  
                                                          
                                       Natural Population 
                Natural  -----------------------------------------------
    Atom  No    Charge         Core      Valence    Rydberg      Total
 -----------------------------------------------------------------------
      O    1   -0.53763      1.99975     6.52666    0.01121     8.53763
      C    2    0.42027      1.99930     3.54244    0.03799     5.57973
      C    3   -0.14865      1.99880     4.13290    0.01695     6.14865
      C    4   -0.15547      1.99892     4.13943    0.01712     6.15547
      C    5   -0.22256      1.99893     4.20849    0.01514     6.22256
      C    6   -0.16294      1.99891     4.14855    0.01548     6.16294
      C    7   -0.06389      1.99884     4.04940    0.01565     6.06389
      C    8   -0.18768      1.99891     4.17314    0.01563     6.18768
      C    9   -0.21790      1.99893     4.20374    0.01523     6.21790
      C   10   -0.20528      1.99894     4.19101    0.01534     6.20528
      C   11   -0.20290      1.99892     4.18929    0.01469     6.20290
      C   12   -0.03492      1.99885     4.02063    0.01544     6.03492
      H   13    0.12588      0.00000     0.86980    0.00432     0.87412
      H   14    0.24273      0.00000     0.75201    0.00526     0.75727
      H   15    0.22902      0.00000     0.76832    0.00266     0.77098
      H   16    0.22434      0.00000     0.77279    0.00287     0.77566
      H   17    0.22341      0.00000     0.77370    0.00289     0.77659
      H   18    0.22668      0.00000     0.77066    0.00266     0.77332
      H   19    0.22614      0.00000     0.77119    0.00267     0.77386
      H   20    0.22136      0.00000     0.77523    0.00341     0.77864
 =======================================================================
   * Total *    0.00000     23.98799    57.77940    0.23261    82.00000

                                 Natural Population      
 --------------------------------------------------------
   Core                      23.98799 ( 99.9500% of  24)
   Valence                   57.77940 ( 99.6196% of  58)
   Natural Minimal Basis     81.76739 ( 99.7163% of  82)
   Natural Rydberg Basis      0.23261 (  0.2837% of  82)
 --------------------------------------------------------

    Atom  No          Natural Electron Configuration
 ----------------------------------------------------------------------------
      O    1      [core]2S( 1.70)2p( 4.83)
      C    2      [core]2S( 0.89)2p( 2.65)3S( 0.01)3p( 0.02)3d( 0.01)
      C    3      [core]2S( 0.88)2p( 3.25)3p( 0.01)
      C    4      [core]2S( 0.94)2p( 3.20)3p( 0.01)
      C    5      [core]2S( 0.94)2p( 3.27)3p( 0.01)
      C    6      [core]2S( 0.93)2p( 3.21)3p( 0.01)
      C    7      [core]2S( 0.85)2p( 3.20)3p( 0.01)
      C    8      [core]2S( 0.93)2p( 3.24)3p( 0.01)
      C    9      [core]2S( 0.94)2p( 3.26)3p( 0.01)
      C   10      [core]2S( 0.94)2p( 3.25)3p( 0.01)
      C   11      [core]2S( 0.93)2p( 3.26)3p( 0.01)
      C   12      [core]2S( 0.84)2p( 3.18)3p( 0.01)
      H   13            1S( 0.87)
      H   14            1S( 0.75)
      H   15            1S( 0.77)
      H   16            1S( 0.77)
      H   17            1S( 0.77)
      H   18            1S( 0.77)
      H   19            1S( 0.77)
      H   20            1S( 0.78)


 NATURAL BOND ORBITAL ANALYSIS:

                       Occupancies       Lewis Structure    Low   High
           Occ.    -------------------  -----------------   occ   occ
  Cycle   Thresh.   Lewis   Non-Lewis     CR  BD  3C  LP    (L)   (NL)   Dev
 =============================================================================
   1(1)    1.90    75.99044   6.00956     12  23   0   6     7      7    0.55
   2(2)    1.90    75.99044   6.00956     12  23   0   6     7      7    0.55
   3(1)    1.80    76.39963   5.60037     12  22   0   7     5      6    0.55
   4(2)    1.80    76.39963   5.60037     12  22   0   7     5      6    0.55
   5(1)    1.70    78.57805   3.42195     12  25   0   4     2      6    0.45
   6(2)    1.70    78.57805   3.42195     12  25   0   4     2      6    0.45
   7(1)    1.60    79.21105   2.78895     12  26   0   3     1      6    0.34
   8(2)    1.60    79.21105   2.78895     12  26   0   3     1      6    0.34
   9(1)    1.50    79.73351   2.26649     12  27   0   2     0      6    0.34
  10(2)    1.50    79.43826   2.56174     12  27   0   2     0      6    0.52
  11(3)    1.50    79.73351   2.26649     12  27   0   2     0      6    0.34
 -----------------------------------------------------------------------------

 Structure accepted: RESONANCE keyword permits strongly delocalized structure

 WARNING:  1 low occupancy (<1.9990e) core orbital  found on  C    3
           1 low occupancy (<1.9990e) core orbital  found on  C    4
           1 low occupancy (<1.9990e) core orbital  found on  C    5
           1 low occupancy (<1.9990e) core orbital  found on  C    6
           1 low occupancy (<1.9990e) core orbital  found on  C    7
           1 low occupancy (<1.9990e) core orbital  found on  C    8
           1 low occupancy (<1.9990e) core orbital  found on  C    9
           1 low occupancy (<1.9990e) core orbital  found on  C   10
           1 low occupancy (<1.9990e) core orbital  found on  C   11
           1 low occupancy (<1.9990e) core orbital  found on  C   12

 --------------------------------------------------------
   Core                     23.98802 ( 99.950% of  24)
   Valence Lewis            55.74548 ( 96.113% of  58)
  ==================       ============================
   Total Lewis              79.73351 ( 97.236% of  82)
  -----------------------------------------------------
   Valence non-Lewis         2.09415 (  2.554% of  82)
   Rydberg non-Lewis         0.17234 (  0.210% of  82)
  ==================       ============================
   Total non-Lewis           2.26649 (  2.764% of  82)
 --------------------------------------------------------


       (Occupancy)   Bond orbital/ Coefficients/ Hybrids
 ---------------------------------------------------------------------------------
     1. (1.99574) BD ( 1) O   1 - C   2  
                ( 66.49%)   0.8154* O   1 s( 43.80%)p 1.28( 56.12%)d 0.00(  0.09%)
                                            0.0000 -0.6612  0.0272  0.7455  0.0225
                                            0.0696  0.0043 -0.0000 -0.0000 -0.0042
                                            0.0000  0.0000 -0.0261  0.0126
                ( 33.51%)   0.5789* C   2 s( 31.07%)p 2.21( 68.68%)d 0.01(  0.25%)
                                           -0.0000 -0.5543  0.0583 -0.8210 -0.0767
                                           -0.0807  0.0200  0.0000  0.0000 -0.0096
                                            0.0000  0.0000 -0.0430  0.0241
     2. (1.97899) BD ( 2) O   1 - C   2  
                ( 65.81%)   0.8112* O   1 s(  0.00%)p 1.00( 99.85%)d 0.00(  0.15%)
                                            0.0000 -0.0000  0.0000  0.0000  0.0000
                                           -0.0000 -0.0000  0.9992  0.0096  0.0000
                                           -0.0380 -0.0029 -0.0000  0.0000
                ( 34.19%)   0.5847* C   2 s(  0.00%)p 1.00( 99.66%)d 0.00(  0.34%)
                                            0.0000  0.0000  0.0000  0.0000 -0.0000
                                           -0.0000  0.0000  0.9978 -0.0306 -0.0000
                                            0.0580  0.0088  0.0000 -0.0000
     3. (1.97866) BD ( 1) C   2 - C   3  
                ( 46.80%)   0.6841* C   2 s( 38.02%)p 1.63( 61.92%)d 0.00(  0.06%)
                                            0.0003  0.6166  0.0046 -0.4777  0.0003
                                            0.6252 -0.0125  0.0000 -0.0000 -0.0207
                                           -0.0000  0.0000 -0.0035 -0.0105
                ( 53.20%)   0.7294* C   3 s( 30.38%)p 2.29( 69.58%)d 0.00(  0.04%)
                                           -0.0000  0.5512  0.0005  0.5069 -0.0003
                                           -0.6624  0.0020 -0.0000  0.0000 -0.0166
                                           -0.0000  0.0000 -0.0037 -0.0111
     4. (1.98730) BD ( 1) C   2 - H  13  
                ( 57.95%)   0.7612* C   2 s( 30.85%)p 2.24( 69.10%)d 0.00(  0.05%)
                                            0.0003 -0.5547 -0.0270  0.2988 -0.0291
                                            0.7752 -0.0029  0.0000  0.0000 -0.0167
                                           -0.0000 -0.0000  0.0135  0.0077
                ( 42.05%)   0.6485* H  13 s( 99.91%)p 0.00(  0.09%)
                                           -0.9995  0.0104 -0.0093 -0.0286 -0.0000
     5. (1.97090) BD ( 1) C   3 - C   4  
                ( 51.10%)   0.7149* C   3 s( 34.87%)p 1.87( 65.09%)d 0.00(  0.04%)
                                           -0.0001  0.5905  0.0069  0.3234  0.0204
                                            0.7388 -0.0024 -0.0000  0.0000  0.0113
                                           -0.0000 -0.0000 -0.0106 -0.0117
                ( 48.90%)   0.6993* C   4 s( 35.67%)p 1.80( 64.28%)d 0.00(  0.05%)
                                            0.0001  0.5972  0.0038 -0.3162  0.0198
                                           -0.7364 -0.0101  0.0000 -0.0000  0.0144
                                           -0.0000 -0.0000 -0.0103 -0.0125
     6. (1.67876) BD ( 2) C   3 - C   4  
                ( 54.32%)   0.7370* C   3 s(  0.00%)p 1.00( 99.98%)d 0.00(  0.02%)
                                            0.0000  0.0000  0.0000  0.0000 -0.0000
                                            0.0000  0.0000  0.9999 -0.0000  0.0000
                                            0.0056  0.0139  0.0000 -0.0000
                ( 45.68%)   0.6759* C   4 s(  0.00%)p 1.00( 99.95%)d 0.00(  0.05%)
                                           -0.0000  0.0000 -0.0000  0.0000 -0.0000
                                           -0.0000  0.0000  0.9997  0.0023 -0.0000
                                           -0.0171 -0.0152 -0.0000  0.0000
     7. (1.96808) BD ( 1) C   3 - C  12  
                ( 49.47%)   0.7034* C   3 s( 34.67%)p 1.88( 65.29%)d 0.00(  0.04%)
                                           -0.0000  0.5888  0.0007 -0.7987  0.0109
                                           -0.1213 -0.0098  0.0000 -0.0000  0.0037
                                           -0.0000  0.0000  0.0155 -0.0124
                ( 50.53%)   0.7108* C  12 s( 33.72%)p 1.96( 66.24%)d 0.00(  0.04%)
                                            0.0000  0.5807  0.0014  0.8110 -0.0098
                                            0.0664 -0.0133  0.0000 -0.0000  0.0030
                                            0.0000 -0.0000  0.0159 -0.0121
     8. (1.97664) BD ( 1) C   4 - C   5  
                ( 50.11%)   0.7079* C   4 s( 35.51%)p 1.81( 64.44%)d 0.00(  0.05%)
                                            0.0001  0.5958  0.0135 -0.4378  0.0299
                                            0.6716  0.0288  0.0000 -0.0000 -0.0172
                                           -0.0000  0.0000 -0.0045 -0.0116
                ( 49.89%)   0.7063* C   5 s( 35.09%)p 1.85( 64.86%)d 0.00(  0.05%)
                                            0.0000  0.5924  0.0062  0.4847  0.0371
                                           -0.6419  0.0157 -0.0000  0.0000 -0.0158
                                           -0.0000  0.0000 -0.0076 -0.0120
     9. (1.97761) BD ( 1) C   4 - H  14  
                ( 62.49%)   0.7905* C   4 s( 28.74%)p 2.48( 71.23%)d 0.00(  0.03%)
                                           -0.0003  0.5359 -0.0137  0.8408 -0.0088
                                            0.0732  0.0033 -0.0000 -0.0000  0.0017
                                           -0.0000 -0.0000  0.0145 -0.0098
                ( 37.51%)   0.6125* H  14 s( 99.90%)p 0.00(  0.10%)
                                            0.9995 -0.0056 -0.0316 -0.0007  0.0000
    10. (1.97811) BD ( 1) C   5 - C   6  
                ( 49.70%)   0.7050* C   5 s( 36.16%)p 1.76( 63.80%)d 0.00(  0.05%)
                                            0.0000  0.6012  0.0098 -0.7963 -0.0151
                                           -0.0464  0.0381  0.0000  0.0000  0.0050
                                           -0.0000 -0.0000  0.0170 -0.0118
                ( 50.30%)   0.7092* C   6 s( 36.65%)p 1.73( 63.30%)d 0.00(  0.04%)
                                            0.0001  0.6052  0.0151  0.7886  0.0073
                                            0.0973  0.0409  0.0000  0.0000  0.0017
                                           -0.0000  0.0000  0.0175 -0.0115
    11. (1.70683) BD ( 2) C   5 - C   6  
                ( 51.52%)   0.7178* C   5 s(  0.00%)p 1.00( 99.95%)d 0.00(  0.05%)
                                           -0.0000 -0.0000 -0.0000  0.0000  0.0000
                                           -0.0000  0.0000  0.9997 -0.0115  0.0000
                                           -0.0185 -0.0125 -0.0000  0.0000
                ( 48.48%)   0.6963* C   6 s(  0.00%)p 1.00( 99.95%)d 0.00(  0.05%)
                                           -0.0000 -0.0000  0.0000  0.0000 -0.0000
                                           -0.0000  0.0000  0.9997 -0.0059 -0.0000
                                            0.0221 -0.0073  0.0000 -0.0000
    12. (1.97988) BD ( 1) C   5 - H  15  
                ( 61.61%)   0.7849* C   5 s( 28.65%)p 2.49( 71.32%)d 0.00(  0.03%)
                                           -0.0003  0.5351 -0.0136  0.3590 -0.0029
                                            0.7644 -0.0070  0.0000 -0.0000  0.0110
                                            0.0000  0.0000 -0.0093 -0.0098
                ( 38.39%)   0.6196* H  15 s( 99.91%)p 0.00(  0.09%)
                                            0.9995 -0.0021 -0.0129 -0.0275 -0.0000
    13. (1.97131) BD ( 1) C   6 - C   7  
                ( 48.63%)   0.6974* C   6 s( 35.09%)p 1.85( 64.87%)d 0.00(  0.05%)
                                            0.0001  0.5923  0.0012 -0.3665 -0.0204
                                           -0.7168  0.0109 -0.0000  0.0000  0.0128
                                            0.0000  0.0000 -0.0122 -0.0127
                ( 51.37%)   0.7167* C   7 s( 33.44%)p 1.99( 66.52%)d 0.00(  0.04%)
                                            0.0000  0.5783  0.0040  0.3520 -0.0201
                                            0.7354  0.0078  0.0000  0.0000  0.0125
                                            0.0000  0.0000 -0.0101 -0.0118
    14. (1.97956) BD ( 1) C   6 - H  16  
                ( 61.38%)   0.7835* C   6 s( 28.16%)p 2.55( 71.81%)d 0.00(  0.03%)
                                           -0.0003  0.5305 -0.0133 -0.4921  0.0105
                                            0.6898  0.0001  0.0000  0.0000 -0.0144
                                           -0.0000  0.0000 -0.0047 -0.0100
                ( 38.62%)   0.6215* H  16 s( 99.91%)p 0.00(  0.09%)
                                            0.9995 -0.0022  0.0166 -0.0254 -0.0000
    15. (1.97077) BD ( 1) C   7 - C   8  
                ( 51.50%)   0.7176* C   7 s( 33.64%)p 1.97( 66.32%)d 0.00(  0.04%)
                                            0.0000  0.5800  0.0038 -0.8112  0.0011
                                           -0.0681  0.0209 -0.0000 -0.0000  0.0025
                                            0.0000  0.0000  0.0157 -0.0117
                ( 48.50%)   0.6964* C   8 s( 34.88%)p 1.87( 65.08%)d 0.00(  0.05%)
                                            0.0001  0.5906  0.0013  0.8014 -0.0025
                                            0.0891  0.0231  0.0000 -0.0000  0.0014
                                            0.0000  0.0000  0.0175 -0.0128
    16. (1.96101) BD ( 1) C   7 - C  12  
                ( 49.86%)   0.7061* C   7 s( 32.81%)p 2.05( 67.15%)d 0.00(  0.04%)
                                           -0.0001  0.5727 -0.0061  0.4663 -0.0072
                                           -0.6738  0.0081 -0.0000 -0.0000 -0.0152
                                           -0.0000  0.0000 -0.0054 -0.0126
                ( 50.14%)   0.7081* C  12 s( 32.50%)p 2.08( 67.46%)d 0.00(  0.04%)
                                           -0.0001  0.5701 -0.0035 -0.4638  0.0045
                                            0.6778 -0.0085 -0.0000 -0.0000 -0.0152
                                           -0.0000 -0.0000 -0.0058 -0.0127
    17. (1.52673) BD ( 2) C   7 - C  12  
                ( 50.95%)   0.7138* C   7 s(  0.00%)p 1.00( 99.99%)d 0.00(  0.01%)
                                            0.0000  0.0000  0.0000 -0.0000  0.0000
                                           -0.0000 -0.0000  0.9998  0.0152  0.0000
                                            0.0070 -0.0085  0.0000 -0.0000
                ( 49.05%)   0.7004* C  12 s(  0.00%)p 1.00( 99.98%)d 0.00(  0.02%)
                                           -0.0000 -0.0000  0.0000 -0.0000  0.0000
                                            0.0000 -0.0000  0.9997  0.0186 -0.0000
                                           -0.0079  0.0100  0.0000  0.0000
    18. (1.97785) BD ( 1) C   8 - C   9  
                ( 50.28%)   0.7091* C   8 s( 36.75%)p 1.72( 63.20%)d 0.00(  0.04%)
                                            0.0001  0.6060  0.0156 -0.3687 -0.0410
                                           -0.7031  0.0067 -0.0000 -0.0000  0.0126
                                            0.0000  0.0000 -0.0120 -0.0115
                ( 49.72%)   0.7051* C   9 s( 36.44%)p 1.74( 63.51%)d 0.00(  0.05%)
                                            0.0000  0.6036  0.0090  0.3234 -0.0299
                                            0.7273  0.0272 -0.0000 -0.0000  0.0149
                                            0.0000  0.0000 -0.0094 -0.0119
    19. (1.73699) BD ( 2) C   8 - C   9  
                ( 49.65%)   0.7046* C   8 s(  0.00%)p 1.00( 99.95%)d 0.00(  0.05%)
                                            0.0000  0.0000  0.0000 -0.0000  0.0000
                                            0.0000 -0.0000  0.9997 -0.0072  0.0000
                                           -0.0009 -0.0226  0.0000  0.0000
                ( 50.35%)   0.7096* C   9 s(  0.00%)p 1.00( 99.95%)d 0.00(  0.05%)
                                           -0.0000  0.0000 -0.0000 -0.0000  0.0000
                                            0.0000 -0.0000  0.9997 -0.0131 -0.0000
                                            0.0174  0.0143 -0.0000  0.0000
    20. (1.97925) BD ( 1) C   8 - H  17  
                ( 61.33%)   0.7831* C   8 s( 28.28%)p 2.54( 71.69%)d 0.00(  0.03%)
                                           -0.0004  0.5316 -0.0139 -0.4698 -0.0044
                                            0.7043 -0.0098 -0.0000 -0.0000 -0.0137
                                            0.0000 -0.0000 -0.0060 -0.0101
                ( 38.67%)   0.6219* H  17 s( 99.91%)p 0.00(  0.09%)
                                            0.9995 -0.0021  0.0178 -0.0244  0.0000
    21. (1.97661) BD ( 1) C   9 - C  10  
                ( 49.99%)   0.7070* C   9 s( 34.89%)p 1.86( 65.07%)d 0.00(  0.04%)
                                            0.0000  0.5906  0.0071  0.4299 -0.0270
                                           -0.6813 -0.0303  0.0000 -0.0000 -0.0167
                                            0.0000 -0.0000 -0.0047 -0.0120
                ( 50.01%)   0.7072* C  10 s( 35.04%)p 1.85( 64.91%)d 0.00(  0.04%)
                                            0.0000  0.5919  0.0069 -0.4769 -0.0379
                                            0.6481 -0.0142 -0.0000 -0.0000 -0.0156
                                            0.0000 -0.0000 -0.0075 -0.0120
    22. (1.97979) BD ( 1) C   9 - H  18  
                ( 61.48%)   0.7841* C   9 s( 28.57%)p 2.50( 71.40%)d 0.00(  0.03%)
                                            0.0003 -0.5344  0.0133  0.8422 -0.0077
                                            0.0686 -0.0008  0.0000  0.0000 -0.0023
                                           -0.0000 -0.0000 -0.0144  0.0098
                ( 38.52%)   0.6207* H  18 s( 99.91%)p 0.00(  0.09%)
                                           -0.9995  0.0019 -0.0303 -0.0021 -0.0000
    23. (1.97744) BD ( 1) C  10 - C  11  
                ( 49.63%)   0.7045* C  10 s( 36.52%)p 1.74( 63.44%)d 0.00(  0.04%)
                                            0.0000  0.6042  0.0091  0.7948  0.0137
                                            0.0330 -0.0373  0.0000  0.0000  0.0041
                                            0.0000  0.0000  0.0170 -0.0118
                ( 50.37%)   0.7097* C  11 s( 36.71%)p 1.72( 63.25%)d 0.00(  0.04%)
                                            0.0001  0.6057  0.0156 -0.7916 -0.0101
                                           -0.0648 -0.0388 -0.0000  0.0000  0.0004
                                            0.0000 -0.0000  0.0172 -0.0116
    24. (1.73575) BD ( 2) C  10 - C  11  
                ( 49.48%)   0.7034* C  10 s(  0.00%)p 1.00( 99.95%)d 0.00(  0.05%)
                                           -0.0000 -0.0000  0.0000 -0.0000  0.0000
                                            0.0000 -0.0000  0.9997 -0.0121  0.0000
                                            0.0200  0.0102 -0.0000  0.0000
                ( 50.52%)   0.7108* C  11 s(  0.00%)p 1.00( 99.95%)d 0.00(  0.05%)
                                           -0.0000 -0.0000 -0.0000 -0.0000  0.0000
                                            0.0000 -0.0000  0.9997 -0.0048 -0.0000
                                           -0.0205  0.0078  0.0000 -0.0000
    25. (1.97978) BD ( 1) C  10 - H  19  
                ( 61.44%)   0.7838* C  10 s( 28.35%)p 2.53( 71.62%)d 0.00(  0.03%)
                                            0.0003 -0.5322  0.0131  0.3727 -0.0038
                                            0.7598 -0.0072 -0.0000  0.0000 -0.0117
                                            0.0000  0.0000  0.0092  0.0098
                ( 38.56%)   0.6210* H  19 s( 99.91%)p 0.00(  0.09%)
                                           -0.9995  0.0019 -0.0133 -0.0273  0.0000
    26. (1.97098) BD ( 1) C  11 - C  12  
                ( 48.53%)   0.6966* C  11 s( 34.75%)p 1.88( 65.20%)d 0.00(  0.05%)
                                            0.0000  0.5895  0.0004  0.3937  0.0169
                                            0.7047 -0.0111 -0.0000  0.0000  0.0139
                                           -0.0000 -0.0000 -0.0107 -0.0128
                ( 51.47%)   0.7174* C  12 s( 33.71%)p 1.97( 66.25%)d 0.00(  0.04%)
                                           -0.0000  0.5806  0.0041 -0.3558  0.0140
                                           -0.7319 -0.0067  0.0000  0.0000  0.0129
                                           -0.0000 -0.0000 -0.0093 -0.0118
    27. (1.97777) BD ( 1) C  11 - H  20  
                ( 61.25%)   0.7827* C  11 s( 28.44%)p 2.52( 71.53%)d 0.00(  0.03%)
                                            0.0003 -0.5331  0.0134 -0.4657  0.0132
                                            0.7059  0.0019 -0.0000 -0.0000  0.0138
                                           -0.0000  0.0000  0.0064  0.0102
                ( 38.75%)   0.6225* H  20 s( 99.91%)p 0.00(  0.09%)
                                           -0.9996  0.0021  0.0139 -0.0262  0.0000
    28. (1.99975) CR ( 1) O   1           s(100.00%)p 0.00(  0.00%)
                                            1.0000 -0.0003 -0.0000 -0.0003 -0.0000
                                           -0.0000 -0.0000  0.0000  0.0000 -0.0000
                                           -0.0000  0.0000  0.0000 -0.0000
    29. (1.99930) CR ( 1) C   2           s(100.00%)p 0.00(  0.00%)
                                            1.0000 -0.0001  0.0000  0.0000  0.0000
                                           -0.0004  0.0000 -0.0000 -0.0000  0.0000
                                           -0.0000 -0.0000 -0.0000  0.0000
    30. (1.99880) CR ( 1) C   3           s(100.00%)
                                            1.0000  0.0001  0.0000  0.0000  0.0000
                                            0.0000 -0.0000 -0.0000  0.0000  0.0000
                                           -0.0000 -0.0000 -0.0000 -0.0000
    31. (1.99892) CR ( 1) C   4           s(100.00%)p 0.00(  0.00%)
                                            1.0000  0.0001 -0.0000  0.0003 -0.0000
                                            0.0000 -0.0000  0.0000  0.0000  0.0000
                                           -0.0000 -0.0000  0.0000 -0.0000
    32. (1.99893) CR ( 1) C   5           s(100.00%)p 0.00(  0.00%)
                                            1.0000  0.0001 -0.0000  0.0001 -0.0000
                                            0.0002 -0.0000  0.0000 -0.0000  0.0000
                                           -0.0000 -0.0000 -0.0000 -0.0000
    33. (1.99892) CR ( 1) C   6           s(100.00%)p 0.00(  0.00%)
                                            1.0000  0.0001 -0.0000 -0.0002  0.0000
                                            0.0003 -0.0000  0.0000 -0.0000 -0.0000
                                            0.0000 -0.0000 -0.0000 -0.0000
    34. (1.99884) CR ( 1) C   7           s(100.00%)p 0.00(  0.00%)
                                            1.0000  0.0001 -0.0000  0.0001 -0.0000
                                           -0.0001  0.0000 -0.0000 -0.0000 -0.0000
                                           -0.0000  0.0000 -0.0000 -0.0000
    35. (1.99891) CR ( 1) C   8           s(100.00%)p 0.00(  0.00%)
                                            1.0000  0.0001 -0.0000 -0.0002  0.0000
                                            0.0003 -0.0000 -0.0000  0.0000 -0.0000
                                            0.0000  0.0000 -0.0000 -0.0000
    36. (1.99893) CR ( 1) C   9           s(100.00%)p 0.00(  0.00%)
                                            1.0000  0.0001 -0.0000 -0.0003  0.0000
                                           -0.0000  0.0000  0.0000 -0.0000  0.0000
                                            0.0000  0.0000  0.0000 -0.0000
    37. (1.99894) CR ( 1) C  10           s(100.00%)p 0.00(  0.00%)
                                            1.0000  0.0001 -0.0000 -0.0001  0.0000
                                           -0.0003  0.0000  0.0000 -0.0000  0.0000
                                            0.0000  0.0000 -0.0000 -0.0000
    38. (1.99893) CR ( 1) C  11           s(100.00%)p 0.00(  0.00%)
                                            1.0000  0.0001 -0.0000  0.0002 -0.0000
                                           -0.0003  0.0000  0.0000 -0.0000 -0.0000
                                           -0.0000  0.0000 -0.0000 -0.0000
    39. (1.99885) CR ( 1) C  12           s(100.00%)
                                            1.0000  0.0001 -0.0000 -0.0000  0.0000
                                            0.0000 -0.0000  0.0000  0.0000 -0.0000
                                           -0.0000  0.0000 -0.0000 -0.0000
    40. (1.98174) LP ( 1) O   1           s( 56.25%)p 0.78( 43.74%)d 0.00(  0.02%)
                                            0.0004  0.7498  0.0158  0.6599 -0.0008
                                            0.0434  0.0002 -0.0000 -0.0000 -0.0008
                                            0.0000 -0.0000 -0.0101  0.0081
    41. (1.88465) LP ( 2) O   1           s(  0.02%)p99.99( 99.90%)d 3.15(  0.08%)
                                           -0.0000  0.0136  0.0076 -0.0811  0.0026
                                            0.9961 -0.0161  0.0000 -0.0000 -0.0274
                                           -0.0000  0.0000  0.0042 -0.0009
    42. (0.00297) RY*( 1) O   1           s(  0.49%)p99.99( 96.79%)d 5.51(  2.72%)
                                            0.0000 -0.0005  0.0703 -0.0003  0.1212
                                           -0.0121 -0.9762 -0.0000 -0.0000  0.1601
                                            0.0000 -0.0000 -0.0392 -0.0039
    43. (0.00037) RY*( 2) O   1           s(  0.00%)p 1.00( 95.12%)d 0.05(  4.88%)
                                            0.0000 -0.0000 -0.0000  0.0000  0.0000
                                            0.0000 -0.0000 -0.0169  0.9751  0.0000
                                           -0.2049  0.0827 -0.0000  0.0000
    44. (0.00018) RY*( 3) O   1           s( 54.15%)p 0.81( 43.94%)d 0.04(  1.92%)
                                           -0.0000  0.0151  0.7357 -0.0337  0.6438
                                           -0.0045  0.1540  0.0000 -0.0000  0.1131
                                           -0.0000  0.0000 -0.0555 -0.0573
    45. (0.00006) RY*( 4) O   1           s( 36.27%)p 1.19( 43.02%)d 0.57( 20.70%)
    46. (0.00000) RY*( 5) O   1           s(  1.94%)p 1.26(  2.45%)d49.40( 95.62%)
    47. (0.00000) RY*( 6) O   1           s(  0.00%)p 1.00(  4.37%)d21.88( 95.63%)
    48. (0.00000) RY*( 7) O   1           s(  0.00%)p 1.00(  0.66%)d99.99( 99.34%)
    49. (0.00001) RY*( 8) O   1           s(  6.69%)p 2.09( 14.00%)d11.86( 79.31%)
    50. (0.00001) RY*( 9) O   1           s(  0.40%)p 0.12(  0.05%)d99.99( 99.55%)
    51. (0.01420) RY*( 1) C   2           s( 15.27%)p 5.52( 84.27%)d 0.03(  0.46%)
                                            0.0000  0.0581  0.3864  0.0712 -0.9105
                                           -0.0088 -0.0930 -0.0000  0.0000 -0.0596
                                           -0.0000  0.0000  0.0305  0.0087
    52. (0.00654) RY*( 2) C   2           s( 34.69%)p 0.21(  7.44%)d 1.67( 57.86%)
                                           -0.0000 -0.0053  0.5890  0.0192  0.2132
                                            0.0357 -0.1653  0.0000 -0.0000  0.7377
                                            0.0000 -0.0000 -0.1853  0.0075
    53. (0.00240) RY*( 3) C   2           s(  4.72%)p18.21( 86.04%)d 1.95(  9.24%)
                                           -0.0000  0.0242  0.2160  0.0368 -0.0061
                                            0.0183  0.9266 -0.0000  0.0000 -0.0405
                                           -0.0000  0.0000 -0.3011  0.0073
    54. (0.00198) RY*( 4) C   2           s(  0.00%)p 1.00( 26.15%)d 2.82( 73.85%)
                                            0.0000  0.0000 -0.0000 -0.0000 -0.0000
                                            0.0000  0.0000 -0.0600 -0.5079  0.0000
                                            0.8084 -0.2914  0.0000 -0.0000
    55. (0.00073) RY*( 5) C   2           s( 43.78%)p 0.32( 14.15%)d 0.96( 42.06%)
                                            0.0000 -0.0121  0.6616  0.0235  0.3428
                                            0.0018 -0.1532 -0.0000 -0.0000 -0.6414
                                            0.0000  0.0000  0.0854  0.0443
    56. (0.00008) RY*( 6) C   2           s(  0.00%)p 1.00( 70.20%)d 0.42( 29.80%)
    57. (0.00004) RY*( 7) C   2           s(  1.46%)p 5.69(  8.30%)d61.86( 90.24%)
    58. (0.00001) RY*( 8) C   2           s(  0.00%)p 1.00(  3.99%)d24.05( 96.01%)
    59. (0.00002) RY*( 9) C   2           s(  0.14%)p 0.62(  0.08%)d99.99( 99.78%)
    60. (0.00581) RY*( 1) C   3           s(  1.84%)p50.49( 92.77%)d 2.93(  5.39%)
                                            0.0000  0.0137  0.1348 -0.0113 -0.5453
                                            0.0117  0.7938 -0.0000 -0.0000 -0.2064
                                            0.0000  0.0000 -0.1045 -0.0200
    61. (0.00509) RY*( 2) C   3           s(  4.92%)p18.80( 92.57%)d 0.51(  2.50%)
                                            0.0000  0.0099  0.2217  0.0014 -0.7830
                                            0.0059 -0.5591  0.0000  0.0000  0.1179
                                           -0.0000 -0.0000 -0.1054 -0.0061
    62. (0.00201) RY*( 3) C   3           s( 92.04%)p 0.06(  5.78%)d 0.02(  2.18%)
                                           -0.0000 -0.0094  0.9594  0.0012  0.2383
                                           -0.0076  0.0306 -0.0000  0.0000  0.0464
                                            0.0000  0.0000  0.1377 -0.0255
    63. (0.00116) RY*( 4) C   3           s(  0.00%)p 1.00( 84.88%)d 0.18( 15.12%)
                                           -0.0000 -0.0000 -0.0000 -0.0000  0.0000
                                           -0.0000  0.0000  0.0051  0.9213 -0.0000
                                           -0.3010 -0.2462 -0.0000  0.0000
    64. (0.00057) RY*( 5) C   3           s(  0.00%)p 1.00( 14.87%)d 5.73( 85.13%)
                                            0.0000 -0.0000 -0.0000 -0.0000  0.0000
                                           -0.0000  0.0000 -0.0110  0.3854  0.0000
                                            0.7909  0.4751 -0.0000 -0.0000
    65. (0.00024) RY*( 6) C   3           s(  0.00%)p 1.00(  0.28%)d99.99( 99.72%)
                                            0.0000 -0.0000  0.0000 -0.0000  0.0000
                                            0.0000 -0.0000 -0.0088  0.0517 -0.0000
                                           -0.5327  0.8447 -0.0000  0.0000
    66. (0.00021) RY*( 7) C   3           s(  1.12%)p 3.93(  4.40%)d84.54( 94.49%)
                                           -0.0000 -0.0046  0.1056 -0.0176  0.1757
                                           -0.0027 -0.1129  0.0000 -0.0000 -0.3708
                                            0.0000 -0.0000 -0.8976 -0.0411
    67. (0.00010) RY*( 8) C   3           s(  0.00%)p 1.00(  4.51%)d21.18( 95.49%)
                                            0.0000 -0.0006  0.0043  0.0015 -0.0375
                                            0.0199 -0.2080 -0.0000 -0.0000 -0.8963
                                            0.0000  0.0000  0.3884  0.0255
    68. (0.00003) RY*( 9) C   3           s(  0.15%)p 0.13(  0.02%)d99.99( 99.83%)
    69. (0.00721) RY*( 1) C   4           s(  2.41%)p38.92( 93.76%)d 1.59(  3.84%)
                                            0.0000 -0.0173  0.1542  0.0273  0.8813
                                            0.0054 -0.4001  0.0000 -0.0000 -0.0628
                                            0.0000  0.0000 -0.1851  0.0127
    70. (0.00362) RY*( 2) C   4           s(  5.10%)p18.04( 92.05%)d 0.56(  2.84%)
                                           -0.0000  0.0201  0.2250 -0.0146 -0.4086
                                            0.0217 -0.8677  0.0000 -0.0000 -0.0845
                                           -0.0000  0.0000  0.1406 -0.0394
    71. (0.00102) RY*( 3) C   4           s( 90.39%)p 0.08(  7.50%)d 0.02(  2.11%)
                                            0.0000 -0.0062  0.9507  0.0197 -0.0715
                                           -0.0110  0.2634  0.0000  0.0000  0.0012
                                           -0.0000  0.0000 -0.1207 -0.0808
    72. (0.00077) RY*( 4) C   4           s(  0.00%)p 1.00( 65.94%)d 0.52( 34.06%)
                                            0.0000  0.0000  0.0000  0.0000 -0.0000
                                            0.0000  0.0000 -0.0119  0.8120 -0.0000
                                           -0.0775 -0.5784 -0.0000 -0.0000
    73. (0.00067) RY*( 5) C   4           s(  0.00%)p 1.00( 29.23%)d 2.42( 70.77%)
                                           -0.0000  0.0000 -0.0000 -0.0000  0.0000
                                            0.0000 -0.0000  0.0061  0.5406  0.0000
                                           -0.2737  0.7955  0.0000  0.0000
    74. (0.00014) RY*( 6) C   4           s(  0.01%)p 1.00(  1.62%)d60.68( 98.37%)
                                            0.0000 -0.0027  0.0068  0.0015  0.0407
                                           -0.0260  0.1178 -0.0000  0.0000 -0.9543
                                           -0.0000  0.0000  0.2699  0.0154
    75. (0.00006) RY*( 7) C   4           s(  1.91%)p 2.19(  4.19%)d49.14( 93.90%)
    76. (0.00000) RY*( 8) C   4           s(  0.00%)p 1.00(  4.88%)d19.50( 95.12%)
    77. (0.00001) RY*( 9) C   4           s(  0.26%)p 3.49(  0.92%)d99.99( 98.81%)
    78. (0.00533) RY*( 1) C   5           s(  0.23%)p99.99( 92.55%)d31.69(  7.22%)
                                            0.0000 -0.0292  0.0378  0.0137  0.3767
                                            0.0296  0.8846  0.0000  0.0000 -0.2068
                                           -0.0000 -0.0000  0.1684  0.0327
    79. (0.00275) RY*( 2) C   5           s(  0.10%)p99.99( 98.54%)d13.73(  1.36%)
                                            0.0000 -0.0008  0.0315  0.0342 -0.9123
                                           -0.0150  0.3894 -0.0000  0.0000 -0.0679
                                            0.0000 -0.0000 -0.0950 -0.0019
    80. (0.00082) RY*( 3) C   5           s(  0.00%)p 1.00( 83.45%)d 0.20( 16.55%)
                                           -0.0000 -0.0000 -0.0000 -0.0000  0.0000
                                            0.0000 -0.0000  0.0103  0.9135 -0.0000
                                            0.2210 -0.3415 -0.0000 -0.0000
    81. (0.00074) RY*( 4) C   5           s( 91.74%)p 0.01(  1.12%)d 0.08(  7.14%)
                                            0.0000 -0.0013  0.9578  0.0100 -0.0185
                                            0.0155 -0.1027  0.0000 -0.0000 -0.1570
                                            0.0000 -0.0000  0.1899 -0.1035
    82. (0.00056) RY*( 5) C   5           s(  0.00%)p 1.00( 11.61%)d 7.61( 88.39%)
                                           -0.0000  0.0000 -0.0000 -0.0000 -0.0000
                                           -0.0000  0.0000  0.0080 -0.3406  0.0000
                                            0.8746 -0.3448 -0.0000 -0.0000
    83. (0.00014) RY*( 6) C   5           s(  0.06%)p24.20(  1.43%)d99.99( 98.51%)
                                           -0.0000 -0.0007  0.0243 -0.0244  0.1012
                                            0.0120 -0.0574  0.0000 -0.0000 -0.6653
                                            0.0000  0.0000 -0.7330 -0.0726
    84. (0.00004) RY*( 7) C   5           s(  7.93%)p 0.59(  4.64%)d11.03( 87.43%)
    85. (0.00000) RY*( 8) C   5           s(  0.00%)p 1.00(  4.99%)d19.06( 95.01%)
    86. (0.00000) RY*( 9) C   5           s(  0.05%)p35.42(  1.74%)d99.99( 98.21%)
    87. (0.00597) RY*( 1) C   6           s(  1.62%)p57.13( 92.43%)d 3.68(  5.95%)
                                            0.0000 -0.0208  0.1255 -0.0159 -0.7502
                                            0.0239  0.6005  0.0000 -0.0000  0.2246
                                            0.0000 -0.0000  0.0937  0.0171
    88. (0.00285) RY*( 2) C   6           s(  6.17%)p14.73( 90.94%)d 0.47(  2.88%)
                                           -0.0000  0.0210  0.2476  0.0193 -0.5794
                                            0.0096 -0.7572 -0.0000 -0.0000 -0.0990
                                            0.0000  0.0000  0.1321 -0.0394
    89. (0.00101) RY*( 3) C   6           s( 91.15%)p 0.09(  7.90%)d 0.01(  0.95%)
                                            0.0000 -0.0067  0.9547 -0.0220  0.2604
                                            0.0042  0.1031  0.0000  0.0000  0.0710
                                           -0.0000 -0.0000 -0.0186 -0.0645
    90. (0.00096) RY*( 4) C   6           s(  0.00%)p 1.00( 69.31%)d 0.44( 30.69%)
                                            0.0000  0.0000 -0.0000  0.0000 -0.0000
                                           -0.0000 -0.0000  0.0104  0.8325  0.0000
                                           -0.3803 -0.4028 -0.0000  0.0000
    91. (0.00058) RY*( 5) C   6           s(  0.00%)p 1.00( 27.44%)d 2.64( 72.56%)
                                           -0.0000 -0.0000  0.0000  0.0000 -0.0000
                                            0.0000 -0.0000 -0.0115  0.5237 -0.0000
                                            0.7775  0.3479  0.0000  0.0000
    92. (0.00012) RY*( 6) C   6           s(  0.20%)p18.54(  3.67%)d99.99( 96.13%)
                                           -0.0000 -0.0028  0.0444 -0.0178  0.0370
                                           -0.0179  0.1862 -0.0000  0.0000 -0.6926
                                           -0.0000 -0.0000  0.6771  0.1523
    93. (0.00004) RY*( 7) C   6           s(  0.82%)p 4.19(  3.46%)d99.99( 95.72%)
    94. (0.00001) RY*( 8) C   6           s(  0.00%)p 1.00(  3.30%)d29.27( 96.70%)
    95. (0.00001) RY*( 9) C   6           s(  0.13%)p12.26(  1.63%)d99.99( 98.24%)
    96. (0.00552) RY*( 1) C   7           s(  0.42%)p99.99( 93.84%)d13.60(  5.73%)
                                            0.0000  0.0023  0.0649 -0.0182 -0.7336
                                           -0.0116 -0.6323 -0.0000  0.0000  0.1067
                                            0.0000  0.0000 -0.2143 -0.0038
    97. (0.00452) RY*( 2) C   7           s( 14.25%)p 5.71( 81.31%)d 0.31(  4.44%)
                                            0.0000  0.0219  0.3768  0.0043  0.6057
                                           -0.0002 -0.6680 -0.0000 -0.0000  0.1782
                                            0.0000 -0.0000  0.1010 -0.0492
    98. (0.00143) RY*( 3) C   7           s( 84.45%)p 0.15( 12.63%)d 0.03(  2.92%)
                                            0.0000 -0.0111  0.9189  0.0033 -0.1848
                                           -0.0051  0.3035 -0.0000  0.0000 -0.1538
                                            0.0000 -0.0000 -0.0604 -0.0437
    99. (0.00076) RY*( 4) C   7           s(  0.00%)p 1.00( 46.99%)d 1.13( 53.01%)
                                            0.0000  0.0000 -0.0000  0.0000  0.0000
                                            0.0000 -0.0000 -0.0182  0.6853  0.0000
                                            0.5741 -0.4478 -0.0000  0.0000
   100. (0.00065) RY*( 5) C   7           s(  0.00%)p 1.00(  5.64%)d16.72( 94.36%)
                                           -0.0000 -0.0000  0.0000  0.0000 -0.0000
                                           -0.0000  0.0000  0.0035 -0.2376  0.0000
                                            0.7577  0.6078 -0.0000  0.0000
   101. (0.00047) RY*( 6) C   7           s(  0.00%)p 1.00( 47.38%)d 1.11( 52.62%)
                                            0.0000 -0.0000 -0.0000 -0.0000  0.0000
                                            0.0000 -0.0000 -0.0027  0.6883 -0.0000
                                           -0.3102  0.6558  0.0000 -0.0000
   102. (0.00021) RY*( 7) C   7           s(  0.67%)p 9.24(  6.15%)d99.99( 93.19%)
                                            0.0000 -0.0046  0.0815  0.0115 -0.1360
                                           -0.0175  0.2063 -0.0000  0.0000  0.9027
                                           -0.0000 -0.0000  0.3290  0.0932
   103. (0.00011) RY*( 8) C   7           s(  0.00%)p 1.00(  5.81%)d16.21( 94.19%)
                                           -0.0000 -0.0004  0.0066  0.0119 -0.2020
                                            0.0087 -0.1307 -0.0000  0.0000 -0.3334
                                            0.0000 -0.0000  0.9114  0.0013
   104. (0.00002) RY*( 9) C   7           s(  0.32%)p 0.85(  0.27%)d99.99( 99.42%)
   105. (0.00603) RY*( 1) C   8           s(  1.89%)p48.82( 92.39%)d 3.02(  5.72%)
                                            0.0000 -0.0200  0.1361 -0.0171 -0.2868
                                            0.0227  0.9170 -0.0000 -0.0000  0.2263
                                            0.0000  0.0000  0.0754  0.0170
   106. (0.00287) RY*( 2) C   8           s(  5.38%)p17.06( 91.77%)d 0.53(  2.85%)
                                           -0.0000  0.0216  0.2309 -0.0164  0.9199
                                           -0.0151  0.2664 -0.0000  0.0000  0.0075
                                           -0.0000 -0.0000 -0.1641 -0.0388
   107. (0.00102) RY*( 3) C   8           s(  0.00%)p 1.00( 75.03%)d 0.33( 24.97%)
                                            0.0000 -0.0000  0.0003  0.0000 -0.0001
                                            0.0000 -0.0001 -0.0106 -0.8662  0.0000
                                           -0.4694 -0.1713  0.0000 -0.0000
   108. (0.00100) RY*( 4) C   8           s( 91.57%)p 0.08(  7.38%)d 0.01(  1.05%)
                                            0.0000 -0.0063  0.9569  0.0036 -0.1701
                                            0.0225 -0.2107  0.0000  0.0003  0.0433
                                            0.0002  0.0001  0.0654 -0.0660
   109. (0.00054) RY*( 5) C   8           s(  0.00%)p 1.00( 21.56%)d 3.64( 78.44%)
                                           -0.0000 -0.0000  0.0000 -0.0000  0.0000
                                            0.0000 -0.0000  0.0113 -0.4641 -0.0000
                                            0.6284  0.6241 -0.0000  0.0000
   110. (0.00012) RY*( 6) C   8           s(  0.28%)p12.98(  3.61%)d99.99( 96.11%)
                                           -0.0000 -0.0029  0.0527  0.0231 -0.1862
                                            0.0104  0.0289  0.0000 -0.0000 -0.0738
                                           -0.0000  0.0000 -0.9656  0.1522
   111. (0.00004) RY*( 7) C   8           s(  0.86%)p 3.71(  3.20%)d99.99( 95.94%)
   112. (0.00001) RY*( 8) C   8           s(  0.00%)p 1.00(  3.46%)d27.88( 96.54%)
   113. (0.00001) RY*( 9) C   8           s(  0.12%)p14.32(  1.67%)d99.99( 98.21%)
   114. (0.00535) RY*( 1) C   9           s(  0.09%)p99.99( 92.85%)d81.00(  7.06%)
                                           -0.0000  0.0283  0.0082  0.0315  0.9624
                                            0.0025  0.0355  0.0000  0.0000  0.0471
                                            0.0000  0.0000  0.2595 -0.0324
   115. (0.00267) RY*( 2) C   9           s(  0.09%)p99.99( 98.54%)d16.13(  1.37%)
                                            0.0000 -0.0002  0.0292  0.0033 -0.0386
                                           -0.0377  0.9912  0.0000 -0.0000 -0.1139
                                            0.0000  0.0000  0.0268 -0.0044
   116. (0.00092) RY*( 3) C   9           s(  0.00%)p 1.00( 73.41%)d 0.36( 26.59%)
                                           -0.0000  0.0000  0.0000 -0.0000 -0.0000
                                           -0.0000  0.0000  0.0138  0.8567  0.0000
                                            0.2315 -0.4607 -0.0000  0.0000
   117. (0.00083) RY*( 4) C   9           s( 93.74%)p 0.00(  0.36%)d 0.06(  5.90%)
                                            0.0000 -0.0029  0.9682 -0.0194  0.0514
                                           -0.0016 -0.0248 -0.0000 -0.0000 -0.0334
                                           -0.0000  0.0000 -0.2210 -0.0952
   118. (0.00053) RY*( 5) C   9           s(  0.00%)p 1.00( 21.71%)d 3.61( 78.29%)
                                            0.0000  0.0000 -0.0000  0.0000 -0.0000
                                            0.0000  0.0000 -0.0072  0.4659 -0.0000
                                            0.0360  0.8841 -0.0000 -0.0000
   119. (0.00014) RY*( 6) C   9           s(  0.01%)p99.99(  1.42%)d99.99( 98.57%)
                                            0.0000 -0.0001  0.0103  0.0019 -0.0146
                                           -0.0271  0.1149  0.0000 -0.0000  0.9829
                                           -0.0000  0.0000 -0.1356  0.0361
   120. (0.00005) RY*( 7) C   9           s(  6.12%)p 0.80(  4.88%)d14.54( 88.99%)
   121. (0.00000) RY*( 8) C   9           s(  0.00%)p 1.00(  4.93%)d19.29( 95.07%)
   122. (0.00000) RY*( 9) C   9           s(  0.06%)p33.57(  1.96%)d99.99( 97.98%)
   123. (0.00549) RY*( 1) C  10           s(  0.08%)p99.99( 93.14%)d82.89(  6.77%)
                                           -0.0000  0.0283  0.0037  0.0140  0.3808
                                            0.0287  0.8863 -0.0000 -0.0000  0.2092
                                           -0.0000 -0.0000 -0.1517 -0.0310
   124. (0.00269) RY*( 2) C  10           s(  0.51%)p99.99( 98.10%)d 2.74(  1.39%)
                                            0.0000  0.0002  0.0712 -0.0333  0.9085
                                            0.0163 -0.3928 -0.0000  0.0000 -0.0635
                                           -0.0000  0.0000 -0.0991 -0.0059
   125. (0.00090) RY*( 3) C  10           s( 94.03%)p 0.01(  0.76%)d 0.06(  5.21%)
                                            0.0000 -0.0031  0.9697 -0.0069 -0.0435
                                           -0.0179  0.0729  0.0000 -0.0000 -0.1689
                                           -0.0000  0.0000  0.1216 -0.0937
   126. (0.00091) RY*( 4) C  10           s(  0.00%)p 1.00( 66.73%)d 0.50( 33.27%)
                                           -0.0000  0.0000 -0.0000  0.0000 -0.0000
                                           -0.0000  0.0000  0.0138  0.8167 -0.0000
                                           -0.4043  0.4115 -0.0000 -0.0000
   127. (0.00056) RY*( 5) C  10           s(  0.00%)p 1.00( 28.25%)d 2.54( 71.75%)
                                            0.0000 -0.0000  0.0000  0.0000 -0.0000
                                           -0.0000  0.0000 -0.0070  0.5315  0.0000
                                            0.8048 -0.2640 -0.0000  0.0000
   128. (0.00014) RY*( 6) C  10           s(  0.04%)p34.84(  1.40%)d99.99( 98.55%)
                                            0.0000  0.0004  0.0201 -0.0244  0.1036
                                            0.0110 -0.0510 -0.0000  0.0000  0.6047
                                            0.0000  0.0000  0.7858  0.0493
   129. (0.00005) RY*( 7) C  10           s(  5.39%)p 0.88(  4.74%)d16.69( 89.88%)
   130. (0.00000) RY*( 8) C  10           s(  0.00%)p 1.00(  5.07%)d18.72( 94.93%)
   131. (0.00000) RY*( 9) C  10           s(  0.05%)p38.20(  1.87%)d99.99( 98.08%)
   132. (0.00533) RY*( 1) C  11           s(  0.95%)p97.67( 93.13%)d 6.20(  5.91%)
                                            0.0000 -0.0186  0.0959  0.0151  0.6996
                                           -0.0227 -0.6642  0.0000  0.0000  0.2216
                                           -0.0000  0.0000  0.0978  0.0216
   133. (0.00295) RY*( 2) C  11           s(  4.19%)p22.47( 94.03%)d 0.43(  1.78%)
                                           -0.0000  0.0230  0.2033 -0.0182  0.6625
                                           -0.0113  0.7078 -0.0000 -0.0000 -0.0930
                                            0.0000 -0.0000  0.0911 -0.0301
   134. (0.00096) RY*( 3) C  11           s( 93.43%)p 0.05(  5.03%)d 0.02(  1.54%)
                                            0.0000 -0.0065  0.9666  0.0205 -0.2148
                                           -0.0061 -0.0610  0.0000  0.0001  0.0976
                                            0.0001  0.0001 -0.0380 -0.0662
   135. (0.00093) RY*( 4) C  11           s(  0.00%)p 1.00( 75.89%)d 0.32( 24.11%)
                                           -0.0000 -0.0000  0.0001  0.0000 -0.0000
                                           -0.0000 -0.0000 -0.0077 -0.8711  0.0000
                                           -0.3149 -0.3767 -0.0000 -0.0000
   136. (0.00054) RY*( 5) C  11           s(  0.00%)p 1.00( 20.40%)d 3.90( 79.60%)
                                            0.0000  0.0000 -0.0000 -0.0000 -0.0000
                                            0.0000 -0.0000  0.0117 -0.4515  0.0000
                                            0.8152  0.3625 -0.0000  0.0000
   137. (0.00012) RY*( 6) C  11           s(  0.51%)p 4.36(  2.24%)d99.99( 97.25%)
                                            0.0000 -0.0027  0.0715  0.0212 -0.0672
                                            0.0149 -0.1310 -0.0000  0.0000 -0.5724
                                            0.0000  0.0000  0.7984  0.0862
   138. (0.00007) RY*( 7) C  11           s(  0.82%)p 5.56(  4.55%)d99.99( 94.63%)
   139. (0.00001) RY*( 8) C  11           s(  0.00%)p 1.00(  3.75%)d25.64( 96.25%)
   140. (0.00001) RY*( 9) C  11           s(  0.19%)p 5.42(  1.05%)d99.99( 98.76%)
   141. (0.00515) RY*( 1) C  12           s(  3.75%)p24.24( 90.99%)d 1.40(  5.26%)
                                            0.0000  0.0146  0.1932  0.0057  0.0599
                                            0.0076  0.9519  0.0000 -0.0000  0.2065
                                           -0.0000 -0.0000 -0.0971 -0.0229
   142. (0.00467) RY*( 2) C  12           s(  5.73%)p15.44( 88.49%)d 1.01(  5.78%)
                                           -0.0000  0.0042  0.2394 -0.0190 -0.9403
                                           -0.0055  0.0171  0.0000 -0.0000  0.0755
                                            0.0000  0.0000  0.2276 -0.0173
   143. (0.00168) RY*( 3) C  12           s( 90.21%)p 0.10(  8.59%)d 0.01(  1.20%)
                                            0.0000 -0.0063  0.9498  0.0027  0.2184
                                            0.0049 -0.1954  0.0000 -0.0000 -0.0828
                                           -0.0000 -0.0000 -0.0572 -0.0428
   144. (0.00080) RY*( 4) C  12           s(  0.00%)p 1.00( 52.12%)d 0.92( 47.88%)
                                            0.0000  0.0000  0.0000 -0.0000 -0.0000
                                           -0.0000 -0.0000 -0.0183  0.7217 -0.0000
                                            0.2160  0.6574 -0.0000 -0.0000
   145. (0.00063) RY*( 5) C  12           s(  0.00%)p 1.00(  4.16%)d23.04( 95.84%)
                                           -0.0000 -0.0000 -0.0000 -0.0000  0.0000
                                           -0.0000  0.0000  0.0124 -0.2036 -0.0000
                                            0.9742 -0.0963 -0.0000 -0.0000
   146. (0.00053) RY*( 6) C  12           s(  0.00%)p 1.00( 43.74%)d 1.29( 56.26%)
                                           -0.0000 -0.0000 -0.0000  0.0000  0.0000
                                           -0.0000 -0.0000  0.0043 -0.6613  0.0000
                                           -0.0644  0.7473 -0.0000 -0.0000
   147. (0.00015) RY*( 7) C  12           s(  0.09%)p65.11(  6.08%)d99.99( 93.83%)
                                            0.0000 -0.0028  0.0304 -0.0132  0.2228
                                            0.0129 -0.1038 -0.0000  0.0000  0.7028
                                            0.0000  0.0000  0.6654  0.0390
   148. (0.00009) RY*( 8) C  12           s(  0.00%)p 1.00(  5.83%)d16.15( 94.17%)
   149. (0.00002) RY*( 9) C  12           s(  0.28%)p 0.27(  0.08%)d99.99( 99.65%)
   150. (0.00337) RY*( 1) H  13           s( 99.79%)p 0.00(  0.21%)
                                            0.0091  0.9989  0.0266  0.0372  0.0000
   151. (0.00010) RY*( 2) H  13           s(  0.17%)p99.99( 99.83%)
   152. (0.00007) RY*( 3) H  13           s(  0.13%)p99.99( 99.87%)
   153. (0.00004) RY*( 4) H  13           s(  0.00%)p 1.00(100.00%)
   154. (0.00421) RY*( 1) H  14           s( 99.53%)p 0.00(  0.47%)
                                            0.0072  0.9976  0.0516 -0.0454  0.0000
   155. (0.00014) RY*( 2) H  14           s(  0.00%)p 1.00(100.00%)
                                           -0.0000 -0.0000  0.0000  0.0000  1.0000
   156. (0.00009) RY*( 3) H  14           s(  0.31%)p99.99( 99.69%)
   157. (0.00007) RY*( 4) H  14           s(  0.26%)p99.99( 99.74%)
   158. (0.00161) RY*( 1) H  15           s( 99.23%)p 0.01(  0.77%)
                                            0.0048  0.9961  0.0370  0.0797 -0.0000
   159. (0.00016) RY*( 2) H  15           s(  0.00%)p 1.00(100.00%)
                                            0.0000  0.0000  0.0000 -0.0000  1.0000
   160. (0.00009) RY*( 3) H  15           s(  0.02%)p99.99( 99.98%)
   161. (0.00006) RY*( 4) H  15           s(  0.85%)p99.99( 99.15%)
   162. (0.00182) RY*( 1) H  16           s( 99.38%)p 0.01(  0.62%)
                                            0.0045  0.9969 -0.0602  0.0510 -0.0000
   163. (0.00017) RY*( 2) H  16           s(  0.00%)p 1.00(100.00%)
                                            0.0000  0.0000  0.0000 -0.0000  1.0000
   164. (0.00009) RY*( 3) H  16           s(  0.11%)p99.99( 99.89%)
   165. (0.00006) RY*( 4) H  16           s(  0.60%)p99.99( 99.40%)
   166. (0.00182) RY*( 1) H  17           s( 99.34%)p 0.01(  0.66%)
                                            0.0045  0.9967 -0.0257  0.0770 -0.0000
   167. (0.00018) RY*( 2) H  17           s(  0.00%)p 1.00(100.00%)
                                            0.0000 -0.0000 -0.0000 -0.0000  1.0000
   168. (0.00009) RY*( 3) H  17           s(  0.14%)p99.99( 99.86%)
   169. (0.00006) RY*( 4) H  17           s(  0.61%)p99.99( 99.39%)
   170. (0.00160) RY*( 1) H  18           s( 99.21%)p 0.01(  0.79%)
                                            0.0046  0.9960 -0.0871 -0.0189  0.0000
   171. (0.00017) RY*( 2) H  18           s(  0.00%)p 1.00(100.00%)
                                           -0.0000 -0.0000 -0.0000  0.0000  1.0000
   172. (0.00008) RY*( 3) H  18           s(  0.08%)p99.99( 99.92%)
   173. (0.00006) RY*( 4) H  18           s(  0.81%)p99.99( 99.19%)
   174. (0.00161) RY*( 1) H  19           s( 99.18%)p 0.01(  0.82%)
                                            0.0046  0.9959 -0.0543 -0.0727 -0.0000
   175. (0.00017) RY*( 2) H  19           s(  0.00%)p 1.00(100.00%)
                                            0.0000  0.0000 -0.0000  0.0000  1.0000
   176. (0.00009) RY*( 3) H  19           s(  0.06%)p99.99( 99.94%)
   177. (0.00006) RY*( 4) H  19           s(  0.86%)p99.99( 99.14%)
   178. (0.00232) RY*( 1) H  20           s( 98.98%)p 0.01(  1.02%)
                                            0.0041  0.9949  0.0986 -0.0220 -0.0000
   179. (0.00019) RY*( 2) H  20           s(  0.00%)p 1.00(100.00%)
                                           -0.0000  0.0000 -0.0000  0.0000  1.0000
   180. (0.00012) RY*( 3) H  20           s(  0.99%)p99.99( 99.01%)
                                           -0.0134  0.0986 -0.9950 -0.0073 -0.0000
   181. (0.00006) RY*( 4) H  20           s(  0.12%)p99.99( 99.88%)
   182. (0.00351) BD*( 1) O   1 - C   2  
                ( 33.51%)   0.5789* O   1 s( 43.80%)p 1.28( 56.12%)d 0.00(  0.09%)
                                           -0.0000  0.6612 -0.0272 -0.7455 -0.0225
                                           -0.0696 -0.0043  0.0000  0.0000  0.0042
                                           -0.0000 -0.0000  0.0261 -0.0126
                ( 66.49%)  -0.8154* C   2 s( 31.07%)p 2.21( 68.68%)d 0.01(  0.25%)
                                            0.0000  0.5543 -0.0583  0.8210  0.0767
                                            0.0807 -0.0200 -0.0000 -0.0000  0.0096
                                           -0.0000 -0.0000  0.0430 -0.0241
   183. (0.10951) BD*( 2) O   1 - C   2  
                ( 34.19%)   0.5847* O   1 s(  0.00%)p 1.00( 99.85%)d 0.00(  0.15%)
                                           -0.0000  0.0000 -0.0000 -0.0000 -0.0000
                                            0.0000  0.0000 -0.9992 -0.0096 -0.0000
                                            0.0380  0.0029  0.0000 -0.0000
                ( 65.81%)  -0.8112* C   2 s(  0.00%)p 1.00( 99.66%)d 0.00(  0.34%)
                                           -0.0000 -0.0000 -0.0000 -0.0000  0.0000
                                            0.0000 -0.0000 -0.9978  0.0306  0.0000
                                           -0.0580 -0.0088 -0.0000  0.0000
   184. (0.05966) BD*( 1) C   2 - C   3  
                ( 53.20%)   0.7294* C   2 s( 38.02%)p 1.63( 61.92%)d 0.00(  0.06%)
                                            0.0003  0.6166  0.0046 -0.4777  0.0003
                                            0.6252 -0.0125  0.0000 -0.0000 -0.0207
                                           -0.0000  0.0000 -0.0035 -0.0105
                ( 46.80%)  -0.6841* C   3 s( 30.38%)p 2.29( 69.58%)d 0.00(  0.04%)
                                           -0.0000  0.5512  0.0005  0.5069 -0.0003
                                           -0.6624  0.0020 -0.0000  0.0000 -0.0166
                                           -0.0000  0.0000 -0.0037 -0.0111
   185. (0.06007) BD*( 1) C   2 - H  13  
                ( 42.05%)   0.6485* C   2 s( 30.85%)p 2.24( 69.10%)d 0.00(  0.05%)
                                           -0.0003  0.5547  0.0270 -0.2988  0.0291
                                           -0.7752  0.0029 -0.0000 -0.0000  0.0167
                                            0.0000  0.0000 -0.0135 -0.0077
                ( 57.95%)  -0.7612* H  13 s( 99.91%)p 0.00(  0.09%)
                                            0.9995 -0.0104  0.0093  0.0286  0.0000
   186. (0.02317) BD*( 1) C   3 - C   4  
                ( 48.90%)   0.6993* C   3 s( 34.87%)p 1.87( 65.09%)d 0.00(  0.04%)
                                            0.0001 -0.5905 -0.0069 -0.3234 -0.0204
                                           -0.7388  0.0024  0.0000 -0.0000 -0.0113
                                            0.0000  0.0000  0.0106  0.0117
                ( 51.10%)  -0.7149* C   4 s( 35.67%)p 1.80( 64.28%)d 0.00(  0.05%)
                                           -0.0001 -0.5972 -0.0038  0.3162 -0.0198
                                            0.7364  0.0101 -0.0000  0.0000 -0.0144
                                            0.0000  0.0000  0.0103  0.0125
   187. (0.29297) BD*( 2) C   3 - C   4  
                ( 45.68%)   0.6759* C   3 s(  0.00%)p 1.00( 99.98%)d 0.00(  0.02%)
                                           -0.0000 -0.0000 -0.0000 -0.0000  0.0000
                                           -0.0000 -0.0000 -0.9999  0.0000 -0.0000
                                           -0.0056 -0.0139 -0.0000  0.0000
                ( 54.32%)  -0.7370* C   4 s(  0.00%)p 1.00( 99.95%)d 0.00(  0.05%)
                                            0.0000 -0.0000  0.0000 -0.0000  0.0000
                                            0.0000 -0.0000 -0.9997 -0.0023  0.0000
                                            0.0171  0.0152  0.0000 -0.0000
   188. (0.03208) BD*( 1) C   3 - C  12  
                ( 50.53%)   0.7108* C   3 s( 34.67%)p 1.88( 65.29%)d 0.00(  0.04%)
                                           -0.0000  0.5888  0.0007 -0.7987  0.0109
                                           -0.1213 -0.0098  0.0000 -0.0000  0.0037
                                           -0.0000  0.0000  0.0155 -0.0124
                ( 49.47%)  -0.7034* C  12 s( 33.72%)p 1.96( 66.24%)d 0.00(  0.04%)
                                            0.0000  0.5807  0.0014  0.8110 -0.0098
                                            0.0664 -0.0133  0.0000 -0.0000  0.0030
                                            0.0000 -0.0000  0.0159 -0.0121
   189. (0.01732) BD*( 1) C   4 - C   5  
                ( 49.89%)   0.7063* C   4 s( 35.51%)p 1.81( 64.44%)d 0.00(  0.05%)
                                           -0.0001 -0.5958 -0.0135  0.4378 -0.0299
                                           -0.6716 -0.0288 -0.0000  0.0000  0.0172
                                            0.0000 -0.0000  0.0045  0.0116
                ( 50.11%)  -0.7079* C   5 s( 35.09%)p 1.85( 64.86%)d 0.00(  0.05%)
                                           -0.0000 -0.5924 -0.0062 -0.4847 -0.0371
                                            0.6419 -0.0157  0.0000 -0.0000  0.0158
                                            0.0000 -0.0000  0.0076  0.0120
   190. (0.01750) BD*( 1) C   4 - H  14  
                ( 37.51%)   0.6125* C   4 s( 28.74%)p 2.48( 71.23%)d 0.00(  0.03%)
                                            0.0003 -0.5359  0.0137 -0.8408  0.0088
                                           -0.0732 -0.0033  0.0000  0.0000 -0.0017
                                            0.0000  0.0000 -0.0145  0.0098
                ( 62.49%)  -0.7905* H  14 s( 99.90%)p 0.00(  0.10%)
                                           -0.9995  0.0056  0.0316  0.0007 -0.0000
   191. (0.01573) BD*( 1) C   5 - C   6  
                ( 50.30%)   0.7092* C   5 s( 36.16%)p 1.76( 63.80%)d 0.00(  0.05%)
                                            0.0000  0.6012  0.0098 -0.7963 -0.0151
                                           -0.0464  0.0381  0.0000  0.0000  0.0050
                                           -0.0000 -0.0000  0.0170 -0.0118
                ( 49.70%)  -0.7050* C   6 s( 36.65%)p 1.73( 63.30%)d 0.00(  0.04%)
                                            0.0001  0.6052  0.0151  0.7886  0.0073
                                            0.0973  0.0409  0.0000  0.0000  0.0017
                                           -0.0000  0.0000  0.0175 -0.0115
   192. (0.25267) BD*( 2) C   5 - C   6  
                ( 48.48%)   0.6963* C   5 s(  0.00%)p 1.00( 99.95%)d 0.00(  0.05%)
                                            0.0000  0.0000  0.0000 -0.0000 -0.0000
                                            0.0000 -0.0000 -0.9997  0.0115 -0.0000
                                            0.0185  0.0125  0.0000 -0.0000
                ( 51.52%)  -0.7178* C   6 s(  0.00%)p 1.00( 99.95%)d 0.00(  0.05%)
                                            0.0000  0.0000 -0.0000 -0.0000  0.0000
                                            0.0000 -0.0000 -0.9997  0.0059  0.0000
                                           -0.0221  0.0073 -0.0000  0.0000
   193. (0.01469) BD*( 1) C   5 - H  15  
                ( 38.39%)   0.6196* C   5 s( 28.65%)p 2.49( 71.32%)d 0.00(  0.03%)
                                            0.0003 -0.5351  0.0136 -0.3590  0.0029
                                           -0.7644  0.0070 -0.0000  0.0000 -0.0110
                                           -0.0000 -0.0000  0.0093  0.0098
                ( 61.61%)  -0.7849* H  15 s( 99.91%)p 0.00(  0.09%)
                                           -0.9995  0.0021  0.0129  0.0275  0.0000
   194. (0.02455) BD*( 1) C   6 - C   7  
                ( 51.37%)   0.7167* C   6 s( 35.09%)p 1.85( 64.87%)d 0.00(  0.05%)
                                            0.0001  0.5923  0.0012 -0.3665 -0.0204
                                           -0.7168  0.0109 -0.0000  0.0000  0.0128
                                            0.0000  0.0000 -0.0122 -0.0127
                ( 48.63%)  -0.6974* C   7 s( 33.44%)p 1.99( 66.52%)d 0.00(  0.04%)
                                            0.0000  0.5783  0.0040  0.3520 -0.0201
                                            0.7354  0.0078  0.0000  0.0000  0.0125
                                            0.0000  0.0000 -0.0101 -0.0118
   195. (0.01470) BD*( 1) C   6 - H  16  
                ( 38.62%)   0.6215* C   6 s( 28.16%)p 2.55( 71.81%)d 0.00(  0.03%)
                                            0.0003 -0.5305  0.0133  0.4921 -0.0105
                                           -0.6898 -0.0001 -0.0000 -0.0000  0.0144
                                            0.0000 -0.0000  0.0047  0.0100
                ( 61.38%)  -0.7835* H  16 s( 99.91%)p 0.00(  0.09%)
                                           -0.9995  0.0022 -0.0166  0.0254  0.0000
   196. (0.02462) BD*( 1) C   7 - C   8  
                ( 48.50%)   0.6964* C   7 s( 33.64%)p 1.97( 66.32%)d 0.00(  0.04%)
                                           -0.0000 -0.5800 -0.0038  0.8112 -0.0011
                                            0.0681 -0.0209  0.0000  0.0000 -0.0025
                                           -0.0000 -0.0000 -0.0157  0.0117
                ( 51.50%)  -0.7176* C   8 s( 34.88%)p 1.87( 65.08%)d 0.00(  0.05%)
                                           -0.0001 -0.5906 -0.0013 -0.8014  0.0025
                                           -0.0891 -0.0231 -0.0000  0.0000 -0.0014
                                           -0.0000 -0.0000 -0.0175  0.0128
   197. (0.03588) BD*( 1) C   7 - C  12  
                ( 50.14%)   0.7081* C   7 s( 32.81%)p 2.05( 67.15%)d 0.00(  0.04%)
                                           -0.0001  0.5727 -0.0061  0.4663 -0.0072
                                           -0.6738  0.0081 -0.0000 -0.0000 -0.0152
                                           -0.0000  0.0000 -0.0054 -0.0126
                ( 49.86%)  -0.7061* C  12 s( 32.50%)p 2.08( 67.46%)d 0.00(  0.04%)
                                           -0.0001  0.5701 -0.0035 -0.4638  0.0045
                                            0.6778 -0.0085 -0.0000 -0.0000 -0.0152
                                           -0.0000 -0.0000 -0.0058 -0.0127
   198. (0.46127) BD*( 2) C   7 - C  12  
                ( 49.05%)   0.7004* C   7 s(  0.00%)p 1.00( 99.99%)d 0.00(  0.01%)
                                           -0.0000 -0.0000 -0.0000  0.0000 -0.0000
                                            0.0000  0.0000 -0.9998 -0.0152 -0.0000
                                           -0.0070  0.0085 -0.0000  0.0000
                ( 50.95%)  -0.7138* C  12 s(  0.00%)p 1.00( 99.98%)d 0.00(  0.02%)
                                            0.0000  0.0000 -0.0000  0.0000 -0.0000
                                           -0.0000  0.0000 -0.9997 -0.0186  0.0000
                                            0.0079 -0.0100 -0.0000 -0.0000
   199. (0.01539) BD*( 1) C   8 - C   9  
                ( 49.72%)   0.7051* C   8 s( 36.75%)p 1.72( 63.20%)d 0.00(  0.04%)
                                           -0.0001 -0.6060 -0.0156  0.3687  0.0410
                                            0.7031 -0.0067  0.0000  0.0000 -0.0126
                                           -0.0000 -0.0000  0.0120  0.0115
                ( 50.28%)  -0.7091* C   9 s( 36.44%)p 1.74( 63.51%)d 0.00(  0.05%)
                                           -0.0000 -0.6036 -0.0090 -0.3234  0.0299
                                           -0.7273 -0.0272  0.0000  0.0000 -0.0149
                                           -0.0000 -0.0000  0.0094  0.0119
   200. (0.24720) BD*( 2) C   8 - C   9  
                ( 50.35%)   0.7096* C   8 s(  0.00%)p 1.00( 99.95%)d 0.00(  0.05%)
                                            0.0000  0.0000  0.0000 -0.0000  0.0000
                                            0.0000 -0.0000  0.9997 -0.0072  0.0000
                                           -0.0009 -0.0226  0.0000  0.0000
                ( 49.65%)  -0.7046* C   9 s(  0.00%)p 1.00( 99.95%)d 0.00(  0.05%)
                                           -0.0000  0.0000 -0.0000 -0.0000  0.0000
                                            0.0000 -0.0000  0.9997 -0.0131 -0.0000
                                            0.0174  0.0143 -0.0000  0.0000
   201. (0.01473) BD*( 1) C   8 - H  17  
                ( 38.67%)   0.6219* C   8 s( 28.28%)p 2.54( 71.69%)d 0.00(  0.03%)
                                            0.0004 -0.5316  0.0139  0.4698  0.0044
                                           -0.7043  0.0098  0.0000  0.0000  0.0137
                                           -0.0000  0.0000  0.0060  0.0101
                ( 61.33%)  -0.7831* H  17 s( 99.91%)p 0.00(  0.09%)
                                           -0.9995  0.0021 -0.0178  0.0244 -0.0000
   202. (0.01875) BD*( 1) C   9 - C  10  
                ( 50.01%)   0.7072* C   9 s( 34.89%)p 1.86( 65.07%)d 0.00(  0.04%)
                                            0.0000  0.5906  0.0071  0.4299 -0.0270
                                           -0.6813 -0.0303  0.0000 -0.0000 -0.0167
                                            0.0000 -0.0000 -0.0047 -0.0120
                ( 49.99%)  -0.7070* C  10 s( 35.04%)p 1.85( 64.91%)d 0.00(  0.04%)
                                            0.0000  0.5919  0.0069 -0.4769 -0.0379
                                            0.6481 -0.0142 -0.0000 -0.0000 -0.0156
                                            0.0000 -0.0000 -0.0075 -0.0120
   203. (0.01419) BD*( 1) C   9 - H  18  
                ( 38.52%)   0.6207* C   9 s( 28.57%)p 2.50( 71.40%)d 0.00(  0.03%)
                                           -0.0003  0.5344 -0.0133 -0.8422  0.0077
                                           -0.0686  0.0008 -0.0000 -0.0000  0.0023
                                            0.0000  0.0000  0.0144 -0.0098
                ( 61.48%)  -0.7841* H  18 s( 99.91%)p 0.00(  0.09%)
                                            0.9995 -0.0019  0.0303  0.0021  0.0000
   204. (0.01602) BD*( 1) C  10 - C  11  
                ( 50.37%)   0.7097* C  10 s( 36.52%)p 1.74( 63.44%)d 0.00(  0.04%)
                                            0.0000  0.6042  0.0091  0.7948  0.0137
                                            0.0330 -0.0373  0.0000  0.0000  0.0041
                                            0.0000  0.0000  0.0170 -0.0118
                ( 49.63%)  -0.7045* C  11 s( 36.71%)p 1.72( 63.25%)d 0.00(  0.04%)
                                            0.0001  0.6057  0.0156 -0.7916 -0.0101
                                           -0.0648 -0.0388 -0.0000  0.0000  0.0004
                                            0.0000 -0.0000  0.0172 -0.0116
   205. (0.25248) BD*( 2) C  10 - C  11  
                ( 50.52%)   0.7108* C  10 s(  0.00%)p 1.00( 99.95%)d 0.00(  0.05%)
                                           -0.0000 -0.0000  0.0000 -0.0000  0.0000
                                            0.0000 -0.0000  0.9997 -0.0121  0.0000
                                            0.0200  0.0102 -0.0000  0.0000
                ( 49.48%)  -0.7034* C  11 s(  0.00%)p 1.00( 99.95%)d 0.00(  0.05%)
                                           -0.0000 -0.0000 -0.0000 -0.0000  0.0000
                                            0.0000 -0.0000  0.9997 -0.0048 -0.0000
                                           -0.0205  0.0078  0.0000 -0.0000
   206. (0.01394) BD*( 1) C  10 - H  19  
                ( 38.56%)   0.6210* C  10 s( 28.35%)p 2.53( 71.62%)d 0.00(  0.03%)
                                           -0.0003  0.5322 -0.0131 -0.3727  0.0038
                                           -0.7598  0.0072  0.0000 -0.0000  0.0117
                                           -0.0000 -0.0000 -0.0092 -0.0098
                ( 61.44%)  -0.7838* H  19 s( 99.91%)p 0.00(  0.09%)
                                            0.9995 -0.0019  0.0133  0.0273 -0.0000
   207. (0.02581) BD*( 1) C  11 - C  12  
                ( 51.47%)   0.7174* C  11 s( 34.75%)p 1.88( 65.20%)d 0.00(  0.05%)
                                            0.0000  0.5895  0.0004  0.3937  0.0169
                                            0.7047 -0.0111 -0.0000  0.0000  0.0139
                                           -0.0000 -0.0000 -0.0107 -0.0128
                ( 48.53%)  -0.6966* C  12 s( 33.71%)p 1.97( 66.25%)d 0.00(  0.04%)
                                           -0.0000  0.5806  0.0041 -0.3558  0.0140
                                           -0.7319 -0.0067  0.0000  0.0000  0.0129
                                           -0.0000 -0.0000 -0.0093 -0.0118
   208. (0.01575) BD*( 1) C  11 - H  20  
                ( 38.75%)   0.6225* C  11 s( 28.44%)p 2.52( 71.53%)d 0.00(  0.03%)
                                           -0.0003  0.5331 -0.0134  0.4657 -0.0132
                                           -0.7059 -0.0019  0.0000  0.0000 -0.0138
                                            0.0000 -0.0000 -0.0064 -0.0102
                ( 61.25%)  -0.7827* H  20 s( 99.91%)p 0.00(  0.09%)
                                            0.9996 -0.0021 -0.0139  0.0262 -0.0000


 NHO Directionality and "Bond Bending" (deviations from line of nuclear centers)

         [Thresholds for printing:  angular deviation  >  1.0 degree]
                                    hybrid p-character > 25.0%
                                    orbital occupancy  >  0.10e

                                Line of Centers        Hybrid 1              Hybrid 2
                                ---------------  -------------------   ------------------
                NBO               Theta   Phi    Theta   Phi    Dev    Theta   Phi    Dev
 ========================================================================================
     1. BD (   1) O   1 - C   2    90.0  185.3     --     --    --      90.0    3.9   1.4
     2. BD (   2) O   1 - C   2    90.0  185.3     0.0    0.0  90.0      0.0    0.0  90.0
     3. BD (   1) C   2 - C   3    90.0  129.2    90.0  127.9   1.3     90.0  307.5   1.7
     4. BD (   1) C   2 - H  13    90.0  245.6    90.0  250.7   5.2      --     --    --
     5. BD (   1) C   3 - C   4    90.0   66.3    90.0   65.0   1.3     90.0  248.3   2.0
     6. BD (   2) C   3 - C   4    90.0   66.3     0.0    0.0  90.0      0.0    0.0  90.0
     7. BD (   1) C   3 - C  12    90.0  186.5    90.0  189.4   3.0     90.0    3.8   2.7
     8. BD (   1) C   4 - C   5    90.0  125.0    90.0  120.2   4.8     90.0  309.8   4.8
     9. BD (   1) C   4 - H  14    90.0    3.9    90.0    5.3   1.4      --     --    --
    10. BD (   1) C   5 - C   6    90.0  185.2    90.0  180.6   4.7     90.0    9.8   4.6
    11. BD (   2) C   5 - C   6    90.0  185.2     0.0    0.0  90.0      0.0    0.0  90.0
    13. BD (   1) C   6 - C   7    90.0  244.1    90.0  241.3   2.8     90.0   65.9   1.9
    15. BD (   1) C   7 - C   8    90.0  185.1    90.0  183.3   1.8     90.0    8.0   2.9
    17. BD (   2) C   7 - C  12    90.0  304.6     0.0    0.0  90.0      0.0    0.0  90.0
    18. BD (   1) C   8 - C   9    90.0  244.2    90.0  239.5   4.6     90.0   68.7   4.6
    19. BD (   2) C   8 - C   9    90.0  244.2     0.0    0.0  90.0      0.0    0.0  90.0
    21. BD (   1) C   9 - C  10    90.0  304.4    90.0  299.5   4.9     90.0  129.1   4.7
    23. BD (   1) C  10 - C  11    90.0    3.6    90.0  359.7   3.9     90.0  187.4   3.7
    24. BD (   2) C  10 - C  11    90.0    3.6     0.0    0.0  90.0      0.0    0.0  90.0
    26. BD (   1) C  11 - C  12    90.0   62.5    90.0   59.4   3.1     90.0  245.2   2.7
    40. LP (   1) O   1             --     --     90.0    3.8   --       --     --    --
    41. LP (   2) O   1             --     --     90.0   94.6   --       --     --    --
   183. BD*(   2) O   1 - C   2    90.0  185.3     0.0    0.0  90.0      0.0    0.0  90.0
   187. BD*(   2) C   3 - C   4    90.0   66.3     0.0    0.0  90.0      0.0    0.0  90.0
   192. BD*(   2) C   5 - C   6    90.0  185.2     0.0    0.0  90.0      0.0    0.0  90.0
   198. BD*(   2) C   7 - C  12    90.0  304.6     0.0    0.0  90.0      0.0    0.0  90.0
   200. BD*(   2) C   8 - C   9    90.0  244.2     0.0    0.0  90.0      0.0    0.0  90.0
   205. BD*(   2) C  10 - C  11    90.0    3.6     0.0    0.0  90.0      0.0    0.0  90.0


 Second Order Perturbation Theory Analysis of Fock Matrix in NBO Basis

     Threshold for printing:   0.50 kcal/mol
                                                                              E(2)  E(j)-E(i) F(i,j)
         Donor NBO (i)                     Acceptor NBO (j)                 kcal/mol   a.u.    a.u. 
 ===================================================================================================

 within unit  1
   1. BD (   1) O   1 - C   2        / 51. RY*(   1) C   2                    1.53    1.63    0.045
   1. BD (   1) O   1 - C   2        / 61. RY*(   2) C   3                    1.56    2.10    0.051
   1. BD (   1) O   1 - C   2        /184. BD*(   1) C   2 - C   3            1.31    1.51    0.040
   1. BD (   1) O   1 - C   2        /188. BD*(   1) C   3 - C  12            1.64    1.59    0.046
   2. BD (   2) O   1 - C   2        /187. BD*(   2) C   3 - C   4            4.42    0.41    0.041
   3. BD (   1) C   2 - C   3        / 42. RY*(   1) O   1                    1.29    1.87    0.044
   3. BD (   1) C   2 - C   3        / 69. RY*(   1) C   4                    1.16    1.71    0.040
   3. BD (   1) C   2 - C   3        /141. RY*(   1) C  12                    1.21    1.84    0.042
   3. BD (   1) C   2 - C   3        /182. BD*(   1) O   1 - C   2            1.00    1.27    0.032
   3. BD (   1) C   2 - C   3        /186. BD*(   1) C   3 - C   4            2.85    1.23    0.053
   3. BD (   1) C   2 - C   3        /188. BD*(   1) C   3 - C  12            2.99    1.18    0.053
   3. BD (   1) C   2 - C   3        /189. BD*(   1) C   4 - C   5            3.12    1.21    0.055
   3. BD (   1) C   2 - C   3        /197. BD*(   1) C   7 - C  12            2.62    1.17    0.050
   4. BD (   1) C   2 - H  13        / 42. RY*(   1) O   1                    1.13    1.74    0.040
   4. BD (   1) C   2 - H  13        / 61. RY*(   2) C   3                    0.71    1.57    0.030
   4. BD (   1) C   2 - H  13        /186. BD*(   1) C   3 - C   4            3.62    1.11    0.057
   4. BD (   1) C   2 - H  13        /208. BD*(   1) C  11 - H  20            0.55    0.99    0.021
   5. BD (   1) C   3 - C   4        / 51. RY*(   1) C   2                    1.06    1.25    0.033
   5. BD (   1) C   3 - C   4        / 78. RY*(   1) C   5                    0.84    1.86    0.036
   5. BD (   1) C   3 - C   4        / 79. RY*(   2) C   5                    1.34    1.34    0.038
   5. BD (   1) C   3 - C   4        /141. RY*(   1) C  12                    1.31    1.88    0.045
   5. BD (   1) C   3 - C   4        /184. BD*(   1) C   2 - C   3            2.50    1.14    0.048
   5. BD (   1) C   3 - C   4        /185. BD*(   1) C   2 - H  13            1.45    1.10    0.036
   5. BD (   1) C   3 - C   4        /188. BD*(   1) C   3 - C  12            4.91    1.22    0.069
   5. BD (   1) C   3 - C   4        /189. BD*(   1) C   4 - C   5            3.15    1.25    0.056
   5. BD (   1) C   3 - C   4        /190. BD*(   1) C   4 - H  14            1.45    1.16    0.037
   5. BD (   1) C   3 - C   4        /193. BD*(   1) C   5 - H  15            2.34    1.15    0.047
   5. BD (   1) C   3 - C   4        /207. BD*(   1) C  11 - C  12            3.25    1.22    0.056
   6. BD (   2) C   3 - C   4        / 54. RY*(   4) C   2                    1.01    1.82    0.042
   6. BD (   2) C   3 - C   4        / 80. RY*(   3) C   5                    1.83    1.02    0.042
   6. BD (   2) C   3 - C   4        /144. RY*(   4) C  12                    0.72    1.49    0.032
   6. BD (   2) C   3 - C   4        /183. BD*(   2) O   1 - C   2           19.48    0.27    0.069
   6. BD (   2) C   3 - C   4        /192. BD*(   2) C   5 - C   6           16.10    0.29    0.062
   6. BD (   2) C   3 - C   4        /198. BD*(   2) C   7 - C  12           18.24    0.29    0.067
   7. BD (   1) C   3 - C  12        / 53. RY*(   3) C   2                    0.71    1.60    0.030
   7. BD (   1) C   3 - C  12        / 69. RY*(   1) C   4                    1.12    1.73    0.040
   7. BD (   1) C   3 - C  12        / 96. RY*(   1) C   7                    1.26    1.89    0.044
   7. BD (   1) C   3 - C  12        /132. RY*(   1) C  11                    0.92    1.81    0.037
   7. BD (   1) C   3 - C  12        /182. BD*(   1) O   1 - C   2            1.24    1.28    0.036
   7. BD (   1) C   3 - C  12        /184. BD*(   1) C   2 - C   3            2.00    1.11    0.042
   7. BD (   1) C   3 - C  12        /186. BD*(   1) C   3 - C   4            4.49    1.25    0.067
   7. BD (   1) C   3 - C  12        /190. BD*(   1) C   4 - H  14            2.22    1.14    0.045
   7. BD (   1) C   3 - C  12        /196. BD*(   1) C   7 - C   8            2.69    1.20    0.051
   7. BD (   1) C   3 - C  12        /197. BD*(   1) C   7 - C  12            3.77    1.19    0.060
   7. BD (   1) C   3 - C  12        /204. BD*(   1) C  10 - C  11            1.75    1.26    0.042
   7. BD (   1) C   3 - C  12        /207. BD*(   1) C  11 - C  12            4.13    1.20    0.063
   8. BD (   1) C   4 - C   5        / 60. RY*(   1) C   3                    1.11    1.87    0.041
   8. BD (   1) C   4 - C   5        / 61. RY*(   2) C   3                    1.04    1.72    0.038
   8. BD (   1) C   4 - C   5        / 88. RY*(   2) C   6                    1.75    1.41    0.045
   8. BD (   1) C   4 - C   5        /184. BD*(   1) C   2 - C   3            3.22    1.13    0.054
   8. BD (   1) C   4 - C   5        /186. BD*(   1) C   3 - C   4            3.56    1.26    0.060
   8. BD (   1) C   4 - C   5        /190. BD*(   1) C   4 - H  14            1.37    1.16    0.036
   8. BD (   1) C   4 - C   5        /191. BD*(   1) C   5 - C   6            3.25    1.27    0.058
   8. BD (   1) C   4 - C   5        /193. BD*(   1) C   5 - H  15            1.27    1.15    0.034
   8. BD (   1) C   4 - C   5        /195. BD*(   1) C   6 - H  16            2.91    1.14    0.051
   9. BD (   1) C   4 - H  14        / 60. RY*(   1) C   3                    0.83    1.70    0.034
   9. BD (   1) C   4 - H  14        / 78. RY*(   1) C   5                    0.61    1.68    0.029
   9. BD (   1) C   4 - H  14        /186. BD*(   1) C   3 - C   4            1.30    1.09    0.034
   9. BD (   1) C   4 - H  14        /188. BD*(   1) C   3 - C  12            5.27    1.03    0.066
   9. BD (   1) C   4 - H  14        /189. BD*(   1) C   4 - C   5            0.76    1.06    0.025
   9. BD (   1) C   4 - H  14        /191. BD*(   1) C   5 - C   6            3.48    1.10    0.055
  10. BD (   1) C   5 - C   6        / 70. RY*(   2) C   4                    2.03    1.48    0.049
  10. BD (   1) C   5 - C   6        / 97. RY*(   2) C   7                    2.05    1.79    0.054
  10. BD (   1) C   5 - C   6        /189. BD*(   1) C   4 - C   5            3.17    1.26    0.056
  10. BD (   1) C   5 - C   6        /190. BD*(   1) C   4 - H  14            2.41    1.18    0.048
  10. BD (   1) C   5 - C   6        /193. BD*(   1) C   5 - H  15            1.55    1.17    0.038
  10. BD (   1) C   5 - C   6        /194. BD*(   1) C   6 - C   7            3.48    1.24    0.059
  10. BD (   1) C   5 - C   6        /195. BD*(   1) C   6 - H  16            1.58    1.16    0.038
  10. BD (   1) C   5 - C   6        /196. BD*(   1) C   7 - C   8            3.17    1.24    0.056
  11. BD (   2) C   5 - C   6        / 73. RY*(   5) C   4                    1.26    1.78    0.046
  11. BD (   2) C   5 - C   6        /101. RY*(   6) C   7                    0.75    1.57    0.033
  11. BD (   2) C   5 - C   6        /187. BD*(   2) C   3 - C   4           20.74    0.30    0.071
  11. BD (   2) C   5 - C   6        /198. BD*(   2) C   7 - C  12           16.04    0.29    0.064
  12. BD (   1) C   5 - H  15        / 69. RY*(   1) C   4                    0.53    1.57    0.026
  12. BD (   1) C   5 - H  15        / 87. RY*(   1) C   6                    0.64    1.64    0.029
  12. BD (   1) C   5 - H  15        /186. BD*(   1) C   3 - C   4            3.64    1.09    0.056
  12. BD (   1) C   5 - H  15        /189. BD*(   1) C   4 - C   5            0.77    1.07    0.026
  12. BD (   1) C   5 - H  15        /191. BD*(   1) C   5 - C   6            1.10    1.11    0.031
  12. BD (   1) C   5 - H  15        /194. BD*(   1) C   6 - C   7            4.23    1.05    0.060
  13. BD (   1) C   6 - C   7        / 78. RY*(   1) C   5                    1.00    1.85    0.039
  13. BD (   1) C   6 - C   7        / 79. RY*(   2) C   5                    1.33    1.32    0.038
  13. BD (   1) C   6 - C   7        /105. RY*(   1) C   8                    1.22    1.79    0.042
  13. BD (   1) C   6 - C   7        /142. RY*(   2) C  12                    0.77    1.87    0.034
  13. BD (   1) C   6 - C   7        /191. BD*(   1) C   5 - C   6            3.27    1.27    0.058
  13. BD (   1) C   6 - C   7        /193. BD*(   1) C   5 - H  15            2.64    1.14    0.049
  13. BD (   1) C   6 - C   7        /195. BD*(   1) C   6 - H  16            1.15    1.13    0.032
  13. BD (   1) C   6 - C   7        /196. BD*(   1) C   7 - C   8            3.90    1.21    0.061
  13. BD (   1) C   6 - C   7        /197. BD*(   1) C   7 - C  12            3.99    1.20    0.062
  13. BD (   1) C   6 - C   7        /199. BD*(   1) C   8 - C   9            1.90    1.27    0.044
  13. BD (   1) C   6 - C   7        /207. BD*(   1) C  11 - C  12            2.62    1.21    0.050
  14. BD (   1) C   6 - H  16        / 78. RY*(   1) C   5                    0.69    1.69    0.031
  14. BD (   1) C   6 - H  16        / 96. RY*(   1) C   7                    0.64    1.74    0.030
  14. BD (   1) C   6 - H  16        /189. BD*(   1) C   4 - C   5            3.93    1.07    0.058
  14. BD (   1) C   6 - H  16        /191. BD*(   1) C   5 - C   6            1.08    1.11    0.031
  14. BD (   1) C   6 - H  16        /194. BD*(   1) C   6 - C   7            0.82    1.05    0.026
  14. BD (   1) C   6 - H  16        /197. BD*(   1) C   7 - C  12            4.49    1.04    0.061
  15. BD (   1) C   7 - C   8        / 87. RY*(   1) C   6                    1.20    1.80    0.042
  15. BD (   1) C   7 - C   8        /114. RY*(   1) C   9                    1.01    1.84    0.039
  15. BD (   1) C   7 - C   8        /115. RY*(   2) C   9                    1.30    1.32    0.037
  15. BD (   1) C   7 - C   8        /142. RY*(   2) C  12                    0.67    1.87    0.032
  15. BD (   1) C   7 - C   8        /188. BD*(   1) C   3 - C  12            2.70    1.20    0.051
  15. BD (   1) C   7 - C   8        /191. BD*(   1) C   5 - C   6            1.96    1.26    0.045
  15. BD (   1) C   7 - C   8        /194. BD*(   1) C   6 - C   7            3.88    1.21    0.061
  15. BD (   1) C   7 - C   8        /197. BD*(   1) C   7 - C  12            4.07    1.19    0.062
  15. BD (   1) C   7 - C   8        /199. BD*(   1) C   8 - C   9            3.36    1.27    0.059
  15. BD (   1) C   7 - C   8        /201. BD*(   1) C   8 - H  17            1.15    1.13    0.032
  15. BD (   1) C   7 - C   8        /203. BD*(   1) C   9 - H  18            2.69    1.14    0.050
  16. BD (   1) C   7 - C  12        / 60. RY*(   1) C   3                    0.99    1.85    0.038
  16. BD (   1) C   7 - C  12        / 61. RY*(   2) C   3                    0.55    1.70    0.028
  16. BD (   1) C   7 - C  12        / 87. RY*(   1) C   6                    0.84    1.78    0.035
  16. BD (   1) C   7 - C  12        /105. RY*(   1) C   8                    0.88    1.78    0.036
  16. BD (   1) C   7 - C  12        /132. RY*(   1) C  11                    0.78    1.80    0.034
  16. BD (   1) C   7 - C  12        /184. BD*(   1) C   2 - C   3            3.29    1.10    0.054
  16. BD (   1) C   7 - C  12        /188. BD*(   1) C   3 - C  12            3.93    1.18    0.061
  16. BD (   1) C   7 - C  12        /194. BD*(   1) C   6 - C   7            3.73    1.19    0.060
  16. BD (   1) C   7 - C  12        /195. BD*(   1) C   6 - H  16            2.13    1.11    0.044
  16. BD (   1) C   7 - C  12        /196. BD*(   1) C   7 - C   8            3.72    1.19    0.060
  16. BD (   1) C   7 - C  12        /201. BD*(   1) C   8 - H  17            2.10    1.11    0.043
  16. BD (   1) C   7 - C  12        /207. BD*(   1) C  11 - C  12            3.71    1.19    0.060
  16. BD (   1) C   7 - C  12        /208. BD*(   1) C  11 - H  20            2.42    1.12    0.047
  17. BD (   2) C   7 - C  12        / 63. RY*(   4) C   3                    1.43    1.07    0.040
  17. BD (   2) C   7 - C  12        / 90. RY*(   4) C   6                    1.73    1.21    0.047
  17. BD (   2) C   7 - C  12        /101. RY*(   6) C   7                    0.67    1.55    0.033
  17. BD (   2) C   7 - C  12        /107. RY*(   3) C   8                    1.83    1.13    0.046
  17. BD (   2) C   7 - C  12        /135. RY*(   4) C  11                    1.78    1.12    0.046
  17. BD (   2) C   7 - C  12        /146. RY*(   6) C  12                    0.56    1.60    0.031
  17. BD (   2) C   7 - C  12        /187. BD*(   2) C   3 - C   4           15.77    0.28    0.062
  17. BD (   2) C   7 - C  12        /192. BD*(   2) C   5 - C   6           17.76    0.28    0.066
  17. BD (   2) C   7 - C  12        /200. BD*(   2) C   8 - C   9           16.76    0.28    0.065
  17. BD (   2) C   7 - C  12        /205. BD*(   2) C  10 - C  11           16.25    0.28    0.064
  18. BD (   1) C   8 - C   9        / 97. RY*(   2) C   7                    1.68    1.79    0.049
  18. BD (   1) C   8 - C   9        /123. RY*(   1) C  10                    0.81    1.86    0.035
  18. BD (   1) C   8 - C   9        /124. RY*(   2) C  10                    1.29    1.35    0.037
  18. BD (   1) C   8 - C   9        /194. BD*(   1) C   6 - C   7            3.20    1.24    0.056
  18. BD (   1) C   8 - C   9        /196. BD*(   1) C   7 - C   8            3.57    1.24    0.059
  18. BD (   1) C   8 - C   9        /201. BD*(   1) C   8 - H  17            1.67    1.16    0.039
  18. BD (   1) C   8 - C   9        /202. BD*(   1) C   9 - C  10            3.10    1.25    0.055
  18. BD (   1) C   8 - C   9        /203. BD*(   1) C   9 - H  18            1.59    1.16    0.039
  18. BD (   1) C   8 - C   9        /206. BD*(   1) C  10 - H  19            2.33    1.16    0.047
  19. BD (   2) C   8 - C   9        /100. RY*(   5) C   7                    0.64    2.09    0.035
  19. BD (   2) C   8 - C   9        /126. RY*(   4) C  10                    1.78    1.26    0.045
  19. BD (   2) C   8 - C   9        /198. BD*(   2) C   7 - C  12           16.42    0.29    0.065
  19. BD (   2) C   8 - C   9        /205. BD*(   2) C  10 - C  11           18.27    0.30    0.066
  20. BD (   1) C   8 - H  17        / 96. RY*(   1) C   7                    0.74    1.74    0.032
  20. BD (   1) C   8 - H  17        /114. RY*(   1) C   9                    0.69    1.68    0.031
  20. BD (   1) C   8 - H  17        /196. BD*(   1) C   7 - C   8            0.83    1.05    0.026
  20. BD (   1) C   8 - H  17        /197. BD*(   1) C   7 - C  12            4.49    1.03    0.061
  20. BD (   1) C   8 - H  17        /199. BD*(   1) C   8 - C   9            1.19    1.11    0.032
  20. BD (   1) C   8 - H  17        /202. BD*(   1) C   9 - C  10            3.99    1.06    0.058
  21. BD (   1) C   9 - C  10        /106. RY*(   2) C   8                    1.82    1.41    0.045
  21. BD (   1) C   9 - C  10        /132. RY*(   1) C  11                    0.57    1.82    0.029
  21. BD (   1) C   9 - C  10        /133. RY*(   2) C  11                    1.67    1.43    0.044
  21. BD (   1) C   9 - C  10        /199. BD*(   1) C   8 - C   9            3.24    1.27    0.057
  21. BD (   1) C   9 - C  10        /201. BD*(   1) C   8 - H  17            3.00    1.13    0.052
  21. BD (   1) C   9 - C  10        /203. BD*(   1) C   9 - H  18            1.21    1.14    0.033
  21. BD (   1) C   9 - C  10        /204. BD*(   1) C  10 - C  11            3.18    1.27    0.057
  21. BD (   1) C   9 - C  10        /206. BD*(   1) C  10 - H  19            1.18    1.14    0.033
  21. BD (   1) C   9 - C  10        /208. BD*(   1) C  11 - H  20            2.72    1.14    0.050
  22. BD (   1) C   9 - H  18        /105. RY*(   1) C   8                    0.65    1.63    0.029
  22. BD (   1) C   9 - H  18        /123. RY*(   1) C  10                    0.64    1.68    0.029
  22. BD (   1) C   9 - H  18        /196. BD*(   1) C   7 - C   8            4.30    1.05    0.060
  22. BD (   1) C   9 - H  18        /199. BD*(   1) C   8 - C   9            1.16    1.11    0.032
  22. BD (   1) C   9 - H  18        /202. BD*(   1) C   9 - C  10            0.66    1.06    0.024
  22. BD (   1) C   9 - H  18        /204. BD*(   1) C  10 - C  11            3.48    1.11    0.056
  23. BD (   1) C  10 - C  11        /114. RY*(   1) C   9                    0.80    1.87    0.035
  23. BD (   1) C  10 - C  11        /115. RY*(   2) C   9                    1.29    1.35    0.037
  23. BD (   1) C  10 - C  11        /141. RY*(   1) C  12                    0.64    1.89    0.031
  23. BD (   1) C  10 - C  11        /142. RY*(   2) C  12                    1.45    1.90    0.047
  23. BD (   1) C  10 - C  11        /188. BD*(   1) C   3 - C  12            3.45    1.22    0.058
  23. BD (   1) C  10 - C  11        /202. BD*(   1) C   9 - C  10            3.11    1.24    0.056
  23. BD (   1) C  10 - C  11        /203. BD*(   1) C   9 - H  18            2.29    1.16    0.046
  23. BD (   1) C  10 - C  11        /206. BD*(   1) C  10 - H  19            1.52    1.16    0.038
  23. BD (   1) C  10 - C  11        /207. BD*(   1) C  11 - C  12            3.84    1.23    0.061
  23. BD (   1) C  10 - C  11        /208. BD*(   1) C  11 - H  20            1.78    1.16    0.041
  24. BD (   2) C  10 - C  11        /116. RY*(   3) C   9                    1.83    1.16    0.044
  24. BD (   2) C  10 - C  11        /146. RY*(   6) C  12                    1.07    1.62    0.040
  24. BD (   2) C  10 - C  11        /198. BD*(   2) C   7 - C  12           17.13    0.29    0.066
  24. BD (   2) C  10 - C  11        /200. BD*(   2) C   8 - C   9           17.15    0.30    0.064
  25. BD (   1) C  10 - H  19        /114. RY*(   1) C   9                    0.63    1.68    0.029
  25. BD (   1) C  10 - H  19        /132. RY*(   1) C  11                    0.64    1.66    0.029
  25. BD (   1) C  10 - H  19        /199. BD*(   1) C   8 - C   9            3.45    1.11    0.055
  25. BD (   1) C  10 - H  19        /202. BD*(   1) C   9 - C  10            0.62    1.06    0.023
  25. BD (   1) C  10 - H  19        /204. BD*(   1) C  10 - C  11            1.15    1.11    0.032
  25. BD (   1) C  10 - H  19        /207. BD*(   1) C  11 - C  12            4.51    1.05    0.061
  26. BD (   1) C  11 - C  12        / 60. RY*(   1) C   3                    1.15    1.86    0.042
  26. BD (   1) C  11 - C  12        / 96. RY*(   1) C   7                    1.02    1.89    0.039
  26. BD (   1) C  11 - C  12        /123. RY*(   1) C  10                    1.03    1.84    0.039
  26. BD (   1) C  11 - C  12        /124. RY*(   2) C  10                    1.26    1.33    0.037
  26. BD (   1) C  11 - C  12        /186. BD*(   1) C   3 - C   4            2.18    1.25    0.047
  26. BD (   1) C  11 - C  12        /188. BD*(   1) C   3 - C  12            4.35    1.20    0.064
  26. BD (   1) C  11 - C  12        /194. BD*(   1) C   6 - C   7            2.79    1.21    0.052
  26. BD (   1) C  11 - C  12        /197. BD*(   1) C   7 - C  12            4.01    1.19    0.062
  26. BD (   1) C  11 - C  12        /204. BD*(   1) C  10 - C  11            3.52    1.27    0.060
  26. BD (   1) C  11 - C  12        /206. BD*(   1) C  10 - H  19            2.46    1.14    0.047
  26. BD (   1) C  11 - C  12        /208. BD*(   1) C  11 - H  20            1.31    1.14    0.035
  27. BD (   1) C  11 - H  20        /123. RY*(   1) C  10                    0.75    1.68    0.032
  27. BD (   1) C  11 - H  20        /142. RY*(   2) C  12                    0.79    1.71    0.033
  27. BD (   1) C  11 - H  20        /185. BD*(   1) C   2 - H  13            0.59    0.93    0.021
  27. BD (   1) C  11 - H  20        /197. BD*(   1) C   7 - C  12            4.14    1.04    0.059
  27. BD (   1) C  11 - H  20        /202. BD*(   1) C   9 - C  10            4.14    1.06    0.059
  27. BD (   1) C  11 - H  20        /204. BD*(   1) C  10 - C  11            1.22    1.11    0.033
  27. BD (   1) C  11 - H  20        /207. BD*(   1) C  11 - C  12            0.95    1.05    0.028
  28. CR (   1) O   1                / 51. RY*(   1) C   2                    6.02   19.44    0.306
  28. CR (   1) O   1                /184. BD*(   1) C   2 - C   3            0.56   19.33    0.094
  29. CR (   1) C   2                / 60. RY*(   1) C   3                    0.76   11.35    0.083
  29. CR (   1) C   2                /150. RY*(   1) H  13                    0.55   10.55    0.068
  29. CR (   1) C   2                /186. BD*(   1) C   3 - C   4            0.80   10.74    0.083
  29. CR (   1) C   2                /188. BD*(   1) C   3 - C  12            1.01   10.68    0.094
  30. CR (   1) C   3                / 52. RY*(   2) C   2                    0.53   11.73    0.070
  30. CR (   1) C   3                / 70. RY*(   2) C   4                    1.73   10.85    0.123
  30. CR (   1) C   3                /142. RY*(   2) C  12                    0.70   11.27    0.080
  30. CR (   1) C   3                /143. RY*(   3) C  12                    0.80   10.72    0.083
  30. CR (   1) C   3                /186. BD*(   1) C   3 - C   4            0.66   10.65    0.075
  30. CR (   1) C   3                /189. BD*(   1) C   4 - C   5            1.00   10.63    0.092
  30. CR (   1) C   3                /190. BD*(   1) C   4 - H  14            0.58   10.54    0.070
  30. CR (   1) C   3                /197. BD*(   1) C   7 - C  12            0.94   10.59    0.090
  30. CR (   1) C   3                /207. BD*(   1) C  11 - C  12            1.21   10.60    0.102
  31. CR (   1) C   4                / 61. RY*(   2) C   3                    0.84   11.11    0.086
  31. CR (   1) C   4                / 62. RY*(   3) C   3                    0.77   10.70    0.081
  31. CR (   1) C   4                / 79. RY*(   2) C   5                    1.31   10.72    0.106
  31. CR (   1) C   4                / 81. RY*(   4) C   5                    0.56   10.79    0.069
  31. CR (   1) C   4                /154. RY*(   1) H  14                    0.78   10.43    0.081
  31. CR (   1) C   4                /184. BD*(   1) C   2 - C   3            0.91   10.52    0.089
  31. CR (   1) C   4                /186. BD*(   1) C   3 - C   4            0.53   10.65    0.068
  31. CR (   1) C   4                /188. BD*(   1) C   3 - C  12            1.36   10.59    0.108
  31. CR (   1) C   4                /191. BD*(   1) C   5 - C   6            0.92   10.66    0.089
  31. CR (   1) C   4                /193. BD*(   1) C   5 - H  15            0.64   10.53    0.074
  32. CR (   1) C   5                / 69. RY*(   1) C   4                    0.55   11.13    0.070
  32. CR (   1) C   5                / 71. RY*(   3) C   4                    1.06   10.70    0.095
  32. CR (   1) C   5                / 88. RY*(   2) C   6                    0.61   10.80    0.073
  32. CR (   1) C   5                / 89. RY*(   3) C   6                    1.19   10.69    0.101
  32. CR (   1) C   5                /158. RY*(   1) H  15                    0.69   10.42    0.076
  32. CR (   1) C   5                /186. BD*(   1) C   3 - C   4            1.00   10.65    0.093
  32. CR (   1) C   5                /190. BD*(   1) C   4 - H  14            0.68   10.55    0.076
  32. CR (   1) C   5                /194. BD*(   1) C   6 - C   7            1.11   10.61    0.097
  32. CR (   1) C   5                /195. BD*(   1) C   6 - H  16            0.76   10.53    0.080
  33. CR (   1) C   6                / 79. RY*(   2) C   5                    1.63   10.72    0.118
  33. CR (   1) C   6                / 81. RY*(   4) C   5                    0.57   10.79    0.070
  33. CR (   1) C   6                / 96. RY*(   1) C   7                    0.87   11.30    0.089
  33. CR (   1) C   6                / 98. RY*(   3) C   7                    0.83   10.75    0.084
  33. CR (   1) C   6                /162. RY*(   1) H  16                    0.68   10.43    0.075
  33. CR (   1) C   6                /189. BD*(   1) C   4 - C   5            0.99   10.63    0.092
  33. CR (   1) C   6                /193. BD*(   1) C   5 - H  15            0.71   10.54    0.078
  33. CR (   1) C   6                /196. BD*(   1) C   7 - C   8            1.12   10.61    0.098
  33. CR (   1) C   6                /197. BD*(   1) C   7 - C  12            1.15   10.59    0.099
  34. CR (   1) C   7                / 88. RY*(   2) C   6                    1.55   10.80    0.116
  34. CR (   1) C   7                /106. RY*(   2) C   8                    1.52   10.80    0.115
  34. CR (   1) C   7                /141. RY*(   1) C  12                    0.93   11.26    0.091
  34. CR (   1) C   7                /142. RY*(   2) C  12                    0.57   11.27    0.072
  34. CR (   1) C   7                /188. BD*(   1) C   3 - C  12            0.99   10.60    0.092
  34. CR (   1) C   7                /191. BD*(   1) C   5 - C   6            0.88   10.66    0.087
  34. CR (   1) C   7                /195. BD*(   1) C   6 - H  16            0.56   10.53    0.069
  34. CR (   1) C   7                /199. BD*(   1) C   8 - C   9            0.87   10.67    0.086
  34. CR (   1) C   7                /201. BD*(   1) C   8 - H  17            0.56   10.53    0.069
  34. CR (   1) C   7                /207. BD*(   1) C  11 - C  12            0.93   10.60    0.089
  35. CR (   1) C   8                / 96. RY*(   1) C   7                    0.79   11.29    0.084
  35. CR (   1) C   8                / 98. RY*(   3) C   7                    0.74   10.75    0.080
  35. CR (   1) C   8                /115. RY*(   2) C   9                    1.65   10.72    0.119
  35. CR (   1) C   8                /117. RY*(   4) C   9                    0.53   10.74    0.067
  35. CR (   1) C   8                /166. RY*(   1) H  17                    0.68   10.43    0.075
  35. CR (   1) C   8                /194. BD*(   1) C   6 - C   7            1.13   10.60    0.098
  35. CR (   1) C   8                /197. BD*(   1) C   7 - C  12            1.16   10.59    0.100
  35. CR (   1) C   8                /202. BD*(   1) C   9 - C  10            1.00   10.61    0.092
  35. CR (   1) C   8                /203. BD*(   1) C   9 - H  18            0.73   10.53    0.078
  36. CR (   1) C   9                /106. RY*(   2) C   8                    0.63   10.80    0.073
  36. CR (   1) C   9                /108. RY*(   4) C   8                    1.21   10.69    0.101
  36. CR (   1) C   9                /124. RY*(   2) C  10                    1.24   10.72    0.103
  36. CR (   1) C   9                /125. RY*(   3) C  10                    0.64   10.74    0.074
  36. CR (   1) C   9                /170. RY*(   1) H  18                    0.69   10.42    0.076
  36. CR (   1) C   9                /196. BD*(   1) C   7 - C   8            1.12   10.61    0.098
  36. CR (   1) C   9                /201. BD*(   1) C   8 - H  17            0.79   10.53    0.081
  36. CR (   1) C   9                /204. BD*(   1) C  10 - C  11            0.93   10.67    0.089
  36. CR (   1) C   9                /206. BD*(   1) C  10 - H  19            0.63   10.53    0.073
  37. CR (   1) C  10                /115. RY*(   2) C   9                    1.30   10.72    0.106
  37. CR (   1) C  10                /117. RY*(   4) C   9                    0.57   10.75    0.070
  37. CR (   1) C  10                /133. RY*(   2) C  11                    0.74   10.83    0.080
  37. CR (   1) C  10                /134. RY*(   3) C  11                    1.08   10.69    0.096
  37. CR (   1) C  10                /174. RY*(   1) H  19                    0.68   10.43    0.075
  37. CR (   1) C  10                /199. BD*(   1) C   8 - C   9            0.90   10.67    0.088
  37. CR (   1) C  10                /203. BD*(   1) C   9 - H  18            0.64   10.54    0.074
  37. CR (   1) C  10                /207. BD*(   1) C  11 - C  12            1.20   10.61    0.101
  37. CR (   1) C  10                /208. BD*(   1) C  11 - H  20            0.74   10.54    0.079
  38. CR (   1) C  11                /124. RY*(   2) C  10                    1.74   10.72    0.122
  38. CR (   1) C  11                /141. RY*(   1) C  12                    0.73   11.26    0.081
  38. CR (   1) C  11                /143. RY*(   3) C  12                    0.62   10.71    0.073
  38. CR (   1) C  11                /178. RY*(   1) H  20                    0.76   10.48    0.080
  38. CR (   1) C  11                /188. BD*(   1) C   3 - C  12            1.25   10.59    0.104
  38. CR (   1) C  11                /197. BD*(   1) C   7 - C  12            1.06   10.59    0.095
  38. CR (   1) C  11                /202. BD*(   1) C   9 - C  10            1.05   10.61    0.094
  38. CR (   1) C  11                /206. BD*(   1) C  10 - H  19            0.68   10.53    0.076
  39. CR (   1) C  12                / 61. RY*(   2) C   3                    1.29   11.11    0.107
  39. CR (   1) C  12                / 97. RY*(   2) C   7                    1.60   11.17    0.119
  39. CR (   1) C  12                /133. RY*(   2) C  11                    1.45   10.83    0.112
  39. CR (   1) C  12                /184. BD*(   1) C   2 - C   3            0.93   10.52    0.090
  39. CR (   1) C  12                /186. BD*(   1) C   3 - C   4            0.93   10.65    0.090
  39. CR (   1) C  12                /194. BD*(   1) C   6 - C   7            0.95   10.61    0.090
  39. CR (   1) C  12                /196. BD*(   1) C   7 - C   8            0.94   10.61    0.090
  39. CR (   1) C  12                /204. BD*(   1) C  10 - C  11            0.84   10.67    0.085
  39. CR (   1) C  12                /208. BD*(   1) C  11 - H  20            0.61   10.54    0.072
  40. LP (   1) O   1                / 51. RY*(   1) C   2                   10.96    1.22    0.103
  40. LP (   1) O   1                /184. BD*(   1) C   2 - C   3            1.76    1.11    0.040
  40. LP (   1) O   1                /185. BD*(   1) C   2 - H  13            0.82    1.07    0.027
  41. LP (   2) O   1                / 46. RY*(   5) O   1                    0.59    3.17    0.040
  41. LP (   2) O   1                / 52. RY*(   2) C   2                    3.41    1.93    0.074
  41. LP (   2) O   1                / 55. RY*(   5) C   2                    1.54    1.60    0.046
  41. LP (   2) O   1                /184. BD*(   1) C   2 - C   3           17.71    0.71    0.101
  41. LP (   2) O   1                /185. BD*(   1) C   2 - H  13           21.67    0.68    0.110
 183. BD*(   2) O   1 - C   2        / 43. RY*(   2) O   1                    0.76    1.08    0.109
 183. BD*(   2) O   1 - C   2        / 56. RY*(   6) C   2                    1.45    0.90    0.137
 183. BD*(   2) O   1 - C   2        /187. BD*(   2) C   3 - C   4           62.85    0.02    0.073
 187. BD*(   2) C   3 - C   4        / 64. RY*(   5) C   3                    0.70    1.69    0.080
 187. BD*(   2) C   3 - C   4        / 72. RY*(   4) C   4                    2.29    0.98    0.110
 187. BD*(   2) C   3 - C   4        / 80. RY*(   3) C   5                    0.60    0.72    0.049
 192. BD*(   2) C   5 - C   6        / 80. RY*(   3) C   5                    0.97    0.73    0.066
 192. BD*(   2) C   5 - C   6        / 82. RY*(   5) C   5                    0.66    1.74    0.085
 192. BD*(   2) C   5 - C   6        / 91. RY*(   5) C   6                    1.09    1.51    0.102
 198. BD*(   2) C   7 - C  12        / 63. RY*(   4) C   3                    0.65    0.80    0.042
 198. BD*(   2) C   7 - C  12        / 90. RY*(   4) C   6                    0.82    0.94    0.051
 198. BD*(   2) C   7 - C  12        / 99. RY*(   4) C   7                    1.90    1.27    0.091
 198. BD*(   2) C   7 - C  12        /107. RY*(   3) C   8                    0.83    0.86    0.050
 198. BD*(   2) C   7 - C  12        /135. RY*(   4) C  11                    0.88    0.85    0.051
 198. BD*(   2) C   7 - C  12        /144. RY*(   4) C  12                    1.50    1.21    0.079
 200. BD*(   2) C   8 - C   9        /109. RY*(   5) C   8                    0.97    1.59    0.100
 200. BD*(   2) C   8 - C   9        /118. RY*(   5) C   9                    0.89    1.59    0.096
 205. BD*(   2) C  10 - C  11        /127. RY*(   5) C  10                    1.04    1.50    0.099
 205. BD*(   2) C  10 - C  11        /136. RY*(   5) C  11                    0.94    1.61    0.098


 Natural Bond Orbitals (Summary):

                                                            Principal Delocalizations
           NBO                        Occupancy    Energy   (geminal,vicinal,remote)
 ====================================================================================
 Molecular unit  1  (C11H8O)
     1. BD (   1) O   1 - C   2          1.99574    -1.06666  188(v),61(v),51(g),184(g)
     2. BD (   2) O   1 - C   2          1.97899    -0.38122  187(v)
     3. BD (   1) C   2 - C   3          1.97866    -0.65737  189(v),188(g),186(g),197(v)
                                                    42(v),141(v),69(v),182(g)
     4. BD (   1) C   2 - H  13          1.98730    -0.53190  186(v),42(v),61(v),208(r)
     5. BD (   1) C   3 - C   4          1.97090    -0.69294  188(g),207(v),189(g),184(g)
                                                    193(v),185(v),190(g),79(v)
                                                    141(v),51(v),78(v)
     6. BD (   2) C   3 - C   4          1.67876    -0.26149  183(v),198(v),192(v),80(v)
                                                    54(v),144(v)
     7. BD (   1) C   3 - C  12          1.96808    -0.67150  186(g),207(g),197(g),196(v)
                                                    190(v),184(g),204(v),96(v)
                                                    182(v),69(v),132(v),53(v)
     8. BD (   1) C   4 - C   5          1.97664    -0.68500  186(g),184(v),191(g),195(v)
                                                    88(v),190(g),193(g),60(v)
                                                    61(v)
     9. BD (   1) C   4 - H  14          1.97761    -0.50950  188(v),191(v),186(g),60(v)
                                                    189(g),78(v)
    10. BD (   1) C   5 - C   6          1.97811    -0.70424  194(g),189(g),196(v),190(v)
                                                    97(v),70(v),195(g),193(g)
    11. BD (   2) C   5 - C   6          1.70683    -0.26752  187(v),198(v),73(v),101(v)
    12. BD (   1) C   5 - H  15          1.97988    -0.51714  194(v),186(v),191(g),189(g)
                                                    87(v),69(v)
    13. BD (   1) C   6 - C   7          1.97131    -0.67834  197(g),196(g),191(g),193(v)
                                                    207(v),199(v),79(v),105(v)
                                                    195(g),78(v),142(v)
    14. BD (   1) C   6 - H  16          1.97956    -0.52010  197(v),189(v),191(g),194(g)
                                                    78(v),96(v)
    15. BD (   1) C   7 - C   8          1.97077    -0.67437  197(g),194(g),199(g),203(v)
                                                    188(v),191(v),115(v),87(v)
                                                    201(g),114(v),142(v)
    16. BD (   1) C   7 - C  12          1.96101    -0.66071  188(g),194(g),196(g),207(g)
                                                    184(v),208(v),195(v),201(v)
                                                    60(v),105(v),87(v),132(v)
                                                    61(v)
    17. BD (   2) C   7 - C  12          1.52673    -0.24676  192(v),200(v),205(v),187(v)
                                                    107(v),135(v),90(v),63(v)
                                                    101(g),146(g)
    18. BD (   1) C   8 - C   9          1.97785    -0.70277  196(g),194(v),202(g),206(v)
                                                    97(v),201(g),203(g),124(v)
                                                    123(v)
    19. BD (   2) C   8 - C   9          1.73699    -0.26606  205(v),198(v),126(v),100(v)
    20. BD (   1) C   8 - H  17          1.97925    -0.51654  197(v),202(v),199(g),196(g)
                                                    96(v),114(v)
    21. BD (   1) C   9 - C  10          1.97661    -0.67869  199(g),204(g),201(v),208(v)
                                                    106(v),133(v),203(g),206(g)
                                                    132(v)
    22. BD (   1) C   9 - H  18          1.97979    -0.51631  196(v),204(v),199(g),202(g)
                                                    105(v),123(v)
    23. BD (   1) C  10 - C  11          1.97744    -0.70152  207(g),188(v),202(g),203(v)
                                                    208(g),206(g),142(v),115(v)
                                                    114(v),141(v)
    24. BD (   2) C  10 - C  11          1.73575    -0.26618  198(v),200(v),116(v),146(v)
    25. BD (   1) C  10 - H  19          1.97978    -0.51574  207(v),199(v),204(g),132(v)
                                                    114(v),202(g)
    26. BD (   1) C  11 - C  12          1.97098    -0.67518  188(g),197(g),204(g),194(v)
                                                    206(v),186(v),208(g),124(v)
                                                    60(v),123(v),96(v)
    27. BD (   1) C  11 - H  20          1.97777    -0.51924  197(v),202(v),204(g),207(g)
                                                    142(v),123(v),185(r)
    28. CR (   1) O   1                  1.99975   -18.88552  51(v),184(v)
    29. CR (   1) C   2                  1.99930   -10.16173  188(v),186(v),60(v),150(v)
    30. CR (   1) C   3                  1.99880   -10.07296  70(v),207(v),189(v),197(v)
                                                    143(v),142(v),186(g),190(v)
                                                    52(v)
    31. CR (   1) C   4                  1.99892   -10.07267  188(v),79(v),184(v),191(v)
                                                    61(v),154(v),62(v),193(v)
                                                    81(v),186(g)
    32. CR (   1) C   5                  1.99893   -10.07447  89(v),194(v),71(v),186(v)
                                                    195(v),158(v),190(v),88(v)
                                                    69(v)
    33. CR (   1) C   6                  1.99892   -10.07756  79(v),197(v),196(v),189(v)
                                                    96(v),98(v),193(v),162(v)
                                                    81(v)
    34. CR (   1) C   7                  1.99884   -10.07411  88(v),106(v),188(v),207(v)
                                                    141(v),191(v),199(v),142(v)
                                                    201(v),195(v)
    35. CR (   1) C   8                  1.99891   -10.07154  115(v),197(v),194(v),202(v)
                                                    96(v),98(v),203(v),166(v)
                                                    117(v)
    36. CR (   1) C   9                  1.99893   -10.07305  124(v),108(v),196(v),204(v)
                                                    201(v),170(v),125(v),206(v)
                                                    106(v)
    37. CR (   1) C  10                  1.99894   -10.07490  115(v),207(v),134(v),199(v)
                                                    208(v),133(v),174(v),203(v)
                                                    117(v)
    38. CR (   1) C  11                  1.99893   -10.07131  124(v),188(v),197(v),202(v)
                                                    178(v),141(v),206(v),143(v)
    39. CR (   1) C  12                  1.99885   -10.07839  97(v),133(v),61(v),194(v)
                                                    184(v),196(v),186(v),204(v)
                                                    208(v)
    40. LP (   1) O   1                  1.98174    -0.66332  51(v),184(v),185(v)
    41. LP (   2) O   1                  1.88465    -0.26564  185(v),184(v),52(v),55(v)
                                                    46(g)
    42. RY*(   1) O   1                  0.00297     1.20837   
    43. RY*(   2) O   1                  0.00037     1.09507   
    44. RY*(   3) O   1                  0.00018     1.41433   
    45. RY*(   4) O   1                  0.00006     1.54794   
    46. RY*(   5) O   1                  0.00000     2.90871   
    47. RY*(   6) O   1                  0.00000     2.80088   
    48. RY*(   7) O   1                  0.00000     2.63217   
    49. RY*(   8) O   1                  0.00001     2.79123   
    50. RY*(   9) O   1                  0.00001     2.84895   
    51. RY*(   1) C   2                  0.01420     0.55881   
    52. RY*(   2) C   2                  0.00654     1.66196   
    53. RY*(   3) C   2                  0.00240     0.92672   
    54. RY*(   4) C   2                  0.00198     1.55649   
    55. RY*(   5) C   2                  0.00073     1.32972   
    56. RY*(   6) C   2                  0.00008     0.90936   
    57. RY*(   7) C   2                  0.00004     2.27068   
    58. RY*(   8) C   2                  0.00001     1.81484   
    59. RY*(   9) C   2                  0.00002     2.12996   
    60. RY*(   1) C   3                  0.00581     1.18933   
    61. RY*(   2) C   3                  0.00509     1.03450   
    62. RY*(   3) C   3                  0.00201     0.62499   
    63. RY*(   4) C   3                  0.00116     0.82126   
    64. RY*(   5) C   3                  0.00057     1.72298   
    65. RY*(   6) C   3                  0.00024     1.86723   
    66. RY*(   7) C   3                  0.00021     2.29947   
    67. RY*(   8) C   3                  0.00010     2.35239   
    68. RY*(   9) C   3                  0.00003     2.18947   
    69. RY*(   1) C   4                  0.00721     1.05759   
    70. RY*(   2) C   4                  0.00362     0.77639   
    71. RY*(   3) C   4                  0.00102     0.62953   
    72. RY*(   4) C   4                  0.00077     1.01002   
    73. RY*(   5) C   4                  0.00067     1.51705   
    74. RY*(   6) C   4                  0.00014     2.39643   
    75. RY*(   7) C   4                  0.00006     2.36654   
    76. RY*(   8) C   4                  0.00000     1.85657   
    77. RY*(   9) C   4                  0.00001     2.20946   
    78. RY*(   1) C   5                  0.00533     1.16793   
    79. RY*(   2) C   5                  0.00275     0.64558   
    80. RY*(   3) C   5                  0.00082     0.75686   
    81. RY*(   4) C   5                  0.00074     0.71572   
    82. RY*(   5) C   5                  0.00056     1.76554   
    83. RY*(   6) C   5                  0.00014     2.38339   
    84. RY*(   7) C   5                  0.00004     2.21665   
    85. RY*(   8) C   5                  0.00000     1.85078   
    86. RY*(   9) C   5                  0.00000     2.22500   
    87. RY*(   1) C   6                  0.00597     1.12289   
    88. RY*(   2) C   6                  0.00285     0.72462   
    89. RY*(   3) C   6                  0.00101     0.61215   
    90. RY*(   4) C   6                  0.00096     0.96066   
    91. RY*(   5) C   6                  0.00058     1.54008   
    92. RY*(   6) C   6                  0.00012     2.34384   
    93. RY*(   7) C   6                  0.00004     2.37598   
    94. RY*(   8) C   6                  0.00001     1.86723   
    95. RY*(   9) C   6                  0.00001     2.21694   
    96. RY*(   1) C   7                  0.00552     1.21906   
    97. RY*(   2) C   7                  0.00452     1.08739   
    98. RY*(   3) C   7                  0.00143     0.67459   
    99. RY*(   4) C   7                  0.00076     1.29612   
   100. RY*(   5) C   7                  0.00065     1.82257   
   101. RY*(   6) C   7                  0.00047     1.30204   
   102. RY*(   7) C   7                  0.00021     2.31587   
   103. RY*(   8) C   7                  0.00011     2.32228   
   104. RY*(   9) C   7                  0.00002     2.19159   
   105. RY*(   1) C   8                  0.00603     1.11536   
   106. RY*(   2) C   8                  0.00287     0.72884   
   107. RY*(   3) C   8                  0.00102     0.88320   
   108. RY*(   4) C   8                  0.00100     0.61385   
   109. RY*(   5) C   8                  0.00054     1.62678   
   110. RY*(   6) C   8                  0.00012     2.34883   
   111. RY*(   7) C   8                  0.00004     2.38344   
   112. RY*(   8) C   8                  0.00001     1.87046   
   113. RY*(   9) C   8                  0.00001     2.22604   
   114. RY*(   1) C   9                  0.00535     1.16739   
   115. RY*(   2) C   9                  0.00267     0.64449   
   116. RY*(   3) C   9                  0.00092     0.89867   
   117. RY*(   4) C   9                  0.00083     0.67314   
   118. RY*(   5) C   9                  0.00053     1.62470   
   119. RY*(   6) C   9                  0.00014     2.38500   
   120. RY*(   7) C   9                  0.00005     2.23723   
   121. RY*(   8) C   9                  0.00000     1.85260   
   122. RY*(   9) C   9                  0.00000     2.22591   
   123. RY*(   1) C  10                  0.00549     1.16158   
   124. RY*(   2) C  10                  0.00269     0.64991   
   125. RY*(   3) C  10                  0.00090     0.66259   
   126. RY*(   4) C  10                  0.00091     0.99299   
   127. RY*(   5) C  10                  0.00056     1.53335   
   128. RY*(   6) C  10                  0.00014     2.38033   
   129. RY*(   7) C  10                  0.00005     2.26090   
   130. RY*(   8) C  10                  0.00000     1.84698   
   131. RY*(   9) C  10                  0.00000     2.22483   
   132. RY*(   1) C  11                  0.00533     1.14154   
   133. RY*(   2) C  11                  0.00295     0.75483   
   134. RY*(   3) C  11                  0.00096     0.61105   
   135. RY*(   4) C  11                  0.00093     0.87143   
   136. RY*(   5) C  11                  0.00054     1.64563   
   137. RY*(   6) C  11                  0.00012     2.37596   
   138. RY*(   7) C  11                  0.00007     2.39665   
   139. RY*(   8) C  11                  0.00001     1.87178   
   140. RY*(   9) C  11                  0.00001     2.21146   
   141. RY*(   1) C  12                  0.00515     1.18441   
   142. RY*(   2) C  12                  0.00467     1.19425   
   143. RY*(   3) C  12                  0.00168     0.64272   
   144. RY*(   4) C  12                  0.00080     1.23195   
   145. RY*(   5) C  12                  0.00063     1.84189   
   146. RY*(   6) C  12                  0.00053     1.34964   
   147. RY*(   7) C  12                  0.00015     2.33794   
   148. RY*(   8) C  12                  0.00009     2.30453   
   149. RY*(   9) C  12                  0.00002     2.19442   
   150. RY*(   1) H  13                  0.00337     0.39114   
   151. RY*(   2) H  13                  0.00010     2.11333   
   152. RY*(   3) H  13                  0.00007     2.08509   
   153. RY*(   4) H  13                  0.00004     1.61544   
   154. RY*(   1) H  14                  0.00421     0.35787   
   155. RY*(   2) H  14                  0.00014     1.65874   
   156. RY*(   3) H  14                  0.00009     2.00798   
   157. RY*(   4) H  14                  0.00007     2.36012   
   158. RY*(   1) H  15                  0.00161     0.34935   
   159. RY*(   2) H  15                  0.00016     1.64186   
   160. RY*(   3) H  15                  0.00009     1.99351   
   161. RY*(   4) H  15                  0.00006     2.31896   
   162. RY*(   1) H  16                  0.00182     0.35166   
   163. RY*(   2) H  16                  0.00017     1.64356   
   164. RY*(   3) H  16                  0.00009     1.99979   
   165. RY*(   4) H  16                  0.00006     2.32058   
   166. RY*(   1) H  17                  0.00182     0.35483   
   167. RY*(   2) H  17                  0.00018     1.64589   
   168. RY*(   3) H  17                  0.00009     1.99497   
   169. RY*(   4) H  17                  0.00006     2.31968   
   170. RY*(   1) H  18                  0.00160     0.34935   
   171. RY*(   2) H  18                  0.00017     1.64123   
   172. RY*(   3) H  18                  0.00008     1.98843   
   173. RY*(   4) H  18                  0.00006     2.31590   
   174. RY*(   1) H  19                  0.00161     0.35155   
   175. RY*(   2) H  19                  0.00017     1.64051   
   176. RY*(   3) H  19                  0.00009     1.98167   
   177. RY*(   4) H  19                  0.00006     2.32367   
   178. RY*(   1) H  20                  0.00232     0.40987   
   179. RY*(   2) H  20                  0.00019     1.64766   
   180. RY*(   3) H  20                  0.00012     2.08225   
   181. RY*(   4) H  20                  0.00006     2.25572   
   182. BD*(   1) O   1 - C   2          0.00351     0.61108   
   183. BD*(   2) O   1 - C   2          0.10951     0.01212  187(v),56(g),43(g)
   184. BD*(   1) C   2 - C   3          0.05966     0.44253   
   185. BD*(   1) C   2 - H  13          0.06007     0.41141   
   186. BD*(   1) C   3 - C   4          0.02317     0.57649   
   187. BD*(   2) C   3 - C   4          0.29297     0.03344  192(v),198(v),183(v),200(r)
                                                    72(g),64(g),80(v)
   188. BD*(   1) C   3 - C  12          0.03208     0.52223   
   189. BD*(   1) C   4 - C   5          0.01732     0.55435   
   190. BD*(   1) C   4 - H  14          0.01750     0.47153   
   191. BD*(   1) C   5 - C   6          0.01573     0.58848   
   192. BD*(   2) C   5 - C   6          0.25267     0.02960  187(v),198(v),91(g),80(g)
                                                    82(g)
   193. BD*(   1) C   5 - H  15          0.01469     0.46098   
   194. BD*(   1) C   6 - C   7          0.02455     0.53333   
   195. BD*(   1) C   6 - H  16          0.01470     0.45100   
   196. BD*(   1) C   7 - C   8          0.02462     0.53305   
   197. BD*(   1) C   7 - C  12          0.03588     0.51700   
   198. BD*(   2) C   7 - C  12          0.46127     0.02449  192(v),205(v),200(v),187(v)
                                                    99(g),144(g),135(v),107(v)
                                                    90(v),63(v)
   199. BD*(   1) C   8 - C   9          0.01539     0.59615   
   200. BD*(   2) C   8 - C   9          0.24720     0.03324  205(v),198(v),187(r),109(g)
                                                    118(g)
   201. BD*(   1) C   8 - H  17          0.01473     0.45390   
   202. BD*(   1) C   9 - C  10          0.01875     0.54244   
   203. BD*(   1) C   9 - H  18          0.01419     0.46173   
   204. BD*(   1) C  10 - C  11          0.01602     0.59349   
   205. BD*(   2) C  10 - C  11          0.25248     0.03184  200(v),198(v),127(g),136(g)
   206. BD*(   1) C  10 - H  19          0.01394     0.46149   
   207. BD*(   1) C  11 - C  12          0.02581     0.53014   
   208. BD*(   1) C  11 - H  20          0.01575     0.46104   
       -------------------------------
              Total Lewis   79.73351  ( 97.2360%)
        Valence non-Lewis    2.09415  (  2.5538%)
        Rydberg non-Lewis    0.17234  (  0.2102%)
       -------------------------------
            Total unit  1   82.00000  (100.0000%)
           Charge unit  1    0.00000
 Unable to Open any file for archive entry.
 1\1\GINC-COMPUTE-1-7\SP\RB3LYP\def2SVP\C11H8O1\ZAHRT2\08-Jan-2021\0\\#
  b3lyp/def2svp geom=NewRedundant pop=NBO\\72\\0,1\O,0,-3.0402540018,2.
 4047454292,0.09587759\C,0,-1.8656470906,2.1119556164,0.0350152995\C,0,
 -1.3564350341,0.7165890964,0.0561170199\C,0,-2.2981237277,-0.299380595
 3,0.1517332023\C,0,-1.9136392271,-1.6536738647,0.1789244165\C,0,-0.576
 2552125,-1.9873476885,0.1096381404\C,0,0.426897997,-0.9864704912,0.010
 8263263\C,0,1.8044927217,-1.3337183851,-0.0604142587\C,0,2.7755053276,
 -0.3623353538,-0.1561561321\C,0,2.4030881454,1.0032869927,-0.184502959
 3\C,0,1.0762156843,1.3742263493,-0.1172509299\C,0,0.0430876805,0.39929
 77851,-0.0175827725\H,0,-1.0984332878,2.9180960748,-0.0420786922\H,0,-
 3.3497987876,-0.0105114928,0.2052248663\H,0,-2.6738208915,-2.434255108
 1,0.2546324025\H,0,-0.2660798726,-3.0353841936,0.1299085573\H,0,2.0778
 245514,-2.3916925146,-0.0375228262\H,0,3.8305957435,-0.6397048707,-0.2
 102935031\H,0,3.1755345549,1.7721556505,-0.2605180006\H,0,0.8252447268
 ,2.434121564,-0.1415777465\\Version=ES64L-G16RevC.01\State=1-A\HF=-498
 .8547676\RMSD=6.331e-09\Dipole=1.0878996,-0.7707418,-0.0376672\Quadrup
 ole=-0.9495704,3.2619167,-2.3123463,6.0912409,-0.3138871,-0.5826715\PG
 =C01 [X(C11H8O1)]\\@
 The archive entry for this job was punched.


 I WISH TO HAVE NO CONNECTION WITH ANY SHIP THAT DOES NOT SAIL FAST,
 FOR I INTEND TO GO IN HARM'S WAY.
     -- JOHN PAUL JONES, USN 1747-1792
 File lengths (MBytes):  RWF=     30 Int=      0 D2E=      0 Chk=      4 Scr=      1
 Normal termination of Gaussian 16
