# Supplementary material for: Machine-Learning-Guided Discovery of Electrochemical Reactions
Source: J Am Chem Soc. 2022 Dec 2;144(49):22599–610. doi: 10.1021/jacs.2c08997 (PMC9756344; doi:10.1021/jacs.2c08997)
Supplement: Supplementary file 3 — ja2c08997_si_003.zip [file ja2c08997_si_003.zip › Oxidation Site Selectivity/Nlogs_notimes/82.log]

 Entering Gaussian System, Link 0=g16
 Input=82.com
 Output=82.log
 Initial command:
  
 Copyright (c) 1988-2019, Gaussian, Inc.  All Rights Reserved.
  
 This is part of the Gaussian(R) 16 program.  It is based on
 the Gaussian(R) 09 system (copyright 2009, Gaussian, Inc.),
 the Gaussian(R) 03 system (copyright 2003, Gaussian, Inc.),
 the Gaussian(R) 98 system (copyright 1998, Gaussian, Inc.),
 the Gaussian(R) 94 system (copyright 1995, Gaussian, Inc.),
 the Gaussian 92(TM) system (copyright 1992, Gaussian, Inc.),
 the Gaussian 90(TM) system (copyright 1990, Gaussian, Inc.),
 the Gaussian 88(TM) system (copyright 1988, Gaussian, Inc.),
 the Gaussian 86(TM) system (copyright 1986, Carnegie Mellon
 University), and the Gaussian 82(TM) system (copyright 1983,
 Carnegie Mellon University). Gaussian is a federally registered
 trademark of Gaussian, Inc.
  
 This software contains proprietary and confidential information,
 including trade secrets, belonging to Gaussian, Inc.
  
 This software is provided under written license and may be
 used, copied, transmitted, or stored only in accord with that
 written license.
  
 The following legend is applicable only to US Government
 contracts under FAR:
  
                    RESTRICTED RIGHTS LEGEND
  
 Use, reproduction and disclosure by the US Government is
 subject to restrictions as set forth in subparagraphs (a)
 and (c) of the Commercial Computer Software - Restricted
 Rights clause in FAR 52.227-19.
  
 Gaussian, Inc.
 340 Quinnipiac St., Bldg. 40, Wallingford CT 06492
  
  
 ---------------------------------------------------------------
 Warning -- This program may not be used in any manner that
 competes with the business of Gaussian, Inc. or will provide
 assistance to any competitor of Gaussian, Inc.  The licensee
 of this program is prohibited from giving any competitor of
 Gaussian, Inc. access to this program.  By using this program,
 the user acknowledges that Gaussian, Inc. is engaged in the
 business of creating and licensing software in the field of
 computational chemistry and represents and warrants to the
 licensee that it is not a competitor of Gaussian, Inc. and that
 it will not use this program in any manner prohibited above.
 ---------------------------------------------------------------
  

 Cite this work as:
 Gaussian 16, Revision C.01,
 M. J. Frisch, G. W. Trucks, H. B. Schlegel, G. E. Scuseria, 
 M. A. Robb, J. R. Cheeseman, G. Scalmani, V. Barone, 
 G. A. Petersson, H. Nakatsuji, X. Li, M. Caricato, A. V. Marenich, 
 J. Bloino, B. G. Janesko, R. Gomperts, B. Mennucci, H. P. Hratchian, 
 J. V. Ortiz, A. F. Izmaylov, J. L. Sonnenberg, D. Williams-Young, 
 F. Ding, F. Lipparini, F. Egidi, J. Goings, B. Peng, A. Petrone, 
 T. Henderson, D. Ranasinghe, V. G. Zakrzewski, J. Gao, N. Rega, 
 G. Zheng, W. Liang, M. Hada, M. Ehara, K. Toyota, R. Fukuda, 
 J. Hasegawa, M. Ishida, T. Nakajima, Y. Honda, O. Kitao, H. Nakai, 
 T. Vreven, K. Throssell, J. A. Montgomery, Jr., J. E. Peralta, 
 F. Ogliaro, M. J. Bearpark, J. J. Heyd, E. N. Brothers, K. N. Kudin, 
 V. N. Staroverov, T. A. Keith, R. Kobayashi, J. Normand, 
 K. Raghavachari, A. P. Rendell, J. C. Burant, S. S. Iyengar, 
 J. Tomasi, M. Cossi, J. M. Millam, M. Klene, C. Adamo, R. Cammi, 
 J. W. Ochterski, R. L. Martin, K. Morokuma, O. Farkas, 
 J. B. Foresman, and D. J. Fox, Gaussian, Inc., Wallingford CT, 2019.
 
 ******************************************
 Gaussian 16:  ES64L-G16RevC.01  3-Jul-2019
                 9-Jan-2021 
 ******************************************
 %nprocshared=3
 Will use up to    3 processors via shared memory.
 %mem=1GB
 -----------------------------------------
 # b3lyp/def2svp pop=NBO geom=NewRedundant
 -----------------------------------------
 1/29=4000,38=1,172=1/1;
 2/12=2,17=6,18=5,40=1/2;
 3/5=43,7=101,11=2,25=1,30=1,74=-5/1,2,3;
 4//1;
 5/5=2,38=5/2;
 6/7=2,8=2,9=2,10=2,28=1,40=1/1,7;
 99/5=1,9=1/99;
 --
 82
 --
 Symbolic Z-matrix:
 Charge =  0 Multiplicity = 1
 O                     2.73964  -0.97512   1.14381 
 C                     1.77228  -1.09051   0.44197 
 C                     1.39377  -0.11389  -0.66035 
 O                     2.45016   0.80914  -0.81967 
 C                     0.1077    0.66608  -0.30004 
 O                     0.35717   1.4852    0.81074 
 C                    -1.10447  -0.20932   0.01168 
 O                    -1.32162  -1.17681  -1.0136 
 C                    -2.37712   0.59801   0.24114 
 O                    -3.45837  -0.24473   0.54025 
 H                     1.06117  -1.94897   0.54643 
 H                     1.20707  -0.71417  -1.57115 
 H                     2.3072    1.29386  -1.64327 
 H                    -0.14193   1.28158  -1.19946 
 H                     1.27758   1.78536   0.72796 
 H                    -0.9059   -0.7886    0.92616 
 H                    -1.51113  -0.70235  -1.83711 
 H                    -2.56766   1.2175   -0.66667 
 H                    -2.22737   1.29328   1.07997 
 H                    -3.38787  -1.00113  -0.06156 
 
                          Input orientation:                          
 ---------------------------------------------------------------------
 Center     Atomic      Atomic             Coordinates (Angstroms)
 Number     Number       Type             X           Y           Z
 ---------------------------------------------------------------------
      1          8           0        2.739643   -0.975116    1.143812
      2          6           0        1.772275   -1.090510    0.441970
      3          6           0        1.393769   -0.113887   -0.660350
      4          8           0        2.450159    0.809141   -0.819665
      5          6           0        0.107704    0.666077   -0.300035
      6          8           0        0.357168    1.485196    0.810739
      7          6           0       -1.104468   -0.209319    0.011677
      8          8           0       -1.321620   -1.176815   -1.013602
      9          6           0       -2.377119    0.598010    0.241144
     10          8           0       -3.458367   -0.244729    0.540249
     11          1           0        1.061169   -1.948969    0.546429
     12          1           0        1.207073   -0.714166   -1.571153
     13          1           0        2.307200    1.293859   -1.643271
     14          1           0       -0.141931    1.281582   -1.199455
     15          1           0        1.277576    1.785363    0.727960
     16          1           0       -0.905899   -0.788604    0.926155
     17          1           0       -1.511126   -0.702352   -1.837113
     18          1           0       -2.567661    1.217498   -0.666673
     19          1           0       -2.227366    1.293277    1.079965
     20          1           0       -3.387865   -1.001134   -0.061555
 ---------------------------------------------------------------------
                    Distance matrix (angstroms):
                    1          2          3          4          5
     1  O    0.000000
     2  C    1.200708   0.000000
     3  C    2.409998   1.520582   0.000000
     4  O    2.668823   2.379059   1.411850   0.000000
     5  C    3.421303   2.531199   1.546652   2.403659   0.000000
     6  O    3.440968   2.961888   2.407428   2.737860   1.402500
     7  C    4.079873   3.039293   2.588806   3.789956   1.527365
     8  O    4.603148   3.420281   2.937336   4.267077   2.438933
     9  C    5.428700   4.484295   3.941965   4.946969   2.543984
    10  O    6.270014   5.299492   5.000178   6.153916   3.775249
    11  H    2.030402   1.119614   2.221365   3.376785   2.909306
    12  H    3.128562   2.124559   1.106685   2.104866   2.174724
    13  H    3.619819   3.212412   1.944798   0.966290   2.652579
    14  H    4.345924   3.461976   2.143908   2.662024   1.118088
    15  H    3.151320   2.932092   2.355431   2.173270   1.917857
    16  H    3.656793   2.738284   2.874146   4.106556   2.155697
    17  H    5.198976   4.015670   3.188962   4.360228   2.618362
    18  H    6.021037   5.038952   4.179181   5.036733   2.756096
    19  H    5.460848   4.699639   4.256927   5.071708   2.783942
    20  H    6.244993   5.185419   4.899978   6.159087   3.880138
                    6          7          8          9         10
     6  O    0.000000
     7  C    2.376186   0.000000
     8  O    3.637699   1.426324   0.000000
     9  C    2.930506   1.524492   2.416292   0.000000
    10  O    4.198108   2.412775   2.801593   1.403129   0.000000
    11  H    3.515532   2.828838   2.950865   4.289770   4.830184
    12  H    3.351558   2.846655   2.630436   4.225241   5.142443
    13  H    3.140287   4.078955   4.434980   5.096869   6.354272
    14  H    2.081211   2.148512   2.733116   2.745662   4.044125
    15  H    0.971650   3.188409   4.308521   3.873447   5.156129
    16  H    2.603618   1.100577   2.021432   2.134579   2.638146
    17  H    3.909860   1.956138   0.969122   2.600007   3.106930
    18  H    3.287709   2.153346   2.721344   1.115439   2.094785
    19  H    2.605596   2.158688   3.362254   1.099747   2.042577
    20  H    4.579084   2.417899   2.281803   1.915854   0.969168
                   11         12         13         14         15
    11  H    0.000000
    12  H    2.455642   0.000000
    13  H    4.106496   2.290774   0.000000
    14  H    3.864197   2.437413   2.489049   0.000000
    15  H    3.744999   3.396842   2.631433   2.446165   0.000000
    16  H    2.315166   3.272115   4.611139   3.063908   3.381146
    17  H    3.721831   2.731205   4.313009   2.493451   4.532680
    18  H    4.966542   4.335669   4.972308   2.484377   4.129566
    19  H    4.648794   4.780547   5.289452   3.089487   3.556779
    20  H    4.589329   4.845069   6.340551   4.128159   5.491288
                   16         17         18         19         20
    16  H    0.000000
    17  H    2.830086   0.000000
    18  H    3.053359   2.484355   0.000000
    19  H    2.470660   3.606228   1.781092   0.000000
    20  H    2.679719   2.600774   2.441563   2.813209   0.000000
 Stoichiometry    C5H10O5
 Framework group  C1[X(C5H10O5)]
 Deg. of freedom    54
 Full point group                 C1      NOp   1
 Largest Abelian subgroup         C1      NOp   1
 Largest concise Abelian subgroup C1      NOp   1
                         Standard orientation:                         
 ---------------------------------------------------------------------
 Center     Atomic      Atomic             Coordinates (Angstroms)
 Number     Number       Type             X           Y           Z
 ---------------------------------------------------------------------
      1          8           0       -2.739643   -0.975116   -1.143812
      2          6           0       -1.772275   -1.090510   -0.441970
      3          6           0       -1.393769   -0.113887    0.660350
      4          8           0       -2.450159    0.809141    0.819665
      5          6           0       -0.107704    0.666077    0.300035
      6          8           0       -0.357168    1.485196   -0.810739
      7          6           0        1.104468   -0.209319   -0.011677
      8          8           0        1.321620   -1.176815    1.013602
      9          6           0        2.377119    0.598010   -0.241144
     10          8           0        3.458367   -0.244729   -0.540249
     11          1           0       -1.061169   -1.948969   -0.546429
     12          1           0       -1.207073   -0.714166    1.571153
     13          1           0       -2.307200    1.293859    1.643271
     14          1           0        0.141931    1.281582    1.199455
     15          1           0       -1.277576    1.785363   -0.727960
     16          1           0        0.905899   -0.788604   -0.926155
     17          1           0        1.511126   -0.702352    1.837113
     18          1           0        2.567661    1.217498    0.666673
     19          1           0        2.227366    1.293277   -1.079965
     20          1           0        3.387865   -1.001134    0.061555
 ---------------------------------------------------------------------
 Rotational constants (GHZ):           2.3979143           0.7192230           0.6814375
 Standard basis: def2SVP (5D, 7F)
 There are   200 symmetry adapted cartesian basis functions of A   symmetry.
 There are   190 symmetry adapted basis functions of A   symmetry.
   190 basis functions,   320 primitive gaussians,   200 cartesian basis functions
    40 alpha electrons       40 beta electrons
       nuclear repulsion energy       586.5695536435 Hartrees.
 NAtoms=   20 NActive=   20 NUniq=   20 SFac= 1.00D+00 NAtFMM=   60 NAOKFM=F Big=F
 Integral buffers will be    131072 words long.
 Raffenetti 2 integral format.
 Two-electron integral symmetry is turned on.
 One-electron integrals computed using PRISM.
   1 Symmetry operations used in ECPInt.
 ECPInt:  NShTT=    4095 NPrTT=   14695 LenC2=    3989 LenP2D=   11250.
 LDataN:  DoStor=T MaxTD1= 4 Len=   56
 NBasis=   190 RedAO= T EigKep=  1.17D-03  NBF=   190
 NBsUse=   190 1.00D-06 EigRej= -1.00D+00 NBFU=   190
 ExpMin= 1.22D-01 ExpMax= 2.27D+03 ExpMxC= 3.41D+02 IAcc=3 IRadAn=         5 AccDes= 0.00D+00
 Harris functional with IExCor=  402 and IRadAn=       5 diagonalized for initial guess.
 HarFok:  IExCor=  402 AccDes= 0.00D+00 IRadAn=         5 IDoV= 1 UseB2=F ITyADJ=14
 ICtDFT=  3500011 ScaDFX=  1.000000  1.000000  1.000000  1.000000
 FoFCou: FMM=F IPFlag=           0 FMFlag=      100000 FMFlg1=           0
         NFxFlg=           0 DoJE=T BraDBF=F KetDBF=T FulRan=T
         wScrn=  0.000000 ICntrl=       500 IOpCl=  0 I1Cent=   200000004 NGrid=           0
         NMat0=    1 NMatS0=      1 NMatT0=    0 NMatD0=    1 NMtDS0=    0 NMtDT0=    0
 Petite list used in FoFCou.
 Requested convergence on RMS density matrix=1.00D-08 within 128 cycles.
 Requested convergence on MAX density matrix=1.00D-06.
 Requested convergence on             energy=1.00D-06.
 No special actions if energy rises.
 Integral accuracy reduced to 1.0D-05 until final iterations.
 Initial convergence to 1.0D-05 achieved.  Increase integral accuracy.
 SCF Done:  E(RB3LYP) =  -572.194668697     A.U. after   13 cycles
            NFock= 13  Conv=0.83D-08     -V/T= 2.0083

 **********************************************************************

            Population analysis using the SCF Density.

 **********************************************************************

 Orbital symmetries:
       Occupied  (A) (A) (A) (A) (A) (A) (A) (A) (A) (A) (A) (A)
                 (A) (A) (A) (A) (A) (A) (A) (A) (A) (A) (A) (A)
                 (A) (A) (A) (A) (A) (A) (A) (A) (A) (A) (A) (A)
                 (A) (A) (A) (A)
       Virtual   (A) (A) (A) (A) (A) (A) (A) (A) (A) (A) (A) (A)
                 (A) (A) (A) (A) (A) (A) (A) (A) (A) (A) (A) (A)
                 (A) (A) (A) (A) (A) (A) (A) (A) (A) (A) (A) (A)
                 (A) (A) (A) (A) (A) (A) (A) (A) (A) (A) (A) (A)
                 (A) (A) (A) (A) (A) (A) (A) (A) (A) (A) (A) (A)
                 (A) (A) (A) (A) (A) (A) (A) (A) (A) (A) (A) (A)
                 (A) (A) (A) (A) (A) (A) (A) (A) (A) (A) (A) (A)
                 (A) (A) (A) (A) (A) (A) (A) (A) (A) (A) (A) (A)
                 (A) (A) (A) (A) (A) (A) (A) (A) (A) (A) (A) (A)
                 (A) (A) (A) (A) (A) (A) (A) (A) (A) (A) (A) (A)
                 (A) (A) (A) (A) (A) (A) (A) (A) (A) (A) (A) (A)
                 (A) (A) (A) (A) (A) (A) (A) (A) (A) (A) (A) (A)
                 (A) (A) (A) (A) (A) (A)
 The electronic state is 1-A.
 Alpha  occ. eigenvalues --  -19.16581 -19.16536 -19.14687 -19.14324 -19.13009
 Alpha  occ. eigenvalues --  -10.28231 -10.26170 -10.26121 -10.25135 -10.23716
 Alpha  occ. eigenvalues --   -1.06466  -1.04799  -1.03837  -1.02069  -1.00699
 Alpha  occ. eigenvalues --   -0.78726  -0.74027  -0.66388  -0.63099  -0.58645
 Alpha  occ. eigenvalues --   -0.55992  -0.53361  -0.52023  -0.49888  -0.48815
 Alpha  occ. eigenvalues --   -0.48042  -0.46098  -0.44784  -0.44068  -0.40837
 Alpha  occ. eigenvalues --   -0.39541  -0.37805  -0.37052  -0.35374  -0.34323
 Alpha  occ. eigenvalues --   -0.33083  -0.30269  -0.29086  -0.27215  -0.26104
 Alpha virt. eigenvalues --   -0.03681   0.01667   0.02389   0.06558   0.08387
 Alpha virt. eigenvalues --    0.08884   0.10197   0.11213   0.11906   0.12874
 Alpha virt. eigenvalues --    0.14627   0.16267   0.17727   0.19902   0.22076
 Alpha virt. eigenvalues --    0.23082   0.24709   0.28490   0.29178   0.30627
 Alpha virt. eigenvalues --    0.44044   0.45324   0.46381   0.47691   0.48670
 Alpha virt. eigenvalues --    0.50152   0.51561   0.52994   0.54347   0.56832
 Alpha virt. eigenvalues --    0.57296   0.58245   0.59686   0.60251   0.61427
 Alpha virt. eigenvalues --    0.63299   0.63793   0.64187   0.65452   0.66222
 Alpha virt. eigenvalues --    0.66731   0.67262   0.68493   0.69557   0.72291
 Alpha virt. eigenvalues --    0.77011   0.80948   0.82370   0.88764   0.91015
 Alpha virt. eigenvalues --    0.94685   0.96739   0.98618   1.00867   1.01900
 Alpha virt. eigenvalues --    1.04507   1.05402   1.06648   1.12093   1.12729
 Alpha virt. eigenvalues --    1.14273   1.15857   1.20675   1.25129   1.26575
 Alpha virt. eigenvalues --    1.27931   1.29163   1.30398   1.34893   1.35528
 Alpha virt. eigenvalues --    1.39473   1.41641   1.46070   1.46946   1.50071
 Alpha virt. eigenvalues --    1.51159   1.52648   1.54342   1.59129   1.62170
 Alpha virt. eigenvalues --    1.64851   1.66783   1.69158   1.70129   1.71767
 Alpha virt. eigenvalues --    1.72951   1.74738   1.76663   1.79224   1.81810
 Alpha virt. eigenvalues --    1.83218   1.85507   1.86853   1.87107   1.89734
 Alpha virt. eigenvalues --    1.90935   1.91296   1.95845   1.98366   2.00415
 Alpha virt. eigenvalues --    2.03583   2.04712   2.08148   2.11486   2.13996
 Alpha virt. eigenvalues --    2.16697   2.18012   2.20477   2.22464   2.22840
 Alpha virt. eigenvalues --    2.24359   2.31021   2.33038   2.40256   2.45411
 Alpha virt. eigenvalues --    2.47311   2.51957   2.55184   2.56752   2.60040
 Alpha virt. eigenvalues --    2.68271   2.71371   2.78668   2.80828   2.83920
 Alpha virt. eigenvalues --    2.85383   2.88831   2.93641   2.95132   2.96330
 Alpha virt. eigenvalues --    2.97916   2.99692   3.01270   3.04700   3.06911
 Alpha virt. eigenvalues --    3.08368   3.11686   3.15311   3.16500   3.18832
 Alpha virt. eigenvalues --    3.32461   3.34236   3.36205   3.40841   3.44187
 Alpha virt. eigenvalues --    3.60005   3.73739   3.74273   3.76255   3.78532
          Condensed to atoms (all electrons):
               1          2          3          4          5          6
     1  O    7.607093   0.687611  -0.092061   0.004525  -0.002539  -0.000627
     2  C    0.687611   4.794726   0.084633  -0.058850  -0.057219   0.018840
     3  C   -0.092061   0.084633   5.202588   0.313577   0.340032  -0.053972
     4  O    0.004525  -0.058850   0.313577   7.732541  -0.051144  -0.011135
     5  C   -0.002539  -0.057219   0.340032  -0.051144   5.086715   0.321013
     6  O   -0.000627   0.018840  -0.053972  -0.011135   0.321013   7.753861
     7  C   -0.000026  -0.004038  -0.025848   0.006607   0.082541  -0.054166
     8  O    0.000002  -0.004881   0.003359   0.000039  -0.038736   0.001374
     9  C    0.000002  -0.001365   0.009766  -0.000127  -0.014033  -0.003996
    10  O    0.000000  -0.000003  -0.000105   0.000000   0.005230   0.000010
    11  H   -0.040189   0.396168  -0.116277   0.003138  -0.014261   0.000306
    12  H    0.001707  -0.005999   0.314072  -0.021107  -0.033132   0.005421
    13  H   -0.000143   0.009133  -0.033082   0.316669   0.005634  -0.000133
    14  H   -0.000309   0.014639  -0.061832  -0.000957   0.309992  -0.033333
    15  H    0.002883  -0.001086  -0.024605   0.040041  -0.036077   0.320550
    16  H    0.000019   0.016848  -0.031187  -0.000038   0.011300   0.005269
    17  H    0.000000   0.000653  -0.006762  -0.000041   0.005290   0.000008
    18  H   -0.000000   0.000069  -0.000826   0.000003  -0.002021  -0.000875
    19  H   -0.000001   0.000063   0.000333   0.000003  -0.002556   0.015082
    20  H    0.000000  -0.000008  -0.000020   0.000000   0.002497  -0.000058
               7          8          9         10         11         12
     1  O   -0.000026   0.000002   0.000002   0.000000  -0.040189   0.001707
     2  C   -0.004038  -0.004881  -0.001365  -0.000003   0.396168  -0.005999
     3  C   -0.025848   0.003359   0.009766  -0.000105  -0.116277   0.314072
     4  O    0.006607   0.000039  -0.000127   0.000000   0.003138  -0.021107
     5  C    0.082541  -0.038736  -0.014033   0.005230  -0.014261  -0.033132
     6  O   -0.054166   0.001374  -0.003996   0.000010   0.000306   0.005421
     7  C    5.137290   0.269407   0.349250  -0.039238   0.009990  -0.003071
     8  O    0.269407   7.804833  -0.034487  -0.008627   0.005425   0.017609
     9  C    0.349250  -0.034487   4.493444   0.361236   0.001036   0.000099
    10  O   -0.039238  -0.008627   0.361236   7.714784  -0.000023   0.000005
    11  H    0.009990   0.005425   0.001036  -0.000023   0.744408   0.004584
    12  H   -0.003071   0.017609   0.000099   0.000005   0.004584   0.726937
    13  H    0.000131   0.000009  -0.000017   0.000000  -0.000525  -0.009261
    14  H   -0.007495  -0.000847  -0.030944  -0.000002  -0.001085  -0.004856
    15  H    0.012892  -0.000169  -0.000509   0.000006   0.000485   0.002643
    16  H    0.305947  -0.036782  -0.029898   0.007981  -0.005291  -0.000388
    17  H   -0.063244   0.320781   0.003210   0.000182  -0.000398   0.001775
    18  H   -0.034459  -0.008401   0.329960  -0.035814  -0.000075  -0.000098
    19  H   -0.011208   0.005153   0.354250  -0.029466  -0.000020  -0.000093
    20  H   -0.019903   0.030989  -0.043891   0.326257   0.000003  -0.000051
              13         14         15         16         17         18
     1  O   -0.000143  -0.000309   0.002883   0.000019   0.000000  -0.000000
     2  C    0.009133   0.014639  -0.001086   0.016848   0.000653   0.000069
     3  C   -0.033082  -0.061832  -0.024605  -0.031187  -0.006762  -0.000826
     4  O    0.316669  -0.000957   0.040041  -0.000038  -0.000041   0.000003
     5  C    0.005634   0.309992  -0.036077   0.011300   0.005290  -0.002021
     6  O   -0.000133  -0.033333   0.320550   0.005269   0.000008  -0.000875
     7  C    0.000131  -0.007495   0.012892   0.305947  -0.063244  -0.034459
     8  O    0.000009  -0.000847  -0.000169  -0.036782   0.320781  -0.008401
     9  C   -0.000017  -0.030944  -0.000509  -0.029898   0.003210   0.329960
    10  O    0.000000  -0.000002   0.000006   0.007981   0.000182  -0.035814
    11  H   -0.000525  -0.001085   0.000485  -0.005291  -0.000398  -0.000075
    12  H   -0.009261  -0.004856   0.002643  -0.000388   0.001775  -0.000098
    13  H    0.536424   0.005490  -0.001634   0.000009  -0.000012  -0.000001
    14  H    0.005490   0.823560  -0.002489   0.012014   0.007225   0.014637
    15  H   -0.001634  -0.002489   0.516566  -0.000456   0.000004  -0.000137
    16  H    0.000009   0.012014  -0.000456   0.719292   0.011015   0.013541
    17  H   -0.000012   0.007225   0.000004   0.011015   0.547889   0.006223
    18  H   -0.000001   0.014637  -0.000137   0.013541   0.006223   0.801970
    19  H   -0.000004  -0.000592  -0.000278  -0.010569   0.000120  -0.041672
    20  H   -0.000000  -0.000158   0.000010  -0.003285  -0.000466  -0.004512
              19         20
     1  O   -0.000001   0.000000
     2  C    0.000063  -0.000008
     3  C    0.000333  -0.000020
     4  O    0.000003   0.000000
     5  C   -0.002556   0.002497
     6  O    0.015082  -0.000058
     7  C   -0.011208  -0.019903
     8  O    0.005153   0.030989
     9  C    0.354250  -0.043891
    10  O   -0.029466   0.326257
    11  H   -0.000020   0.000003
    12  H   -0.000093  -0.000051
    13  H   -0.000004  -0.000000
    14  H   -0.000592  -0.000158
    15  H   -0.000278   0.000010
    16  H   -0.010569  -0.003285
    17  H    0.000120  -0.000466
    18  H   -0.041672  -0.004512
    19  H    0.690321   0.010165
    20  H    0.010165   0.544740
 Mulliken charges:
               1
     1  O   -0.167945
     2  C    0.110067
     3  C    0.178216
     4  O   -0.273744
     5  C    0.081474
     6  O   -0.283437
     7  C    0.088640
     8  O   -0.326051
     9  C    0.257014
    10  O   -0.302412
    11  H    0.012601
    12  H    0.003203
    13  H    0.171312
    14  H   -0.042657
    15  H    0.171360
    16  H    0.014660
    17  H    0.166549
    18  H   -0.037512
    19  H    0.020971
    20  H    0.157691
 Sum of Mulliken charges =  -0.00000
 Mulliken charges with hydrogens summed into heavy atoms:
               1
     1  O   -0.167945
     2  C    0.122667
     3  C    0.181419
     4  O   -0.102432
     5  C    0.038817
     6  O   -0.112077
     7  C    0.103301
     8  O   -0.159502
     9  C    0.240473
    10  O   -0.144721
 Electronic spatial extent (au):  <R**2>=           1733.0478
 Charge=              0.0000 electrons
 Dipole moment (field-independent basis, Debye):
    X=              0.6243    Y=              0.9063    Z=              4.8290  Tot=              4.9528
 Quadrupole moment (field-independent basis, Debye-Ang):
   XX=            -74.6320   YY=            -57.7522   ZZ=            -55.1009
   XY=             -4.0080   XZ=             -1.0431   YZ=              1.8324
 Traceless Quadrupole moment (field-independent basis, Debye-Ang):
   XX=            -12.1370   YY=              4.7428   ZZ=              7.3941
   XY=             -4.0080   XZ=             -1.0431   YZ=              1.8324
 Octapole moment (field-independent basis, Debye-Ang**2):
  XXX=              2.2065  YYY=              4.6269  ZZZ=             18.2396  XYY=             -5.5306
  XXY=              5.6608  XXZ=             33.4441  XZZ=             -0.3839  YZZ=              5.7823
  YYZ=              2.0362  XYZ=             -0.2394
 Hexadecapole moment (field-independent basis, Debye-Ang**3):
 XXXX=          -1693.3152 YYYY=           -343.6568 ZZZZ=           -225.3696 XXXY=            -66.6070
 XXXZ=             23.1219 YYYX=            -30.2754 YYYZ=              6.3584 ZZZX=             -6.0866
 ZZZY=             -0.6220 XXYY=           -271.1816 XXZZ=           -279.3677 YYZZ=            -96.2140
 XXYZ=            -17.3532 YYXZ=            -12.4486 ZZXY=            -23.5979
 N-N= 5.865695536435D+02 E-N=-2.514592607895D+03  KE= 5.675005477653D+02
 ******************************Gaussian NBO Version 3.1******************************
             N A T U R A L   A T O M I C   O R B I T A L   A N D
          N A T U R A L   B O N D   O R B I T A L   A N A L Y S I S
 ******************************Gaussian NBO Version 3.1******************************
       /RESON  / : Allow strongly delocalized NBO set

 Analyzing the SCF density

 Job title: 82                                                              

 Storage needed:    109710 in NPA,    145384 in NBO ( 134215528 available)
 GSVD:  LWork=       22660 too small for GESVD, short by        3500 words or        3500 for optimal perf.


 NATURAL POPULATIONS:  Natural atomic orbital occupancies 
                                                          
   NAO  Atom  No  lang   Type(AO)    Occupancy      Energy
 ----------------------------------------------------------
     1    O    1  S      Cor( 1S)     1.99973     -18.89347
     2    O    1  S      Val( 2S)     1.69335      -0.87525
     3    O    1  S      Ryd( 3S)     0.00188       1.40358
     4    O    1  px     Val( 2p)     1.54469      -0.30557
     5    O    1  px     Ryd( 3p)     0.00070       1.03017
     6    O    1  py     Val( 2p)     1.71250      -0.26862
     7    O    1  py     Ryd( 3p)     0.00335       1.11903
     8    O    1  pz     Val( 2p)     1.53985      -0.28514
     9    O    1  pz     Ryd( 3p)     0.00135       1.05179
    10    O    1  dxy    Ryd( 3d)     0.00111       2.84287
    11    O    1  dxz    Ryd( 3d)     0.00119       3.21024
    12    O    1  dyz    Ryd( 3d)     0.00065       2.74123
    13    O    1  dx2y2  Ryd( 3d)     0.00098       2.95035
    14    O    1  dz2    Ryd( 3d)     0.00128       2.80724

    15    C    2  S      Cor( 1S)     1.99937     -10.17333
    16    C    2  S      Val( 2S)     0.92002      -0.20460
    17    C    2  S      Ryd( 3S)     0.01143       0.52862
    18    C    2  px     Val( 2p)     0.82931      -0.04761
    19    C    2  px     Ryd( 3p)     0.01139       0.66250
    20    C    2  py     Val( 2p)     0.98412      -0.08976
    21    C    2  py     Ryd( 3p)     0.00335       0.64193
    22    C    2  pz     Val( 2p)     0.80968      -0.07400
    23    C    2  pz     Ryd( 3p)     0.00871       0.50170
    24    C    2  dxy    Ryd( 3d)     0.00276       2.25286
    25    C    2  dxz    Ryd( 3d)     0.00160       2.23862
    26    C    2  dyz    Ryd( 3d)     0.00153       2.10662
    27    C    2  dx2y2  Ryd( 3d)     0.00138       2.10436
    28    C    2  dz2    Ryd( 3d)     0.00245       2.07998

    29    C    3  S      Cor( 1S)     1.99892     -10.15236
    30    C    3  S      Val( 2S)     0.95157      -0.23222
    31    C    3  S      Ryd( 3S)     0.00288       0.80405
    32    C    3  px     Val( 2p)     0.88708      -0.10054
    33    C    3  px     Ryd( 3p)     0.00709       0.62487
    34    C    3  py     Val( 2p)     0.95911      -0.11130
    35    C    3  py     Ryd( 3p)     0.00342       0.68741
    36    C    3  pz     Val( 2p)     1.16335      -0.12923
    37    C    3  pz     Ryd( 3p)     0.00275       0.69921
    38    C    3  dxy    Ryd( 3d)     0.00189       2.25701
    39    C    3  dxz    Ryd( 3d)     0.00105       2.05529
    40    C    3  dyz    Ryd( 3d)     0.00142       2.33347
    41    C    3  dx2y2  Ryd( 3d)     0.00172       2.04122
    42    C    3  dz2    Ryd( 3d)     0.00093       2.18337

    43    O    4  S      Cor( 1S)     1.99974     -18.97698
    44    O    4  S      Val( 2S)     1.66900      -0.88476
    45    O    4  S      Ryd( 3S)     0.00164       1.39084
    46    O    4  px     Val( 2p)     1.73042      -0.33057
    47    O    4  px     Ryd( 3p)     0.00173       1.07160
    48    O    4  py     Val( 2p)     1.66046      -0.31588
    49    O    4  py     Ryd( 3p)     0.00277       1.11445
    50    O    4  pz     Val( 2p)     1.66932      -0.31233
    51    O    4  pz     Ryd( 3p)     0.00278       1.19778
    52    O    4  dxy    Ryd( 3d)     0.00099       2.99512
    53    O    4  dxz    Ryd( 3d)     0.00098       2.84628
    54    O    4  dyz    Ryd( 3d)     0.00071       3.08752
    55    O    4  dx2y2  Ryd( 3d)     0.00073       2.78028
    56    O    4  dz2    Ryd( 3d)     0.00094       3.02270

    57    C    5  S      Cor( 1S)     1.99890     -10.14687
    58    C    5  S      Val( 2S)     0.92382      -0.21765
    59    C    5  S      Ryd( 3S)     0.00367       0.78922
    60    C    5  px     Val( 2p)     1.04438      -0.11967
    61    C    5  px     Ryd( 3p)     0.00381       0.69168
    62    C    5  py     Val( 2p)     0.98419      -0.10542
    63    C    5  py     Ryd( 3p)     0.00600       0.64403
    64    C    5  pz     Val( 2p)     0.93330      -0.09516
    65    C    5  pz     Ryd( 3p)     0.00744       0.78728
    66    C    5  dxy    Ryd( 3d)     0.00127       2.24065
    67    C    5  dxz    Ryd( 3d)     0.00116       2.07490
    68    C    5  dyz    Ryd( 3d)     0.00212       2.37787
    69    C    5  dx2y2  Ryd( 3d)     0.00092       2.06904
    70    C    5  dz2    Ryd( 3d)     0.00189       2.15931

    71    O    6  S      Cor( 1S)     1.99973     -18.95302
    72    O    6  S      Val( 2S)     1.66015      -0.86798
    73    O    6  S      Ryd( 3S)     0.00132       1.46784
    74    O    6  px     Val( 2p)     1.61840      -0.29678
    75    O    6  px     Ryd( 3p)     0.00214       1.24249
    76    O    6  py     Val( 2p)     1.77177      -0.30611
    77    O    6  py     Ryd( 3p)     0.00274       1.10847
    78    O    6  pz     Val( 2p)     1.69309      -0.31435
    79    O    6  pz     Ryd( 3p)     0.00124       1.09120
    80    O    6  dxy    Ryd( 3d)     0.00060       2.95269
    81    O    6  dxz    Ryd( 3d)     0.00086       2.87545
    82    O    6  dyz    Ryd( 3d)     0.00096       2.99253
    83    O    6  dx2y2  Ryd( 3d)     0.00071       3.09987
    84    O    6  dz2    Ryd( 3d)     0.00112       2.95145

    85    C    7  S      Cor( 1S)     1.99890     -10.13691
    86    C    7  S      Val( 2S)     0.93440      -0.21569
    87    C    7  S      Ryd( 3S)     0.00232       0.80489
    88    C    7  px     Val( 2p)     1.05565      -0.11122
    89    C    7  px     Ryd( 3p)     0.00443       0.69828
    90    C    7  py     Val( 2p)     0.95270      -0.09093
    91    C    7  py     Ryd( 3p)     0.00885       0.64778
    92    C    7  pz     Val( 2p)     0.95377      -0.09496
    93    C    7  pz     Ryd( 3p)     0.00349       0.77104
    94    C    7  dxy    Ryd( 3d)     0.00152       2.26582
    95    C    7  dxz    Ryd( 3d)     0.00103       2.04842
    96    C    7  dyz    Ryd( 3d)     0.00207       2.37587
    97    C    7  dx2y2  Ryd( 3d)     0.00089       2.10015
    98    C    7  dz2    Ryd( 3d)     0.00140       2.19397

    99    O    8  S      Cor( 1S)     1.99976     -18.97628
   100    O    8  S      Val( 2S)     1.67167      -0.88816
   101    O    8  S      Ryd( 3S)     0.00159       1.39032
   102    O    8  px     Val( 2p)     1.92023      -0.32498
   103    O    8  px     Ryd( 3p)     0.00299       1.09479
   104    O    8  py     Val( 2p)     1.71049      -0.33479
   105    O    8  py     Ryd( 3p)     0.00083       1.08928
   106    O    8  pz     Val( 2p)     1.44532      -0.30318
   107    O    8  pz     Ryd( 3p)     0.00273       1.19814
   108    O    8  dxy    Ryd( 3d)     0.00107       2.75812
   109    O    8  dxz    Ryd( 3d)     0.00014       2.84809
   110    O    8  dyz    Ryd( 3d)     0.00142       3.26540
   111    O    8  dx2y2  Ryd( 3d)     0.00108       2.83764
   112    O    8  dz2    Ryd( 3d)     0.00049       3.00704

   113    C    9  S      Cor( 1S)     1.99907     -10.12964
   114    C    9  S      Val( 2S)     0.99065      -0.21840
   115    C    9  S      Ryd( 3S)     0.00246       0.78323
   116    C    9  px     Val( 2p)     0.85538      -0.06870
   117    C    9  px     Ryd( 3p)     0.00648       0.56657
   118    C    9  py     Val( 2p)     1.00430      -0.07960
   119    C    9  py     Ryd( 3p)     0.00177       0.55845
   120    C    9  pz     Val( 2p)     1.18892      -0.08899
   121    C    9  pz     Ryd( 3p)     0.00396       0.69595
   122    C    9  dxy    Ryd( 3d)     0.00180       2.26360
   123    C    9  dxz    Ryd( 3d)     0.00097       2.08322
   124    C    9  dyz    Ryd( 3d)     0.00144       2.43324
   125    C    9  dx2y2  Ryd( 3d)     0.00161       2.09214
   126    C    9  dz2    Ryd( 3d)     0.00101       2.21202

   127    O   10  S      Cor( 1S)     1.99976     -18.94532
   128    O   10  S      Val( 2S)     1.66759      -0.84935
   129    O   10  S      Ryd( 3S)     0.00075       1.41553
   130    O   10  px     Val( 2p)     1.71869      -0.29681
   131    O   10  px     Ryd( 3p)     0.00172       1.09707
   132    O   10  py     Val( 2p)     1.54088      -0.27157
   133    O   10  py     Ryd( 3p)     0.00262       1.17694
   134    O   10  pz     Val( 2p)     1.80106      -0.29010
   135    O   10  pz     Ryd( 3p)     0.00166       1.13361
   136    O   10  dxy    Ryd( 3d)     0.00077       3.02676
   137    O   10  dxz    Ryd( 3d)     0.00104       2.85826
   138    O   10  dyz    Ryd( 3d)     0.00095       3.21059
   139    O   10  dx2y2  Ryd( 3d)     0.00070       2.94691
   140    O   10  dz2    Ryd( 3d)     0.00094       2.86307

   141    H   11  S      Val( 1S)     0.86386       0.00721
   142    H   11  S      Ryd( 2S)     0.00456       0.37605
   143    H   11  px     Ryd( 2p)     0.00037       1.99987
   144    H   11  py     Ryd( 2p)     0.00065       2.07770
   145    H   11  pz     Ryd( 2p)     0.00008       1.75018

   146    H   12  S      Val( 1S)     0.77772       0.03504
   147    H   12  S      Ryd( 2S)     0.00445       0.33410
   148    H   12  px     Ryd( 2p)     0.00019       1.87629
   149    H   12  py     Ryd( 2p)     0.00034       1.98341
   150    H   12  pz     Ryd( 2p)     0.00059       2.16302

   151    H   13  S      Val( 1S)     0.52978       0.07544
   152    H   13  S      Ryd( 2S)     0.00135       0.39813
   153    H   13  px     Ryd( 2p)     0.00126       1.72563
   154    H   13  py     Ryd( 2p)     0.00167       1.88331
   155    H   13  pz     Ryd( 2p)     0.00195       2.21631

   156    H   14  S      Val( 1S)     0.82245       0.02001
   157    H   14  S      Ryd( 2S)     0.00645       0.34727
   158    H   14  px     Ryd( 2p)     0.00022       1.91477
   159    H   14  py     Ryd( 2p)     0.00040       2.00586
   160    H   14  pz     Ryd( 2p)     0.00046       2.19197

   161    H   15  S      Val( 1S)     0.51462       0.10334
   162    H   15  S      Ryd( 2S)     0.00432       0.43627
   163    H   15  px     Ryd( 2p)     0.00220       2.38767
   164    H   15  py     Ryd( 2p)     0.00131       1.82111
   165    H   15  pz     Ryd( 2p)     0.00115       1.76616

   166    H   16  S      Val( 1S)     0.77439       0.06375
   167    H   16  S      Ryd( 2S)     0.00550       0.37424
   168    H   16  px     Ryd( 2p)     0.00015       1.92151
   169    H   16  py     Ryd( 2p)     0.00028       2.01097
   170    H   16  pz     Ryd( 2p)     0.00059       2.23527

   171    H   17  S      Val( 1S)     0.53987       0.06731
   172    H   17  S      Ryd( 2S)     0.00223       0.41647
   173    H   17  px     Ryd( 2p)     0.00164       1.69035
   174    H   17  py     Ryd( 2p)     0.00121       1.91651
   175    H   17  pz     Ryd( 2p)     0.00194       2.24273

   176    H   18  S      Val( 1S)     0.83714       0.02758
   177    H   18  S      Ryd( 2S)     0.00381       0.36130
   178    H   18  px     Ryd( 2p)     0.00022       1.80495
   179    H   18  py     Ryd( 2p)     0.00038       1.99569
   180    H   18  pz     Ryd( 2p)     0.00053       2.14585

   181    H   19  S      Val( 1S)     0.77682       0.07294
   182    H   19  S      Ryd( 2S)     0.00259       0.35550
   183    H   19  px     Ryd( 2p)     0.00017       1.78708
   184    H   19  py     Ryd( 2p)     0.00041       2.05604
   185    H   19  pz     Ryd( 2p)     0.00055       2.14699

   186    H   20  S      Val( 1S)     0.53559       0.10418
   187    H   20  S      Ryd( 2S)     0.00372       0.42699
   188    H   20  px     Ryd( 2p)     0.00126       1.74543
   189    H   20  py     Ryd( 2p)     0.00200       2.16709
   190    H   20  pz     Ryd( 2p)     0.00164       1.97498

 WARNING:  1 low occupancy (<1.9990e) core orbital  found on  C    3
           1 low occupancy (<1.9990e) core orbital  found on  C    5
           1 low occupancy (<1.9990e) core orbital  found on  C    7


 Summary of Natural Population Analysis:                  
                                                          
                                       Natural Population 
                Natural  -----------------------------------------------
    Atom  No    Charge         Core      Valence    Rydberg      Total
 -----------------------------------------------------------------------
      O    1   -0.50258      1.99973     6.49038    0.01247     8.50258
      C    2    0.41290      1.99937     3.54313    0.04460     5.58710
      C    3    0.01679      1.99892     3.96112    0.02317     5.98321
      O    4   -0.74221      1.99974     6.72920    0.01327     8.74221
      C    5    0.08714      1.99890     3.88569    0.02827     5.91286
      O    6   -0.75483      1.99973     6.74341    0.01169     8.75483
      C    7    0.07857      1.99890     3.89651    0.02601     5.92143
      O    8   -0.75981      1.99976     6.74771    0.01233     8.75981
      C    9   -0.05981      1.99907     4.03925    0.02150     6.05981
      O   10   -0.73913      1.99976     6.72821    0.01116     8.73913
      H   11    0.13047      0.00000     0.86386    0.00567     0.86953
      H   12    0.21671      0.00000     0.77772    0.00557     0.78329
      H   13    0.46398      0.00000     0.52978    0.00624     0.53602
      H   14    0.17002      0.00000     0.82245    0.00753     0.82998
      H   15    0.47639      0.00000     0.51462    0.00899     0.52361
      H   16    0.21910      0.00000     0.77439    0.00651     0.78090
      H   17    0.45311      0.00000     0.53987    0.00702     0.54689
      H   18    0.15792      0.00000     0.83714    0.00493     0.84208
      H   19    0.21947      0.00000     0.77682    0.00371     0.78053
      H   20    0.45580      0.00000     0.53559    0.00862     0.54420
 =======================================================================
   * Total *   -0.00000     19.99390    59.73685    0.26925    80.00000

                                 Natural Population      
 --------------------------------------------------------
   Core                      19.99390 ( 99.9695% of  20)
   Valence                   59.73685 ( 99.5614% of  60)
   Natural Minimal Basis     79.73075 ( 99.6634% of  80)
   Natural Rydberg Basis      0.26925 (  0.3366% of  80)
 --------------------------------------------------------

    Atom  No          Natural Electron Configuration
 ----------------------------------------------------------------------------
      O    1      [core]2S( 1.69)2p( 4.80)3p( 0.01)3d( 0.01)
      C    2      [core]2S( 0.92)2p( 2.62)3S( 0.01)3p( 0.02)3d( 0.01)
      C    3      [core]2S( 0.95)2p( 3.01)3p( 0.01)3d( 0.01)
      O    4      [core]2S( 1.67)2p( 5.06)3p( 0.01)
      C    5      [core]2S( 0.92)2p( 2.96)3p( 0.02)3d( 0.01)
      O    6      [core]2S( 1.66)2p( 5.08)3p( 0.01)
      C    7      [core]2S( 0.93)2p( 2.96)3p( 0.02)3d( 0.01)
      O    8      [core]2S( 1.67)2p( 5.08)3p( 0.01)
      C    9      [core]2S( 0.99)2p( 3.05)3p( 0.01)3d( 0.01)
      O   10      [core]2S( 1.67)2p( 5.06)3p( 0.01)
      H   11            1S( 0.86)
      H   12            1S( 0.78)
      H   13            1S( 0.53)
      H   14            1S( 0.82)2S( 0.01)
      H   15            1S( 0.51)
      H   16            1S( 0.77)2S( 0.01)
      H   17            1S( 0.54)
      H   18            1S( 0.84)
      H   19            1S( 0.78)
      H   20            1S( 0.54)


 NATURAL BOND ORBITAL ANALYSIS:

                       Occupancies       Lewis Structure    Low   High
           Occ.    -------------------  -----------------   occ   occ
  Cycle   Thresh.   Lewis   Non-Lewis     CR  BD  3C  LP    (L)   (NL)   Dev
 =============================================================================
   1(1)    1.90    78.78298   1.21702     10  21   0   9     2      1    0.07
   2(2)    1.90    78.78298   1.21702     10  21   0   9     2      1    0.07
   3(1)    1.80    79.20285   0.79715     10  20   0  10     0      0    0.07
 -----------------------------------------------------------------------------

 Structure accepted: No low occupancy Lewis orbitals

 WARNING:  1 low occupancy (<1.9990e) core orbital  found on  C    3
           1 low occupancy (<1.9990e) core orbital  found on  C    5
           1 low occupancy (<1.9990e) core orbital  found on  C    7

 --------------------------------------------------------
   Core                     19.99392 ( 99.970% of  20)
   Valence Lewis            59.20894 ( 98.682% of  60)
  ==================       ============================
   Total Lewis              79.20285 ( 99.004% of  80)
  -----------------------------------------------------
   Valence non-Lewis         0.61860 (  0.773% of  80)
   Rydberg non-Lewis         0.17854 (  0.223% of  80)
  ==================       ============================
   Total non-Lewis           0.79715 (  0.996% of  80)
 --------------------------------------------------------


       (Occupancy)   Bond orbital/ Coefficients/ Hybrids
 ---------------------------------------------------------------------------------
     1. (1.99663) BD ( 1) O   1 - C   2  
                ( 66.75%)   0.8170* O   1 s( 44.52%)p 1.24( 55.39%)d 0.00(  0.09%)
                                           -0.0000  0.6666 -0.0286  0.6278  0.0177
                                           -0.0466 -0.0043  0.3964  0.0116 -0.0017
                                            0.0229 -0.0039  0.0180 -0.0006
                ( 33.25%)   0.5766* C   2 s( 31.34%)p 2.18( 68.41%)d 0.01(  0.25%)
                                           -0.0000  0.5556 -0.0681 -0.6330 -0.0567
                                            0.1054 -0.0079 -0.5157 -0.0556 -0.0074
                                            0.0411 -0.0082  0.0268  0.0027
     2. (1.99059) BD ( 2) O   1 - C   2  
                ( 64.82%)   0.8051* O   1 s(  0.12%)p99.99( 99.72%)d 1.25(  0.15%)
                                           -0.0000  0.0351 -0.0017 -0.5049 -0.0041
                                           -0.5312 -0.0049  0.6783  0.0067 -0.0149
                                            0.0097 -0.0148 -0.0181  0.0262
                ( 35.18%)   0.5932* C   2 s(  0.10%)p99.99( 99.55%)d 3.74(  0.36%)
                                           -0.0000  0.0295 -0.0091 -0.5712  0.0194
                                           -0.5237  0.0222  0.6273 -0.0253  0.0210
                                           -0.0115  0.0226  0.0320 -0.0382
     3. (1.97875) BD ( 1) C   2 - C   3  
                ( 47.40%)   0.6885* C   2 s( 36.85%)p 1.71( 63.09%)d 0.00(  0.06%)
                                            0.0003  0.6070  0.0016  0.1615 -0.0129
                                            0.5338 -0.0110  0.5653  0.0058  0.0073
                                            0.0057  0.0193 -0.0086  0.0067
                ( 52.60%)   0.7253* C   3 s( 26.83%)p 2.72( 73.11%)d 0.00(  0.06%)
                                           -0.0000  0.5180  0.0063 -0.2404 -0.0144
                                           -0.5329 -0.0083 -0.6237  0.0133  0.0080
                                            0.0076  0.0175 -0.0071  0.0090
     4. (1.98751) BD ( 1) C   2 - H  11  
                ( 58.36%)   0.7639* C   2 s( 31.76%)p 2.15( 68.19%)d 0.00(  0.05%)
                                           -0.0002  0.5627  0.0308  0.4882 -0.0215
                                           -0.6533 -0.0020 -0.1268 -0.0138 -0.0183
                                           -0.0047 -0.0007 -0.0022 -0.0116
                ( 41.64%)   0.6453* H  11 s( 99.90%)p 0.00(  0.10%)
                                            0.9994 -0.0132 -0.0181  0.0249  0.0044
     5. (1.99167) BD ( 1) C   3 - O   4  
                ( 32.44%)   0.5696* C   3 s( 20.42%)p 3.88( 79.30%)d 0.01(  0.28%)
                                           -0.0001  0.4508  0.0319 -0.6606 -0.0369
                                            0.5808  0.0074  0.1332  0.0105 -0.0445
                                           -0.0092  0.0080  0.0035 -0.0249
                ( 67.56%)   0.8219* O   4 s( 33.39%)p 1.99( 66.54%)d 0.00(  0.07%)
                                           -0.0001  0.5779  0.0021  0.6116 -0.0045
                                           -0.5353 -0.0046 -0.0681 -0.0025 -0.0213
                                            0.0052 -0.0008  0.0094 -0.0109
     6. (1.96588) BD ( 1) C   3 - C   5  
                ( 50.30%)   0.7092* C   3 s( 28.51%)p 2.51( 71.44%)d 0.00(  0.04%)
                                            0.0003  0.5339 -0.0084  0.7021 -0.0097
                                            0.4287  0.0061 -0.1933  0.0161  0.0150
                                           -0.0086 -0.0042  0.0081 -0.0066
                ( 49.70%)   0.7050* C   5 s( 27.82%)p 2.59( 72.13%)d 0.00(  0.05%)
                                            0.0005  0.5275 -0.0030 -0.7035  0.0027
                                           -0.4408  0.0187  0.1770  0.0186  0.0164
                                           -0.0067 -0.0044  0.0084 -0.0108
     7. (1.96323) BD ( 1) C   3 - H  12  
                ( 61.33%)   0.7831* C   3 s( 24.17%)p 3.13( 75.78%)d 0.00(  0.05%)
                                           -0.0002  0.4915 -0.0131  0.0992 -0.0159
                                           -0.4390  0.0050  0.7449 -0.0054 -0.0015
                                            0.0060 -0.0167 -0.0065  0.0096
                ( 38.67%)   0.6219* H  12 s( 99.91%)p 0.00(  0.09%)
                                            0.9995 -0.0070 -0.0048  0.0166 -0.0250
     8. (1.98742) BD ( 1) O   4 - H  13  
                ( 73.48%)   0.8572* O   4 s( 19.68%)p 4.08( 80.23%)d 0.00(  0.08%)
                                            0.0002  0.4433  0.0188  0.0855 -0.0145
                                            0.4800  0.0274  0.7504  0.0238  0.0076
                                            0.0163  0.0149  0.0000  0.0174
                ( 26.52%)   0.5150* H  13 s( 99.60%)p 0.00(  0.40%)
                                            0.9980 -0.0031 -0.0016 -0.0343 -0.0536
     9. (1.99008) BD ( 1) C   5 - O   6  
                ( 32.95%)   0.5740* C   5 s( 20.54%)p 3.86( 79.19%)d 0.01(  0.27%)
                                           -0.0001  0.4519  0.0344 -0.1709  0.0065
                                            0.5367  0.0366 -0.6873 -0.0306 -0.0109
                                            0.0141 -0.0423 -0.0125  0.0216
                ( 67.05%)   0.8188* O   6 s( 33.54%)p 1.98( 66.39%)d 0.00(  0.07%)
                                           -0.0001  0.5791  0.0005  0.1541  0.0068
                                           -0.4587  0.0016  0.6556  0.0003 -0.0006
                                           -0.0029 -0.0216 -0.0044  0.0148
    10. (1.97324) BD ( 1) C   5 - C   7  
                ( 50.65%)   0.7117* C   5 s( 29.50%)p 2.39( 70.45%)d 0.00(  0.05%)
                                            0.0002  0.5431  0.0047  0.6626 -0.0082
                                           -0.4813  0.0050 -0.1838  0.0038 -0.0167
                                           -0.0066  0.0051  0.0051 -0.0099
                ( 49.35%)   0.7025* C   7 s( 29.33%)p 2.41( 70.62%)d 0.00(  0.05%)
                                            0.0004  0.5415 -0.0000 -0.6718  0.0068
                                            0.4635  0.0061  0.1997 -0.0089 -0.0172
                                           -0.0076  0.0065  0.0057 -0.0094
    11. (1.97377) BD ( 1) C   5 - H  14  
                ( 59.71%)   0.7727* C   5 s( 22.14%)p 3.51( 77.80%)d 0.00(  0.06%)
                                           -0.0003  0.4702 -0.0173  0.1891 -0.0037
                                            0.5320  0.0093  0.6773 -0.0202  0.0045
                                            0.0063  0.0191 -0.0033  0.0108
                ( 40.29%)   0.6347* H  14 s( 99.92%)p 0.00(  0.08%)
                                            0.9995 -0.0116 -0.0066 -0.0178 -0.0221
    12. (1.98687) BD ( 1) O   6 - H  15  
                ( 74.73%)   0.8645* O   6 s( 21.10%)p 3.73( 78.82%)d 0.00(  0.08%)
                                           -0.0002 -0.4591 -0.0147  0.8292  0.0243
                                           -0.3147 -0.0219 -0.0101  0.0195  0.0072
                                            0.0144 -0.0033 -0.0208  0.0105
                ( 25.27%)   0.5027* H  15 s( 99.56%)p 0.00(  0.44%)
                                           -0.9977  0.0141 -0.0622  0.0220  0.0004
    13. (1.99108) BD ( 1) C   7 - O   8  
                ( 31.58%)   0.5619* C   7 s( 18.90%)p 4.28( 80.81%)d 0.02(  0.29%)
                                           -0.0001  0.4343  0.0211  0.1396  0.0021
                                           -0.5888 -0.0444  0.6631  0.0125 -0.0092
                                            0.0104 -0.0451 -0.0169  0.0190
                ( 68.42%)   0.8272* O   8 s( 33.96%)p 1.94( 65.97%)d 0.00(  0.07%)
                                           -0.0001  0.5828 -0.0011 -0.1255 -0.0011
                                            0.5572 -0.0070 -0.5774 -0.0060 -0.0038
                                            0.0033 -0.0182 -0.0175 -0.0013
    14. (1.98281) BD ( 1) C   7 - C   9  
                ( 51.50%)   0.7177* C   7 s( 28.83%)p 2.47( 71.12%)d 0.00(  0.05%)
                                            0.0003  0.5369  0.0033  0.7082  0.0018
                                            0.4450 -0.0161 -0.1058 -0.0087  0.0172
                                           -0.0028 -0.0010  0.0083 -0.0108
                ( 48.50%)   0.6964* C   9 s( 29.70%)p 2.37( 70.25%)d 0.00(  0.05%)
                                            0.0005  0.5450 -0.0030 -0.6925  0.0070
                                           -0.4556 -0.0023  0.1238 -0.0030  0.0182
                                           -0.0051 -0.0047  0.0067 -0.0100
    15. (1.96265) BD ( 1) C   7 - H  16  
                ( 61.43%)   0.7838* C   7 s( 22.89%)p 3.37( 77.06%)d 0.00(  0.05%)
                                            0.0004 -0.4784  0.0105  0.1625 -0.0140
                                            0.4875  0.0054  0.7114 -0.0138 -0.0042
                                           -0.0056 -0.0181  0.0043 -0.0095
                ( 38.57%)   0.6210* H  16 s( 99.91%)p 0.00(  0.09%)
                                           -0.9995  0.0081 -0.0039 -0.0145 -0.0258
    16. (1.98953) BD ( 1) O   8 - H  17  
                ( 73.19%)   0.8555* O   8 s( 19.96%)p 4.01( 79.95%)d 0.00(  0.08%)
                                            0.0002  0.4464  0.0175  0.1778  0.0089
                                            0.3875 -0.0036  0.7849  0.0411  0.0058
                                            0.0056  0.0247 -0.0110  0.0064
                ( 26.81%)   0.5178* H  17 s( 99.61%)p 0.00(  0.39%)
                                            0.9980 -0.0062 -0.0129 -0.0233 -0.0562
    17. (1.99427) BD ( 1) C   9 - O  10  
                ( 32.94%)   0.5740* C   9 s( 21.78%)p 3.58( 77.94%)d 0.01(  0.28%)
                                            0.0000  0.4650  0.0394  0.6843  0.0458
                                           -0.5298 -0.0065 -0.1672 -0.0190 -0.0436
                                           -0.0129  0.0090  0.0067 -0.0245
                ( 67.06%)   0.8189* O  10 s( 32.62%)p 2.06( 67.31%)d 0.00(  0.07%)
                                           -0.0001  0.5711  0.0036 -0.6219  0.0037
                                            0.5030  0.0108  0.1818 -0.0064 -0.0164
                                           -0.0162  0.0055  0.0107 -0.0071
    18. (1.98358) BD ( 1) C   9 - H  18  
                ( 58.86%)   0.7672* C   9 s( 23.62%)p 3.23( 76.32%)d 0.00(  0.05%)
                                           -0.0001  0.4858 -0.0150  0.2034  0.0166
                                            0.4649  0.0085  0.7106 -0.0198  0.0042
                                            0.0046  0.0160 -0.0062  0.0142
                ( 41.14%)   0.6414* H  18 s( 99.92%)p 0.00(  0.08%)
                                            0.9995 -0.0083 -0.0075 -0.0181 -0.0213
    19. (1.97513) BD ( 1) C   9 - H  19  
                ( 61.26%)   0.7827* C   9 s( 24.85%)p 3.02( 75.10%)d 0.00(  0.05%)
                                           -0.0002  0.4985 -0.0027 -0.0839  0.0195
                                            0.5414 -0.0056 -0.6711  0.0089 -0.0017
                                            0.0058 -0.0173 -0.0065  0.0091
                ( 38.74%)   0.6224* H  19 s( 99.91%)p 0.00(  0.09%)
                                            0.9995 -0.0044  0.0041 -0.0198  0.0225
    20. (1.98899) BD ( 1) O  10 - H  20  
                ( 73.57%)   0.8578* O  10 s( 20.72%)p 3.82( 79.20%)d 0.00(  0.09%)
                                           -0.0001 -0.4549 -0.0143  0.0094 -0.0176
                                            0.7169  0.0352 -0.5257 -0.0098 -0.0097
                                            0.0099  0.0230  0.0083 -0.0077
                ( 26.43%)   0.5141* H  20 s( 99.60%)p 0.00(  0.40%)
                                           -0.9979  0.0113 -0.0002 -0.0526  0.0354
    21. (1.99973) CR ( 1) O   1           s(100.00%)p 0.00(  0.00%)
                                            1.0000 -0.0003 -0.0000  0.0003  0.0000
                                            0.0000 -0.0000  0.0002 -0.0000 -0.0000
                                            0.0000  0.0000  0.0000  0.0000
    22. (1.99938) CR ( 1) C   2           s(100.00%)p 0.00(  0.00%)
                                            1.0000 -0.0001  0.0000  0.0000 -0.0000
                                           -0.0003  0.0000 -0.0002 -0.0000 -0.0000
                                           -0.0000 -0.0000  0.0000 -0.0000
    23. (1.99893) CR ( 1) C   3           s(100.00%)p 0.00(  0.00%)
                                            1.0000 -0.0000  0.0000 -0.0003 -0.0000
                                           -0.0002 -0.0000  0.0002 -0.0000 -0.0000
                                            0.0000 -0.0000 -0.0000  0.0000
    24. (1.99974) CR ( 1) O   4           s(100.00%)p 0.00(  0.00%)
                                            1.0000 -0.0000 -0.0000  0.0000  0.0000
                                           -0.0001 -0.0000 -0.0002 -0.0000 -0.0000
                                           -0.0000 -0.0000  0.0000 -0.0000
    25. (1.99891) CR ( 1) C   5           s(100.00%)p 0.00(  0.00%)
                                            1.0000 -0.0001 -0.0000  0.0002  0.0000
                                            0.0005 -0.0000  0.0001 -0.0000 -0.0000
                                            0.0000  0.0000 -0.0000  0.0000
    26. (1.99973) CR ( 1) O   6           s(100.00%)p 0.00(  0.00%)
                                            1.0000 -0.0001 -0.0000  0.0001  0.0000
                                           -0.0001 -0.0000  0.0001  0.0000  0.0000
                                            0.0000 -0.0000 -0.0000  0.0000
    27. (1.99891) CR ( 1) C   7           s(100.00%)p 0.00(  0.00%)
                                            1.0000 -0.0001 -0.0000  0.0000  0.0000
                                           -0.0006 -0.0000 -0.0003  0.0000  0.0000
                                            0.0000  0.0000 -0.0000  0.0000
    28. (1.99977) CR ( 1) O   8           s(100.00%)p 0.00(  0.00%)
                                            1.0000 -0.0001 -0.0000 -0.0000 -0.0000
                                            0.0000 -0.0000 -0.0002 -0.0000 -0.0000
                                           -0.0000 -0.0000 -0.0000 -0.0000
    29. (1.99907) CR ( 1) C   9           s(100.00%)p 0.00(  0.00%)
                                            1.0000 -0.0001 -0.0000  0.0003  0.0000
                                            0.0004  0.0000 -0.0001  0.0000 -0.0000
                                            0.0000  0.0000 -0.0000  0.0000
    30. (1.99976) CR ( 1) O  10           s(100.00%)p 0.00(  0.00%)
                                            1.0000 -0.0001 -0.0000 -0.0001 -0.0000
                                            0.0001  0.0000 -0.0000 -0.0000 -0.0000
                                           -0.0000  0.0000  0.0000 -0.0000
    31. (1.98253) LP ( 1) O   1           s( 55.42%)p 0.80( 44.56%)d 0.00(  0.02%)
                                            0.0005  0.7443  0.0171 -0.5417  0.0011
                                            0.0754  0.0003 -0.3827  0.0010  0.0031
                                           -0.0111 -0.0004 -0.0067  0.0004
    32. (1.87738) LP ( 2) O   1           s(  0.01%)p 1.00( 99.91%)d 0.00(  0.08%)
                                            0.0001  0.0075 -0.0040  0.2353 -0.0016
                                           -0.8419  0.0138 -0.4845  0.0079 -0.0201
                                           -0.0076 -0.0132  0.0033 -0.0139
    33. (1.97807) LP ( 1) O   4           s( 46.40%)p 1.15( 53.56%)d 0.00(  0.04%)
                                            0.0000  0.6812 -0.0084 -0.6247  0.0032
                                            0.0687  0.0011 -0.3749  0.0045  0.0004
                                           -0.0153  0.0046 -0.0117  0.0019
    34. (1.94455) LP ( 2) O   4           s(  0.52%)p99.99( 99.42%)d 0.10(  0.05%)
                                           -0.0000  0.0715 -0.0101  0.4769 -0.0099
                                            0.6905 -0.0123 -0.5381  0.0108  0.0115
                                           -0.0033  0.0111  0.0105 -0.0128
    35. (1.97398) LP ( 1) O   6           s( 45.32%)p 1.21( 54.65%)d 0.00(  0.04%)
                                            0.0001  0.6731 -0.0070  0.4411 -0.0068
                                            0.1987 -0.0009 -0.5589  0.0044 -0.0074
                                            0.0152  0.0042 -0.0029 -0.0073
    36. (1.94520) LP ( 2) O   6           s(  0.03%)p99.99( 99.91%)d 1.68(  0.05%)
                                           -0.0000  0.0159 -0.0084 -0.3034  0.0047
                                           -0.8062  0.0141 -0.5069  0.0054  0.0132
                                            0.0020 -0.0112 -0.0011 -0.0154
    37. (1.97879) LP ( 1) O   8           s( 45.85%)p 1.18( 54.12%)d 0.00(  0.04%)
                                            0.0001  0.6771 -0.0068 -0.0768  0.0015
                                           -0.7316  0.0058 -0.0063  0.0011 -0.0024
                                            0.0011 -0.0017  0.0146  0.0118
    38. (1.94666) LP ( 2) O   8           s(  0.22%)p99.99( 99.73%)d 0.23(  0.05%)
                                            0.0000  0.0469  0.0003  0.9725 -0.0196
                                           -0.0568  0.0015 -0.2189  0.0034  0.0218
                                            0.0028 -0.0050  0.0025 -0.0005
    39. (1.97889) LP ( 1) O  10           s( 46.63%)p 1.14( 53.33%)d 0.00(  0.04%)
                                            0.0001  0.6828 -0.0089  0.5127 -0.0063
                                            0.0465 -0.0015 -0.5178  0.0071 -0.0043
                                            0.0154 -0.0000 -0.0097 -0.0059
    40. (1.94921) LP ( 2) O  10           s(  0.03%)p99.99( 99.91%)d 1.92(  0.06%)
                                            0.0000  0.0158  0.0067  0.5909 -0.0115
                                            0.4782 -0.0073  0.6488 -0.0108 -0.0099
                                           -0.0014  0.0054 -0.0088  0.0190
    41. (0.00397) RY*( 1) O   1           s(  0.86%)p99.99( 97.32%)d 2.11(  1.82%)
                                            0.0000  0.0000  0.0929  0.0043  0.1906
                                           -0.0103 -0.8517 -0.0051 -0.4596 -0.0992
                                           -0.0351 -0.0518  0.0105 -0.0658
    42. (0.00026) RY*( 2) O   1           s(  2.19%)p44.40( 97.07%)d 0.34(  0.74%)
                                           -0.0000 -0.0003  0.1479  0.0099 -0.5024
                                            0.0050 -0.4769 -0.0064  0.7005 -0.0043
                                            0.0078 -0.0448 -0.0318  0.0659
    43. (0.00022) RY*( 3) O   1           s( 66.69%)p 0.49( 32.78%)d 0.01(  0.53%)
                                           -0.0000  0.0139  0.8165  0.0276 -0.4183
                                           -0.0050  0.1893  0.0205 -0.3403 -0.0573
                                            0.0095 -0.0080  0.0070 -0.0427
    44. (0.00004) RY*( 4) O   1           s( 21.64%)p 2.52( 54.51%)d 1.10( 23.85%)
    45. (0.00000) RY*( 5) O   1           s(  0.85%)p 1.13(  0.96%)d99.99( 98.19%)
    46. (0.00001) RY*( 6) O   1           s(  4.27%)p 2.28(  9.74%)d20.12( 85.99%)
    47. (0.00001) RY*( 7) O   1           s(  0.92%)p 1.85(  1.71%)d99.99( 97.37%)
    48. (0.00000) RY*( 8) O   1           s(  2.21%)p 2.41(  5.33%)d41.80( 92.46%)
    49. (0.00000) RY*( 9) O   1           s(  0.29%)p 3.49(  1.01%)d99.99( 98.70%)
    50. (0.01501) RY*( 1) C   2           s( 30.42%)p 2.29( 69.51%)d 0.00(  0.07%)
                                            0.0000  0.0608  0.5482 -0.0706  0.5854
                                            0.0032 -0.1389 -0.0452  0.5711 -0.0026
                                           -0.0144  0.0037 -0.0148  0.0165
    51. (0.00843) RY*( 2) C   2           s( 34.14%)p 0.85( 29.09%)d 1.08( 36.77%)
                                           -0.0000 -0.0193  0.5839 -0.0334 -0.4199
                                            0.0199 -0.2737  0.0171 -0.1946 -0.4633
                                           -0.1630 -0.2712  0.0329 -0.2278
    52. (0.00437) RY*( 3) C   2           s(  0.29%)p99.99( 63.10%)d99.99( 36.60%)
                                            0.0000 -0.0173  0.0514 -0.0241 -0.5534
                                           -0.0393 -0.3946  0.0198  0.4081  0.2210
                                            0.1379  0.1801 -0.1272  0.4995
    53. (0.00217) RY*( 4) C   2           s(  6.48%)p12.85( 83.19%)d 1.60( 10.33%)
                                            0.0000  0.0115  0.2542 -0.0219 -0.3594
                                            0.0146  0.7806 -0.0222  0.3037  0.0784
                                           -0.1766  0.1698 -0.1364 -0.1362
    54. (0.00098) RY*( 5) C   2           s( 20.56%)p 1.11( 22.86%)d 2.75( 56.58%)
                                            0.0000 -0.0086  0.4534  0.0078  0.0174
                                            0.0188 -0.0935 -0.0285 -0.4672  0.6225
                                            0.1372  0.3666  0.0211 -0.1570
    55. (0.00016) RY*( 6) C   2           s(  7.05%)p 3.47( 24.48%)d 9.71( 68.47%)
                                           -0.0000 -0.0004  0.2656 -0.0171  0.1473
                                           -0.0110  0.3208  0.0216 -0.3454 -0.1995
                                            0.3279 -0.1756 -0.2509  0.6660
    56. (0.00003) RY*( 7) C   2           s(  0.16%)p 8.06(  1.31%)d99.99( 98.53%)
    57. (0.00004) RY*( 8) C   2           s(  0.26%)p21.73(  5.66%)d99.99( 94.08%)
    58. (0.00001) RY*( 9) C   2           s(  0.60%)p 2.61(  1.56%)d99.99( 97.85%)
    59. (0.00757) RY*( 1) C   3           s(  1.23%)p79.67( 97.81%)d 0.78(  0.96%)
                                            0.0000 -0.0260  0.1077  0.0165 -0.8084
                                           -0.0083  0.4452 -0.0123 -0.3547  0.0475
                                            0.0446 -0.0048 -0.0632  0.0367
    60. (0.00324) RY*( 2) C   3           s( 39.30%)p 1.23( 48.43%)d 0.31( 12.27%)
                                           -0.0000  0.0030  0.6269  0.0216 -0.0643
                                           -0.0030 -0.5696  0.0103 -0.3939  0.0469
                                           -0.2078  0.2556  0.0229  0.1071
    61. (0.00249) RY*( 3) C   3           s(  4.25%)p 9.14( 38.85%)d13.39( 56.90%)
                                           -0.0000  0.0142  0.2056 -0.0083  0.3301
                                           -0.0125  0.4642 -0.0026 -0.2525  0.0848
                                           -0.2330 -0.0432  0.7111 -0.0021
    62. (0.00126) RY*( 4) C   3           s(  6.57%)p 7.29( 47.91%)d 6.93( 45.52%)
                                            0.0000 -0.0216  0.2554  0.0149 -0.1606
                                           -0.0203  0.1969  0.0225  0.6429  0.1211
                                           -0.2861  0.5741  0.0269 -0.1687
    63. (0.00110) RY*( 5) C   3           s( 18.10%)p 0.70( 12.71%)d 3.82( 69.19%)
                                            0.0000 -0.0127  0.4252  0.0132 -0.1525
                                           -0.0140 -0.1398  0.0006  0.2898  0.0230
                                            0.5756 -0.3529  0.3055 -0.3771
    64. (0.00070) RY*( 6) C   3           s( 17.11%)p 1.96( 33.62%)d 2.88( 49.27%)
                                           -0.0000  0.0151  0.4134 -0.0060  0.4025
                                            0.0145  0.4036  0.0051 -0.1050  0.3247
                                            0.2808  0.0215 -0.5525  0.0525
    65. (0.00048) RY*( 7) C   3           s(  8.98%)p 0.51(  4.62%)d 9.62( 86.40%)
                                           -0.0000 -0.0090  0.2995  0.0384  0.0784
                                           -0.0304  0.1893 -0.0154  0.0394 -0.8366
                                           -0.2372 -0.1952 -0.2228 -0.1420
    66. (0.00014) RY*( 8) C   3           s(  0.05%)p16.71(  0.89%)d99.99( 99.05%)
                                           -0.0000 -0.0001  0.0231  0.0135  0.0314
                                            0.0114  0.0669  0.0045  0.0561 -0.3741
                                            0.5324  0.4210  0.2018  0.5909
    67. (0.00006) RY*( 9) C   3           s(  4.47%)p 3.47( 15.52%)d17.90( 80.01%)
    68. (0.00261) RY*( 1) O   4           s(  0.03%)p99.99( 96.01%)d99.99(  3.96%)
                                            0.0000 -0.0021  0.0157 -0.0094 -0.6397
                                           -0.0064 -0.6942  0.0102  0.2624 -0.0298
                                            0.0378 -0.0223 -0.1909  0.0183
    69. (0.00213) RY*( 2) O   4           s( 24.37%)p 2.85( 69.53%)d 0.25(  6.10%)
                                           -0.0000  0.0068  0.4936  0.0010 -0.1771
                                            0.0124 -0.1218  0.0010 -0.8056  0.0137
                                           -0.1463  0.1792 -0.0799  0.0302
    70. (0.00043) RY*( 3) O   4           s( 68.81%)p 0.41( 28.32%)d 0.04(  2.87%)
                                            0.0000 -0.0027  0.8295 -0.0022  0.3221
                                           -0.0029 -0.1158 -0.0192  0.4069  0.0257
                                            0.1062 -0.1289 -0.0008 -0.0126
    71. (0.00010) RY*( 4) O   4           s(  3.75%)p16.52( 61.89%)d 9.17( 34.36%)
    72. (0.00003) RY*( 5) O   4           s(  0.03%)p15.60(  0.50%)d99.99( 99.47%)
    73. (0.00002) RY*( 6) O   4           s(  2.61%)p13.39( 34.96%)d23.91( 62.43%)
    74. (0.00000) RY*( 7) O   4           s(  0.03%)p99.99(  5.31%)d99.99( 94.66%)
    75. (0.00000) RY*( 8) O   4           s(  0.36%)p 8.92(  3.24%)d99.99( 96.40%)
    76. (0.00001) RY*( 9) O   4           s(  0.00%)p 1.00(  0.50%)d99.99( 99.50%)
    77. (0.00753) RY*( 1) C   5           s(  8.76%)p10.11( 88.53%)d 0.31(  2.71%)
                                           -0.0000 -0.0265  0.2947  0.0019  0.2864
                                           -0.0404  0.4673  0.0270 -0.7632 -0.0471
                                            0.1321  0.0519  0.0620  0.0305
    78. (0.00477) RY*( 2) C   5           s( 25.37%)p 2.43( 61.68%)d 0.51( 12.95%)
                                            0.0000  0.0040  0.5037  0.0120  0.6909
                                            0.0128 -0.1261  0.0242  0.3503 -0.0730
                                           -0.0408 -0.2223  0.0260 -0.2691
    79. (0.00429) RY*( 3) C   5           s(  0.07%)p99.99( 91.21%)d99.99(  8.73%)
                                           -0.0000  0.0231 -0.0107 -0.0179  0.0498
                                           -0.0029 -0.8135 -0.0116 -0.4972 -0.0256
                                            0.0213  0.0717 -0.1658 -0.2314
    80. (0.00206) RY*( 4) C   5           s( 26.01%)p 1.50( 38.90%)d 1.35( 35.09%)
                                            0.0000 -0.0094  0.5100 -0.0030 -0.6094
                                            0.0066  0.1303  0.0228  0.0077 -0.1566
                                           -0.0337 -0.1294 -0.1876 -0.5228
    81. (0.00154) RY*( 5) C   5           s(  1.39%)p 2.89(  4.01%)d68.12( 94.60%)
                                           -0.0000  0.0055  0.1177 -0.0160 -0.0705
                                            0.0057 -0.1176 -0.0076  0.1446 -0.4692
                                            0.6167  0.4096  0.4214  0.0177
    82. (0.00067) RY*( 6) C   5           s( 27.22%)p 0.25(  6.77%)d 2.42( 66.01%)
                                            0.0000  0.0057  0.5217  0.0021 -0.1763
                                            0.0065 -0.1910 -0.0067  0.0052  0.4661
                                           -0.2881  0.3025  0.4023  0.3263
    83. (0.00037) RY*( 7) C   5           s(  9.26%)p 0.40(  3.74%)d 9.40( 87.00%)
                                           -0.0000 -0.0049  0.3042  0.0054 -0.1146
                                           -0.0340 -0.1460  0.0344  0.0246 -0.0171
                                            0.4068 -0.4064 -0.3973  0.6175
    84. (0.00024) RY*( 8) C   5           s(  1.00%)p 0.19(  0.19%)d98.47( 98.80%)
                                           -0.0000 -0.0006  0.1002 -0.0175  0.0120
                                           -0.0019 -0.0321  0.0085 -0.0198 -0.7016
                                           -0.5808  0.1707 -0.1396  0.3313
    85. (0.00012) RY*( 9) C   5           s(  0.92%)p 5.89(  5.41%)d99.99( 93.68%)
                                           -0.0000  0.0046  0.0957 -0.0041  0.1317
                                            0.0019  0.1115 -0.0216  0.1543  0.1916
                                            0.1133  0.6857 -0.6448 -0.0340
    86. (0.00238) RY*( 1) O   6           s( 12.16%)p 6.90( 83.86%)d 0.33(  3.98%)
                                           -0.0000  0.0038  0.3486 -0.0044 -0.1147
                                           -0.0118 -0.8207 -0.0069 -0.3895 -0.0341
                                           -0.0536 -0.0684 -0.0779 -0.1583
    87. (0.00141) RY*( 2) O   6           s( 15.14%)p 4.95( 74.93%)d 0.66(  9.92%)
                                           -0.0000  0.0031  0.3892 -0.0014  0.8138
                                            0.0035  0.1731 -0.0039 -0.2390 -0.2166
                                            0.1778  0.0466  0.0759 -0.1129
    88. (0.00043) RY*( 3) O   6           s( 63.11%)p 0.54( 34.18%)d 0.04(  2.70%)
                                            0.0000 -0.0006  0.7944  0.0051 -0.2106
                                           -0.0062  0.0746 -0.0038  0.5402  0.0784
                                            0.0209  0.0761  0.0212  0.1192
    89. (0.00009) RY*( 4) O   6           s(  7.17%)p11.68( 83.74%)d 1.27(  9.09%)
    90. (0.00001) RY*( 5) O   6           s(  0.66%)p10.32(  6.82%)d99.99( 92.52%)
    91. (0.00001) RY*( 6) O   6           s(  0.48%)p 6.33(  3.01%)d99.99( 96.51%)
    92. (0.00002) RY*( 7) O   6           s(  0.47%)p 2.31(  1.10%)d99.99( 98.43%)
    93. (0.00000) RY*( 8) O   6           s(  0.13%)p10.93(  1.42%)d99.99( 98.45%)
    94. (0.00001) RY*( 9) O   6           s(  0.68%)p16.33( 11.17%)d99.99( 88.14%)
    95. (0.00861) RY*( 1) C   7           s(  1.62%)p59.86( 96.79%)d 0.99(  1.60%)
                                           -0.0000 -0.0276  0.1241 -0.0205  0.0943
                                            0.0335 -0.9042 -0.0218  0.3734  0.0638
                                           -0.0288 -0.0168  0.0242  0.1010
    96. (0.00457) RY*( 2) C   7           s( 12.30%)p 6.74( 82.87%)d 0.39(  4.83%)
                                           -0.0000  0.0064  0.3507 -0.0081 -0.9066
                                           -0.0001 -0.0756 -0.0195 -0.0236 -0.1052
                                            0.1423 -0.0666  0.0580 -0.0960
    97. (0.00293) RY*( 3) C   7           s( 24.43%)p 2.49( 60.90%)d 0.60( 14.67%)
                                            0.0000 -0.0112  0.4942 -0.0122  0.2211
                                           -0.0047 -0.1950 -0.0271 -0.7219  0.0586
                                           -0.1831 -0.3276  0.0130 -0.0471
    98. (0.00143) RY*( 4) C   7           s(  0.55%)p20.01( 11.02%)d99.99( 88.43%)
                                           -0.0000  0.0053  0.0740 -0.0131 -0.1555
                                           -0.0004  0.1538  0.0018  0.2493  0.6656
                                           -0.5730 -0.1991 -0.2673 -0.0441
    99. (0.00117) RY*( 5) C   7           s( 16.06%)p 1.07( 17.17%)d 4.16( 66.77%)
                                            0.0000 -0.0028  0.4007  0.0070  0.2300
                                           -0.0040  0.1065 -0.0058  0.3277 -0.2817
                                            0.0146  0.0077 -0.2770 -0.7151
   100. (0.00098) RY*( 6) C   7           s( 35.76%)p 0.42( 15.13%)d 1.37( 49.11%)
                                            0.0000  0.0040  0.5980  0.0031  0.1679
                                           -0.0064  0.2500  0.0137  0.2457  0.1632
                                            0.0124  0.3279  0.5317  0.2724
   101. (0.00037) RY*( 7) C   7           s(  7.08%)p 1.24(  8.75%)d11.89( 84.17%)
                                           -0.0000 -0.0045  0.2660  0.0006  0.0809
                                            0.0382  0.1743 -0.0276  0.2199 -0.2143
                                            0.2319 -0.4013 -0.4958  0.5789
   102. (0.00029) RY*( 8) C   7           s(  0.22%)p 6.80(  1.50%)d99.99( 98.28%)
                                           -0.0000 -0.0011  0.0470 -0.0159  0.0669
                                            0.0053 -0.0295  0.0082 -0.0965  0.6197
                                            0.7326  0.0633 -0.1801 -0.1597
   103. (0.00016) RY*( 9) C   7           s(  2.03%)p 3.09(  6.27%)d45.14( 91.70%)
                                            0.0000  0.0030  0.1425  0.0093 -0.0609
                                           -0.0056 -0.0877  0.0200 -0.2253 -0.0412
                                           -0.1613  0.7571 -0.5351  0.1723
   104. (0.00229) RY*( 1) O   8           s(  0.84%)p99.99( 94.60%)d 5.41(  4.55%)
                                            0.0000 -0.0011  0.0918  0.0149  0.9568
                                           -0.0019  0.0900 -0.0064 -0.1487  0.1537
                                           -0.1237 -0.0476 -0.0550  0.0363
   105. (0.00113) RY*( 2) O   8           s( 92.10%)p 0.04(  3.55%)d 0.05(  4.35%)
                                           -0.0000 -0.0013  0.9597 -0.0043 -0.0990
                                           -0.0062 -0.0352 -0.0104 -0.1558 -0.0010
                                            0.0889  0.0709  0.0802  0.1553
   106. (0.00085) RY*( 3) O   8           s(  1.97%)p41.54( 81.89%)d 8.19( 16.14%)
                                           -0.0000  0.0015  0.1404 -0.0033 -0.0627
                                           -0.0004  0.8795 -0.0040  0.2034 -0.0516
                                           -0.0700 -0.0858 -0.1194 -0.3636
   107. (0.00006) RY*( 4) O   8           s(  1.43%)p64.83( 92.67%)d 4.13(  5.90%)
   108. (0.00001) RY*( 5) O   8           s(  0.01%)p99.99(  3.76%)d99.99( 96.23%)
   109. (0.00001) RY*( 6) O   8           s(  0.60%)p 4.23(  2.53%)d99.99( 96.87%)
   110. (0.00001) RY*( 7) O   8           s(  0.49%)p 4.83(  2.37%)d99.99( 97.14%)
   111. (0.00001) RY*( 8) O   8           s(  0.54%)p 4.77(  2.57%)d99.99( 96.89%)
   112. (0.00002) RY*( 9) O   8           s(  2.03%)p 8.03( 16.28%)d40.30( 81.70%)
   113. (0.00588) RY*( 1) C   9           s(  0.92%)p99.62( 91.96%)d 7.71(  7.12%)
                                            0.0000  0.0408  0.0870  0.0278 -0.8032
                                           -0.0051  0.3188  0.0006  0.4148 -0.0053
                                           -0.0818 -0.0746  0.2421 -0.0162
   114. (0.00294) RY*( 2) C   9           s(  0.04%)p99.99( 88.33%)d99.99( 11.63%)
                                            0.0000 -0.0029  0.0194 -0.0048 -0.2079
                                            0.0062  0.3734 -0.0195 -0.8368  0.0562
                                            0.1459 -0.0217  0.2833 -0.1055
   115. (0.00156) RY*( 3) C   9           s(  0.54%)p15.37(  8.35%)d99.99( 91.11%)
                                           -0.0000  0.0007  0.0737 -0.0123 -0.0747
                                           -0.0018  0.2484 -0.0198 -0.1250 -0.0211
                                           -0.5022  0.6736 -0.3276  0.3121
   116. (0.00147) RY*( 4) C   9           s( 70.18%)p 0.26( 18.43%)d 0.16( 11.40%)
                                            0.0000 -0.0193  0.8375 -0.0396  0.2690
                                            0.0304  0.3181  0.0209  0.0882 -0.2986
                                            0.0173 -0.1207 -0.0147 -0.0987
   117. (0.00122) RY*( 5) C   9           s(  2.17%)p 5.10( 11.08%)d39.88( 86.74%)
                                            0.0000 -0.0101  0.1471 -0.0058  0.1891
                                            0.0215 -0.2709  0.0018  0.0347  0.1708
                                           -0.4278  0.1796  0.7893  0.0041
   118. (0.00059) RY*( 6) C   9           s( 25.10%)p 2.36( 59.29%)d 0.62( 15.61%)
                                            0.0000  0.0112  0.5008  0.0058 -0.3910
                                            0.0045 -0.6301  0.0015 -0.2075  0.2812
                                            0.1510  0.0868 -0.2059  0.0655
   119. (0.00014) RY*( 7) C   9           s(  0.01%)p 1.00(  5.86%)d16.06( 94.13%)
                                           -0.0000  0.0014  0.0092 -0.0035  0.0757
                                            0.0009  0.0944 -0.0108  0.2094  0.0923
                                            0.6237  0.6746  0.1692 -0.2450
   120. (0.00009) RY*( 8) C   9           s(  1.09%)p15.43( 16.78%)d75.51( 82.13%)
   121. (0.00001) RY*( 9) C   9           s(  0.00%)p 1.00(  0.30%)d99.99( 99.70%)
   122. (0.00183) RY*( 1) O  10           s(  0.27%)p99.99( 94.02%)d21.44(  5.71%)
                                           -0.0000  0.0014  0.0516 -0.0099 -0.6267
                                           -0.0046 -0.4582 -0.0088 -0.5808  0.0022
                                            0.0731 -0.1327  0.1764 -0.0555
   123. (0.00101) RY*( 2) O  10           s(  4.51%)p17.64( 79.53%)d 3.54( 15.97%)
                                           -0.0000  0.0008  0.2123  0.0045  0.4630
                                           -0.0058  0.3004 -0.0029 -0.7004 -0.1252
                                            0.2035 -0.2271 -0.2168 -0.0632
   124. (0.00018) RY*( 3) O  10           s( 92.17%)p 0.07(  6.69%)d 0.01(  1.15%)
                                            0.0000 -0.0036  0.9600 -0.0015 -0.1065
                                            0.0098 -0.0557 -0.0141  0.2283  0.0406
                                            0.0582  0.0111 -0.0760 -0.0227
   125. (0.00005) RY*( 4) O  10           s(  0.14%)p99.99( 93.99%)d43.43(  5.87%)
   126. (0.00002) RY*( 5) O  10           s(  0.23%)p25.23(  5.84%)d99.99( 93.93%)
   127. (0.00001) RY*( 6) O  10           s(  1.21%)p 5.08(  6.12%)d76.89( 92.68%)
   128. (0.00000) RY*( 7) O  10           s(  0.29%)p26.15(  7.65%)d99.99( 92.06%)
   129. (0.00001) RY*( 8) O  10           s(  1.11%)p 5.28(  5.86%)d83.83( 93.03%)
   130. (0.00000) RY*( 9) O  10           s(  0.09%)p 6.60(  0.56%)d99.99( 99.35%)
   131. (0.00472) RY*( 1) H  11           s( 99.82%)p 0.00(  0.18%)
                                            0.0120  0.9990 -0.0249  0.0284  0.0190
   132. (0.00007) RY*( 2) H  11           s(  0.10%)p99.99( 99.90%)
   133. (0.00008) RY*( 3) H  11           s(  0.17%)p99.99( 99.83%)
   134. (0.00005) RY*( 4) H  11           s(  0.01%)p 1.00( 99.99%)
   135. (0.00451) RY*( 1) H  12           s( 99.63%)p 0.00(  0.37%)
                                            0.0077  0.9981  0.0587 -0.0054  0.0151
   136. (0.00024) RY*( 2) H  12           s(  0.19%)p99.99( 99.81%)
                                            0.0008  0.0435 -0.7321 -0.6295 -0.2566
   137. (0.00008) RY*( 3) H  12           s(  0.06%)p99.99( 99.94%)
   138. (0.00004) RY*( 4) H  12           s(  0.22%)p99.99( 99.78%)
   139. (0.00169) RY*( 1) H  13           s( 20.66%)p 3.84( 79.34%)
                                            0.0074  0.4545  0.3762  0.7217 -0.3620
   140. (0.00147) RY*( 2) H  13           s( 55.56%)p 0.80( 44.44%)
                                            0.0116  0.7453 -0.6311 -0.0342  0.2121
   141. (0.00095) RY*( 3) H  13           s( 20.15%)p 3.96( 79.85%)
                                            0.0066  0.4488  0.6779 -0.4521  0.3668
   142. (0.00002) RY*( 4) H  13           s(  4.03%)p23.79( 95.97%)
   143. (0.00656) RY*( 1) H  14           s( 99.97%)p 0.00(  0.03%)
                                            0.0121  0.9998  0.0044  0.0119  0.0105
   144. (0.00019) RY*( 2) H  14           s(  0.00%)p 1.00(100.00%)
                                           -0.0017  0.0026 -0.9341 -0.1541  0.3222
   145. (0.00012) RY*( 3) H  14           s(  0.03%)p99.99( 99.97%)
                                            0.0129 -0.0094 -0.2058  0.9694 -0.1329
   146. (0.00004) RY*( 4) H  14           s(  0.09%)p99.99( 99.91%)
   147. (0.00455) RY*( 1) H  15           s( 97.16%)p 0.03(  2.84%)
                                            0.0242  0.9854 -0.1331  0.0926 -0.0456
   148. (0.00146) RY*( 2) H  15           s(  0.01%)p 1.00( 99.99%)
                                           -0.0046  0.0057  0.3333  0.7193  0.6095
   149. (0.00095) RY*( 3) H  15           s(  0.25%)p99.99( 99.75%)
                                            0.0064  0.0498 -0.2780 -0.5421  0.7914
   150. (0.00004) RY*( 4) H  15           s(  3.02%)p32.16( 96.98%)
   151. (0.00556) RY*( 1) H  16           s( 99.79%)p 0.00(  0.21%)
                                            0.0082  0.9989 -0.0440 -0.0094  0.0072
   152. (0.00013) RY*( 2) H  16           s(  0.16%)p99.99( 99.84%)
                                            0.0018  0.0399  0.9578 -0.2812 -0.0438
   153. (0.00010) RY*( 3) H  16           s(  0.07%)p99.99( 99.93%)
                                           -0.0159  0.0213  0.2824  0.9580  0.0431
   154. (0.00005) RY*( 4) H  16           s(  0.07%)p99.99( 99.93%)
   155. (0.00232) RY*( 1) H  17           s( 96.92%)p 0.03(  3.08%)
                                            0.0158  0.9844  0.0682 -0.0148  0.1610
   156. (0.00162) RY*( 2) H  17           s(  0.09%)p99.99( 99.91%)
                                            0.0009  0.0306 -0.9731  0.0235  0.2272
   157. (0.00104) RY*( 3) H  17           s(  0.62%)p99.99( 99.38%)
                                            0.0003  0.0789 -0.0619  0.9231 -0.3713
   158. (0.00002) RY*( 4) H  17           s(  2.75%)p35.36( 97.25%)
   159. (0.00387) RY*( 1) H  18           s( 99.85%)p 0.00(  0.15%)
                                            0.0091  0.9992 -0.0192  0.0150  0.0305
   160. (0.00024) RY*( 2) H  18           s(  0.04%)p99.99( 99.96%)
                                            0.0029  0.0195  0.5655  0.5918 -0.5740
   161. (0.00013) RY*( 3) H  18           s(  0.02%)p99.99( 99.98%)
                                            0.0158 -0.0012  0.7808 -0.1606  0.6036
   162. (0.00003) RY*( 4) H  18           s(  0.17%)p99.99( 99.83%)
   163. (0.00260) RY*( 1) H  19           s( 99.93%)p 0.00(  0.07%)
                                            0.0049  0.9996 -0.0234  0.0103 -0.0089
   164. (0.00021) RY*( 2) H  19           s(  0.03%)p99.99( 99.97%)
                                           -0.0036  0.0156  0.7031  0.5154  0.4896
   165. (0.00011) RY*( 3) H  19           s(  0.03%)p99.99( 99.97%)
                                            0.0145  0.0073  0.5967 -0.0538 -0.8005
   166. (0.00005) RY*( 4) H  19           s(  0.11%)p99.99( 99.89%)
   167. (0.00390) RY*( 1) H  20           s( 96.98%)p 0.03(  3.02%)
                                            0.0208  0.9846  0.0826 -0.1337  0.0740
   168. (0.00157) RY*( 2) H  20           s(  0.04%)p99.99( 99.96%)
                                            0.0047  0.0183 -0.4872 -0.5436 -0.6832
   169. (0.00114) RY*( 3) H  20           s(  0.49%)p99.99( 99.51%)
                                            0.0047  0.0701 -0.8662  0.2252  0.4405
   170. (0.00003) RY*( 4) H  20           s(  2.89%)p33.57( 97.11%)
   171. (0.00631) BD*( 1) O   1 - C   2  
                ( 33.25%)   0.5766* O   1 s( 44.52%)p 1.24( 55.39%)d 0.00(  0.09%)
                                            0.0000 -0.6666  0.0286 -0.6278 -0.0177
                                            0.0466  0.0043 -0.3964 -0.0116  0.0017
                                           -0.0229  0.0039 -0.0180  0.0006
                ( 66.75%)  -0.8170* C   2 s( 31.34%)p 2.18( 68.41%)d 0.01(  0.25%)
                                            0.0000 -0.5556  0.0681  0.6330  0.0567
                                           -0.1054  0.0079  0.5157  0.0556  0.0074
                                           -0.0411  0.0082 -0.0268 -0.0027
   172. (0.03801) BD*( 2) O   1 - C   2  
                ( 35.18%)   0.5932* O   1 s(  0.12%)p99.99( 99.72%)d 1.25(  0.15%)
                                            0.0000 -0.0351  0.0017  0.5049  0.0041
                                            0.5312  0.0049 -0.6783 -0.0067  0.0149
                                           -0.0097  0.0148  0.0181 -0.0262
                ( 64.82%)  -0.8051* C   2 s(  0.10%)p99.99( 99.55%)d 3.74(  0.36%)
                                            0.0000 -0.0295  0.0091  0.5712 -0.0194
                                            0.5237 -0.0222 -0.6273  0.0253 -0.0210
                                            0.0115 -0.0226 -0.0320  0.0382
   173. (0.07466) BD*( 1) C   2 - C   3  
                ( 52.60%)   0.7253* C   2 s( 36.85%)p 1.71( 63.09%)d 0.00(  0.06%)
                                            0.0003  0.6070  0.0016  0.1615 -0.0129
                                            0.5338 -0.0110  0.5653  0.0058  0.0073
                                            0.0057  0.0193 -0.0086  0.0067
                ( 47.40%)  -0.6885* C   3 s( 26.83%)p 2.72( 73.11%)d 0.00(  0.06%)
                                           -0.0000  0.5180  0.0063 -0.2404 -0.0144
                                           -0.5329 -0.0083 -0.6237  0.0133  0.0080
                                            0.0076  0.0175 -0.0071  0.0090
   174. (0.06330) BD*( 1) C   2 - H  11  
                ( 41.64%)   0.6453* C   2 s( 31.76%)p 2.15( 68.19%)d 0.00(  0.05%)
                                            0.0002 -0.5627 -0.0308 -0.4882  0.0215
                                            0.6533  0.0020  0.1268  0.0138  0.0183
                                            0.0047  0.0007  0.0022  0.0116
                ( 58.36%)  -0.7639* H  11 s( 99.90%)p 0.00(  0.10%)
                                           -0.9994  0.0132  0.0181 -0.0249 -0.0044
   175. (0.02131) BD*( 1) C   3 - O   4  
                ( 67.56%)   0.8219* C   3 s( 20.42%)p 3.88( 79.30%)d 0.01(  0.28%)
                                           -0.0001  0.4508  0.0319 -0.6606 -0.0369
                                            0.5808  0.0074  0.1332  0.0105 -0.0445
                                           -0.0092  0.0080  0.0035 -0.0249
                ( 32.44%)  -0.5696* O   4 s( 33.39%)p 1.99( 66.54%)d 0.00(  0.07%)
                                           -0.0001  0.5779  0.0021  0.6116 -0.0045
                                           -0.5353 -0.0046 -0.0681 -0.0025 -0.0213
                                            0.0052 -0.0008  0.0094 -0.0109
   176. (0.05149) BD*( 1) C   3 - C   5  
                ( 49.70%)   0.7050* C   3 s( 28.51%)p 2.51( 71.44%)d 0.00(  0.04%)
                                           -0.0003 -0.5339  0.0084 -0.7021  0.0097
                                           -0.4287 -0.0061  0.1933 -0.0161 -0.0150
                                            0.0086  0.0042 -0.0081  0.0066
                ( 50.30%)  -0.7092* C   5 s( 27.82%)p 2.59( 72.13%)d 0.00(  0.05%)
                                           -0.0005 -0.5275  0.0030  0.7035 -0.0027
                                            0.4408 -0.0187 -0.1770 -0.0186 -0.0164
                                            0.0067  0.0044 -0.0084  0.0108
   177. (0.03124) BD*( 1) C   3 - H  12  
                ( 38.67%)   0.6219* C   3 s( 24.17%)p 3.13( 75.78%)d 0.00(  0.05%)
                                            0.0002 -0.4915  0.0131 -0.0992  0.0159
                                            0.4390 -0.0050 -0.7449  0.0054  0.0015
                                           -0.0060  0.0167  0.0065 -0.0096
                ( 61.33%)  -0.7831* H  12 s( 99.91%)p 0.00(  0.09%)
                                           -0.9995  0.0070  0.0048 -0.0166  0.0250
   178. (0.00654) BD*( 1) O   4 - H  13  
                ( 26.52%)   0.5150* O   4 s( 19.68%)p 4.08( 80.23%)d 0.00(  0.08%)
                                           -0.0002 -0.4433 -0.0188 -0.0855  0.0145
                                           -0.4800 -0.0274 -0.7504 -0.0238 -0.0076
                                           -0.0163 -0.0149 -0.0000 -0.0174
                ( 73.48%)  -0.8572* H  13 s( 99.60%)p 0.00(  0.40%)
                                           -0.9980  0.0031  0.0016  0.0343  0.0536
   179. (0.02292) BD*( 1) C   5 - O   6  
                ( 67.05%)   0.8188* C   5 s( 20.54%)p 3.86( 79.19%)d 0.01(  0.27%)
                                           -0.0001  0.4519  0.0344 -0.1709  0.0065
                                            0.5367  0.0366 -0.6873 -0.0306 -0.0109
                                            0.0141 -0.0423 -0.0125  0.0216
                ( 32.95%)  -0.5740* O   6 s( 33.54%)p 1.98( 66.39%)d 0.00(  0.07%)
                                           -0.0001  0.5791  0.0005  0.1541  0.0068
                                           -0.4587  0.0016  0.6556  0.0003 -0.0006
                                           -0.0029 -0.0216 -0.0044  0.0148
   180. (0.04351) BD*( 1) C   5 - C   7  
                ( 49.35%)   0.7025* C   5 s( 29.50%)p 2.39( 70.45%)d 0.00(  0.05%)
                                           -0.0002 -0.5431 -0.0047 -0.6626  0.0082
                                            0.4813 -0.0050  0.1838 -0.0038  0.0167
                                            0.0066 -0.0051 -0.0051  0.0099
                ( 50.65%)  -0.7117* C   7 s( 29.33%)p 2.41( 70.62%)d 0.00(  0.05%)
                                           -0.0004 -0.5415  0.0000  0.6718 -0.0068
                                           -0.4635 -0.0061 -0.1997  0.0089  0.0172
                                            0.0076 -0.0065 -0.0057  0.0094
   181. (0.04664) BD*( 1) C   5 - H  14  
                ( 40.29%)   0.6347* C   5 s( 22.14%)p 3.51( 77.80%)d 0.00(  0.06%)
                                            0.0003 -0.4702  0.0173 -0.1891  0.0037
                                           -0.5320 -0.0093 -0.6773  0.0202 -0.0045
                                           -0.0063 -0.0191  0.0033 -0.0108
                ( 59.71%)  -0.7727* H  14 s( 99.92%)p 0.00(  0.08%)
                                           -0.9995  0.0116  0.0066  0.0178  0.0221
   182. (0.01945) BD*( 1) O   6 - H  15  
                ( 25.27%)   0.5027* O   6 s( 21.10%)p 3.73( 78.82%)d 0.00(  0.08%)
                                            0.0002  0.4591  0.0147 -0.8292 -0.0243
                                            0.3147  0.0219  0.0101 -0.0195 -0.0072
                                           -0.0144  0.0033  0.0208 -0.0105
                ( 74.73%)  -0.8645* H  15 s( 99.56%)p 0.00(  0.44%)
                                            0.9977 -0.0141  0.0622 -0.0220 -0.0004
   183. (0.02764) BD*( 1) C   7 - O   8  
                ( 68.42%)   0.8272* C   7 s( 18.90%)p 4.28( 80.81%)d 0.02(  0.29%)
                                           -0.0001  0.4343  0.0211  0.1396  0.0021
                                           -0.5888 -0.0444  0.6631  0.0125 -0.0092
                                            0.0104 -0.0451 -0.0169  0.0190
                ( 31.58%)  -0.5619* O   8 s( 33.96%)p 1.94( 65.97%)d 0.00(  0.07%)
                                           -0.0001  0.5828 -0.0011 -0.1255 -0.0011
                                            0.5572 -0.0070 -0.5774 -0.0060 -0.0038
                                            0.0033 -0.0182 -0.0175 -0.0013
   184. (0.04162) BD*( 1) C   7 - C   9  
                ( 48.50%)   0.6964* C   7 s( 28.83%)p 2.47( 71.12%)d 0.00(  0.05%)
                                           -0.0003 -0.5369 -0.0033 -0.7082 -0.0018
                                           -0.4450  0.0161  0.1058  0.0087 -0.0172
                                            0.0028  0.0010 -0.0083  0.0108
                ( 51.50%)  -0.7177* C   9 s( 29.70%)p 2.37( 70.25%)d 0.00(  0.05%)
                                           -0.0005 -0.5450  0.0030  0.6925 -0.0070
                                            0.4556  0.0023 -0.1238  0.0030 -0.0182
                                            0.0051  0.0047 -0.0067  0.0100
   185. (0.02957) BD*( 1) C   7 - H  16  
                ( 38.57%)   0.6210* C   7 s( 22.89%)p 3.37( 77.06%)d 0.00(  0.05%)
                                           -0.0004  0.4784 -0.0105 -0.1625  0.0140
                                           -0.4875 -0.0054 -0.7114  0.0138  0.0042
                                            0.0056  0.0181 -0.0043  0.0095
                ( 61.43%)  -0.7838* H  16 s( 99.91%)p 0.00(  0.09%)
                                            0.9995 -0.0081  0.0039  0.0145  0.0258
   186. (0.01148) BD*( 1) O   8 - H  17  
                ( 26.81%)   0.5178* O   8 s( 19.96%)p 4.01( 79.95%)d 0.00(  0.08%)
                                           -0.0002 -0.4464 -0.0175 -0.1778 -0.0089
                                           -0.3875  0.0036 -0.7849 -0.0411 -0.0058
                                           -0.0056 -0.0247  0.0110 -0.0064
                ( 73.19%)  -0.8555* H  17 s( 99.61%)p 0.00(  0.39%)
                                           -0.9980  0.0062  0.0129  0.0233  0.0562
   187. (0.00967) BD*( 1) C   9 - O  10  
                ( 67.06%)   0.8189* C   9 s( 21.78%)p 3.58( 77.94%)d 0.01(  0.28%)
                                            0.0000  0.4650  0.0394  0.6843  0.0458
                                           -0.5298 -0.0065 -0.1672 -0.0190 -0.0436
                                           -0.0129  0.0090  0.0067 -0.0245
                ( 32.94%)  -0.5740* O  10 s( 32.62%)p 2.06( 67.31%)d 0.00(  0.07%)
                                           -0.0001  0.5711  0.0036 -0.6219  0.0037
                                            0.5030  0.0108  0.1818 -0.0064 -0.0164
                                           -0.0162  0.0055  0.0107 -0.0071
   188. (0.03694) BD*( 1) C   9 - H  18  
                ( 41.14%)   0.6414* C   9 s( 23.62%)p 3.23( 76.32%)d 0.00(  0.05%)
                                            0.0001 -0.4858  0.0150 -0.2034 -0.0166
                                           -0.4649 -0.0085 -0.7106  0.0198 -0.0042
                                           -0.0046 -0.0160  0.0062 -0.0142
                ( 58.86%)  -0.7672* H  18 s( 99.92%)p 0.00(  0.08%)
                                           -0.9995  0.0083  0.0075  0.0181  0.0213
   189. (0.02010) BD*( 1) C   9 - H  19  
                ( 38.74%)   0.6224* C   9 s( 24.85%)p 3.02( 75.10%)d 0.00(  0.05%)
                                            0.0002 -0.4985  0.0027  0.0839 -0.0195
                                           -0.5414  0.0056  0.6711 -0.0089  0.0017
                                           -0.0058  0.0173  0.0065 -0.0091
                ( 61.26%)  -0.7827* H  19 s( 99.91%)p 0.00(  0.09%)
                                           -0.9995  0.0044 -0.0041  0.0198 -0.0225
   190. (0.01623) BD*( 1) O  10 - H  20  
                ( 26.43%)   0.5141* O  10 s( 20.72%)p 3.82( 79.20%)d 0.00(  0.09%)
                                            0.0001  0.4549  0.0143 -0.0094  0.0176
                                           -0.7169 -0.0352  0.5257  0.0098  0.0097
                                           -0.0099 -0.0230 -0.0083  0.0077
                ( 73.57%)  -0.8578* H  20 s( 99.60%)p 0.00(  0.40%)
                                            0.9979 -0.0113  0.0002  0.0526 -0.0354


 NHO Directionality and "Bond Bending" (deviations from line of nuclear centers)

         [Thresholds for printing:  angular deviation  >  1.0 degree]
                                    hybrid p-character > 25.0%
                                    orbital occupancy  >  0.10e

                                Line of Centers        Hybrid 1              Hybrid 2
                                ---------------  -------------------   ------------------
                NBO               Theta   Phi    Theta   Phi    Dev    Theta   Phi    Dev
 ========================================================================================
     1. BD (   1) O   1 - C   2    54.2  353.2    57.8  355.5   4.0    129.4  172.0   3.7
     2. BD (   2) O   1 - C   2    54.2  353.2    47.2  226.5  87.6     51.1  222.3  87.3
     3. BD (   1) C   2 - C   3    43.5   68.8    43.6   74.1   3.7    135.6  244.8   2.9
     4. BD (   1) C   2 - H  11    95.4  309.6    99.9  305.5   6.2      --     --    --
     5. BD (   1) C   3 - O   4    83.5  138.9    81.1  139.9   2.7     95.0  318.4   1.6
     6. BD (   1) C   3 - C   5   103.5   31.2   102.2   32.1   1.5      --     --    --
     7. BD (   1) C   3 - H  12    34.6  287.3    30.9  280.9   5.1      --     --    --
     8. BD (   1) O   4 - H  13    31.5   73.6    33.5   82.0   5.0      --     --    --
     9. BD (   1) C   5 - O   6   142.4  106.9   140.3  106.0   2.2     36.5  289.4   1.9
    10. BD (   1) C   5 - C   7   101.8  324.2     --     --    --      76.8  144.8   1.5
    11. BD (   1) C   5 - H  14    36.4   67.9    41.0   71.1   5.0      --     --    --
    12. BD (   1) O   6 - H  15    85.1  161.9    90.6  158.5   6.5      --     --    --
    14. BD (   1) C   7 - C   9    98.7   32.4    97.9   31.1   1.5     81.7  213.7   1.4
    15. BD (   1) C   7 - H  16   146.2  251.1   143.6  253.2   2.9      --     --    --
    16. BD (   1) O   8 - H  17    31.8   68.2    27.3   64.1   4.9      --     --    --
    17. BD (   1) C   9 - O  10   102.3  322.1   101.6  323.7   1.7     77.7  140.3   1.8
    18. BD (   1) C   9 - H  18    35.5   72.9    37.1   65.1   4.9      --     --    --
    19. BD (   1) C   9 - H  19   139.7  102.2   140.8   96.8   3.6      --     --    --
    20. BD (   1) O  10 - H  20    51.6  264.7    54.5  270.6   5.6      --     --    --
    31. LP (   1) O   1             --     --    125.0  172.0   --       --     --    --
    32. LP (   2) O   1             --     --    119.0  285.8   --       --     --    --
    33. LP (   1) O   4             --     --    120.6  173.6   --       --     --    --
    34. LP (   2) O   4             --     --    122.6   55.5   --       --     --    --
    35. LP (   1) O   6             --     --    139.3   24.5   --       --     --    --
    36. LP (   2) O   6             --     --    120.6  249.3   --       --     --    --
    37. LP (   1) O   8             --     --     90.4  264.1   --       --     --    --
    38. LP (   2) O   8             --     --    102.7  356.7   --       --     --    --
    39. LP (   1) O  10             --     --    135.1    5.1   --       --     --    --
    40. LP (   2) O  10             --     --     49.5   39.1   --       --     --    --


 Second Order Perturbation Theory Analysis of Fock Matrix in NBO Basis

     Threshold for printing:   0.50 kcal/mol
                                                                              E(2)  E(j)-E(i) F(i,j)
         Donor NBO (i)                     Acceptor NBO (j)                 kcal/mol   a.u.    a.u. 
 ===================================================================================================

 within unit  1
   1. BD (   1) O   1 - C   2        / 50. RY*(   1) C   2                    1.58    1.56    0.044
   1. BD (   1) O   1 - C   2        / 59. RY*(   1) C   3                    0.86    1.87    0.036
   1. BD (   1) O   1 - C   2        /173. BD*(   1) C   2 - C   3            0.80    1.46    0.031
   2. BD (   2) O   1 - C   2        /176. BD*(   1) C   3 - C   5            1.83    0.74    0.033
   2. BD (   2) O   1 - C   2        /177. BD*(   1) C   3 - H  12            1.31    0.81    0.029
   3. BD (   1) C   2 - C   3        / 41. RY*(   1) O   1                    1.96    1.81    0.053
   3. BD (   1) C   2 - C   3        / 69. RY*(   2) O   4                    0.82    1.97    0.036
   3. BD (   1) C   2 - C   3        / 77. RY*(   1) C   5                    0.97    1.35    0.032
   3. BD (   1) C   2 - C   3        / 79. RY*(   3) C   5                    0.75    1.49    0.030
   3. BD (   1) C   2 - C   3        /171. BD*(   1) O   1 - C   2            0.87    1.27    0.030
   3. BD (   1) C   2 - C   3        /176. BD*(   1) C   3 - C   5            1.26    1.00    0.032
   3. BD (   1) C   2 - C   3        /177. BD*(   1) C   3 - H  12            0.66    1.07    0.024
   3. BD (   1) C   2 - C   3        /178. BD*(   1) O   4 - H  13            2.04    1.05    0.042
   3. BD (   1) C   2 - C   3        /181. BD*(   1) C   5 - H  14            1.87    1.05    0.040
   4. BD (   1) C   2 - H  11        / 41. RY*(   1) O   1                    1.36    1.70    0.043
   4. BD (   1) C   2 - H  11        / 59. RY*(   1) C   3                    0.74    1.32    0.028
   4. BD (   1) C   2 - H  11        /175. BD*(   1) C   3 - O   4            3.16    0.82    0.046
   5. BD (   1) C   3 - O   4        /174. BD*(   1) C   2 - H  11            1.28    1.26    0.036
   5. BD (   1) C   3 - O   4        /180. BD*(   1) C   5 - C   7            1.75    1.24    0.042
   6. BD (   1) C   3 - C   5        / 52. RY*(   3) C   2                    0.58    1.82    0.029
   6. BD (   1) C   3 - C   5        / 68. RY*(   1) O   4                    1.07    1.75    0.039
   6. BD (   1) C   3 - C   5        / 95. RY*(   1) C   7                    1.06    1.29    0.033
   6. BD (   1) C   3 - C   5        /171. BD*(   1) O   1 - C   2            0.77    1.25    0.028
   6. BD (   1) C   3 - C   5        /172. BD*(   2) O   1 - C   2            2.91    0.64    0.039
   6. BD (   1) C   3 - C   5        /173. BD*(   1) C   2 - C   3            0.96    1.00    0.028
   6. BD (   1) C   3 - C   5        /177. BD*(   1) C   3 - H  12            0.90    1.05    0.027
   6. BD (   1) C   3 - C   5        /180. BD*(   1) C   5 - C   7            1.62    1.01    0.036
   6. BD (   1) C   3 - C   5        /184. BD*(   1) C   7 - C   9            1.98    1.01    0.040
   7. BD (   1) C   3 - H  12        / 53. RY*(   4) C   2                    0.63    1.41    0.027
   7. BD (   1) C   3 - H  12        /171. BD*(   1) O   1 - C   2            1.96    1.15    0.043
   7. BD (   1) C   3 - H  12        /172. BD*(   2) O   1 - C   2            3.60    0.54    0.039
   7. BD (   1) C   3 - H  12        /179. BD*(   1) C   5 - O   6            3.81    0.83    0.050
   8. BD (   1) O   4 - H  13        / 59. RY*(   1) C   3                    1.24    1.50    0.039
   8. BD (   1) O   4 - H  13        / 63. RY*(   5) C   3                    0.61    2.33    0.034
   8. BD (   1) O   4 - H  13        /173. BD*(   1) C   2 - C   3            3.08    1.10    0.053
   9. BD (   1) C   5 - O   6        / 97. RY*(   3) C   7                    0.53    1.94    0.029
   9. BD (   1) C   5 - O   6        /177. BD*(   1) C   3 - H  12            1.26    1.27    0.036
   9. BD (   1) C   5 - O   6        /183. BD*(   1) C   7 - O   8            2.25    1.13    0.045
  10. BD (   1) C   5 - C   7        / 60. RY*(   2) C   3                    0.68    1.54    0.029
  10. BD (   1) C   5 - C   7        / 87. RY*(   2) O   6                    0.60    1.98    0.031
  10. BD (   1) C   5 - C   7        /113. RY*(   1) C   9                    0.70    1.37    0.028
  10. BD (   1) C   5 - C   7        /175. BD*(   1) C   3 - O   4            2.00    0.92    0.038
  10. BD (   1) C   5 - C   7        /176. BD*(   1) C   3 - C   5            1.11    0.98    0.030
  10. BD (   1) C   5 - C   7        /181. BD*(   1) C   5 - H  14            0.79    1.03    0.026
  10. BD (   1) C   5 - C   7        /182. BD*(   1) O   6 - H  15            1.81    1.06    0.039
  10. BD (   1) C   5 - C   7        /184. BD*(   1) C   7 - C   9            1.08    1.02    0.030
  10. BD (   1) C   5 - C   7        /185. BD*(   1) C   7 - H  16            0.89    1.08    0.028
  10. BD (   1) C   5 - C   7        /187. BD*(   1) C   9 - O  10            2.00    0.96    0.039
  11. BD (   1) C   5 - H  14        / 86. RY*(   1) O   6                    0.69    1.68    0.031
  11. BD (   1) C   5 - H  14        / 96. RY*(   2) C   7                    0.56    1.32    0.024
  11. BD (   1) C   5 - H  14        /173. BD*(   1) C   2 - C   3            3.47    0.88    0.050
  11. BD (   1) C   5 - H  14        /175. BD*(   1) C   3 - O   4            0.68    0.79    0.021
  11. BD (   1) C   5 - H  14        /185. BD*(   1) C   7 - H  16            3.27    0.96    0.050
  12. BD (   1) O   6 - H  15        / 77. RY*(   1) C   5                    1.13    1.41    0.036
  12. BD (   1) O   6 - H  15        / 81. RY*(   5) C   5                    0.68    2.76    0.039
  12. BD (   1) O   6 - H  15        /180. BD*(   1) C   5 - C   7            2.95    1.08    0.051
  13. BD (   1) C   7 - O   8        /179. BD*(   1) C   5 - O   6            1.72    1.15    0.040
  13. BD (   1) C   7 - O   8        /189. BD*(   1) C   9 - H  19            1.24    1.31    0.036
  14. BD (   1) C   7 - C   9        / 79. RY*(   3) C   5                    0.68    1.47    0.028
  14. BD (   1) C   7 - C   9        /104. RY*(   1) O   8                    0.76    1.76    0.033
  14. BD (   1) C   7 - C   9        /122. RY*(   1) O  10                    0.55    1.76    0.028
  14. BD (   1) C   7 - C   9        /176. BD*(   1) C   3 - C   5            2.59    0.97    0.045
  14. BD (   1) C   7 - C   9        /180. BD*(   1) C   5 - C   7            1.53    1.00    0.035
  14. BD (   1) C   7 - C   9        /185. BD*(   1) C   7 - H  16            0.93    1.07    0.028
  14. BD (   1) C   7 - C   9        /189. BD*(   1) C   9 - H  19            0.74    1.08    0.025
  15. BD (   1) C   7 - H  16        / 78. RY*(   2) C   5                    0.58    1.52    0.027
  15. BD (   1) C   7 - H  16        /179. BD*(   1) C   5 - O   6            0.56    0.81    0.019
  15. BD (   1) C   7 - H  16        /181. BD*(   1) C   5 - H  14            3.34    0.90    0.049
  15. BD (   1) C   7 - H  16        /186. BD*(   1) O   8 - H  17            3.04    0.90    0.047
  15. BD (   1) C   7 - H  16        /187. BD*(   1) C   9 - O  10            0.66    0.83    0.021
  15. BD (   1) C   7 - H  16        /188. BD*(   1) C   9 - H  18            3.10    0.91    0.048
  16. BD (   1) O   8 - H  17        / 95. RY*(   1) C   7                    1.93    1.39    0.046
  16. BD (   1) O   8 - H  17        /185. BD*(   1) C   7 - H  16            2.49    1.17    0.048
  17. BD (   1) C   9 - O  10        /180. BD*(   1) C   5 - C   7            1.83    1.21    0.042
  18. BD (   1) C   9 - H  18        /122. RY*(   1) O  10                    0.76    1.63    0.032
  18. BD (   1) C   9 - H  18        /183. BD*(   1) C   7 - O   8            0.61    0.78    0.019
  18. BD (   1) C   9 - H  18        /185. BD*(   1) C   7 - H  16            3.22    0.94    0.049
  19. BD (   1) C   9 - H  19        /123. RY*(   2) O  10                    0.62    1.93    0.031
  19. BD (   1) C   9 - H  19        /183. BD*(   1) C   7 - O   8            5.02    0.77    0.056
  19. BD (   1) C   9 - H  19        /190. BD*(   1) O  10 - H  20            2.65    0.93    0.044
  20. BD (   1) O  10 - H  20        /113. RY*(   1) C   9                    0.84    1.42    0.031
  20. BD (   1) O  10 - H  20        /117. RY*(   5) C   9                    0.82    2.66    0.042
  20. BD (   1) O  10 - H  20        /189. BD*(   1) C   9 - H  19            2.85    1.15    0.051
  21. CR (   1) O   1                / 50. RY*(   1) C   2                    6.59   19.36    0.320
  22. CR (   1) C   2                / 60. RY*(   2) C   3                    1.28   11.08    0.106
  22. CR (   1) C   2                /131. RY*(   1) H  11                    0.54   10.54    0.067
  23. CR (   1) C   3                / 51. RY*(   2) C   2                    0.65   11.45    0.077
  23. CR (   1) C   3                / 80. RY*(   4) C   5                    0.64   11.36    0.076
  23. CR (   1) C   3                /135. RY*(   1) H  12                    0.68   10.49    0.076
  23. CR (   1) C   3                /175. BD*(   1) C   3 - O   4            0.74   10.43    0.079
  24. CR (   1) O   4                / 59. RY*(   1) C   3                    1.80   19.76    0.169
  25. CR (   1) C   5                / 61. RY*(   3) C   3                    0.65   11.59    0.078
  25. CR (   1) C   5                / 64. RY*(   6) C   3                    0.61   11.52    0.075
  25. CR (   1) C   5                / 96. RY*(   2) C   7                    1.08   10.95    0.097
  25. CR (   1) C   5                /143. RY*(   1) H  14                    0.54   10.49    0.067
  25. CR (   1) C   5                /179. BD*(   1) C   5 - O   6            0.72   10.45    0.078
  26. CR (   1) O   6                / 77. RY*(   1) C   5                    2.58   19.65    0.201
  27. CR (   1) C   7                / 78. RY*(   2) C   5                    0.96   11.15    0.092
  27. CR (   1) C   7                / 79. RY*(   3) C   5                    0.54   10.97    0.069
  27. CR (   1) C   7                /118. RY*(   6) C   9                    0.97   10.96    0.092
  27. CR (   1) C   7                /151. RY*(   1) H  16                    0.73   10.51    0.078
  27. CR (   1) C   7                /183. BD*(   1) C   7 - O   8            0.92   10.41    0.088
  28. CR (   1) O   8                / 95. RY*(   1) C   7                    2.40   19.64    0.194
  29. CR (   1) C   9                / 96. RY*(   2) C   7                    0.70   10.93    0.078
  29. CR (   1) C   9                /159. RY*(   1) H  18                    0.53   10.50    0.067
  29. CR (   1) C   9                /163. RY*(   1) H  19                    0.69   10.49    0.076
  29. CR (   1) C   9                /187. BD*(   1) C   9 - O  10            0.83   10.45    0.083
  30. CR (   1) O  10                /113. RY*(   1) C   9                    1.67   19.67    0.162
  30. CR (   1) O  10                /116. RY*(   4) C   9                    0.61   19.88    0.098
  31. LP (   1) O   1                / 50. RY*(   1) C   2                   12.27    1.13    0.105
  31. LP (   1) O   1                /173. BD*(   1) C   2 - C   3            1.42    1.04    0.035
  31. LP (   1) O   1                /174. BD*(   1) C   2 - H  11            1.19    1.07    0.032
  32. LP (   2) O   1                / 51. RY*(   2) C   2                    2.82    1.57    0.061
  32. LP (   2) O   1                / 52. RY*(   3) C   2                    1.90    1.47    0.049
  32. LP (   2) O   1                / 54. RY*(   5) C   2                    1.30    1.76    0.044
  32. LP (   2) O   1                /173. BD*(   1) C   2 - C   3           20.81    0.65    0.105
  32. LP (   2) O   1                /174. BD*(   1) C   2 - H  11           22.31    0.67    0.111
  33. LP (   1) O   4                / 59. RY*(   1) C   3                    1.74    1.37    0.044
  33. LP (   1) O   4                /141. RY*(   3) H  13                    0.85    2.15    0.038
  33. LP (   1) O   4                /173. BD*(   1) C   2 - C   3            1.31    0.97    0.032
  33. LP (   1) O   4                /176. BD*(   1) C   3 - C   5            1.23    0.94    0.031
  33. LP (   1) O   4                /177. BD*(   1) C   3 - H  12            1.61    1.01    0.036
  34. LP (   2) O   4                / 61. RY*(   3) C   3                    0.86    1.77    0.035
  34. LP (   2) O   4                / 64. RY*(   6) C   3                    0.66    1.70    0.030
  34. LP (   2) O   4                /139. RY*(   1) H  13                    1.85    1.73    0.051
  34. LP (   2) O   4                /140. RY*(   2) H  13                    0.65    1.30    0.026
  34. LP (   2) O   4                /176. BD*(   1) C   3 - C   5            6.24    0.67    0.058
  34. LP (   2) O   4                /177. BD*(   1) C   3 - H  12            5.81    0.74    0.059
  34. LP (   2) O   4                /180. BD*(   1) C   5 - C   7            0.98    0.70    0.024
  34. LP (   2) O   4                /182. BD*(   1) O   6 - H  15            2.46    0.75    0.039
  35. LP (   1) O   6                / 77. RY*(   1) C   5                    3.23    1.28    0.058
  35. LP (   1) O   6                /149. RY*(   3) H  15                    0.68    2.40    0.036
  35. LP (   1) O   6                /176. BD*(   1) C   3 - C   5            2.92    0.92    0.047
  35. LP (   1) O   6                /180. BD*(   1) C   5 - C   7            0.80    0.95    0.025
  35. LP (   1) O   6                /183. BD*(   1) C   7 - O   8            0.52    0.85    0.019
  36. LP (   2) O   6                / 81. RY*(   5) C   5                    0.53    2.36    0.032
  36. LP (   2) O   6                /148. RY*(   2) H  15                    1.82    2.01    0.055
  36. LP (   2) O   6                /176. BD*(   1) C   3 - C   5            3.32    0.65    0.042
  36. LP (   2) O   6                /180. BD*(   1) C   5 - C   7            1.08    0.68    0.024
  36. LP (   2) O   6                /181. BD*(   1) C   5 - H  14           10.21    0.70    0.076
  37. LP (   1) O   8                / 95. RY*(   1) C   7                    3.26    1.26    0.057
  37. LP (   1) O   8                /157. RY*(   3) H  17                    0.89    2.37    0.041
  37. LP (   1) O   8                /180. BD*(   1) C   5 - C   7            1.04    0.97    0.028
  37. LP (   1) O   8                /184. BD*(   1) C   7 - C   9            1.59    0.98    0.035
  37. LP (   1) O   8                /185. BD*(   1) C   7 - H  16            1.73    1.04    0.038
  38. LP (   2) O   8                / 98. RY*(   4) C   7                    1.03    2.28    0.044
  38. LP (   2) O   8                /156. RY*(   2) H  17                    2.04    1.98    0.058
  38. LP (   2) O   8                /179. BD*(   1) C   5 - O   6            1.11    0.63    0.024
  38. LP (   2) O   8                /180. BD*(   1) C   5 - C   7            6.13    0.70    0.059
  38. LP (   2) O   8                /184. BD*(   1) C   7 - C   9            4.85    0.71    0.053
  38. LP (   2) O   8                /189. BD*(   1) C   9 - H  19            0.74    0.79    0.022
  38. LP (   2) O   8                /190. BD*(   1) O  10 - H  20            1.67    0.76    0.032
  39. LP (   1) O  10                /113. RY*(   1) C   9                    2.06    1.29    0.046
  39. LP (   1) O  10                /116. RY*(   4) C   9                    0.61    1.50    0.027
  39. LP (   1) O  10                /169. RY*(   3) H  20                    0.79    2.34    0.039
  39. LP (   1) O  10                /184. BD*(   1) C   7 - C   9            2.38    0.95    0.043
  39. LP (   1) O  10                /188. BD*(   1) C   9 - H  18            0.70    0.97    0.023
  39. LP (   1) O  10                /189. BD*(   1) C   9 - H  19            1.59    1.02    0.036
  40. LP (   2) O  10                /115. RY*(   3) C   9                    0.93    2.39    0.043
  40. LP (   2) O  10                /168. RY*(   2) H  20                    1.92    1.96    0.055
  40. LP (   2) O  10                /180. BD*(   1) C   5 - C   7            0.59    0.67    0.018
  40. LP (   2) O  10                /184. BD*(   1) C   7 - C   9            4.02    0.67    0.047
  40. LP (   2) O  10                /188. BD*(   1) C   9 - H  18            9.47    0.70    0.073
  40. LP (   2) O  10                /189. BD*(   1) C   9 - H  19            0.74    0.75    0.021


 Natural Bond Orbitals (Summary):

                                                            Principal Delocalizations
           NBO                        Occupancy    Energy   (geminal,vicinal,remote)
 ====================================================================================
 Molecular unit  1  (C5H10O5)
     1. BD (   1) O   1 - C   2          1.99663    -1.09302  50(g),59(v),173(g)
     2. BD (   2) O   1 - C   2          1.99059    -0.39735  176(v),177(v)
     3. BD (   1) C   2 - C   3          1.97875    -0.65252  178(v),41(v),181(v),176(g)
                                                    77(v),171(g),69(v),79(v)
                                                    177(g)
     4. BD (   1) C   2 - H  11          1.98751    -0.54110  175(v),41(v),59(v)
     5. BD (   1) C   3 - O   4          1.99167    -0.86391  180(v),174(v)
     6. BD (   1) C   3 - C   5          1.96588    -0.63103  172(v),184(v),180(g),68(v)
                                                    95(v),173(g),177(g),171(v)
                                                    52(v)
     7. BD (   1) C   3 - H  12          1.96323    -0.52775  179(v),172(v),171(v),53(v)
     8. BD (   1) O   4 - H  13          1.98742    -0.72514  173(v),59(v),63(v)
     9. BD (   1) C   5 - O   6          1.99008    -0.85842  183(v),177(v),97(v)
    10. BD (   1) C   5 - C   7          1.97324    -0.63893  187(v),175(v),182(v),176(g)
                                                    184(g),185(g),181(g),113(v)
                                                    60(v),87(v)
    11. BD (   1) C   5 - H  14          1.97377    -0.51298  173(v),185(v),86(v),175(v)
                                                    96(v)
    12. BD (   1) O   6 - H  15          1.98687    -0.70918  180(v),77(v),81(v)
    13. BD (   1) C   7 - O   8          1.99108    -0.85227  179(v),189(v)
    14. BD (   1) C   7 - C   9          1.98281    -0.62800  176(v),180(g),185(g),104(v)
                                                    189(g),79(v),122(v)
    15. BD (   1) C   7 - H  16          1.96265    -0.50633  181(v),188(v),186(v),187(v)
                                                    78(v),179(v)
    16. BD (   1) O   8 - H  17          1.98953    -0.72738  185(v),95(v)
    17. BD (   1) C   9 - O  10          1.99427    -0.83229  180(v)
    18. BD (   1) C   9 - H  18          1.98358    -0.50211  185(v),122(v),183(v)
    19. BD (   1) C   9 - H  19          1.97513    -0.49989  183(v),190(v),123(v)
    20. BD (   1) O  10 - H  20          1.98899    -0.69532  189(v),113(v),117(v)
    21. CR (   1) O   1                  1.99973   -18.89478  50(v)
    22. CR (   1) C   2                  1.99938   -10.17321  60(v),131(v)
    23. CR (   1) C   3                  1.99893   -10.15237  175(g),135(v),51(v),80(v)
    24. CR (   1) O   4                  1.99974   -18.97713  59(v)
    25. CR (   1) C   5                  1.99891   -10.14668  96(v),179(g),61(v),64(v)
                                                    143(v)
    26. CR (   1) O   6                  1.99973   -18.95330  77(v)
    27. CR (   1) C   7                  1.99891   -10.13677  118(v),78(v),183(g),151(v)
                                                    79(v)
    28. CR (   1) O   8                  1.99977   -18.97653  95(v)
    29. CR (   1) C   9                  1.99907   -10.12948  187(g),96(v),163(v),159(v)
    30. CR (   1) O  10                  1.99976   -18.94557  113(v),116(v)
    31. LP (   1) O   1                  1.98253    -0.66928  50(v),173(v),174(v)
    32. LP (   2) O   1                  1.87738    -0.27375  174(v),173(v),51(v),52(v)
                                                    54(v)
    33. LP (   1) O   4                  1.97807    -0.59494  59(v),177(v),173(v),176(v)
                                                    141(v)
    34. LP (   2) O   4                  1.94455    -0.33003  176(v),177(v),182(r),139(v)
                                                    180(r),61(v),64(v),140(v)
    35. LP (   1) O   6                  1.97398    -0.57704  77(v),176(v),180(v),149(v)
                                                    183(r)
    36. LP (   2) O   6                  1.94520    -0.30820  181(v),176(v),148(v),180(v)
                                                    81(v)
    37. LP (   1) O   8                  1.97879    -0.59599  95(v),185(v),184(v),180(v)
                                                    157(v)
    38. LP (   2) O   8                  1.94666    -0.32852  180(v),184(v),156(v),190(r)
                                                    179(r),98(v),189(r)
    39. LP (   1) O  10                  1.97889    -0.56410  184(v),113(v),189(v),169(v)
                                                    188(v),116(v)
    40. LP (   2) O  10                  1.94921    -0.29136  188(v),184(v),168(v),115(v)
                                                    189(v),180(r)
    41. RY*(   1) O   1                  0.00397     1.16126   
    42. RY*(   2) O   1                  0.00026     1.05693   
    43. RY*(   3) O   1                  0.00022     1.41732   
    44. RY*(   4) O   1                  0.00004     1.55690   
    45. RY*(   5) O   1                  0.00000     2.82716   
    46. RY*(   6) O   1                  0.00001     2.89452   
    47. RY*(   7) O   1                  0.00001     2.69069   
    48. RY*(   8) O   1                  0.00000     2.74423   
    49. RY*(   9) O   1                  0.00000     2.79791   
    50. RY*(   1) C   2                  0.01501     0.46428   
    51. RY*(   2) C   2                  0.00843     1.29293   
    52. RY*(   3) C   2                  0.00437     1.19272   
    53. RY*(   4) C   2                  0.00217     0.88470   
    54. RY*(   5) C   2                  0.00098     1.48565   
    55. RY*(   6) C   2                  0.00016     1.53971   
    56. RY*(   7) C   2                  0.00003     2.08301   
    57. RY*(   8) C   2                  0.00004     2.23648   
    58. RY*(   9) C   2                  0.00001     1.88414   
    59. RY*(   1) C   3                  0.00757     0.77882   
    60. RY*(   2) C   3                  0.00324     0.90223   
    61. RY*(   3) C   3                  0.00249     1.44087   
    62. RY*(   4) C   3                  0.00126     1.48773   
    63. RY*(   5) C   3                  0.00110     1.60950   
    64. RY*(   6) C   3                  0.00070     1.37189   
    65. RY*(   7) C   3                  0.00048     2.05253   
    66. RY*(   8) C   3                  0.00014     2.10999   
    67. RY*(   9) C   3                  0.00006     1.91090   
    68. RY*(   1) O   4                  0.00261     1.11602   
    69. RY*(   2) O   4                  0.00213     1.31266   
    70. RY*(   3) O   4                  0.00043     1.50722   
    71. RY*(   4) O   4                  0.00010     1.73599   
    72. RY*(   5) O   4                  0.00003     2.93489   
    73. RY*(   6) O   4                  0.00002     2.49669   
    74. RY*(   7) O   4                  0.00000     2.82227   
    75. RY*(   8) O   4                  0.00000     2.74250   
    76. RY*(   9) O   4                  0.00001     2.83542   
    77. RY*(   1) C   5                  0.00753     0.69825   
    78. RY*(   2) C   5                  0.00477     1.01440   
    79. RY*(   3) C   5                  0.00429     0.83805   
    80. RY*(   4) C   5                  0.00206     1.21213   
    81. RY*(   5) C   5                  0.00154     2.05322   
    82. RY*(   6) C   5                  0.00067     1.66818   
    83. RY*(   7) C   5                  0.00037     2.11491   
    84. RY*(   8) C   5                  0.00024     2.08720   
    85. RY*(   9) C   5                  0.00012     2.12434   
    86. RY*(   1) O   6                  0.00238     1.16663   
    87. RY*(   2) O   6                  0.00141     1.34340   
    88. RY*(   3) O   6                  0.00043     1.56171   
    89. RY*(   4) O   6                  0.00009     1.25963   
    90. RY*(   5) O   6                  0.00001     2.80275   
    91. RY*(   6) O   6                  0.00001     2.84094   
    92. RY*(   7) O   6                  0.00002     2.96251   
    93. RY*(   8) O   6                  0.00000     3.06714   
    94. RY*(   9) O   6                  0.00001     2.77390   
    95. RY*(   1) C   7                  0.00861     0.66294   
    96. RY*(   2) C   7                  0.00457     0.80282   
    97. RY*(   3) C   7                  0.00293     1.07921   
    98. RY*(   4) C   7                  0.00143     1.95387   
    99. RY*(   5) C   7                  0.00117     1.62336   
   100. RY*(   6) C   7                  0.00098     1.44741   
   101. RY*(   7) C   7                  0.00037     2.08608   
   102. RY*(   8) C   7                  0.00029     2.10442   
   103. RY*(   9) C   7                  0.00016     2.12299   
   104. RY*(   1) O   8                  0.00229     1.13142   
   105. RY*(   2) O   8                  0.00113     1.48276   
   106. RY*(   3) O   8                  0.00085     1.45947   
   107. RY*(   4) O   8                  0.00006     1.23252   
   108. RY*(   5) O   8                  0.00001     2.71355   
   109. RY*(   6) O   8                  0.00001     2.79768   
   110. RY*(   7) O   8                  0.00001     3.20551   
   111. RY*(   8) O   8                  0.00001     2.80407   
   112. RY*(   9) O   8                  0.00002     2.65846   
   113. RY*(   1) C   9                  0.00588     0.72699   
   114. RY*(   2) C   9                  0.00294     0.83638   
   115. RY*(   3) C   9                  0.00156     2.09907   
   116. RY*(   4) C   9                  0.00147     0.93510   
   117. RY*(   5) C   9                  0.00122     1.96548   
   118. RY*(   6) C   9                  0.00059     0.82546   
   119. RY*(   7) C   9                  0.00014     2.13589   
   120. RY*(   8) C   9                  0.00009     1.96332   
   121. RY*(   9) C   9                  0.00001     2.17297   
   122. RY*(   1) O  10                  0.00183     1.13162   
   123. RY*(   2) O  10                  0.00101     1.42559   
   124. RY*(   3) O  10                  0.00018     1.48681   
   125. RY*(   4) O  10                  0.00005     1.28330   
   126. RY*(   5) O  10                  0.00002     2.88406   
   127. RY*(   6) O  10                  0.00001     2.75842   
   128. RY*(   7) O  10                  0.00000     3.03637   
   129. RY*(   8) O  10                  0.00001     2.89545   
   130. RY*(   9) O  10                  0.00000     2.82277   
   131. RY*(   1) H  11                  0.00472     0.36654   
   132. RY*(   2) H  11                  0.00007     2.11440   
   133. RY*(   3) H  11                  0.00008     2.04927   
   134. RY*(   4) H  11                  0.00005     1.66174   
   135. RY*(   1) H  12                  0.00451     0.34178   
   136. RY*(   2) H  12                  0.00024     1.79203   
   137. RY*(   3) H  12                  0.00008     1.94577   
   138. RY*(   4) H  12                  0.00004     2.26705   
   139. RY*(   1) H  13                  0.00169     1.39961   
   140. RY*(   2) H  13                  0.00147     0.97440   
   141. RY*(   3) H  13                  0.00095     1.55124   
   142. RY*(   4) H  13                  0.00002     2.26989   
   143. RY*(   1) H  14                  0.00656     0.34702   
   144. RY*(   2) H  14                  0.00019     1.88959   
   145. RY*(   3) H  14                  0.00012     1.94031   
   146. RY*(   4) H  14                  0.00004     2.27174   
   147. RY*(   1) H  15                  0.00455     0.52678   
   148. RY*(   2) H  15                  0.00146     1.69814   
   149. RY*(   3) H  15                  0.00095     1.82576   
   150. RY*(   4) H  15                  0.00004     2.32688   
   151. RY*(   1) H  16                  0.00556     0.37571   
   152. RY*(   2) H  16                  0.00013     1.89927   
   153. RY*(   3) H  16                  0.00010     2.04403   
   154. RY*(   4) H  16                  0.00005     2.21237   
   155. RY*(   1) H  17                  0.00232     0.50688   
   156. RY*(   2) H  17                  0.00162     1.65497   
   157. RY*(   3) H  17                  0.00104     1.77526   
   158. RY*(   4) H  17                  0.00002     2.30117   
   159. RY*(   1) H  18                  0.00387     0.36773   
   160. RY*(   2) H  18                  0.00024     1.79438   
   161. RY*(   3) H  18                  0.00013     1.95095   
   162. RY*(   4) H  18                  0.00003     2.18478   
   163. RY*(   1) H  19                  0.00260     0.35857   
   164. RY*(   2) H  19                  0.00021     1.77818   
   165. RY*(   3) H  19                  0.00011     1.96266   
   166. RY*(   4) H  19                  0.00005     2.23680   
   167. RY*(   1) H  20                  0.00390     0.51530   
   168. RY*(   2) H  20                  0.00157     1.66747   
   169. RY*(   3) H  20                  0.00114     1.78090   
   170. RY*(   4) H  20                  0.00003     2.31991   
   171. BD*(   1) O   1 - C   2          0.00631     0.62098   
   172. BD*(   2) O   1 - C   2          0.03801     0.00970   
   173. BD*(   1) C   2 - C   3          0.07466     0.37140   
   174. BD*(   1) C   2 - H  11          0.06330     0.39961   
   175. BD*(   1) C   3 - O   4          0.02131     0.28160   
   176. BD*(   1) C   3 - C   5          0.05149     0.34484   
   177. BD*(   1) C   3 - H  12          0.03124     0.41461   
   178. BD*(   1) O   4 - H  13          0.00654     0.40228   
   179. BD*(   1) C   5 - O   6          0.02292     0.30020   
   180. BD*(   1) C   5 - C   7          0.04351     0.37423   
   181. BD*(   1) C   5 - H  14          0.04664     0.39444   
   182. BD*(   1) O   6 - H  15          0.01945     0.42361   
   183. BD*(   1) C   7 - O   8          0.02764     0.27328   
   184. BD*(   1) C   7 - C   9          0.04162     0.38267   
   185. BD*(   1) C   7 - H  16          0.02957     0.44228   
   186. BD*(   1) O   8 - H  17          0.01148     0.39233   
   187. BD*(   1) C   9 - O  10          0.00967     0.32032   
   188. BD*(   1) C   9 - H  18          0.03694     0.40853   
   189. BD*(   1) C   9 - H  19          0.02010     0.45659   
   190. BD*(   1) O  10 - H  20          0.01623     0.43176   
       -------------------------------
              Total Lewis   79.20285  ( 99.0036%)
        Valence non-Lewis    0.61860  (  0.7733%)
        Rydberg non-Lewis    0.17854  (  0.2232%)
       -------------------------------
            Total unit  1   80.00000  (100.0000%)
           Charge unit  1    0.00000
 Unable to Open any file for archive entry.
 1\1\GINC-COMPUTE-0-13\SP\RB3LYP\def2SVP\C5H10O5\ZAHRT2\09-Jan-2021\0\\
 # b3lyp/def2svp pop=NBO geom=NewRedundant\\82\\0,1\O,0,2.739643,-0.975
 116,1.143812\C,0,1.772275,-1.09051,0.44197\C,0,1.393769,-0.113887,-0.6
 6035\O,0,2.450159,0.809141,-0.819665\C,0,0.107704,0.666077,-0.300035\O
 ,0,0.357168,1.485196,0.810739\C,0,-1.104468,-0.209319,0.011677\O,0,-1.
 32162,-1.176815,-1.013602\C,0,-2.377119,0.59801,0.241144\O,0,-3.458367
 ,-0.244729,0.540249\H,0,1.061169,-1.948969,0.546429\H,0,1.207073,-0.71
 4166,-1.571153\H,0,2.3072,1.293859,-1.643271\H,0,-0.141931,1.281582,-1
 .199455\H,0,1.277576,1.785363,0.72796\H,0,-0.905899,-0.788604,0.926155
 \H,0,-1.511126,-0.702352,-1.837113\H,0,-2.567661,1.217498,-0.666673\H,
 0,-2.227366,1.293277,1.079965\H,0,-3.387865,-1.001134,-0.061555\\Versi
 on=ES64L-G16RevC.01\State=1-A\HF=-572.1946687\RMSD=8.332e-09\Dipole=-0
 .2456369,0.3565761,-1.8998729\Quadrupole=-9.0235357,3.5261919,5.497343
 8,2.979879,-0.775506,-1.3623512\PG=C01 [X(C5H10O5)]\\@
 The archive entry for this job was punched.


 GARBAGE IN, GARBAGE OUT
 File lengths (MBytes):  RWF=     23 Int=      0 D2E=      0 Chk=      3 Scr=      1
 Normal termination of Gaussian 16
