# Supplementary material for: Machine-Learning-Guided Discovery of Electrochemical Reactions
Source: J Am Chem Soc. 2022 Dec 2;144(49):22599–610. doi: 10.1021/jacs.2c08997 (PMC9756344; doi:10.1021/jacs.2c08997)
Supplement: Supplementary file 3 — ja2c08997_si_003.zip [file ja2c08997_si_003.zip › Oxidation Site Selectivity/Nlogs_notimes/88.log]

 Entering Gaussian System, Link 0=g16
 Input=88.com
 Output=88.log
 Initial command:
  
 Copyright (c) 1988-2019, Gaussian, Inc.  All Rights Reserved.
  
 This is part of the Gaussian(R) 16 program.  It is based on
 the Gaussian(R) 09 system (copyright 2009, Gaussian, Inc.),
 the Gaussian(R) 03 system (copyright 2003, Gaussian, Inc.),
 the Gaussian(R) 98 system (copyright 1998, Gaussian, Inc.),
 the Gaussian(R) 94 system (copyright 1995, Gaussian, Inc.),
 the Gaussian 92(TM) system (copyright 1992, Gaussian, Inc.),
 the Gaussian 90(TM) system (copyright 1990, Gaussian, Inc.),
 the Gaussian 88(TM) system (copyright 1988, Gaussian, Inc.),
 the Gaussian 86(TM) system (copyright 1986, Carnegie Mellon
 University), and the Gaussian 82(TM) system (copyright 1983,
 Carnegie Mellon University). Gaussian is a federally registered
 trademark of Gaussian, Inc.
  
 This software contains proprietary and confidential information,
 including trade secrets, belonging to Gaussian, Inc.
  
 This software is provided under written license and may be
 used, copied, transmitted, or stored only in accord with that
 written license.
  
 The following legend is applicable only to US Government
 contracts under FAR:
  
                    RESTRICTED RIGHTS LEGEND
  
 Use, reproduction and disclosure by the US Government is
 subject to restrictions as set forth in subparagraphs (a)
 and (c) of the Commercial Computer Software - Restricted
 Rights clause in FAR 52.227-19.
  
 Gaussian, Inc.
 340 Quinnipiac St., Bldg. 40, Wallingford CT 06492
  
  
 ---------------------------------------------------------------
 Warning -- This program may not be used in any manner that
 competes with the business of Gaussian, Inc. or will provide
 assistance to any competitor of Gaussian, Inc.  The licensee
 of this program is prohibited from giving any competitor of
 Gaussian, Inc. access to this program.  By using this program,
 the user acknowledges that Gaussian, Inc. is engaged in the
 business of creating and licensing software in the field of
 computational chemistry and represents and warrants to the
 licensee that it is not a competitor of Gaussian, Inc. and that
 it will not use this program in any manner prohibited above.
 ---------------------------------------------------------------
  

 Cite this work as:
 Gaussian 16, Revision C.01,
 M. J. Frisch, G. W. Trucks, H. B. Schlegel, G. E. Scuseria, 
 M. A. Robb, J. R. Cheeseman, G. Scalmani, V. Barone, 
 G. A. Petersson, H. Nakatsuji, X. Li, M. Caricato, A. V. Marenich, 
 J. Bloino, B. G. Janesko, R. Gomperts, B. Mennucci, H. P. Hratchian, 
 J. V. Ortiz, A. F. Izmaylov, J. L. Sonnenberg, D. Williams-Young, 
 F. Ding, F. Lipparini, F. Egidi, J. Goings, B. Peng, A. Petrone, 
 T. Henderson, D. Ranasinghe, V. G. Zakrzewski, J. Gao, N. Rega, 
 G. Zheng, W. Liang, M. Hada, M. Ehara, K. Toyota, R. Fukuda, 
 J. Hasegawa, M. Ishida, T. Nakajima, Y. Honda, O. Kitao, H. Nakai, 
 T. Vreven, K. Throssell, J. A. Montgomery, Jr., J. E. Peralta, 
 F. Ogliaro, M. J. Bearpark, J. J. Heyd, E. N. Brothers, K. N. Kudin, 
 V. N. Staroverov, T. A. Keith, R. Kobayashi, J. Normand, 
 K. Raghavachari, A. P. Rendell, J. C. Burant, S. S. Iyengar, 
 J. Tomasi, M. Cossi, J. M. Millam, M. Klene, C. Adamo, R. Cammi, 
 J. W. Ochterski, R. L. Martin, K. Morokuma, O. Farkas, 
 J. B. Foresman, and D. J. Fox, Gaussian, Inc., Wallingford CT, 2019.
 
 ******************************************
 Gaussian 16:  ES64L-G16RevC.01  3-Jul-2019
                 8-Jan-2021 
 ******************************************
 %nprocshared=16
 Will use up to   16 processors via shared memory.
 %mem=7GB
 -----------------------------------------
 # b3lyp/def2svp geom=NewRedundant pop=NBO
 -----------------------------------------
 1/29=4000,38=1,172=1/1;
 2/12=2,17=6,18=5,40=1/2;
 3/5=43,7=101,11=2,25=1,30=1,74=-5/1,2,3;
 4//1;
 5/5=2,38=5/2;
 6/7=2,8=2,9=2,10=2,28=1,40=1/1,7;
 99/5=1,9=1/99;
 --
 88
 --
 Symbolic Z-matrix:
 Charge =  0 Multiplicity = 1
 O                    -1.83775  -2.55179  -0.63084 
 C                    -1.70136  -1.39005  -0.31448 
 C                    -0.3877   -0.73003  -0.10749 
 C                    -0.28332   0.63204   0.26219 
 C                    -1.49395   1.51077   0.47251 
 C                     1.00086   1.16718   0.43485 
 C                     2.14602   0.38922   0.25027 
 C                     2.03336  -0.95628  -0.11513 
 C                     0.76841  -1.5073   -0.29164 
 H                    -2.59977  -0.74444  -0.16017 
 H                    -2.14709   1.12772   1.27278 
 H                    -2.10937   1.58913  -0.43792 
 H                    -1.18683   2.52798   0.75364 
 H                     1.10373   2.21731   0.72036 
 H                     3.13226   0.83791   0.39304 
 H                     2.92768  -1.56647  -0.25998 
 H                     0.63482  -2.55291  -0.57661 
 
                          Input orientation:                          
 ---------------------------------------------------------------------
 Center     Atomic      Atomic             Coordinates (Angstroms)
 Number     Number       Type             X           Y           Z
 ---------------------------------------------------------------------
      1          8           0       -1.837754   -2.551791   -0.630843
      2          6           0       -1.701362   -1.390046   -0.314477
      3          6           0       -0.387702   -0.730033   -0.107490
      4          6           0       -0.283324    0.632039    0.262191
      5          6           0       -1.493949    1.510773    0.472507
      6          6           0        1.000857    1.167184    0.434849
      7          6           0        2.146021    0.389216    0.250267
      8          6           0        2.033361   -0.956282   -0.115125
      9          6           0        0.768414   -1.507303   -0.291641
     10          1           0       -2.599769   -0.744441   -0.160166
     11          1           0       -2.147091    1.127723    1.272778
     12          1           0       -2.109368    1.589133   -0.437919
     13          1           0       -1.186825    2.527984    0.753642
     14          1           0        1.103729    2.217311    0.720358
     15          1           0        3.132262    0.837910    0.393038
     16          1           0        2.927681   -1.566467   -0.259984
     17          1           0        0.634819   -2.552913   -0.576610
 ---------------------------------------------------------------------
                    Distance matrix (angstroms):
                    1          2          3          4          5
     1  O    0.000000
     2  C    1.211751   0.000000
     3  C    2.386494   1.484642   0.000000
     4  C    3.653839   2.536179   1.415203   0.000000
     5  C    4.223743   3.012825   2.565422   1.510635   0.000000
     6  C    4.798352   3.795115   2.412811   1.401895   2.518636
     7  C    5.029547   4.276338   2.792931   2.441480   3.815320
     8  C    4.218666   3.765109   2.431623   2.834106   4.344374
     9  C    2.828095   2.472663   1.405227   2.447380   3.848505
    10  H    2.017106   1.117029   2.212741   2.727453   2.590193
    11  H    4.154309   3.009521   2.907206   2.177296   1.101706
    12  H    4.154304   3.009521   2.907206   2.177296   1.101706
    13  H    5.305150   4.093480   3.463353   2.156952   1.099127
    14  H    5.763887   4.685343   3.405368   2.155671   2.703435
    15  H    6.102415   5.369198   3.885759   3.424286   4.675563
    16  H    4.880346   4.632724   3.422666   3.926404   5.436613
    17  H    2.473168   2.622730   2.142082   3.419137   4.705937
                    6          7          8          9         10
     6  C    0.000000
     7  C    1.396677   0.000000
     8  C    2.424385   1.398773   0.000000
     9  C    2.781133   2.405878   1.390997   0.000000
    10  H    4.119813   4.896545   4.638188   3.455994   0.000000
    11  H    3.257800   4.474566   4.872939   4.229769   2.400676
    12  H    3.257800   4.474566   4.872939   4.229769   2.400668
    13  H    2.596027   3.991940   4.823324   4.604250   3.679703
    14  H    1.093098   2.156221   3.410856   3.874187   4.823193
    15  H    2.157095   1.092878   2.164472   3.399499   5.972106
    16  H    3.415888   2.167035   1.092300   2.160310   5.589132
    17  H    3.872487   3.409337   2.172123   1.091950   3.729149
                   11         12         13         14         15
    11  H    0.000000
    12  H    1.772233   0.000000
    13  H    1.775484   1.775484   0.000000
    14  H    3.472780   3.472781   2.311766   0.000000
    15  H    5.359992   5.359992   4.651978   2.474839   0.000000
    16  H    5.946540   5.946540   5.892463   4.313333   2.499864
    17  H    4.970548   4.970548   5.559089   4.965586   4.321473
                   16         17
    16  H    0.000000
    17  H    2.516058   0.000000
 Stoichiometry    C8H8O
 Framework group  C1[X(C8H8O)]
 Deg. of freedom    45
 Full point group                 C1      NOp   1
 Largest Abelian subgroup         C1      NOp   1
 Largest concise Abelian subgroup C1      NOp   1
                         Standard orientation:                         
 ---------------------------------------------------------------------
 Center     Atomic      Atomic             Coordinates (Angstroms)
 Number     Number       Type             X           Y           Z
 ---------------------------------------------------------------------
      1          8           0       -2.775786   -0.889261   -0.000005
      2          6           0       -1.987733    0.031236    0.000005
      3          6           0       -0.512224   -0.133193    0.000002
      4          6           0        0.365543    0.976907    0.000000
      5          6           0       -0.130716    2.403703    0.000000
      6          6           0        1.744029    0.721781   -0.000001
      7          6           0        2.244378   -0.582197   -0.000002
      8          6           0        1.369349   -1.673476    0.000000
      9          6           0       -0.002364   -1.442661    0.000002
     10          1           0       -2.359787    1.084482   -0.000006
     11          1           0       -0.746549    2.625745    0.886118
     12          1           0       -0.746552    2.625744   -0.886115
     13          1           0        0.715354    3.105305   -0.000002
     14          1           0        2.439391    1.565188   -0.000003
     15          1           0        3.324942   -0.745792   -0.000003
     16          1           0        1.758573   -2.694076    0.000000
     17          1           0       -0.720648   -2.265111    0.000004
 ---------------------------------------------------------------------
 Rotational constants (GHZ):           2.4779763           1.5557688           0.9614823
 Standard basis: def2SVP (5D, 7F)
 There are   175 symmetry adapted cartesian basis functions of A   symmetry.
 There are   166 symmetry adapted basis functions of A   symmetry.
   166 basis functions,   281 primitive gaussians,   175 cartesian basis functions
    32 alpha electrons       32 beta electrons
       nuclear repulsion energy       401.6902802910 Hartrees.
 NAtoms=   17 NActive=   17 NUniq=   17 SFac= 1.00D+00 NAtFMM=   60 NAOKFM=F Big=F
 Integral buffers will be    131072 words long.
 Raffenetti 2 integral format.
 Two-electron integral symmetry is turned on.
 One-electron integrals computed using PRISM.
   1 Symmetry operations used in ECPInt.
 ECPInt:  NShTT=    3081 NPrTT=   11167 LenC2=    3054 LenP2D=    8817.
 LDataN:  DoStor=T MaxTD1= 4 Len=   56
 NBasis=   166 RedAO= T EigKep=  2.79D-04  NBF=   166
 NBsUse=   166 1.00D-06 EigRej= -1.00D+00 NBFU=   166
 ExpMin= 1.22D-01 ExpMax= 2.27D+03 ExpMxC= 3.41D+02 IAcc=3 IRadAn=         5 AccDes= 0.00D+00
 Harris functional with IExCor=  402 and IRadAn=       5 diagonalized for initial guess.
 HarFok:  IExCor=  402 AccDes= 0.00D+00 IRadAn=         5 IDoV= 1 UseB2=F ITyADJ=14
 ICtDFT=  3500011 ScaDFX=  1.000000  1.000000  1.000000  1.000000
 FoFCou: FMM=F IPFlag=           0 FMFlag=      100000 FMFlg1=           0
         NFxFlg=           0 DoJE=T BraDBF=F KetDBF=T FulRan=T
         wScrn=  0.000000 ICntrl=       500 IOpCl=  0 I1Cent=   200000004 NGrid=           0
         NMat0=    1 NMatS0=      1 NMatT0=    0 NMatD0=    1 NMtDS0=    0 NMtDT0=    0
 Petite list used in FoFCou.
 Requested convergence on RMS density matrix=1.00D-08 within 128 cycles.
 Requested convergence on MAX density matrix=1.00D-06.
 Requested convergence on             energy=1.00D-06.
 No special actions if energy rises.
 Integral accuracy reduced to 1.0D-05 until final iterations.
 Initial convergence to 1.0D-05 achieved.  Increase integral accuracy.
 SCF Done:  E(RB3LYP) =  -384.610709763     A.U. after   15 cycles
            NFock= 15  Conv=0.32D-08     -V/T= 2.0108

 **********************************************************************

            Population analysis using the SCF Density.

 **********************************************************************

 Orbital symmetries:
       Occupied  (A) (A) (A) (A) (A) (A) (A) (A) (A) (A) (A) (A)
                 (A) (A) (A) (A) (A) (A) (A) (A) (A) (A) (A) (A)
                 (A) (A) (A) (A) (A) (A) (A) (A)
       Virtual   (A) (A) (A) (A) (A) (A) (A) (A) (A) (A) (A) (A)
                 (A) (A) (A) (A) (A) (A) (A) (A) (A) (A) (A) (A)
                 (A) (A) (A) (A) (A) (A) (A) (A) (A) (A) (A) (A)
                 (A) (A) (A) (A) (A) (A) (A) (A) (A) (A) (A) (A)
                 (A) (A) (A) (A) (A) (A) (A) (A) (A) (A) (A) (A)
                 (A) (A) (A) (A) (A) (A) (A) (A) (A) (A) (A) (A)
                 (A) (A) (A) (A) (A) (A) (A) (A) (A) (A) (A) (A)
                 (A) (A) (A) (A) (A) (A) (A) (A) (A) (A) (A) (A)
                 (A) (A) (A) (A) (A) (A) (A) (A) (A) (A) (A) (A)
                 (A) (A) (A) (A) (A) (A) (A) (A) (A) (A) (A) (A)
                 (A) (A) (A) (A) (A) (A) (A) (A) (A) (A) (A) (A)
                 (A) (A)
 The electronic state is 1-A.
 Alpha  occ. eigenvalues --  -19.12916 -10.27261 -10.21708 -10.20772 -10.20228
 Alpha  occ. eigenvalues --  -10.20214 -10.20158 -10.20097 -10.20068  -1.03174
 Alpha  occ. eigenvalues --   -0.86550  -0.78193  -0.75955  -0.69568  -0.64721
 Alpha  occ. eigenvalues --   -0.59885  -0.56648  -0.51881  -0.48758  -0.46005
 Alpha  occ. eigenvalues --   -0.44172  -0.43851  -0.42864  -0.42505  -0.40138
 Alpha  occ. eigenvalues --   -0.40078  -0.36528  -0.36341  -0.35512  -0.26738
 Alpha  occ. eigenvalues --   -0.26203  -0.25705
 Alpha virt. eigenvalues --   -0.07053  -0.01864   0.03288   0.05784   0.06174
 Alpha virt. eigenvalues --    0.09529   0.11642   0.12205   0.13333   0.13623
 Alpha virt. eigenvalues --    0.15896   0.15986   0.20353   0.24107   0.26399
 Alpha virt. eigenvalues --    0.28799   0.29587   0.30637   0.33084   0.34903
 Alpha virt. eigenvalues --    0.37480   0.39739   0.42359   0.42844   0.43183
 Alpha virt. eigenvalues --    0.45891   0.46628   0.47817   0.48276   0.50166
 Alpha virt. eigenvalues --    0.52649   0.55535   0.57584   0.58142   0.60220
 Alpha virt. eigenvalues --    0.60387   0.61820   0.63678   0.63826   0.65250
 Alpha virt. eigenvalues --    0.66046   0.67142   0.67362   0.68064   0.71291
 Alpha virt. eigenvalues --    0.71895   0.72603   0.73136   0.74379   0.77310
 Alpha virt. eigenvalues --    0.78587   0.80356   0.84876   0.87487   0.91736
 Alpha virt. eigenvalues --    1.00967   1.02254   1.07492   1.08313   1.12144
 Alpha virt. eigenvalues --    1.16414   1.19676   1.19862   1.23140   1.24230
 Alpha virt. eigenvalues --    1.26544   1.28472   1.29046   1.30272   1.44170
 Alpha virt. eigenvalues --    1.46943   1.50529   1.50581   1.51904   1.52401
 Alpha virt. eigenvalues --    1.62853   1.65022   1.67393   1.69910   1.70142
 Alpha virt. eigenvalues --    1.71088   1.73641   1.74136   1.76219   1.76246
 Alpha virt. eigenvalues --    1.79179   1.79273   1.80067   1.85723   1.89605
 Alpha virt. eigenvalues --    1.92937   1.93244   1.94305   1.95226   1.98251
 Alpha virt. eigenvalues --    1.98639   2.02928   2.06801   2.07983   2.11624
 Alpha virt. eigenvalues --    2.11812   2.15816   2.23539   2.23984   2.26852
 Alpha virt. eigenvalues --    2.28919   2.29718   2.32345   2.39760   2.40528
 Alpha virt. eigenvalues --    2.45763   2.47229   2.53886   2.56358   2.56449
 Alpha virt. eigenvalues --    2.62145   2.62902   2.64751   2.71012   2.71283
 Alpha virt. eigenvalues --    2.71302   2.79651   2.84058   2.86027   2.91567
 Alpha virt. eigenvalues --    2.94663   2.96348   3.02593   3.08141   3.14241
 Alpha virt. eigenvalues --    3.22287   3.41233   3.60901   3.62384
          Condensed to atoms (all electrons):
               1          2          3          4          5          6
     1  O    7.632383   0.702961  -0.138190   0.002981  -0.000127  -0.000080
     2  C    0.702961   4.693696   0.156520  -0.072971  -0.009731   0.009411
     3  C   -0.138190   0.156520   5.824685   0.231462  -0.087672   0.067172
     4  C    0.002981  -0.072971   0.231462   5.239372   0.427250   0.327172
     5  C   -0.000127  -0.009731  -0.087672   0.427250   4.552408  -0.080732
     6  C   -0.000080   0.009411   0.067172   0.327172  -0.080732   5.102599
     7  C   -0.000035  -0.001717  -0.151737   0.096092   0.013936   0.264227
     8  C    0.001791   0.018876   0.089412  -0.147485  -0.000760   0.101958
     9  C    0.013076  -0.051868   0.244061   0.026714   0.012558  -0.133722
    10  H   -0.043188   0.411823  -0.135128  -0.019801   0.012447  -0.000457
    11  H    0.000060   0.002574  -0.008635  -0.002755   0.365725   0.003252
    12  H    0.000060   0.002573  -0.008635  -0.002755   0.365725   0.003252
    13  H   -0.000002   0.000615   0.009533  -0.011444   0.368616  -0.016193
    14  H    0.000002  -0.000160   0.018089  -0.070948  -0.021262   0.438396
    15  H    0.000000   0.000038  -0.001457   0.016294  -0.000364  -0.070204
    16  H   -0.000007  -0.000333   0.015610  -0.001319   0.000032   0.014693
    17  H    0.022993  -0.015369  -0.085376   0.016388  -0.000166  -0.002279
               7          8          9         10         11         12
     1  O   -0.000035   0.001791   0.013076  -0.043188   0.000060   0.000060
     2  C   -0.001717   0.018876  -0.051868   0.411823   0.002574   0.002573
     3  C   -0.151737   0.089412   0.244061  -0.135128  -0.008635  -0.008635
     4  C    0.096092  -0.147485   0.026714  -0.019801  -0.002755  -0.002755
     5  C    0.013936  -0.000760   0.012558   0.012447   0.365725   0.365725
     6  C    0.264227   0.101958  -0.133722  -0.000457   0.003252   0.003252
     7  C    5.106899   0.218661   0.113533  -0.000154  -0.000588  -0.000588
     8  C    0.218661   5.161347   0.216451   0.000052   0.000106   0.000106
     9  C    0.113533   0.216451   5.159476   0.014837  -0.000231  -0.000231
    10  H   -0.000154   0.000052   0.014837   0.779273   0.001803   0.001803
    11  H   -0.000588   0.000106  -0.000231   0.001803   0.647207  -0.024806
    12  H   -0.000588   0.000106  -0.000231   0.001803  -0.024806   0.647207
    13  H    0.000606  -0.000032  -0.000182   0.000125  -0.019671  -0.019671
    14  H   -0.075655   0.015484  -0.002001   0.000043   0.000437   0.000437
    15  H    0.437827  -0.076738   0.014695   0.000000   0.000010   0.000010
    16  H   -0.076814   0.447449  -0.077593   0.000007  -0.000001  -0.000001
    17  H    0.014775  -0.073998   0.444718   0.001927  -0.000007  -0.000007
              13         14         15         16         17
     1  O   -0.000002   0.000002   0.000000  -0.000007   0.022993
     2  C    0.000615  -0.000160   0.000038  -0.000333  -0.015369
     3  C    0.009533   0.018089  -0.001457   0.015610  -0.085376
     4  C   -0.011444  -0.070948   0.016294  -0.001319   0.016388
     5  C    0.368616  -0.021262  -0.000364   0.000032  -0.000166
     6  C   -0.016193   0.438396  -0.070204   0.014693  -0.002279
     7  C    0.000606  -0.075655   0.437827  -0.076814   0.014775
     8  C   -0.000032   0.015484  -0.076738   0.447449  -0.073998
     9  C   -0.000182  -0.002001   0.014695  -0.077593   0.444718
    10  H    0.000125   0.000043   0.000000   0.000007   0.001927
    11  H   -0.019671   0.000437   0.000010  -0.000001  -0.000007
    12  H   -0.019671   0.000437   0.000010  -0.000001  -0.000007
    13  H    0.669326   0.008794  -0.000007  -0.000001   0.000017
    14  H    0.008794   0.727853  -0.013844  -0.000312   0.000031
    15  H   -0.000007  -0.013844   0.716335  -0.013005  -0.000286
    16  H   -0.000001  -0.000312  -0.013005   0.713062  -0.011665
    17  H    0.000017   0.000031  -0.000286  -0.011665   0.690846
 Mulliken charges:
               1
     1  O   -0.194679
     2  C    0.153060
     3  C   -0.039713
     4  C   -0.054246
     5  C    0.082114
     6  C   -0.028464
     7  C    0.040732
     8  C    0.027321
     9  C    0.005707
    10  H   -0.025414
    11  H    0.035521
    12  H    0.035522
    13  H    0.009571
    14  H   -0.025385
    15  H   -0.009304
    16  H   -0.009803
    17  H   -0.002543
 Sum of Mulliken charges =  -0.00000
 Mulliken charges with hydrogens summed into heavy atoms:
               1
     1  O   -0.194679
     2  C    0.127647
     3  C   -0.039713
     4  C   -0.054246
     5  C    0.162728
     6  C   -0.053849
     7  C    0.031428
     8  C    0.017518
     9  C    0.003164
 Electronic spatial extent (au):  <R**2>=           1183.9313
 Charge=             -0.0000 electrons
 Dipole moment (field-independent basis, Debye):
    X=              2.6666    Y=              1.8011    Z=              0.0000  Tot=              3.2179
 Quadrupole moment (field-independent basis, Debye-Ang):
   XX=            -57.0305   YY=            -48.2959   ZZ=            -54.7064
   XY=             -5.1827   XZ=             -0.0000   YZ=             -0.0000
 Traceless Quadrupole moment (field-independent basis, Debye-Ang):
   XX=             -3.6862   YY=              5.0483   ZZ=             -1.3621
   XY=             -5.1827   XZ=             -0.0000   YZ=             -0.0000
 Octapole moment (field-independent basis, Debye-Ang**2):
  XXX=             29.3294  YYY=             -3.8040  ZZZ=             -0.0000  XYY=              3.0765
  XXY=             11.6365  XXZ=              0.0001  XZZ=             -8.7170  YZZ=              1.0053
  YYZ=             -0.0000  XYZ=              0.0000
 Hexadecapole moment (field-independent basis, Debye-Ang**3):
 XXXX=           -914.7408 YYYY=           -609.9343 ZZZZ=            -63.4828 XXXY=            -34.8495
 XXXZ=             -0.0003 YYYX=              2.9647 YYYZ=             -0.0000 ZZZX=              0.0001
 ZZZY=              0.0000 XXYY=           -247.5048 XXZZ=           -158.7029 YYZZ=           -120.1917
 XXYZ=             -0.0001 YYXZ=             -0.0000 ZZXY=              3.3467
 N-N= 4.016902802910D+02 E-N=-1.695864473343D+03  KE= 3.804942558216D+02
 ******************************Gaussian NBO Version 3.1******************************
             N A T U R A L   A T O M I C   O R B I T A L   A N D
          N A T U R A L   B O N D   O R B I T A L   A N A L Y S I S
 ******************************Gaussian NBO Version 3.1******************************
       /RESON  / : Allow strongly delocalized NBO set

 Analyzing the SCF density

 Job title: 88                                                              

 Storage needed:     83718 in NPA,    111025 in NBO ( 939522481 available)
 GSVD:  LWork=       17482 too small for GESVD, short by        2045 words or        2045 for optimal perf.


 NATURAL POPULATIONS:  Natural atomic orbital occupancies 
                                                          
   NAO  Atom  No  lang   Type(AO)    Occupancy      Energy
 ----------------------------------------------------------
     1    O    1  S      Cor( 1S)     1.99975     -18.88353
     2    O    1  S      Val( 2S)     1.69520      -0.86280
     3    O    1  S      Ryd( 3S)     0.00171       1.42407
     4    O    1  px     Val( 2p)     1.77047      -0.28595
     5    O    1  px     Ryd( 3p)     0.00237       1.10839
     6    O    1  py     Val( 2p)     1.72423      -0.29286
     7    O    1  py     Ryd( 3p)     0.00182       1.11468
     8    O    1  pz     Val( 2p)     1.33569      -0.24622
     9    O    1  pz     Ryd( 3p)     0.00041       1.02888
    10    O    1  dxy    Ryd( 3d)     0.00116       3.25739
    11    O    1  dxz    Ryd( 3d)     0.00083       2.73287
    12    O    1  dyz    Ryd( 3d)     0.00108       2.77097
    13    O    1  dx2y2  Ryd( 3d)     0.00152       2.95110
    14    O    1  dz2    Ryd( 3d)     0.00035       2.86955

    15    C    2  S      Cor( 1S)     1.99930     -10.15984
    16    C    2  S      Val( 2S)     0.89664      -0.17022
    17    C    2  S      Ryd( 3S)     0.00777       0.51378
    18    C    2  px     Val( 2p)     0.92923      -0.01886
    19    C    2  px     Ryd( 3p)     0.01009       0.55574
    20    C    2  py     Val( 2p)     0.97342      -0.03360
    21    C    2  py     Ryd( 3p)     0.00972       0.80770
    22    C    2  pz     Val( 2p)     0.74501      -0.12501
    23    C    2  pz     Ryd( 3p)     0.00095       0.49439
    24    C    2  dxy    Ryd( 3d)     0.00185       2.46634
    25    C    2  dxz    Ryd( 3d)     0.00150       1.88950
    26    C    2  dyz    Ryd( 3d)     0.00150       1.90362
    27    C    2  dx2y2  Ryd( 3d)     0.00409       2.41601
    28    C    2  dz2    Ryd( 3d)     0.00056       2.14468

    29    C    3  S      Cor( 1S)     1.99877     -10.06711
    30    C    3  S      Val( 2S)     0.88492      -0.12161
    31    C    3  S      Ryd( 3S)     0.00227       0.55100
    32    C    3  px     Val( 2p)     1.10805      -0.08629
    33    C    3  px     Ryd( 3p)     0.00593       1.07723
    34    C    3  py     Val( 2p)     1.10811      -0.06749
    35    C    3  py     Ryd( 3p)     0.00445       0.99075
    36    C    3  pz     Val( 2p)     1.05295      -0.11401
    37    C    3  pz     Ryd( 3p)     0.00078       0.63342
    38    C    3  dxy    Ryd( 3d)     0.00071       2.44480
    39    C    3  dxz    Ryd( 3d)     0.00029       1.87962
    40    C    3  dyz    Ryd( 3d)     0.00056       1.91357
    41    C    3  dx2y2  Ryd( 3d)     0.00089       2.42071
    42    C    3  dz2    Ryd( 3d)     0.00040       2.19163

    43    C    4  S      Cor( 1S)     1.99885     -10.08149
    44    C    4  S      Val( 2S)     0.86051      -0.12364
    45    C    4  S      Ryd( 3S)     0.00128       0.55390
    46    C    4  px     Val( 2p)     1.09456      -0.06674
    47    C    4  px     Ryd( 3p)     0.00335       0.85994
    48    C    4  py     Val( 2p)     1.07635      -0.07141
    49    C    4  py     Ryd( 3p)     0.00514       1.07811
    50    C    4  pz     Val( 2p)     0.95338      -0.11073
    51    C    4  pz     Ryd( 3p)     0.00157       0.62017
    52    C    4  dxy    Ryd( 3d)     0.00090       2.41467
    53    C    4  dxz    Ryd( 3d)     0.00067       1.90199
    54    C    4  dyz    Ryd( 3d)     0.00062       1.90200
    55    C    4  dx2y2  Ryd( 3d)     0.00084       2.41573
    56    C    4  dz2    Ryd( 3d)     0.00039       2.18365

    57    C    5  S      Cor( 1S)     1.99921     -10.08201
    58    C    5  S      Val( 2S)     1.08181      -0.24400
    59    C    5  S      Ryd( 3S)     0.00053       0.87522
    60    C    5  px     Val( 2p)     1.22706      -0.09616
    61    C    5  px     Ryd( 3p)     0.00347       0.61676
    62    C    5  py     Val( 2p)     1.10350      -0.08350
    63    C    5  py     Ryd( 3p)     0.00174       0.51194
    64    C    5  pz     Val( 2p)     1.22832      -0.09484
    65    C    5  pz     Ryd( 3p)     0.00066       0.56342
    66    C    5  dxy    Ryd( 3d)     0.00063       2.37976
    67    C    5  dxz    Ryd( 3d)     0.00065       2.39239
    68    C    5  dyz    Ryd( 3d)     0.00030       2.05191
    69    C    5  dx2y2  Ryd( 3d)     0.00043       2.21532
    70    C    5  dz2    Ryd( 3d)     0.00047       2.31466

    71    C    6  S      Cor( 1S)     1.99887     -10.06753
    72    C    6  S      Val( 2S)     0.93460      -0.14228
    73    C    6  S      Ryd( 3S)     0.00148       0.55990
    74    C    6  px     Val( 2p)     1.11525      -0.05591
    75    C    6  px     Ryd( 3p)     0.00455       0.79331
    76    C    6  py     Val( 2p)     1.14734      -0.06539
    77    C    6  py     Ryd( 3p)     0.00539       0.89530
    78    C    6  pz     Val( 2p)     1.01234      -0.11629
    79    C    6  pz     Ryd( 3p)     0.00091       0.54793
    80    C    6  dxy    Ryd( 3d)     0.00077       2.52296
    81    C    6  dxz    Ryd( 3d)     0.00044       1.92614
    82    C    6  dyz    Ryd( 3d)     0.00041       1.91138
    83    C    6  dx2y2  Ryd( 3d)     0.00070       2.41931
    84    C    6  dz2    Ryd( 3d)     0.00039       2.21213

    85    C    7  S      Cor( 1S)     1.99894     -10.07620
    86    C    7  S      Val( 2S)     0.94685      -0.15259
    87    C    7  S      Ryd( 3S)     0.00116       0.55953
    88    C    7  px     Val( 2p)     1.18999      -0.06911
    89    C    7  px     Ryd( 3p)     0.00622       1.00508
    90    C    7  py     Val( 2p)     1.07325      -0.04929
    91    C    7  py     Ryd( 3p)     0.00403       0.63642
    92    C    7  pz     Val( 2p)     0.96203      -0.11537
    93    C    7  pz     Ryd( 3p)     0.00077       0.54667
    94    C    7  dxy    Ryd( 3d)     0.00070       2.41960
    95    C    7  dxz    Ryd( 3d)     0.00036       1.89763
    96    C    7  dyz    Ryd( 3d)     0.00060       1.92467
    97    C    7  dx2y2  Ryd( 3d)     0.00079       2.50131
    98    C    7  dz2    Ryd( 3d)     0.00039       2.21022

    99    C    8  S      Cor( 1S)     1.99893     -10.06977
   100    C    8  S      Val( 2S)     0.94434      -0.14664
   101    C    8  S      Ryd( 3S)     0.00115       0.56422
   102    C    8  px     Val( 2p)     1.08641      -0.04936
   103    C    8  px     Ryd( 3p)     0.00431       0.67586
   104    C    8  py     Val( 2p)     1.17794      -0.06450
   105    C    8  py     Ryd( 3p)     0.00575       0.96956
   106    C    8  pz     Val( 2p)     1.00520      -0.11353
   107    C    8  pz     Ryd( 3p)     0.00088       0.54917
   108    C    8  dxy    Ryd( 3d)     0.00075       2.46140
   109    C    8  dxz    Ryd( 3d)     0.00051       1.92764
   110    C    8  dyz    Ryd( 3d)     0.00040       1.90704
   111    C    8  dx2y2  Ryd( 3d)     0.00074       2.47369
   112    C    8  dz2    Ryd( 3d)     0.00039       2.21704

   113    C    9  S      Cor( 1S)     1.99892     -10.06785
   114    C    9  S      Val( 2S)     0.93923      -0.13918
   115    C    9  S      Ryd( 3S)     0.00173       0.56600
   116    C    9  px     Val( 2p)     1.12916      -0.05459
   117    C    9  px     Ryd( 3p)     0.00672       0.87580
   118    C    9  py     Val( 2p)     1.14345      -0.05484
   119    C    9  py     Ryd( 3p)     0.00527       0.83663
   120    C    9  pz     Val( 2p)     0.93394      -0.10917
   121    C    9  pz     Ryd( 3p)     0.00065       0.55437
   122    C    9  dxy    Ryd( 3d)     0.00074       2.52337
   123    C    9  dxz    Ryd( 3d)     0.00053       1.92455
   124    C    9  dyz    Ryd( 3d)     0.00040       1.91826
   125    C    9  dx2y2  Ryd( 3d)     0.00071       2.43715
   126    C    9  dz2    Ryd( 3d)     0.00039       2.21495

   127    H   10  S      Val( 1S)     0.86803       0.01518
   128    H   10  S      Ryd( 2S)     0.00345       0.39372
   129    H   10  px     Ryd( 2p)     0.00022       1.90322
   130    H   10  py     Ryd( 2p)     0.00078       2.29471
   131    H   10  pz     Ryd( 2p)     0.00004       1.61944

   132    H   11  S      Val( 1S)     0.76548       0.05600
   133    H   11  S      Ryd( 2S)     0.00136       0.35808
   134    H   11  px     Ryd( 2p)     0.00035       1.98057
   135    H   11  py     Ryd( 2p)     0.00019       1.74786
   136    H   11  pz     Ryd( 2p)     0.00054       2.15480

   137    H   12  S      Val( 1S)     0.76548       0.05600
   138    H   12  S      Ryd( 2S)     0.00136       0.35808
   139    H   12  px     Ryd( 2p)     0.00035       1.98057
   140    H   12  py     Ryd( 2p)     0.00019       1.74786
   141    H   12  pz     Ryd( 2p)     0.00054       2.15480

   142    H   13  S      Val( 1S)     0.77113       0.05945
   143    H   13  S      Ryd( 2S)     0.00141       0.35417
   144    H   13  px     Ryd( 2p)     0.00045       2.11601
   145    H   13  py     Ryd( 2p)     0.00036       2.01525
   146    H   13  pz     Ryd( 2p)     0.00018       1.74023

   147    H   14  S      Val( 1S)     0.77474       0.06668
   148    H   14  S      Ryd( 2S)     0.00173       0.33198
   149    H   14  px     Ryd( 2p)     0.00038       2.13527
   150    H   14  py     Ryd( 2p)     0.00051       2.22109
   151    H   14  pz     Ryd( 2p)     0.00018       1.64706

   152    H   15  S      Val( 1S)     0.77189       0.06903
   153    H   15  S      Ryd( 2S)     0.00162       0.31384
   154    H   15  px     Ryd( 2p)     0.00080       2.35880
   155    H   15  py     Ryd( 2p)     0.00010       1.97724
   156    H   15  pz     Ryd( 2p)     0.00017       1.63931

   157    H   16  S      Val( 1S)     0.77065       0.07421
   158    H   16  S      Ryd( 2S)     0.00159       0.31673
   159    H   16  px     Ryd( 2p)     0.00017       2.02383
   160    H   16  py     Ryd( 2p)     0.00073       2.32273
   161    H   16  pz     Ryd( 2p)     0.00017       1.64490

   162    H   17  S      Val( 1S)     0.75404       0.08830
   163    H   17  S      Ryd( 2S)     0.00404       0.34305
   164    H   17  px     Ryd( 2p)     0.00046       2.17536
   165    H   17  py     Ryd( 2p)     0.00049       2.21252
   166    H   17  pz     Ryd( 2p)     0.00015       1.66120

 WARNING:  1 low occupancy (<1.9990e) core orbital  found on  C    3
           1 low occupancy (<1.9990e) core orbital  found on  C    4
           1 low occupancy (<1.9990e) core orbital  found on  C    6
           1 low occupancy (<1.9990e) core orbital  found on  C    7
           1 low occupancy (<1.9990e) core orbital  found on  C    8
           1 low occupancy (<1.9990e) core orbital  found on  C    9


 Summary of Natural Population Analysis:                  
                                                          
                                       Natural Population 
                Natural  -----------------------------------------------
    Atom  No    Charge         Core      Valence    Rydberg      Total
 -----------------------------------------------------------------------
      O    1   -0.53659      1.99975     6.52558    0.01125     8.53659
      C    2    0.41837      1.99930     3.54430    0.03804     5.58163
      C    3   -0.16908      1.99877     4.15403    0.01629     6.16908
      C    4    0.00160      1.99885     3.98480    0.01475     5.99840
      C    5   -0.64878      1.99921     4.64069    0.00887     6.64878
      C    6   -0.22344      1.99887     4.20952    0.01505     6.22344
      C    7   -0.18606      1.99894     4.17211    0.01501     6.18606
      C    8   -0.22769      1.99893     4.21389    0.01487     6.22769
      C    9   -0.16184      1.99892     4.14578    0.01714     6.16184
      H   10    0.12748      0.00000     0.86803    0.00448     0.87252
      H   11    0.23208      0.00000     0.76548    0.00243     0.76792
      H   12    0.23208      0.00000     0.76548    0.00243     0.76792
      H   13    0.22646      0.00000     0.77113    0.00241     0.77354
      H   14    0.22247      0.00000     0.77474    0.00280     0.77753
      H   15    0.22541      0.00000     0.77189    0.00269     0.77459
      H   16    0.22668      0.00000     0.77065    0.00267     0.77332
      H   17    0.24083      0.00000     0.75404    0.00513     0.75917
 =======================================================================
   * Total *   -0.00000     17.99154    45.83214    0.17632    64.00000

                                 Natural Population      
 --------------------------------------------------------
   Core                      17.99154 ( 99.9530% of  18)
   Valence                   45.83214 ( 99.6351% of  46)
   Natural Minimal Basis     63.82368 ( 99.7245% of  64)
   Natural Rydberg Basis      0.17632 (  0.2755% of  64)
 --------------------------------------------------------

    Atom  No          Natural Electron Configuration
 ----------------------------------------------------------------------------
      O    1      [core]2S( 1.70)2p( 4.83)
      C    2      [core]2S( 0.90)2p( 2.65)3S( 0.01)3p( 0.02)3d( 0.01)
      C    3      [core]2S( 0.88)2p( 3.27)3p( 0.01)
      C    4      [core]2S( 0.86)2p( 3.12)3p( 0.01)
      C    5      [core]2S( 1.08)2p( 3.56)3p( 0.01)
      C    6      [core]2S( 0.93)2p( 3.27)3p( 0.01)
      C    7      [core]2S( 0.95)2p( 3.23)3p( 0.01)
      C    8      [core]2S( 0.94)2p( 3.27)3p( 0.01)
      C    9      [core]2S( 0.94)2p( 3.21)3p( 0.01)
      H   10            1S( 0.87)
      H   11            1S( 0.77)
      H   12            1S( 0.77)
      H   13            1S( 0.77)
      H   14            1S( 0.77)
      H   15            1S( 0.77)
      H   16            1S( 0.77)
      H   17            1S( 0.75)


 NATURAL BOND ORBITAL ANALYSIS:

                       Occupancies       Lewis Structure    Low   High
           Occ.    -------------------  -----------------   occ   occ
  Cycle   Thresh.   Lewis   Non-Lewis     CR  BD  3C  LP    (L)   (NL)   Dev
 =============================================================================
   1(1)    1.90    60.14556   3.85444      9  19   0   4     5      5    0.45
   2(2)    1.90    60.14556   3.85444      9  19   0   4     5      5    0.45
   3(1)    1.80    60.55664   3.44336      9  18   0   5     3      4    0.45
   4(2)    1.80    60.55664   3.44336      9  18   0   5     3      4    0.45
   5(1)    1.70    60.55664   3.44336      9  18   0   5     3      4    0.45
   6(2)    1.70    60.55664   3.44336      9  18   0   5     3      4    0.45
   7(1)    1.60    62.38254   1.61746      9  21   0   2     0      4    0.45
   8(2)    1.60    62.40419   1.59581      9  21   0   2     0      4    0.41
   9(3)    1.60    62.38254   1.61746      9  21   0   2     0      4    0.45
  10(4)    1.60    62.40419   1.59581      9  21   0   2     0      4    0.41
  11(1)    1.50    62.40419   1.59581      9  21   0   2     0      4    0.41
  12(2)    1.50    62.38254   1.61746      9  21   0   2     0      4    0.45
  13(3)    1.50    62.40419   1.59581      9  21   0   2     0      4    0.41
  14(1)    1.60    62.40419   1.59581      9  21   0   2     0      4    0.41
 -----------------------------------------------------------------------------

 Structure accepted: RESONANCE keyword permits strongly delocalized structure

 WARNING:  1 low occupancy (<1.9990e) core orbital  found on  C    3
           1 low occupancy (<1.9990e) core orbital  found on  C    4
           1 low occupancy (<1.9990e) core orbital  found on  C    6
           1 low occupancy (<1.9990e) core orbital  found on  C    7
           1 low occupancy (<1.9990e) core orbital  found on  C    8
           1 low occupancy (<1.9990e) core orbital  found on  C    9

 --------------------------------------------------------
   Core                     17.99155 ( 99.953% of  18)
   Valence Lewis            44.41263 ( 96.549% of  46)
  ==================       ============================
   Total Lewis              62.40419 ( 97.507% of  64)
  -----------------------------------------------------
   Valence non-Lewis         1.46836 (  2.294% of  64)
   Rydberg non-Lewis         0.12745 (  0.199% of  64)
  ==================       ============================
   Total non-Lewis           1.59581 (  2.493% of  64)
 --------------------------------------------------------


       (Occupancy)   Bond orbital/ Coefficients/ Hybrids
 ---------------------------------------------------------------------------------
     1. (1.99594) BD ( 1) O   1 - C   2  
                ( 66.51%)   0.8155* O   1 s( 43.90%)p 1.28( 56.02%)d 0.00(  0.09%)
                                           -0.0000  0.6620 -0.0274  0.4850  0.0131
                                            0.5696  0.0187  0.0000  0.0000  0.0262
                                            0.0000  0.0000 -0.0035 -0.0126
                ( 33.49%)   0.5787* C   2 s( 31.00%)p 2.22( 68.74%)d 0.01(  0.25%)
                                            0.0000  0.5537 -0.0589 -0.5337 -0.0688
                                           -0.6295 -0.0395 -0.0000 -0.0000  0.0435
                                            0.0000  0.0000 -0.0082 -0.0240
     2. (1.97879) BD ( 2) O   1 - C   2  
                ( 65.77%)   0.8110* O   1 s(  0.00%)p 1.00( 99.85%)d 0.00(  0.15%)
                                            0.0000 -0.0000  0.0000 -0.0000 -0.0000
                                           -0.0000 -0.0000  0.9992  0.0096 -0.0000
                                            0.0252  0.0286 -0.0000  0.0000
                ( 34.23%)   0.5851* C   2 s(  0.00%)p 1.00( 99.66%)d 0.00(  0.34%)
                                           -0.0000  0.0000  0.0000 -0.0000  0.0000
                                            0.0000  0.0000  0.9978 -0.0315  0.0000
                                           -0.0355 -0.0467  0.0000 -0.0000
     3. (1.97926) BD ( 1) C   2 - C   3  
                ( 46.89%)   0.6848* C   2 s( 38.17%)p 1.62( 61.77%)d 0.00(  0.05%)
                                            0.0003  0.6178  0.0047  0.7773 -0.0088
                                           -0.1157  0.0073  0.0000 -0.0000 -0.0044
                                           -0.0000  0.0000  0.0204 -0.0104
                ( 53.11%)   0.7288* C   3 s( 30.07%)p 2.32( 69.89%)d 0.00(  0.04%)
                                           -0.0001  0.5483  0.0006 -0.8291  0.0025
                                            0.1072 -0.0021  0.0000  0.0000 -0.0042
                                           -0.0000  0.0000  0.0166 -0.0111
     4. (1.98758) BD ( 1) C   2 - H  10  
                ( 58.05%)   0.7619* C   2 s( 30.76%)p 2.25( 69.18%)d 0.00(  0.05%)
                                           -0.0003  0.5540  0.0271 -0.3264 -0.0185
                                            0.7645 -0.0218 -0.0000 -0.0000 -0.0129
                                            0.0000 -0.0000 -0.0172 -0.0077
                ( 41.95%)   0.6477* H  10 s( 99.91%)p 0.00(  0.09%)
                                            0.9995 -0.0111  0.0127 -0.0277  0.0000
     5. (1.96756) BD ( 1) C   3 - C   4  
                ( 50.14%)   0.7081* C   3 s( 35.43%)p 1.82( 64.53%)d 0.00(  0.04%)
                                           -0.0000  0.5952  0.0030  0.4771 -0.0135
                                            0.6461  0.0022 -0.0000  0.0000  0.0149
                                           -0.0000 -0.0000 -0.0045 -0.0121
                ( 49.86%)   0.7061* C   4 s( 34.24%)p 1.92( 65.71%)d 0.00(  0.04%)
                                           -0.0001  0.5852 -0.0015 -0.5292 -0.0077
                                           -0.6139  0.0105  0.0000 -0.0000  0.0166
                                           -0.0000 -0.0000 -0.0037 -0.0122
     6. (1.61600) BD ( 2) C   3 - C   4  
                ( 54.06%)   0.7352* C   3 s(  0.00%)p 1.00( 99.98%)d 0.00(  0.02%)
                                            0.0000 -0.0000 -0.0000  0.0000  0.0000
                                           -0.0000  0.0000  0.9999  0.0044  0.0000
                                            0.0093  0.0084 -0.0000 -0.0000
                ( 45.94%)   0.6778* C   4 s(  0.00%)p 1.00( 99.96%)d 0.00(  0.04%)
                                           -0.0000 -0.0000 -0.0000  0.0000  0.0000
                                            0.0000 -0.0000  0.9998  0.0058 -0.0000
                                           -0.0037 -0.0199 -0.0000  0.0000
     7. (1.96962) BD ( 1) C   3 - C   9  
                ( 51.17%)   0.7153* C   3 s( 34.43%)p 1.90( 65.53%)d 0.00(  0.04%)
                                           -0.0001  0.5868  0.0049  0.2904 -0.0177
                                           -0.7554 -0.0097 -0.0000  0.0000 -0.0104
                                            0.0000 -0.0000 -0.0114 -0.0117
                ( 48.83%)   0.6988* C   9 s( 34.96%)p 1.86( 65.00%)d 0.00(  0.05%)
                                            0.0001  0.5912  0.0033 -0.3029 -0.0216
                                            0.7468 -0.0081  0.0000  0.0000 -0.0104
                                           -0.0000  0.0000 -0.0142 -0.0126
     8. (1.98044) BD ( 1) C   4 - C   5  
                ( 51.02%)   0.7143* C   4 s( 31.27%)p 2.20( 68.69%)d 0.00(  0.04%)
                                           -0.0001  0.5592 -0.0006 -0.2848  0.0093
                                            0.7783 -0.0070  0.0000 -0.0000 -0.0098
                                           -0.0000 -0.0000 -0.0121 -0.0115
                ( 48.98%)   0.6998* C   5 s( 30.00%)p 2.33( 69.95%)d 0.00(  0.05%)
                                            0.0004  0.5477  0.0014  0.2627  0.0079
                                           -0.7940 -0.0004  0.0000 -0.0000 -0.0111
                                            0.0000 -0.0000 -0.0151 -0.0106
     9. (1.97153) BD ( 1) C   4 - C   6  
                ( 50.92%)   0.7136* C   4 s( 34.42%)p 1.90( 65.53%)d 0.00(  0.04%)
                                           -0.0000  0.5867  0.0032  0.7988  0.0094
                                           -0.1292  0.0220 -0.0000 -0.0000 -0.0067
                                           -0.0000  0.0000  0.0154 -0.0112
                ( 49.08%)   0.7006* C   6 s( 36.04%)p 1.77( 63.91%)d 0.00(  0.05%)
                                            0.0001  0.6004  0.0037 -0.7825  0.0026
                                            0.1611  0.0277  0.0000 -0.0000 -0.0048
                                           -0.0000  0.0000  0.0167 -0.0122
    10. (1.97845) BD ( 1) C   5 - H  11  
                ( 61.54%)   0.7845* C   5 s( 23.15%)p 3.32( 76.81%)d 0.00(  0.04%)
                                            0.0000 -0.4811  0.0018  0.4890 -0.0044
                                           -0.1700 -0.0175 -0.7069 -0.0002  0.0026
                                            0.0155 -0.0037 -0.0059 -0.0097
                ( 38.46%)   0.6202* H  11 s( 99.92%)p 0.00(  0.08%)
                                           -0.9996  0.0013 -0.0146  0.0079  0.0232
    11. (1.97845) BD ( 1) C   5 - H  12  
                ( 61.54%)   0.7845* C   5 s( 23.15%)p 3.32( 76.81%)d 0.00(  0.04%)
                                            0.0000 -0.4811  0.0018  0.4890 -0.0044
                                           -0.1700 -0.0175  0.7069  0.0002  0.0026
                                           -0.0155  0.0037 -0.0059 -0.0097
                ( 38.46%)   0.6202* H  12 s( 99.92%)p 0.00(  0.08%)
                                           -0.9996  0.0013 -0.0146  0.0079 -0.0232
    12. (1.98873) BD ( 1) C   5 - H  13  
                ( 61.38%)   0.7835* C   5 s( 23.65%)p 3.23( 76.31%)d 0.00(  0.04%)
                                           -0.0000  0.4863  0.0032  0.6722 -0.0162
                                            0.5575  0.0088 -0.0000  0.0000  0.0169
                                           -0.0000 -0.0000  0.0041 -0.0091
                ( 38.62%)   0.6214* H  13 s( 99.92%)p 0.00(  0.08%)
                                            0.9996 -0.0010 -0.0209 -0.0189  0.0000
    13. (1.97690) BD ( 1) C   6 - C   7  
                ( 50.23%)   0.7087* C   6 s( 35.78%)p 1.79( 64.18%)d 0.00(  0.04%)
                                            0.0000  0.5980  0.0131  0.3069  0.0412
                                           -0.7388  0.0040 -0.0000 -0.0000 -0.0107
                                           -0.0000 -0.0000 -0.0140 -0.0117
                ( 49.77%)   0.7055* C   7 s( 35.86%)p 1.79( 64.10%)d 0.00(  0.04%)
                                            0.0000  0.5988  0.0078 -0.2646  0.0325
                                            0.7546  0.0226 -0.0000 -0.0000 -0.0129
                                           -0.0000  0.0000 -0.0118 -0.0119
    14. (1.65191) BD ( 2) C   6 - C   7  
                ( 51.89%)   0.7204* C   6 s(  0.00%)p 1.00( 99.96%)d 0.00(  0.04%)
                                           -0.0000  0.0000 -0.0000  0.0000  0.0000
                                            0.0000  0.0000  0.9998 -0.0069 -0.0000
                                           -0.0048 -0.0195  0.0000  0.0000
                ( 48.11%)   0.6936* C   7 s(  0.00%)p 1.00( 99.95%)d 0.00(  0.05%)
                                           -0.0000  0.0000 -0.0000  0.0000 -0.0000
                                            0.0000 -0.0000  0.9997 -0.0089  0.0000
                                           -0.0167  0.0140 -0.0000  0.0000
    15. (1.97995) BD ( 1) C   6 - H  14  
                ( 61.30%)   0.7829* C   6 s( 28.08%)p 2.56( 71.88%)d 0.00(  0.03%)
                                           -0.0004  0.5298 -0.0133  0.5405  0.0019
                                            0.6531 -0.0100 -0.0000  0.0000  0.0149
                                           -0.0000 -0.0000 -0.0026 -0.0099
                ( 38.70%)   0.6221* H  14 s( 99.91%)p 0.00(  0.09%)
                                            0.9995 -0.0022 -0.0195 -0.0229  0.0000
    16. (1.97756) BD ( 1) C   7 - C   8  
                ( 50.12%)   0.7080* C   7 s( 35.78%)p 1.79( 64.18%)d 0.00(  0.04%)
                                            0.0000  0.5981  0.0080 -0.4774  0.0240
                                           -0.6421 -0.0326  0.0000 -0.0000  0.0172
                                           -0.0000 -0.0000 -0.0025 -0.0118
                ( 49.88%)   0.7062* C   8 s( 35.38%)p 1.83( 64.58%)d 0.00(  0.05%)
                                            0.0000  0.5947  0.0094  0.5266  0.0378
                                            0.6056 -0.0157 -0.0000 -0.0000  0.0167
                                           -0.0000 -0.0000 -0.0054 -0.0119
    17. (1.98022) BD ( 1) C   7 - H  15  
                ( 61.42%)   0.7837* C   7 s( 28.27%)p 2.54( 71.70%)d 0.00(  0.03%)
                                           -0.0003  0.5315 -0.0130  0.8370 -0.0087
                                           -0.1277  0.0008 -0.0000  0.0000 -0.0043
                                           -0.0000  0.0000  0.0144 -0.0098
                ( 38.58%)   0.6212* H  15 s( 99.91%)p 0.00(  0.09%)
                                            0.9995 -0.0019 -0.0300  0.0048  0.0000
    18. (1.97729) BD ( 1) C   8 - C   9  
                ( 49.83%)   0.7059* C   8 s( 35.78%)p 1.79( 64.18%)d 0.00(  0.05%)
                                            0.0000  0.5981  0.0073 -0.7935 -0.0158
                                            0.1027 -0.0366  0.0000  0.0000 -0.0074
                                           -0.0000  0.0000  0.0160 -0.0119
                ( 50.17%)   0.7083* C   9 s( 36.21%)p 1.76( 63.75%)d 0.00(  0.04%)
                                            0.0001  0.6015  0.0147  0.7812  0.0013
                                           -0.1598 -0.0414 -0.0000  0.0000 -0.0042
                                           -0.0000 -0.0000  0.0172 -0.0115
    19. (1.65113) BD ( 2) C   8 - C   9  
                ( 52.63%)   0.7254* C   8 s(  0.00%)p 1.00( 99.95%)d 0.00(  0.05%)
                                            0.0000  0.0000 -0.0000  0.0000 -0.0000
                                            0.0000 -0.0000  0.9997 -0.0127  0.0000
                                           -0.0155  0.0148 -0.0000  0.0000
                ( 47.37%)   0.6883* C   9 s(  0.00%)p 1.00( 99.95%)d 0.00(  0.05%)
                                           -0.0000  0.0000 -0.0000  0.0000  0.0000
                                            0.0000 -0.0000  0.9997 -0.0034  0.0000
                                            0.0216  0.0074  0.0000 -0.0000
    20. (1.98037) BD ( 1) C   8 - H  16  
                ( 61.51%)   0.7843* C   8 s( 28.75%)p 2.48( 71.22%)d 0.00(  0.03%)
                                            0.0003 -0.5360  0.0139 -0.3016  0.0034
                                            0.7881 -0.0069  0.0000  0.0000  0.0097
                                            0.0000  0.0000  0.0107  0.0097
                ( 38.49%)   0.6204* H  16 s( 99.91%)p 0.00(  0.09%)
                                           -0.9995  0.0021  0.0105 -0.0284 -0.0000
    21. (1.97807) BD ( 1) C   9 - H  17  
                ( 62.38%)   0.7898* C   9 s( 28.76%)p 2.48( 71.21%)d 0.00(  0.03%)
                                            0.0003 -0.5361  0.0144  0.5443 -0.0089
                                            0.6448 -0.0036 -0.0000  0.0000 -0.0145
                                            0.0000  0.0000  0.0016  0.0099
                ( 37.62%)   0.6133* H  17 s( 99.90%)p 0.00(  0.10%)
                                           -0.9995  0.0052 -0.0215 -0.0229  0.0000
    22. (1.99975) CR ( 1) O   1           s(100.00%)p 0.00(  0.00%)
                                            1.0000 -0.0003 -0.0000  0.0002 -0.0000
                                            0.0002  0.0000  0.0000  0.0000  0.0000
                                            0.0000  0.0000  0.0000 -0.0000
    23. (1.99930) CR ( 1) C   2           s(100.00%)p 0.00(  0.00%)
                                            1.0000 -0.0000  0.0000 -0.0003 -0.0000
                                            0.0003 -0.0000  0.0000 -0.0000 -0.0000
                                           -0.0000 -0.0000 -0.0000  0.0000
    24. (1.99877) CR ( 1) C   3           s(100.00%)
                                            1.0000  0.0001  0.0000  0.0000 -0.0000
                                           -0.0001 -0.0000 -0.0000 -0.0000 -0.0000
                                           -0.0000 -0.0000 -0.0000 -0.0000
    25. (1.99885) CR ( 1) C   4           s(100.00%)
                                            1.0000  0.0001 -0.0000 -0.0000  0.0000
                                            0.0000  0.0000  0.0000  0.0000  0.0000
                                           -0.0000 -0.0000 -0.0000 -0.0000
    26. (1.99921) CR ( 1) C   5           s(100.00%)p 0.00(  0.00%)
                                            1.0000 -0.0002 -0.0000 -0.0001 -0.0000
                                            0.0004  0.0000 -0.0000  0.0000  0.0000
                                           -0.0000  0.0000  0.0000  0.0000
    27. (1.99888) CR ( 1) C   6           s(100.00%)p 0.00(  0.00%)
                                            1.0000  0.0001 -0.0000  0.0003 -0.0000
                                            0.0002 -0.0000  0.0000 -0.0000  0.0000
                                           -0.0000 -0.0000 -0.0000 -0.0000
    28. (1.99894) CR ( 1) C   7           s(100.00%)p 0.00(  0.00%)
                                            1.0000  0.0001 -0.0000  0.0003 -0.0000
                                           -0.0000  0.0000  0.0000 -0.0000 -0.0000
                                           -0.0000  0.0000  0.0000 -0.0000
    29. (1.99893) CR ( 1) C   8           s(100.00%)p 0.00(  0.00%)
                                            1.0000  0.0001 -0.0000  0.0001 -0.0000
                                           -0.0003  0.0000 -0.0000  0.0000 -0.0000
                                            0.0000 -0.0000 -0.0000 -0.0000
    30. (1.99893) CR ( 1) C   9           s(100.00%)p 0.00(  0.00%)
                                            1.0000  0.0001 -0.0000 -0.0002  0.0000
                                           -0.0003  0.0000  0.0000 -0.0000  0.0000
                                            0.0000  0.0000 -0.0000 -0.0000
    31. (1.98184) LP ( 1) O   1           s( 56.14%)p 0.78( 43.84%)d 0.00(  0.02%)
                                            0.0004  0.7491  0.0159 -0.4440  0.0008
                                           -0.4912  0.0004 -0.0000 -0.0000 -0.0101
                                           -0.0000 -0.0000  0.0005  0.0081
    32. (1.88506) LP ( 2) O   1           s(  0.03%)p99.99( 99.90%)d 2.82(  0.08%)
                                           -0.0000  0.0148  0.0073  0.7525 -0.0130
                                           -0.6576  0.0097  0.0000 -0.0000  0.0035
                                            0.0000 -0.0000  0.0275 -0.0008
    33. (0.00300) RY*( 1) O   1           s(  0.49%)p99.99( 96.82%)d 5.43(  2.69%)
                                            0.0000 -0.0004  0.0703 -0.0082 -0.7677
                                            0.0088  0.6153 -0.0000 -0.0000 -0.0340
                                           -0.0000 -0.0000 -0.1602 -0.0042
    34. (0.00037) RY*( 2) O   1           s(  0.00%)p 1.00( 95.57%)d 0.05(  4.43%)
                                            0.0000 -0.0000 -0.0000 -0.0000 -0.0000
                                           -0.0000  0.0000 -0.0165  0.9774  0.0000
                                            0.1952  0.0790 -0.0000  0.0000
    35. (0.00018) RY*( 3) O   1           s( 54.41%)p 0.81( 43.84%)d 0.03(  1.75%)
                                           -0.0000  0.0151  0.7375  0.0212 -0.3543
                                            0.0267 -0.5583 -0.0000  0.0000 -0.0483
                                            0.0000  0.0000 -0.1110 -0.0533
    36. (0.00005) RY*( 4) O   1           s( 35.39%)p 1.21( 42.92%)d 0.61( 21.69%)
    37. (0.00001) RY*( 5) O   1           s(  7.26%)p 1.96( 14.20%)d10.81( 78.54%)
    38. (0.00000) RY*( 6) O   1           s(  0.00%)p 1.00(  3.90%)d24.65( 96.10%)
    39. (0.00000) RY*( 7) O   1           s(  0.00%)p 1.00(  0.68%)d99.99( 99.32%)
    40. (0.00000) RY*( 8) O   1           s(  1.87%)p 1.30(  2.44%)d51.10( 95.69%)
    41. (0.00001) RY*( 9) O   1           s(  0.50%)p 0.05(  0.03%)d99.99( 99.47%)
    42. (0.01413) RY*( 1) C   2           s( 15.15%)p 5.57( 84.40%)d 0.03(  0.45%)
                                           -0.0000  0.0586  0.3847 -0.0567  0.5921
                                           -0.0442  0.6988 -0.0000  0.0000  0.0272
                                           -0.0000 -0.0000  0.0607  0.0080
    43. (0.00656) RY*( 2) C   2           s( 35.21%)p 0.20(  6.94%)d 1.64( 57.85%)
                                           -0.0000 -0.0047  0.5933  0.0103 -0.2573
                                           -0.0401 -0.0390  0.0000 -0.0000 -0.1695
                                           -0.0000  0.0000 -0.7414  0.0064
    44. (0.00242) RY*( 3) C   2           s(  5.69%)p14.96( 85.09%)d 1.62(  9.22%)
                                           -0.0000  0.0228  0.2374 -0.0153  0.6341
                                           -0.0384 -0.6687  0.0000  0.0000 -0.2941
                                            0.0000  0.0000  0.0742  0.0129
    45. (0.00197) RY*( 4) C   2           s(  0.00%)p 1.00( 26.27%)d 2.81( 73.73%)
                                           -0.0000 -0.0000  0.0000  0.0000 -0.0000
                                            0.0000  0.0000  0.0608  0.5090  0.0000
                                            0.7775  0.3644 -0.0000  0.0000
    46. (0.00075) RY*( 5) C   2           s( 42.06%)p 0.37( 15.77%)d 1.00( 42.17%)
                                            0.0000 -0.0126  0.6485 -0.0158 -0.3860
                                           -0.0164 -0.0903 -0.0000 -0.0000  0.0631
                                           -0.0000 -0.0000  0.6444  0.0496
    47. (0.00007) RY*( 6) C   2           s(  0.00%)p 1.00( 73.33%)d 0.36( 26.67%)
    48. (0.00003) RY*( 7) C   2           s(  1.73%)p 4.66(  8.07%)d52.00( 90.19%)
    49. (0.00001) RY*( 8) C   2           s(  0.00%)p 1.00(  0.74%)d99.99( 99.26%)
    50. (0.00002) RY*( 9) C   2           s(  0.22%)p 0.09(  0.02%)d99.99( 99.76%)
    51. (0.00604) RY*( 1) C   3           s(  4.68%)p19.43( 90.94%)d 0.94(  4.38%)
                                            0.0000  0.0151  0.2158  0.0167  0.9510
                                           -0.0043  0.0687 -0.0000  0.0000 -0.1143
                                           -0.0000  0.0000  0.1735 -0.0252
    52. (0.00457) RY*( 2) C   3           s(  2.37%)p39.48( 93.59%)d 1.71(  4.04%)
                                           -0.0000  0.0032  0.1539 -0.0044 -0.0808
                                           -0.0048  0.9640 -0.0000  0.0000 -0.0816
                                            0.0000 -0.0000 -0.1838  0.0003
    53. (0.00205) RY*( 3) C   3           s( 91.54%)p 0.06(  5.94%)d 0.03(  2.51%)
                                           -0.0000 -0.0095  0.9567 -0.0069 -0.1776
                                            0.0019 -0.1668  0.0000 -0.0000  0.1432
                                            0.0000  0.0000 -0.0593 -0.0330
    54. (0.00085) RY*( 4) C   3           s(  0.00%)p 1.00( 77.33%)d 0.29( 22.67%)
                                            0.0000 -0.0000 -0.0000 -0.0000  0.0000
                                           -0.0000 -0.0000 -0.0084  0.8794  0.0000
                                            0.0690  0.4711 -0.0000  0.0000
    55. (0.00064) RY*( 5) C   3           s(  0.00%)p 1.00( 22.13%)d 3.52( 77.87%)
                                            0.0000  0.0000 -0.0000 -0.0000 -0.0000
                                            0.0000  0.0000 -0.0076 -0.4704 -0.0000
                                            0.2791  0.8371  0.0000 -0.0000
    56. (0.00023) RY*( 6) C   3           s(  0.00%)p 1.00(  0.55%)d99.99( 99.45%)
                                            0.0000  0.0000 -0.0000 -0.0000  0.0000
                                           -0.0000  0.0000 -0.0069  0.0737  0.0000
                                            0.9577 -0.2780  0.0000  0.0000
    57. (0.00021) RY*( 7) C   3           s(  1.21%)p 3.20(  3.89%)d78.12( 94.90%)
                                            0.0000 -0.0049  0.1101  0.0099 -0.1886
                                            0.0151 -0.0545 -0.0000  0.0000 -0.9247
                                            0.0000 -0.0000  0.2990 -0.0675
    58. (0.00012) RY*( 8) C   3           s(  0.03%)p99.99(  5.66%)d99.99( 94.31%)
                                            0.0000 -0.0007  0.0166  0.0133 -0.1462
                                           -0.0131  0.1868 -0.0000 -0.0000  0.3149
                                           -0.0000  0.0000  0.9179  0.0369
    59. (0.00003) RY*( 9) C   3           s(  0.23%)p 0.14(  0.03%)d99.99( 99.73%)
    60. (0.00579) RY*( 1) C   4           s(  4.43%)p20.23( 89.54%)d 1.36(  6.03%)
                                            0.0000  0.0091  0.2102  0.0088  0.4414
                                           -0.0214 -0.8367 -0.0000 -0.0000 -0.1455
                                            0.0000 -0.0000 -0.1943 -0.0369
    61. (0.00274) RY*( 2) C   4           s(  0.69%)p99.99( 93.51%)d 8.34(  5.79%)
                                            0.0000  0.0116  0.0825  0.0087 -0.8602
                                            0.0013 -0.4418  0.0000  0.0000 -0.1699
                                            0.0000  0.0000  0.1693 -0.0195
    62. (0.00184) RY*( 3) C   4           s(  0.00%)p 1.00( 81.82%)d 0.22( 18.18%)
                                            0.0000  0.0000 -0.0000 -0.0000  0.0000
                                           -0.0000 -0.0000  0.0004  0.9045 -0.0000
                                           -0.2649  0.3341 -0.0000  0.0000
    63. (0.00110) RY*( 4) C   4           s( 87.96%)p 0.04(  3.21%)d 0.10(  8.83%)
                                           -0.0000 -0.0045  0.9379 -0.0010 -0.0598
                                            0.0075  0.1688  0.0000  0.0000  0.2825
                                            0.0000  0.0000 -0.0458 -0.0800
    64. (0.00072) RY*( 5) C   4           s(  0.00%)p 1.00(  0.93%)d99.99( 99.07%)
                                            0.0000  0.0000 -0.0000  0.0000  0.0000
                                           -0.0000 -0.0000  0.0116  0.0957  0.0000
                                            0.8896  0.4464  0.0000 -0.0000
    65. (0.00030) RY*( 6) C   4           s(  6.14%)p 1.08(  6.60%)d14.22( 87.26%)
                                            0.0000 -0.0024  0.2477 -0.0228  0.1837
                                           -0.0082  0.1780 -0.0000  0.0000 -0.7888
                                            0.0000 -0.0000  0.4950  0.0737
    66. (0.00023) RY*( 7) C   4           s(  0.00%)p 1.00( 17.29%)d 4.78( 82.71%)
                                            0.0000 -0.0000  0.0000 -0.0000  0.0000
                                           -0.0000  0.0000  0.0176 -0.4155 -0.0000
                                           -0.3720  0.8299  0.0000 -0.0000
    67. (0.00011) RY*( 8) C   4           s(  0.36%)p19.60(  7.00%)d99.99( 92.64%)
                                            0.0000 -0.0021  0.0597  0.0074 -0.1653
                                           -0.0111  0.2062  0.0000 -0.0000 -0.4929
                                            0.0000  0.0000 -0.8266 -0.0091
    68. (0.00002) RY*( 9) C   4           s(  0.49%)p 0.36(  0.18%)d99.99( 99.33%)
    69. (0.00360) RY*( 1) C   5           s(  0.10%)p99.99( 95.67%)d43.21(  4.23%)
                                           -0.0000  0.0078  0.0303 -0.0187 -0.9152
                                           -0.0096 -0.3446  0.0000  0.0000  0.1628
                                            0.0000 -0.0000 -0.1256  0.0033
    70. (0.00101) RY*( 2) C   5           s( 45.59%)p 1.16( 52.71%)d 0.04(  1.70%)
                                            0.0000  0.0137  0.6751 -0.0056  0.2498
                                            0.0116 -0.6815 -0.0000  0.0000 -0.1054
                                           -0.0000 -0.0000  0.0767 -0.0025
    71. (0.00101) RY*( 3) C   5           s(  0.00%)p 1.00( 65.10%)d 0.54( 34.90%)
                                           -0.0000 -0.0000  0.0000  0.0000  0.0000
                                           -0.0000  0.0000  0.0085  0.8068 -0.0000
                                            0.2737 -0.5235  0.0000 -0.0000
    72. (0.00009) RY*( 4) C   5           s( 40.70%)p 1.03( 42.07%)d 0.42( 17.23%)
    73. (0.00004) RY*( 5) C   5           s(  0.26%)p 8.04(  2.07%)d99.99( 97.67%)
    74. (0.00001) RY*( 6) C   5           s(  0.00%)p 1.00( 10.35%)d 8.66( 89.65%)
    75. (0.00001) RY*( 7) C   5           s(  0.00%)p 1.00( 24.60%)d 3.07( 75.40%)
    76. (0.00001) RY*( 8) C   5           s( 13.36%)p 0.54(  7.20%)d 5.95( 79.44%)
    77. (0.00001) RY*( 9) C   5           s(  0.03%)p10.45(  0.36%)d99.99( 99.61%)
    78. (0.00586) RY*( 1) C   6           s(  0.60%)p99.99( 93.20%)d10.26(  6.19%)
                                            0.0000 -0.0245  0.0737  0.0195  0.4710
                                            0.0229  0.8422 -0.0000 -0.0000 -0.2450
                                            0.0000  0.0000  0.0361  0.0248
    79. (0.00245) RY*( 2) C   6           s(  2.18%)p43.58( 95.16%)d 1.22(  2.66%)
                                            0.0000  0.0159  0.1469  0.0202 -0.8561
                                           -0.0175  0.4669 -0.0000  0.0000 -0.0249
                                           -0.0000  0.0000 -0.1579 -0.0326
    80. (0.00107) RY*( 3) C   6           s( 94.74%)p 0.03(  3.23%)d 0.02(  2.04%)
                                            0.0000 -0.0050  0.9733  0.0023  0.0811
                                            0.0203 -0.1589  0.0000  0.0000 -0.1006
                                           -0.0000  0.0000  0.0294 -0.0969
    81. (0.00085) RY*( 4) C   6           s(  0.00%)p 1.00( 96.62%)d 0.04(  3.38%)
                                           -0.0000  0.0000 -0.0000 -0.0000  0.0000
                                           -0.0000  0.0000  0.0033  0.9829  0.0000
                                           -0.1017 -0.1532  0.0000  0.0000
    82. (0.00059) RY*( 5) C   6           s(  0.00%)p 1.00(  0.06%)d99.99( 99.94%)
                                            0.0000 -0.0000  0.0000  0.0000 -0.0000
                                            0.0000 -0.0000 -0.0092 -0.0228 -0.0000
                                            0.7594 -0.6502  0.0000 -0.0000
    83. (0.00013) RY*( 6) C   6           s(  0.08%)p37.45(  2.82%)d99.99( 97.10%)
                                           -0.0000 -0.0024  0.0273 -0.0217  0.1635
                                            0.0147 -0.0285  0.0000 -0.0000  0.0878
                                            0.0000 -0.0000 -0.9788  0.0728
    84. (0.00004) RY*( 7) C   6           s(  2.23%)p 1.91(  4.26%)d41.99( 93.51%)
    85. (0.00002) RY*( 8) C   6           s(  0.00%)p 1.00(  3.36%)d28.74( 96.64%)
    86. (0.00001) RY*( 9) C   6           s(  0.27%)p 5.04(  1.36%)d99.99( 98.37%)
    87. (0.00535) RY*( 1) C   7           s(  0.10%)p99.99( 92.74%)d72.04(  7.16%)
                                           -0.0000  0.0281  0.0142 -0.0319 -0.9567
                                            0.0065  0.1052  0.0000  0.0000 -0.0825
                                           -0.0000  0.0000  0.2522 -0.0342
    88. (0.00270) RY*( 2) C   7           s(  0.13%)p99.99( 98.37%)d11.45(  1.50%)
                                            0.0000  0.0019  0.0361 -0.0064  0.1142
                                           -0.0359  0.9846  0.0000 -0.0000  0.1090
                                           -0.0000 -0.0000  0.0554 -0.0051
    89. (0.00088) RY*( 3) C   7           s( 94.63%)p 0.00(  0.30%)d 0.05(  5.07%)
                                            0.0000 -0.0036  0.9728  0.0193 -0.0416
                                           -0.0009 -0.0297 -0.0000  0.0000  0.0800
                                           -0.0000  0.0000 -0.1850 -0.1003
    90. (0.00078) RY*( 4) C   7           s(  0.00%)p 1.00( 31.58%)d 2.17( 68.42%)
                                           -0.0000  0.0000 -0.0000 -0.0000  0.0000
                                           -0.0000  0.0000 -0.0066  0.5620  0.0000
                                            0.0025  0.8271  0.0000  0.0000
    91. (0.00061) RY*( 5) C   7           s(  0.00%)p 1.00( 62.09%)d 0.61( 37.91%)
                                            0.0000  0.0000 -0.0000 -0.0000  0.0000
                                            0.0000  0.0000  0.0094  0.7879 -0.0000
                                           -0.3060 -0.5343  0.0000  0.0000
    92. (0.00014) RY*( 6) C   7           s(  0.01%)p99.99(  1.54%)d99.99( 98.45%)
                                            0.0000  0.0005  0.0122 -0.0030 -0.0000
                                           -0.0266  0.1211  0.0000 -0.0000 -0.9266
                                            0.0000  0.0000 -0.3548 -0.0032
    93. (0.00005) RY*( 7) C   7           s(  5.16%)p 1.01(  5.21%)d17.37( 89.63%)
    94. (0.00000) RY*( 8) C   7           s(  0.00%)p 1.00(  6.38%)d14.68( 93.62%)
    95. (0.00000) RY*( 9) C   7           s(  0.06%)p32.04(  1.86%)d99.99( 98.08%)
    96. (0.00517) RY*( 1) C   8           s(  0.10%)p99.99( 92.22%)d74.46(  7.67%)
                                           -0.0000  0.0281 -0.0155 -0.0117 -0.3356
                                            0.0297  0.8992 -0.0000  0.0000 -0.1853
                                            0.0000  0.0000 -0.2027 -0.0360
    97. (0.00264) RY*( 2) C   8           s(  0.00%)p 1.00( 98.51%)d 0.02(  1.48%)
                                           -0.0000 -0.0008  0.0037 -0.0346  0.9291
                                           -0.0148  0.3471  0.0000 -0.0000 -0.0895
                                            0.0000  0.0000  0.0827  0.0024
    98. (0.00084) RY*( 3) C   8           s( 93.55%)p 0.01(  0.60%)d 0.06(  5.85%)
                                            0.0000 -0.0023  0.9672  0.0046 -0.0253
                                           -0.0189  0.0706  0.0000  0.0000  0.1748
                                           -0.0000  0.0000  0.1355 -0.0977
    99. (0.00072) RY*( 4) C   8           s(  0.00%)p 1.00( 84.80%)d 0.18( 15.20%)
                                           -0.0000  0.0000 -0.0000  0.0000  0.0000
                                            0.0000  0.0000  0.0101  0.9208  0.0000
                                            0.2076  0.3300 -0.0000 -0.0000
   100. (0.00057) RY*( 5) C   8           s(  0.00%)p 1.00(  8.72%)d10.47( 91.28%)
                                           -0.0000  0.0000  0.0000  0.0000 -0.0000
                                           -0.0000  0.0000  0.0070 -0.2952  0.0000
                                            0.9243  0.2420  0.0000 -0.0000
   101. (0.00014) RY*( 6) C   8           s(  0.10%)p15.91(  1.53%)d99.99( 98.37%)
                                            0.0000 -0.0008  0.0310  0.0259 -0.1143
                                            0.0091 -0.0390 -0.0000  0.0000 -0.7211
                                           -0.0000  0.0000  0.6798 -0.0398
   102. (0.00004) RY*( 7) C   8           s(  6.29%)p 0.80(  5.00%)d14.11( 88.71%)
   103. (0.00000) RY*( 8) C   8           s(  0.00%)p 1.00(  6.53%)d14.32( 93.47%)
   104. (0.00000) RY*( 9) C   8           s(  0.05%)p40.15(  2.15%)d99.99( 97.79%)
   105. (0.00719) RY*( 1) C   9           s(  2.49%)p37.60( 93.80%)d 1.49(  3.70%)
                                            0.0000 -0.0160  0.1571 -0.0132 -0.9131
                                           -0.0245 -0.3218  0.0000  0.0000 -0.1815
                                            0.0000  0.0000  0.0623  0.0143
   106. (0.00364) RY*( 2) C   9           s(  4.23%)p21.90( 92.58%)d 0.75(  3.19%)
                                            0.0000  0.0217  0.2045  0.0258 -0.3113
                                           -0.0037  0.9101 -0.0000  0.0000  0.1525
                                           -0.0000 -0.0000  0.0844 -0.0388
   107. (0.00103) RY*( 3) C   9           s( 91.38%)p 0.07(  6.70%)d 0.02(  1.92%)
                                            0.0000 -0.0063  0.9559 -0.0228  0.2280
                                           -0.0062 -0.1202  0.0000  0.0000 -0.1116
                                           -0.0000  0.0000 -0.0057 -0.0821
   108. (0.00086) RY*( 4) C   9           s(  0.00%)p 1.00( 47.66%)d 1.10( 52.34%)
                                           -0.0000  0.0000 -0.0000  0.0000  0.0000
                                            0.0000  0.0000  0.0089  0.6903  0.0000
                                           -0.4886  0.5336 -0.0000  0.0000
   109. (0.00049) RY*( 5) C   9           s(  0.00%)p 1.00( 45.93%)d 1.18( 54.07%)
                                            0.0000  0.0000 -0.0000 -0.0000  0.0000
                                            0.0000  0.0000 -0.0109  0.6776 -0.0000
                                            0.6950 -0.2401  0.0000 -0.0000
   110. (0.00013) RY*( 6) C   9           s(  0.03%)p60.48(  1.80%)d99.99( 98.17%)
                                           -0.0000 -0.0028  0.0170 -0.0195  0.0512
                                            0.0173 -0.1212  0.0000 -0.0000  0.2993
                                           -0.0000  0.0000  0.9432  0.0497
   111. (0.00006) RY*( 7) C   9           s(  1.68%)p 2.43(  4.08%)d56.13( 94.24%)
   112. (0.00000) RY*( 8) C   9           s(  0.00%)p 1.00(  6.46%)d14.47( 93.54%)
   113. (0.00001) RY*( 9) C   9           s(  0.27%)p 3.98(  1.08%)d99.99( 98.65%)
   114. (0.00356) RY*( 1) H  10           s( 99.86%)p 0.00(  0.14%)
                                            0.0100  0.9992  0.0122 -0.0354  0.0000
   115. (0.00007) RY*( 2) H  10           s(  0.03%)p99.99( 99.97%)
   116. (0.00007) RY*( 3) H  10           s(  0.20%)p99.99( 99.80%)
   117. (0.00004) RY*( 4) H  10           s(  0.00%)p 1.00(100.00%)
   118. (0.00140) RY*( 1) H  11           s( 97.62%)p 0.02(  2.38%)
                                            0.0050  0.9880 -0.1234  0.0745  0.0548
   119. (0.00022) RY*( 2) H  11           s(  0.24%)p99.99( 99.76%)
                                            0.0019  0.0491  0.8105  0.3428  0.4724
   120. (0.00015) RY*( 3) H  11           s(  0.14%)p99.99( 99.86%)
                                            0.0056  0.0374  0.0352 -0.8377  0.5436
   121. (0.00003) RY*( 4) H  11           s(  2.08%)p47.16( 97.92%)
   122. (0.00140) RY*( 1) H  12           s( 97.62%)p 0.02(  2.38%)
                                            0.0050  0.9880 -0.1234  0.0745 -0.0548
   123. (0.00022) RY*( 2) H  12           s(  0.24%)p99.99( 99.76%)
                                            0.0019  0.0491  0.8105  0.3428 -0.4724
   124. (0.00015) RY*( 3) H  12           s(  0.14%)p99.99( 99.86%)
                                            0.0056  0.0374  0.0352 -0.8377 -0.5436
   125. (0.00003) RY*( 4) H  12           s(  2.08%)p47.16( 97.92%)
   126. (0.00144) RY*( 1) H  13           s( 98.12%)p 0.02(  1.88%)
                                            0.0046  0.9906  0.0633  0.1214 -0.0000
   127. (0.00018) RY*( 2) H  13           s(  0.00%)p 1.00(100.00%)
                                           -0.0000 -0.0000  0.0000  0.0000  1.0000
   128. (0.00013) RY*( 3) H  13           s(  0.03%)p99.99( 99.97%)
                                            0.0068  0.0156  0.8286 -0.5596 -0.0000
   129. (0.00003) RY*( 4) H  13           s(  1.93%)p50.91( 98.07%)
   130. (0.00175) RY*( 1) H  14           s( 99.28%)p 0.01(  0.72%)
                                            0.0046  0.9964  0.0410  0.0742 -0.0000
   131. (0.00018) RY*( 2) H  14           s(  0.00%)p 1.00(100.00%)
                                           -0.0000  0.0000  0.0000  0.0000  1.0000
   132. (0.00007) RY*( 3) H  14           s(  0.60%)p99.99( 99.40%)
   133. (0.00007) RY*( 4) H  14           s(  0.21%)p99.99( 99.79%)
   134. (0.00163) RY*( 1) H  15           s( 99.24%)p 0.01(  0.76%)
                                            0.0046  0.9962  0.0854 -0.0166 -0.0000
   135. (0.00017) RY*( 2) H  15           s(  0.00%)p 1.00(100.00%)
                                           -0.0000 -0.0000  0.0000  0.0000  1.0000
   136. (0.00009) RY*( 3) H  15           s(  0.00%)p 1.00(100.00%)
   137. (0.00006) RY*( 4) H  15           s(  0.85%)p99.99( 99.15%)
   138. (0.00161) RY*( 1) H  16           s( 99.23%)p 0.01(  0.77%)
                                            0.0047  0.9961  0.0411 -0.0776 -0.0000
   139. (0.00017) RY*( 2) H  16           s(  0.00%)p 1.00(100.00%)
                                            0.0000  0.0000  0.0000  0.0000  1.0000
   140. (0.00008) RY*( 3) H  16           s(  0.01%)p 1.00( 99.99%)
   141. (0.00006) RY*( 4) H  16           s(  0.85%)p99.99( 99.15%)
   142. (0.00407) RY*( 1) H  17           s( 99.54%)p 0.00(  0.46%)
                                            0.0068  0.9977 -0.0680 -0.0037 -0.0000
   143. (0.00015) RY*( 2) H  17           s(  0.00%)p 1.00(100.00%)
                                           -0.0000  0.0000  0.0000  0.0000  1.0000
   144. (0.00009) RY*( 3) H  17           s(  0.36%)p99.99( 99.64%)
   145. (0.00007) RY*( 4) H  17           s(  0.20%)p99.99( 99.80%)
   146. (0.00356) BD*( 1) O   1 - C   2  
                ( 33.49%)   0.5787* O   1 s( 43.90%)p 1.28( 56.02%)d 0.00(  0.09%)
                                            0.0000 -0.6620  0.0274 -0.4850 -0.0131
                                           -0.5696 -0.0187 -0.0000 -0.0000 -0.0262
                                           -0.0000 -0.0000  0.0035  0.0126
                ( 66.51%)  -0.8155* C   2 s( 31.00%)p 2.22( 68.74%)d 0.01(  0.25%)
                                           -0.0000 -0.5537  0.0589  0.5337  0.0688
                                            0.6295  0.0395  0.0000  0.0000 -0.0435
                                           -0.0000 -0.0000  0.0082  0.0240
   147. (0.10576) BD*( 2) O   1 - C   2  
                ( 34.23%)   0.5851* O   1 s(  0.00%)p 1.00( 99.85%)d 0.00(  0.15%)
                                           -0.0000  0.0000 -0.0000  0.0000  0.0000
                                            0.0000  0.0000 -0.9992 -0.0096  0.0000
                                           -0.0252 -0.0286  0.0000 -0.0000
                ( 65.77%)  -0.8110* C   2 s(  0.00%)p 1.00( 99.66%)d 0.00(  0.34%)
                                            0.0000 -0.0000 -0.0000  0.0000 -0.0000
                                           -0.0000 -0.0000 -0.9978  0.0315 -0.0000
                                            0.0355  0.0467 -0.0000  0.0000
   148. (0.05950) BD*( 1) C   2 - C   3  
                ( 53.11%)   0.7288* C   2 s( 38.17%)p 1.62( 61.77%)d 0.00(  0.05%)
                                            0.0003  0.6178  0.0047  0.7773 -0.0088
                                           -0.1157  0.0073  0.0000 -0.0000 -0.0044
                                           -0.0000  0.0000  0.0204 -0.0104
                ( 46.89%)  -0.6848* C   3 s( 30.07%)p 2.32( 69.89%)d 0.00(  0.04%)
                                           -0.0001  0.5483  0.0006 -0.8291  0.0025
                                            0.1072 -0.0021  0.0000  0.0000 -0.0042
                                           -0.0000  0.0000  0.0166 -0.0111
   149. (0.06017) BD*( 1) C   2 - H  10  
                ( 41.95%)   0.6477* C   2 s( 30.76%)p 2.25( 69.18%)d 0.00(  0.05%)
                                            0.0003 -0.5540 -0.0271  0.3264  0.0185
                                           -0.7645  0.0218  0.0000  0.0000  0.0129
                                           -0.0000  0.0000  0.0172  0.0077
                ( 58.05%)  -0.7619* H  10 s( 99.91%)p 0.00(  0.09%)
                                           -0.9995  0.0111 -0.0127  0.0277 -0.0000
   150. (0.03397) BD*( 1) C   3 - C   4  
                ( 49.86%)   0.7061* C   3 s( 35.43%)p 1.82( 64.53%)d 0.00(  0.04%)
                                            0.0000 -0.5952 -0.0030 -0.4771  0.0135
                                           -0.6461 -0.0022  0.0000 -0.0000 -0.0149
                                            0.0000  0.0000  0.0045  0.0121
                ( 50.14%)  -0.7081* C   4 s( 34.24%)p 1.92( 65.71%)d 0.00(  0.04%)
                                            0.0001 -0.5852  0.0015  0.5292  0.0077
                                            0.6139 -0.0105 -0.0000  0.0000 -0.0166
                                            0.0000  0.0000  0.0037  0.0122
   151. (0.39032) BD*( 2) C   3 - C   4  
                ( 45.94%)   0.6778* C   3 s(  0.00%)p 1.00( 99.98%)d 0.00(  0.02%)
                                           -0.0000  0.0000  0.0000 -0.0000 -0.0000
                                            0.0000 -0.0000 -0.9999 -0.0044 -0.0000
                                           -0.0093 -0.0084  0.0000  0.0000
                ( 54.06%)  -0.7352* C   4 s(  0.00%)p 1.00( 99.96%)d 0.00(  0.04%)
                                            0.0000  0.0000  0.0000 -0.0000 -0.0000
                                           -0.0000  0.0000 -0.9998 -0.0058  0.0000
                                            0.0037  0.0199  0.0000 -0.0000
   152. (0.02523) BD*( 1) C   3 - C   9  
                ( 48.83%)   0.6988* C   3 s( 34.43%)p 1.90( 65.53%)d 0.00(  0.04%)
                                            0.0001 -0.5868 -0.0049 -0.2904  0.0177
                                            0.7554  0.0097  0.0000 -0.0000  0.0104
                                           -0.0000  0.0000  0.0114  0.0117
                ( 51.17%)  -0.7153* C   9 s( 34.96%)p 1.86( 65.00%)d 0.00(  0.05%)
                                           -0.0001 -0.5912 -0.0033  0.3029  0.0216
                                           -0.7468  0.0081 -0.0000 -0.0000  0.0104
                                            0.0000 -0.0000  0.0142  0.0126
   153. (0.01826) BD*( 1) C   4 - C   5  
                ( 48.98%)   0.6998* C   4 s( 31.27%)p 2.20( 68.69%)d 0.00(  0.04%)
                                            0.0001 -0.5592  0.0006  0.2848 -0.0093
                                           -0.7783  0.0070 -0.0000  0.0000  0.0098
                                            0.0000  0.0000  0.0121  0.0115
                ( 51.02%)  -0.7143* C   5 s( 30.00%)p 2.33( 69.95%)d 0.00(  0.05%)
                                           -0.0004 -0.5477 -0.0014 -0.2627 -0.0079
                                            0.7940  0.0004 -0.0000  0.0000  0.0111
                                           -0.0000  0.0000  0.0151  0.0106
   154. (0.02419) BD*( 1) C   4 - C   6  
                ( 49.08%)   0.7006* C   4 s( 34.42%)p 1.90( 65.53%)d 0.00(  0.04%)
                                            0.0000 -0.5867 -0.0032 -0.7988 -0.0094
                                            0.1292 -0.0220  0.0000  0.0000  0.0067
                                            0.0000 -0.0000 -0.0154  0.0112
                ( 50.92%)  -0.7136* C   6 s( 36.04%)p 1.77( 63.91%)d 0.00(  0.05%)
                                           -0.0001 -0.6004 -0.0037  0.7825 -0.0026
                                           -0.1611 -0.0277 -0.0000  0.0000  0.0048
                                            0.0000 -0.0000 -0.0167  0.0122
   155. (0.00839) BD*( 1) C   5 - H  11  
                ( 38.46%)   0.6202* C   5 s( 23.15%)p 3.32( 76.81%)d 0.00(  0.04%)
                                           -0.0000  0.4811 -0.0018 -0.4890  0.0044
                                            0.1700  0.0175  0.7069  0.0002 -0.0026
                                           -0.0155  0.0037  0.0059  0.0097
                ( 61.54%)  -0.7845* H  11 s( 99.92%)p 0.00(  0.08%)
                                            0.9996 -0.0013  0.0146 -0.0079 -0.0232
   156. (0.00839) BD*( 1) C   5 - H  12  
                ( 38.46%)   0.6202* C   5 s( 23.15%)p 3.32( 76.81%)d 0.00(  0.04%)
                                           -0.0000  0.4811 -0.0018 -0.4890  0.0044
                                            0.1700  0.0175 -0.7069 -0.0002 -0.0026
                                            0.0155 -0.0037  0.0059  0.0097
                ( 61.54%)  -0.7845* H  12 s( 99.92%)p 0.00(  0.08%)
                                            0.9996 -0.0013  0.0146 -0.0079  0.0232
   157. (0.00605) BD*( 1) C   5 - H  13  
                ( 38.62%)   0.6214* C   5 s( 23.65%)p 3.23( 76.31%)d 0.00(  0.04%)
                                            0.0000 -0.4863 -0.0032 -0.6722  0.0162
                                           -0.5575 -0.0088  0.0000 -0.0000 -0.0169
                                            0.0000  0.0000 -0.0041  0.0091
                ( 61.38%)  -0.7835* H  13 s( 99.92%)p 0.00(  0.08%)
                                           -0.9996  0.0010  0.0209  0.0189 -0.0000
   158. (0.01704) BD*( 1) C   6 - C   7  
                ( 49.77%)   0.7055* C   6 s( 35.78%)p 1.79( 64.18%)d 0.00(  0.04%)
                                           -0.0000 -0.5980 -0.0131 -0.3069 -0.0412
                                            0.7388 -0.0040  0.0000  0.0000  0.0107
                                            0.0000  0.0000  0.0140  0.0117
                ( 50.23%)  -0.7087* C   7 s( 35.86%)p 1.79( 64.10%)d 0.00(  0.04%)
                                           -0.0000 -0.5988 -0.0078  0.2646 -0.0325
                                           -0.7546 -0.0226  0.0000  0.0000  0.0129
                                            0.0000 -0.0000  0.0118  0.0119
   159. (0.32309) BD*( 2) C   6 - C   7  
                ( 48.11%)   0.6936* C   6 s(  0.00%)p 1.00( 99.96%)d 0.00(  0.04%)
                                            0.0000 -0.0000  0.0000 -0.0000 -0.0000
                                           -0.0000 -0.0000 -0.9998  0.0069  0.0000
                                            0.0048  0.0195 -0.0000 -0.0000
                ( 51.89%)  -0.7204* C   7 s(  0.00%)p 1.00( 99.95%)d 0.00(  0.05%)
                                            0.0000 -0.0000  0.0000 -0.0000  0.0000
                                           -0.0000  0.0000 -0.9997  0.0089 -0.0000
                                            0.0167 -0.0140  0.0000 -0.0000
   160. (0.01498) BD*( 1) C   6 - H  14  
                ( 38.70%)   0.6221* C   6 s( 28.08%)p 2.56( 71.88%)d 0.00(  0.03%)
                                            0.0004 -0.5298  0.0133 -0.5405 -0.0019
                                           -0.6531  0.0100  0.0000 -0.0000 -0.0149
                                            0.0000  0.0000  0.0026  0.0099
                ( 61.30%)  -0.7829* H  14 s( 99.91%)p 0.00(  0.09%)
                                           -0.9995  0.0022  0.0195  0.0229 -0.0000
   161. (0.01811) BD*( 1) C   7 - C   8  
                ( 49.88%)   0.7062* C   7 s( 35.78%)p 1.79( 64.18%)d 0.00(  0.04%)
                                           -0.0000 -0.5981 -0.0080  0.4774 -0.0240
                                            0.6421  0.0326 -0.0000  0.0000 -0.0172
                                            0.0000  0.0000  0.0025  0.0118
                ( 50.12%)  -0.7080* C   8 s( 35.38%)p 1.83( 64.58%)d 0.00(  0.05%)
                                           -0.0000 -0.5947 -0.0094 -0.5266 -0.0378
                                           -0.6056  0.0157  0.0000  0.0000 -0.0167
                                            0.0000  0.0000  0.0054  0.0119
   162. (0.01398) BD*( 1) C   7 - H  15  
                ( 38.58%)   0.6212* C   7 s( 28.27%)p 2.54( 71.70%)d 0.00(  0.03%)
                                            0.0003 -0.5315  0.0130 -0.8370  0.0087
                                            0.1277 -0.0008  0.0000 -0.0000  0.0043
                                            0.0000 -0.0000 -0.0144  0.0098
                ( 61.42%)  -0.7837* H  15 s( 99.91%)p 0.00(  0.09%)
                                           -0.9995  0.0019  0.0300 -0.0048 -0.0000
   163. (0.01655) BD*( 1) C   8 - C   9  
                ( 50.17%)   0.7083* C   8 s( 35.78%)p 1.79( 64.18%)d 0.00(  0.05%)
                                            0.0000  0.5981  0.0073 -0.7935 -0.0158
                                            0.1027 -0.0366  0.0000  0.0000 -0.0074
                                           -0.0000  0.0000  0.0160 -0.0119
                ( 49.83%)  -0.7059* C   9 s( 36.21%)p 1.76( 63.75%)d 0.00(  0.04%)
                                            0.0001  0.6015  0.0147  0.7812  0.0013
                                           -0.1598 -0.0414 -0.0000  0.0000 -0.0042
                                           -0.0000 -0.0000  0.0172 -0.0115
   164. (0.28873) BD*( 2) C   8 - C   9  
                ( 47.37%)   0.6883* C   8 s(  0.00%)p 1.00( 99.95%)d 0.00(  0.05%)
                                           -0.0000 -0.0000  0.0000 -0.0000  0.0000
                                           -0.0000  0.0000 -0.9997  0.0127 -0.0000
                                            0.0155 -0.0148  0.0000 -0.0000
                ( 52.63%)  -0.7254* C   9 s(  0.00%)p 1.00( 99.95%)d 0.00(  0.05%)
                                            0.0000 -0.0000  0.0000 -0.0000 -0.0000
                                           -0.0000  0.0000 -0.9997  0.0034 -0.0000
                                           -0.0216 -0.0074 -0.0000  0.0000
   165. (0.01493) BD*( 1) C   8 - H  16  
                ( 38.49%)   0.6204* C   8 s( 28.75%)p 2.48( 71.22%)d 0.00(  0.03%)
                                           -0.0003  0.5360 -0.0139  0.3016 -0.0034
                                           -0.7881  0.0069 -0.0000 -0.0000 -0.0097
                                           -0.0000 -0.0000 -0.0107 -0.0097
                ( 61.51%)  -0.7843* H  16 s( 99.91%)p 0.00(  0.09%)
                                            0.9995 -0.0021 -0.0105  0.0284  0.0000
   166. (0.01716) BD*( 1) C   9 - H  17  
                ( 37.62%)   0.6133* C   9 s( 28.76%)p 2.48( 71.21%)d 0.00(  0.03%)
                                           -0.0003  0.5361 -0.0144 -0.5443  0.0089
                                           -0.6448  0.0036  0.0000 -0.0000  0.0145
                                           -0.0000 -0.0000 -0.0016 -0.0099
                ( 62.38%)  -0.7898* H  17 s( 99.90%)p 0.00(  0.10%)
                                            0.9995 -0.0052  0.0215  0.0229 -0.0000


 NHO Directionality and "Bond Bending" (deviations from line of nuclear centers)

         [Thresholds for printing:  angular deviation  >  1.0 degree]
                                    hybrid p-character > 25.0%
                                    orbital occupancy  >  0.10e

                                Line of Centers        Hybrid 1              Hybrid 2
                                ---------------  -------------------   ------------------
                NBO               Theta   Phi    Theta   Phi    Dev    Theta   Phi    Dev
 ========================================================================================
     1. BD (   1) O   1 - C   2    90.0   49.4     --     --    --      90.0  228.0   1.4
     2. BD (   2) O   1 - C   2    90.0   49.4     0.0    0.0  90.0      0.0    0.0  90.0
     3. BD (   1) C   2 - C   3    90.0  353.6    90.0  352.0   1.7      --     --    --
     4. BD (   1) C   2 - H  10    90.0  109.5    90.0  114.9   5.5      --     --    --
     5. BD (   1) C   3 - C   4    90.0   51.7    90.0   54.4   2.8     90.0  228.3   3.3
     6. BD (   2) C   3 - C   4    90.0   51.7     0.0    0.0  90.0      0.0    0.0  90.0
     7. BD (   1) C   3 - C   9    90.0  291.3    90.0  289.6   1.7     90.0  113.7   2.4
     9. BD (   1) C   4 - C   6    90.0  349.5    90.0  352.4   2.9     90.0  166.4   3.1
    12. BD (   1) C   5 - H  13    90.0   39.7    90.0   40.8   1.1      --     --    --
    13. BD (   1) C   6 - C   7    90.0  291.0    90.0  295.4   4.4     90.0  106.6   4.4
    14. BD (   2) C   6 - C   7    90.0  291.0     0.0    0.0  90.0      0.0    0.0  90.0
    16. BD (   1) C   7 - C   8    90.0  231.3    90.0  236.1   4.8     90.0   46.3   5.0
    18. BD (   1) C   8 - C   9    90.0  170.4    90.0  175.3   4.9     90.0  345.6   4.9
    19. BD (   2) C   8 - C   9    90.0  170.4     0.0    0.0  90.0      0.0    0.0  90.0
    21. BD (   1) C   9 - H  17    90.0  228.9    90.0  230.1   1.3      --     --    --
    31. LP (   1) O   1             --     --     90.0  227.9   --       --     --    --
    32. LP (   2) O   1             --     --     90.0  318.8   --       --     --    --
   147. BD*(   2) O   1 - C   2    90.0   49.4     0.0    0.0  90.0      0.0    0.0  90.0
   151. BD*(   2) C   3 - C   4    90.0   51.7     0.0    0.0  90.0      0.0    0.0  90.0
   159. BD*(   2) C   6 - C   7    90.0  291.0     0.0    0.0  90.0      0.0    0.0  90.0
   164. BD*(   2) C   8 - C   9    90.0  170.4     0.0    0.0  90.0      0.0    0.0  90.0


 Second Order Perturbation Theory Analysis of Fock Matrix in NBO Basis

     Threshold for printing:   0.50 kcal/mol
                                                                              E(2)  E(j)-E(i) F(i,j)
         Donor NBO (i)                     Acceptor NBO (j)                 kcal/mol   a.u.    a.u. 
 ===================================================================================================

 within unit  1
   1. BD (   1) O   1 - C   2        / 42. RY*(   1) C   2                    1.55    1.63    0.045
   1. BD (   1) O   1 - C   2        / 52. RY*(   2) C   3                    1.44    2.13    0.049
   1. BD (   1) O   1 - C   2        /148. BD*(   1) C   2 - C   3            1.30    1.51    0.040
   1. BD (   1) O   1 - C   2        /150. BD*(   1) C   3 - C   4            1.53    1.62    0.045
   2. BD (   2) O   1 - C   2        /151. BD*(   2) C   3 - C   4            5.19    0.41    0.046
   3. BD (   1) C   2 - C   3        / 33. RY*(   1) O   1                    1.31    1.86    0.044
   3. BD (   1) C   2 - C   3        / 60. RY*(   1) C   4                    1.19    1.85    0.042
   3. BD (   1) C   2 - C   3        /105. RY*(   1) C   9                    1.13    1.70    0.039
   3. BD (   1) C   2 - C   3        /146. BD*(   1) O   1 - C   2            1.04    1.27    0.032
   3. BD (   1) C   2 - C   3        /150. BD*(   1) C   3 - C   4            3.25    1.21    0.056
   3. BD (   1) C   2 - C   3        /152. BD*(   1) C   3 - C   9            2.56    1.21    0.050
   3. BD (   1) C   2 - C   3        /154. BD*(   1) C   4 - C   6            2.63    1.22    0.051
   3. BD (   1) C   2 - C   3        /163. BD*(   1) C   8 - C   9            2.75    1.24    0.052
   4. BD (   1) C   2 - H  10        / 33. RY*(   1) O   1                    1.14    1.73    0.040
   4. BD (   1) C   2 - H  10        /152. BD*(   1) C   3 - C   9            3.72    1.09    0.057
   5. BD (   1) C   3 - C   4        / 44. RY*(   3) C   2                    0.76    1.59    0.031
   5. BD (   1) C   3 - C   4        / 69. RY*(   1) C   5                    0.77    1.41    0.030
   5. BD (   1) C   3 - C   4        / 78. RY*(   1) C   6                    0.94    1.82    0.037
   5. BD (   1) C   3 - C   4        /105. RY*(   1) C   9                    1.12    1.73    0.040
   5. BD (   1) C   3 - C   4        /146. BD*(   1) O   1 - C   2            1.29    1.29    0.037
   5. BD (   1) C   3 - C   4        /148. BD*(   1) C   2 - C   3            2.31    1.13    0.046
   5. BD (   1) C   3 - C   4        /152. BD*(   1) C   3 - C   9            4.73    1.24    0.068
   5. BD (   1) C   3 - C   4        /153. BD*(   1) C   4 - C   5            2.47    1.09    0.047
   5. BD (   1) C   3 - C   4        /154. BD*(   1) C   4 - C   6            3.84    1.25    0.062
   5. BD (   1) C   3 - C   4        /157. BD*(   1) C   5 - H  13            0.79    1.12    0.027
   5. BD (   1) C   3 - C   4        /160. BD*(   1) C   6 - H  14            2.53    1.14    0.048
   5. BD (   1) C   3 - C   4        /166. BD*(   1) C   9 - H  17            2.01    1.16    0.043
   6. BD (   2) C   3 - C   4        / 45. RY*(   4) C   2                    1.01    1.81    0.042
   6. BD (   2) C   3 - C   4        / 71. RY*(   3) C   5                    0.62    1.40    0.029
   6. BD (   2) C   3 - C   4        / 81. RY*(   4) C   6                    1.66    0.83    0.037
   6. BD (   2) C   3 - C   4        /108. RY*(   4) C   9                    1.61    1.52    0.049
   6. BD (   2) C   3 - C   4        /147. BD*(   2) O   1 - C   2           19.91    0.27    0.070
   6. BD (   2) C   3 - C   4        /155. BD*(   1) C   5 - H  11            1.79    0.68    0.035
   6. BD (   2) C   3 - C   4        /156. BD*(   1) C   5 - H  12            1.79    0.68    0.035
   6. BD (   2) C   3 - C   4        /159. BD*(   2) C   6 - C   7           17.80    0.28    0.064
   6. BD (   2) C   3 - C   4        /164. BD*(   2) C   8 - C   9           21.43    0.29    0.072
   7. BD (   1) C   3 - C   9        / 42. RY*(   1) C   2                    1.04    1.24    0.032
   7. BD (   1) C   3 - C   9        / 60. RY*(   1) C   4                    0.97    1.87    0.038
   7. BD (   1) C   3 - C   9        / 61. RY*(   2) C   4                    0.54    1.63    0.027
   7. BD (   1) C   3 - C   9        / 96. RY*(   1) C   8                    0.91    1.85    0.037
   7. BD (   1) C   3 - C   9        / 97. RY*(   2) C   8                    1.28    1.33    0.037
   7. BD (   1) C   3 - C   9        /148. BD*(   1) C   2 - C   3            2.32    1.12    0.046
   7. BD (   1) C   3 - C   9        /149. BD*(   1) C   2 - H  10            1.47    1.09    0.036
   7. BD (   1) C   3 - C   9        /150. BD*(   1) C   3 - C   4            5.24    1.23    0.072
   7. BD (   1) C   3 - C   9        /153. BD*(   1) C   4 - C   5            3.57    1.09    0.056
   7. BD (   1) C   3 - C   9        /163. BD*(   1) C   8 - C   9            3.20    1.26    0.057
   7. BD (   1) C   3 - C   9        /165. BD*(   1) C   8 - H  16            2.62    1.14    0.049
   7. BD (   1) C   3 - C   9        /166. BD*(   1) C   9 - H  17            1.30    1.15    0.035
   8. BD (   1) C   4 - C   5        / 51. RY*(   1) C   3                    0.96    1.78    0.037
   8. BD (   1) C   4 - C   5        / 78. RY*(   1) C   6                    1.08    1.77    0.039
   8. BD (   1) C   4 - C   5        /150. BD*(   1) C   3 - C   4            2.98    1.18    0.053
   8. BD (   1) C   4 - C   5        /152. BD*(   1) C   3 - C   9            2.99    1.19    0.053
   8. BD (   1) C   4 - C   5        /154. BD*(   1) C   4 - C   6            2.74    1.19    0.051
   8. BD (   1) C   4 - C   5        /155. BD*(   1) C   5 - H  11            0.55    1.06    0.022
   8. BD (   1) C   4 - C   5        /156. BD*(   1) C   5 - H  12            0.55    1.06    0.022
   8. BD (   1) C   4 - C   5        /157. BD*(   1) C   5 - H  13            0.61    1.06    0.023
   8. BD (   1) C   4 - C   5        /158. BD*(   1) C   6 - C   7            2.67    1.20    0.050
   9. BD (   1) C   4 - C   6        / 51. RY*(   1) C   3                    0.66    1.84    0.031
   9. BD (   1) C   4 - C   6        / 52. RY*(   2) C   3                    0.92    1.75    0.036
   9. BD (   1) C   4 - C   6        / 69. RY*(   1) C   5                    0.74    1.41    0.029
   9. BD (   1) C   4 - C   6        / 87. RY*(   1) C   7                    1.01    1.85    0.039
   9. BD (   1) C   4 - C   6        / 88. RY*(   2) C   7                    1.24    1.34    0.037
   9. BD (   1) C   4 - C   6        /148. BD*(   1) C   2 - C   3            3.69    1.13    0.058
   9. BD (   1) C   4 - C   6        /150. BD*(   1) C   3 - C   4            4.41    1.24    0.066
   9. BD (   1) C   4 - C   6        /153. BD*(   1) C   4 - C   5            2.42    1.10    0.046
   9. BD (   1) C   4 - C   6        /155. BD*(   1) C   5 - H  11            0.55    1.11    0.022
   9. BD (   1) C   4 - C   6        /156. BD*(   1) C   5 - H  12            0.55    1.11    0.022
   9. BD (   1) C   4 - C   6        /158. BD*(   1) C   6 - C   7            3.50    1.26    0.059
   9. BD (   1) C   4 - C   6        /160. BD*(   1) C   6 - H  14            1.44    1.14    0.036
   9. BD (   1) C   4 - C   6        /162. BD*(   1) C   7 - H  15            2.24    1.15    0.045
  10. BD (   1) C   5 - H  11        / 62. RY*(   3) C   4                    0.87    1.35    0.031
  10. BD (   1) C   5 - H  11        /151. BD*(   2) C   3 - C   4            3.27    0.53    0.041
  10. BD (   1) C   5 - H  11        /154. BD*(   1) C   4 - C   6            1.90    1.07    0.040
  11. BD (   1) C   5 - H  12        / 62. RY*(   3) C   4                    0.87    1.35    0.031
  11. BD (   1) C   5 - H  12        /151. BD*(   2) C   3 - C   4            3.27    0.53    0.041
  11. BD (   1) C   5 - H  12        /154. BD*(   1) C   4 - C   6            1.90    1.07    0.040
  12. BD (   1) C   5 - H  13        /150. BD*(   1) C   3 - C   4            4.64    1.05    0.063
  12. BD (   1) C   5 - H  13        /153. BD*(   1) C   4 - C   5            0.55    0.91    0.020
  13. BD (   1) C   6 - C   7        / 60. RY*(   1) C   4                    0.85    1.89    0.036
  13. BD (   1) C   6 - C   7        / 61. RY*(   2) C   4                    1.77    1.64    0.048
  13. BD (   1) C   6 - C   7        / 96. RY*(   1) C   8                    0.83    1.87    0.035
  13. BD (   1) C   6 - C   7        / 97. RY*(   2) C   8                    1.27    1.34    0.037
  13. BD (   1) C   6 - C   7        /153. BD*(   1) C   4 - C   5            3.52    1.10    0.056
  13. BD (   1) C   6 - C   7        /154. BD*(   1) C   4 - C   6            3.75    1.25    0.061
  13. BD (   1) C   6 - C   7        /160. BD*(   1) C   6 - H  14            1.43    1.15    0.036
  13. BD (   1) C   6 - C   7        /161. BD*(   1) C   7 - C   8            3.10    1.26    0.056
  13. BD (   1) C   6 - C   7        /162. BD*(   1) C   7 - H  15            1.34    1.15    0.035
  13. BD (   1) C   6 - C   7        /165. BD*(   1) C   8 - H  16            2.57    1.16    0.049
  14. BD (   2) C   6 - C   7        / 66. RY*(   7) C   4                    0.53    1.93    0.032
  14. BD (   2) C   6 - C   7        / 99. RY*(   4) C   8                    1.98    1.00    0.044
  14. BD (   2) C   6 - C   7        /151. BD*(   2) C   3 - C   4           22.82    0.29    0.073
  14. BD (   2) C   6 - C   7        /164. BD*(   2) C   8 - C   9           17.18    0.29    0.064
  15. BD (   1) C   6 - H  14        / 60. RY*(   1) C   4                    0.88    1.71    0.035
  15. BD (   1) C   6 - H  14        / 87. RY*(   1) C   7                    0.67    1.68    0.030
  15. BD (   1) C   6 - H  14        /150. BD*(   1) C   3 - C   4            4.26    1.07    0.060
  15. BD (   1) C   6 - H  14        /154. BD*(   1) C   4 - C   6            1.07    1.08    0.030
  15. BD (   1) C   6 - H  14        /158. BD*(   1) C   6 - C   7            0.91    1.08    0.028
  15. BD (   1) C   6 - H  14        /161. BD*(   1) C   7 - C   8            3.75    1.08    0.057
  16. BD (   1) C   7 - C   8        / 78. RY*(   1) C   6                    0.63    1.83    0.030
  16. BD (   1) C   7 - C   8        / 79. RY*(   2) C   6                    1.63    1.41    0.043
  16. BD (   1) C   7 - C   8        /106. RY*(   2) C   9                    2.13    1.48    0.050
  16. BD (   1) C   7 - C   8        /158. BD*(   1) C   6 - C   7            3.12    1.26    0.056
  16. BD (   1) C   7 - C   8        /160. BD*(   1) C   6 - H  14            2.60    1.14    0.049
  16. BD (   1) C   7 - C   8        /162. BD*(   1) C   7 - H  15            1.34    1.15    0.035
  16. BD (   1) C   7 - C   8        /163. BD*(   1) C   8 - C   9            3.17    1.27    0.057
  16. BD (   1) C   7 - C   8        /165. BD*(   1) C   8 - H  16            1.37    1.15    0.036
  16. BD (   1) C   7 - C   8        /166. BD*(   1) C   9 - H  17            2.75    1.16    0.051
  17. BD (   1) C   7 - H  15        / 78. RY*(   1) C   6                    0.65    1.66    0.029
  17. BD (   1) C   7 - H  15        / 96. RY*(   1) C   8                    0.67    1.69    0.030
  17. BD (   1) C   7 - H  15        /154. BD*(   1) C   4 - C   6            4.06    1.08    0.059
  17. BD (   1) C   7 - H  15        /158. BD*(   1) C   6 - C   7            0.86    1.09    0.027
  17. BD (   1) C   7 - H  15        /161. BD*(   1) C   7 - C   8            0.77    1.08    0.026
  17. BD (   1) C   7 - H  15        /163. BD*(   1) C   8 - C   9            3.66    1.10    0.057
  18. BD (   1) C   8 - C   9        / 51. RY*(   1) C   3                    1.67    1.85    0.050
  18. BD (   1) C   8 - C   9        / 87. RY*(   1) C   7                    0.80    1.86    0.035
  18. BD (   1) C   8 - C   9        / 88. RY*(   2) C   7                    1.32    1.34    0.038
  18. BD (   1) C   8 - C   9        /148. BD*(   1) C   2 - C   3            3.10    1.14    0.053
  18. BD (   1) C   8 - C   9        /152. BD*(   1) C   3 - C   9            3.56    1.25    0.060
  18. BD (   1) C   8 - C   9        /161. BD*(   1) C   7 - C   8            3.13    1.26    0.056
  18. BD (   1) C   8 - C   9        /162. BD*(   1) C   7 - H  15            2.64    1.15    0.049
  18. BD (   1) C   8 - C   9        /165. BD*(   1) C   8 - H  16            1.45    1.16    0.037
  18. BD (   1) C   8 - C   9        /166. BD*(   1) C   9 - H  17            1.57    1.17    0.038
  19. BD (   2) C   8 - C   9        / 55. RY*(   5) C   3                    0.71    1.89    0.036
  19. BD (   2) C   8 - C   9        / 91. RY*(   5) C   7                    1.89    1.31    0.049
  19. BD (   2) C   8 - C   9        / 99. RY*(   4) C   8                    0.54    1.00    0.023
  19. BD (   2) C   8 - C   9        /151. BD*(   2) C   3 - C   4           18.23    0.29    0.065
  19. BD (   2) C   8 - C   9        /159. BD*(   2) C   6 - C   7           22.68    0.28    0.072
  20. BD (   1) C   8 - H  16        / 87. RY*(   1) C   7                    0.68    1.68    0.030
  20. BD (   1) C   8 - H  16        /105. RY*(   1) C   9                    0.56    1.56    0.026
  20. BD (   1) C   8 - H  16        /152. BD*(   1) C   3 - C   9            3.89    1.07    0.058
  20. BD (   1) C   8 - H  16        /158. BD*(   1) C   6 - C   7            3.71    1.08    0.057
  20. BD (   1) C   8 - H  16        /161. BD*(   1) C   7 - C   8            0.84    1.08    0.027
  20. BD (   1) C   8 - H  16        /163. BD*(   1) C   8 - C   9            0.99    1.10    0.029
  21. BD (   1) C   9 - H  17        / 51. RY*(   1) C   3                    0.66    1.66    0.030
  21. BD (   1) C   9 - H  17        / 96. RY*(   1) C   8                    0.64    1.68    0.029
  21. BD (   1) C   9 - H  17        /150. BD*(   1) C   3 - C   4            4.87    1.06    0.064
  21. BD (   1) C   9 - H  17        /152. BD*(   1) C   3 - C   9            1.05    1.07    0.030
  21. BD (   1) C   9 - H  17        /161. BD*(   1) C   7 - C   8            3.72    1.07    0.056
  21. BD (   1) C   9 - H  17        /163. BD*(   1) C   8 - C   9            0.98    1.09    0.029
  22. CR (   1) O   1                / 42. RY*(   1) C   2                    6.05   19.44    0.307
  22. CR (   1) O   1                /148. BD*(   1) C   2 - C   3            0.56   19.33    0.094
  23. CR (   1) C   2                / 51. RY*(   1) C   3                    0.67   11.31    0.078
  23. CR (   1) C   2                /114. RY*(   1) H  10                    0.52   10.54    0.066
  23. CR (   1) C   2                /150. BD*(   1) C   3 - C   4            0.98   10.71    0.092
  23. CR (   1) C   2                /152. BD*(   1) C   3 - C   9            0.81   10.72    0.084
  24. CR (   1) C   3                / 43. RY*(   2) C   2                    0.51   11.73    0.069
  24. CR (   1) C   3                / 61. RY*(   2) C   4                    1.60   11.02    0.119
  24. CR (   1) C   3                /106. RY*(   2) C   9                    1.61   10.86    0.118
  24. CR (   1) C   3                /150. BD*(   1) C   3 - C   4            0.52   10.62    0.067
  24. CR (   1) C   3                /153. BD*(   1) C   4 - C   5            1.13   10.48    0.098
  24. CR (   1) C   3                /154. BD*(   1) C   4 - C   6            0.92   10.63    0.089
  24. CR (   1) C   3                /163. BD*(   1) C   8 - C   9            0.94   10.65    0.089
  24. CR (   1) C   3                /166. BD*(   1) C   9 - H  17            0.56   10.54    0.069
  25. CR (   1) C   4                / 51. RY*(   1) C   3                    0.67   11.24    0.077
  25. CR (   1) C   4                / 52. RY*(   2) C   3                    1.08   11.15    0.098
  25. CR (   1) C   4                / 70. RY*(   2) C   5                    1.15   10.76    0.099
  25. CR (   1) C   4                / 79. RY*(   2) C   6                    1.63   10.80    0.118
  25. CR (   1) C   4                /148. BD*(   1) C   2 - C   3            1.02   10.53    0.094
  25. CR (   1) C   4                /152. BD*(   1) C   3 - C   9            1.03   10.64    0.094
  25. CR (   1) C   4                /158. BD*(   1) C   6 - C   7            0.96   10.65    0.091
  25. CR (   1) C   4                /160. BD*(   1) C   6 - H  14            0.64   10.54    0.074
  26. CR (   1) C   5                / 60. RY*(   1) C   4                    0.64   11.28    0.076
  26. CR (   1) C   5                /118. RY*(   1) H  11                    0.67   10.51    0.075
  26. CR (   1) C   5                /122. RY*(   1) H  12                    0.67   10.51    0.075
  26. CR (   1) C   5                /126. RY*(   1) H  13                    0.66   10.50    0.074
  26. CR (   1) C   5                /150. BD*(   1) C   3 - C   4            0.94   10.63    0.090
  26. CR (   1) C   5                /154. BD*(   1) C   4 - C   6            0.81   10.65    0.083
  27. CR (   1) C   6                / 60. RY*(   1) C   4                    0.71   11.26    0.080
  27. CR (   1) C   6                / 61. RY*(   2) C   4                    1.09   11.02    0.098
  27. CR (   1) C   6                / 88. RY*(   2) C   7                    1.57   10.72    0.116
  27. CR (   1) C   6                /130. RY*(   1) H  14                    0.68   10.43    0.075
  27. CR (   1) C   6                /150. BD*(   1) C   3 - C   4            1.16   10.62    0.100
  27. CR (   1) C   6                /153. BD*(   1) C   4 - C   5            1.10   10.48    0.096
  27. CR (   1) C   6                /161. BD*(   1) C   7 - C   8            0.97   10.63    0.091
  27. CR (   1) C   6                /162. BD*(   1) C   7 - H  15            0.65   10.53    0.074
  28. CR (   1) C   7                / 79. RY*(   2) C   6                    0.89   10.80    0.088
  28. CR (   1) C   7                / 80. RY*(   3) C   6                    0.94   10.68    0.089
  28. CR (   1) C   7                / 97. RY*(   2) C   8                    1.46   10.73    0.112
  28. CR (   1) C   7                / 98. RY*(   3) C   8                    0.59   10.75    0.071
  28. CR (   1) C   7                /134. RY*(   1) H  15                    0.68   10.42    0.075
  28. CR (   1) C   7                /154. BD*(   1) C   4 - C   6            1.10   10.64    0.097
  28. CR (   1) C   7                /160. BD*(   1) C   6 - H  14            0.71   10.53    0.077
  28. CR (   1) C   7                /163. BD*(   1) C   8 - C   9            0.92   10.66    0.089
  28. CR (   1) C   7                /165. BD*(   1) C   8 - H  16            0.69   10.54    0.077
  29. CR (   1) C   8                / 88. RY*(   2) C   7                    1.38   10.72    0.109
  29. CR (   1) C   8                / 89. RY*(   3) C   7                    0.61   10.72    0.072
  29. CR (   1) C   8                /105. RY*(   1) C   9                    0.63   11.11    0.075
  29. CR (   1) C   8                /107. RY*(   3) C   9                    1.12   10.69    0.098
  29. CR (   1) C   8                /138. RY*(   1) H  16                    0.69   10.42    0.076
  29. CR (   1) C   8                /152. BD*(   1) C   3 - C   9            1.04   10.63    0.095
  29. CR (   1) C   8                /158. BD*(   1) C   6 - C   7            0.96   10.64    0.091
  29. CR (   1) C   8                /162. BD*(   1) C   7 - H  15            0.69   10.53    0.076
  29. CR (   1) C   8                /166. BD*(   1) C   9 - H  17            0.74   10.54    0.079
  30. CR (   1) C   9                / 52. RY*(   2) C   3                    1.09   11.13    0.099
  30. CR (   1) C   9                / 53. RY*(   3) C   3                    0.64   10.69    0.074
  30. CR (   1) C   9                / 97. RY*(   2) C   8                    1.47   10.72    0.112
  30. CR (   1) C   9                / 98. RY*(   3) C   8                    0.54   10.74    0.068
  30. CR (   1) C   9                /142. RY*(   1) H  17                    0.78   10.43    0.080
  30. CR (   1) C   9                /148. BD*(   1) C   2 - C   3            0.88   10.51    0.087
  30. CR (   1) C   9                /150. BD*(   1) C   3 - C   4            1.31   10.62    0.106
  30. CR (   1) C   9                /161. BD*(   1) C   7 - C   8            0.94   10.63    0.090
  30. CR (   1) C   9                /165. BD*(   1) C   8 - H  16            0.70   10.53    0.077
  31. LP (   1) O   1                / 42. RY*(   1) C   2                   11.05    1.22    0.104
  31. LP (   1) O   1                /148. BD*(   1) C   2 - C   3            1.75    1.11    0.040
  31. LP (   1) O   1                /149. BD*(   1) C   2 - H  10            0.83    1.07    0.027
  32. LP (   2) O   1                / 40. RY*(   8) O   1                    0.59    3.17    0.040
  32. LP (   2) O   1                / 43. RY*(   2) C   2                    3.37    1.93    0.074
  32. LP (   2) O   1                / 46. RY*(   5) C   2                    1.58    1.59    0.046
  32. LP (   2) O   1                /148. BD*(   1) C   2 - C   3           17.53    0.71    0.101
  32. LP (   2) O   1                /149. BD*(   1) C   2 - H  10           21.88    0.67    0.110
 147. BD*(   2) O   1 - C   2        / 34. RY*(   2) O   1                    0.73    1.08    0.109
 147. BD*(   2) O   1 - C   2        / 47. RY*(   6) C   2                    1.34    0.86    0.132
 147. BD*(   2) O   1 - C   2        /151. BD*(   2) C   3 - C   4           89.23    0.02    0.071
 151. BD*(   2) C   3 - C   4        / 54. RY*(   4) C   3                    2.23    0.89    0.090
 151. BD*(   2) C   3 - C   4        / 62. RY*(   3) C   4                    0.84    0.82    0.053
 151. BD*(   2) C   3 - C   4        / 66. RY*(   7) C   4                    0.67    1.64    0.067
 151. BD*(   2) C   3 - C   4        / 81. RY*(   4) C   6                    0.71    0.55    0.040
 151. BD*(   2) C   3 - C   4        /108. RY*(   4) C   9                    0.55    1.24    0.052
 151. BD*(   2) C   3 - C   4        /155. BD*(   1) C   5 - H  11            1.55    0.40    0.050
 151. BD*(   2) C   3 - C   4        /156. BD*(   1) C   5 - H  12            1.55    0.40    0.050
 159. BD*(   2) C   6 - C   7        / 81. RY*(   4) C   6                    2.89    0.55    0.089
 159. BD*(   2) C   6 - C   7        / 90. RY*(   4) C   7                    1.29    1.46    0.096
 159. BD*(   2) C   6 - C   7        / 99. RY*(   4) C   8                    0.66    0.71    0.048
 164. BD*(   2) C   8 - C   9        / 99. RY*(   4) C   8                    1.23    0.71    0.069
 164. BD*(   2) C   8 - C   9        /100. RY*(   5) C   8                    0.66    1.77    0.080
 164. BD*(   2) C   8 - C   9        /109. RY*(   5) C   9                    1.68    1.25    0.108


 Natural Bond Orbitals (Summary):

                                                            Principal Delocalizations
           NBO                        Occupancy    Energy   (geminal,vicinal,remote)
 ====================================================================================
 Molecular unit  1  (C8H8O)
     1. BD (   1) O   1 - C   2          1.99594    -1.06681  42(g),150(v),52(v),148(g)
     2. BD (   2) O   1 - C   2          1.97879    -0.38051  151(v)
     3. BD (   1) C   2 - C   3          1.97926    -0.65553  150(g),163(v),154(v),152(g)
                                                    33(v),60(v),105(v),146(g)
     4. BD (   1) C   2 - H  10          1.98758    -0.52953  152(v),33(v)
     5. BD (   1) C   3 - C   4          1.96756    -0.68191  152(g),154(g),160(v),153(g)
                                                    148(g),166(v),146(v),105(v)
                                                    78(v),157(v),69(v),44(v)
     6. BD (   2) C   3 - C   4          1.61600    -0.25366  147(v),164(v),159(v),155(v)
                                                    156(v),81(v),108(v),45(v)
                                                    71(v)
     7. BD (   1) C   3 - C   9          1.96962    -0.67847  150(g),153(v),163(g),165(v)
                                                    148(g),149(v),166(g),97(v)
                                                    42(v),60(v),96(v),61(v)
     8. BD (   1) C   4 - C   5          1.98044    -0.62799  150(g),152(v),154(g),158(v)
                                                    78(v),51(v),157(g),155(g)
                                                    156(g)
     9. BD (   1) C   4 - C   6          1.97153    -0.68598  150(g),148(v),158(g),153(g)
                                                    162(v),160(g),88(v),87(v)
                                                    52(v),69(v),51(v),155(v)
                                                    156(v)
    10. BD (   1) C   5 - H  11          1.97845    -0.50157  151(v),154(v),62(v)
    11. BD (   1) C   5 - H  12          1.97845    -0.50157  151(v),154(v),62(v)
    12. BD (   1) C   5 - H  13          1.98873    -0.50187  150(v),153(g)
    13. BD (   1) C   6 - C   7          1.97690    -0.69029  154(g),153(v),161(g),165(v)
                                                    61(v),160(g),162(g),97(v)
                                                    60(v),96(v)
    14. BD (   2) C   6 - C   7          1.65191    -0.25896  151(v),164(v),99(v),66(v)
    15. BD (   1) C   6 - H  14          1.97995    -0.51331  150(v),161(v),154(g),158(g)
                                                    60(v),87(v)
    16. BD (   1) C   7 - C   8          1.97756    -0.68790  163(g),158(g),166(v),160(v)
                                                    106(v),79(v),165(g),162(g)
                                                    78(v)
    17. BD (   1) C   7 - H  15          1.98022    -0.51700  154(v),163(v),158(g),161(g)
                                                    96(v),78(v)
    18. BD (   1) C   8 - C   9          1.97729    -0.69053  152(g),148(v),161(g),162(v)
                                                    51(v),166(g),165(g),88(v)
                                                    87(v)
    19. BD (   2) C   8 - C   9          1.65113    -0.25638  159(v),151(v),91(v),55(v)
                                                    99(g)
    20. BD (   1) C   8 - H  16          1.98037    -0.51367  152(v),158(v),163(g),161(g)
                                                    87(v),105(v)
    21. BD (   1) C   9 - H  17          1.97807    -0.50648  150(v),161(v),152(g),163(g)
                                                    51(v),96(v)
    22. CR (   1) O   1                  1.99975   -18.88474  42(v),148(v)
    23. CR (   1) C   2                  1.99930   -10.15979  150(v),152(v),51(v),114(v)
    24. CR (   1) C   3                  1.99877   -10.06731  106(v),61(v),153(v),163(v)
                                                    154(v),166(v),150(g),43(v)
    25. CR (   1) C   4                  1.99885   -10.08165  79(v),70(v),52(v),148(v)
                                                    152(v),158(v),51(v),160(v)
    26. CR (   1) C   5                  1.99921   -10.08176  150(v),154(v),118(v),122(v)
                                                    126(v),60(v)
    27. CR (   1) C   6                  1.99888   -10.06774  88(v),150(v),153(v),61(v)
                                                    161(v),60(v),130(v),162(v)
    28. CR (   1) C   7                  1.99894   -10.07638  97(v),154(v),80(v),163(v)
                                                    79(v),160(v),165(v),134(v)
                                                    98(v)
    29. CR (   1) C   8                  1.99893   -10.06995  88(v),107(v),152(v),158(v)
                                                    166(v),138(v),162(v),105(v)
                                                    89(v)
    30. CR (   1) C   9                  1.99893   -10.06800  97(v),150(v),52(v),161(v)
                                                    148(v),142(v),165(v),53(v)
                                                    98(v)
    31. LP (   1) O   1                  1.98184    -0.66213  42(v),148(v),149(v)
    32. LP (   2) O   1                  1.88506    -0.26490  149(v),148(v),43(v),46(v)
                                                    40(g)
    33. RY*(   1) O   1                  0.00300     1.20443   
    34. RY*(   2) O   1                  0.00037     1.08931   
    35. RY*(   3) O   1                  0.00018     1.41644   
    36. RY*(   4) O   1                  0.00005     1.57440   
    37. RY*(   5) O   1                  0.00001     2.77576   
    38. RY*(   6) O   1                  0.00000     2.67880   
    39. RY*(   7) O   1                  0.00000     2.76330   
    40. RY*(   8) O   1                  0.00000     2.90658   
    41. RY*(   9) O   1                  0.00001     2.83957   
    42. RY*(   1) C   2                  0.01413     0.55932   
    43. RY*(   2) C   2                  0.00656     1.66671   
    44. RY*(   3) C   2                  0.00242     0.91008   
    45. RY*(   4) C   2                  0.00197     1.55873   
    46. RY*(   5) C   2                  0.00075     1.32773   
    47. RY*(   6) C   2                  0.00007     0.87241   
    48. RY*(   7) C   2                  0.00003     2.25891   
    49. RY*(   8) C   2                  0.00001     1.85360   
    50. RY*(   9) C   2                  0.00002     2.13465   
    51. RY*(   1) C   3                  0.00604     1.15469   
    52. RY*(   2) C   3                  0.00457     1.06694   
    53. RY*(   3) C   3                  0.00205     0.61832   
    54. RY*(   4) C   3                  0.00085     0.91957   
    55. RY*(   5) C   3                  0.00064     1.63815   
    56. RY*(   6) C   3                  0.00023     1.86804   
    57. RY*(   7) C   3                  0.00021     2.31546   
    58. RY*(   8) C   3                  0.00012     2.31789   
    59. RY*(   9) C   3                  0.00003     2.19429   
    60. RY*(   1) C   4                  0.00579     1.19532   
    61. RY*(   2) C   4                  0.00274     0.95125   
    62. RY*(   3) C   4                  0.00184     0.85322   
    63. RY*(   4) C   4                  0.00110     0.73684   
    64. RY*(   5) C   4                  0.00072     1.89755   
    65. RY*(   6) C   4                  0.00030     2.19441   
    66. RY*(   7) C   4                  0.00023     1.67197   
    67. RY*(   8) C   4                  0.00011     2.24072   
    68. RY*(   9) C   4                  0.00002     2.17971   
    69. RY*(   1) C   5                  0.00360     0.72821   
    70. RY*(   2) C   5                  0.00101     0.67706   
    71. RY*(   3) C   5                  0.00101     1.14307   
    72. RY*(   4) C   5                  0.00009     0.92714   
    73. RY*(   5) C   5                  0.00004     2.38317   
    74. RY*(   6) C   5                  0.00001     2.17038   
    75. RY*(   7) C   5                  0.00001     1.68980   
    76. RY*(   8) C   5                  0.00001     1.92838   
    77. RY*(   9) C   5                  0.00001     2.25927   
    78. RY*(   1) C   6                  0.00586     1.13892   
    79. RY*(   2) C   6                  0.00245     0.72080   
    80. RY*(   3) C   6                  0.00107     0.60443   
    81. RY*(   4) C   6                  0.00085     0.57960   
    82. RY*(   5) C   6                  0.00059     1.93276   
    83. RY*(   6) C   6                  0.00013     2.36232   
    84. RY*(   7) C   6                  0.00004     2.34557   
    85. RY*(   8) C   6                  0.00002     1.87319   
    86. RY*(   9) C   6                  0.00001     2.21604   
    87. RY*(   1) C   7                  0.00535     1.16610   
    88. RY*(   2) C   7                  0.00270     0.65078   
    89. RY*(   3) C   7                  0.00088     0.65103   
    90. RY*(   4) C   7                  0.00078     1.48288   
    91. RY*(   5) C   7                  0.00061     1.05461   
    92. RY*(   6) C   7                  0.00014     2.37866   
    93. RY*(   7) C   7                  0.00005     2.25308   
    94. RY*(   8) C   7                  0.00000     1.83171   
    95. RY*(   9) C   7                  0.00000     2.21643   
    96. RY*(   1) C   8                  0.00517     1.17525   
    97. RY*(   2) C   8                  0.00264     0.64982   
    98. RY*(   3) C   8                  0.00084     0.67633   
    99. RY*(   4) C   8                  0.00072     0.74071   
   100. RY*(   5) C   8                  0.00057     1.80623   
   101. RY*(   6) C   8                  0.00014     2.38872   
   102. RY*(   7) C   8                  0.00004     2.23096   
   103. RY*(   8) C   8                  0.00000     1.83774   
   104. RY*(   9) C   8                  0.00000     2.22420   
   105. RY*(   1) C   9                  0.00719     1.04340   
   106. RY*(   2) C   9                  0.00364     0.79248   
   107. RY*(   3) C   9                  0.00103     0.62049   
   108. RY*(   4) C   9                  0.00086     1.26956   
   109. RY*(   5) C   9                  0.00049     1.28475   
   110. RY*(   6) C   9                  0.00013     2.39466   
   111. RY*(   7) C   9                  0.00006     2.37221   
   112. RY*(   8) C   9                  0.00000     1.84229   
   113. RY*(   9) C   9                  0.00001     2.21625   
   114. RY*(   1) H  10                  0.00356     0.38480   
   115. RY*(   2) H  10                  0.00007     1.90265   
   116. RY*(   3) H  10                  0.00007     2.29332   
   117. RY*(   4) H  10                  0.00004     1.61944   
   118. RY*(   1) H  11                  0.00140     0.42796   
   119. RY*(   2) H  11                  0.00022     1.79672   
   120. RY*(   3) H  11                  0.00015     1.76513   
   121. RY*(   4) H  11                  0.00003     2.24397   
   122. RY*(   1) H  12                  0.00140     0.42796   
   123. RY*(   2) H  12                  0.00022     1.79672   
   124. RY*(   3) H  12                  0.00015     1.76513   
   125. RY*(   4) H  12                  0.00003     2.24397   
   126. RY*(   1) H  13                  0.00144     0.41808   
   127. RY*(   2) H  13                  0.00018     1.74023   
   128. RY*(   3) H  13                  0.00013     1.80241   
   129. RY*(   4) H  13                  0.00003     2.25737   
   130. RY*(   1) H  14                  0.00175     0.36486   
   131. RY*(   2) H  14                  0.00018     1.64706   
   132. RY*(   3) H  14                  0.00007     2.19202   
   133. RY*(   4) H  14                  0.00007     2.12264   
   134. RY*(   1) H  15                  0.00163     0.34853   
   135. RY*(   2) H  15                  0.00017     1.63931   
   136. RY*(   3) H  15                  0.00009     1.96881   
   137. RY*(   4) H  15                  0.00006     2.32362   
   138. RY*(   1) H  16                  0.00161     0.35173   
   139. RY*(   2) H  16                  0.00017     1.64490   
   140. RY*(   3) H  16                  0.00008     1.97307   
   141. RY*(   4) H  16                  0.00006     2.32950   
   142. RY*(   1) H  17                  0.00407     0.35903   
   143. RY*(   2) H  17                  0.00015     1.66120   
   144. RY*(   3) H  17                  0.00009     2.01538   
   145. RY*(   4) H  17                  0.00007     2.34626   
   146. BD*(   1) O   1 - C   2          0.00356     0.61308   
   147. BD*(   2) O   1 - C   2          0.10576     0.01337  151(v),47(g),34(g)
   148. BD*(   1) C   2 - C   3          0.05950     0.44634   
   149. BD*(   1) C   2 - H  10          0.06017     0.40830   
   150. BD*(   1) C   3 - C   4          0.03397     0.55220   
   151. BD*(   2) C   3 - C   4          0.39032     0.03119  164(v),159(v),147(v),54(g)
                                                    155(v),156(v),62(g),81(v)
                                                    66(g),108(v)
   152. BD*(   1) C   3 - C   9          0.02523     0.55888   
   153. BD*(   1) C   4 - C   5          0.01826     0.40976   
   154. BD*(   1) C   4 - C   6          0.02419     0.56343   
   155. BD*(   1) C   5 - H  11          0.00839     0.42884   
   156. BD*(   1) C   5 - H  12          0.00839     0.42884   
   157. BD*(   1) C   5 - H  13          0.00605     0.43631   
   158. BD*(   1) C   6 - C   7          0.01704     0.56934   
   159. BD*(   2) C   6 - C   7          0.32309     0.02697  151(v),164(v),81(g),90(g)
                                                    99(v)
   160. BD*(   1) C   6 - H  14          0.01498     0.45602   
   161. BD*(   1) C   7 - C   8          0.01811     0.56575   
   162. BD*(   1) C   7 - H  15          0.01398     0.46068   
   163. BD*(   1) C   8 - C   9          0.01655     0.58156   
   164. BD*(   2) C   8 - C   9          0.28873     0.03344  151(v),159(v),109(g),99(g)
                                                    100(g)
   165. BD*(   1) C   8 - H  16          0.01493     0.46503   
   166. BD*(   1) C   9 - H  17          0.01716     0.47454   
       -------------------------------
              Total Lewis   62.40419  ( 97.5065%)
        Valence non-Lewis    1.46836  (  2.2943%)
        Rydberg non-Lewis    0.12745  (  0.1991%)
       -------------------------------
            Total unit  1   64.00000  (100.0000%)
           Charge unit  1    0.00000
 Unable to Open any file for archive entry.
 1\1\GINC-COMPUTE-0-11\SP\RB3LYP\def2SVP\C8H8O1\ZAHRT2\08-Jan-2021\0\\#
  b3lyp/def2svp geom=NewRedundant pop=NBO\\88\\0,1\O,0,-1.8377541894,-2
 .5517905786,-0.6308429224\C,0,-1.7013617356,-1.3900456219,-0.314477267
 9\C,0,-0.3877018918,-0.7300325702,-0.1074898812\C,0,-0.2833238352,0.63
 20393507,0.2621907136\C,0,-1.4939492929,1.5107728406,0.4725068777\C,0,
 1.0008567852,1.167184219,0.4348487636\C,0,2.146021496,0.389215571,0.25
 02673902\C,0,2.0333605029,-0.9562816257,-0.1151253958\C,0,0.7684137331
 ,-1.5073028805,-0.2916414934\H,0,-2.5997687407,-0.7444406625,-0.160166
 3981\H,0,-2.1470914662,1.1277233945,1.2727783668\H,0,-2.1093679338,1.5
 891334197,-0.4379191369\H,0,-1.186825073,2.5279836486,0.753641961\H,0,
 1.1037291718,2.2173107448,0.720358086\H,0,3.1322623069,0.8379104496,0.
 3930379491\H,0,2.9276814688,-1.5664665507,-0.2599835909\H,0,0.63481869
 38,-2.5529131484,-0.5766101721\\Version=ES64L-G16RevC.01\State=1-A\HF=
 -384.6107098\RMSD=3.174e-09\Dipole=0.4712979,1.1318168,0.3156732\Quadr
 upole=2.8768859,-1.7603766,-1.1165093,-4.3126578,-1.0774618,-0.2967994
 \PG=C01 [X(C8H8O1)]\\@
 The archive entry for this job was punched.


 WORK FAITHFULLY FOR EIGHT HOURS A DAY AND DON'T WORRY.
 IN TIME YOU MAY BECOME BOSS AND WORK TWELVE HOURS A DAY
 AND HAVE ALL THE WORRY.
 File lengths (MBytes):  RWF=     19 Int=      0 D2E=      0 Chk=      3 Scr=      1
 Normal termination of Gaussian 16
