# Supplementary material for: Machine-Learning-Guided Discovery of Electrochemical Reactions
Source: J Am Chem Soc. 2022 Dec 2;144(49):22599–610. doi: 10.1021/jacs.2c08997 (PMC9756344; doi:10.1021/jacs.2c08997)
Supplement: Supplementary file 3 — ja2c08997_si_003.zip [file ja2c08997_si_003.zip › Oxidation Site Selectivity/Nlogs_notimes/89.log]

 Entering Gaussian System, Link 0=g16
 Input=89.com
 Output=89.log
 Initial command:
  
 Copyright (c) 1988-2019, Gaussian, Inc.  All Rights Reserved.
  
 This is part of the Gaussian(R) 16 program.  It is based on
 the Gaussian(R) 09 system (copyright 2009, Gaussian, Inc.),
 the Gaussian(R) 03 system (copyright 2003, Gaussian, Inc.),
 the Gaussian(R) 98 system (copyright 1998, Gaussian, Inc.),
 the Gaussian(R) 94 system (copyright 1995, Gaussian, Inc.),
 the Gaussian 92(TM) system (copyright 1992, Gaussian, Inc.),
 the Gaussian 90(TM) system (copyright 1990, Gaussian, Inc.),
 the Gaussian 88(TM) system (copyright 1988, Gaussian, Inc.),
 the Gaussian 86(TM) system (copyright 1986, Carnegie Mellon
 University), and the Gaussian 82(TM) system (copyright 1983,
 Carnegie Mellon University). Gaussian is a federally registered
 trademark of Gaussian, Inc.
  
 This software contains proprietary and confidential information,
 including trade secrets, belonging to Gaussian, Inc.
  
 This software is provided under written license and may be
 used, copied, transmitted, or stored only in accord with that
 written license.
  
 The following legend is applicable only to US Government
 contracts under FAR:
  
                    RESTRICTED RIGHTS LEGEND
  
 Use, reproduction and disclosure by the US Government is
 subject to restrictions as set forth in subparagraphs (a)
 and (c) of the Commercial Computer Software - Restricted
 Rights clause in FAR 52.227-19.
  
 Gaussian, Inc.
 340 Quinnipiac St., Bldg. 40, Wallingford CT 06492
  
  
 ---------------------------------------------------------------
 Warning -- This program may not be used in any manner that
 competes with the business of Gaussian, Inc. or will provide
 assistance to any competitor of Gaussian, Inc.  The licensee
 of this program is prohibited from giving any competitor of
 Gaussian, Inc. access to this program.  By using this program,
 the user acknowledges that Gaussian, Inc. is engaged in the
 business of creating and licensing software in the field of
 computational chemistry and represents and warrants to the
 licensee that it is not a competitor of Gaussian, Inc. and that
 it will not use this program in any manner prohibited above.
 ---------------------------------------------------------------
  

 Cite this work as:
 Gaussian 16, Revision C.01,
 M. J. Frisch, G. W. Trucks, H. B. Schlegel, G. E. Scuseria, 
 M. A. Robb, J. R. Cheeseman, G. Scalmani, V. Barone, 
 G. A. Petersson, H. Nakatsuji, X. Li, M. Caricato, A. V. Marenich, 
 J. Bloino, B. G. Janesko, R. Gomperts, B. Mennucci, H. P. Hratchian, 
 J. V. Ortiz, A. F. Izmaylov, J. L. Sonnenberg, D. Williams-Young, 
 F. Ding, F. Lipparini, F. Egidi, J. Goings, B. Peng, A. Petrone, 
 T. Henderson, D. Ranasinghe, V. G. Zakrzewski, J. Gao, N. Rega, 
 G. Zheng, W. Liang, M. Hada, M. Ehara, K. Toyota, R. Fukuda, 
 J. Hasegawa, M. Ishida, T. Nakajima, Y. Honda, O. Kitao, H. Nakai, 
 T. Vreven, K. Throssell, J. A. Montgomery, Jr., J. E. Peralta, 
 F. Ogliaro, M. J. Bearpark, J. J. Heyd, E. N. Brothers, K. N. Kudin, 
 V. N. Staroverov, T. A. Keith, R. Kobayashi, J. Normand, 
 K. Raghavachari, A. P. Rendell, J. C. Burant, S. S. Iyengar, 
 J. Tomasi, M. Cossi, J. M. Millam, M. Klene, C. Adamo, R. Cammi, 
 J. W. Ochterski, R. L. Martin, K. Morokuma, O. Farkas, 
 J. B. Foresman, and D. J. Fox, Gaussian, Inc., Wallingford CT, 2019.
 
 ******************************************
 Gaussian 16:  ES64L-G16RevC.01  3-Jul-2019
                 8-Jan-2021 
 ******************************************
 %nprocshared=16
 Will use up to   16 processors via shared memory.
 %mem=7GB
 -----------------------------------------
 # b3lyp/def2svp geom=NewRedundant pop=NBO
 -----------------------------------------
 1/29=4000,38=1,172=1/1;
 2/12=2,17=6,18=5,40=1/2;
 3/5=43,7=101,11=2,25=1,30=1,74=-5/1,2,3;
 4//1;
 5/5=2,38=5/2;
 6/7=2,8=2,9=2,10=2,28=1,40=1/1,7;
 99/5=1,9=1/99;
 --
 89
 --
 Symbolic Z-matrix:
 Charge =  0 Multiplicity = 1
 O                    -1.52462   2.33412  -0.73984 
 C                    -1.35438   1.15213  -0.89656 
 C                    -1.18825   0.1252    0.20311 
 C                     0.15977  -0.59601   0.03742 
 C                     1.37974   0.31285   0.19194 
 C                     2.71056  -0.42515   0.0394 
 C                     3.92709   0.48501   0.19897 
 C                    -2.37201  -0.86024   0.16309 
 C                    -3.72474  -0.21712   0.46539 
 H                    -1.31279   0.70916  -1.93248 
 H                    -1.20123   0.67777   1.15797 
 H                     0.21083  -1.41294   0.77799 
 H                     0.18618  -1.08814  -0.95287 
 H                     1.34271   0.80506   1.1807 
 H                     1.33238   1.13302  -0.54727 
 H                     2.74097  -0.91604  -0.9502 
 H                     2.75808  -1.24314   0.78099 
 H                     3.9213    1.29269  -0.55168 
 H                     4.86969  -0.07264   0.0827 
 H                     3.94065   0.96133   1.19337 
 H                    -2.16911  -1.66716   0.88746 
 H                    -2.39766  -1.34768  -0.82885 
 H                    -3.97165   0.57534  -0.25912 
 H                    -3.72879   0.24482   1.46593 
 H                    -4.53474  -0.96226   0.4349 
 
                          Input orientation:                          
 ---------------------------------------------------------------------
 Center     Atomic      Atomic             Coordinates (Angstroms)
 Number     Number       Type             X           Y           Z
 ---------------------------------------------------------------------
      1          8           0       -1.524616    2.334122   -0.739844
      2          6           0       -1.354382    1.152132   -0.896556
      3          6           0       -1.188254    0.125202    0.203114
      4          6           0        0.159769   -0.596008    0.037424
      5          6           0        1.379739    0.312851    0.191936
      6          6           0        2.710558   -0.425153    0.039405
      7          6           0        3.927094    0.485009    0.198975
      8          6           0       -2.372012   -0.860235    0.163093
      9          6           0       -3.724742   -0.217121    0.465387
     10          1           0       -1.312788    0.709163   -1.932475
     11          1           0       -1.201235    0.677775    1.157974
     12          1           0        0.210834   -1.412938    0.777985
     13          1           0        0.186184   -1.088143   -0.952874
     14          1           0        1.342713    0.805060    1.180703
     15          1           0        1.332379    1.133019   -0.547266
     16          1           0        2.740972   -0.916038   -0.950204
     17          1           0        2.758083   -1.243138    0.780989
     18          1           0        3.921300    1.292694   -0.551678
     19          1           0        4.869695   -0.072640    0.082697
     20          1           0        3.940648    0.961331    1.193373
     21          1           0       -2.169109   -1.667158    0.887459
     22          1           0       -2.397656   -1.347683   -0.828851
     23          1           0       -3.971652    0.575340   -0.259123
     24          1           0       -3.728785    0.244815    1.465931
     25          1           0       -4.534737   -0.962256    0.434895
 ---------------------------------------------------------------------
                    Distance matrix (angstroms):
                    1          2          3          4          5
     1  O    0.000000
     2  C    1.204425   0.000000
     3  C    2.425209   1.513757   0.000000
     4  C    3.467991   2.494187   1.537778   0.000000
     5  C    3.659102   3.060168   2.574864   1.529126   0.000000
     6  C    5.114442   4.459550   3.940865   2.556505   1.529377
     7  C    5.832816   5.435001   5.127988   3.922683   2.553176
     8  C    3.425974   2.491596   1.540770   2.548631   3.930979
     9  C    3.577986   3.057507   2.572887   3.926338   5.139199
    10  H    2.026754   1.127422   2.217490   2.784313   3.452519
    11  H    2.539641   2.114135   1.103297   2.174968   2.779896
    12  H    4.399551   3.439996   2.157266   1.103817   2.165211
    13  H    3.831986   2.719439   2.167393   1.106158   2.167475
    14  H    3.774666   3.421957   2.797084   2.160888   1.105124
    15  H    3.105181   2.709438   2.816443   2.169427   1.105142
    16  H    5.366845   4.588260   4.225297   2.782164   2.160465
    17  H    5.783704   5.046172   4.216618   2.779011   2.160537
    18  H    5.547790   5.288811   5.295308   4.250100   2.823577
    19  H    6.881590   6.418578   6.062374   4.739131   3.512880
    20  H    5.957432   5.695749   5.290119   4.249302   2.825183
    21  H    4.367348   3.434368   2.154753   2.700665   4.122925
    22  H    3.784946   2.709628   2.167256   2.802833   4.250658
    23  H    3.051622   2.754834   2.857201   4.304490   5.376778
    24  H    3.753533   3.470210   2.839598   4.227111   5.265426
    25  H    4.615946   4.044510   3.526363   4.725517   6.055242
                    6          7          8          9         10
     6  C    0.000000
     7  C    1.527684   0.000000
     8  C    5.102657   6.441250   0.000000
     9  C    6.452737   7.688599   1.528024   0.000000
    10  H    4.621936   5.661245   2.824247   3.524949   0.000000
    11  H    4.215420   5.220785   2.173933   2.765611   3.092622
    12  H    2.787443   4.212843   2.711949   4.125101   3.764483
    13  H    2.792246   4.218528   2.800301   4.250351   2.537094
    14  H    2.164944   2.783029   4.196179   5.218777   4.093013
    15  H    2.161356   2.776570   4.266167   5.331305   3.015852
    16  H    1.105088   2.165740   5.233082   6.655662   4.476506
    17  H    1.105127   2.166061   5.181340   6.571098   5.267481
    18  H    2.183180   1.102664   6.689677   7.859766   5.444519
    19  H    2.188153   1.101358   7.284853   8.604166   6.549445
    20  H    2.183370   1.102676   6.650508   7.789539   6.118260
    21  H    5.106165   6.501502   1.103177   2.168120   3.785792
    22  H    5.262963   6.664657   1.105539   2.171262   2.574013
    23  H    6.763286   7.912535   2.190432   1.101759   3.144452
    24  H    6.629402   7.763721   2.181595   1.102039   4.195453
    25  H    7.275932   8.587947   2.182124   1.101021   4.333479
                   11         12         13         14         15
    11  H    0.000000
    12  H    2.551354   0.000000
    13  H    3.082057   1.761242   0.000000
    14  H    2.547232   2.522468   3.077975   0.000000
    15  H    3.087764   3.081566   2.532162   1.758846   0.000000
    16  H    4.746119   3.104053   2.560580   3.075398   2.518954
    17  H    4.416811   2.552904   3.105635   2.521539   3.072949
    18  H    5.435200   4.780795   4.447520   3.144525   2.593844
    19  H    6.210920   4.897428   4.902951   3.796785   3.789864
    20  H    5.149817   4.440857   4.785679   2.602662   3.140441
    21  H    2.551209   2.395985   3.044583   4.304736   4.707424
    22  H    3.079185   3.064377   2.599802   4.760565   4.488467
    23  H    3.113498   4.745739   4.531674   5.510749   5.341046
    24  H    2.582790   4.329205   4.791073   5.110316   5.518809
    25  H    3.784810   4.779254   4.922280   6.182561   6.306970
                   16         17         18         19         20
    16  H    0.000000
    17  H    1.761908   0.000000
    18  H    2.535842   3.091848   0.000000
    19  H    2.511905   2.513281   1.779332   0.000000
    20  H    3.091708   2.535390   1.776339   1.779277   0.000000
    21  H    5.296233   4.946549   6.922783   7.261879   6.658203
    22  H    5.158153   5.402237   6.854022   7.434450   7.042375
    23  H    6.910943   7.048265   7.930881   8.871648   8.053771
    24  H    7.003074   6.690487   7.980764   8.714814   7.707652
    25  H    7.406523   7.306429   8.806968   9.452978   8.723969
                   21         22         23         24         25
    21  H    0.000000
    22  H    1.760687   0.000000
    23  H    3.097194   2.549524   0.000000
    24  H    2.534337   3.094185   1.773144   0.000000
    25  H    2.509561   2.512513   1.778462   1.780341   0.000000
 Stoichiometry    C8H16O
 Framework group  C1[X(C8H16O)]
 Deg. of freedom    69
 Full point group                 C1      NOp   1
 Largest Abelian subgroup         C1      NOp   1
 Largest concise Abelian subgroup C1      NOp   1
                         Standard orientation:                         
 ---------------------------------------------------------------------
 Center     Atomic      Atomic             Coordinates (Angstroms)
 Number     Number       Type             X           Y           Z
 ---------------------------------------------------------------------
      1          8           0        1.365672    2.213229   -0.080602
      2          6           0        1.192924    1.161475    0.480300
      3          6           0        1.003485   -0.182265   -0.190473
      4          6           0       -0.344680   -0.787064    0.235475
      5          6           0       -1.563087    0.023449   -0.208122
      6          6           0       -2.894350   -0.601847    0.211090
      7          6           0       -4.109406    0.208092   -0.237751
      8          6           0        2.183390   -1.104047    0.172998
      9          6           0        3.533582   -0.620051   -0.353868
     10          1           0        1.167091    1.107213    1.606119
     11          1           0        1.002579    0.003244   -1.278062
     12          1           0       -0.412007   -1.810113   -0.173485
     13          1           0       -0.356333   -0.903447    1.335431
     14          1           0       -1.540799    0.140328   -1.306822
     15          1           0       -1.499474    1.049099    0.198490
     16          1           0       -2.910008   -0.717257    1.310024
     17          1           0       -2.958160   -1.626278   -0.198512
     18          1           0       -4.087211    1.226445    0.184543
     19          1           0       -5.052334   -0.264673    0.079060
     20          1           0       -4.137855    0.308628   -1.335465
     21          1           0        1.964571   -2.110547   -0.222067
     22          1           0        2.223838   -1.215990    1.272110
     23          1           0        3.796340    0.372499    0.045728
     24          1           0        3.522558   -0.535317   -1.452589
     25          1           0        4.340681   -1.316115   -0.077583
 ---------------------------------------------------------------------
 Rotational constants (GHZ):           3.0021346           0.6630777           0.5711386
 Standard basis: def2SVP (5D, 7F)
 There are   215 symmetry adapted cartesian basis functions of A   symmetry.
 There are   206 symmetry adapted basis functions of A   symmetry.
   206 basis functions,   337 primitive gaussians,   215 cartesian basis functions
    36 alpha electrons       36 beta electrons
       nuclear repulsion energy       454.9843137314 Hartrees.
 NAtoms=   25 NActive=   25 NUniq=   25 SFac= 1.00D+00 NAtFMM=   60 NAOKFM=F Big=F
 Integral buffers will be    131072 words long.
 Raffenetti 2 integral format.
 Two-electron integral symmetry is turned on.
 One-electron integrals computed using PRISM.
   1 Symmetry operations used in ECPInt.
 ECPInt:  NShTT=    5253 NPrTT=   17931 LenC2=    5052 LenP2D=   13538.
 LDataN:  DoStor=T MaxTD1= 4 Len=   56
 NBasis=   206 RedAO= T EigKep=  1.03D-03  NBF=   206
 NBsUse=   206 1.00D-06 EigRej= -1.00D+00 NBFU=   206
 ExpMin= 1.22D-01 ExpMax= 2.27D+03 ExpMxC= 3.41D+02 IAcc=3 IRadAn=         5 AccDes= 0.00D+00
 Harris functional with IExCor=  402 and IRadAn=       5 diagonalized for initial guess.
 HarFok:  IExCor=  402 AccDes= 0.00D+00 IRadAn=         5 IDoV= 1 UseB2=F ITyADJ=14
 ICtDFT=  3500011 ScaDFX=  1.000000  1.000000  1.000000  1.000000
 FoFCou: FMM=F IPFlag=           0 FMFlag=      100000 FMFlg1=           0
         NFxFlg=           0 DoJE=T BraDBF=F KetDBF=T FulRan=T
         wScrn=  0.000000 ICntrl=       500 IOpCl=  0 I1Cent=   200000004 NGrid=           0
         NMat0=    1 NMatS0=      1 NMatT0=    0 NMatD0=    1 NMtDS0=    0 NMtDT0=    0
 Petite list used in FoFCou.
 Requested convergence on RMS density matrix=1.00D-08 within 128 cycles.
 Requested convergence on MAX density matrix=1.00D-06.
 Requested convergence on             energy=1.00D-06.
 No special actions if energy rises.
 Integral accuracy reduced to 1.0D-05 until final iterations.
 Initial convergence to 1.0D-05 achieved.  Increase integral accuracy.
 SCF Done:  E(RB3LYP) =  -389.428733144     A.U. after   13 cycles
            NFock= 13  Conv=0.55D-08     -V/T= 2.0118

 **********************************************************************

            Population analysis using the SCF Density.

 **********************************************************************

 Orbital symmetries:
       Occupied  (A) (A) (A) (A) (A) (A) (A) (A) (A) (A) (A) (A)
                 (A) (A) (A) (A) (A) (A) (A) (A) (A) (A) (A) (A)
                 (A) (A) (A) (A) (A) (A) (A) (A) (A) (A) (A) (A)
       Virtual   (A) (A) (A) (A) (A) (A) (A) (A) (A) (A) (A) (A)
                 (A) (A) (A) (A) (A) (A) (A) (A) (A) (A) (A) (A)
                 (A) (A) (A) (A) (A) (A) (A) (A) (A) (A) (A) (A)
                 (A) (A) (A) (A) (A) (A) (A) (A) (A) (A) (A) (A)
                 (A) (A) (A) (A) (A) (A) (A) (A) (A) (A) (A) (A)
                 (A) (A) (A) (A) (A) (A) (A) (A) (A) (A) (A) (A)
                 (A) (A) (A) (A) (A) (A) (A) (A) (A) (A) (A) (A)
                 (A) (A) (A) (A) (A) (A) (A) (A) (A) (A) (A) (A)
                 (A) (A) (A) (A) (A) (A) (A) (A) (A) (A) (A) (A)
                 (A) (A) (A) (A) (A) (A) (A) (A) (A) (A) (A) (A)
                 (A) (A) (A) (A) (A) (A) (A) (A) (A) (A) (A) (A)
                 (A) (A) (A) (A) (A) (A) (A) (A) (A) (A) (A) (A)
                 (A) (A) (A) (A) (A) (A) (A) (A) (A) (A) (A) (A)
                 (A) (A) (A) (A) (A) (A) (A) (A) (A) (A) (A) (A)
                 (A) (A)
 The electronic state is 1-A.
 Alpha  occ. eigenvalues --  -19.13358 -10.27240 -10.19823 -10.19692 -10.19507
 Alpha  occ. eigenvalues --  -10.18653 -10.18642 -10.18538 -10.18055  -1.03690
 Alpha  occ. eigenvalues --   -0.82409  -0.78486  -0.73736  -0.68663  -0.62051
 Alpha  occ. eigenvalues --   -0.61200  -0.57670  -0.56392  -0.48170  -0.46485
 Alpha  occ. eigenvalues --   -0.45833  -0.45459  -0.43262  -0.42815  -0.41137
 Alpha  occ. eigenvalues --   -0.39479  -0.38601  -0.38030  -0.36597  -0.35852
 Alpha  occ. eigenvalues --   -0.34937  -0.34451  -0.33679  -0.32846  -0.32027
 Alpha  occ. eigenvalues --   -0.25115
 Alpha virt. eigenvalues --   -0.02550   0.05099   0.06155   0.06391   0.07977
 Alpha virt. eigenvalues --    0.09677   0.09979   0.10744   0.12328   0.12734
 Alpha virt. eigenvalues --    0.13812   0.14257   0.14852   0.15517   0.15938
 Alpha virt. eigenvalues --    0.16652   0.17861   0.20004   0.20082   0.20594
 Alpha virt. eigenvalues --    0.24601   0.25888   0.26239   0.27945   0.29642
 Alpha virt. eigenvalues --    0.39198   0.40624   0.41084   0.42004   0.42926
 Alpha virt. eigenvalues --    0.44102   0.46156   0.47812   0.49582   0.51666
 Alpha virt. eigenvalues --    0.53050   0.54504   0.59134   0.60089   0.61160
 Alpha virt. eigenvalues --    0.62055   0.63219   0.63575   0.63793   0.65003
 Alpha virt. eigenvalues --    0.65079   0.65308   0.66169   0.66770   0.67194
 Alpha virt. eigenvalues --    0.67498   0.68189   0.68520   0.69013   0.69440
 Alpha virt. eigenvalues --    0.69770   0.71311   0.71696   0.72017   0.72715
 Alpha virt. eigenvalues --    0.73017   0.73818   0.76502   0.79003   0.88310
 Alpha virt. eigenvalues --    0.89969   0.93756   0.95614   0.97752   1.00755
 Alpha virt. eigenvalues --    1.02273   1.04007   1.06550   1.10976   1.13869
 Alpha virt. eigenvalues --    1.14288   1.15739   1.20566   1.26540   1.29907
 Alpha virt. eigenvalues --    1.31387   1.35434   1.35981   1.37248   1.37992
 Alpha virt. eigenvalues --    1.40384   1.47120   1.50106   1.51915   1.53762
 Alpha virt. eigenvalues --    1.56347   1.57484   1.67677   1.69696   1.72749
 Alpha virt. eigenvalues --    1.73995   1.74606   1.75223   1.76146   1.76228
 Alpha virt. eigenvalues --    1.77566   1.77784   1.78336   1.78749   1.79125
 Alpha virt. eigenvalues --    1.79957   1.81367   1.81569   1.83172   1.85191
 Alpha virt. eigenvalues --    1.85302   1.86227   1.87189   1.88476   1.89250
 Alpha virt. eigenvalues --    1.91370   1.91877   1.93583   1.94533   1.96078
 Alpha virt. eigenvalues --    1.98014   2.01789   2.02906   2.03682   2.05635
 Alpha virt. eigenvalues --    2.07974   2.14038   2.16096   2.20196   2.23836
 Alpha virt. eigenvalues --    2.28350   2.33270   2.35731   2.38946   2.39805
 Alpha virt. eigenvalues --    2.40313   2.41034   2.41715   2.44507   2.48805
 Alpha virt. eigenvalues --    2.51171   2.52581   2.52640   2.55691   2.57734
 Alpha virt. eigenvalues --    2.58039   2.58501   2.63360   2.64994   2.68364
 Alpha virt. eigenvalues --    2.70989   2.75868   2.81727   2.83223   2.86335
 Alpha virt. eigenvalues --    2.87048   2.88397   2.91426   2.94784   2.95501
 Alpha virt. eigenvalues --    2.97400   2.98513   3.01953   3.03468   3.06532
 Alpha virt. eigenvalues --    3.08384   3.09842   3.17764   3.41664   3.61145
          Condensed to atoms (all electrons):
               1          2          3          4          5          6
     1  O    7.636678   0.679643  -0.096844  -0.000441   0.000758   0.000006
     2  C    0.679643   4.680834   0.187781  -0.020822  -0.001864   0.000339
     3  C   -0.096844   0.187781   5.332342   0.308521  -0.049187   0.006570
     4  C   -0.000441  -0.020822   0.308521   4.746731   0.359799  -0.031010
     5  C    0.000758  -0.001864  -0.049187   0.359799   4.700272   0.413103
     6  C    0.000006   0.000339   0.006570  -0.031010   0.413103   4.576284
     7  C    0.000001  -0.000003  -0.000412   0.007430  -0.049079   0.432921
     8  C   -0.001554  -0.030631   0.360383  -0.031553   0.007825  -0.000264
     9  C    0.001084   0.002209  -0.069483   0.009340  -0.000337   0.000005
    10  H   -0.045345   0.380653  -0.157442   0.003655  -0.000639   0.000077
    11  H    0.013639  -0.017501   0.307346  -0.016453  -0.009249   0.000452
    12  H   -0.000206   0.007599  -0.014336   0.359558  -0.023493  -0.006495
    13  H    0.000137  -0.015566  -0.018343   0.354990  -0.024991  -0.006264
    14  H    0.000125  -0.004487  -0.001388  -0.023658   0.360294  -0.025473
    15  H    0.000648   0.017374  -0.015707  -0.017372   0.364311  -0.025285
    16  H    0.000001  -0.000206   0.000730  -0.007909  -0.022696   0.364085
    17  H   -0.000001   0.000055   0.000189  -0.007297  -0.022526   0.364139
    18  H   -0.000002  -0.000011  -0.000004   0.000491  -0.008359  -0.019904
    19  H   -0.000000   0.000000   0.000012  -0.000491   0.007636  -0.010540
    20  H   -0.000000  -0.000003   0.000007   0.000466  -0.008474  -0.020158
    21  H   -0.000207   0.007240  -0.014530  -0.009210   0.000334  -0.000031
    22  H    0.000127  -0.014040  -0.018776  -0.008816   0.000246   0.000011
    23  H    0.001187   0.014367  -0.014290   0.000660  -0.000010   0.000000
    24  H    0.000053  -0.003456  -0.004091   0.000295  -0.000011   0.000000
    25  H    0.000012  -0.000069   0.008071  -0.000447   0.000012  -0.000000
               7          8          9         10         11         12
     1  O    0.000001  -0.001554   0.001084  -0.045345   0.013639  -0.000206
     2  C   -0.000003  -0.030631   0.002209   0.380653  -0.017501   0.007599
     3  C   -0.000412   0.360383  -0.069483  -0.157442   0.307346  -0.014336
     4  C    0.007430  -0.031553   0.009340   0.003655  -0.016453   0.359558
     5  C   -0.049079   0.007825  -0.000337  -0.000639  -0.009249  -0.023493
     6  C    0.432921  -0.000264   0.000005   0.000077   0.000452  -0.006495
     7  C    4.502381   0.000006  -0.000000  -0.000003  -0.000010   0.000218
     8  C    0.000006   4.639601   0.424244   0.000796  -0.023157  -0.008767
     9  C   -0.000000   0.424244   4.521494   0.000194  -0.005958   0.000201
    10  H   -0.000003   0.000796   0.000194   0.813960   0.014060  -0.001034
    11  H   -0.000010  -0.023157  -0.005958   0.014060   0.728748  -0.009149
    12  H    0.000218  -0.008767   0.000201  -0.001034  -0.009149   0.715235
    13  H    0.000233  -0.007724   0.000171   0.008287   0.009579  -0.031085
    14  H   -0.004557   0.000269  -0.000007   0.000098   0.007640  -0.010670
    15  H   -0.004097   0.000635  -0.000005   0.000162  -0.001326   0.009385
    16  H   -0.023219  -0.000004   0.000000  -0.000032   0.000013  -0.002012
    17  H   -0.023186  -0.000004   0.000000  -0.000002  -0.000045   0.009108
    18  H    0.384413   0.000000   0.000000   0.000002   0.000003   0.000039
    19  H    0.371146  -0.000000   0.000000  -0.000000   0.000000   0.000008
    20  H    0.384263   0.000000   0.000000  -0.000000  -0.000007  -0.000057
    21  H    0.000001   0.366163  -0.024554  -0.001065  -0.009371   0.010400
    22  H   -0.000000   0.359245  -0.025407   0.008253   0.009785  -0.001845
    23  H    0.000000  -0.017339   0.386688  -0.000085  -0.001202   0.000008
    24  H    0.000000  -0.021324   0.383455   0.000065   0.007018  -0.000032
    25  H    0.000000  -0.010559   0.371434   0.000072   0.000084  -0.000022
              13         14         15         16         17         18
     1  O    0.000137   0.000125   0.000648   0.000001  -0.000001  -0.000002
     2  C   -0.015566  -0.004487   0.017374  -0.000206   0.000055  -0.000011
     3  C   -0.018343  -0.001388  -0.015707   0.000730   0.000189  -0.000004
     4  C    0.354990  -0.023658  -0.017372  -0.007909  -0.007297   0.000491
     5  C   -0.024991   0.360294   0.364311  -0.022696  -0.022526  -0.008359
     6  C   -0.006264  -0.025473  -0.025285   0.364085   0.364139  -0.019904
     7  C    0.000233  -0.004557  -0.004097  -0.023219  -0.023186   0.384413
     8  C   -0.007724   0.000269   0.000635  -0.000004  -0.000004   0.000000
     9  C    0.000171  -0.000007  -0.000005   0.000000   0.000000   0.000000
    10  H    0.008287   0.000098   0.000162  -0.000032  -0.000002   0.000002
    11  H    0.009579   0.007640  -0.001326   0.000013  -0.000045   0.000003
    12  H   -0.031085  -0.010670   0.009385  -0.002012   0.009108   0.000039
    13  H    0.725328   0.010019  -0.010606   0.008900  -0.002094  -0.000057
    14  H    0.010019   0.721411  -0.031449   0.009980  -0.011589  -0.001891
    15  H   -0.010606  -0.031449   0.703647  -0.010801   0.009656   0.008037
    16  H    0.008900   0.009980  -0.010801   0.727165  -0.033907  -0.009389
    17  H   -0.002094  -0.011589   0.009656  -0.033907   0.727543   0.008769
    18  H   -0.000057  -0.001891   0.008037  -0.009389   0.008769   0.679461
    19  H    0.000008  -0.000068  -0.000095  -0.006242  -0.006124  -0.024616
    20  H    0.000036   0.007974  -0.001805   0.008763  -0.009348  -0.026210
    21  H   -0.001934  -0.000030  -0.000008   0.000006  -0.000009  -0.000000
    22  H    0.008080   0.000025  -0.000027  -0.000007   0.000002   0.000000
    23  H   -0.000035   0.000001  -0.000008   0.000000  -0.000000   0.000000
    24  H    0.000028  -0.000008   0.000002  -0.000000   0.000000  -0.000000
    25  H    0.000020   0.000000  -0.000000   0.000000   0.000000   0.000000
              19         20         21         22         23         24
     1  O   -0.000000  -0.000000  -0.000207   0.000127   0.001187   0.000053
     2  C    0.000000  -0.000003   0.007240  -0.014040   0.014367  -0.003456
     3  C    0.000012   0.000007  -0.014530  -0.018776  -0.014290  -0.004091
     4  C   -0.000491   0.000466  -0.009210  -0.008816   0.000660   0.000295
     5  C    0.007636  -0.008474   0.000334   0.000246  -0.000010  -0.000011
     6  C   -0.010540  -0.020158  -0.000031   0.000011   0.000000   0.000000
     7  C    0.371146   0.384263   0.000001  -0.000000   0.000000   0.000000
     8  C   -0.000000   0.000000   0.366163   0.359245  -0.017339  -0.021324
     9  C    0.000000   0.000000  -0.024554  -0.025407   0.386688   0.383455
    10  H   -0.000000  -0.000000  -0.001065   0.008253  -0.000085   0.000065
    11  H    0.000000  -0.000007  -0.009371   0.009785  -0.001202   0.007018
    12  H    0.000008  -0.000057   0.010400  -0.001845   0.000008  -0.000032
    13  H    0.000008   0.000036  -0.001934   0.008080  -0.000035   0.000028
    14  H   -0.000068   0.007974  -0.000030   0.000025   0.000001  -0.000008
    15  H   -0.000095  -0.001805  -0.000008  -0.000027  -0.000008   0.000002
    16  H   -0.006242   0.008763   0.000006  -0.000007   0.000000  -0.000000
    17  H   -0.006124  -0.009348  -0.000009   0.000002  -0.000000   0.000000
    18  H   -0.024616  -0.026210  -0.000000   0.000000   0.000000  -0.000000
    19  H    0.684531  -0.024889   0.000000   0.000000  -0.000000  -0.000000
    20  H   -0.024889   0.681424   0.000000  -0.000000  -0.000000  -0.000000
    21  H    0.000000   0.000000   0.707719  -0.029973   0.008079  -0.008596
    22  H    0.000000  -0.000000  -0.029973   0.718969  -0.008417   0.008576
    23  H   -0.000000  -0.000000   0.008079  -0.008417   0.655459  -0.023451
    24  H   -0.000000  -0.000000  -0.008596   0.008576  -0.023451   0.670533
    25  H   -0.000000  -0.000000  -0.005885  -0.005956  -0.023026  -0.023576
              25
     1  O    0.000012
     2  C   -0.000069
     3  C    0.008071
     4  C   -0.000447
     5  C    0.000012
     6  C   -0.000000
     7  C    0.000000
     8  C   -0.010559
     9  C    0.371434
    10  H    0.000072
    11  H    0.000084
    12  H   -0.000022
    13  H    0.000020
    14  H    0.000000
    15  H   -0.000000
    16  H    0.000000
    17  H    0.000000
    18  H    0.000000
    19  H   -0.000000
    20  H   -0.000000
    21  H   -0.005885
    22  H   -0.005956
    23  H   -0.023026
    24  H   -0.023576
    25  H    0.676214
 Mulliken charges:
               1
     1  O   -0.189501
     2  C    0.130565
     3  C   -0.037117
     4  C    0.023544
     5  C    0.006326
     6  C   -0.012567
     7  C    0.021554
     8  C   -0.006288
     9  C    0.025233
    10  H   -0.024689
    11  H   -0.004939
    12  H   -0.002556
    13  H   -0.007118
    14  H   -0.002561
    15  H    0.004734
    16  H   -0.003220
    17  H   -0.003330
    18  H    0.009227
    19  H    0.009724
    20  H    0.008018
    21  H    0.005461
    22  H   -0.000056
    23  H    0.021415
    24  H    0.014520
    25  H    0.013621
 Sum of Mulliken charges =  -0.00000
 Mulliken charges with hydrogens summed into heavy atoms:
               1
     1  O   -0.189501
     2  C    0.105877
     3  C   -0.042057
     4  C    0.013870
     5  C    0.008499
     6  C   -0.019116
     7  C    0.048523
     8  C   -0.000883
     9  C    0.074789
 Electronic spatial extent (au):  <R**2>=           2062.4845
 Charge=             -0.0000 electrons
 Dipole moment (field-independent basis, Debye):
    X=             -0.4761    Y=             -2.5270    Z=              0.6175  Tot=              2.6445
 Quadrupole moment (field-independent basis, Debye-Ang):
   XX=            -57.9940   YY=            -65.4010   ZZ=            -57.7517
   XY=             -3.8629   XZ=              0.8434   YZ=              1.5801
 Traceless Quadrupole moment (field-independent basis, Debye-Ang):
   XX=              2.3882   YY=             -5.0188   ZZ=              2.6305
   XY=             -3.8629   XZ=              0.8434   YZ=              1.5801
 Octapole moment (field-independent basis, Debye-Ang**2):
  XXX=              9.5532  YYY=            -10.1849  ZZZ=             -1.0914  XYY=             -7.3617
  XXY=             -3.8568  XXZ=              1.8647  XZZ=              2.5309  YZZ=              3.1385
  YYZ=              1.2012  XYZ=              1.1149
 Hexadecapole moment (field-independent basis, Debye-Ang**3):
 XXXX=          -2230.5660 YYYY=           -473.2611 ZZZZ=           -147.3550 XXXY=              9.2730
 XXXZ=             -1.2066 YYYX=            -16.8036 YYYZ=              4.6250 ZZZX=             -0.4906
 ZZZY=             -0.4102 XXYY=           -454.5816 XXZZ=           -396.1882 YYZZ=            -98.1081
 XXYZ=              2.9624 YYXZ=              1.7359 ZZXY=              4.0294
 N-N= 4.549843137314D+02 E-N=-1.811779409126D+03  KE= 3.848834422581D+02
 ******************************Gaussian NBO Version 3.1******************************
             N A T U R A L   A T O M I C   O R B I T A L   A N D
          N A T U R A L   B O N D   O R B I T A L   A N A L Y S I S
 ******************************Gaussian NBO Version 3.1******************************
       /RESON  / : Allow strongly delocalized NBO set

 Analyzing the SCF density

 Job title: 89                                                              

 Storage needed:    129414 in NPA,    171001 in NBO ( 939520721 available)
 GSVD:  LWork=       24394 too small for GESVD, short by       10853 words or       10853 for optimal perf.


 NATURAL POPULATIONS:  Natural atomic orbital occupancies 
                                                          
   NAO  Atom  No  lang   Type(AO)    Occupancy      Energy
 ----------------------------------------------------------
     1    O    1  S      Cor( 1S)     1.99972     -18.88143
     2    O    1  S      Val( 2S)     1.69000      -0.86886
     3    O    1  S      Ryd( 3S)     0.00160       1.41902
     4    O    1  px     Val( 2p)     1.32475      -0.25009
     5    O    1  px     Ryd( 3p)     0.00021       1.06038
     6    O    1  py     Val( 2p)     1.67701      -0.31150
     7    O    1  py     Ryd( 3p)     0.00157       1.05206
     8    O    1  pz     Val( 2p)     1.82245      -0.27951
     9    O    1  pz     Ryd( 3p)     0.00317       1.12534
    10    O    1  dxy    Ryd( 3d)     0.00149       2.84572
    11    O    1  dxz    Ryd( 3d)     0.00044       2.70573
    12    O    1  dyz    Ryd( 3d)     0.00126       3.13949
    13    O    1  dx2y2  Ryd( 3d)     0.00101       3.04082
    14    O    1  dz2    Ryd( 3d)     0.00086       2.84129

    15    C    2  S      Cor( 1S)     1.99931     -10.15983
    16    C    2  S      Val( 2S)     0.91643      -0.18991
    17    C    2  S      Ryd( 3S)     0.01134       0.61109
    18    C    2  px     Val( 2p)     0.71100      -0.12020
    19    C    2  px     Ryd( 3p)     0.00386       0.59197
    20    C    2  py     Val( 2p)     0.83184      -0.00626
    21    C    2  py     Ryd( 3p)     0.01518       0.56441
    22    C    2  pz     Val( 2p)     1.05570      -0.05161
    23    C    2  pz     Ryd( 3p)     0.00345       0.74174
    24    C    2  dxy    Ryd( 3d)     0.00228       2.01640
    25    C    2  dxz    Ryd( 3d)     0.00065       1.91021
    26    C    2  dyz    Ryd( 3d)     0.00251       2.33302
    27    C    2  dx2y2  Ryd( 3d)     0.00164       2.23636
    28    C    2  dz2    Ryd( 3d)     0.00270       2.37110

    29    C    3  S      Cor( 1S)     1.99895     -10.06947
    30    C    3  S      Val( 2S)     0.96857      -0.19890
    31    C    3  S      Ryd( 3S)     0.00212       0.92837
    32    C    3  px     Val( 2p)     1.05870      -0.08817
    33    C    3  px     Ryd( 3p)     0.00310       0.74479
    34    C    3  py     Val( 2p)     1.08484      -0.09942
    35    C    3  py     Ryd( 3p)     0.00454       0.71222
    36    C    3  pz     Val( 2p)     1.20085      -0.09119
    37    C    3  pz     Ryd( 3p)     0.00385       0.84375
    38    C    3  dxy    Ryd( 3d)     0.00066       2.21023
    39    C    3  dxz    Ryd( 3d)     0.00060       2.06514
    40    C    3  dyz    Ryd( 3d)     0.00073       2.15624
    41    C    3  dx2y2  Ryd( 3d)     0.00083       2.18831
    42    C    3  dz2    Ryd( 3d)     0.00083       2.44427

    43    C    4  S      Cor( 1S)     1.99911     -10.06900
    44    C    4  S      Val( 2S)     1.00293      -0.20731
    45    C    4  S      Ryd( 3S)     0.00170       0.93540
    46    C    4  px     Val( 2p)     1.03354      -0.07481
    47    C    4  px     Ryd( 3p)     0.00320       0.71459
    48    C    4  py     Val( 2p)     1.16927      -0.08399
    49    C    4  py     Ryd( 3p)     0.00353       0.70198
    50    C    4  pz     Val( 2p)     1.20224      -0.08432
    51    C    4  pz     Ryd( 3p)     0.00341       0.75021
    52    C    4  dxy    Ryd( 3d)     0.00065       2.21526
    53    C    4  dxz    Ryd( 3d)     0.00043       2.10470
    54    C    4  dyz    Ryd( 3d)     0.00037       2.18282
    55    C    4  dx2y2  Ryd( 3d)     0.00081       2.29696
    56    C    4  dz2    Ryd( 3d)     0.00093       2.43526

    57    C    5  S      Cor( 1S)     1.99912     -10.06130
    58    C    5  S      Val( 2S)     1.00754      -0.20362
    59    C    5  S      Ryd( 3S)     0.00188       0.91633
    60    C    5  px     Val( 2p)     1.04312      -0.06868
    61    C    5  px     Ryd( 3p)     0.00347       0.71582
    62    C    5  py     Val( 2p)     1.16182      -0.07279
    63    C    5  py     Ryd( 3p)     0.00219       0.66100
    64    C    5  pz     Val( 2p)     1.19960      -0.07503
    65    C    5  pz     Ryd( 3p)     0.00278       0.73007
    66    C    5  dxy    Ryd( 3d)     0.00067       2.23658
    67    C    5  dxz    Ryd( 3d)     0.00047       2.10796
    68    C    5  dyz    Ryd( 3d)     0.00038       2.17979
    69    C    5  dx2y2  Ryd( 3d)     0.00077       2.29570
    70    C    5  dz2    Ryd( 3d)     0.00091       2.44004

    71    C    6  S      Cor( 1S)     1.99914     -10.06408
    72    C    6  S      Val( 2S)     1.01343      -0.20730
    73    C    6  S      Ryd( 3S)     0.00123       0.90889
    74    C    6  px     Val( 2p)     1.03999      -0.06673
    75    C    6  px     Ryd( 3p)     0.00226       0.61932
    76    C    6  py     Val( 2p)     1.15961      -0.07009
    77    C    6  py     Ryd( 3p)     0.00195       0.62965
    78    C    6  pz     Val( 2p)     1.19481      -0.07056
    79    C    6  pz     Ryd( 3p)     0.00248       0.69162
    80    C    6  dxy    Ryd( 3d)     0.00065       2.21909
    81    C    6  dxz    Ryd( 3d)     0.00045       2.10219
    82    C    6  dyz    Ryd( 3d)     0.00038       2.18224
    83    C    6  dx2y2  Ryd( 3d)     0.00084       2.28251
    84    C    6  dz2    Ryd( 3d)     0.00092       2.43790

    85    C    7  S      Cor( 1S)     1.99925     -10.06393
    86    C    7  S      Val( 2S)     1.08813      -0.22934
    87    C    7  S      Ryd( 3S)     0.00038       0.87025
    88    C    7  px     Val( 2p)     1.13845      -0.06663
    89    C    7  px     Ryd( 3p)     0.00236       0.58155
    90    C    7  py     Val( 2p)     1.18089      -0.06906
    91    C    7  py     Ryd( 3p)     0.00150       0.57135
    92    C    7  pz     Val( 2p)     1.20652      -0.07060
    93    C    7  pz     Ryd( 3p)     0.00131       0.58570
    94    C    7  dxy    Ryd( 3d)     0.00052       2.27450
    95    C    7  dxz    Ryd( 3d)     0.00029       2.14439
    96    C    7  dyz    Ryd( 3d)     0.00033       2.20608
    97    C    7  dx2y2  Ryd( 3d)     0.00064       2.29536
    98    C    7  dz2    Ryd( 3d)     0.00079       2.43708

    99    C    8  S      Cor( 1S)     1.99912     -10.07507
   100    C    8  S      Val( 2S)     1.01107      -0.21519
   101    C    8  S      Ryd( 3S)     0.00135       0.91914
   102    C    8  px     Val( 2p)     1.04253      -0.07917
   103    C    8  px     Ryd( 3p)     0.00260       0.63840
   104    C    8  py     Val( 2p)     1.15580      -0.08296
   105    C    8  py     Ryd( 3p)     0.00287       0.64353
   106    C    8  pz     Val( 2p)     1.20016      -0.08351
   107    C    8  pz     Ryd( 3p)     0.00299       0.70194
   108    C    8  dxy    Ryd( 3d)     0.00073       2.22304
   109    C    8  dxz    Ryd( 3d)     0.00044       2.10950
   110    C    8  dyz    Ryd( 3d)     0.00035       2.16572
   111    C    8  dx2y2  Ryd( 3d)     0.00078       2.26014
   112    C    8  dz2    Ryd( 3d)     0.00094       2.43032

   113    C    9  S      Cor( 1S)     1.99925     -10.06830
   114    C    9  S      Val( 2S)     1.08693      -0.23381
   115    C    9  S      Ryd( 3S)     0.00049       0.87356
   116    C    9  px     Val( 2p)     1.11551      -0.07056
   117    C    9  px     Ryd( 3p)     0.00213       0.55828
   118    C    9  py     Val( 2p)     1.21025      -0.07608
   119    C    9  py     Ryd( 3p)     0.00209       0.60658
   120    C    9  pz     Val( 2p)     1.20522      -0.07602
   121    C    9  pz     Ryd( 3p)     0.00137       0.57796
   122    C    9  dxy    Ryd( 3d)     0.00065       2.33868
   123    C    9  dxz    Ryd( 3d)     0.00033       2.14070
   124    C    9  dyz    Ryd( 3d)     0.00027       2.18855
   125    C    9  dx2y2  Ryd( 3d)     0.00049       2.24110
   126    C    9  dz2    Ryd( 3d)     0.00080       2.44032

   127    H   10  S      Val( 1S)     0.87940       0.00675
   128    H   10  S      Ryd( 2S)     0.00514       0.36428
   129    H   10  px     Ryd( 2p)     0.00003       1.66367
   130    H   10  py     Ryd( 2p)     0.00006       1.87638
   131    H   10  pz     Ryd( 2p)     0.00099       2.29954

   132    H   11  S      Val( 1S)     0.75894       0.07992
   133    H   11  S      Ryd( 2S)     0.00541       0.38213
   134    H   11  px     Ryd( 2p)     0.00007       1.87282
   135    H   11  py     Ryd( 2p)     0.00017       1.86604
   136    H   11  pz     Ryd( 2p)     0.00070       2.36185

   137    H   12  S      Val( 1S)     0.77382       0.06901
   138    H   12  S      Ryd( 2S)     0.00265       0.38483
   139    H   12  px     Ryd( 2p)     0.00012       1.86688
   140    H   12  py     Ryd( 2p)     0.00062       2.29649
   141    H   12  pz     Ryd( 2p)     0.00027       1.91517

   142    H   13  S      Val( 1S)     0.78315       0.06134
   143    H   13  S      Ryd( 2S)     0.00315       0.38720
   144    H   13  px     Ryd( 2p)     0.00013       1.87249
   145    H   13  py     Ryd( 2p)     0.00020       1.84766
   146    H   13  pz     Ryd( 2p)     0.00070       2.36578

   147    H   14  S      Val( 1S)     0.78233       0.07225
   148    H   14  S      Ryd( 2S)     0.00286       0.38606
   149    H   14  px     Ryd( 2p)     0.00012       1.87148
   150    H   14  py     Ryd( 2p)     0.00019       1.82417
   151    H   14  pz     Ryd( 2p)     0.00070       2.37273

   152    H   15  S      Val( 1S)     0.78265       0.07243
   153    H   15  S      Ryd( 2S)     0.00262       0.41607
   154    H   15  px     Ryd( 2p)     0.00013       1.87524
   155    H   15  py     Ryd( 2p)     0.00064       2.30236
   156    H   15  pz     Ryd( 2p)     0.00025       1.90209

   157    H   16  S      Val( 1S)     0.78736       0.07217
   158    H   16  S      Ryd( 2S)     0.00274       0.37118
   159    H   16  px     Ryd( 2p)     0.00013       1.81096
   160    H   16  py     Ryd( 2p)     0.00019       1.80990
   161    H   16  pz     Ryd( 2p)     0.00070       2.36688

   162    H   17  S      Val( 1S)     0.78743       0.07215
   163    H   17  S      Ryd( 2S)     0.00275       0.37171
   164    H   17  px     Ryd( 2p)     0.00014       1.81539
   165    H   17  py     Ryd( 2p)     0.00063       2.29082
   166    H   17  pz     Ryd( 2p)     0.00026       1.88233

   167    H   18  S      Val( 1S)     0.78824       0.07023
   168    H   18  S      Ryd( 2S)     0.00172       0.36780
   169    H   18  px     Ryd( 2p)     0.00015       1.76392
   170    H   18  py     Ryd( 2p)     0.00062       2.28656
   171    H   18  pz     Ryd( 2p)     0.00026       1.85309

   172    H   19  S      Val( 1S)     0.78123       0.07439
   173    H   19  S      Ryd( 2S)     0.00137       0.35115
   174    H   19  px     Ryd( 2p)     0.00054       2.21408
   175    H   19  py     Ryd( 2p)     0.00025       1.86576
   176    H   19  pz     Ryd( 2p)     0.00023       1.82363

   177    H   20  S      Val( 1S)     0.78876       0.06968
   178    H   20  S      Ryd( 2S)     0.00173       0.36497
   179    H   20  px     Ryd( 2p)     0.00016       1.76627
   180    H   20  py     Ryd( 2p)     0.00019       1.76572
   181    H   20  pz     Ryd( 2p)     0.00069       2.36966

   182    H   21  S      Val( 1S)     0.77361       0.07082
   183    H   21  S      Ryd( 2S)     0.00249       0.36994
   184    H   21  px     Ryd( 2p)     0.00014       1.82566
   185    H   21  py     Ryd( 2p)     0.00062       2.27358
   186    H   21  pz     Ryd( 2p)     0.00026       1.89580

   187    H   22  S      Val( 1S)     0.78310       0.06311
   188    H   22  S      Ryd( 2S)     0.00303       0.37057
   189    H   22  px     Ryd( 2p)     0.00013       1.83887
   190    H   22  py     Ryd( 2p)     0.00020       1.81500
   191    H   22  pz     Ryd( 2p)     0.00070       2.35842

   192    H   23  S      Val( 1S)     0.78289       0.07034
   193    H   23  S      Ryd( 2S)     0.00157       0.38487
   194    H   23  px     Ryd( 2p)     0.00019       1.82238
   195    H   23  py     Ryd( 2p)     0.00060       2.26623
   196    H   23  pz     Ryd( 2p)     0.00024       1.83926

   197    H   24  S      Val( 1S)     0.78388       0.06863
   198    H   24  S      Ryd( 2S)     0.00169       0.36428
   199    H   24  px     Ryd( 2p)     0.00014       1.75789
   200    H   24  py     Ryd( 2p)     0.00020       1.78213
   201    H   24  pz     Ryd( 2p)     0.00069       2.37104

   202    H   25  S      Val( 1S)     0.77816       0.07098
   203    H   25  S      Ryd( 2S)     0.00130       0.34859
   204    H   25  px     Ryd( 2p)     0.00044       2.08768
   205    H   25  py     Ryd( 2p)     0.00037       2.00160
   206    H   25  pz     Ryd( 2p)     0.00021       1.80919

 WARNING:  1 low occupancy (<1.9990e) core orbital  found on  C    3


 Summary of Natural Population Analysis:                  
                                                          
                                       Natural Population 
                Natural  -----------------------------------------------
    Atom  No    Charge         Core      Valence    Rydberg      Total
 -----------------------------------------------------------------------
      O    1   -0.52554      1.99972     6.51421    0.01160     8.52554
      C    2    0.44212      1.99931     3.51498    0.04359     5.55788
      C    3   -0.32917      1.99895     4.31295    0.01726     6.32917
      C    4   -0.42213      1.99911     4.40798    0.01504     6.42213
      C    5   -0.42472      1.99912     4.41207    0.01353     6.42472
      C    6   -0.41815      1.99914     4.40784    0.01117     6.41815
      C    7   -0.62137      1.99925     4.61399    0.00812     6.62137
      C    8   -0.42174      1.99912     4.40956    0.01305     6.42174
      C    9   -0.62579      1.99925     4.61792    0.00861     6.62579
      H   10    0.11438      0.00000     0.87940    0.00622     0.88562
      H   11    0.23471      0.00000     0.75894    0.00635     0.76529
      H   12    0.22251      0.00000     0.77382    0.00367     0.77749
      H   13    0.21268      0.00000     0.78315    0.00418     0.78732
      H   14    0.21380      0.00000     0.78233    0.00387     0.78620
      H   15    0.21371      0.00000     0.78265    0.00364     0.78629
      H   16    0.20888      0.00000     0.78736    0.00375     0.79112
      H   17    0.20880      0.00000     0.78743    0.00377     0.79120
      H   18    0.20901      0.00000     0.78824    0.00275     0.79099
      H   19    0.21639      0.00000     0.78123    0.00239     0.78361
      H   20    0.20847      0.00000     0.78876    0.00277     0.79153
      H   21    0.22288      0.00000     0.77361    0.00351     0.77712
      H   22    0.21284      0.00000     0.78310    0.00406     0.78716
      H   23    0.21450      0.00000     0.78289    0.00261     0.78550
      H   24    0.21341      0.00000     0.78388    0.00271     0.78659
      H   25    0.21952      0.00000     0.77816    0.00232     0.78048
 =======================================================================
   * Total *   -0.00000     17.99299    53.80647    0.20054    72.00000

                                 Natural Population      
 --------------------------------------------------------
   Core                      17.99299 ( 99.9611% of  18)
   Valence                   53.80647 ( 99.6416% of  54)
   Natural Minimal Basis     71.79946 ( 99.7215% of  72)
   Natural Rydberg Basis      0.20054 (  0.2785% of  72)
 --------------------------------------------------------

    Atom  No          Natural Electron Configuration
 ----------------------------------------------------------------------------
      O    1      [core]2S( 1.69)2p( 4.82)3d( 0.01)
      C    2      [core]2S( 0.92)2p( 2.60)3S( 0.01)3p( 0.02)3d( 0.01)
      C    3      [core]2S( 0.97)2p( 3.34)3p( 0.01)
      C    4      [core]2S( 1.00)2p( 3.41)3p( 0.01)
      C    5      [core]2S( 1.01)2p( 3.40)3p( 0.01)
      C    6      [core]2S( 1.01)2p( 3.39)3p( 0.01)
      C    7      [core]2S( 1.09)2p( 3.53)3p( 0.01)
      C    8      [core]2S( 1.01)2p( 3.40)3p( 0.01)
      C    9      [core]2S( 1.09)2p( 3.53)3p( 0.01)
      H   10            1S( 0.88)2S( 0.01)
      H   11            1S( 0.76)2S( 0.01)
      H   12            1S( 0.77)
      H   13            1S( 0.78)
      H   14            1S( 0.78)
      H   15            1S( 0.78)
      H   16            1S( 0.79)
      H   17            1S( 0.79)
      H   18            1S( 0.79)
      H   19            1S( 0.78)
      H   20            1S( 0.79)
      H   21            1S( 0.77)
      H   22            1S( 0.78)
      H   23            1S( 0.78)
      H   24            1S( 0.78)
      H   25            1S( 0.78)


 NATURAL BOND ORBITAL ANALYSIS:

                       Occupancies       Lewis Structure    Low   High
           Occ.    -------------------  -----------------   occ   occ
  Cycle   Thresh.   Lewis   Non-Lewis     CR  BD  3C  LP    (L)   (NL)   Dev
 =============================================================================
   1(1)    1.90    70.95073   1.04927      9  26   0   1     2      1    0.07
   2(2)    1.90    70.95073   1.04927      9  26   0   1     2      1    0.07
   3(1)    1.80    71.37697   0.62303      9  25   0   2     0      0    0.07
 -----------------------------------------------------------------------------

 Structure accepted: No low occupancy Lewis orbitals

 WARNING:  1 low occupancy (<1.9990e) core orbital  found on  C    3

 --------------------------------------------------------
   Core                     17.99299 ( 99.961% of  18)
   Valence Lewis            53.38398 ( 98.859% of  54)
  ==================       ============================
   Total Lewis              71.37697 ( 99.135% of  72)
  -----------------------------------------------------
   Valence non-Lewis         0.47427 (  0.659% of  72)
   Rydberg non-Lewis         0.14876 (  0.207% of  72)
  ==================       ============================
   Total non-Lewis           0.62303 (  0.865% of  72)
 --------------------------------------------------------


       (Occupancy)   Bond orbital/ Coefficients/ Hybrids
 ---------------------------------------------------------------------------------
     1. (1.99665) BD ( 1) O   1 - C   2  
                ( 67.04%)   0.8188* O   1 s( 45.38%)p 1.20( 54.54%)d 0.00(  0.08%)
                                           -0.0000  0.6731 -0.0262 -0.0980 -0.0028
                                           -0.6419 -0.0173  0.3511  0.0119  0.0056
                                           -0.0033 -0.0215 -0.0172 -0.0069
                ( 32.96%)   0.5741* C   2 s( 31.15%)p 2.20( 68.58%)d 0.01(  0.26%)
                                            0.0000  0.5529 -0.0765  0.1253  0.0113
                                            0.7184  0.0755 -0.3844 -0.0213  0.0110
                                           -0.0064 -0.0373 -0.0309 -0.0109
     2. (1.99068) BD ( 2) O   1 - C   2  
                ( 65.56%)   0.8097* O   1 s(  0.00%)p 1.00( 99.85%)d 0.00(  0.15%)
                                           -0.0000 -0.0047  0.0001  0.9880  0.0086
                                           -0.1486 -0.0013  0.0132  0.0001 -0.0327
                                            0.0176 -0.0031 -0.0105  0.0006
                ( 34.44%)   0.5869* C   2 s(  0.00%)p 1.00( 99.63%)d 0.00(  0.36%)
                                            0.0000 -0.0053  0.0010  0.9845 -0.0434
                                           -0.1573  0.0060  0.0191  0.0001  0.0502
                                           -0.0286  0.0056  0.0167 -0.0008
     3. (1.97720) BD ( 1) C   2 - C   3  
                ( 47.72%)   0.6908* C   2 s( 39.08%)p 1.56( 60.87%)d 0.00(  0.05%)
                                            0.0004  0.6250  0.0148 -0.0963  0.0021
                                           -0.6707  0.0126 -0.3866 -0.0014  0.0040
                                            0.0023  0.0165 -0.0140 -0.0050
                ( 52.28%)   0.7231* C   3 s( 24.38%)p 3.10( 75.57%)d 0.00(  0.06%)
                                            0.0002  0.4937  0.0037  0.1072  0.0025
                                            0.7754  0.0124  0.3779 -0.0026  0.0042
                                            0.0025  0.0175 -0.0148 -0.0048
     4. (1.98757) BD ( 1) C   2 - H  10  
                ( 57.80%)   0.7603* C   2 s( 29.89%)p 2.34( 70.06%)d 0.00(  0.05%)
                                           -0.0003  0.5462  0.0245 -0.0086  0.0041
                                            0.0289  0.0228  0.8361 -0.0066 -0.0013
                                           -0.0008 -0.0023  0.0044  0.0226
                ( 42.20%)   0.6496* H  10 s( 99.90%)p 0.00(  0.10%)
                                            0.9994 -0.0160  0.0003 -0.0009 -0.0310
     5. (1.96135) BD ( 1) C   3 - C   4  
                ( 50.88%)   0.7133* C   3 s( 27.02%)p 2.70( 72.94%)d 0.00(  0.04%)
                                            0.0002  0.5197  0.0061 -0.7484  0.0057
                                           -0.3399 -0.0085  0.2313 -0.0148  0.0090
                                           -0.0119 -0.0038  0.0110 -0.0068
                ( 49.12%)   0.7009* C   4 s( 28.00%)p 2.57( 71.96%)d 0.00(  0.05%)
                                            0.0005  0.5291  0.0030  0.7404 -0.0034
                                            0.3411 -0.0134 -0.2342 -0.0066  0.0136
                                           -0.0083 -0.0038  0.0107 -0.0084
     6. (1.96003) BD ( 1) C   3 - C   8  
                ( 51.13%)   0.7150* C   3 s( 26.74%)p 2.74( 73.22%)d 0.00(  0.04%)
                                            0.0002  0.5170  0.0059  0.6540 -0.0072
                                           -0.5152 -0.0052  0.1967 -0.0157 -0.0136
                                            0.0098 -0.0057  0.0061 -0.0076
                ( 48.87%)   0.6991* C   8 s( 27.93%)p 2.58( 72.03%)d 0.00(  0.04%)
                                            0.0006  0.5284 -0.0026 -0.6420 -0.0015
                                            0.5170 -0.0113 -0.2015 -0.0074 -0.0172
                                            0.0061 -0.0049  0.0030 -0.0090
     7. (1.96667) BD ( 1) C   3 - H  11  
                ( 62.17%)   0.7885* C   3 s( 21.87%)p 3.57( 78.09%)d 0.00(  0.04%)
                                            0.0004 -0.4675  0.0102  0.0045  0.0001
                                           -0.1293  0.0049  0.8741 -0.0058  0.0001
                                            0.0002  0.0072  0.0010 -0.0183
                ( 37.83%)   0.6151* H  11 s( 99.91%)p 0.00(  0.09%)
                                           -0.9995  0.0082  0.0002  0.0057 -0.0290
     8. (1.97997) BD ( 1) C   4 - C   5  
                ( 50.47%)   0.7104* C   4 s( 28.72%)p 2.48( 71.24%)d 0.00(  0.04%)
                                            0.0003  0.5358  0.0091 -0.6689 -0.0027
                                            0.4529 -0.0052 -0.2445 -0.0018 -0.0153
                                            0.0081 -0.0055  0.0052 -0.0077
                ( 49.53%)   0.7038* C   5 s( 28.18%)p 2.55( 71.78%)d 0.00(  0.04%)
                                            0.0003  0.5308  0.0091  0.6759 -0.0043
                                           -0.4470 -0.0028  0.2471  0.0004 -0.0153
                                            0.0088 -0.0058  0.0063 -0.0077
     9. (1.97657) BD ( 1) C   4 - H  12  
                ( 61.33%)   0.7831* C   4 s( 21.81%)p 3.58( 78.15%)d 0.00(  0.04%)
                                            0.0002 -0.4670  0.0021  0.0603  0.0013
                                            0.8184  0.0000  0.3284 -0.0127 -0.0017
                                           -0.0005 -0.0124  0.0158  0.0057
                ( 38.67%)   0.6219* H  12 s( 99.92%)p 0.00(  0.08%)
                                           -0.9996  0.0040 -0.0020 -0.0266 -0.0099
    10. (1.97761) BD ( 1) C   4 - H  13  
                ( 60.95%)   0.7807* C   4 s( 21.46%)p 3.66( 78.50%)d 0.00(  0.05%)
                                           -0.0002  0.4632 -0.0072 -0.0114 -0.0042
                                           -0.0887 -0.0164  0.8813 -0.0001  0.0003
                                            0.0004 -0.0033 -0.0005  0.0211
                ( 39.05%)   0.6249* H  13 s( 99.92%)p 0.00(  0.08%)
                                            0.9996 -0.0050  0.0011  0.0046 -0.0282
    11. (1.98022) BD ( 1) C   5 - C   6  
                ( 50.40%)   0.7099* C   5 s( 28.53%)p 2.50( 71.42%)d 0.00(  0.04%)
                                            0.0003  0.5341  0.0104 -0.7343  0.0012
                                           -0.3479  0.0023  0.2323 -0.0010  0.0130
                                           -0.0088 -0.0043  0.0098 -0.0077
                ( 49.60%)   0.7043* C   6 s( 28.42%)p 2.52( 71.53%)d 0.00(  0.04%)
                                            0.0003  0.5331  0.0039  0.7344 -0.0006
                                            0.3485  0.0016 -0.2335 -0.0014  0.0130
                                           -0.0086 -0.0043  0.0102 -0.0080
    12. (1.97680) BD ( 1) C   5 - H  14  
                ( 60.94%)   0.7806* C   5 s( 21.58%)p 3.63( 78.37%)d 0.00(  0.05%)
                                            0.0002 -0.4645  0.0076 -0.0167  0.0006
                                           -0.0894 -0.0116  0.8805 -0.0028 -0.0001
                                            0.0012  0.0035  0.0003 -0.0209
                ( 39.06%)   0.6250* H  14 s( 99.92%)p 0.00(  0.08%)
                                           -0.9996  0.0044  0.0003  0.0042 -0.0282
    13. (1.97567) BD ( 1) C   5 - H  15  
                ( 60.90%)   0.7804* C   5 s( 21.73%)p 3.60( 78.23%)d 0.00(  0.05%)
                                           -0.0001  0.4661 -0.0084  0.0552 -0.0033
                                            0.8187  0.0030  0.3299 -0.0126  0.0027
                                            0.0011  0.0129 -0.0157 -0.0059
                ( 39.10%)   0.6253* H  15 s( 99.92%)p 0.00(  0.08%)
                                            0.9996 -0.0041 -0.0006 -0.0268 -0.0088
    14. (1.98777) BD ( 1) C   6 - C   7  
                ( 50.50%)   0.7107* C   6 s( 28.10%)p 2.56( 71.85%)d 0.00(  0.04%)
                                            0.0002  0.5299  0.0155 -0.6757 -0.0134
                                            0.4474 -0.0087 -0.2479  0.0057 -0.0154
                                            0.0085 -0.0059  0.0056 -0.0075
                ( 49.50%)   0.7035* C   7 s( 30.06%)p 2.33( 69.90%)d 0.00(  0.04%)
                                            0.0004  0.5482  0.0049  0.6624 -0.0061
                                           -0.4460 -0.0112  0.2472  0.0069 -0.0147
                                            0.0081 -0.0054  0.0064 -0.0076
    15. (1.97745) BD ( 1) C   6 - H  16  
                ( 60.69%)   0.7790* C   6 s( 21.74%)p 3.60( 78.21%)d 0.00(  0.05%)
                                           -0.0001  0.4662 -0.0086 -0.0162 -0.0078
                                           -0.0889 -0.0106  0.8796 -0.0063 -0.0001
                                           -0.0003 -0.0034 -0.0006  0.0211
                ( 39.31%)   0.6270* H  16 s( 99.92%)p 0.00(  0.08%)
                                            0.9996 -0.0041  0.0012  0.0039 -0.0281
    16. (1.97732) BD ( 1) C   6 - H  17  
                ( 60.68%)   0.7790* C   6 s( 21.74%)p 3.60( 78.21%)d 0.00(  0.05%)
                                            0.0001 -0.4662  0.0085  0.0550  0.0071
                                            0.8182 -0.0010  0.3307 -0.0126 -0.0017
                                           -0.0008 -0.0129  0.0160  0.0057
                ( 39.32%)   0.6271* H  17 s( 99.92%)p 0.00(  0.08%)
                                           -0.9996  0.0041 -0.0023 -0.0266 -0.0097
    17. (1.98890) BD ( 1) C   7 - H  18  
                ( 60.61%)   0.7785* C   7 s( 23.22%)p 3.30( 76.74%)d 0.00(  0.04%)
                                            0.0000  0.4819 -0.0035  0.0194 -0.0156
                                            0.8079  0.0021  0.3376 -0.0050  0.0015
                                            0.0001  0.0126 -0.0153 -0.0057
                ( 39.39%)   0.6276* H  18 s( 99.92%)p 0.00(  0.08%)
                                            0.9996 -0.0019  0.0008 -0.0260 -0.0104
    18. (1.98853) BD ( 1) C   7 - H  19  
                ( 60.85%)   0.7800* C   7 s( 23.48%)p 3.26( 76.48%)d 0.00(  0.04%)
                                           -0.0000 -0.4845 -0.0030  0.7480  0.0009
                                            0.3763 -0.0112 -0.2520  0.0067 -0.0135
                                            0.0090  0.0041 -0.0093  0.0073
                ( 39.15%)   0.6257* H  19 s( 99.92%)p 0.00(  0.08%)
                                           -0.9996  0.0007 -0.0245 -0.0114  0.0077
    19. (1.98892) BD ( 1) C   7 - H  20  
                ( 60.58%)   0.7783* C   7 s( 23.21%)p 3.31( 76.74%)d 0.00(  0.04%)
                                           -0.0000 -0.4818  0.0034  0.0209  0.0153
                                           -0.0774 -0.0059  0.8722 -0.0012 -0.0004
                                           -0.0003  0.0032  0.0003 -0.0205
                ( 39.42%)   0.6278* H  20 s( 99.92%)p 0.00(  0.08%)
                                           -0.9996  0.0020 -0.0021  0.0029 -0.0278
    20. (1.98807) BD ( 1) C   8 - C   9  
                ( 50.81%)   0.7128* C   8 s( 28.27%)p 2.54( 71.69%)d 0.00(  0.04%)
                                            0.0002  0.5315  0.0149  0.7473  0.0149
                                            0.2719 -0.0167 -0.2899  0.0025  0.0110
                                           -0.0108 -0.0042  0.0113 -0.0067
                ( 49.19%)   0.7013* C   9 s( 29.77%)p 2.36( 70.19%)d 0.00(  0.04%)
                                            0.0004  0.5456  0.0043 -0.7398  0.0044
                                           -0.2638 -0.0149  0.2910  0.0071  0.0094
                                           -0.0110 -0.0037  0.0124 -0.0066
    21. (1.97616) BD ( 1) C   8 - H  21  
                ( 61.31%)   0.7830* C   8 s( 22.01%)p 3.54( 77.94%)d 0.00(  0.04%)
                                            0.0002 -0.4692  0.0027  0.1639 -0.0088
                                            0.8067 -0.0010  0.3188 -0.0138 -0.0071
                                           -0.0027 -0.0118  0.0144  0.0058
                ( 38.69%)   0.6220* H  21 s( 99.92%)p 0.00(  0.08%)
                                           -0.9996  0.0036 -0.0051 -0.0265 -0.0094
    22. (1.97792) BD ( 1) C   8 - H  22  
                ( 60.93%)   0.7806* C   8 s( 21.75%)p 3.60( 78.20%)d 0.00(  0.05%)
                                           -0.0001  0.4663 -0.0076  0.0400  0.0059
                                           -0.0845 -0.0179  0.8792 -0.0035  0.0001
                                            0.0009 -0.0028 -0.0007  0.0212
                ( 39.07%)   0.6251* H  22 s( 99.92%)p 0.00(  0.08%)
                                            0.9996 -0.0046 -0.0017  0.0049 -0.0283
    23. (1.98778) BD ( 1) C   9 - H  23  
                ( 60.85%)   0.7801* C   9 s( 23.46%)p 3.26( 76.49%)d 0.00(  0.04%)
                                            0.0000  0.4844 -0.0040  0.2032  0.0172
                                            0.7870 -0.0019  0.3224 -0.0073  0.0065
                                            0.0031  0.0120 -0.0139 -0.0060
                ( 39.15%)   0.6257* H  23 s( 99.92%)p 0.00(  0.08%)
                                            0.9996 -0.0018 -0.0086 -0.0252 -0.0089
    24. (1.98840) BD ( 1) C   9 - H  24  
                ( 60.80%)   0.7798* C   9 s( 23.25%)p 3.30( 76.71%)d 0.00(  0.04%)
                                           -0.0000 -0.4822  0.0032  0.0107 -0.0167
                                           -0.0636 -0.0025  0.8733  0.0001  0.0004
                                           -0.0012  0.0027  0.0003 -0.0203
                ( 39.20%)   0.6261* H  24 s( 99.92%)p 0.00(  0.08%)
                                           -0.9996  0.0018  0.0013  0.0026 -0.0280
    25. (1.98756) BD ( 1) C   9 - H  25  
                ( 60.98%)   0.7809* C   9 s( 23.48%)p 3.26( 76.48%)d 0.00(  0.04%)
                                            0.0000  0.4846  0.0039  0.6405  0.0034
                                           -0.5534  0.0107  0.2193 -0.0066 -0.0164
                                            0.0070 -0.0056  0.0016 -0.0078
                ( 39.02%)   0.6247* H  25 s( 99.92%)p 0.00(  0.08%)
                                            0.9996 -0.0006 -0.0214  0.0171 -0.0064
    26. (1.99972) CR ( 1) O   1           s(100.00%)p 0.00(  0.00%)
                                            1.0000 -0.0003 -0.0000 -0.0001  0.0000
                                           -0.0003  0.0000  0.0001  0.0000  0.0000
                                           -0.0000 -0.0000 -0.0000 -0.0000
    27. (1.99931) CR ( 1) C   2           s(100.00%)p 0.00(  0.00%)
                                            1.0000 -0.0001  0.0000  0.0000  0.0000
                                            0.0003 -0.0000  0.0004 -0.0000 -0.0000
                                           -0.0000 -0.0000  0.0000  0.0000
    28. (1.99895) CR ( 1) C   3           s(100.00%)p 0.00(  0.00%)
                                            1.0000 -0.0001 -0.0000  0.0000 -0.0000
                                            0.0001 -0.0000 -0.0004  0.0000 -0.0000
                                           -0.0000 -0.0000 -0.0000  0.0000
    29. (1.99911) CR ( 1) C   4           s(100.00%)p 0.00(  0.00%)
                                            1.0000 -0.0003 -0.0000 -0.0002  0.0000
                                           -0.0005  0.0000  0.0003  0.0000 -0.0000
                                            0.0000  0.0000 -0.0000  0.0000
    30. (1.99912) CR ( 1) C   5           s(100.00%)p 0.00(  0.00%)
                                            1.0000 -0.0002 -0.0000  0.0000  0.0000
                                            0.0004  0.0000 -0.0002 -0.0000  0.0000
                                            0.0000  0.0000 -0.0000  0.0000
    31. (1.99914) CR ( 1) C   6           s(100.00%)p 0.00(  0.00%)
                                            1.0000 -0.0002 -0.0000 -0.0001  0.0000
                                           -0.0003  0.0000  0.0002 -0.0000 -0.0000
                                            0.0000  0.0000 -0.0000  0.0000
    32. (1.99925) CR ( 1) C   7           s(100.00%)p 0.00(  0.00%)
                                            1.0000 -0.0002 -0.0000 -0.0002  0.0000
                                            0.0002  0.0000 -0.0001 -0.0000  0.0000
                                           -0.0000  0.0000 -0.0000  0.0000
    33. (1.99912) CR ( 1) C   8           s(100.00%)p 0.00(  0.00%)
                                            1.0000 -0.0003 -0.0000  0.0002 -0.0000
                                           -0.0005  0.0000  0.0002  0.0000  0.0000
                                           -0.0000  0.0000 -0.0000  0.0000
    34. (1.99925) CR ( 1) C   9           s(100.00%)p 0.00(  0.00%)
                                            1.0000 -0.0002 -0.0000  0.0003 -0.0000
                                            0.0001  0.0000 -0.0001 -0.0000 -0.0000
                                            0.0000  0.0000 -0.0000  0.0000
    35. (1.97984) LP ( 1) O   1           s( 54.67%)p 0.83( 45.31%)d 0.00(  0.02%)
                                            0.0005  0.7392  0.0160  0.0963 -0.0002
                                            0.5890 -0.0013 -0.3114  0.0006 -0.0033
                                            0.0014  0.0082  0.0099  0.0011
    36. (1.88237) LP ( 2) O   1           s(  0.01%)p 1.00( 99.91%)d 0.00(  0.08%)
                                           -0.0000  0.0073  0.0047 -0.0583  0.0010
                                           -0.4661  0.0084 -0.8822  0.0131  0.0034
                                            0.0028  0.0155 -0.0116 -0.0198
    37. (0.00373) RY*( 1) O   1           s(  0.53%)p99.99( 97.37%)d 3.93(  2.10%)
                                            0.0000 -0.0002  0.0731  0.0005  0.0648
                                            0.0041  0.5076  0.0110  0.8436 -0.0165
                                           -0.0133 -0.0740  0.0561  0.1092
    38. (0.00017) RY*( 2) O   1           s( 68.29%)p 0.45( 30.97%)d 0.01(  0.75%)
                                           -0.0000  0.0132  0.8262 -0.0044  0.0684
                                           -0.0279  0.4282  0.0162 -0.3472  0.0066
                                           -0.0079 -0.0349 -0.0074  0.0779
    39. (0.00010) RY*( 3) O   1           s(  0.00%)p 1.00( 96.92%)d 0.03(  3.08%)
                                           -0.0000 -0.0002  0.0030  0.0143 -0.9744
                                           -0.0021  0.1396  0.0001 -0.0099  0.1677
                                            0.0071 -0.0011  0.0511  0.0030
    40. (0.00005) RY*( 4) O   1           s( 22.96%)p 2.37( 54.40%)d 0.99( 22.64%)
    41. (0.00000) RY*( 5) O   1           s(  0.14%)p23.48(  3.18%)d99.99( 96.69%)
    42. (0.00000) RY*( 6) O   1           s(  0.20%)p 1.59(  0.31%)d99.99( 99.49%)
    43. (0.00001) RY*( 7) O   1           s(  6.95%)p 1.62( 11.25%)d11.77( 81.80%)
    44. (0.00000) RY*( 8) O   1           s(  0.88%)p 3.03(  2.66%)d99.99( 96.47%)
    45. (0.00000) RY*( 9) O   1           s(  0.01%)p 1.00(  3.33%)d29.00( 96.66%)
    46. (0.01538) RY*( 1) C   2           s( 23.92%)p 3.17( 75.86%)d 0.01(  0.22%)
                                           -0.0000  0.0664  0.4846  0.0114 -0.1343
                                            0.0761 -0.7899 -0.0343  0.3308  0.0042
                                            0.0058  0.0350 -0.0062 -0.0303
    47. (0.00709) RY*( 2) C   2           s( 39.32%)p 0.27( 10.67%)d 1.27( 50.01%)
                                           -0.0000 -0.0062  0.6270  0.0018  0.0264
                                            0.0190  0.3130 -0.0416 -0.0766 -0.0797
                                           -0.0589 -0.3156  0.3040  0.5462
    48. (0.00351) RY*( 3) C   2           s(  0.01%)p 1.00( 79.34%)d 0.26( 20.65%)
                                            0.0000 -0.0006  0.0074 -0.0629 -0.8761
                                            0.0099  0.1445  0.0003 -0.0317  0.4369
                                           -0.0174  0.0430  0.1124 -0.0294
    49. (0.00240) RY*( 4) C   2           s( 20.53%)p 2.09( 42.83%)d 1.78( 36.63%)
                                            0.0000 -0.0008  0.4531  0.0086  0.0561
                                            0.0352  0.0345 -0.0116 -0.6500  0.0223
                                            0.0903  0.5296 -0.1541 -0.2313
    50. (0.00077) RY*( 5) C   2           s( 15.34%)p 3.47( 53.20%)d 2.05( 31.46%)
                                            0.0000 -0.0196  0.3912  0.0012  0.0812
                                            0.0045  0.4750  0.0066  0.5475  0.0807
                                            0.0023  0.0028 -0.2879 -0.4745
    51. (0.00017) RY*( 6) C   2           s(  0.69%)p25.20( 17.31%)d99.99( 82.00%)
                                           -0.0000 -0.0054  0.0827 -0.0023 -0.0568
                                           -0.0265 -0.1224  0.0138 -0.3924 -0.0506
                                           -0.1210 -0.7469 -0.0654 -0.4906
    52. (0.00017) RY*( 7) C   2           s(  0.01%)p 1.00( 20.68%)d 3.83( 79.31%)
                                           -0.0000 -0.0010  0.0075 -0.0293  0.4456
                                            0.0017 -0.0816  0.0007 -0.0272  0.8494
                                           -0.0849 -0.0467  0.2469 -0.0367
    53. (0.00002) RY*( 8) C   2           s(  0.06%)p15.15(  0.89%)d99.99( 99.06%)
    54. (0.00001) RY*( 9) C   2           s(  0.00%)p 1.00(  0.08%)d99.99( 99.92%)
    55. (0.00699) RY*( 1) C   3           s( 19.68%)p 3.94( 77.46%)d 0.15(  2.86%)
                                            0.0000 -0.0082  0.4436 -0.0013  0.0967
                                            0.0008  0.6385 -0.0205 -0.5976 -0.0124
                                           -0.0070  0.0126  0.0648 -0.1551
    56. (0.00315) RY*( 2) C   3           s(  0.05%)p99.99( 95.00%)d96.42(  4.95%)
                                            0.0000 -0.0011  0.0226  0.0140  0.9599
                                           -0.0019 -0.1682 -0.0004 -0.0088  0.1455
                                           -0.1657  0.0223  0.0165  0.0092
    57. (0.00242) RY*( 3) C   3           s(  4.38%)p19.39( 84.90%)d 2.45( 10.72%)
                                            0.0000 -0.0115  0.2090  0.0012 -0.1343
                                            0.0134 -0.7068 -0.0124 -0.5754  0.0202
                                            0.0319  0.2521 -0.0764 -0.1908
    58. (0.00074) RY*( 4) C   3           s( 64.27%)p 0.31( 20.09%)d 0.24( 15.64%)
                                           -0.0000  0.0024  0.8017  0.0019 -0.0464
                                            0.0093 -0.1850 -0.0007  0.4055 -0.0906
                                           -0.0439 -0.0918  0.3597  0.0917
    59. (0.00046) RY*( 5) C   3           s(  0.03%)p 0.97(  0.03%)d99.99( 99.95%)
                                           -0.0000  0.0002  0.0163 -0.0031  0.0067
                                           -0.0012  0.0062 -0.0003  0.0128 -0.7261
                                           -0.6198  0.0896 -0.2829  0.0024
    60. (0.00041) RY*( 6) C   3           s( 10.19%)p 0.40(  4.10%)d 8.41( 85.71%)
                                            0.0000  0.0028  0.3193 -0.0019 -0.0122
                                           -0.0157  0.0220 -0.0046  0.2002  0.2700
                                            0.0601 -0.1665 -0.8512 -0.1685
    61. (0.00013) RY*( 7) C   3           s(  0.13%)p88.40( 11.64%)d99.99( 88.23%)
                                            0.0000  0.0040  0.0361 -0.0015  0.0107
                                           -0.0201  0.1661 -0.0135  0.2967  0.0737
                                            0.0516  0.8904 -0.0029 -0.2852
    62. (0.00013) RY*( 8) C   3           s(  0.05%)p99.99(  5.03%)d99.99( 94.93%)
                                           -0.0000  0.0001  0.0213 -0.0196  0.2204
                                            0.0012 -0.0235 -0.0004  0.0278 -0.6007
                                            0.7571 -0.0160 -0.1150 -0.0409
    63. (0.00007) RY*( 9) C   3           s(  1.22%)p 1.58(  1.94%)d79.05( 96.84%)
    64. (0.00469) RY*( 1) C   4           s(  0.32%)p99.99( 92.49%)d22.76(  7.20%)
                                           -0.0000  0.0104  0.0553  0.0075  0.1451
                                            0.0166  0.6193  0.0138  0.7209  0.0411
                                            0.0323  0.1043 -0.1528 -0.1871
    65. (0.00335) RY*( 2) C   4           s(  2.85%)p32.49( 92.55%)d 1.62(  4.60%)
                                            0.0000 -0.0030  0.1688  0.0034  0.8531
                                           -0.0022 -0.4098  0.0005  0.1727 -0.1657
                                            0.1037  0.0227  0.0726 -0.0449
    66. (0.00319) RY*( 3) C   4           s( 34.16%)p 1.67( 57.20%)d 0.25(  8.64%)
                                            0.0000 -0.0125  0.5844 -0.0014 -0.4361
                                           -0.0050 -0.4442  0.0041  0.4294  0.0218
                                           -0.0444  0.0984  0.2410 -0.1271
    67. (0.00069) RY*( 4) C   4           s( 51.94%)p 0.57( 29.66%)d 0.35( 18.40%)
                                            0.0000  0.0064  0.7207  0.0020  0.1348
                                           -0.0088  0.3767  0.0048 -0.3694  0.2403
                                            0.2912 -0.1214  0.0164  0.1626
    68. (0.00027) RY*( 5) C   4           s(  9.96%)p 0.37(  3.67%)d 8.67( 86.37%)
                                           -0.0000  0.0022  0.3157  0.0011  0.0673
                                            0.0016  0.1010  0.0048 -0.1481 -0.3639
                                           -0.7889  0.0200 -0.3283 -0.0268
    69. (0.00013) RY*( 6) C   4           s(  0.10%)p99.99( 12.71%)d99.99( 87.19%)
                                           -0.0000 -0.0043  0.0319  0.0046 -0.0884
                                            0.0121 -0.2475 -0.0143  0.2401  0.0612
                                            0.1686 -0.3495 -0.7047  0.4700
    70. (0.00007) RY*( 7) C   4           s(  0.60%)p 7.83(  4.69%)d99.99( 94.71%)
    71. (0.00002) RY*( 8) C   4           s(  0.04%)p78.46(  2.96%)d99.99( 97.00%)
    72. (0.00002) RY*( 9) C   4           s(  0.05%)p88.27(  4.23%)d99.99( 95.72%)
    73. (0.00359) RY*( 1) C   5           s(  0.23%)p99.99( 95.72%)d17.60(  4.05%)
                                           -0.0000  0.0025  0.0479  0.0081  0.9504
                                           -0.0012 -0.0754 -0.0029 -0.2195  0.1556
                                           -0.1006  0.0469 -0.0036 -0.0634
    74. (0.00334) RY*( 2) C   5           s(  5.83%)p14.29( 83.33%)d 1.86( 10.84%)
                                            0.0000 -0.0045  0.2414 -0.0022 -0.2422
                                           -0.0065 -0.2174 -0.0177 -0.8526 -0.0405
                                            0.0402  0.1688 -0.0456 -0.2731
    75. (0.00316) RY*( 3) C   5           s( 37.77%)p 1.42( 53.63%)d 0.23(  8.60%)
                                            0.0000 -0.0070  0.6146  0.0038  0.0296
                                            0.0118  0.7309  0.0018 -0.0328 -0.0521
                                            0.0078  0.0085  0.2883  0.0030
    76. (0.00042) RY*( 4) C   5           s( 51.42%)p 0.94( 48.26%)d 0.01(  0.31%)
                                            0.0000  0.0035  0.7171 -0.0010  0.0037
                                            0.0176 -0.5933 -0.0099  0.3608 -0.0394
                                           -0.0150 -0.0167  0.0097 -0.0315
    77. (0.00035) RY*( 5) C   5           s(  0.08%)p 0.64(  0.05%)d99.99( 99.86%)
                                            0.0000 -0.0000  0.0289  0.0000  0.0067
                                           -0.0006 -0.0058 -0.0018  0.0213  0.5275
                                            0.8473 -0.0349  0.0286 -0.0221
    78. (0.00015) RY*( 6) C   5           s(  4.20%)p 0.88(  3.70%)d21.95( 92.11%)
                                           -0.0000 -0.0010  0.2048 -0.0029  0.0159
                                           -0.0125  0.1686  0.0070 -0.0898 -0.0062
                                            0.0274 -0.2496 -0.8730  0.3095
    79. (0.00008) RY*( 7) C   5           s(  0.35%)p10.79(  3.80%)d99.99( 95.85%)
    80. (0.00001) RY*( 8) C   5           s(  0.02%)p99.99(  4.13%)d99.99( 95.85%)
    81. (0.00000) RY*( 9) C   5           s(  0.07%)p99.99(  7.59%)d99.99( 92.35%)
    82. (0.00333) RY*( 1) C   6           s( 16.09%)p 4.75( 76.40%)d 0.47(  7.51%)
                                            0.0000  0.0027  0.4011  0.0044  0.6568
                                           -0.0108 -0.5339  0.0044  0.2180 -0.1361
                                            0.0669  0.0433  0.2128 -0.0701
    83. (0.00305) RY*( 2) C   6           s(  0.10%)p99.99( 87.47%)d99.99( 12.44%)
                                            0.0000  0.0003  0.0308  0.0013  0.0720
                                            0.0114  0.4413  0.0203  0.8211  0.0222
                                            0.0364  0.1666 -0.1362 -0.2762
    84. (0.00104) RY*( 3) C   6           s( 13.53%)p 4.71( 63.76%)d 1.68( 22.72%)
                                            0.0000 -0.0149  0.3675  0.0059 -0.6832
                                           -0.0109 -0.3453  0.0061  0.2268  0.1650
                                           -0.1216  0.1030  0.3907 -0.1479
    85. (0.00034) RY*( 4) C   6           s( 44.03%)p 1.11( 48.96%)d 0.16(  7.01%)
                                            0.0000  0.0066  0.6636 -0.0050  0.1158
                                           -0.0158  0.5878  0.0100 -0.3610  0.0481
                                           -0.0212  0.0262  0.2262 -0.1244
    86. (0.00034) RY*( 5) C   6           s(  0.01%)p 1.15(  0.02%)d99.99( 99.97%)
                                            0.0000  0.0001  0.0120  0.0001  0.0015
                                            0.0007  0.0097  0.0017 -0.0082 -0.5086
                                           -0.8496  0.0819 -0.0912 -0.0654
    87. (0.00013) RY*( 6) C   6           s( 22.24%)p 0.35(  7.81%)d 3.15( 69.96%)
                                           -0.0000 -0.0057  0.4715  0.0203 -0.2509
                                            0.0012 -0.1000 -0.0013  0.0687 -0.3684
                                            0.2557 -0.2120 -0.6359  0.2216
    88. (0.00008) RY*( 7) C   6           s(  3.63%)p 0.87(  3.17%)d25.67( 93.20%)
    89. (0.00000) RY*( 8) C   6           s(  0.23%)p14.57(  3.40%)d99.99( 96.37%)
    90. (0.00000) RY*( 9) C   6           s(  0.13%)p72.14(  9.21%)d99.99( 90.66%)
    91. (0.00316) RY*( 1) C   7           s(  6.01%)p14.34( 86.19%)d 1.30(  7.80%)
                                           -0.0000  0.0116  0.2449  0.0160  0.7333
                                            0.0100  0.4767 -0.0065 -0.3107  0.0882
                                           -0.0653  0.0713  0.2309 -0.0868
    92. (0.00151) RY*( 2) C   7           s(  0.00%)p 1.00( 76.24%)d 0.31( 23.76%)
                                           -0.0000  0.0000  0.0008  0.0004  0.0240
                                            0.0070  0.4507  0.0117  0.7473  0.1478
                                            0.2655 -0.1851  0.1792  0.2809
    93. (0.00038) RY*( 3) C   7           s( 11.10%)p 7.97( 88.50%)d 0.04(  0.40%)
                                            0.0000  0.0121  0.3330 -0.0138  0.5180
                                            0.0112 -0.6794 -0.0063  0.3933 -0.0207
                                            0.0126 -0.0385 -0.0436 -0.0003
    94. (0.00013) RY*( 4) C   7           s( 66.72%)p 0.17( 11.17%)d 0.33( 22.11%)
                                            0.0000 -0.0061  0.8168 -0.0025 -0.2595
                                           -0.0032  0.1839  0.0020 -0.1026 -0.1225
                                            0.0891 -0.1880 -0.3901  0.1031
    95. (0.00002) RY*( 5) C   7           s(  0.33%)p 1.01(  0.33%)d99.99( 99.34%)
    96. (0.00000) RY*( 6) C   7           s(  0.12%)p99.99( 13.68%)d99.99( 86.20%)
    97. (0.00000) RY*( 7) C   7           s(  2.76%)p 1.65(  4.56%)d33.54( 92.68%)
    98. (0.00000) RY*( 8) C   7           s( 11.88%)p 1.19( 14.10%)d 6.23( 74.01%)
    99. (0.00000) RY*( 9) C   7           s(  1.10%)p 4.86(  5.36%)d84.71( 93.53%)
   100. (0.00412) RY*( 1) C   8           s(  0.71%)p99.99( 91.35%)d11.19(  7.94%)
                                           -0.0000  0.0099  0.0837 -0.0005  0.1731
                                            0.0199  0.6203  0.0166  0.7057  0.0232
                                           -0.0132  0.1136 -0.1685 -0.1934
   101. (0.00338) RY*( 2) C   8           s( 13.24%)p 5.98( 79.18%)d 0.57(  7.58%)
                                            0.0000  0.0008  0.3639 -0.0035 -0.7139
                                           -0.0050 -0.3247  0.0056  0.4202  0.0271
                                           -0.0747  0.0909  0.2177 -0.1175
   102. (0.00103) RY*( 3) C   8           s( 30.11%)p 1.56( 47.09%)d 0.76( 22.80%)
                                            0.0000 -0.0171  0.5485 -0.0110  0.5934
                                           -0.0097 -0.3266  0.0070  0.1085 -0.3000
                                            0.1359  0.0872  0.3028 -0.1424
   103. (0.00063) RY*( 4) C   8           s( 39.04%)p 1.01( 39.51%)d 0.55( 21.45%)
                                           -0.0000  0.0126  0.6247 -0.0007 -0.1778
                                           -0.0063  0.4530  0.0022 -0.3978 -0.2341
                                           -0.3121 -0.0329 -0.1370  0.2059
   104. (0.00026) RY*( 5) C   8           s( 11.28%)p 0.42(  4.75%)d 7.44( 83.97%)
                                           -0.0000  0.0043  0.3359 -0.0013 -0.0753
                                            0.0026  0.1334  0.0044 -0.1549  0.4940
                                            0.7331 -0.2045 -0.0862 -0.0943
   105. (0.00016) RY*( 6) C   8           s(  4.98%)p 3.82( 19.03%)d15.25( 75.98%)
                                           -0.0000 -0.0108  0.2229 -0.0220  0.2491
                                            0.0105 -0.2922 -0.0075  0.2055  0.5695
                                           -0.3858 -0.1399 -0.3095  0.4140
   106. (0.00008) RY*( 7) C   8           s(  0.05%)p99.99( 10.23%)d99.99( 89.72%)
   107. (0.00002) RY*( 8) C   8           s(  0.61%)p14.40(  8.76%)d99.99( 90.63%)
   108. (0.00001) RY*( 9) C   8           s(  0.01%)p17.77(  0.24%)d99.99( 99.75%)
   109. (0.00325) RY*( 1) C   9           s(  7.79%)p11.04( 86.03%)d 0.79(  6.18%)
                                           -0.0000  0.0132  0.2788 -0.0146 -0.6187
                                            0.0132  0.6238 -0.0049 -0.2966 -0.1583
                                            0.0710  0.0606  0.1374 -0.0956
   110. (0.00159) RY*( 2) C   9           s(  0.01%)p99.99( 78.40%)d99.99( 21.59%)
                                           -0.0000  0.0008  0.0109  0.0006  0.1259
                                            0.0076  0.4803  0.0114  0.7330 -0.2218
                                           -0.2648 -0.0895  0.0683  0.2897
   111. (0.00046) RY*( 3) C   9           s( 17.89%)p 4.47( 79.92%)d 0.12(  2.19%)
                                            0.0000  0.0117  0.4229  0.0166 -0.5911
                                            0.0078 -0.5128 -0.0067  0.4318  0.0820
                                           -0.0408 -0.0495 -0.1001  0.0322
   112. (0.00016) RY*( 4) C   9           s( 53.26%)p 0.38( 20.09%)d 0.50( 26.65%)
                                            0.0000 -0.0082  0.7298 -0.0009  0.3788
                                           -0.0065  0.1732  0.0032 -0.1655  0.3320
                                           -0.1110 -0.1491 -0.3263  0.1232
   113. (0.00001) RY*( 5) C   9           s( 10.30%)p 1.16( 11.98%)d 7.55( 77.73%)
   114. (0.00001) RY*( 6) C   9           s(  1.30%)p 7.24(  9.39%)d68.88( 89.31%)
   115. (0.00001) RY*( 7) C   9           s(  6.03%)p 0.58(  3.52%)d14.99( 90.44%)
   116. (0.00000) RY*( 8) C   9           s(  2.91%)p 0.75(  2.20%)d32.58( 94.89%)
   117. (0.00000) RY*( 9) C   9           s(  0.54%)p16.07(  8.61%)d99.99( 90.85%)
   118. (0.00537) RY*( 1) H  10           s( 99.87%)p 0.00(  0.13%)
                                            0.0148  0.9992  0.0010 -0.0026 -0.0361
   119. (0.00008) RY*( 2) H  10           s(  0.20%)p99.99( 99.80%)
   120. (0.00006) RY*( 3) H  10           s(  0.03%)p99.99( 99.97%)
   121. (0.00003) RY*( 4) H  10           s(  0.00%)p 1.00(100.00%)
   122. (0.00546) RY*( 1) H  11           s( 99.94%)p 0.00(  0.06%)
                                            0.0089  0.9997  0.0006  0.0046 -0.0243
   123. (0.00014) RY*( 2) H  11           s(  0.00%)p 1.00(100.00%)
                                            0.0029 -0.0023  0.1090  0.9893  0.0967
   124. (0.00007) RY*( 3) H  11           s(  0.00%)p 1.00(100.00%)
   125. (0.00004) RY*( 4) H  11           s(  0.15%)p99.99( 99.85%)
   126. (0.00268) RY*( 1) H  12           s( 99.39%)p 0.01(  0.61%)
                                            0.0056  0.9969  0.0109 -0.0729  0.0257
   127. (0.00020) RY*( 2) H  12           s(  0.15%)p99.99( 99.85%)
                                            0.0039  0.0391  0.1123  0.2106 -0.9703
   128. (0.00011) RY*( 3) H  12           s(  0.04%)p99.99( 99.96%)
                                            0.0005  0.0199 -0.9912  0.0908 -0.0942
   129. (0.00004) RY*( 4) H  12           s(  0.50%)p99.99( 99.50%)
   130. (0.00318) RY*( 1) H  13           s( 99.69%)p 0.00(  0.31%)
                                            0.0066  0.9985  0.0098 -0.0039  0.0542
   131. (0.00020) RY*( 2) H  13           s(  0.01%)p99.99( 99.99%)
                                           -0.0030  0.0108 -0.0078 -0.9638 -0.2662
   132. (0.00012) RY*( 3) H  13           s(  0.01%)p99.99( 99.99%)
                                            0.0001  0.0118 -0.9992  0.0178 -0.0348
   133. (0.00004) RY*( 4) H  13           s(  0.36%)p99.99( 99.64%)
   134. (0.00289) RY*( 1) H  14           s( 99.58%)p 0.00(  0.42%)
                                            0.0061  0.9979  0.0053  0.0323 -0.0559
   135. (0.00019) RY*( 2) H  14           s(  0.03%)p99.99( 99.97%)
                                            0.0031  0.0173 -0.0074 -0.9678 -0.2510
   136. (0.00012) RY*( 3) H  14           s(  0.00%)p 1.00(100.00%)
                                           -0.0001  0.0046 -0.9999  0.0093 -0.0059
   137. (0.00004) RY*( 4) H  14           s(  0.47%)p99.99( 99.53%)
   138. (0.00265) RY*( 1) H  15           s( 99.50%)p 0.00(  0.50%)
                                            0.0059  0.9975  0.0227  0.0667 -0.0037
   139. (0.00019) RY*( 2) H  15           s(  0.03%)p99.99( 99.97%)
                                            0.0032  0.0182 -0.0401 -0.2046  0.9778
   140. (0.00013) RY*( 3) H  15           s(  0.04%)p99.99( 99.96%)
                                            0.0007  0.0188 -0.9978  0.0560 -0.0295
   141. (0.00004) RY*( 4) H  15           s(  0.51%)p99.99( 99.49%)
   142. (0.00276) RY*( 1) H  16           s( 99.49%)p 0.01(  0.51%)
                                            0.0059  0.9974  0.0006 -0.0359  0.0616
   143. (0.00018) RY*( 2) H  16           s(  0.04%)p99.99( 99.96%)
                                            0.0037  0.0185  0.0493  0.9636  0.2622
   144. (0.00013) RY*( 3) H  16           s(  0.00%)p 1.00(100.00%)
                                            0.0011  0.0021 -0.9988  0.0495  0.0057
   145. (0.00004) RY*( 4) H  16           s(  0.55%)p99.99( 99.45%)
   146. (0.00278) RY*( 1) H  17           s( 99.51%)p 0.00(  0.49%)
                                            0.0059  0.9975 -0.0017 -0.0701  0.0033
   147. (0.00019) RY*( 2) H  17           s(  0.04%)p99.99( 99.96%)
                                            0.0036  0.0187  0.0071  0.2208 -0.9751
   148. (0.00013) RY*( 3) H  17           s(  0.00%)p 1.00(100.00%)
                                            0.0009  0.0019 -0.9986  0.0529  0.0047
   149. (0.00004) RY*( 4) H  17           s(  0.54%)p99.99( 99.46%)
   150. (0.00175) RY*( 1) H  18           s( 98.34%)p 0.02(  1.66%)
                                            0.0051  0.9916 -0.0434  0.1214  0.0020
   151. (0.00021) RY*( 2) H  18           s(  0.02%)p99.99( 99.98%)
                                            0.0004  0.0142 -0.5261 -0.3173  0.7889
   152. (0.00013) RY*( 3) H  18           s(  0.09%)p99.99( 99.91%)
                                            0.0066  0.0287  0.8214  0.0501  0.5674
   153. (0.00003) RY*( 4) H  18           s(  1.63%)p60.22( 98.37%)
   154. (0.00140) RY*( 1) H  19           s( 97.79%)p 0.02(  2.21%)
                                            0.0045  0.9889 -0.1479 -0.0085  0.0110
   155. (0.00020) RY*( 2) H  19           s(  0.00%)p 1.00(100.00%)
                                            0.0000  0.0007 -0.0291 -0.5172 -0.8554
   156. (0.00013) RY*( 3) H  19           s(  0.06%)p99.99( 99.94%)
                                            0.0072  0.0243  0.2470 -0.8326  0.4951
   157. (0.00003) RY*( 4) H  19           s(  2.22%)p43.99( 97.78%)
   158. (0.00176) RY*( 1) H  20           s( 98.36%)p 0.02(  1.64%)
                                            0.0051  0.9917 -0.0466  0.0555 -0.1058
   159. (0.00021) RY*( 2) H  20           s(  0.02%)p99.99( 99.98%)
                                            0.0004  0.0139 -0.5559 -0.8290 -0.0594
   160. (0.00013) RY*( 3) H  20           s(  0.09%)p99.99( 99.91%)
                                            0.0065  0.0285  0.7905 -0.5048 -0.3457
   161. (0.00003) RY*( 4) H  20           s(  1.62%)p60.83( 98.38%)
   162. (0.00252) RY*( 1) H  21           s( 99.35%)p 0.01(  0.65%)
                                            0.0054  0.9967 -0.0302 -0.0706  0.0242
   163. (0.00020) RY*( 2) H  21           s(  0.13%)p99.99( 99.87%)
                                            0.0039  0.0363 -0.0947  0.2203 -0.9701
   164. (0.00012) RY*( 3) H  21           s(  0.03%)p99.99( 99.97%)
                                            0.0017  0.0185  0.9693 -0.2017 -0.1397
   165. (0.00004) RY*( 4) H  21           s(  0.56%)p99.99( 99.44%)
   166. (0.00306) RY*( 1) H  22           s( 99.66%)p 0.00(  0.34%)
                                            0.0063  0.9983 -0.0070  0.0040  0.0581
   167. (0.00020) RY*( 2) H  22           s(  0.03%)p99.99( 99.97%)
                                           -0.0031  0.0166 -0.2922 -0.9213 -0.2560
   168. (0.00012) RY*( 3) H  22           s(  0.02%)p99.99( 99.98%)
                                            0.0009  0.0123  0.9563 -0.2816 -0.0773
   169. (0.00004) RY*( 4) H  22           s(  0.38%)p99.99( 99.62%)
   170. (0.00160) RY*( 1) H  23           s( 98.51%)p 0.02(  1.49%)
                                            0.0051  0.9925  0.0495  0.1116  0.0045
   171. (0.00021) RY*( 2) H  23           s(  0.04%)p99.99( 99.96%)
                                            0.0002  0.0201  0.4918 -0.4276  0.7582
   172. (0.00014) RY*( 3) H  23           s(  0.01%)p 1.00( 99.99%)
                                            0.0055  0.0059 -0.7411  0.2516  0.6225
   173. (0.00004) RY*( 4) H  23           s(  1.52%)p64.59( 98.48%)
   174. (0.00172) RY*( 1) H  24           s( 98.38%)p 0.02(  1.62%)
                                            0.0051  0.9919  0.0538  0.0328 -0.1106
   175. (0.00020) RY*( 2) H  24           s(  0.01%)p 1.00( 99.99%)
                                           -0.0002  0.0081  0.2904 -0.9544 -0.0686
   176. (0.00013) RY*( 3) H  24           s(  0.06%)p99.99( 99.94%)
                                            0.0069  0.0233 -0.9149 -0.2558 -0.3114
   177. (0.00003) RY*( 4) H  24           s(  1.63%)p60.22( 98.37%)
   178. (0.00133) RY*( 1) H  25           s( 97.68%)p 0.02(  2.32%)
                                            0.0046  0.9883  0.1439 -0.0485  0.0117
   179. (0.00020) RY*( 2) H  25           s(  0.00%)p 1.00(100.00%)
                                            0.0002  0.0058 -0.1435 -0.5104 -0.8479
   180. (0.00013) RY*( 3) H  25           s(  0.04%)p99.99( 99.96%)
                                            0.0068  0.0200 -0.4292 -0.7396  0.5180
   181. (0.00003) RY*( 4) H  25           s(  2.35%)p41.51( 97.65%)
   182. (0.00760) BD*( 1) O   1 - C   2  
                ( 32.96%)   0.5741* O   1 s( 45.38%)p 1.20( 54.54%)d 0.00(  0.08%)
                                            0.0000 -0.6731  0.0262  0.0980  0.0028
                                            0.6419  0.0173 -0.3511 -0.0119 -0.0056
                                            0.0033  0.0215  0.0172  0.0069
                ( 67.04%)  -0.8188* C   2 s( 31.15%)p 2.20( 68.58%)d 0.01(  0.26%)
                                           -0.0000 -0.5529  0.0765 -0.1253 -0.0113
                                           -0.7184 -0.0755  0.3844  0.0213 -0.0110
                                            0.0064  0.0373  0.0309  0.0109
   183. (0.03910) BD*( 2) O   1 - C   2  
                ( 34.44%)   0.5869* O   1 s(  0.00%)p 1.00( 99.85%)d 0.00(  0.15%)
                                            0.0000  0.0047 -0.0001 -0.9880 -0.0086
                                            0.1486  0.0013 -0.0132 -0.0001  0.0327
                                           -0.0176  0.0031  0.0105 -0.0006
                ( 65.56%)  -0.8097* C   2 s(  0.00%)p 1.00( 99.63%)d 0.00(  0.36%)
                                           -0.0000  0.0053 -0.0010 -0.9845  0.0434
                                            0.1573 -0.0060 -0.0191 -0.0001 -0.0502
                                            0.0286 -0.0056 -0.0167  0.0008
   184. (0.06105) BD*( 1) C   2 - C   3  
                ( 52.28%)   0.7231* C   2 s( 39.08%)p 1.56( 60.87%)d 0.00(  0.05%)
                                            0.0004  0.6250  0.0148 -0.0963  0.0021
                                           -0.6707  0.0126 -0.3866 -0.0014  0.0040
                                            0.0023  0.0165 -0.0140 -0.0050
                ( 47.72%)  -0.6908* C   3 s( 24.38%)p 3.10( 75.57%)d 0.00(  0.06%)
                                            0.0002  0.4937  0.0037  0.1072  0.0025
                                            0.7754  0.0124  0.3779 -0.0026  0.0042
                                            0.0025  0.0175 -0.0148 -0.0048
   185. (0.07167) BD*( 1) C   2 - H  10  
                ( 42.20%)   0.6496* C   2 s( 29.89%)p 2.34( 70.06%)d 0.00(  0.05%)
                                            0.0003 -0.5462 -0.0245  0.0086 -0.0041
                                           -0.0289 -0.0228 -0.8361  0.0066  0.0013
                                            0.0008  0.0023 -0.0044 -0.0226
                ( 57.80%)  -0.7603* H  10 s( 99.90%)p 0.00(  0.10%)
                                           -0.9994  0.0160 -0.0003  0.0009  0.0310
   186. (0.01975) BD*( 1) C   3 - C   4  
                ( 49.12%)   0.7009* C   3 s( 27.02%)p 2.70( 72.94%)d 0.00(  0.04%)
                                           -0.0002 -0.5197 -0.0061  0.7484 -0.0057
                                            0.3399  0.0085 -0.2313  0.0148 -0.0090
                                            0.0119  0.0038 -0.0110  0.0068
                ( 50.88%)  -0.7133* C   4 s( 28.00%)p 2.57( 71.96%)d 0.00(  0.05%)
                                           -0.0005 -0.5291 -0.0030 -0.7404  0.0034
                                           -0.3411  0.0134  0.2342  0.0066 -0.0136
                                            0.0083  0.0038 -0.0107  0.0084
   187. (0.02230) BD*( 1) C   3 - C   8  
                ( 48.87%)   0.6991* C   3 s( 26.74%)p 2.74( 73.22%)d 0.00(  0.04%)
                                           -0.0002 -0.5170 -0.0059 -0.6540  0.0072
                                            0.5152  0.0052 -0.1967  0.0157  0.0136
                                           -0.0098  0.0057 -0.0061  0.0076
                ( 51.13%)  -0.7150* C   8 s( 27.93%)p 2.58( 72.03%)d 0.00(  0.04%)
                                           -0.0006 -0.5284  0.0026  0.6420  0.0015
                                           -0.5170  0.0113  0.2015  0.0074  0.0172
                                           -0.0061  0.0049 -0.0030  0.0090
   188. (0.02508) BD*( 1) C   3 - H  11  
                ( 37.83%)   0.6151* C   3 s( 21.87%)p 3.57( 78.09%)d 0.00(  0.04%)
                                           -0.0004  0.4675 -0.0102 -0.0045 -0.0001
                                            0.1293 -0.0049 -0.8741  0.0058 -0.0001
                                           -0.0002 -0.0072 -0.0010  0.0183
                ( 62.17%)  -0.7885* H  11 s( 99.91%)p 0.00(  0.09%)
                                            0.9995 -0.0082 -0.0002 -0.0057  0.0290
   189. (0.01336) BD*( 1) C   4 - C   5  
                ( 49.53%)   0.7038* C   4 s( 28.72%)p 2.48( 71.24%)d 0.00(  0.04%)
                                           -0.0003 -0.5358 -0.0091  0.6689  0.0027
                                           -0.4529  0.0052  0.2445  0.0018  0.0153
                                           -0.0081  0.0055 -0.0052  0.0077
                ( 50.47%)  -0.7104* C   5 s( 28.18%)p 2.55( 71.78%)d 0.00(  0.04%)
                                           -0.0003 -0.5308 -0.0091 -0.6759  0.0043
                                            0.4470  0.0028 -0.2471 -0.0004  0.0153
                                           -0.0088  0.0058 -0.0063  0.0077
   190. (0.01648) BD*( 1) C   4 - H  12  
                ( 38.67%)   0.6219* C   4 s( 21.81%)p 3.58( 78.15%)d 0.00(  0.04%)
                                           -0.0002  0.4670 -0.0021 -0.0603 -0.0013
                                           -0.8184 -0.0000 -0.3284  0.0127  0.0017
                                            0.0005  0.0124 -0.0158 -0.0057
                ( 61.33%)  -0.7831* H  12 s( 99.92%)p 0.00(  0.08%)
                                            0.9996 -0.0040  0.0020  0.0266  0.0099
   191. (0.01875) BD*( 1) C   4 - H  13  
                ( 39.05%)   0.6249* C   4 s( 21.46%)p 3.66( 78.50%)d 0.00(  0.05%)
                                            0.0002 -0.4632  0.0072  0.0114  0.0042
                                            0.0887  0.0164 -0.8813  0.0001 -0.0003
                                           -0.0004  0.0033  0.0005 -0.0211
                ( 60.95%)  -0.7807* H  13 s( 99.92%)p 0.00(  0.08%)
                                           -0.9996  0.0050 -0.0011 -0.0046  0.0282
   192. (0.01474) BD*( 1) C   5 - C   6  
                ( 49.60%)   0.7043* C   5 s( 28.53%)p 2.50( 71.42%)d 0.00(  0.04%)
                                           -0.0003 -0.5341 -0.0104  0.7343 -0.0012
                                            0.3479 -0.0023 -0.2323  0.0010 -0.0130
                                            0.0088  0.0043 -0.0098  0.0077
                ( 50.40%)  -0.7099* C   6 s( 28.42%)p 2.52( 71.53%)d 0.00(  0.04%)
                                           -0.0003 -0.5331 -0.0039 -0.7344  0.0006
                                           -0.3485 -0.0016  0.2335  0.0014 -0.0130
                                            0.0086  0.0043 -0.0102  0.0080
   193. (0.01780) BD*( 1) C   5 - H  14  
                ( 39.06%)   0.6250* C   5 s( 21.58%)p 3.63( 78.37%)d 0.00(  0.05%)
                                           -0.0002  0.4645 -0.0076  0.0167 -0.0006
                                            0.0894  0.0116 -0.8805  0.0028  0.0001
                                           -0.0012 -0.0035 -0.0003  0.0209
                ( 60.94%)  -0.7806* H  14 s( 99.92%)p 0.00(  0.08%)
                                            0.9996 -0.0044 -0.0003 -0.0042  0.0282
   194. (0.01786) BD*( 1) C   5 - H  15  
                ( 39.10%)   0.6253* C   5 s( 21.73%)p 3.60( 78.23%)d 0.00(  0.05%)
                                            0.0001 -0.4661  0.0084 -0.0552  0.0033
                                           -0.8187 -0.0030 -0.3299  0.0126 -0.0027
                                           -0.0011 -0.0129  0.0157  0.0059
                ( 60.90%)  -0.7804* H  15 s( 99.92%)p 0.00(  0.08%)
                                           -0.9996  0.0041  0.0006  0.0268  0.0088
   195. (0.00702) BD*( 1) C   6 - C   7  
                ( 49.50%)   0.7035* C   6 s( 28.10%)p 2.56( 71.85%)d 0.00(  0.04%)
                                           -0.0002 -0.5299 -0.0155  0.6757  0.0134
                                           -0.4474  0.0087  0.2479 -0.0057  0.0154
                                           -0.0085  0.0059 -0.0056  0.0075
                ( 50.50%)  -0.7107* C   7 s( 30.06%)p 2.33( 69.90%)d 0.00(  0.04%)
                                           -0.0004 -0.5482 -0.0049 -0.6624  0.0061
                                            0.4460  0.0112 -0.2472 -0.0069  0.0147
                                           -0.0081  0.0054 -0.0064  0.0076
   196. (0.01742) BD*( 1) C   6 - H  16  
                ( 39.31%)   0.6270* C   6 s( 21.74%)p 3.60( 78.21%)d 0.00(  0.05%)
                                            0.0001 -0.4662  0.0086  0.0162  0.0078
                                            0.0889  0.0106 -0.8796  0.0063  0.0001
                                            0.0003  0.0034  0.0006 -0.0211
                ( 60.69%)  -0.7790* H  16 s( 99.92%)p 0.00(  0.08%)
                                           -0.9996  0.0041 -0.0012 -0.0039  0.0281
   197. (0.01746) BD*( 1) C   6 - H  17  
                ( 39.32%)   0.6271* C   6 s( 21.74%)p 3.60( 78.21%)d 0.00(  0.05%)
                                           -0.0001  0.4662 -0.0085 -0.0550 -0.0071
                                           -0.8182  0.0010 -0.3307  0.0126  0.0017
                                            0.0008  0.0129 -0.0160 -0.0057
                ( 60.68%)  -0.7790* H  17 s( 99.92%)p 0.00(  0.08%)
                                            0.9996 -0.0041  0.0023  0.0266  0.0097
   198. (0.00891) BD*( 1) C   7 - H  18  
                ( 39.39%)   0.6276* C   7 s( 23.22%)p 3.30( 76.74%)d 0.00(  0.04%)
                                           -0.0000 -0.4819  0.0035 -0.0194  0.0156
                                           -0.8079 -0.0021 -0.3376  0.0050 -0.0015
                                           -0.0001 -0.0126  0.0153  0.0057
                ( 60.61%)  -0.7785* H  18 s( 99.92%)p 0.00(  0.08%)
                                           -0.9996  0.0019 -0.0008  0.0260  0.0104
   199. (0.00542) BD*( 1) C   7 - H  19  
                ( 39.15%)   0.6257* C   7 s( 23.48%)p 3.26( 76.48%)d 0.00(  0.04%)
                                            0.0000  0.4845  0.0030 -0.7480 -0.0009
                                           -0.3763  0.0112  0.2520 -0.0067  0.0135
                                           -0.0090 -0.0041  0.0093 -0.0073
                ( 60.85%)  -0.7800* H  19 s( 99.92%)p 0.00(  0.08%)
                                            0.9996 -0.0007  0.0245  0.0114 -0.0077
   200. (0.00894) BD*( 1) C   7 - H  20  
                ( 39.42%)   0.6278* C   7 s( 23.21%)p 3.31( 76.74%)d 0.00(  0.04%)
                                            0.0000  0.4818 -0.0034 -0.0209 -0.0153
                                            0.0774  0.0059 -0.8722  0.0012  0.0004
                                            0.0003 -0.0032 -0.0003  0.0205
                ( 60.58%)  -0.7783* H  20 s( 99.92%)p 0.00(  0.08%)
                                            0.9996 -0.0020  0.0021 -0.0029  0.0278
   201. (0.00742) BD*( 1) C   8 - C   9  
                ( 49.19%)   0.7013* C   8 s( 28.27%)p 2.54( 71.69%)d 0.00(  0.04%)
                                           -0.0002 -0.5315 -0.0149 -0.7473 -0.0149
                                           -0.2719  0.0167  0.2899 -0.0025 -0.0110
                                            0.0108  0.0042 -0.0113  0.0067
                ( 50.81%)  -0.7128* C   9 s( 29.77%)p 2.36( 70.19%)d 0.00(  0.04%)
                                           -0.0004 -0.5456 -0.0043  0.7398 -0.0044
                                            0.2638  0.0149 -0.2910 -0.0071 -0.0094
                                            0.0110  0.0037 -0.0124  0.0066
   202. (0.01579) BD*( 1) C   8 - H  21  
                ( 38.69%)   0.6220* C   8 s( 22.01%)p 3.54( 77.94%)d 0.00(  0.04%)
                                           -0.0002  0.4692 -0.0027 -0.1639  0.0088
                                           -0.8067  0.0010 -0.3188  0.0138  0.0071
                                            0.0027  0.0118 -0.0144 -0.0058
                ( 61.31%)  -0.7830* H  21 s( 99.92%)p 0.00(  0.08%)
                                            0.9996 -0.0036  0.0051  0.0265  0.0094
   203. (0.01789) BD*( 1) C   8 - H  22  
                ( 39.07%)   0.6251* C   8 s( 21.75%)p 3.60( 78.20%)d 0.00(  0.05%)
                                            0.0001 -0.4663  0.0076 -0.0400 -0.0059
                                            0.0845  0.0179 -0.8792  0.0035 -0.0001
                                           -0.0009  0.0028  0.0007 -0.0212
                ( 60.93%)  -0.7806* H  22 s( 99.92%)p 0.00(  0.08%)
                                           -0.9996  0.0046  0.0017 -0.0049  0.0283
   204. (0.00869) BD*( 1) C   9 - H  23  
                ( 39.15%)   0.6257* C   9 s( 23.46%)p 3.26( 76.49%)d 0.00(  0.04%)
                                           -0.0000 -0.4844  0.0040 -0.2032 -0.0172
                                           -0.7870  0.0019 -0.3224  0.0073 -0.0065
                                           -0.0031 -0.0120  0.0139  0.0060
                ( 60.85%)  -0.7801* H  23 s( 99.92%)p 0.00(  0.08%)
                                           -0.9996  0.0018  0.0086  0.0252  0.0089
   205. (0.00846) BD*( 1) C   9 - H  24  
                ( 39.20%)   0.6261* C   9 s( 23.25%)p 3.30( 76.71%)d 0.00(  0.04%)
                                            0.0000  0.4822 -0.0032 -0.0107  0.0167
                                            0.0636  0.0025 -0.8733 -0.0001 -0.0004
                                            0.0012 -0.0027 -0.0003  0.0203
                ( 60.80%)  -0.7798* H  24 s( 99.92%)p 0.00(  0.08%)
                                            0.9996 -0.0018 -0.0013 -0.0026  0.0280
   206. (0.00531) BD*( 1) C   9 - H  25  
                ( 39.02%)   0.6247* C   9 s( 23.48%)p 3.26( 76.48%)d 0.00(  0.04%)
                                           -0.0000 -0.4846 -0.0039 -0.6405 -0.0034
                                            0.5534 -0.0107 -0.2193  0.0066  0.0164
                                           -0.0070  0.0056 -0.0016  0.0078
                ( 60.98%)  -0.7809* H  25 s( 99.92%)p 0.00(  0.08%)
                                           -0.9996  0.0006  0.0214 -0.0171  0.0064


 NHO Directionality and "Bond Bending" (deviations from line of nuclear centers)

         [Thresholds for printing:  angular deviation  >  1.0 degree]
                                    hybrid p-character > 25.0%
                                    orbital occupancy  >  0.10e

                                Line of Centers        Hybrid 1              Hybrid 2
                                ---------------  -------------------   ------------------
                NBO               Theta   Phi    Theta   Phi    Dev    Theta   Phi    Dev
 ========================================================================================
     1. BD (   1) O   1 - C   2    62.2  260.7     --     --    --     116.7   80.2   1.1
     2. BD (   2) O   1 - C   2    62.2  260.7    90.8  171.4  89.7     91.2  170.9  89.6
     3. BD (   1) C   2 - C   3   116.3  262.0   120.3  261.9   4.0     64.7   82.1   1.0
     4. BD (   1) C   2 - H  10     3.1  244.5     3.6   95.0   6.4      --     --    --
     5. BD (   1) C   3 - C   4    73.9  204.2    75.2  205.1   1.6      --     --    --
     6. BD (   1) C   3 - C   8    76.4  322.0    77.7  321.2   1.6      --     --    --
     7. BD (   1) C   3 - H  11   170.3   90.3   171.8   92.1   1.5      --     --    --
    14. BD (   1) C   6 - C   7   107.1  146.3   106.5  147.5   1.3     72.4  325.1   1.2
    20. BD (   1) C   8 - C   9   110.2   19.7   109.7   18.5   1.2     69.2  200.8   1.1
    21. BD (   1) C   8 - H  21   111.0  257.7   110.4  259.1   1.4      --     --    --
    22. BD (   1) C   8 - H  22     6.2  289.9     7.3  294.1   1.2      --     --    --
    35. LP (   1) O   1             --     --    117.6   80.7   --       --     --    --
    36. LP (   2) O   1             --     --    152.0  262.9   --       --     --    --


 Second Order Perturbation Theory Analysis of Fock Matrix in NBO Basis

     Threshold for printing:   0.50 kcal/mol
                                                                              E(2)  E(j)-E(i) F(i,j)
         Donor NBO (i)                     Acceptor NBO (j)                 kcal/mol   a.u.    a.u. 
 ===================================================================================================

 within unit  1
   1. BD (   1) O   1 - C   2        / 46. RY*(   1) C   2                    1.89    1.59    0.049
   1. BD (   1) O   1 - C   2        / 55. RY*(   1) C   3                    0.81    2.06    0.036
   1. BD (   1) O   1 - C   2        /184. BD*(   1) C   2 - C   3            0.99    1.49    0.035
   2. BD (   2) O   1 - C   2        /186. BD*(   1) C   3 - C   4            1.44    0.78    0.030
   2. BD (   2) O   1 - C   2        /187. BD*(   1) C   3 - C   8            1.64    0.77    0.032
   3. BD (   1) C   2 - C   3        / 37. RY*(   1) O   1                    1.91    1.80    0.053
   3. BD (   1) C   2 - C   3        / 64. RY*(   1) C   4                    1.33    1.61    0.041
   3. BD (   1) C   2 - C   3        /100. RY*(   1) C   8                    1.32    1.57    0.041
   3. BD (   1) C   2 - C   3        /182. BD*(   1) O   1 - C   2            0.95    1.25    0.031
   3. BD (   1) C   2 - C   3        /186. BD*(   1) C   3 - C   4            1.37    1.02    0.033
   3. BD (   1) C   2 - C   3        /187. BD*(   1) C   3 - C   8            1.29    1.01    0.032
   3. BD (   1) C   2 - C   3        /190. BD*(   1) C   4 - H  12            1.97    1.07    0.041
   3. BD (   1) C   2 - C   3        /202. BD*(   1) C   8 - H  21            1.95    1.07    0.041
   4. BD (   1) C   2 - H  10        / 37. RY*(   1) O   1                    1.36    1.70    0.043
   4. BD (   1) C   2 - H  10        / 55. RY*(   1) C   3                    1.27    1.49    0.039
   4. BD (   1) C   2 - H  10        /188. BD*(   1) C   3 - H  11            2.41    0.97    0.043
   5. BD (   1) C   3 - C   4        / 48. RY*(   3) C   2                    0.75    1.48    0.030
   5. BD (   1) C   3 - C   4        / 75. RY*(   3) C   5                    0.56    1.53    0.026
   5. BD (   1) C   3 - C   4        /101. RY*(   2) C   8                    1.20    1.44    0.037
   5. BD (   1) C   3 - C   4        /182. BD*(   1) O   1 - C   2            1.67    1.21    0.040
   5. BD (   1) C   3 - C   4        /183. BD*(   2) O   1 - C   2            2.53    0.61    0.035
   5. BD (   1) C   3 - C   4        /184. BD*(   1) C   2 - C   3            0.87    0.99    0.026
   5. BD (   1) C   3 - C   4        /187. BD*(   1) C   3 - C   8            1.41    0.97    0.033
   5. BD (   1) C   3 - C   4        /188. BD*(   1) C   3 - H  11            0.80    1.04    0.026
   5. BD (   1) C   3 - C   4        /189. BD*(   1) C   4 - C   5            1.14    1.00    0.030
   5. BD (   1) C   3 - C   4        /190. BD*(   1) C   4 - H  12            0.62    1.03    0.023
   5. BD (   1) C   3 - C   4        /191. BD*(   1) C   4 - H  13            0.53    1.02    0.021
   5. BD (   1) C   3 - C   4        /192. BD*(   1) C   5 - C   6            1.90    1.00    0.039
   5. BD (   1) C   3 - C   4        /201. BD*(   1) C   8 - C   9            2.19    0.99    0.042
   6. BD (   1) C   3 - C   8        / 48. RY*(   3) C   2                    0.93    1.47    0.033
   6. BD (   1) C   3 - C   8        / 65. RY*(   2) C   4                    1.11    1.40    0.036
   6. BD (   1) C   3 - C   8        /109. RY*(   1) C   9                    1.03    1.39    0.034
   6. BD (   1) C   3 - C   8        /182. BD*(   1) O   1 - C   2            1.41    1.21    0.037
   6. BD (   1) C   3 - C   8        /183. BD*(   2) O   1 - C   2            3.14    0.61    0.039
   6. BD (   1) C   3 - C   8        /184. BD*(   1) C   2 - C   3            0.87    0.99    0.026
   6. BD (   1) C   3 - C   8        /186. BD*(   1) C   3 - C   4            1.48    0.98    0.034
   6. BD (   1) C   3 - C   8        /188. BD*(   1) C   3 - H  11            0.76    1.04    0.025
   6. BD (   1) C   3 - C   8        /189. BD*(   1) C   4 - C   5            2.20    1.00    0.042
   6. BD (   1) C   3 - C   8        /201. BD*(   1) C   8 - C   9            0.89    0.99    0.027
   6. BD (   1) C   3 - C   8        /202. BD*(   1) C   8 - H  21            0.57    1.03    0.022
   6. BD (   1) C   3 - C   8        /206. BD*(   1) C   9 - H  25            1.55    1.04    0.036
   7. BD (   1) C   3 - H  11        /182. BD*(   1) O   1 - C   2            0.68    1.10    0.025
   7. BD (   1) C   3 - H  11        /185. BD*(   1) C   2 - H  10            3.49    0.87    0.050
   7. BD (   1) C   3 - H  11        /186. BD*(   1) C   3 - C   4            0.59    0.87    0.020
   7. BD (   1) C   3 - H  11        /187. BD*(   1) C   3 - C   8            0.54    0.86    0.019
   7. BD (   1) C   3 - H  11        /191. BD*(   1) C   4 - H  13            3.03    0.91    0.047
   7. BD (   1) C   3 - H  11        /203. BD*(   1) C   8 - H  22            2.94    0.92    0.047
   8. BD (   1) C   4 - C   5        / 55. RY*(   1) C   3                    1.19    1.56    0.039
   8. BD (   1) C   4 - C   5        / 82. RY*(   1) C   6                    1.09    1.45    0.036
   8. BD (   1) C   4 - C   5        /186. BD*(   1) C   3 - C   4            1.34    0.98    0.032
   8. BD (   1) C   4 - C   5        /187. BD*(   1) C   3 - C   8            2.07    0.98    0.040
   8. BD (   1) C   4 - C   5        /190. BD*(   1) C   4 - H  12            0.76    1.03    0.025
   8. BD (   1) C   4 - C   5        /191. BD*(   1) C   4 - H  13            0.64    1.02    0.023
   8. BD (   1) C   4 - C   5        /192. BD*(   1) C   5 - C   6            1.17    1.00    0.031
   8. BD (   1) C   4 - C   5        /193. BD*(   1) C   5 - H  14            0.59    1.04    0.022
   8. BD (   1) C   4 - C   5        /194. BD*(   1) C   5 - H  15            0.62    1.04    0.023
   8. BD (   1) C   4 - C   5        /195. BD*(   1) C   6 - C   7            2.08    1.00    0.041
   9. BD (   1) C   4 - H  12        / 74. RY*(   2) C   5                    0.55    1.48    0.026
   9. BD (   1) C   4 - H  12        /184. BD*(   1) C   2 - C   3            3.37    0.88    0.049
   9. BD (   1) C   4 - H  12        /194. BD*(   1) C   5 - H  15            3.21    0.93    0.049
  10. BD (   1) C   4 - H  13        / 57. RY*(   3) C   3                    0.56    1.41    0.025
  10. BD (   1) C   4 - H  13        /188. BD*(   1) C   3 - H  11            3.24    0.93    0.049
  10. BD (   1) C   4 - H  13        /193. BD*(   1) C   5 - H  14            3.08    0.93    0.048
  11. BD (   1) C   5 - C   6        / 66. RY*(   3) C   4                    1.14    1.50    0.037
  11. BD (   1) C   5 - C   6        / 91. RY*(   1) C   7                    1.19    1.40    0.037
  11. BD (   1) C   5 - C   6        /186. BD*(   1) C   3 - C   4            2.34    0.98    0.043
  11. BD (   1) C   5 - C   6        /189. BD*(   1) C   4 - C   5            1.31    0.99    0.032
  11. BD (   1) C   5 - C   6        /193. BD*(   1) C   5 - H  14            0.62    1.03    0.023
  11. BD (   1) C   5 - C   6        /194. BD*(   1) C   5 - H  15            0.64    1.03    0.023
  11. BD (   1) C   5 - C   6        /195. BD*(   1) C   6 - C   7            0.95    1.00    0.028
  11. BD (   1) C   5 - C   6        /196. BD*(   1) C   6 - H  16            0.55    1.03    0.021
  11. BD (   1) C   5 - C   6        /197. BD*(   1) C   6 - H  17            0.55    1.03    0.021
  11. BD (   1) C   5 - C   6        /199. BD*(   1) C   7 - H  19            1.69    1.04    0.038
  12. BD (   1) C   5 - H  14        / 83. RY*(   2) C   6                    0.52    1.47    0.025
  12. BD (   1) C   5 - H  14        /191. BD*(   1) C   4 - H  13            3.34    0.90    0.049
  12. BD (   1) C   5 - H  14        /196. BD*(   1) C   6 - H  16            3.13    0.92    0.048
  13. BD (   1) C   5 - H  15        / 64. RY*(   1) C   4                    0.51    1.45    0.024
  13. BD (   1) C   5 - H  15        /190. BD*(   1) C   4 - H  12            3.20    0.92    0.048
  13. BD (   1) C   5 - H  15        /197. BD*(   1) C   6 - H  17            3.12    0.92    0.048
  14. BD (   1) C   6 - C   7        / 75. RY*(   3) C   5                    0.69    1.53    0.029
  14. BD (   1) C   6 - C   7        /189. BD*(   1) C   4 - C   5            2.32    1.00    0.043
  14. BD (   1) C   6 - C   7        /192. BD*(   1) C   5 - C   6            1.15    1.00    0.030
  14. BD (   1) C   6 - C   7        /196. BD*(   1) C   6 - H  16            0.58    1.04    0.022
  14. BD (   1) C   6 - C   7        /197. BD*(   1) C   6 - H  17            0.59    1.04    0.022
  14. BD (   1) C   6 - C   7        /199. BD*(   1) C   7 - H  19            0.59    1.04    0.022
  15. BD (   1) C   6 - H  16        / 74. RY*(   2) C   5                    0.59    1.47    0.026
  15. BD (   1) C   6 - H  16        / 92. RY*(   2) C   7                    0.50    1.46    0.024
  15. BD (   1) C   6 - H  16        /193. BD*(   1) C   5 - H  14            3.32    0.92    0.049
  15. BD (   1) C   6 - H  16        /200. BD*(   1) C   7 - H  20            3.21    0.92    0.049
  16. BD (   1) C   6 - H  17        / 92. RY*(   2) C   7                    0.50    1.46    0.024
  16. BD (   1) C   6 - H  17        /194. BD*(   1) C   5 - H  15            3.29    0.92    0.049
  16. BD (   1) C   6 - H  17        /198. BD*(   1) C   7 - H  18            3.20    0.92    0.049
  17. BD (   1) C   7 - H  18        /197. BD*(   1) C   6 - H  17            3.16    0.93    0.048
  18. BD (   1) C   7 - H  19        /192. BD*(   1) C   5 - C   6            3.40    0.89    0.049
  19. BD (   1) C   7 - H  20        /196. BD*(   1) C   6 - H  16            3.15    0.93    0.048
  20. BD (   1) C   8 - C   9        / 55. RY*(   1) C   3                    1.16    1.57    0.038
  20. BD (   1) C   8 - C   9        /186. BD*(   1) C   3 - C   4            2.14    0.99    0.041
  20. BD (   1) C   8 - C   9        /187. BD*(   1) C   3 - C   8            1.22    0.98    0.031
  20. BD (   1) C   8 - C   9        /202. BD*(   1) C   8 - H  21            0.70    1.04    0.024
  20. BD (   1) C   8 - C   9        /203. BD*(   1) C   8 - H  22            0.60    1.04    0.022
  20. BD (   1) C   8 - C   9        /206. BD*(   1) C   9 - H  25            0.60    1.05    0.022
  21. BD (   1) C   8 - H  21        /110. RY*(   2) C   9                    0.55    1.43    0.025
  21. BD (   1) C   8 - H  21        /184. BD*(   1) C   2 - C   3            3.37    0.88    0.049
  21. BD (   1) C   8 - H  21        /204. BD*(   1) C   9 - H  23            3.20    0.93    0.049
  22. BD (   1) C   8 - H  22        /110. RY*(   2) C   9                    0.53    1.43    0.025
  22. BD (   1) C   8 - H  22        /188. BD*(   1) C   3 - H  11            3.26    0.93    0.049
  22. BD (   1) C   8 - H  22        /205. BD*(   1) C   9 - H  24            3.07    0.93    0.048
  23. BD (   1) C   9 - H  23        /202. BD*(   1) C   8 - H  21            3.10    0.93    0.048
  24. BD (   1) C   9 - H  24        /203. BD*(   1) C   8 - H  22            3.25    0.92    0.049
  25. BD (   1) C   9 - H  25        /187. BD*(   1) C   3 - C   8            3.69    0.87    0.051
  26. CR (   1) O   1                / 46. RY*(   1) C   2                    7.13   19.38    0.333
  26. CR (   1) O   1                /184. BD*(   1) C   2 - C   3            0.52   19.28    0.091
  27. CR (   1) C   2                / 57. RY*(   3) C   3                    0.79   11.09    0.084
  27. CR (   1) C   2                /118. RY*(   1) H  10                    0.51   10.51    0.065
  28. CR (   1) C   3                / 50. RY*(   5) C   2                    0.65   11.29    0.077
  28. CR (   1) C   3                /103. RY*(   4) C   8                    0.64   11.10    0.075
  28. CR (   1) C   3                /122. RY*(   1) H  11                    0.69   10.45    0.076
  29. CR (   1) C   4                / 56. RY*(   2) C   3                    0.61   10.93    0.073
  29. CR (   1) C   4                / 73. RY*(   1) C   5                    0.59   10.88    0.071
  29. CR (   1) C   4                / 76. RY*(   4) C   5                    0.70   10.80    0.078
  29. CR (   1) C   4                /126. RY*(   1) H  12                    0.60   10.48    0.071
  29. CR (   1) C   4                /130. RY*(   1) H  13                    0.60   10.47    0.071
  30. CR (   1) C   5                / 65. RY*(   2) C   4                    0.80   10.87    0.083
  30. CR (   1) C   5                / 85. RY*(   4) C   6                    0.74   10.87    0.080
  30. CR (   1) C   5                /134. RY*(   1) H  14                    0.61   10.47    0.071
  30. CR (   1) C   5                /138. RY*(   1) H  15                    0.64   10.50    0.073
  31. CR (   1) C   6                / 73. RY*(   1) C   5                    0.76   10.88    0.081
  31. CR (   1) C   6                / 93. RY*(   3) C   7                    1.25   10.61    0.103
  31. CR (   1) C   6                /142. RY*(   1) H  16                    0.59   10.46    0.070
  31. CR (   1) C   6                /146. RY*(   1) H  17                    0.59   10.46    0.070
  32. CR (   1) C   7                /150. RY*(   1) H  18                    0.63   10.49    0.073
  32. CR (   1) C   7                /154. RY*(   1) H  19                    0.63   10.49    0.072
  32. CR (   1) C   7                /158. RY*(   1) H  20                    0.63   10.48    0.073
  33. CR (   1) C   8                / 56. RY*(   2) C   3                    0.75   10.93    0.081
  33. CR (   1) C   8                /111. RY*(   3) C   9                    1.22   10.67    0.102
  33. CR (   1) C   8                /162. RY*(   1) H  21                    0.60   10.47    0.071
  33. CR (   1) C   8                /166. RY*(   1) H  22                    0.60   10.46    0.071
  34. CR (   1) C   9                /101. RY*(   2) C   8                    0.54   10.92    0.069
  34. CR (   1) C   9                /102. RY*(   3) C   8                    0.57   11.13    0.071
  34. CR (   1) C   9                /170. RY*(   1) H  23                    0.68   10.51    0.076
  34. CR (   1) C   9                /174. RY*(   1) H  24                    0.65   10.49    0.074
  34. CR (   1) C   9                /178. RY*(   1) H  25                    0.64   10.49    0.073
  35. LP (   1) O   1                / 46. RY*(   1) C   2                   13.38    1.16    0.111
  35. LP (   1) O   1                /184. BD*(   1) C   2 - C   3            1.65    1.06    0.038
  35. LP (   1) O   1                /185. BD*(   1) C   2 - H  10            1.01    1.05    0.030
  36. LP (   2) O   1                / 47. RY*(   2) C   2                    2.74    1.85    0.065
  36. LP (   2) O   1                / 49. RY*(   4) C   2                    1.54    1.60    0.046
  36. LP (   2) O   1                / 50. RY*(   5) C   2                    1.08    1.49    0.037
  36. LP (   2) O   1                /184. BD*(   1) C   2 - C   3           18.01    0.67    0.099
  36. LP (   2) O   1                /185. BD*(   1) C   2 - H  10           23.90    0.66    0.113


 Natural Bond Orbitals (Summary):

                                                            Principal Delocalizations
           NBO                        Occupancy    Energy   (geminal,vicinal,remote)
 ====================================================================================
 Molecular unit  1  (C8H16O)
     1. BD (   1) O   1 - C   2          1.99665    -1.08794  46(g),184(g),55(v)
     2. BD (   2) O   1 - C   2          1.99068    -0.38621  187(v),186(v)
     3. BD (   1) C   2 - C   3          1.97720    -0.63015  190(v),202(v),37(v),186(g)
                                                    64(v),100(v),187(g),182(g)
     4. BD (   1) C   2 - H  10          1.98757    -0.52454  188(v),37(v),55(v)
     5. BD (   1) C   3 - C   4          1.96135    -0.59217  183(v),201(v),192(v),182(v)
                                                    187(g),101(v),189(g),184(g)
                                                    188(g),48(v),190(g),75(v)
                                                    191(g)
     6. BD (   1) C   3 - C   8          1.96003    -0.59069  183(v),189(v),206(v),186(g)
                                                    182(v),65(v),109(v),48(v)
                                                    201(g),184(g),188(g),202(g)
     7. BD (   1) C   3 - H  11          1.96667    -0.48028  185(v),191(v),203(v),182(v)
                                                    186(g),187(g)
     8. BD (   1) C   4 - C   5          1.97997    -0.59348  195(v),187(v),186(g),55(v)
                                                    192(g),82(v),190(g),191(g)
                                                    194(g),193(g)
     9. BD (   1) C   4 - H  12          1.97657    -0.48152  184(v),194(v),74(v)
    10. BD (   1) C   4 - H  13          1.97761    -0.48264  188(v),193(v),57(v)
    11. BD (   1) C   5 - C   6          1.98022    -0.58809  186(v),199(v),189(g),91(v)
                                                    66(v),195(g),194(g),193(g)
                                                    196(g),197(g)
    12. BD (   1) C   5 - H  14          1.97680    -0.47378  191(v),196(v),83(v)
    13. BD (   1) C   5 - H  15          1.97567    -0.47561  190(v),197(v),64(v)
    14. BD (   1) C   6 - C   7          1.98777    -0.59141  189(v),192(g),75(v),199(g)
                                                    197(g),196(g)
    15. BD (   1) C   6 - H  16          1.97745    -0.47320  193(v),200(v),74(v),92(v)
    16. BD (   1) C   6 - H  17          1.97732    -0.47316  194(v),198(v),92(v)
    17. BD (   1) C   7 - H  18          1.98890    -0.48059  197(v)
    18. BD (   1) C   7 - H  19          1.98853    -0.48131  192(v)
    19. BD (   1) C   7 - H  20          1.98892    -0.48071  196(v)
    20. BD (   1) C   8 - C   9          1.98807    -0.59983  186(v),187(g),55(v),202(g)
                                                    206(g),203(g)
    21. BD (   1) C   8 - H  21          1.97616    -0.48270  184(v),204(v),110(v)
    22. BD (   1) C   8 - H  22          1.97792    -0.48424  188(v),205(v),110(v)
    23. BD (   1) C   9 - H  23          1.98778    -0.48639  202(v)
    24. BD (   1) C   9 - H  24          1.98840    -0.48474  203(v)
    25. BD (   1) C   9 - H  25          1.98756    -0.48592  187(v)
    26. CR (   1) O   1                  1.99972   -18.88284  46(v),184(v)
    27. CR (   1) C   2                  1.99931   -10.15970  57(v),118(v)
    28. CR (   1) C   3                  1.99895   -10.06935  122(v),50(v),103(v)
    29. CR (   1) C   4                  1.99911   -10.06858  76(v),56(v),130(v),126(v)
                                                    73(v)
    30. CR (   1) C   5                  1.99912   -10.06103  65(v),85(v),138(v),134(v)
    31. CR (   1) C   6                  1.99914   -10.06382  93(v),73(v),146(v),142(v)
    32. CR (   1) C   7                  1.99925   -10.06357  150(v),158(v),154(v)
    33. CR (   1) C   8                  1.99912   -10.07468  111(v),56(v),166(v),162(v)
    34. CR (   1) C   9                  1.99925   -10.06797  170(v),174(v),178(v),102(v)
                                                    101(v)
    35. LP (   1) O   1                  1.97984    -0.65887  46(v),184(v),185(v)
    36. LP (   2) O   1                  1.88237    -0.26708  185(v),184(v),47(v),49(v)
                                                    50(v)
    37. RY*(   1) O   1                  0.00373     1.17395   
    38. RY*(   2) O   1                  0.00017     1.43972   
    39. RY*(   3) O   1                  0.00010     1.09627   
    40. RY*(   4) O   1                  0.00005     1.53372   
    41. RY*(   5) O   1                  0.00000     2.79920   
    42. RY*(   6) O   1                  0.00000     2.69479   
    43. RY*(   7) O   1                  0.00001     2.75451   
    44. RY*(   8) O   1                  0.00000     2.92676   
    45. RY*(   9) O   1                  0.00000     2.80176   
    46. RY*(   1) C   2                  0.01538     0.50197   
    47. RY*(   2) C   2                  0.00709     1.58735   
    48. RY*(   3) C   2                  0.00351     0.88410   
    49. RY*(   4) C   2                  0.00240     1.33495   
    50. RY*(   5) C   2                  0.00077     1.22222   
    51. RY*(   6) C   2                  0.00017     2.01074   
    52. RY*(   7) C   2                  0.00017     1.71053   
    53. RY*(   8) C   2                  0.00002     2.17680   
    54. RY*(   9) C   2                  0.00001     1.89662   
    55. RY*(   1) C   3                  0.00699     0.96834   
    56. RY*(   2) C   3                  0.00315     0.85698   
    57. RY*(   3) C   3                  0.00242     0.93143   
    58. RY*(   4) C   3                  0.00074     1.08730   
    59. RY*(   5) C   3                  0.00046     2.03146   
    60. RY*(   6) C   3                  0.00041     1.94657   
    61. RY*(   7) C   3                  0.00013     2.02216   
    62. RY*(   8) C   3                  0.00013     2.12959   
    63. RY*(   9) C   3                  0.00007     2.30641   
    64. RY*(   1) C   4                  0.00469     0.97930   
    65. RY*(   2) C   4                  0.00335     0.80626   
    66. RY*(   3) C   4                  0.00319     0.91268   
    67. RY*(   4) C   4                  0.00069     1.05709   
    68. RY*(   5) C   4                  0.00027     1.88277   
    69. RY*(   6) C   4                  0.00013     2.02951   
    70. RY*(   7) C   4                  0.00007     2.19338   
    71. RY*(   8) C   4                  0.00002     2.26120   
    72. RY*(   9) C   4                  0.00002     2.20163   
    73. RY*(   1) C   5                  0.00359     0.81176   
    74. RY*(   2) C   5                  0.00334     0.99880   
    75. RY*(   3) C   5                  0.00316     0.93611   
    76. RY*(   4) C   5                  0.00042     0.73070   
    77. RY*(   5) C   5                  0.00035     2.04274   
    78. RY*(   6) C   5                  0.00015     2.10894   
    79. RY*(   7) C   5                  0.00008     2.20783   
    80. RY*(   8) C   5                  0.00001     2.20345   
    81. RY*(   9) C   5                  0.00000     2.22776   
    82. RY*(   1) C   6                  0.00333     0.86132   
    83. RY*(   2) C   6                  0.00305     0.99792   
    84. RY*(   3) C   6                  0.00104     1.00299   
    85. RY*(   4) C   6                  0.00034     0.80814   
    86. RY*(   5) C   6                  0.00034     2.03758   
    87. RY*(   6) C   6                  0.00013     1.79897   
    88. RY*(   7) C   6                  0.00008     2.14097   
    89. RY*(   8) C   6                  0.00000     2.19763   
    90. RY*(   9) C   6                  0.00000     2.21127   
    91. RY*(   1) C   7                  0.00316     0.81231   
    92. RY*(   2) C   7                  0.00151     0.99077   
    93. RY*(   3) C   7                  0.00038     0.54293   
    94. RY*(   4) C   7                  0.00013     1.12902   
    95. RY*(   5) C   7                  0.00002     2.29722   
    96. RY*(   6) C   7                  0.00000     1.90758   
    97. RY*(   7) C   7                  0.00000     2.10525   
    98. RY*(   8) C   7                  0.00000     1.89500   
    99. RY*(   9) C   7                  0.00000     2.27138   
   100. RY*(   1) C   8                  0.00412     0.94317   
   101. RY*(   2) C   8                  0.00338     0.84986   
   102. RY*(   3) C   8                  0.00103     1.06480   
   103. RY*(   4) C   8                  0.00063     1.03384   
   104. RY*(   5) C   8                  0.00026     1.84014   
   105. RY*(   6) C   8                  0.00016     1.85153   
   106. RY*(   7) C   8                  0.00008     2.10301   
   107. RY*(   8) C   8                  0.00002     2.22138   
   108. RY*(   9) C   8                  0.00001     2.16940   
   109. RY*(   1) C   9                  0.00325     0.79833   
   110. RY*(   2) C   9                  0.00159     0.95025   
   111. RY*(   3) C   9                  0.00046     0.59699   
   112. RY*(   4) C   9                  0.00016     1.16955   
   113. RY*(   5) C   9                  0.00001     1.96622   
   114. RY*(   6) C   9                  0.00001     1.99447   
   115. RY*(   7) C   9                  0.00001     2.13114   
   116. RY*(   8) C   9                  0.00000     2.10486   
   117. RY*(   9) C   9                  0.00000     2.23924   
   118. RY*(   1) H  10                  0.00537     0.35351   
   119. RY*(   2) H  10                  0.00008     2.20359   
   120. RY*(   3) H  10                  0.00006     1.97466   
   121. RY*(   4) H  10                  0.00003     1.65952   
   122. RY*(   1) H  11                  0.00546     0.38560   
   123. RY*(   2) H  11                  0.00014     1.85163   
   124. RY*(   3) H  11                  0.00007     1.87464   
   125. RY*(   4) H  11                  0.00004     2.36037   
   126. RY*(   1) H  12                  0.00268     0.40770   
   127. RY*(   2) H  12                  0.00020     1.84793   
   128. RY*(   3) H  12                  0.00011     1.86601   
   129. RY*(   4) H  12                  0.00004     2.33312   
   130. RY*(   1) H  13                  0.00318     0.40355   
   131. RY*(   2) H  13                  0.00020     1.85957   
   132. RY*(   3) H  13                  0.00012     1.87267   
   133. RY*(   4) H  13                  0.00004     2.32846   
   134. RY*(   1) H  14                  0.00289     0.40591   
   135. RY*(   2) H  14                  0.00019     1.83304   
   136. RY*(   3) H  14                  0.00012     1.87123   
   137. RY*(   4) H  14                  0.00004     2.33559   
   138. RY*(   1) H  15                  0.00265     0.43793   
   139. RY*(   2) H  15                  0.00019     1.83909   
   140. RY*(   3) H  15                  0.00013     1.87235   
   141. RY*(   4) H  15                  0.00004     2.33795   
   142. RY*(   1) H  16                  0.00276     0.39440   
   143. RY*(   2) H  16                  0.00018     1.81677   
   144. RY*(   3) H  16                  0.00013     1.81446   
   145. RY*(   4) H  16                  0.00004     2.32473   
   146. RY*(   1) H  17                  0.00278     0.39435   
   147. RY*(   2) H  17                  0.00019     1.81681   
   148. RY*(   3) H  17                  0.00013     1.81411   
   149. RY*(   4) H  17                  0.00004     2.32641   
   150. RY*(   1) H  18                  0.00175     0.42261   
   151. RY*(   2) H  18                  0.00021     1.79231   
   152. RY*(   3) H  18                  0.00013     1.78256   
   153. RY*(   4) H  18                  0.00003     2.26628   
   154. RY*(   1) H  19                  0.00140     0.42405   
   155. RY*(   2) H  19                  0.00020     1.78420   
   156. RY*(   3) H  19                  0.00013     1.78964   
   157. RY*(   4) H  19                  0.00003     2.24935   
   158. RY*(   1) H  20                  0.00176     0.41961   
   159. RY*(   2) H  20                  0.00021     1.79235   
   160. RY*(   3) H  20                  0.00013     1.78150   
   161. RY*(   4) H  20                  0.00003     2.26553   
   162. RY*(   1) H  21                  0.00252     0.39478   
   163. RY*(   2) H  21                  0.00020     1.82562   
   164. RY*(   3) H  21                  0.00012     1.81319   
   165. RY*(   4) H  21                  0.00004     2.32284   
   166. RY*(   1) H  22                  0.00306     0.38841   
   167. RY*(   2) H  22                  0.00020     1.84651   
   168. RY*(   3) H  22                  0.00012     1.81843   
   169. RY*(   4) H  22                  0.00004     2.32068   
   170. RY*(   1) H  23                  0.00160     0.43711   
   171. RY*(   2) H  23                  0.00021     1.80294   
   172. RY*(   3) H  23                  0.00014     1.78617   
   173. RY*(   4) H  23                  0.00004     2.27892   
   174. RY*(   1) H  24                  0.00172     0.41865   
   175. RY*(   2) H  24                  0.00020     1.79634   
   176. RY*(   3) H  24                  0.00013     1.79482   
   177. RY*(   4) H  24                  0.00003     2.25789   
   178. RY*(   1) H  25                  0.00133     0.42519   
   179. RY*(   2) H  25                  0.00020     1.78503   
   180. RY*(   3) H  25                  0.00013     1.78482   
   181. RY*(   4) H  25                  0.00003     2.24465   
   182. BD*(   1) O   1 - C   2          0.00760     0.61992   
   183. BD*(   2) O   1 - C   2          0.03910     0.01740   
   184. BD*(   1) C   2 - C   3          0.06105     0.39932   
   185. BD*(   1) C   2 - H  10          0.07167     0.39190   
   186. BD*(   1) C   3 - C   4          0.01975     0.39003   
   187. BD*(   1) C   3 - C   8          0.02230     0.38231   
   188. BD*(   1) C   3 - H  11          0.02508     0.44806   
   189. BD*(   1) C   4 - C   5          0.01336     0.40653   
   190. BD*(   1) C   4 - H  12          0.01648     0.43952   
   191. BD*(   1) C   4 - H  13          0.01875     0.43107   
   192. BD*(   1) C   5 - C   6          0.01474     0.40794   
   193. BD*(   1) C   5 - H  14          0.01780     0.44302   
   194. BD*(   1) C   5 - H  15          0.01786     0.44457   
   195. BD*(   1) C   6 - C   7          0.00702     0.40749   
   196. BD*(   1) C   6 - H  16          0.01742     0.44656   
   197. BD*(   1) C   6 - H  17          0.01746     0.44654   
   198. BD*(   1) C   7 - H  18          0.00891     0.44686   
   199. BD*(   1) C   7 - H  19          0.00542     0.45275   
   200. BD*(   1) C   7 - H  20          0.00894     0.44643   
   201. BD*(   1) C   8 - C   9          0.00742     0.39866   
   202. BD*(   1) C   8 - H  21          0.01579     0.44412   
   203. BD*(   1) C   8 - H  22          0.01789     0.43570   
   204. BD*(   1) C   9 - H  23          0.00869     0.44733   
   205. BD*(   1) C   9 - H  24          0.00846     0.44427   
   206. BD*(   1) C   9 - H  25          0.00531     0.44860   
       -------------------------------
              Total Lewis   71.37697  ( 99.1347%)
        Valence non-Lewis    0.47427  (  0.6587%)
        Rydberg non-Lewis    0.14876  (  0.2066%)
       -------------------------------
            Total unit  1   72.00000  (100.0000%)
           Charge unit  1    0.00000
 Unable to Open any file for archive entry.
 1\1\GINC-COMPUTE-0-2\SP\RB3LYP\def2SVP\C8H16O1\ZAHRT2\08-Jan-2021\0\\#
  b3lyp/def2svp geom=NewRedundant pop=NBO\\89\\0,1\O,0,-1.524615589,2.3
 341221588,-0.7398441782\C,0,-1.3543823836,1.1521321447,-0.896556204\C,
 0,-1.1882535629,0.1252015977,0.2031137561\C,0,0.1597688449,-0.59600842
 21,0.0374242647\C,0,1.3797389562,0.3128511762,0.1919363927\C,0,2.71055
 75207,-0.4251529514,0.0394046094\C,0,3.9270942822,0.4850089612,0.19897
 49425\C,0,-2.372011604,-0.8602354123,0.16309269\C,0,-3.7247419706,-0.2
 171213476,0.4653865218\H,0,-1.3127879146,0.7091633692,-1.9324752008\H,
 0,-1.2012346873,0.6777746663,1.1579744955\H,0,0.210834295,-1.412937524
 1,0.777985397\H,0,0.1861837669,-1.0881432218,-0.9528738938\H,0,1.34271
 31804,0.8050599397,1.1807027859\H,0,1.3323787555,1.1330191168,-0.54726
 55681\H,0,2.7409720538,-0.9160376805,-0.9502044273\H,0,2.7580829822,-1
 .2431384039,0.7809889757\H,0,3.9212998739,1.2926939612,-0.551678298\H,
 0,4.8696948423,-0.0726402739,0.0826965079\H,0,3.9406483525,0.96133052,
 1.1933729208\H,0,-2.1691089055,-1.6671580766,0.8874588857\H,0,-2.39765
 62908,-1.3476833972,-0.8288510792\H,0,-3.9716522481,0.575340216,-0.259
 1229466\H,0,-3.7287854099,0.2448150569,1.4659306157\H,0,-4.5347371402,
 -0.9622561734,0.4348952088\\Version=ES64L-G16RevC.01\State=1-A\HF=-389
 .4287331\RMSD=5.453e-09\Dipole=0.1807646,-1.0173759,0.1215391\Quadrupo
 le=1.81521,-3.8343684,2.0191585,2.8688609,-0.4116512,1.0173178\PG=C01 
 [X(C8H16O1)]\\@
 The archive entry for this job was punched.


 A people that values its privileges above its principles soon loses both.
 -- Dwight D. Eisenhower
 File lengths (MBytes):  RWF=     25 Int=      0 D2E=      0 Chk=      4 Scr=      1
 Normal termination of Gaussian 16
