# Supplementary material for: Machine-Learning-Guided Discovery of Electrochemical Reactions
Source: J Am Chem Soc. 2022 Dec 2;144(49):22599–610. doi: 10.1021/jacs.2c08997 (PMC9756344; doi:10.1021/jacs.2c08997)
Supplement: Supplementary file 3 — ja2c08997_si_003.zip [file ja2c08997_si_003.zip › Oxidation Site Selectivity/Nlogs_notimes/90.log]

 Entering Gaussian System, Link 0=g16
 Input=90.com
 Output=90.log
 Initial command:
  
 Copyright (c) 1988-2019, Gaussian, Inc.  All Rights Reserved.
  
 This is part of the Gaussian(R) 16 program.  It is based on
 the Gaussian(R) 09 system (copyright 2009, Gaussian, Inc.),
 the Gaussian(R) 03 system (copyright 2003, Gaussian, Inc.),
 the Gaussian(R) 98 system (copyright 1998, Gaussian, Inc.),
 the Gaussian(R) 94 system (copyright 1995, Gaussian, Inc.),
 the Gaussian 92(TM) system (copyright 1992, Gaussian, Inc.),
 the Gaussian 90(TM) system (copyright 1990, Gaussian, Inc.),
 the Gaussian 88(TM) system (copyright 1988, Gaussian, Inc.),
 the Gaussian 86(TM) system (copyright 1986, Carnegie Mellon
 University), and the Gaussian 82(TM) system (copyright 1983,
 Carnegie Mellon University). Gaussian is a federally registered
 trademark of Gaussian, Inc.
  
 This software contains proprietary and confidential information,
 including trade secrets, belonging to Gaussian, Inc.
  
 This software is provided under written license and may be
 used, copied, transmitted, or stored only in accord with that
 written license.
  
 The following legend is applicable only to US Government
 contracts under FAR:
  
                    RESTRICTED RIGHTS LEGEND
  
 Use, reproduction and disclosure by the US Government is
 subject to restrictions as set forth in subparagraphs (a)
 and (c) of the Commercial Computer Software - Restricted
 Rights clause in FAR 52.227-19.
  
 Gaussian, Inc.
 340 Quinnipiac St., Bldg. 40, Wallingford CT 06492
  
  
 ---------------------------------------------------------------
 Warning -- This program may not be used in any manner that
 competes with the business of Gaussian, Inc. or will provide
 assistance to any competitor of Gaussian, Inc.  The licensee
 of this program is prohibited from giving any competitor of
 Gaussian, Inc. access to this program.  By using this program,
 the user acknowledges that Gaussian, Inc. is engaged in the
 business of creating and licensing software in the field of
 computational chemistry and represents and warrants to the
 licensee that it is not a competitor of Gaussian, Inc. and that
 it will not use this program in any manner prohibited above.
 ---------------------------------------------------------------
  

 Cite this work as:
 Gaussian 16, Revision C.01,
 M. J. Frisch, G. W. Trucks, H. B. Schlegel, G. E. Scuseria, 
 M. A. Robb, J. R. Cheeseman, G. Scalmani, V. Barone, 
 G. A. Petersson, H. Nakatsuji, X. Li, M. Caricato, A. V. Marenich, 
 J. Bloino, B. G. Janesko, R. Gomperts, B. Mennucci, H. P. Hratchian, 
 J. V. Ortiz, A. F. Izmaylov, J. L. Sonnenberg, D. Williams-Young, 
 F. Ding, F. Lipparini, F. Egidi, J. Goings, B. Peng, A. Petrone, 
 T. Henderson, D. Ranasinghe, V. G. Zakrzewski, J. Gao, N. Rega, 
 G. Zheng, W. Liang, M. Hada, M. Ehara, K. Toyota, R. Fukuda, 
 J. Hasegawa, M. Ishida, T. Nakajima, Y. Honda, O. Kitao, H. Nakai, 
 T. Vreven, K. Throssell, J. A. Montgomery, Jr., J. E. Peralta, 
 F. Ogliaro, M. J. Bearpark, J. J. Heyd, E. N. Brothers, K. N. Kudin, 
 V. N. Staroverov, T. A. Keith, R. Kobayashi, J. Normand, 
 K. Raghavachari, A. P. Rendell, J. C. Burant, S. S. Iyengar, 
 J. Tomasi, M. Cossi, J. M. Millam, M. Klene, C. Adamo, R. Cammi, 
 J. W. Ochterski, R. L. Martin, K. Morokuma, O. Farkas, 
 J. B. Foresman, and D. J. Fox, Gaussian, Inc., Wallingford CT, 2019.
 
 ******************************************
 Gaussian 16:  ES64L-G16RevC.01  3-Jul-2019
                 8-Jan-2021 
 ******************************************
 %nprocshared=16
 Will use up to   16 processors via shared memory.
 %mem=7GB
 -----------------------------------------
 # b3lyp/def2svp geom=NewRedundant pop=NBO
 -----------------------------------------
 1/29=4000,38=1,172=1/1;
 2/12=2,17=6,18=5,40=1/2;
 3/5=43,7=101,11=2,25=1,30=1,74=-5/1,2,3;
 4//1;
 5/5=2,38=5/2;
 6/7=2,8=2,9=2,10=2,28=1,40=1/1,7;
 99/5=1,9=1/99;
 --
 90
 --
 Symbolic Z-matrix:
 Charge =  0 Multiplicity = 1
 O                    -1.15889   3.34146  -0.00704 
 C                    -0.32072   2.46618  -0.06229 
 C                    -0.63624   1.02072   0.02798 
 C                     0.37989   0.0367   -0.042 
 O                     1.64815   0.48085  -0.1948 
 C                     2.70793  -0.44751  -0.27163 
 C                     0.03554  -1.3213    0.04792 
 C                    -1.30308  -1.68876   0.20524 
 C                    -2.31416  -0.72475   0.27546 
 C                    -1.97093   0.62134   0.18613 
 H                     0.75895   2.71126  -0.18716 
 H                     3.62725   0.13972  -0.39277 
 H                     2.59508  -1.12336  -1.13741 
 H                     2.78573  -1.05347   0.64808 
 H                     0.8006   -2.09487  -0.00349 
 H                    -1.55518  -2.75005   0.2737 
 H                    -3.35639  -1.02548   0.39852 
 H                    -2.72354   1.41131   0.23557 
 
                          Input orientation:                          
 ---------------------------------------------------------------------
 Center     Atomic      Atomic             Coordinates (Angstroms)
 Number     Number       Type             X           Y           Z
 ---------------------------------------------------------------------
      1          8           0       -1.158889    3.341461   -0.007044
      2          6           0       -0.320723    2.466181   -0.062285
      3          6           0       -0.636240    1.020724    0.027982
      4          6           0        0.379893    0.036701   -0.042000
      5          8           0        1.648145    0.480848   -0.194803
      6          6           0        2.707935   -0.447510   -0.271625
      7          6           0        0.035544   -1.321305    0.047922
      8          6           0       -1.303076   -1.688765    0.205237
      9          6           0       -2.314161   -0.724746    0.275463
     10          6           0       -1.970932    0.621340    0.186126
     11          1           0        0.758950    2.711264   -0.187156
     12          1           0        3.627247    0.139723   -0.392770
     13          1           0        2.595084   -1.123358   -1.137411
     14          1           0        2.785730   -1.053472    0.648076
     15          1           0        0.800599   -2.094874   -0.003488
     16          1           0       -1.555177   -2.750051    0.273695
     17          1           0       -3.356392   -1.025476    0.398518
     18          1           0       -2.723538    1.411314    0.235566
 ---------------------------------------------------------------------
                    Distance matrix (angstroms):
                    1          2          3          4          5
     1  O    0.000000
     2  C    1.213132   0.000000
     3  C    2.379119   1.482244   0.000000
     4  C    3.645615   2.528566   1.416236   0.000000
     5  O    4.012207   2.799205   2.357863   1.352434   0.000000
     6  C    5.420205   4.207871   3.664557   2.388925   1.410994
     7  C    4.813634   3.805801   2.436553   1.403867   2.430463
     8  C    5.036767   4.277869   2.795965   2.422962   3.684692
     9  C    4.236567   3.777550   2.433789   2.817537   4.168271
    10  C    2.845309   2.487637   1.402112   2.433151   3.641781
    11  H    2.026745   1.114160   2.202446   2.705188   2.401142
    12  H    5.771223   4.594355   4.373845   3.267868   2.018019
    13  H    5.941772   4.747907   4.049282   2.729970   2.087746
    14  H    5.941770   4.747907   4.049282   2.729970   2.087746
    15  H    5.778697   4.697238   3.431100   2.173037   2.718323
    16  H    6.110841   5.370832   3.888903   3.407367   4.573781
    17  H    4.905469   4.649655   3.423953   3.909233   5.259889
    18  H    2.496488   2.641019   2.133651   3.405568   4.490279
                    6          7          8          9         10
     6  C    0.000000
     7  C    2.829717   0.000000
     8  C    4.225674   1.397025   0.000000
     9  C    5.059408   2.434907   1.398770   0.000000
    10  C    4.821179   2.796232   2.404783   1.392025   0.000000
    11  H    3.712618   4.103680   4.875057   4.632947   3.458234
    12  H    1.097568   3.902453   5.292360   6.041041   5.648601
    13  H    1.104125   2.827621   4.161495   5.124041   5.064013
    14  H    1.104125   2.827621   4.161495   5.124041   5.064013
    15  H    2.534489   1.089202   2.152659   3.414205   3.885249
    16  H    4.875776   2.150043   1.092964   2.162851   3.398058
    17  H    6.128556   3.422815   2.166430   1.091708   2.162547
    18  H    5.763104   3.887795   3.410150   2.175301   1.092209
                   11         12         13         14         15
    11  H    0.000000
    12  H    3.857749   0.000000
    13  H    4.356456   1.793105   0.000000
    14  H    4.356454   1.793105   1.796996   0.000000
    15  H    4.809827   3.624211   2.334481   2.334481   0.000000
    16  H    5.949247   5.970971   4.675684   4.675684   2.460847
    17  H    5.589480   7.124258   6.147254   6.147254   4.311125
    18  H    3.741162   6.507244   6.049577   6.049577   4.976952
                   16         17         18
    16  H    0.000000
    17  H    2.496822   0.000000
    18  H    4.322440   2.522895   0.000000
 Stoichiometry    C8H8O2
 Framework group  C1[X(C8H8O2)]
 Deg. of freedom    48
 Full point group                 C1      NOp   1
 Largest Abelian subgroup         C1      NOp   1
 Largest concise Abelian subgroup C1      NOp   1
                         Standard orientation:                         
 ---------------------------------------------------------------------
 Center     Atomic      Atomic             Coordinates (Angstroms)
 Number     Number       Type             X           Y           Z
 ---------------------------------------------------------------------
      1          8           0        2.550207   -1.808498    0.000002
      2          6           0        1.353669   -1.608537   -0.000002
      3          6           0        0.747537   -0.255892   -0.000001
      4          6           0       -0.657164   -0.075502   -0.000000
      5          8           0       -1.414928   -1.195713   -0.000001
      6          6           0       -2.821678   -1.086366    0.000000
      7          6           0       -1.188003    1.224133    0.000001
      8          6           0       -0.327878    2.324980    0.000001
      9          6           0        1.060846    2.157647   -0.000000
     10          6           0        1.585492    0.868274   -0.000001
     11          1           0        0.629396   -2.455167    0.000002
     12          1           0       -3.213041   -2.111788    0.000000
     13          1           0       -3.189058   -0.560223   -0.898497
     14          1           0       -3.189057   -0.560224    0.898499
     15          1           0       -2.265074    1.386249    0.000001
     16          1           0       -0.756440    3.330418    0.000002
     17          1           0        1.721819    3.026520    0.000000
     18          1           0        2.662295    0.685472   -0.000002
 ---------------------------------------------------------------------
 Rotational constants (GHZ):           1.6665981           1.3401098           0.7463842
 Standard basis: def2SVP (5D, 7F)
 There are   190 symmetry adapted cartesian basis functions of A   symmetry.
 There are   180 symmetry adapted basis functions of A   symmetry.
   180 basis functions,   306 primitive gaussians,   190 cartesian basis functions
    36 alpha electrons       36 beta electrons
       nuclear repulsion energy       491.3074470148 Hartrees.
 NAtoms=   18 NActive=   18 NUniq=   18 SFac= 1.00D+00 NAtFMM=   60 NAOKFM=F Big=F
 Integral buffers will be    131072 words long.
 Raffenetti 2 integral format.
 Two-electron integral symmetry is turned on.
 One-electron integrals computed using PRISM.
   1 Symmetry operations used in ECPInt.
 ECPInt:  NShTT=    3570 NPrTT=   13034 LenC2=    3513 LenP2D=    9959.
 LDataN:  DoStor=T MaxTD1= 4 Len=   56
 NBasis=   180 RedAO= T EigKep=  2.57D-04  NBF=   180
 NBsUse=   180 1.00D-06 EigRej= -1.00D+00 NBFU=   180
 ExpMin= 1.22D-01 ExpMax= 2.27D+03 ExpMxC= 3.41D+02 IAcc=3 IRadAn=         5 AccDes= 0.00D+00
 Harris functional with IExCor=  402 and IRadAn=       5 diagonalized for initial guess.
 HarFok:  IExCor=  402 AccDes= 0.00D+00 IRadAn=         5 IDoV= 1 UseB2=F ITyADJ=14
 ICtDFT=  3500011 ScaDFX=  1.000000  1.000000  1.000000  1.000000
 FoFCou: FMM=F IPFlag=           0 FMFlag=      100000 FMFlg1=           0
         NFxFlg=           0 DoJE=T BraDBF=F KetDBF=T FulRan=T
         wScrn=  0.000000 ICntrl=       500 IOpCl=  0 I1Cent=   200000004 NGrid=           0
         NMat0=    1 NMatS0=      1 NMatT0=    0 NMatD0=    1 NMtDS0=    0 NMtDT0=    0
 Petite list used in FoFCou.
 Requested convergence on RMS density matrix=1.00D-08 within 128 cycles.
 Requested convergence on MAX density matrix=1.00D-06.
 Requested convergence on             energy=1.00D-06.
 No special actions if energy rises.
 Integral accuracy reduced to 1.0D-05 until final iterations.
 Initial convergence to 1.0D-05 achieved.  Increase integral accuracy.
 SCF Done:  E(RB3LYP) =  -459.762323575     A.U. after   15 cycles
            NFock= 15  Conv=0.46D-08     -V/T= 2.0101

 **********************************************************************

            Population analysis using the SCF Density.

 **********************************************************************

 Orbital symmetries:
       Occupied  (A) (A) (A) (A) (A) (A) (A) (A) (A) (A) (A) (A)
                 (A) (A) (A) (A) (A) (A) (A) (A) (A) (A) (A) (A)
                 (A) (A) (A) (A) (A) (A) (A) (A) (A) (A) (A) (A)
       Virtual   (A) (A) (A) (A) (A) (A) (A) (A) (A) (A) (A) (A)
                 (A) (A) (A) (A) (A) (A) (A) (A) (A) (A) (A) (A)
                 (A) (A) (A) (A) (A) (A) (A) (A) (A) (A) (A) (A)
                 (A) (A) (A) (A) (A) (A) (A) (A) (A) (A) (A) (A)
                 (A) (A) (A) (A) (A) (A) (A) (A) (A) (A) (A) (A)
                 (A) (A) (A) (A) (A) (A) (A) (A) (A) (A) (A) (A)
                 (A) (A) (A) (A) (A) (A) (A) (A) (A) (A) (A) (A)
                 (A) (A) (A) (A) (A) (A) (A) (A) (A) (A) (A) (A)
                 (A) (A) (A) (A) (A) (A) (A) (A) (A) (A) (A) (A)
                 (A) (A) (A) (A) (A) (A) (A) (A) (A) (A) (A) (A)
                 (A) (A) (A) (A) (A) (A) (A) (A) (A) (A) (A) (A)
                 (A) (A) (A) (A) (A) (A) (A) (A) (A) (A) (A) (A)
 The electronic state is 1-A.
 Alpha  occ. eigenvalues --  -19.18302 -19.12065 -10.26911 -10.26467 -10.26045
 Alpha  occ. eigenvalues --  -10.21019 -10.20292 -10.20220 -10.19681 -10.19622
 Alpha  occ. eigenvalues --   -1.07946  -1.02277  -0.85985  -0.77445  -0.75582
 Alpha  occ. eigenvalues --   -0.70717  -0.64909  -0.60296  -0.57325  -0.54528
 Alpha  occ. eigenvalues --   -0.51017  -0.48873  -0.48564  -0.45609  -0.45209
 Alpha  occ. eigenvalues --   -0.43179  -0.42148  -0.41027  -0.38824  -0.37440
 Alpha  occ. eigenvalues --   -0.36975  -0.34660  -0.33958  -0.26816  -0.24895
 Alpha  occ. eigenvalues --   -0.24094
 Alpha virt. eigenvalues --   -0.06351  -0.00886   0.03479   0.04987   0.06586
 Alpha virt. eigenvalues --    0.09426   0.10649   0.11036   0.11924   0.13584
 Alpha virt. eigenvalues --    0.14477   0.15345   0.16045   0.22905   0.24071
 Alpha virt. eigenvalues --    0.26055   0.28261   0.29004   0.31055   0.33558
 Alpha virt. eigenvalues --    0.35082   0.38768   0.40289   0.41332   0.42768
 Alpha virt. eigenvalues --    0.43756   0.45189   0.45582   0.47972   0.48556
 Alpha virt. eigenvalues --    0.49415   0.52554   0.53773   0.54465   0.57091
 Alpha virt. eigenvalues --    0.58515   0.59722   0.61715   0.61803   0.63270
 Alpha virt. eigenvalues --    0.63412   0.63825   0.65213   0.65953   0.66013
 Alpha virt. eigenvalues --    0.68134   0.71352   0.71905   0.72643   0.73695
 Alpha virt. eigenvalues --    0.74671   0.78189   0.80857   0.84204   0.87329
 Alpha virt. eigenvalues --    0.89650   0.94611   1.00069   1.00549   1.03003
 Alpha virt. eigenvalues --    1.09958   1.10161   1.15830   1.16920   1.17250
 Alpha virt. eigenvalues --    1.20546   1.20863   1.23543   1.24277   1.28021
 Alpha virt. eigenvalues --    1.28543   1.29276   1.31294   1.43957   1.44163
 Alpha virt. eigenvalues --    1.47112   1.48840   1.49399   1.53258   1.62191
 Alpha virt. eigenvalues --    1.65059   1.66891   1.67617   1.69484   1.70072
 Alpha virt. eigenvalues --    1.72440   1.73401   1.74235   1.74500   1.77420
 Alpha virt. eigenvalues --    1.78399   1.79979   1.82109   1.82449   1.84748
 Alpha virt. eigenvalues --    1.86345   1.91860   1.94049   1.94292   1.95051
 Alpha virt. eigenvalues --    1.97764   2.02153   2.02251   2.06133   2.11453
 Alpha virt. eigenvalues --    2.14451   2.15911   2.17246   2.22623   2.24052
 Alpha virt. eigenvalues --    2.25664   2.28269   2.29176   2.30333   2.32544
 Alpha virt. eigenvalues --    2.36842   2.42806   2.48590   2.50893   2.56228
 Alpha virt. eigenvalues --    2.61114   2.61671   2.62960   2.64902   2.69918
 Alpha virt. eigenvalues --    2.71280   2.71613   2.77607   2.80244   2.81349
 Alpha virt. eigenvalues --    2.84259   2.86487   2.93611   2.97685   3.02130
 Alpha virt. eigenvalues --    3.06105   3.06352   3.14946   3.15789   3.38357
 Alpha virt. eigenvalues --    3.44003   3.49630   3.62663   3.68958
          Condensed to atoms (all electrons):
               1          2          3          4          5          6
     1  O    7.645845   0.695830  -0.135629   0.003431   0.000071   0.000000
     2  C    0.695830   4.669409   0.137138  -0.072761   0.005646  -0.000149
     3  C   -0.135629   0.137138   5.929223   0.172929  -0.102061   0.008508
     4  C    0.003431  -0.072761   0.172929   5.156428   0.427581  -0.053331
     5  O    0.000071   0.005646  -0.102061   0.427581   7.816117   0.312920
     6  C    0.000000  -0.000149   0.008508  -0.053331   0.312920   4.367511
     7  C   -0.000113   0.012368   0.039793   0.203345  -0.078586  -0.002697
     8  C   -0.000028  -0.002103  -0.147725   0.135530   0.004440   0.000835
     9  C    0.001690   0.018795   0.091310  -0.160909   0.000050   0.000045
    10  C    0.010719  -0.044842   0.266506   0.050946   0.002138  -0.000162
    11  H   -0.041344   0.425135  -0.136717  -0.014726   0.013734  -0.000482
    12  H   -0.000001  -0.000097   0.000142   0.004947  -0.024668   0.393231
    13  H    0.000000   0.000096  -0.000529  -0.007921  -0.028825   0.391596
    14  H    0.000000   0.000096  -0.000529  -0.007921  -0.028825   0.391596
    15  H    0.000001  -0.000137   0.016458  -0.090962  -0.008663   0.009425
    16  H    0.000000   0.000038  -0.001579   0.015452  -0.000083  -0.000056
    17  H   -0.000005  -0.000276   0.016020  -0.001518   0.000006  -0.000000
    18  H    0.023444  -0.016980  -0.086877   0.017953  -0.000070   0.000012
               7          8          9         10         11         12
     1  O   -0.000113  -0.000028   0.001690   0.010719  -0.041344  -0.000001
     2  C    0.012368  -0.002103   0.018795  -0.044842   0.425135  -0.000097
     3  C    0.039793  -0.147725   0.091310   0.266506  -0.136717   0.000142
     4  C    0.203345   0.135530  -0.160909   0.050946  -0.014726   0.004947
     5  O   -0.078586   0.004440   0.000050   0.002138   0.013734  -0.024668
     6  C   -0.002697   0.000835   0.000045  -0.000162  -0.000482   0.393231
     7  C    5.316791   0.217182   0.102978  -0.136271   0.000304  -0.000096
     8  C    0.217182   5.121692   0.211011   0.121819  -0.000210  -0.000044
     9  C    0.102978   0.211011   5.185365   0.203180   0.000041   0.000004
    10  C   -0.136271   0.121819   0.203180   5.134173   0.013249   0.000023
    11  H    0.000304  -0.000210   0.000041   0.013249   0.751048  -0.000170
    12  H   -0.000096  -0.000044   0.000004   0.000023  -0.000170   0.637888
    13  H    0.008414   0.000524  -0.000060  -0.000030   0.000085  -0.025271
    14  H    0.008414   0.000524  -0.000060  -0.000030   0.000085  -0.025271
    15  H    0.449438  -0.070251   0.016081  -0.002178   0.000049  -0.000292
    16  H   -0.069275   0.436112  -0.073958   0.014703   0.000002  -0.000001
    17  H    0.015849  -0.078385   0.450271  -0.079695   0.000006  -0.000000
    18  H   -0.002471   0.014812  -0.074454   0.445597   0.001772  -0.000000
              13         14         15         16         17         18
     1  O    0.000000   0.000000   0.000001   0.000000  -0.000005   0.023444
     2  C    0.000096   0.000096  -0.000137   0.000038  -0.000276  -0.016980
     3  C   -0.000529  -0.000529   0.016458  -0.001579   0.016020  -0.086877
     4  C   -0.007921  -0.007921  -0.090962   0.015452  -0.001518   0.017953
     5  O   -0.028825  -0.028825  -0.008663  -0.000083   0.000006  -0.000070
     6  C    0.391596   0.391596   0.009425  -0.000056  -0.000000   0.000012
     7  C    0.008414   0.008414   0.449438  -0.069275   0.015849  -0.002471
     8  C    0.000524   0.000524  -0.070251   0.436112  -0.078385   0.014812
     9  C   -0.000060  -0.000060   0.016081  -0.073958   0.450271  -0.074454
    10  C   -0.000030  -0.000030  -0.002178   0.014703  -0.079695   0.445597
    11  H    0.000085   0.000085   0.000049   0.000002   0.000006   0.001772
    12  H   -0.025271  -0.025271  -0.000292  -0.000001  -0.000000  -0.000000
    13  H    0.681526  -0.045727   0.000372   0.000032  -0.000000  -0.000001
    14  H   -0.045727   0.681526   0.000372   0.000032  -0.000000  -0.000001
    15  H    0.000372   0.000372   0.723141  -0.014706  -0.000277   0.000021
    16  H    0.000032   0.000032  -0.014706   0.714506  -0.013045  -0.000314
    17  H   -0.000000  -0.000000  -0.000277  -0.013045   0.715500  -0.011487
    18  H   -0.000001  -0.000001   0.000021  -0.000314  -0.011487   0.691541
 Mulliken charges:
               1
     1  O   -0.203913
     2  C    0.172795
     3  C   -0.066381
     4  C    0.221507
     5  O   -0.310921
     6  C    0.181199
     7  C   -0.085367
     8  C    0.034267
     9  C    0.028621
    10  C    0.000157
    11  H   -0.011861
    12  H    0.039675
    13  H    0.025717
    14  H    0.025717
    15  H   -0.027893
    16  H   -0.007860
    17  H   -0.012962
    18  H   -0.002497
 Sum of Mulliken charges =  -0.00000
 Mulliken charges with hydrogens summed into heavy atoms:
               1
     1  O   -0.203913
     2  C    0.160935
     3  C   -0.066381
     4  C    0.221507
     5  O   -0.310921
     6  C    0.272307
     7  C   -0.113260
     8  C    0.026407
     9  C    0.015659
    10  C   -0.002340
 Electronic spatial extent (au):  <R**2>=           1487.0217
 Charge=             -0.0000 electrons
 Dipole moment (field-independent basis, Debye):
    X=             -4.3370    Y=              1.8724    Z=             -0.0000  Tot=              4.7240
 Quadrupole moment (field-independent basis, Debye-Ang):
   XX=            -56.5594   YY=            -56.4713   ZZ=            -59.8936
   XY=              7.4697   XZ=             -0.0000   YZ=              0.0000
 Traceless Quadrupole moment (field-independent basis, Debye-Ang):
   XX=              1.0820   YY=              1.1701   ZZ=             -2.2522
   XY=              7.4697   XZ=             -0.0000   YZ=              0.0000
 Octapole moment (field-independent basis, Debye-Ang**2):
  XXX=            -46.0295  YYY=              2.7933  ZZZ=              0.0000  XYY=            -12.9122
  XXY=             10.8976  XXZ=             -0.0000  XZZ=             -0.1192  YZZ=             -9.3664
  YYZ=              0.0000  XYZ=              0.0000
 Hexadecapole moment (field-independent basis, Debye-Ang**3):
 XXXX=          -1001.6996 YYYY=           -802.8375 ZZZZ=            -67.5063 XXXY=             78.1151
 XXXZ=             -0.0001 YYYX=             23.9560 YYYZ=              0.0000 ZZZX=              0.0000
 ZZZY=             -0.0000 XXYY=           -322.9342 XXZZ=           -180.9842 YYZZ=           -161.4486
 XXYZ=              0.0001 YYXZ=             -0.0001 ZZXY=             -5.0390
 N-N= 4.913074470148D+02 E-N=-2.052572304849D+03  KE= 4.551665153736D+02
 ******************************Gaussian NBO Version 3.1******************************
             N A T U R A L   A T O M I C   O R B I T A L   A N D
          N A T U R A L   B O N D   O R B I T A L   A N A L Y S I S
 ******************************Gaussian NBO Version 3.1******************************
       /RESON  / : Allow strongly delocalized NBO set

 Analyzing the SCF density

 Job title: 90                                                              

 Storage needed:     98370 in NPA,    130478 in NBO ( 939522296 available)
 GSVD:  LWork=       20856 too small for GESVD, short by        1566 words or        1566 for optimal perf.


 NATURAL POPULATIONS:  Natural atomic orbital occupancies 
                                                          
   NAO  Atom  No  lang   Type(AO)    Occupancy      Energy
 ----------------------------------------------------------
     1    O    1  S      Cor( 1S)     1.99975     -18.87643
     2    O    1  S      Val( 2S)     1.69659      -0.85486
     3    O    1  S      Ryd( 3S)     0.00166       1.40777
     4    O    1  px     Val( 2p)     1.61730      -0.30493
     5    O    1  px     Ryd( 3p)     0.00085       1.04713
     6    O    1  py     Val( 2p)     1.87818      -0.25750
     7    O    1  py     Ryd( 3p)     0.00328       1.17888
     8    O    1  pz     Val( 2p)     1.34166      -0.23861
     9    O    1  pz     Ryd( 3p)     0.00036       1.03332
    10    O    1  dxy    Ryd( 3d)     0.00149       2.98575
    11    O    1  dxz    Ryd( 3d)     0.00184       2.86312
    12    O    1  dyz    Ryd( 3d)     0.00006       2.65543
    13    O    1  dx2y2  Ryd( 3d)     0.00118       3.23012
    14    O    1  dz2    Ryd( 3d)     0.00035       2.87773

    15    C    2  S      Cor( 1S)     1.99931     -10.15255
    16    C    2  S      Val( 2S)     0.90008      -0.16290
    17    C    2  S      Ryd( 3S)     0.00771       0.51191
    18    C    2  px     Val( 2p)     0.84266       0.00484
    19    C    2  px     Ryd( 3p)     0.01669       0.70116
    20    C    2  py     Val( 2p)     1.06237      -0.04062
    21    C    2  py     Ryd( 3p)     0.00341       0.65215
    22    C    2  pz     Val( 2p)     0.74182      -0.11578
    23    C    2  pz     Ryd( 3p)     0.00123       0.49911
    24    C    2  dxy    Ryd( 3d)     0.00399       2.48462
    25    C    2  dxz    Ryd( 3d)     0.00258       1.95548
    26    C    2  dyz    Ryd( 3d)     0.00041       1.85521
    27    C    2  dx2y2  Ryd( 3d)     0.00191       2.40934
    28    C    2  dz2    Ryd( 3d)     0.00056       2.15391

    29    C    3  S      Cor( 1S)     1.99880     -10.06603
    30    C    3  S      Val( 2S)     0.89268      -0.12652
    31    C    3  S      Ryd( 3S)     0.00235       0.54386
    32    C    3  px     Val( 2p)     1.09423      -0.07238
    33    C    3  px     Ryd( 3p)     0.00552       0.99737
    34    C    3  py     Val( 2p)     1.12192      -0.08542
    35    C    3  py     Ryd( 3p)     0.00563       1.03365
    36    C    3  pz     Val( 2p)     1.08329      -0.11387
    37    C    3  pz     Ryd( 3p)     0.00114       0.63113
    38    C    3  dxy    Ryd( 3d)     0.00058       2.44721
    39    C    3  dxz    Ryd( 3d)     0.00051       1.91115
    40    C    3  dyz    Ryd( 3d)     0.00033       1.88268
    41    C    3  dx2y2  Ryd( 3d)     0.00090       2.42853
    42    C    3  dz2    Ryd( 3d)     0.00042       2.19700

    43    C    4  S      Cor( 1S)     1.99862     -10.14519
    44    C    4  S      Val( 2S)     0.79850      -0.11436
    45    C    4  S      Ryd( 3S)     0.00214       0.62116
    46    C    4  px     Val( 2p)     0.98046      -0.06315
    47    C    4  px     Ryd( 3p)     0.00422       0.87102
    48    C    4  py     Val( 2p)     0.87161      -0.04181
    49    C    4  py     Ryd( 3p)     0.00927       0.82772
    50    C    4  pz     Val( 2p)     0.95577      -0.13002
    51    C    4  pz     Ryd( 3p)     0.00088       0.57258
    52    C    4  dxy    Ryd( 3d)     0.00192       2.39081
    53    C    4  dxz    Ryd( 3d)     0.00116       1.87371
    54    C    4  dyz    Ryd( 3d)     0.00182       1.90079
    55    C    4  dx2y2  Ryd( 3d)     0.00163       2.43750
    56    C    4  dz2    Ryd( 3d)     0.00071       2.15879

    57    O    5  S      Cor( 1S)     1.99962     -18.98330
    58    O    5  S      Val( 2S)     1.56609      -0.85193
    59    O    5  S      Ryd( 3S)     0.00061       1.58472
    60    O    5  px     Val( 2p)     1.44742      -0.33279
    61    O    5  px     Ryd( 3p)     0.00085       1.51711
    62    O    5  py     Val( 2p)     1.69315      -0.35151
    63    O    5  py     Ryd( 3p)     0.00215       1.17575
    64    O    5  pz     Val( 2p)     1.82764      -0.32899
    65    O    5  pz     Ryd( 3p)     0.00188       1.08783
    66    O    5  dxy    Ryd( 3d)     0.00112       3.05576
    67    O    5  dxz    Ryd( 3d)     0.00031       2.70446
    68    O    5  dyz    Ryd( 3d)     0.00101       2.67160
    69    O    5  dx2y2  Ryd( 3d)     0.00116       3.06140
    70    O    5  dz2    Ryd( 3d)     0.00063       2.90008

    71    C    6  S      Cor( 1S)     1.99925     -10.16163
    72    C    6  S      Val( 2S)     1.08429      -0.26864
    73    C    6  S      Ryd( 3S)     0.00166       0.76155
    74    C    6  px     Val( 2p)     0.72198      -0.07517
    75    C    6  px     Ryd( 3p)     0.00312       0.48664
    76    C    6  py     Val( 2p)     1.22191      -0.11378
    77    C    6  py     Ryd( 3p)     0.00325       0.66943
    78    C    6  pz     Val( 2p)     1.20438      -0.10800
    79    C    6  pz     Ryd( 3p)     0.00035       0.52255
    80    C    6  dxy    Ryd( 3d)     0.00113       2.18684
    81    C    6  dxz    Ryd( 3d)     0.00142       2.10840
    82    C    6  dyz    Ryd( 3d)     0.00052       2.26836
    83    C    6  dx2y2  Ryd( 3d)     0.00180       2.26979
    84    C    6  dz2    Ryd( 3d)     0.00091       2.27903

    85    C    7  S      Cor( 1S)     1.99891     -10.07179
    86    C    7  S      Val( 2S)     0.94080      -0.15235
    87    C    7  S      Ryd( 3S)     0.00165       0.54436
    88    C    7  px     Val( 2p)     1.19976      -0.07913
    89    C    7  px     Ryd( 3p)     0.00473       1.01575
    90    C    7  py     Val( 2p)     1.08227      -0.06540
    91    C    7  py     Ryd( 3p)     0.00344       0.72386
    92    C    7  pz     Val( 2p)     1.07923      -0.12538
    93    C    7  pz     Ryd( 3p)     0.00135       0.55566
    94    C    7  dxy    Ryd( 3d)     0.00059       2.46211
    95    C    7  dxz    Ryd( 3d)     0.00038       1.90060
    96    C    7  dyz    Ryd( 3d)     0.00050       1.92661
    97    C    7  dx2y2  Ryd( 3d)     0.00071       2.49852
    98    C    7  dz2    Ryd( 3d)     0.00041       2.21203

    99    C    8  S      Cor( 1S)     1.99896     -10.07890
   100    C    8  S      Val( 2S)     0.94485      -0.15263
   101    C    8  S      Ryd( 3S)     0.00115       0.56268
   102    C    8  px     Val( 2p)     1.09142      -0.05325
   103    C    8  px     Ryd( 3p)     0.00444       0.69170
   104    C    8  py     Val( 2p)     1.16788      -0.06647
   105    C    8  py     Ryd( 3p)     0.00574       0.94875
   106    C    8  pz     Val( 2p)     0.95801      -0.11569
   107    C    8  pz     Ryd( 3p)     0.00073       0.54644
   108    C    8  dxy    Ryd( 3d)     0.00077       2.46525
   109    C    8  dxz    Ryd( 3d)     0.00064       1.92225
   110    C    8  dyz    Ryd( 3d)     0.00040       1.89874
   111    C    8  dx2y2  Ryd( 3d)     0.00072       2.45528
   112    C    8  dz2    Ryd( 3d)     0.00039       2.21178

   113    C    9  S      Cor( 1S)     1.99893     -10.06536
   114    C    9  S      Val( 2S)     0.94183      -0.14252
   115    C    9  S      Ryd( 3S)     0.00113       0.56419
   116    C    9  px     Val( 2p)     1.11221      -0.05278
   117    C    9  px     Ryd( 3p)     0.00475       0.77496
   118    C    9  py     Val( 2p)     1.14989      -0.05630
   119    C    9  py     Ryd( 3p)     0.00525       0.87399
   120    C    9  pz     Val( 2p)     1.03203      -0.11140
   121    C    9  pz     Ryd( 3p)     0.00113       0.55201
   122    C    9  dxy    Ryd( 3d)     0.00074       2.50757
   123    C    9  dxz    Ryd( 3d)     0.00044       1.92263
   124    C    9  dyz    Ryd( 3d)     0.00044       1.91945
   125    C    9  dx2y2  Ryd( 3d)     0.00073       2.43312
   126    C    9  dz2    Ryd( 3d)     0.00039       2.22146

   127    C   10  S      Cor( 1S)     1.99893     -10.06832
   128    C   10  S      Val( 2S)     0.93992      -0.13832
   129    C   10  S      Ryd( 3S)     0.00163       0.56389
   130    C   10  px     Val( 2p)     1.20261      -0.06477
   131    C   10  px     Ryd( 3p)     0.00661       1.00949
   132    C   10  py     Val( 2p)     1.06909      -0.04204
   133    C   10  py     Ryd( 3p)     0.00515       0.70189
   134    C   10  pz     Val( 2p)     0.92785      -0.10723
   135    C   10  pz     Ryd( 3p)     0.00054       0.55603
   136    C   10  dxy    Ryd( 3d)     0.00075       2.44680
   137    C   10  dxz    Ryd( 3d)     0.00036       1.90737
   138    C   10  dyz    Ryd( 3d)     0.00065       1.93762
   139    C   10  dx2y2  Ryd( 3d)     0.00070       2.51830
   140    C   10  dz2    Ryd( 3d)     0.00040       2.21643

   141    H   11  S      Val( 1S)     0.85216       0.03539
   142    H   11  S      Ryd( 2S)     0.00422       0.36312
   143    H   11  px     Ryd( 2p)     0.00045       2.09540
   144    H   11  py     Ryd( 2p)     0.00061       2.12607
   145    H   11  pz     Ryd( 2p)     0.00003       1.63329

   146    H   12  S      Val( 1S)     0.78605       0.04692
   147    H   12  S      Ryd( 2S)     0.00070       0.30181
   148    H   12  px     Ryd( 2p)     0.00012       1.74990
   149    H   12  py     Ryd( 2p)     0.00071       2.26728
   150    H   12  pz     Ryd( 2p)     0.00021       1.71311

   151    H   13  S      Val( 1S)     0.80993       0.02559
   152    H   13  S      Ryd( 2S)     0.00236       0.34481
   153    H   13  px     Ryd( 2p)     0.00017       1.74828
   154    H   13  py     Ryd( 2p)     0.00033       1.89306
   155    H   13  pz     Ryd( 2p)     0.00061       2.12966

   156    H   14  S      Val( 1S)     0.80993       0.02559
   157    H   14  S      Ryd( 2S)     0.00236       0.34481
   158    H   14  px     Ryd( 2p)     0.00017       1.74828
   159    H   14  py     Ryd( 2p)     0.00033       1.89306
   160    H   14  pz     Ryd( 2p)     0.00061       2.12966

   161    H   15  S      Val( 1S)     0.76783       0.06058
   162    H   15  S      Ryd( 2S)     0.00152       0.35025
   163    H   15  px     Ryd( 2p)     0.00077       2.37588
   164    H   15  py     Ryd( 2p)     0.00010       1.99530
   165    H   15  pz     Ryd( 2p)     0.00021       1.64405

   166    H   16  S      Val( 1S)     0.77201       0.06849
   167    H   16  S      Ryd( 2S)     0.00166       0.31326
   168    H   16  px     Ryd( 2p)     0.00020       2.03757
   169    H   16  py     Ryd( 2p)     0.00071       2.30689
   170    H   16  pz     Ryd( 2p)     0.00017       1.63925

   171    H   17  S      Val( 1S)     0.77010       0.07720
   172    H   17  S      Ryd( 2S)     0.00155       0.31833
   173    H   17  px     Ryd( 2p)     0.00036       2.12558
   174    H   17  py     Ryd( 2p)     0.00054       2.23220
   175    H   17  pz     Ryd( 2p)     0.00019       1.64875

   176    H   18  S      Val( 1S)     0.75297       0.09018
   177    H   18  S      Ryd( 2S)     0.00418       0.34381
   178    H   18  px     Ryd( 2p)     0.00082       2.37994
   179    H   18  py     Ryd( 2p)     0.00014       2.00926
   180    H   18  pz     Ryd( 2p)     0.00015       1.66233

 WARNING:  1 low occupancy (<1.9990e) core orbital  found on  C    3
           1 low occupancy (<1.9990e) core orbital  found on  C    4
           1 low occupancy (<1.9990e) core orbital  found on  C    7
           1 low occupancy (<1.9990e) core orbital  found on  C    8
           1 low occupancy (<1.9990e) core orbital  found on  C    9
           1 low occupancy (<1.9990e) core orbital  found on  C   10


 Summary of Natural Population Analysis:                  
                                                          
                                       Natural Population 
                Natural  -----------------------------------------------
    Atom  No    Charge         Core      Valence    Rydberg      Total
 -----------------------------------------------------------------------
      O    1   -0.54456      1.99975     6.53373    0.01107     8.54456
      C    2    0.41527      1.99931     3.54693    0.03849     5.58473
      C    3   -0.20830      1.99880     4.19212    0.01737     6.20830
      C    4    0.37127      1.99862     3.60635    0.02376     5.62873
      O    5   -0.54363      1.99962     6.53430    0.00971     8.54363
      C    6   -0.24597      1.99925     4.23257    0.01416     6.24597
      C    7   -0.31471      1.99891     4.30205    0.01375     6.31471
      C    8   -0.17609      1.99896     4.16216    0.01497     6.17609
      C    9   -0.24988      1.99893     4.23596    0.01500     6.24988
      C   10   -0.15518      1.99893     4.13948    0.01678     6.15518
      H   11    0.14253      0.00000     0.85216    0.00531     0.85747
      H   12    0.21220      0.00000     0.78605    0.00175     0.78780
      H   13    0.18661      0.00000     0.80993    0.00347     0.81339
      H   14    0.18661      0.00000     0.80993    0.00347     0.81339
      H   15    0.22957      0.00000     0.76783    0.00260     0.77043
      H   16    0.22525      0.00000     0.77201    0.00274     0.77475
      H   17    0.22726      0.00000     0.77010    0.00264     0.77274
      H   18    0.24175      0.00000     0.75297    0.00528     0.75825
 =======================================================================
   * Total *   -0.00000     19.99108    51.80661    0.20231    72.00000

                                 Natural Population      
 --------------------------------------------------------
   Core                      19.99108 ( 99.9554% of  20)
   Valence                   51.80661 ( 99.6281% of  52)
   Natural Minimal Basis     71.79769 ( 99.7190% of  72)
   Natural Rydberg Basis      0.20231 (  0.2810% of  72)
 --------------------------------------------------------

    Atom  No          Natural Electron Configuration
 ----------------------------------------------------------------------------
      O    1      [core]2S( 1.70)2p( 4.84)
      C    2      [core]2S( 0.90)2p( 2.65)3S( 0.01)3p( 0.02)3d( 0.01)
      C    3      [core]2S( 0.89)2p( 3.30)3p( 0.01)
      C    4      [core]2S( 0.80)2p( 2.81)3p( 0.01)3d( 0.01)
      O    5      [core]2S( 1.57)2p( 4.97)
      C    6      [core]2S( 1.08)2p( 3.15)3p( 0.01)3d( 0.01)
      C    7      [core]2S( 0.94)2p( 3.36)3p( 0.01)
      C    8      [core]2S( 0.94)2p( 3.22)3p( 0.01)
      C    9      [core]2S( 0.94)2p( 3.29)3p( 0.01)
      C   10      [core]2S( 0.94)2p( 3.20)3p( 0.01)
      H   11            1S( 0.85)
      H   12            1S( 0.79)
      H   13            1S( 0.81)
      H   14            1S( 0.81)
      H   15            1S( 0.77)
      H   16            1S( 0.77)
      H   17            1S( 0.77)
      H   18            1S( 0.75)


 NATURAL BOND ORBITAL ANALYSIS:

                       Occupancies       Lewis Structure    Low   High
           Occ.    -------------------  -----------------   occ   occ
  Cycle   Thresh.   Lewis   Non-Lewis     CR  BD  3C  LP    (L)   (NL)   Dev
 =============================================================================
   1(1)    1.90    68.22950   3.77050     10  21   0   5     5      5    0.45
   2(2)    1.90    68.22950   3.77050     10  21   0   5     5      5    0.45
   3(1)    1.80    68.50323   3.49677     10  19   0   7     3      4    0.45
   4(2)    1.80    68.50323   3.49677     10  19   0   7     3      4    0.45
   5(1)    1.70    68.50323   3.49677     10  19   0   7     3      4    0.45
   6(2)    1.70    68.50323   3.49677     10  19   0   7     3      4    0.45
   7(1)    1.60    70.24393   1.75607     10  22   0   4     0      4    0.45
   8(2)    1.60    70.25427   1.74573     10  22   0   4     0      4    0.41
   9(3)    1.60    70.24393   1.75607     10  22   0   4     0      4    0.45
  10(4)    1.60    70.25427   1.74573     10  22   0   4     0      4    0.41
  11(1)    1.50    70.25427   1.74573     10  22   0   4     0      4    0.41
  12(2)    1.50    70.24393   1.75607     10  22   0   4     0      4    0.45
  13(3)    1.50    70.25427   1.74573     10  22   0   4     0      4    0.41
  14(1)    1.60    70.25427   1.74573     10  22   0   4     0      4    0.41
 -----------------------------------------------------------------------------

 Structure accepted: RESONANCE keyword permits strongly delocalized structure

 WARNING:  1 low occupancy (<1.9990e) core orbital  found on  C    3
           1 low occupancy (<1.9990e) core orbital  found on  C    4
           1 low occupancy (<1.9990e) core orbital  found on  C    7
           1 low occupancy (<1.9990e) core orbital  found on  C    8
           1 low occupancy (<1.9990e) core orbital  found on  C    9
           1 low occupancy (<1.9990e) core orbital  found on  C   10

 --------------------------------------------------------
   Core                     19.99110 ( 99.955% of  20)
   Valence Lewis            50.26317 ( 96.660% of  52)
  ==================       ============================
   Total Lewis              70.25427 ( 97.575% of  72)
  -----------------------------------------------------
   Valence non-Lewis         1.60363 (  2.227% of  72)
   Rydberg non-Lewis         0.14210 (  0.197% of  72)
  ==================       ============================
   Total non-Lewis           1.74573 (  2.425% of  72)
 --------------------------------------------------------


       (Occupancy)   Bond orbital/ Coefficients/ Hybrids
 ---------------------------------------------------------------------------------
     1. (1.99580) BD ( 1) O   1 - C   2  
                ( 66.50%)   0.8155* O   1 s( 43.69%)p 1.29( 56.23%)d 0.00(  0.09%)
                                            0.0000 -0.6604  0.0272  0.7393  0.0230
                                           -0.1230 -0.0015  0.0000  0.0000  0.0092
                                           -0.0000  0.0000 -0.0247  0.0126
                ( 33.50%)   0.5788* C   2 s( 31.04%)p 2.21( 68.70%)d 0.01(  0.25%)
                                           -0.0000 -0.5542  0.0576 -0.8144 -0.0686
                                            0.1326  0.0385 -0.0000 -0.0000  0.0126
                                           -0.0000  0.0000 -0.0425  0.0240
     2. (1.97902) BD ( 2) O   1 - C   2  
                ( 66.03%)   0.8126* O   1 s(  0.00%)p 1.00( 99.86%)d 0.00(  0.14%)
                                           -0.0000  0.0000 -0.0000 -0.0000 -0.0000
                                            0.0000  0.0000  0.9992  0.0091 -0.0000
                                           -0.0373  0.0069  0.0000 -0.0000
                ( 33.97%)   0.5828* C   2 s(  0.00%)p 1.00( 99.65%)d 0.00(  0.35%)
                                            0.0000 -0.0000 -0.0000 -0.0000  0.0000
                                            0.0000 -0.0000  0.9977 -0.0342  0.0000
                                            0.0586 -0.0055 -0.0000  0.0000
     3. (1.97810) BD ( 1) C   2 - C   3  
                ( 46.42%)   0.6813* C   2 s( 37.48%)p 1.67( 62.46%)d 0.00(  0.06%)
                                            0.0004  0.6122  0.0021 -0.2974 -0.0025
                                            0.7321 -0.0111 -0.0000  0.0000 -0.0158
                                            0.0000  0.0000 -0.0143 -0.0107
                ( 53.58%)   0.7320* C   3 s( 30.93%)p 2.23( 69.03%)d 0.00(  0.04%)
                                           -0.0000  0.5562 -0.0023  0.3304 -0.0005
                                           -0.7623  0.0042 -0.0000 -0.0000 -0.0111
                                           -0.0000  0.0000 -0.0113 -0.0110
     4. (1.98834) BD ( 1) C   2 - H  11  
                ( 58.83%)   0.7670* C   2 s( 31.45%)p 2.18( 68.50%)d 0.00(  0.05%)
                                           -0.0003  0.5600  0.0285 -0.4896  0.0238
                                           -0.6669 -0.0023  0.0000  0.0000  0.0208
                                           -0.0000 -0.0000 -0.0024 -0.0076
                ( 41.17%)   0.6416* H  11 s( 99.90%)p 0.00(  0.10%)
                                            0.9994 -0.0123  0.0197  0.0243 -0.0000
     5. (1.96658) BD ( 1) C   3 - C   4  
                ( 50.23%)   0.7087* C   3 s( 33.99%)p 1.94( 65.97%)d 0.00(  0.04%)
                                            0.0001  0.5829  0.0080 -0.8086 -0.0042
                                            0.0747 -0.0145  0.0000  0.0000 -0.0029
                                           -0.0000 -0.0000  0.0165 -0.0125
                ( 49.77%)   0.7055* C   4 s( 36.95%)p 1.71( 63.01%)d 0.00(  0.04%)
                                           -0.0003  0.6078 -0.0004  0.7798 -0.0293
                                           -0.1435 -0.0245 -0.0000  0.0000 -0.0074
                                           -0.0000  0.0000  0.0154 -0.0115
     6. (1.60176) BD ( 2) C   3 - C   4  
                ( 55.48%)   0.7449* C   3 s(  0.00%)p 1.00( 99.98%)d 0.00(  0.02%)
                                           -0.0000  0.0000  0.0000  0.0000  0.0000
                                           -0.0000 -0.0000  0.9999  0.0014  0.0000
                                           -0.0124  0.0048 -0.0000  0.0000
                ( 44.52%)   0.6672* C   4 s(  0.00%)p 1.00( 99.96%)d 0.00(  0.04%)
                                            0.0000  0.0000  0.0000  0.0000 -0.0000
                                           -0.0000 -0.0000  0.9998  0.0045 -0.0000
                                            0.0188  0.0049  0.0000 -0.0000
     7. (1.96849) BD ( 1) C   3 - C  10  
                ( 51.20%)   0.7155* C   3 s( 35.02%)p 1.85( 64.94%)d 0.00(  0.04%)
                                           -0.0002  0.5918  0.0033  0.4861  0.0180
                                            0.6424 -0.0106  0.0000 -0.0000  0.0136
                                           -0.0000  0.0000 -0.0056 -0.0118
                ( 48.80%)   0.6986* C  10 s( 34.86%)p 1.87( 65.09%)d 0.00(  0.05%)
                                            0.0001  0.5904  0.0035 -0.4757  0.0183
                                           -0.6512 -0.0148 -0.0000 -0.0000  0.0175
                                            0.0000  0.0000 -0.0029 -0.0128
     8. (1.99119) BD ( 1) C   4 - O   5  
                ( 31.72%)   0.5632* C   4 s( 24.25%)p 3.11( 75.47%)d 0.01(  0.28%)
                                           -0.0001  0.4923  0.0133 -0.5137 -0.0068
                                           -0.6993 -0.0409 -0.0000 -0.0000  0.0427
                                            0.0000  0.0000 -0.0142 -0.0273
                ( 68.28%)   0.8263* O   5 s( 35.99%)p 1.78( 63.95%)d 0.00(  0.06%)
                                            0.0000  0.5999  0.0016  0.4450  0.0073
                                            0.6644  0.0045  0.0000 -0.0000  0.0141
                                            0.0000  0.0000 -0.0163 -0.0135
     9. (1.97686) BD ( 1) C   4 - C   7  
                ( 50.25%)   0.7089* C   4 s( 38.49%)p 1.60( 61.47%)d 0.00(  0.04%)
                                            0.0000 -0.6204  0.0051  0.3558  0.0112
                                           -0.6985  0.0090 -0.0000  0.0000  0.0135
                                            0.0000 -0.0000  0.0101  0.0111
                ( 49.75%)   0.7053* C   7 s( 34.54%)p 1.89( 65.41%)d 0.00(  0.05%)
                                            0.0000 -0.5877 -0.0047 -0.2731  0.0207
                                            0.7608  0.0158  0.0000 -0.0000  0.0117
                                            0.0000 -0.0000  0.0133  0.0127
    10. (1.99303) BD ( 1) O   5 - C   6  
                ( 69.20%)   0.8318* O   5 s( 30.39%)p 2.29( 69.55%)d 0.00(  0.06%)
                                           -0.0001 -0.5512 -0.0043  0.8315  0.0053
                                           -0.0599  0.0217 -0.0000  0.0000  0.0146
                                            0.0000 -0.0000 -0.0150  0.0129
                ( 30.80%)   0.5550* C   6 s( 21.60%)p 3.61( 78.09%)d 0.01(  0.31%)
                                           -0.0001 -0.4642 -0.0240 -0.8814 -0.0419
                                            0.0322  0.0351  0.0000  0.0000  0.0034
                                            0.0000 -0.0000 -0.0476  0.0285
    11. (1.99053) BD ( 1) C   6 - H  12  
                ( 60.73%)   0.7793* C   6 s( 25.87%)p 2.86( 74.08%)d 0.00(  0.05%)
                                           -0.0001  0.5084  0.0147 -0.2969  0.0096
                                           -0.8077  0.0138 -0.0000  0.0000  0.0113
                                            0.0000  0.0000 -0.0167 -0.0087
                ( 39.27%)   0.6267* H  12 s( 99.91%)p 0.00(  0.09%)
                                            0.9996 -0.0009  0.0110  0.0273  0.0000
    12. (1.99515) BD ( 1) C   6 - H  13  
                ( 59.95%)   0.7743* C   6 s( 26.28%)p 2.80( 73.67%)d 0.00(  0.05%)
                                            0.0001  0.5125 -0.0130 -0.2535 -0.0169
                                            0.4150 -0.0146 -0.7069 -0.0002 -0.0048
                                            0.0091 -0.0146 -0.0055  0.0116
                ( 40.05%)   0.6328* H  13 s( 99.91%)p 0.00(  0.09%)
                                            0.9996 -0.0049  0.0109 -0.0122  0.0243
    13. (1.99515) BD ( 1) C   6 - H  14  
                ( 59.95%)   0.7743* C   6 s( 26.28%)p 2.80( 73.67%)d 0.00(  0.05%)
                                            0.0001  0.5125 -0.0130 -0.2535 -0.0169
                                            0.4150 -0.0146  0.7069  0.0002 -0.0048
                                           -0.0091  0.0146 -0.0055  0.0116
                ( 40.05%)   0.6328* H  14 s( 99.91%)p 0.00(  0.09%)
                                            0.9996 -0.0049  0.0109 -0.0122 -0.0243
    14. (1.97340) BD ( 1) C   7 - C   8  
                ( 50.58%)   0.7112* C   7 s( 36.50%)p 1.74( 63.46%)d 0.00(  0.04%)
                                           -0.0001  0.6040  0.0139  0.4763 -0.0212
                                            0.6375  0.0302  0.0000  0.0000  0.0161
                                           -0.0000  0.0000 -0.0014 -0.0119
                ( 49.42%)   0.7030* C   8 s( 35.66%)p 1.80( 64.29%)d 0.00(  0.05%)
                                            0.0001  0.5971  0.0100 -0.5065 -0.0368
                                           -0.6203  0.0145 -0.0000  0.0000  0.0165
                                            0.0000  0.0000 -0.0061 -0.0122
    15. (1.68787) BD ( 2) C   7 - C   8  
                ( 54.54%)   0.7385* C   7 s(  0.00%)p 1.00( 99.96%)d 0.00(  0.04%)
                                            0.0000 -0.0000  0.0000  0.0000  0.0000
                                           -0.0000  0.0000  0.9998 -0.0086 -0.0000
                                            0.0192  0.0043  0.0000 -0.0000
                ( 45.46%)   0.6743* C   8 s(  0.00%)p 1.00( 99.95%)d 0.00(  0.05%)
                                            0.0000  0.0000  0.0000  0.0000 -0.0000
                                           -0.0000  0.0000  0.9997 -0.0073 -0.0000
                                           -0.0052 -0.0222 -0.0000 -0.0000
    16. (1.97570) BD ( 1) C   7 - H  15  
                ( 61.55%)   0.7845* C   7 s( 28.88%)p 2.46( 71.09%)d 0.00(  0.03%)
                                            0.0003 -0.5372  0.0139  0.8352 -0.0046
                                           -0.1147 -0.0132 -0.0000 -0.0000  0.0030
                                            0.0000 -0.0000 -0.0137  0.0103
                ( 38.45%)   0.6201* H  15 s( 99.91%)p 0.00(  0.09%)
                                           -0.9996  0.0012 -0.0293  0.0059  0.0000
    17. (1.97772) BD ( 1) C   8 - C   9  
                ( 50.29%)   0.7092* C   8 s( 36.13%)p 1.77( 63.82%)d 0.00(  0.04%)
                                            0.0001  0.6011  0.0065  0.7948  0.0140
                                           -0.0703  0.0371 -0.0000  0.0000 -0.0055
                                           -0.0000  0.0000  0.0161 -0.0118
                ( 49.71%)   0.7050* C   9 s( 35.27%)p 1.83( 64.68%)d 0.00(  0.05%)
                                            0.0000  0.5938  0.0098 -0.7932 -0.0076
                                            0.1268  0.0401  0.0000  0.0000 -0.0023
                                           -0.0000  0.0000  0.0175 -0.0120
    18. (1.97984) BD ( 1) C   8 - H  16  
                ( 61.40%)   0.7836* C   8 s( 28.11%)p 2.56( 71.86%)d 0.00(  0.03%)
                                           -0.0003  0.5300 -0.0138 -0.3315  0.0049
                                            0.7801 -0.0082  0.0000 -0.0000 -0.0112
                                           -0.0000  0.0000 -0.0101 -0.0098
                ( 38.60%)   0.6213* H  16 s( 99.91%)p 0.00(  0.09%)
                                            0.9995 -0.0020  0.0115 -0.0281 -0.0000
    19. (1.97729) BD ( 1) C   9 - C  10  
                ( 49.77%)   0.7055* C   9 s( 35.67%)p 1.80( 64.28%)d 0.00(  0.05%)
                                            0.0000  0.5972  0.0074  0.3304  0.0397
                                           -0.7294  0.0051 -0.0000 -0.0000 -0.0107
                                           -0.0000  0.0000 -0.0139 -0.0120
                ( 50.23%)   0.7087* C  10 s( 36.37%)p 1.75( 63.58%)d 0.00(  0.04%)
                                            0.0001  0.6029  0.0139 -0.2744  0.0346
                                            0.7476  0.0222  0.0000 -0.0000 -0.0135
                                           -0.0000  0.0000 -0.0112 -0.0116
    20. (1.65725) BD ( 2) C   9 - C  10  
                ( 53.86%)   0.7339* C   9 s(  0.00%)p 1.00( 99.96%)d 0.00(  0.04%)
                                           -0.0000 -0.0000  0.0000  0.0000 -0.0000
                                           -0.0000  0.0000  0.9997 -0.0137 -0.0000
                                           -0.0049 -0.0204 -0.0000 -0.0000
                ( 46.14%)   0.6793* C  10 s(  0.00%)p 1.00( 99.95%)d 0.00(  0.05%)
                                            0.0000 -0.0000  0.0000  0.0000  0.0000
                                           -0.0000 -0.0000  0.9997 -0.0030  0.0000
                                           -0.0178  0.0153 -0.0000  0.0000
    21. (1.97997) BD ( 1) C   9 - H  17  
                ( 61.53%)   0.7844* C   9 s( 28.97%)p 2.45( 71.00%)d 0.00(  0.03%)
                                           -0.0003  0.5380 -0.0143  0.5096 -0.0033
                                            0.6710 -0.0059  0.0000 -0.0000  0.0136
                                            0.0000  0.0000 -0.0040 -0.0098
                ( 38.47%)   0.6203* H  17 s( 99.91%)p 0.00(  0.09%)
                                            0.9995 -0.0020 -0.0185 -0.0238 -0.0000
    22. (1.97732) BD ( 1) C  10 - H  18  
                ( 62.43%)   0.7901* C  10 s( 28.69%)p 2.48( 71.28%)d 0.00(  0.03%)
                                           -0.0003  0.5354 -0.0144  0.8349 -0.0082
                                           -0.1249  0.0053 -0.0000  0.0000 -0.0053
                                           -0.0000  0.0000  0.0135 -0.0099
                ( 37.57%)   0.6129* H  18 s( 99.90%)p 0.00(  0.10%)
                                            0.9995 -0.0054 -0.0308  0.0065  0.0000
    23. (1.99975) CR ( 1) O   1           s(100.00%)p 0.00(  0.00%)
                                            1.0000 -0.0003 -0.0000 -0.0003 -0.0000
                                            0.0001 -0.0000 -0.0000 -0.0000 -0.0000
                                            0.0000 -0.0000  0.0000 -0.0000
    24. (1.99931) CR ( 1) C   2           s(100.00%)p 0.00(  0.00%)
                                            1.0000 -0.0001  0.0000 -0.0001  0.0000
                                           -0.0005  0.0000 -0.0000  0.0000  0.0000
                                           -0.0000 -0.0000  0.0000  0.0000
    25. (1.99880) CR ( 1) C   3           s(100.00%)p 0.00(  0.00%)
                                            1.0000  0.0001 -0.0000  0.0001  0.0000
                                            0.0001 -0.0000  0.0000  0.0000  0.0000
                                           -0.0000  0.0000 -0.0000 -0.0000
    26. (1.99862) CR ( 1) C   4           s(100.00%)p 0.00(  0.00%)
                                            1.0000  0.0002  0.0000  0.0001 -0.0000
                                           -0.0001 -0.0000 -0.0000 -0.0000  0.0000
                                           -0.0000 -0.0000  0.0000 -0.0000
    27. (1.99962) CR ( 1) O   5           s(100.00%)p 0.00(  0.00%)
                                            1.0000 -0.0002  0.0000 -0.0000  0.0000
                                            0.0001 -0.0000  0.0000  0.0000 -0.0000
                                            0.0000  0.0000 -0.0000 -0.0000
    28. (1.99924) CR ( 1) C   6           s(100.00%)p 0.00(  0.00%)
                                            1.0000 -0.0001 -0.0000 -0.0001 -0.0000
                                           -0.0001  0.0000 -0.0000  0.0000  0.0000
                                            0.0000  0.0000 -0.0000  0.0000
    29. (1.99891) CR ( 1) C   7           s(100.00%)p 0.00(  0.00%)
                                            1.0000  0.0002 -0.0000 -0.0002 -0.0000
                                            0.0001  0.0000 -0.0000  0.0000 -0.0000
                                           -0.0000 -0.0000  0.0000 -0.0000
    30. (1.99896) CR ( 1) C   8           s(100.00%)p 0.00(  0.00%)
                                            1.0000  0.0001 -0.0000 -0.0001  0.0000
                                            0.0003 -0.0000 -0.0000 -0.0000 -0.0000
                                           -0.0000  0.0000 -0.0000 -0.0000
    31. (1.99893) CR ( 1) C   9           s(100.00%)p 0.00(  0.00%)
                                            1.0000  0.0001 -0.0000  0.0002 -0.0000
                                            0.0002 -0.0000  0.0000 -0.0000  0.0000
                                           -0.0000 -0.0000 -0.0000 -0.0000
    32. (1.99894) CR ( 1) C  10           s(100.00%)p 0.00(  0.00%)
                                            1.0000  0.0001 -0.0000  0.0003 -0.0000
                                           -0.0000  0.0000 -0.0000  0.0000 -0.0000
                                            0.0000 -0.0000  0.0000 -0.0000
    33. (1.98203) LP ( 1) O   1           s( 56.36%)p 0.77( 43.62%)d 0.00(  0.02%)
                                            0.0004  0.7506  0.0159  0.6494 -0.0008
                                           -0.1202  0.0003  0.0000  0.0000  0.0042
                                           -0.0000  0.0000 -0.0092  0.0080
    34. (1.88730) LP ( 2) O   1           s(  0.01%)p99.99( 99.91%)d 5.84(  0.08%)
                                           -0.0000  0.0090  0.0070  0.1717 -0.0016
                                            0.9846 -0.0161 -0.0000  0.0000 -0.0258
                                            0.0000 -0.0000 -0.0098 -0.0008
    35. (1.95885) LP ( 1) O   5           s( 33.61%)p 1.97( 66.36%)d 0.00(  0.04%)
                                            0.0002  0.5797 -0.0030  0.3304 -0.0042
                                           -0.7445  0.0067 -0.0000  0.0000  0.0126
                                            0.0000 -0.0000  0.0127  0.0079
    36. (1.82863) LP ( 2) O   5           s(  0.00%)p 1.00( 99.95%)d 0.00(  0.05%)
                                            0.0000  0.0000 -0.0000  0.0000 -0.0000
                                           -0.0000  0.0000  0.9997 -0.0007  0.0000
                                           -0.0064  0.0224  0.0000  0.0000
    37. (0.00293) RY*( 1) O   1           s(  0.29%)p99.99( 96.97%)d 9.45(  2.74%)
                                           -0.0000 -0.0008  0.0538 -0.0026 -0.1372
                                           -0.0115 -0.9751  0.0000  0.0000  0.1585
                                           -0.0000  0.0000  0.0474 -0.0024
    38. (0.00033) RY*( 2) O   1           s(  0.00%)p 1.00( 94.57%)d 0.06(  5.43%)
                                            0.0000  0.0000  0.0000 -0.0000  0.0000
                                           -0.0000  0.0000 -0.0169  0.9723 -0.0000
                                           -0.1884  0.1370 -0.0000 -0.0000
    39. (0.00015) RY*( 3) O   1           s( 43.52%)p 1.25( 54.20%)d 0.05(  2.28%)
                                           -0.0000  0.0163  0.6595 -0.0338  0.7340
                                            0.0048 -0.0455  0.0000 -0.0000  0.1398
                                            0.0000 -0.0000 -0.0313 -0.0474
    40. (0.00005) RY*( 4) O   1           s( 48.35%)p 0.73( 35.48%)d 0.33( 16.17%)
    41. (0.00000) RY*( 5) O   1           s(  0.02%)p99.99(  5.89%)d99.99( 94.09%)
    42. (0.00000) RY*( 6) O   1           s(  0.00%)p 1.00(  3.76%)d25.62( 96.24%)
    43. (0.00000) RY*( 7) O   1           s(  0.00%)p 1.00(  1.81%)d54.10( 98.19%)
    44. (0.00001) RY*( 8) O   1           s(  7.32%)p 1.05(  7.67%)d11.61( 85.01%)
    45. (0.00001) RY*( 9) O   1           s(  0.43%)p 0.07(  0.03%)d99.99( 99.54%)
    46. (0.01469) RY*( 1) C   2           s( 12.29%)p 7.11( 87.38%)d 0.03(  0.33%)
                                           -0.0000  0.0555  0.3462  0.0666 -0.9222
                                           -0.0227  0.1357  0.0000 -0.0000 -0.0572
                                           -0.0000 -0.0000 -0.0029  0.0065
    47. (0.00667) RY*( 2) C   2           s( 38.78%)p 0.15(  5.67%)d 1.43( 55.55%)
                                           -0.0000 -0.0026  0.6227  0.0306  0.1653
                                            0.0301 -0.1660  0.0000  0.0000  0.7214
                                           -0.0000  0.0000  0.1871  0.0080
    48. (0.00238) RY*( 3) C   2           s( 10.42%)p 7.58( 78.97%)d 1.02( 10.60%)
                                           -0.0000  0.0216  0.3221  0.0437  0.2551
                                            0.0052  0.8501 -0.0000 -0.0000 -0.0600
                                            0.0000 -0.0000 -0.3199  0.0109
    49. (0.00224) RY*( 4) C   2           s(  0.00%)p 1.00( 35.86%)d 1.79( 64.14%)
                                            0.0000 -0.0000 -0.0000 -0.0000 -0.0000
                                           -0.0000 -0.0000 -0.0620 -0.5956  0.0000
                                            0.6665 -0.4440  0.0000  0.0000
    50. (0.00075) RY*( 5) C   2           s( 37.06%)p 0.56( 20.91%)d 1.13( 42.03%)
                                            0.0000 -0.0129  0.6086  0.0153  0.2085
                                           -0.0065 -0.4066  0.0000  0.0000 -0.6204
                                           -0.0000 -0.0000 -0.1821  0.0477
    51. (0.00009) RY*( 6) C   2           s(  0.00%)p 1.00( 63.37%)d 0.58( 36.63%)
    52. (0.00006) RY*( 7) C   2           s(  1.35%)p 5.36(  7.24%)d67.66( 91.41%)
    53. (0.00001) RY*( 8) C   2           s(  0.00%)p 1.00(  1.11%)d88.99( 98.89%)
    54. (0.00002) RY*( 9) C   2           s(  0.13%)p 1.30(  0.16%)d99.99( 99.71%)
    55. (0.00609) RY*( 1) C   3           s(  7.86%)p11.28( 88.70%)d 0.44(  3.43%)
                                            0.0000  0.0118  0.2802 -0.0023 -0.4613
                                            0.0156  0.8210  0.0000 -0.0000 -0.0754
                                           -0.0000  0.0000 -0.1673 -0.0251
    56. (0.00519) RY*( 2) C   3           s(  0.29%)p99.99( 97.79%)d 6.51(  1.92%)
                                            0.0000  0.0003  0.0543  0.0134 -0.8576
                                            0.0021 -0.4921  0.0000 -0.0000  0.1368
                                            0.0000 -0.0000 -0.0201 -0.0065
    57. (0.00197) RY*( 3) C   3           s( 90.37%)p 0.07(  6.65%)d 0.03(  2.98%)
                                           -0.0000 -0.0092  0.9506  0.0083  0.1684
                                           -0.0095 -0.1949 -0.0000  0.0000  0.0013
                                            0.0000 -0.0000  0.1717 -0.0181
    58. (0.00118) RY*( 4) C   3           s(  0.00%)p 1.00( 96.22%)d 0.04(  3.78%)
                                           -0.0000  0.0000 -0.0000 -0.0000 -0.0000
                                           -0.0000 -0.0000 -0.0028  0.9809  0.0000
                                           -0.1582 -0.1130 -0.0000 -0.0000
    59. (0.00060) RY*( 5) C   3           s(  0.00%)p 1.00(  3.41%)d28.34( 96.59%)
                                            0.0000  0.0000 -0.0000  0.0000 -0.0000
                                           -0.0000  0.0000  0.0101  0.1843 -0.0000
                                            0.9418  0.2809 -0.0000 -0.0000
    60. (0.00025) RY*( 6) C   3           s(  0.00%)p 1.00(  0.39%)d99.99( 99.61%)
                                           -0.0000 -0.0000  0.0000 -0.0000  0.0000
                                            0.0000 -0.0000 -0.0083  0.0620  0.0000
                                           -0.2963  0.9531  0.0000 -0.0000
    61. (0.00025) RY*( 7) C   3           s(  1.42%)p 2.98(  4.25%)d66.26( 94.33%)
                                           -0.0000 -0.0037  0.1193 -0.0192  0.1321
                                            0.0010 -0.1570 -0.0000 -0.0000  0.0754
                                            0.0000  0.0000 -0.9683 -0.0029
    62. (0.00011) RY*( 8) C   3           s(  0.00%)p 1.00(  2.63%)d36.99( 97.37%)
                                           -0.0000  0.0010  0.0035 -0.0060  0.0732
                                           -0.0164  0.1437 -0.0000 -0.0000  0.9847
                                            0.0000 -0.0000  0.0638  0.0009
    63. (0.00003) RY*( 9) C   3           s(  0.11%)p 0.34(  0.04%)d99.99( 99.86%)
    64. (0.00784) RY*( 1) C   4           s(  3.68%)p25.05( 92.23%)d 1.11(  4.09%)
                                           -0.0000 -0.0411  0.1874 -0.0023 -0.1243
                                            0.0235 -0.9520 -0.0000 -0.0000 -0.0898
                                            0.0000 -0.0000  0.1806  0.0138
    65. (0.00396) RY*( 2) C   4           s(  1.78%)p46.04( 82.08%)d 9.06( 16.14%)
                                           -0.0000 -0.0134  0.1328 -0.0238 -0.8787
                                           -0.0043  0.2191  0.0000  0.0000 -0.0139
                                           -0.0000 -0.0000  0.3992  0.0436
    66. (0.00243) RY*( 3) C   4           s(  0.00%)p 1.00(  4.04%)d23.78( 95.96%)
                                           -0.0000  0.0000 -0.0000 -0.0000 -0.0000
                                           -0.0000 -0.0000 -0.0162  0.2002 -0.0000
                                            0.6116  0.7653  0.0000  0.0000
    67. (0.00218) RY*( 4) C   4           s( 72.64%)p 0.11(  7.91%)d 0.27( 19.45%)
                                            0.0000  0.0045  0.8523  0.0126  0.2438
                                            0.0228  0.1379 -0.0000 -0.0000  0.3760
                                            0.0000  0.0000  0.2034 -0.1082
    68. (0.00096) RY*( 5) C   4           s(  0.00%)p 1.00( 39.99%)d 1.50( 60.01%)
                                           -0.0000  0.0000  0.0000 -0.0000  0.0000
                                           -0.0000 -0.0000 -0.0097  0.6323 -0.0000
                                            0.5159 -0.5779 -0.0000 -0.0000
    69. (0.00077) RY*( 6) C   4           s(  0.00%)p 1.00( 56.01%)d 0.79( 43.99%)
                                           -0.0000  0.0000  0.0000 -0.0000 -0.0000
                                           -0.0000  0.0000 -0.0065 -0.7484 -0.0000
                                            0.5996 -0.2835 -0.0000 -0.0000
    70. (0.00058) RY*( 7) C   4           s( 21.18%)p 0.10(  2.07%)d 3.62( 76.75%)
                                            0.0000  0.0034  0.4602 -0.0057 -0.1148
                                           -0.0242  0.0833 -0.0000  0.0000 -0.7329
                                           -0.0000  0.0000 -0.4796  0.0180
    71. (0.00024) RY*( 8) C   4           s(  0.30%)p51.84( 15.60%)d99.99( 84.10%)
                                            0.0000 -0.0255  0.0486  0.0253 -0.3705
                                            0.0271 -0.1318  0.0000  0.0000  0.5484
                                            0.0000  0.0000 -0.7306 -0.0798
    72. (0.00002) RY*( 9) C   4           s(  0.72%)p 0.22(  0.16%)d99.99( 99.12%)
    73. (0.00258) RY*( 1) O   5           s( 18.94%)p 3.80( 72.06%)d 0.48(  9.00%)
                                            0.0000 -0.0076  0.4352  0.0135  0.4447
                                           -0.0043 -0.7229 -0.0000 -0.0000  0.2184
                                           -0.0000 -0.0000  0.1973 -0.0578
    74. (0.00194) RY*( 2) O   5           s(  0.00%)p 1.00( 96.99%)d 0.03(  3.01%)
                                           -0.0000  0.0000 -0.0000 -0.0000  0.0000
                                            0.0000 -0.0000 -0.0032  0.9848 -0.0000
                                           -0.0899  0.1484 -0.0000  0.0000
    75. (0.00034) RY*( 3) O   5           s(  0.15%)p99.99( 63.00%)d99.99( 36.86%)
                                            0.0000 -0.0061  0.0377 -0.0028 -0.7154
                                           -0.0038 -0.3437  0.0000  0.0000  0.4954
                                           -0.0000 -0.0000 -0.3206 -0.1427
    76. (0.00026) RY*( 4) O   5           s(  0.00%)p 1.00(  0.05%)d99.99( 99.95%)
                                           -0.0000 -0.0000  0.0000 -0.0000 -0.0000
                                           -0.0000  0.0000 -0.0032  0.0226 -0.0000
                                            0.9145  0.4040  0.0000 -0.0000
    77. (0.00012) RY*( 5) O   5           s( 38.69%)p 0.82( 31.53%)d 0.77( 29.78%)
                                           -0.0000  0.0018  0.6220 -0.0257  0.2109
                                           -0.0079  0.5197  0.0000 -0.0000  0.4002
                                           -0.0000 -0.0000 -0.3652  0.0653
    78. (0.00008) RY*( 6) O   5           s( 41.72%)p 0.53( 22.13%)d 0.87( 36.15%)
    79. (0.00002) RY*( 7) O   5           s(  0.45%)p18.77(  8.44%)d99.99( 91.11%)
    80. (0.00000) RY*( 8) O   5           s(  0.00%)p 1.00(  3.01%)d32.20( 96.99%)
    81. (0.00001) RY*( 9) O   5           s(  0.07%)p40.59(  2.99%)d99.99( 96.94%)
    82. (0.00287) RY*( 1) C   6           s( 24.99%)p 2.11( 52.79%)d 0.89( 22.23%)
                                            0.0000  0.0023  0.4999 -0.0283  0.6122
                                            0.0412  0.3880  0.0000 -0.0000  0.4683
                                            0.0000 -0.0000  0.0325 -0.0437
    83. (0.00162) RY*( 2) C   6           s(  0.40%)p99.99( 98.29%)d 3.21(  1.30%)
                                            0.0000 -0.0258  0.0581 -0.0520  0.4741
                                           -0.0068 -0.8692  0.0000 -0.0000  0.0258
                                           -0.0000 -0.0000  0.1070 -0.0298
    84. (0.00141) RY*( 3) C   6           s(  0.00%)p 1.00(  5.63%)d16.77( 94.37%)
                                            0.0000 -0.0000 -0.0000 -0.0000  0.0000
                                           -0.0000 -0.0000  0.0145  0.2368 -0.0000
                                            0.9655 -0.1073  0.0000 -0.0000
    85. (0.00043) RY*( 4) C   6           s(  6.12%)p 2.56( 15.65%)d12.79( 78.24%)
                                            0.0000 -0.0005  0.2473 -0.0224  0.3473
                                            0.0070  0.1879  0.0000 -0.0000 -0.8825
                                           -0.0000  0.0000  0.0435 -0.0409
    86. (0.00030) RY*( 5) C   6           s(  0.00%)p 1.00( 91.73%)d 0.09(  8.27%)
                                           -0.0000 -0.0000  0.0000 -0.0000  0.0000
                                            0.0000 -0.0000 -0.0069  0.9577  0.0000
                                           -0.2133  0.1930 -0.0000  0.0000
    87. (0.00004) RY*( 6) C   6           s( 33.09%)p 0.40( 13.18%)d 1.62( 53.72%)
    88. (0.00000) RY*( 7) C   6           s(  0.00%)p 1.00(  2.71%)d35.97( 97.29%)
    89. (0.00000) RY*( 8) C   6           s( 32.78%)p 0.62( 20.18%)d 1.43( 47.03%)
    90. (0.00000) RY*( 9) C   6           s(  2.58%)p 0.13(  0.34%)d37.61( 97.08%)
    91. (0.00437) RY*( 1) C   7           s(  0.55%)p99.99( 94.09%)d 9.80(  5.36%)
                                            0.0000  0.0222  0.0706  0.0213  0.9669
                                           -0.0025 -0.0738 -0.0000 -0.0000 -0.0240
                                           -0.0000  0.0000  0.2268 -0.0403
    92. (0.00225) RY*( 2) C   7           s(  1.52%)p63.70( 96.53%)d 1.29(  1.95%)
                                            0.0000  0.0127  0.1224 -0.0053 -0.0925
                                            0.0289 -0.9777  0.0000 -0.0000  0.1296
                                            0.0000  0.0000  0.0482 -0.0201
    93. (0.00123) RY*( 3) C   7           s( 95.26%)p 0.02(  1.50%)d 0.03(  3.24%)
                                           -0.0000 -0.0072  0.9760 -0.0223 -0.0224
                                           -0.0057  0.1180 -0.0000 -0.0000  0.0106
                                            0.0000  0.0000 -0.1738 -0.0456
    94. (0.00122) RY*( 4) C   7           s(  0.00%)p 1.00( 91.50%)d 0.09(  8.50%)
                                           -0.0000 -0.0000  0.0000  0.0000  0.0000
                                           -0.0000 -0.0000  0.0038  0.9565 -0.0000
                                            0.1790  0.2302  0.0000  0.0000
    95. (0.00052) RY*( 5) C   7           s(  0.00%)p 1.00(  6.16%)d15.23( 93.84%)
                                            0.0000  0.0000 -0.0000  0.0000 -0.0000
                                            0.0000  0.0000 -0.0079 -0.2481  0.0000
                                            0.0847  0.9650  0.0000  0.0000
    96. (0.00011) RY*( 6) C   7           s(  0.95%)p 4.07(  3.87%)d99.89( 95.17%)
                                           -0.0000 -0.0027  0.0976  0.0014 -0.1297
                                           -0.0253  0.1459 -0.0000  0.0000  0.6951
                                            0.0000 -0.0000  0.6693  0.1437
    97. (0.00007) RY*( 7) C   7           s(  1.71%)p 1.93(  3.31%)d55.47( 94.98%)
    98. (0.00003) RY*( 8) C   7           s(  0.00%)p 1.00(  2.38%)d40.98( 97.62%)
    99. (0.00001) RY*( 9) C   7           s(  0.09%)p 8.52(  0.74%)d99.99( 99.18%)
   100. (0.00532) RY*( 1) C   8           s(  0.08%)p99.99( 92.68%)d94.74(  7.24%)
                                           -0.0000  0.0272  0.0050  0.0110  0.4368
                                           -0.0311 -0.8573 -0.0000 -0.0000 -0.1886
                                           -0.0000  0.0000 -0.1886 -0.0356
   101. (0.00271) RY*( 2) C   8           s(  0.21%)p99.99( 98.33%)d 7.01(  1.46%)
                                           -0.0000  0.0018  0.0456  0.0336 -0.8857
                                            0.0141 -0.4444 -0.0000  0.0000 -0.0981
                                           -0.0000 -0.0000  0.0700 -0.0100
   102. (0.00093) RY*( 3) C   8           s(  0.00%)p 1.00( 20.20%)d 3.95( 79.80%)
                                           -0.0000 -0.0000  0.0000 -0.0000 -0.0000
                                            0.0000  0.0000  0.0102 -0.4493  0.0000
                                            0.7860  0.4245  0.0000 -0.0000
   103. (0.00082) RY*( 4) C   8           s( 94.80%)p 0.00(  0.40%)d 0.05(  4.80%)
                                            0.0000 -0.0037  0.9737 -0.0068  0.0566
                                            0.0185 -0.0203 -0.0000 -0.0000  0.1373
                                           -0.0000 -0.0000  0.1288 -0.1119
   104. (0.00058) RY*( 5) C   8           s(  0.00%)p 1.00( 73.26%)d 0.37( 26.74%)
                                           -0.0000 -0.0000  0.0000 -0.0000  0.0000
                                            0.0000 -0.0000  0.0079  0.8559  0.0000
                                            0.5149 -0.0477  0.0000 -0.0000
   105. (0.00014) RY*( 6) C   8           s(  0.01%)p 1.00(  1.50%)d65.58( 98.49%)
                                            0.0000 -0.0008  0.0074 -0.0241  0.1015
                                           -0.0113  0.0633  0.0000 -0.0000 -0.7265
                                           -0.0000  0.0000  0.6760 -0.0089
   106. (0.00005) RY*( 7) C   8           s(  4.85%)p 1.10(  5.34%)d18.52( 89.81%)
   107. (0.00000) RY*( 8) C   8           s(  0.00%)p 1.00(  6.60%)d14.16( 93.40%)
   108. (0.00000) RY*( 9) C   8           s(  0.15%)p12.15(  1.78%)d99.99( 98.07%)
   109. (0.00512) RY*( 1) C   9           s(  0.08%)p99.99( 92.45%)d93.86(  7.47%)
                                           -0.0000  0.0278 -0.0049 -0.0179 -0.5880
                                           -0.0246 -0.7602 -0.0000 -0.0000  0.2608
                                            0.0000 -0.0000 -0.0745 -0.0336
   110. (0.00260) RY*( 2) C   9           s(  0.00%)p 1.00( 98.55%)d 0.01(  1.45%)
                                            0.0000  0.0007 -0.0001 -0.0317  0.7842
                                            0.0220 -0.6075  0.0000 -0.0000  0.0302
                                           -0.0000 -0.0000  0.1163 -0.0020
   111. (0.00090) RY*( 3) C   9           s(  0.00%)p 1.00( 93.61%)d 0.07(  6.39%)
                                           -0.0000  0.0000 -0.0000 -0.0000  0.0000
                                           -0.0000 -0.0000  0.0093  0.9675  0.0000
                                           -0.2091 -0.1421 -0.0000  0.0000
   112. (0.00080) RY*( 4) C   9           s( 93.46%)p 0.00(  0.47%)d 0.06(  6.07%)
                                            0.0000 -0.0026  0.9668  0.0147 -0.0446
                                            0.0141 -0.0476  0.0000  0.0000 -0.2011
                                           -0.0000 -0.0000  0.1045 -0.0966
   113. (0.00055) RY*( 5) C   9           s(  0.00%)p 1.00(  0.49%)d99.99( 99.51%)
                                            0.0000  0.0000  0.0000  0.0000 -0.0000
                                            0.0000 -0.0000 -0.0085  0.0697 -0.0000
                                            0.7605 -0.6455  0.0000 -0.0000
   114. (0.00013) RY*( 6) C   9           s(  0.17%)p 8.90(  1.49%)d99.99( 98.35%)
                                            0.0000 -0.0012  0.0409 -0.0216  0.0940
                                            0.0173 -0.0725  0.0000 -0.0000 -0.2766
                                            0.0000  0.0000 -0.9509 -0.0524
   115. (0.00004) RY*( 7) C   9           s(  6.33%)p 0.80(  5.07%)d14.00( 88.60%)
   116. (0.00000) RY*( 8) C   9           s(  0.00%)p 1.00(  5.94%)d15.82( 94.06%)
   117. (0.00000) RY*( 9) C   9           s(  0.05%)p38.89(  2.01%)d99.99( 97.94%)
   118. (0.00695) RY*( 1) C  10           s(  1.88%)p50.08( 94.17%)d 2.10(  3.95%)
                                            0.0000 -0.0169  0.1361  0.0282  0.7722
                                            0.0011 -0.5870 -0.0000 -0.0000  0.0310
                                            0.0000 -0.0000 -0.1955  0.0189
   119. (0.00360) RY*( 2) C  10           s(  4.06%)p22.87( 92.90%)d 0.75(  3.03%)
                                           -0.0000  0.0205  0.2005 -0.0098 -0.5858
                                            0.0242 -0.7649  0.0000 -0.0000 -0.1417
                                           -0.0000  0.0000  0.0931 -0.0399
   120. (0.00099) RY*( 3) C  10           s( 92.00%)p 0.06(  5.88%)d 0.02(  2.12%)
                                            0.0000 -0.0060  0.9592  0.0174 -0.0120
                                           -0.0150  0.2412 -0.0000 -0.0000  0.0593
                                            0.0000  0.0000 -0.0998 -0.0876
   121. (0.00086) RY*( 4) C  10           s(  0.00%)p 1.00( 23.42%)d 3.27( 76.58%)
                                           -0.0000  0.0000 -0.0000 -0.0000 -0.0000
                                            0.0000 -0.0000 -0.0116 -0.4838  0.0000
                                            0.1674  0.8589  0.0000  0.0000
   122. (0.00047) RY*( 5) C  10           s(  0.00%)p 1.00( 69.60%)d 0.44( 30.40%)
                                           -0.0000 -0.0000  0.0000 -0.0000  0.0000
                                            0.0000 -0.0000 -0.0090  0.8342  0.0000
                                           -0.2085  0.5104  0.0000  0.0000
   123. (0.00013) RY*( 6) C  10           s(  0.07%)p26.21(  1.83%)d99.99( 98.10%)
                                            0.0000 -0.0025  0.0263 -0.0048  0.0793
                                           -0.0257  0.1064 -0.0000  0.0000 -0.9785
                                           -0.0000  0.0000 -0.1374  0.0676
   124. (0.00006) RY*( 7) C  10           s(  1.74%)p 2.37(  4.12%)d54.10( 94.14%)
   125. (0.00000) RY*( 8) C  10           s(  0.00%)p 1.00(  7.03%)d13.22( 92.97%)
   126. (0.00001) RY*( 9) C  10           s(  0.33%)p 3.50(  1.14%)d99.99( 98.54%)
   127. (0.00435) RY*( 1) H  11           s( 99.93%)p 0.00(  0.07%)
                                            0.0117  0.9996 -0.0025  0.0256 -0.0000
   128. (0.00010) RY*( 2) H  11           s(  0.04%)p99.99( 99.96%)
   129. (0.00007) RY*( 3) H  11           s(  0.12%)p99.99( 99.88%)
   130. (0.00003) RY*( 4) H  11           s(  0.00%)p 1.00(100.00%)
   131. (0.00072) RY*( 1) H  12           s( 97.62%)p 0.02(  2.38%)
                                            0.0054  0.9880 -0.0333 -0.1505 -0.0000
   132. (0.00021) RY*( 2) H  12           s(  0.00%)p 1.00(100.00%)
                                           -0.0000  0.0000  0.0000 -0.0000  1.0000
   133. (0.00010) RY*( 3) H  12           s(  1.53%)p64.48( 98.47%)
                                           -0.0197  0.1220 -0.4287  0.8949  0.0000
   134. (0.00001) RY*( 4) H  12           s(  0.94%)p99.99( 99.06%)
   135. (0.00240) RY*( 1) H  13           s( 98.86%)p 0.01(  1.14%)
                                            0.0062  0.9942 -0.0877  0.0597  0.0130
   136. (0.00022) RY*( 2) H  13           s(  0.28%)p99.99( 99.72%)
                                            0.0001  0.0526 -0.0809 -0.9049 -0.4146
   137. (0.00014) RY*( 3) H  13           s(  0.24%)p99.99( 99.76%)
                                            0.0149  0.0463  0.6109  0.2856 -0.7368
   138. (0.00003) RY*( 4) H  13           s(  0.72%)p99.99( 99.28%)
   139. (0.00240) RY*( 1) H  14           s( 98.86%)p 0.01(  1.14%)
                                            0.0062  0.9942 -0.0877  0.0597 -0.0130
   140. (0.00022) RY*( 2) H  14           s(  0.28%)p99.99( 99.72%)
                                            0.0001  0.0526 -0.0809 -0.9049  0.4146
   141. (0.00014) RY*( 3) H  14           s(  0.24%)p99.99( 99.76%)
                                            0.0149  0.0463  0.6109  0.2856  0.7368
   142. (0.00003) RY*( 4) H  14           s(  0.72%)p99.99( 99.28%)
   143. (0.00153) RY*( 1) H  15           s( 99.22%)p 0.01(  0.78%)
                                            0.0036  0.9961 -0.0865 -0.0171  0.0000
   144. (0.00021) RY*( 2) H  15           s(  0.00%)p 1.00(100.00%)
                                            0.0000 -0.0000  0.0000 -0.0000  1.0000
   145. (0.00008) RY*( 3) H  15           s(  0.39%)p99.99( 99.61%)
   146. (0.00005) RY*( 4) H  15           s(  0.48%)p99.99( 99.52%)
   147. (0.00168) RY*( 1) H  16           s( 99.25%)p 0.01(  0.75%)
                                            0.0046  0.9962 -0.0277  0.0823  0.0000
   148. (0.00017) RY*( 2) H  16           s(  0.00%)p 1.00(100.00%)
                                            0.0000  0.0000  0.0000 -0.0000  1.0000
   149. (0.00009) RY*( 3) H  16           s(  0.00%)p 1.00(100.00%)
   150. (0.00006) RY*( 4) H  16           s(  0.85%)p99.99( 99.15%)
   151. (0.00157) RY*( 1) H  17           s( 99.20%)p 0.01(  0.80%)
                                            0.0046  0.9960  0.0430  0.0787  0.0000
   152. (0.00019) RY*( 2) H  17           s(  0.00%)p 1.00(100.00%)
                                           -0.0000 -0.0000  0.0000 -0.0000  1.0000
   153. (0.00007) RY*( 3) H  17           s(  0.67%)p99.99( 99.33%)
   154. (0.00008) RY*( 4) H  17           s(  0.22%)p99.99( 99.78%)
   155. (0.00422) RY*( 1) H  18           s( 99.57%)p 0.00(  0.43%)
                                            0.0069  0.9978  0.0369 -0.0546  0.0000
   156. (0.00015) RY*( 2) H  18           s(  0.00%)p 1.00(100.00%)
                                            0.0000 -0.0000  0.0000 -0.0000  1.0000
   157. (0.00010) RY*( 3) H  18           s(  0.29%)p99.99( 99.71%)
   158. (0.00007) RY*( 4) H  18           s(  0.24%)p99.99( 99.76%)
   159. (0.00376) BD*( 1) O   1 - C   2  
                ( 33.50%)   0.5788* O   1 s( 43.69%)p 1.29( 56.23%)d 0.00(  0.09%)
                                           -0.0000  0.6604 -0.0272 -0.7393 -0.0230
                                            0.1230  0.0015 -0.0000 -0.0000 -0.0092
                                            0.0000 -0.0000  0.0247 -0.0126
                ( 66.50%)  -0.8155* C   2 s( 31.04%)p 2.21( 68.70%)d 0.01(  0.25%)
                                            0.0000  0.5542 -0.0576  0.8144  0.0686
                                           -0.1326 -0.0385  0.0000  0.0000 -0.0126
                                            0.0000 -0.0000  0.0425 -0.0240
   160. (0.10828) BD*( 2) O   1 - C   2  
                ( 33.97%)   0.5828* O   1 s(  0.00%)p 1.00( 99.86%)d 0.00(  0.14%)
                                            0.0000 -0.0000  0.0000  0.0000  0.0000
                                           -0.0000 -0.0000 -0.9992 -0.0091  0.0000
                                            0.0373 -0.0069 -0.0000  0.0000
                ( 66.03%)  -0.8126* C   2 s(  0.00%)p 1.00( 99.65%)d 0.00(  0.35%)
                                           -0.0000  0.0000  0.0000  0.0000 -0.0000
                                           -0.0000  0.0000 -0.9977  0.0342 -0.0000
                                           -0.0586  0.0055  0.0000 -0.0000
   161. (0.05893) BD*( 1) C   2 - C   3  
                ( 53.58%)   0.7320* C   2 s( 37.48%)p 1.67( 62.46%)d 0.00(  0.06%)
                                            0.0004  0.6122  0.0021 -0.2974 -0.0025
                                            0.7321 -0.0111 -0.0000  0.0000 -0.0158
                                            0.0000  0.0000 -0.0143 -0.0107
                ( 46.42%)  -0.6813* C   3 s( 30.93%)p 2.23( 69.03%)d 0.00(  0.04%)
                                           -0.0000  0.5562 -0.0023  0.3304 -0.0005
                                           -0.7623  0.0042 -0.0000 -0.0000 -0.0111
                                           -0.0000  0.0000 -0.0113 -0.0110
   162. (0.05842) BD*( 1) C   2 - H  11  
                ( 41.17%)   0.6416* C   2 s( 31.45%)p 2.18( 68.50%)d 0.00(  0.05%)
                                            0.0003 -0.5600 -0.0285  0.4896 -0.0238
                                            0.6669  0.0023 -0.0000 -0.0000 -0.0208
                                            0.0000  0.0000  0.0024  0.0076
                ( 58.83%)  -0.7670* H  11 s( 99.90%)p 0.00(  0.10%)
                                           -0.9994  0.0123 -0.0197 -0.0243  0.0000
   163. (0.03265) BD*( 1) C   3 - C   4  
                ( 49.77%)   0.7055* C   3 s( 33.99%)p 1.94( 65.97%)d 0.00(  0.04%)
                                           -0.0001 -0.5829 -0.0080  0.8086  0.0042
                                           -0.0747  0.0145 -0.0000 -0.0000  0.0029
                                            0.0000  0.0000 -0.0165  0.0125
                ( 50.23%)  -0.7087* C   4 s( 36.95%)p 1.71( 63.01%)d 0.00(  0.04%)
                                            0.0003 -0.6078  0.0004 -0.7798  0.0293
                                            0.1435  0.0245  0.0000 -0.0000  0.0074
                                            0.0000 -0.0000 -0.0154  0.0115
   164. (0.43694) BD*( 2) C   3 - C   4  
                ( 44.52%)   0.6672* C   3 s(  0.00%)p 1.00( 99.98%)d 0.00(  0.02%)
                                            0.0000 -0.0000 -0.0000 -0.0000 -0.0000
                                            0.0000  0.0000 -0.9999 -0.0014 -0.0000
                                            0.0124 -0.0048  0.0000 -0.0000
                ( 55.48%)  -0.7449* C   4 s(  0.00%)p 1.00( 99.96%)d 0.00(  0.04%)
                                           -0.0000 -0.0000 -0.0000 -0.0000  0.0000
                                            0.0000  0.0000 -0.9998 -0.0045  0.0000
                                           -0.0188 -0.0049 -0.0000  0.0000
   165. (0.02356) BD*( 1) C   3 - C  10  
                ( 48.80%)   0.6986* C   3 s( 35.02%)p 1.85( 64.94%)d 0.00(  0.04%)
                                            0.0002 -0.5918 -0.0033 -0.4861 -0.0180
                                           -0.6424  0.0106 -0.0000  0.0000 -0.0136
                                            0.0000 -0.0000  0.0056  0.0118
                ( 51.20%)  -0.7155* C  10 s( 34.86%)p 1.87( 65.09%)d 0.00(  0.05%)
                                           -0.0001 -0.5904 -0.0035  0.4757 -0.0183
                                            0.6512  0.0148  0.0000  0.0000 -0.0175
                                           -0.0000 -0.0000  0.0029  0.0128
   166. (0.03036) BD*( 1) C   4 - O   5  
                ( 68.28%)   0.8263* C   4 s( 24.25%)p 3.11( 75.47%)d 0.01(  0.28%)
                                           -0.0001  0.4923  0.0133 -0.5137 -0.0068
                                           -0.6993 -0.0409 -0.0000 -0.0000  0.0427
                                            0.0000  0.0000 -0.0142 -0.0273
                ( 31.72%)  -0.5632* O   5 s( 35.99%)p 1.78( 63.95%)d 0.00(  0.06%)
                                            0.0000  0.5999  0.0016  0.4450  0.0073
                                            0.6644  0.0045  0.0000 -0.0000  0.0141
                                            0.0000  0.0000 -0.0163 -0.0135
   167. (0.02998) BD*( 1) C   4 - C   7  
                ( 49.75%)   0.7053* C   4 s( 38.49%)p 1.60( 61.47%)d 0.00(  0.04%)
                                           -0.0000  0.6204 -0.0051 -0.3558 -0.0112
                                            0.6985 -0.0090  0.0000 -0.0000 -0.0135
                                           -0.0000  0.0000 -0.0101 -0.0111
                ( 50.25%)  -0.7089* C   7 s( 34.54%)p 1.89( 65.41%)d 0.00(  0.05%)
                                           -0.0000  0.5877  0.0047  0.2731 -0.0207
                                           -0.7608 -0.0158 -0.0000  0.0000 -0.0117
                                           -0.0000  0.0000 -0.0133 -0.0127
   168. (0.00905) BD*( 1) O   5 - C   6  
                ( 30.80%)   0.5550* O   5 s( 30.39%)p 2.29( 69.55%)d 0.00(  0.06%)
                                            0.0001  0.5512  0.0043 -0.8315 -0.0053
                                            0.0599 -0.0217  0.0000 -0.0000 -0.0146
                                           -0.0000  0.0000  0.0150 -0.0129
                ( 69.20%)  -0.8318* C   6 s( 21.60%)p 3.61( 78.09%)d 0.01(  0.31%)
                                            0.0001  0.4642  0.0240  0.8814  0.0419
                                           -0.0322 -0.0351 -0.0000 -0.0000 -0.0034
                                           -0.0000  0.0000  0.0476 -0.0285
   169. (0.00834) BD*( 1) C   6 - H  12  
                ( 39.27%)   0.6267* C   6 s( 25.87%)p 2.86( 74.08%)d 0.00(  0.05%)
                                            0.0001 -0.5084 -0.0147  0.2969 -0.0096
                                            0.8077 -0.0138  0.0000 -0.0000 -0.0113
                                           -0.0000 -0.0000  0.0167  0.0087
                ( 60.73%)  -0.7793* H  12 s( 99.91%)p 0.00(  0.09%)
                                           -0.9996  0.0009 -0.0110 -0.0273 -0.0000
   170. (0.01934) BD*( 1) C   6 - H  13  
                ( 40.05%)   0.6328* C   6 s( 26.28%)p 2.80( 73.67%)d 0.00(  0.05%)
                                           -0.0001 -0.5125  0.0130  0.2535  0.0169
                                           -0.4150  0.0146  0.7069  0.0002  0.0048
                                           -0.0091  0.0146  0.0055 -0.0116
                ( 59.95%)  -0.7743* H  13 s( 99.91%)p 0.00(  0.09%)
                                           -0.9996  0.0049 -0.0109  0.0122 -0.0243
   171. (0.01934) BD*( 1) C   6 - H  14  
                ( 40.05%)   0.6328* C   6 s( 26.28%)p 2.80( 73.67%)d 0.00(  0.05%)
                                           -0.0001 -0.5125  0.0130  0.2535  0.0169
                                           -0.4150  0.0146 -0.7069 -0.0002  0.0048
                                            0.0091 -0.0146  0.0055 -0.0116
                ( 59.95%)  -0.7743* H  14 s( 99.91%)p 0.00(  0.09%)
                                           -0.9996  0.0049 -0.0109  0.0122  0.0243
   172. (0.01655) BD*( 1) C   7 - C   8  
                ( 49.42%)   0.7030* C   7 s( 36.50%)p 1.74( 63.46%)d 0.00(  0.04%)
                                            0.0001 -0.6040 -0.0139 -0.4763  0.0212
                                           -0.6375 -0.0302 -0.0000 -0.0000 -0.0161
                                            0.0000 -0.0000  0.0014  0.0119
                ( 50.58%)  -0.7112* C   8 s( 35.66%)p 1.80( 64.29%)d 0.00(  0.05%)
                                           -0.0001 -0.5971 -0.0100  0.5065  0.0368
                                            0.6203 -0.0145  0.0000 -0.0000 -0.0165
                                           -0.0000 -0.0000  0.0061  0.0122
   173. (0.35008) BD*( 2) C   7 - C   8  
                ( 45.46%)   0.6743* C   7 s(  0.00%)p 1.00( 99.96%)d 0.00(  0.04%)
                                           -0.0000  0.0000 -0.0000 -0.0000 -0.0000
                                            0.0000 -0.0000 -0.9998  0.0086  0.0000
                                           -0.0192 -0.0043 -0.0000  0.0000
                ( 54.54%)  -0.7385* C   8 s(  0.00%)p 1.00( 99.95%)d 0.00(  0.05%)
                                           -0.0000 -0.0000 -0.0000 -0.0000  0.0000
                                            0.0000 -0.0000 -0.9997  0.0073  0.0000
                                            0.0052  0.0222  0.0000  0.0000
   174. (0.01434) BD*( 1) C   7 - H  15  
                ( 38.45%)   0.6201* C   7 s( 28.88%)p 2.46( 71.09%)d 0.00(  0.03%)
                                           -0.0003  0.5372 -0.0139 -0.8352  0.0046
                                            0.1147  0.0132  0.0000  0.0000 -0.0030
                                           -0.0000  0.0000  0.0137 -0.0103
                ( 61.55%)  -0.7845* H  15 s( 99.91%)p 0.00(  0.09%)
                                            0.9996 -0.0012  0.0293 -0.0059 -0.0000
   175. (0.01787) BD*( 1) C   8 - C   9  
                ( 49.71%)   0.7050* C   8 s( 36.13%)p 1.77( 63.82%)d 0.00(  0.04%)
                                           -0.0001 -0.6011 -0.0065 -0.7948 -0.0140
                                            0.0703 -0.0371  0.0000 -0.0000  0.0055
                                            0.0000 -0.0000 -0.0161  0.0118
                ( 50.29%)  -0.7092* C   9 s( 35.27%)p 1.83( 64.68%)d 0.00(  0.05%)
                                           -0.0000 -0.5938 -0.0098  0.7932  0.0076
                                           -0.1268 -0.0401 -0.0000 -0.0000  0.0023
                                            0.0000 -0.0000 -0.0175  0.0120
   176. (0.01402) BD*( 1) C   8 - H  16  
                ( 38.60%)   0.6213* C   8 s( 28.11%)p 2.56( 71.86%)d 0.00(  0.03%)
                                            0.0003 -0.5300  0.0138  0.3315 -0.0049
                                           -0.7801  0.0082 -0.0000  0.0000  0.0112
                                            0.0000 -0.0000  0.0101  0.0098
                ( 61.40%)  -0.7836* H  16 s( 99.91%)p 0.00(  0.09%)
                                           -0.9995  0.0020 -0.0115  0.0281  0.0000
   177. (0.01637) BD*( 1) C   9 - C  10  
                ( 50.23%)   0.7087* C   9 s( 35.67%)p 1.80( 64.28%)d 0.00(  0.05%)
                                            0.0000  0.5972  0.0074  0.3304  0.0397
                                           -0.7294  0.0051 -0.0000 -0.0000 -0.0107
                                           -0.0000  0.0000 -0.0139 -0.0120
                ( 49.77%)  -0.7055* C  10 s( 36.37%)p 1.75( 63.58%)d 0.00(  0.04%)
                                            0.0001  0.6029  0.0139 -0.2744  0.0346
                                            0.7476  0.0222  0.0000 -0.0000 -0.0135
                                           -0.0000  0.0000 -0.0112 -0.0116
   178. (0.30340) BD*( 2) C   9 - C  10  
                ( 46.14%)   0.6793* C   9 s(  0.00%)p 1.00( 99.96%)d 0.00(  0.04%)
                                            0.0000  0.0000 -0.0000 -0.0000  0.0000
                                            0.0000 -0.0000 -0.9997  0.0137  0.0000
                                            0.0049  0.0204  0.0000  0.0000
                ( 53.86%)  -0.7339* C  10 s(  0.00%)p 1.00( 99.95%)d 0.00(  0.05%)
                                           -0.0000  0.0000 -0.0000 -0.0000 -0.0000
                                            0.0000  0.0000 -0.9997  0.0030 -0.0000
                                            0.0178 -0.0153  0.0000 -0.0000
   179. (0.01471) BD*( 1) C   9 - H  17  
                ( 38.47%)   0.6203* C   9 s( 28.97%)p 2.45( 71.00%)d 0.00(  0.03%)
                                            0.0003 -0.5380  0.0143 -0.5096  0.0033
                                           -0.6710  0.0059 -0.0000  0.0000 -0.0136
                                           -0.0000 -0.0000  0.0040  0.0098
                ( 61.53%)  -0.7844* H  17 s( 99.91%)p 0.00(  0.09%)
                                           -0.9995  0.0020  0.0185  0.0238  0.0000
   180. (0.01736) BD*( 1) C  10 - H  18  
                ( 37.57%)   0.6129* C  10 s( 28.69%)p 2.48( 71.28%)d 0.00(  0.03%)
                                            0.0003 -0.5354  0.0144 -0.8349  0.0082
                                            0.1249 -0.0053  0.0000 -0.0000  0.0053
                                            0.0000 -0.0000 -0.0135  0.0099
                ( 62.43%)  -0.7901* H  18 s( 99.90%)p 0.00(  0.10%)
                                           -0.9995  0.0054  0.0308 -0.0065 -0.0000


 NHO Directionality and "Bond Bending" (deviations from line of nuclear centers)

         [Thresholds for printing:  angular deviation  >  1.0 degree]
                                    hybrid p-character > 25.0%
                                    orbital occupancy  >  0.10e

                                Line of Centers        Hybrid 1              Hybrid 2
                                ---------------  -------------------   ------------------
                NBO               Theta   Phi    Theta   Phi    Dev    Theta   Phi    Dev
 ========================================================================================
     1. BD (   1) O   1 - C   2    90.0  170.5     --     --    --      90.0  349.0   1.5
     2. BD (   2) O   1 - C   2    90.0  170.5     0.0    0.0  90.0      0.0    0.0  90.0
     3. BD (   1) C   2 - C   3    90.0  114.1    90.0  112.6   1.6      --     --    --
     4. BD (   1) C   2 - H  11    90.0  229.5    90.0  235.2   5.7      --     --    --
     5. BD (   1) C   3 - C   4    90.0  172.7    90.0  175.8   3.1     90.0  347.4   5.3
     6. BD (   2) C   3 - C   4    90.0  172.7     0.0    0.0  90.0      0.0    0.0  90.0
     7. BD (   1) C   3 - C  10    90.0   53.3    90.0   51.4   1.9     90.0  235.5   2.2
     8. BD (   1) C   4 - O   5    90.0  235.9    90.0  234.9   1.0      --     --    --
     9. BD (   1) C   4 - C   7    90.0  112.2    90.0  118.0   5.8     90.0  288.0   4.2
    10. BD (   1) O   5 - C   6    90.0  175.6    90.0  177.4   1.8      --     --    --
    12. BD (   1) C   6 - H  13   144.5  124.9   145.7  124.0   1.3      --     --    --
    13. BD (   1) C   6 - H  14    35.5  124.9    34.3  124.0   1.3      --     --    --
    14. BD (   1) C   7 - C   8    90.0   52.0    90.0   55.7   3.7     90.0  228.1   3.9
    15. BD (   2) C   7 - C   8    90.0   52.0     0.0    0.0  90.0      0.0    0.0  90.0
    17. BD (   1) C   8 - C   9    90.0  353.1    90.0  357.7   4.5     90.0  168.2   4.9
    19. BD (   1) C   9 - C  10    90.0  292.1    90.0  297.1   4.9     90.0  107.3   4.8
    20. BD (   2) C   9 - C  10    90.0  292.1     0.0    0.0  90.0      0.0    0.0  90.0
    22. BD (   1) C  10 - H  18    90.0  350.4    90.0  351.8   1.4      --     --    --
    33. LP (   1) O   1             --     --     90.0  349.5   --       --     --    --
    34. LP (   2) O   1             --     --     90.0   80.0   --       --     --    --
    35. LP (   1) O   5             --     --     90.0  293.8   --       --     --    --
    36. LP (   2) O   5             --     --      0.0    0.0   --       --     --    --
   160. BD*(   2) O   1 - C   2    90.0  170.5     0.0    0.0  90.0      0.0    0.0  90.0
   164. BD*(   2) C   3 - C   4    90.0  172.7     0.0    0.0  90.0      0.0    0.0  90.0
   173. BD*(   2) C   7 - C   8    90.0   52.0     0.0    0.0  90.0      0.0    0.0  90.0
   178. BD*(   2) C   9 - C  10    90.0  292.1     0.0    0.0  90.0      0.0    0.0  90.0


 Second Order Perturbation Theory Analysis of Fock Matrix in NBO Basis

     Threshold for printing:   0.50 kcal/mol
                                                                              E(2)  E(j)-E(i) F(i,j)
         Donor NBO (i)                     Acceptor NBO (j)                 kcal/mol   a.u.    a.u. 
 ===================================================================================================

 within unit  1
   1. BD (   1) O   1 - C   2        / 46. RY*(   1) C   2                    1.50    1.63    0.044
   1. BD (   1) O   1 - C   2        / 56. RY*(   2) C   3                    1.55    2.08    0.051
   1. BD (   1) O   1 - C   2        /161. BD*(   1) C   2 - C   3            1.25    1.51    0.039
   1. BD (   1) O   1 - C   2        /163. BD*(   1) C   3 - C   4            1.62    1.60    0.046
   2. BD (   2) O   1 - C   2        /164. BD*(   2) C   3 - C   4            5.17    0.39    0.045
   3. BD (   1) C   2 - C   3        / 37. RY*(   1) O   1                    1.31    1.86    0.044
   3. BD (   1) C   2 - C   3        / 64. RY*(   1) C   4                    1.17    1.47    0.037
   3. BD (   1) C   2 - C   3        /118. RY*(   1) C  10                    1.09    1.71    0.039
   3. BD (   1) C   2 - C   3        /159. BD*(   1) O   1 - C   2            0.85    1.27    0.030
   3. BD (   1) C   2 - C   3        /163. BD*(   1) C   3 - C   4            2.77    1.19    0.051
   3. BD (   1) C   2 - C   3        /165. BD*(   1) C   3 - C  10            3.04    1.22    0.054
   3. BD (   1) C   2 - C   3        /167. BD*(   1) C   4 - C   7            2.92    1.20    0.053
   3. BD (   1) C   2 - C   3        /177. BD*(   1) C   9 - C  10            2.72    1.23    0.052
   4. BD (   1) C   2 - H  11        / 37. RY*(   1) O   1                    1.09    1.72    0.039
   4. BD (   1) C   2 - H  11        / 56. RY*(   2) C   3                    0.54    1.54    0.026
   4. BD (   1) C   2 - H  11        /165. BD*(   1) C   3 - C  10            3.99    1.08    0.059
   5. BD (   1) C   3 - C   4        / 48. RY*(   3) C   2                    0.70    1.61    0.030
   5. BD (   1) C   3 - C   4        / 73. RY*(   1) O   5                    0.63    2.00    0.032
   5. BD (   1) C   3 - C   4        / 91. RY*(   1) C   7                    0.82    1.83    0.035
   5. BD (   1) C   3 - C   4        / 92. RY*(   2) C   7                    0.56    1.45    0.026
   5. BD (   1) C   3 - C   4        /118. RY*(   1) C  10                    1.04    1.75    0.038
   5. BD (   1) C   3 - C   4        /159. BD*(   1) O   1 - C   2            1.23    1.31    0.036
   5. BD (   1) C   3 - C   4        /161. BD*(   1) C   2 - C   3            2.18    1.14    0.045
   5. BD (   1) C   3 - C   4        /165. BD*(   1) C   3 - C  10            4.24    1.26    0.065
   5. BD (   1) C   3 - C   4        /166. BD*(   1) C   4 - O   5            1.05    1.06    0.030
   5. BD (   1) C   3 - C   4        /167. BD*(   1) C   4 - C   7            4.48    1.23    0.066
   5. BD (   1) C   3 - C   4        /168. BD*(   1) O   5 - C   6            3.41    0.97    0.052
   5. BD (   1) C   3 - C   4        /174. BD*(   1) C   7 - H  15            2.48    1.14    0.048
   5. BD (   1) C   3 - C   4        /180. BD*(   1) C  10 - H  18            2.10    1.17    0.044
   6. BD (   2) C   3 - C   4        / 49. RY*(   4) C   2                    1.19    1.69    0.045
   6. BD (   2) C   3 - C   4        / 74. RY*(   2) O   5                    0.68    1.37    0.031
   6. BD (   2) C   3 - C   4        / 94. RY*(   4) C   7                    0.85    0.92    0.028
   6. BD (   2) C   3 - C   4        / 95. RY*(   5) C   7                    0.59    2.10    0.035
   6. BD (   2) C   3 - C   4        /121. RY*(   4) C  10                    1.16    1.87    0.047
   6. BD (   2) C   3 - C   4        /160. BD*(   2) O   1 - C   2           19.27    0.28    0.071
   6. BD (   2) C   3 - C   4        /164. BD*(   2) C   3 - C   4            2.33    0.28    0.023
   6. BD (   2) C   3 - C   4        /173. BD*(   2) C   7 - C   8           16.61    0.28    0.062
   6. BD (   2) C   3 - C   4        /178. BD*(   2) C   9 - C  10           22.52    0.30    0.075
   7. BD (   1) C   3 - C  10        / 46. RY*(   1) C   2                    1.09    1.25    0.033
   7. BD (   1) C   3 - C  10        / 64. RY*(   1) C   4                    0.75    1.50    0.030
   7. BD (   1) C   3 - C  10        /109. RY*(   1) C   9                    0.89    1.86    0.037
   7. BD (   1) C   3 - C  10        /110. RY*(   2) C   9                    1.26    1.33    0.037
   7. BD (   1) C   3 - C  10        /161. BD*(   1) C   2 - C   3            2.70    1.13    0.050
   7. BD (   1) C   3 - C  10        /162. BD*(   1) C   2 - H  11            1.34    1.11    0.035
   7. BD (   1) C   3 - C  10        /163. BD*(   1) C   3 - C   4            4.41    1.22    0.066
   7. BD (   1) C   3 - C  10        /166. BD*(   1) C   4 - O   5            3.74    1.05    0.056
   7. BD (   1) C   3 - C  10        /177. BD*(   1) C   9 - C  10            3.23    1.26    0.057
   7. BD (   1) C   3 - C  10        /179. BD*(   1) C   9 - H  17            2.62    1.15    0.049
   7. BD (   1) C   3 - C  10        /180. BD*(   1) C  10 - H  18            1.24    1.16    0.034
   8. BD (   1) C   4 - O   5        / 83. RY*(   2) C   6                    1.15    1.50    0.037
   8. BD (   1) C   4 - O   5        /163. BD*(   1) C   3 - C   4            1.04    1.46    0.035
   8. BD (   1) C   4 - O   5        /165. BD*(   1) C   3 - C  10            1.83    1.49    0.047
   8. BD (   1) C   4 - O   5        /167. BD*(   1) C   4 - C   7            1.09    1.47    0.036
   8. BD (   1) C   4 - O   5        /169. BD*(   1) C   6 - H  12            0.61    1.36    0.026
   8. BD (   1) C   4 - O   5        /172. BD*(   1) C   7 - C   8            1.19    1.49    0.038
   9. BD (   1) C   4 - C   7        / 55. RY*(   1) C   3                    0.90    1.80    0.036
   9. BD (   1) C   4 - C   7        / 56. RY*(   2) C   3                    0.94    1.73    0.036
   9. BD (   1) C   4 - C   7        /100. RY*(   1) C   8                    0.99    1.87    0.039
   9. BD (   1) C   4 - C   7        /101. RY*(   2) C   8                    1.11    1.36    0.035
   9. BD (   1) C   4 - C   7        /161. BD*(   1) C   2 - C   3            3.10    1.16    0.054
   9. BD (   1) C   4 - C   7        /163. BD*(   1) C   3 - C   4            5.27    1.24    0.072
   9. BD (   1) C   4 - C   7        /166. BD*(   1) C   4 - O   5            0.57    1.07    0.022
   9. BD (   1) C   4 - C   7        /172. BD*(   1) C   7 - C   8            3.53    1.27    0.060
   9. BD (   1) C   4 - C   7        /174. BD*(   1) C   7 - H  15            1.48    1.16    0.037
   9. BD (   1) C   4 - C   7        /176. BD*(   1) C   8 - H  16            2.23    1.17    0.046
  10. BD (   1) O   5 - C   6        / 64. RY*(   1) C   4                    0.70    1.67    0.030
  10. BD (   1) O   5 - C   6        / 65. RY*(   2) C   4                    1.52    2.00    0.049
  10. BD (   1) O   5 - C   6        /163. BD*(   1) C   3 - C   4            2.97    1.39    0.058
  11. BD (   1) C   6 - H  12        / 73. RY*(   1) O   5                    0.57    1.84    0.029
  11. BD (   1) C   6 - H  12        /166. BD*(   1) C   4 - O   5            3.79    0.90    0.052
  12. BD (   1) C   6 - H  13        / 74. RY*(   2) O   5                    0.51    1.65    0.026
  13. BD (   1) C   6 - H  14        / 74. RY*(   2) O   5                    0.51    1.65    0.026
  14. BD (   1) C   7 - C   8        / 65. RY*(   2) C   4                    1.66    1.84    0.050
  14. BD (   1) C   7 - C   8        /109. RY*(   1) C   9                    0.86    1.87    0.036
  14. BD (   1) C   7 - C   8        /110. RY*(   2) C   9                    1.25    1.34    0.037
  14. BD (   1) C   7 - C   8        /166. BD*(   1) C   4 - O   5            4.98    1.06    0.065
  14. BD (   1) C   7 - C   8        /167. BD*(   1) C   4 - C   7            3.68    1.24    0.060
  14. BD (   1) C   7 - C   8        /174. BD*(   1) C   7 - H  15            1.83    1.15    0.041
  14. BD (   1) C   7 - C   8        /175. BD*(   1) C   8 - C   9            3.15    1.26    0.056
  14. BD (   1) C   7 - C   8        /176. BD*(   1) C   8 - H  16            1.24    1.15    0.034
  14. BD (   1) C   7 - C   8        /179. BD*(   1) C   9 - H  17            2.46    1.16    0.048
  15. BD (   2) C   7 - C   8        / 69. RY*(   6) C   4                    1.15    1.41    0.039
  15. BD (   2) C   7 - C   8        /111. RY*(   3) C   9                    1.72    0.88    0.038
  15. BD (   2) C   7 - C   8        /164. BD*(   2) C   3 - C   4           23.92    0.28    0.076
  15. BD (   2) C   7 - C   8        /178. BD*(   2) C   9 - C  10           15.43    0.30    0.061
  16. BD (   1) C   7 - H  15        / 64. RY*(   1) C   4                    0.77    1.34    0.029
  16. BD (   1) C   7 - H  15        /100. RY*(   1) C   8                    0.76    1.69    0.032
  16. BD (   1) C   7 - H  15        /163. BD*(   1) C   3 - C   4            4.19    1.06    0.060
  16. BD (   1) C   7 - H  15        /166. BD*(   1) C   4 - O   5            0.65    0.89    0.022
  16. BD (   1) C   7 - H  15        /167. BD*(   1) C   4 - C   7            0.93    1.07    0.028
  16. BD (   1) C   7 - H  15        /172. BD*(   1) C   7 - C   8            1.20    1.09    0.032
  16. BD (   1) C   7 - H  15        /175. BD*(   1) C   8 - C   9            3.68    1.09    0.057
  17. BD (   1) C   8 - C   9        / 91. RY*(   1) C   7                    0.81    1.83    0.034
  17. BD (   1) C   8 - C   9        / 92. RY*(   2) C   7                    1.13    1.44    0.036
  17. BD (   1) C   8 - C   9        /119. RY*(   2) C  10                    2.14    1.46    0.050
  17. BD (   1) C   8 - C   9        /172. BD*(   1) C   7 - C   8            3.16    1.26    0.056
  17. BD (   1) C   8 - C   9        /174. BD*(   1) C   7 - H  15            2.56    1.14    0.048
  17. BD (   1) C   8 - C   9        /176. BD*(   1) C   8 - H  16            1.38    1.15    0.036
  17. BD (   1) C   8 - C   9        /177. BD*(   1) C   9 - C  10            3.16    1.27    0.057
  17. BD (   1) C   8 - C   9        /179. BD*(   1) C   9 - H  17            1.42    1.16    0.036
  17. BD (   1) C   8 - C   9        /180. BD*(   1) C  10 - H  18            2.77    1.16    0.051
  18. BD (   1) C   8 - H  16        / 91. RY*(   1) C   7                    0.61    1.66    0.029
  18. BD (   1) C   8 - H  16        /109. RY*(   1) C   9                    0.68    1.69    0.030
  18. BD (   1) C   8 - H  16        /167. BD*(   1) C   4 - C   7            4.20    1.06    0.060
  18. BD (   1) C   8 - H  16        /172. BD*(   1) C   7 - C   8            0.84    1.09    0.027
  18. BD (   1) C   8 - H  16        /175. BD*(   1) C   8 - C   9            0.79    1.08    0.026
  18. BD (   1) C   8 - H  16        /177. BD*(   1) C   9 - C  10            3.67    1.10    0.057
  19. BD (   1) C   9 - C  10        / 55. RY*(   1) C   3                    1.48    1.79    0.046
  19. BD (   1) C   9 - C  10        / 56. RY*(   2) C   3                    0.72    1.71    0.031
  19. BD (   1) C   9 - C  10        /100. RY*(   1) C   8                    0.75    1.85    0.033
  19. BD (   1) C   9 - C  10        /101. RY*(   2) C   8                    1.40    1.34    0.039
  19. BD (   1) C   9 - C  10        /161. BD*(   1) C   2 - C   3            3.15    1.14    0.054
  19. BD (   1) C   9 - C  10        /165. BD*(   1) C   3 - C  10            3.49    1.25    0.059
  19. BD (   1) C   9 - C  10        /175. BD*(   1) C   8 - C   9            3.12    1.26    0.056
  19. BD (   1) C   9 - C  10        /176. BD*(   1) C   8 - H  16            2.66    1.15    0.049
  19. BD (   1) C   9 - C  10        /179. BD*(   1) C   9 - H  17            1.50    1.16    0.037
  19. BD (   1) C   9 - C  10        /180. BD*(   1) C  10 - H  18            1.60    1.16    0.039
  20. BD (   2) C   9 - C  10        / 58. RY*(   4) C   3                    0.60    0.93    0.023
  20. BD (   2) C   9 - C  10        /104. RY*(   5) C   8                    2.11    1.15    0.048
  20. BD (   2) C   9 - C  10        /164. BD*(   2) C   3 - C   4           17.47    0.27    0.063
  20. BD (   2) C   9 - C  10        /173. BD*(   2) C   7 - C   8           25.80    0.28    0.075
  21. BD (   1) C   9 - H  17        /100. RY*(   1) C   8                    0.68    1.67    0.030
  21. BD (   1) C   9 - H  17        /118. RY*(   1) C  10                    0.58    1.57    0.027
  21. BD (   1) C   9 - H  17        /165. BD*(   1) C   3 - C  10            3.88    1.08    0.058
  21. BD (   1) C   9 - H  17        /172. BD*(   1) C   7 - C   8            3.84    1.08    0.058
  21. BD (   1) C   9 - H  17        /175. BD*(   1) C   8 - C   9            0.89    1.08    0.028
  21. BD (   1) C   9 - H  17        /177. BD*(   1) C   9 - C  10            1.02    1.09    0.030
  22. BD (   1) C  10 - H  18        / 55. RY*(   1) C   3                    0.73    1.60    0.031
  22. BD (   1) C  10 - H  18        /109. RY*(   1) C   9                    0.64    1.68    0.029
  22. BD (   1) C  10 - H  18        /163. BD*(   1) C   3 - C   4            4.99    1.04    0.065
  22. BD (   1) C  10 - H  18        /165. BD*(   1) C   3 - C  10            1.07    1.07    0.030
  22. BD (   1) C  10 - H  18        /175. BD*(   1) C   8 - C   9            3.71    1.07    0.056
  22. BD (   1) C  10 - H  18        /177. BD*(   1) C   9 - C  10            0.97    1.09    0.029
  23. CR (   1) O   1                / 46. RY*(   1) C   2                    5.91   19.45    0.304
  23. CR (   1) O   1                /161. BD*(   1) C   2 - C   3            0.54   19.33    0.093
  24. CR (   1) C   2                / 55. RY*(   1) C   3                    0.57   11.25    0.072
  24. CR (   1) C   2                / 57. RY*(   3) C   3                    0.57   10.78    0.070
  24. CR (   1) C   2                /127. RY*(   1) H  11                    0.56   10.51    0.069
  24. CR (   1) C   2                /163. BD*(   1) C   3 - C   4            0.93   10.69    0.090
  24. CR (   1) C   2                /165. BD*(   1) C   3 - C  10            0.88   10.72    0.087
  25. CR (   1) C   3                / 65. RY*(   2) C   4                    0.96   11.22    0.093
  25. CR (   1) C   3                / 67. RY*(   4) C   4                    0.61   11.12    0.073
  25. CR (   1) C   3                /119. RY*(   2) C  10                    1.69   10.84    0.121
  25. CR (   1) C   3                /165. BD*(   1) C   3 - C  10            0.56   10.63    0.069
  25. CR (   1) C   3                /166. BD*(   1) C   4 - O   5            0.65   10.43    0.074
  25. CR (   1) C   3                /167. BD*(   1) C   4 - C   7            1.20   10.61    0.101
  25. CR (   1) C   3                /177. BD*(   1) C   9 - C  10            0.97   10.65    0.091
  25. CR (   1) C   3                /180. BD*(   1) C  10 - H  18            0.55   10.54    0.068
  26. CR (   1) C   4                / 55. RY*(   1) C   3                    0.67   11.24    0.078
  26. CR (   1) C   4                / 56. RY*(   2) C   3                    1.12   11.17    0.100
  26. CR (   1) C   4                / 92. RY*(   2) C   7                    1.31   10.90    0.106
  26. CR (   1) C   4                /161. BD*(   1) C   2 - C   3            0.95   10.60    0.091
  26. CR (   1) C   4                /163. BD*(   1) C   3 - C   4            0.86   10.69    0.086
  26. CR (   1) C   4                /165. BD*(   1) C   3 - C  10            0.96   10.71    0.091
  26. CR (   1) C   4                /166. BD*(   1) C   4 - O   5            0.79   10.51    0.082
  26. CR (   1) C   4                /167. BD*(   1) C   4 - C   7            0.68   10.69    0.077
  26. CR (   1) C   4                /168. BD*(   1) O   5 - C   6            1.44   10.43    0.109
  26. CR (   1) C   4                /172. BD*(   1) C   7 - C   8            0.83   10.71    0.084
  26. CR (   1) C   4                /174. BD*(   1) C   7 - H  15            0.73   10.60    0.079
  27. CR (   1) O   5                / 64. RY*(   1) C   4                    2.60   19.80    0.203
  27. CR (   1) O   5                / 71. RY*(   8) C   4                    0.76   21.13    0.113
  27. CR (   1) O   5                / 82. RY*(   1) C   6                    0.82   20.01    0.115
  27. CR (   1) O   5                / 83. RY*(   2) C   6                    0.82   19.56    0.113
  27. CR (   1) O   5                /167. BD*(   1) C   4 - C   7            0.65   19.53    0.101
  28. CR (   1) C   6                /131. RY*(   1) H  12                    0.72   10.54    0.078
  28. CR (   1) C   6                /135. RY*(   1) H  13                    0.62   10.53    0.072
  28. CR (   1) C   6                /139. RY*(   1) H  14                    0.62   10.53    0.072
  28. CR (   1) C   6                /166. BD*(   1) C   4 - O   5            1.46   10.53    0.111
  28. CR (   1) C   6                /168. BD*(   1) O   5 - C   6            0.78   10.44    0.081
  29. CR (   1) C   7                / 64. RY*(   1) C   4                    1.19   10.89    0.102
  29. CR (   1) C   7                / 65. RY*(   2) C   4                    0.63   11.22    0.075
  29. CR (   1) C   7                /101. RY*(   2) C   8                    1.69   10.73    0.120
  29. CR (   1) C   7                /143. RY*(   1) H  15                    0.75   10.46    0.079
  29. CR (   1) C   7                /163. BD*(   1) C   3 - C   4            1.25   10.61    0.104
  29. CR (   1) C   7                /166. BD*(   1) C   4 - O   5            0.89   10.44    0.087
  29. CR (   1) C   7                /175. BD*(   1) C   8 - C   9            1.01   10.64    0.093
  29. CR (   1) C   7                /176. BD*(   1) C   8 - H  16            0.62   10.53    0.072
  30. CR (   1) C   8                / 92. RY*(   2) C   7                    0.94   10.83    0.090
  30. CR (   1) C   8                / 93. RY*(   3) C   7                    0.74   10.68    0.080
  30. CR (   1) C   8                /110. RY*(   2) C   9                    1.45   10.73    0.111
  30. CR (   1) C   8                /112. RY*(   4) C   9                    0.61   10.76    0.072
  30. CR (   1) C   8                /147. RY*(   1) H  16                    0.68   10.43    0.075
  30. CR (   1) C   8                /167. BD*(   1) C   4 - C   7            1.07   10.62    0.096
  30. CR (   1) C   8                /174. BD*(   1) C   7 - H  15            0.74   10.53    0.079
  30. CR (   1) C   8                /177. BD*(   1) C   9 - C  10            0.91   10.66    0.088
  30. CR (   1) C   8                /179. BD*(   1) C   9 - H  17            0.69   10.55    0.076
  31. CR (   1) C   9                /101. RY*(   2) C   8                    1.34   10.72    0.107
  31. CR (   1) C   9                /103. RY*(   4) C   8                    0.63   10.71    0.073
  31. CR (   1) C   9                /118. RY*(   1) C  10                    0.62   11.13    0.074
  31. CR (   1) C   9                /120. RY*(   3) C  10                    1.07   10.69    0.096
  31. CR (   1) C   9                /151. RY*(   1) H  17                    0.69   10.42    0.076
  31. CR (   1) C   9                /165. BD*(   1) C   3 - C  10            1.04   10.63    0.094
  31. CR (   1) C   9                /172. BD*(   1) C   7 - C   8            1.00   10.63    0.093
  31. CR (   1) C   9                /176. BD*(   1) C   8 - H  16            0.69   10.53    0.076
  31. CR (   1) C   9                /180. BD*(   1) C  10 - H  18            0.75   10.54    0.080
  32. CR (   1) C  10                / 56. RY*(   2) C   3                    1.20   11.09    0.103
  32. CR (   1) C  10                /110. RY*(   2) C   9                    1.46   10.72    0.112
  32. CR (   1) C  10                /112. RY*(   4) C   9                    0.53   10.75    0.067
  32. CR (   1) C  10                /155. RY*(   1) H  18                    0.78   10.43    0.081
  32. CR (   1) C  10                /161. BD*(   1) C   2 - C   3            0.93   10.52    0.089
  32. CR (   1) C  10                /163. BD*(   1) C   3 - C   4            1.23   10.61    0.103
  32. CR (   1) C  10                /175. BD*(   1) C   8 - C   9            0.93   10.64    0.089
  32. CR (   1) C  10                /179. BD*(   1) C   9 - H  17            0.71   10.54    0.077
  33. LP (   1) O   1                / 46. RY*(   1) C   2                   10.74    1.23    0.103
  33. LP (   1) O   1                /161. BD*(   1) C   2 - C   3            1.66    1.11    0.039
  33. LP (   1) O   1                /162. BD*(   1) C   2 - H  11            0.86    1.08    0.027
  34. LP (   2) O   1                / 41. RY*(   5) O   1                    0.51    3.17    0.037
  34. LP (   2) O   1                / 47. RY*(   2) C   2                    3.28    1.89    0.072
  34. LP (   2) O   1                / 50. RY*(   5) C   2                    1.64    1.58    0.047
  34. LP (   2) O   1                /161. BD*(   1) C   2 - C   3           17.82    0.71    0.102
  34. LP (   2) O   1                /162. BD*(   1) C   2 - H  11           21.22    0.68    0.109
  35. LP (   1) O   5                / 64. RY*(   1) C   4                    3.13    1.35    0.058
  35. LP (   1) O   5                / 65. RY*(   2) C   4                    0.69    1.68    0.031
  35. LP (   1) O   5                / 82. RY*(   1) C   6                    1.76    1.55    0.047
  35. LP (   1) O   5                /162. BD*(   1) C   2 - H  11            0.52    0.95    0.020
  35. LP (   1) O   5                /163. BD*(   1) C   3 - C   4            0.78    1.07    0.026
  35. LP (   1) O   5                /167. BD*(   1) C   4 - C   7            7.36    1.07    0.079
  35. LP (   1) O   5                /169. BD*(   1) C   6 - H  12            2.35    0.96    0.043
  35. LP (   1) O   5                /170. BD*(   1) C   6 - H  13            1.34    0.94    0.032
  35. LP (   1) O   5                /171. BD*(   1) C   6 - H  14            1.34    0.94    0.032
  36. LP (   2) O   5                / 66. RY*(   3) C   4                    2.19    2.16    0.064
  36. LP (   2) O   5                / 84. RY*(   3) C   6                    1.27    2.38    0.051
  36. LP (   2) O   5                /164. BD*(   2) C   3 - C   4           30.35    0.35    0.099
  36. LP (   2) O   5                /170. BD*(   1) C   6 - H  13            5.70    0.74    0.060
  36. LP (   2) O   5                /171. BD*(   1) C   6 - H  14            5.70    0.74    0.060
 160. BD*(   2) O   1 - C   2        / 38. RY*(   2) O   1                    0.75    1.09    0.109
 160. BD*(   2) O   1 - C   2        / 51. RY*(   6) C   2                    1.35    1.00    0.141
 160. BD*(   2) O   1 - C   2        /178. BD*(   2) C   9 - C  10            0.50    0.01    0.005
 164. BD*(   2) C   3 - C   4        / 58. RY*(   4) C   3                    2.86    0.66    0.083
 164. BD*(   2) C   3 - C   4        / 66. RY*(   3) C   4                    0.62    1.82    0.064
 164. BD*(   2) C   3 - C   4        / 68. RY*(   5) C   4                    1.20    1.34    0.076
 164. BD*(   2) C   3 - C   4        /178. BD*(   2) C   9 - C  10          196.75    0.02    0.083
 173. BD*(   2) C   7 - C   8        / 94. RY*(   4) C   7                    3.16    0.64    0.096
 173. BD*(   2) C   7 - C   8        /102. RY*(   3) C   8                    1.11    1.62    0.090
 173. BD*(   2) C   7 - C   8        /104. RY*(   5) C   8                    0.81    0.88    0.057
 173. BD*(   2) C   7 - C   8        /111. RY*(   3) C   9                    0.64    0.60    0.042
 173. BD*(   2) C   7 - C   8        /178. BD*(   2) C   9 - C  10          216.51    0.01    0.083
 178. BD*(   2) C   9 - C  10        /104. RY*(   5) C   8                    0.52    0.86    0.049
 178. BD*(   2) C   9 - C  10        /111. RY*(   3) C   9                    2.37    0.59    0.085
 178. BD*(   2) C   9 - C  10        /122. RY*(   5) C  10                    2.51    0.92    0.110


 Natural Bond Orbitals (Summary):

                                                            Principal Delocalizations
           NBO                        Occupancy    Energy   (geminal,vicinal,remote)
 ====================================================================================
 Molecular unit  1  (C8H8O2)
     1. BD (   1) O   1 - C   2          1.99580    -1.05556  163(v),56(v),46(g),161(g)
     2. BD (   2) O   1 - C   2          1.97902    -0.37192  164(v)
     3. BD (   1) C   2 - C   3          1.97810    -0.65166  165(g),167(v),163(g),177(v)
                                                    37(v),64(v),118(v),159(g)
     4. BD (   1) C   2 - H  11          1.98834    -0.51915  165(v),37(v),56(v)
     5. BD (   1) C   3 - C   4          1.96658    -0.69059  167(g),165(g),168(v),174(v)
                                                    161(g),180(v),159(v),166(g)
                                                    118(v),91(v),48(v),73(v)
                                                    92(v)
     6. BD (   2) C   3 - C   4          1.60176    -0.26069  178(v),160(v),173(v),164(g)
                                                    49(v),121(v),94(v),74(v)
                                                    95(v)
     7. BD (   1) C   3 - C  10          1.96849    -0.67998  163(g),166(v),177(g),161(g)
                                                    179(v),162(v),110(v),180(g)
                                                    46(v),109(v),64(v)
     8. BD (   1) C   4 - O   5          1.99119    -0.92482  165(v),172(v),83(v),167(g)
                                                    163(g),169(v)
     9. BD (   1) C   4 - C   7          1.97686    -0.70479  163(g),172(g),161(v),176(v)
                                                    174(g),101(v),100(v),56(v)
                                                    55(v),166(g)
    10. BD (   1) O   5 - C   6          1.99303    -0.84620  163(v),65(v),64(v)
    11. BD (   1) C   6 - H  12          1.99053    -0.53079  166(v),73(v)
    12. BD (   1) C   6 - H  13          1.99515    -0.53460  74(v),166(v)
    13. BD (   1) C   6 - H  14          1.99515    -0.53460  74(v),166(v)
    14. BD (   1) C   7 - C   8          1.97340    -0.69291  166(v),167(g),175(g),179(v)
                                                    174(g),65(v),110(v),176(g)
                                                    109(v)
    15. BD (   2) C   7 - C   8          1.68787    -0.26314  164(v),178(v),111(v),69(v)
    16. BD (   1) C   7 - H  15          1.97570    -0.52474  163(v),175(v),172(g),167(g)
                                                    64(v),100(v),166(v)
    17. BD (   1) C   8 - C   9          1.97772    -0.68715  177(g),172(g),180(v),174(v)
                                                    119(v),179(g),176(g),92(v)
                                                    91(v)
    18. BD (   1) C   8 - H  16          1.97984    -0.51710  167(v),177(v),172(g),175(g)
                                                    109(v),91(v)
    19. BD (   1) C   9 - C  10          1.97729    -0.68796  165(g),161(v),175(g),176(v)
                                                    180(g),179(g),55(v),101(v)
                                                    100(v),56(v)
    20. BD (   2) C   9 - C  10          1.65725    -0.25390  173(v),164(v),104(v),58(v)
    21. BD (   1) C   9 - H  17          1.97997    -0.51078  165(v),172(v),177(g),175(g)
                                                    100(v),118(v)
    22. BD (   1) C  10 - H  18          1.97732    -0.50464  163(v),175(v),165(g),177(g)
                                                    55(v),109(v)
    23. CR (   1) O   1                  1.99975   -18.87763  46(v),161(v)
    24. CR (   1) C   2                  1.99931   -10.15246  163(v),165(v),57(v),55(v)
                                                    127(v)
    25. CR (   1) C   3                  1.99880   -10.06614  119(v),167(v),177(v),65(v)
                                                    166(v),67(v),165(g),180(v)
    26. CR (   1) C   4                  1.99862   -10.14547  168(v),92(v),56(v),161(v)
                                                    165(v),163(g),172(v),166(g)
                                                    174(v),167(g),55(v)
    27. CR (   1) O   5                  1.99962   -18.98393  64(v),82(v),83(v),71(v)
                                                    167(v)
    28. CR (   1) C   6                  1.99924   -10.16151  166(v),168(g),131(v),135(v)
                                                    139(v)
    29. CR (   1) C   7                  1.99891   -10.07209  101(v),163(v),64(v),175(v)
                                                    166(v),143(v),65(v),176(v)
    30. CR (   1) C   8                  1.99896   -10.07902  110(v),167(v),92(v),177(v)
                                                    174(v),93(v),179(v),147(v)
                                                    112(v)
    31. CR (   1) C   9                  1.99893   -10.06554  101(v),120(v),165(v),172(v)
                                                    180(v),151(v),176(v),103(v)
                                                    118(v)
    32. CR (   1) C  10                  1.99894   -10.06843  110(v),163(v),56(v),161(v)
                                                    175(v),155(v),179(v),112(v)
    33. LP (   1) O   1                  1.98203    -0.65538  46(v),161(v),162(v)
    34. LP (   2) O   1                  1.88730    -0.25694  162(v),161(v),47(v),50(v)
                                                    41(g)
    35. LP (   1) O   5                  1.95885    -0.52559  167(v),64(v),169(v),82(v)
                                                    170(v),171(v),163(v),65(v)
                                                    162(r)
    36. LP (   2) O   5                  1.82863    -0.32955  164(v),170(v),171(v),66(v)
                                                    84(v)
    37. RY*(   1) O   1                  0.00293     1.20519   
    38. RY*(   2) O   1                  0.00033     1.11015   
    39. RY*(   3) O   1                  0.00015     1.35630   
    40. RY*(   4) O   1                  0.00005     1.50210   
    41. RY*(   5) O   1                  0.00000     2.91439   
    42. RY*(   6) O   1                  0.00000     2.81526   
    43. RY*(   7) O   1                  0.00000     2.62519   
    44. RY*(   8) O   1                  0.00001     2.88603   
    45. RY*(   9) O   1                  0.00001     2.85550   
    46. RY*(   1) C   2                  0.01469     0.57380   
    47. RY*(   2) C   2                  0.00667     1.63297   
    48. RY*(   3) C   2                  0.00238     0.91715   
    49. RY*(   4) C   2                  0.00224     1.42833   
    50. RY*(   5) C   2                  0.00075     1.32288   
    51. RY*(   6) C   2                  0.00009     1.02058   
    52. RY*(   7) C   2                  0.00006     2.28472   
    53. RY*(   8) C   2                  0.00001     1.85848   
    54. RY*(   9) C   2                  0.00002     2.13454   
    55. RY*(   1) C   3                  0.00609     1.09806   
    56. RY*(   2) C   3                  0.00519     1.02139   
    57. RY*(   3) C   3                  0.00197     0.62965   
    58. RY*(   4) C   3                  0.00118     0.67813   
    59. RY*(   5) C   3                  0.00060     1.87332   
    60. RY*(   6) C   3                  0.00025     1.87305   
    61. RY*(   7) C   3                  0.00025     2.31632   
    62. RY*(   8) C   3                  0.00011     2.37585   
    63. RY*(   9) C   3                  0.00003     2.19671   
    64. RY*(   1) C   4                  0.00784     0.81963   
    65. RY*(   2) C   4                  0.00396     1.15191   
    66. RY*(   3) C   4                  0.00243     1.83538   
    67. RY*(   4) C   4                  0.00218     1.05306   
    68. RY*(   5) C   4                  0.00096     1.35830   
    69. RY*(   6) C   4                  0.00077     1.15184   
    70. RY*(   7) C   4                  0.00058     1.96191   
    71. RY*(   8) C   4                  0.00024     2.14452   
    72. RY*(   9) C   4                  0.00002     2.15947   
    73. RY*(   1) O   5                  0.00258     1.31340   
    74. RY*(   2) O   5                  0.00194     1.11328   
    75. RY*(   3) O   5                  0.00034     2.26187   
    76. RY*(   4) O   5                  0.00026     2.72518   
    77. RY*(   5) O   5                  0.00012     1.94648   
    78. RY*(   6) O   5                  0.00008     2.10866   
    79. RY*(   7) O   5                  0.00002     2.81422   
    80. RY*(   8) O   5                  0.00000     2.62599   
    81. RY*(   9) O   5                  0.00001     2.84557   
    82. RY*(   1) C   6                  0.00287     1.02637   
    83. RY*(   2) C   6                  0.00162     0.57948   
    84. RY*(   3) C   6                  0.00141     2.05401   
    85. RY*(   4) C   6                  0.00043     1.86175   
    86. RY*(   5) C   6                  0.00030     0.66237   
    87. RY*(   6) C   6                  0.00004     1.50182   
    88. RY*(   7) C   6                  0.00000     2.17786   
    89. RY*(   8) C   6                  0.00000     1.43186   
    90. RY*(   9) C   6                  0.00000     2.22375   
    91. RY*(   1) C   7                  0.00437     1.13869   
    92. RY*(   2) C   7                  0.00225     0.75532   
    93. RY*(   3) C   7                  0.00123     0.60476   
    94. RY*(   4) C   7                  0.00122     0.66125   
    95. RY*(   5) C   7                  0.00052     1.83857   
    96. RY*(   6) C   7                  0.00011     2.34142   
    97. RY*(   7) C   7                  0.00007     2.39302   
    98. RY*(   8) C   7                  0.00003     1.88332   
    99. RY*(   9) C   7                  0.00001     2.20837   
   100. RY*(   1) C   8                  0.00532     1.16159   
   101. RY*(   2) C   8                  0.00271     0.65464   
   102. RY*(   3) C   8                  0.00093     1.64297   
   103. RY*(   4) C   8                  0.00082     0.64845   
   104. RY*(   5) C   8                  0.00058     0.89835   
   105. RY*(   6) C   8                  0.00014     2.37505   
   106. RY*(   7) C   8                  0.00005     2.26746   
   107. RY*(   8) C   8                  0.00000     1.82605   
   108. RY*(   9) C   8                  0.00000     2.21212   
   109. RY*(   1) C   9                  0.00512     1.17642   
   110. RY*(   2) C   9                  0.00260     0.64941   
   111. RY*(   3) C   9                  0.00090     0.62051   
   112. RY*(   4) C   9                  0.00080     0.67830   
   113. RY*(   5) C   9                  0.00055     1.92560   
   114. RY*(   6) C   9                  0.00013     2.39132   
   115. RY*(   7) C   9                  0.00004     2.23324   
   116. RY*(   8) C   9                  0.00000     1.84898   
   117. RY*(   9) C   9                  0.00000     2.22997   
   118. RY*(   1) C  10                  0.00695     1.06190   
   119. RY*(   2) C  10                  0.00360     0.77630   
   120. RY*(   3) C  10                  0.00099     0.62012   
   121. RY*(   4) C  10                  0.00086     1.61091   
   122. RY*(   5) C  10                  0.00047     0.95403   
   123. RY*(   6) C  10                  0.00013     2.39418   
   124. RY*(   7) C  10                  0.00006     2.37597   
   125. RY*(   8) C  10                  0.00000     1.83538   
   126. RY*(   9) C  10                  0.00001     2.21391   
   127. RY*(   1) H  11                  0.00435     0.35621   
   128. RY*(   2) H  11                  0.00010     2.10765   
   129. RY*(   3) H  11                  0.00007     2.10909   
   130. RY*(   4) H  11                  0.00003     1.63329   
   131. RY*(   1) H  12                  0.00072     0.38252   
   132. RY*(   2) H  12                  0.00021     1.71311   
   133. RY*(   3) H  12                  0.00010     1.94807   
   134. RY*(   4) H  12                  0.00001     1.98042   
   135. RY*(   1) H  13                  0.00240     0.36962   
   136. RY*(   2) H  13                  0.00022     1.76258   
   137. RY*(   3) H  13                  0.00014     1.85177   
   138. RY*(   4) H  13                  0.00003     2.12287   
   139. RY*(   1) H  14                  0.00240     0.36962   
   140. RY*(   2) H  14                  0.00022     1.76258   
   141. RY*(   3) H  14                  0.00014     1.85177   
   142. RY*(   4) H  14                  0.00003     2.12287   
   143. RY*(   1) H  15                  0.00153     0.38408   
   144. RY*(   2) H  15                  0.00021     1.64405   
   145. RY*(   3) H  15                  0.00008     2.05055   
   146. RY*(   4) H  15                  0.00005     2.27829   
   147. RY*(   1) H  16                  0.00168     0.34773   
   148. RY*(   2) H  16                  0.00017     1.63925   
   149. RY*(   3) H  16                  0.00009     1.97905   
   150. RY*(   4) H  16                  0.00006     2.32204   
   151. RY*(   1) H  17                  0.00157     0.35442   
   152. RY*(   2) H  17                  0.00019     1.64875   
   153. RY*(   3) H  17                  0.00007     2.19968   
   154. RY*(   4) H  17                  0.00008     2.11307   
   155. RY*(   1) H  18                  0.00422     0.35863   
   156. RY*(   2) H  18                  0.00015     1.66233   
   157. RY*(   3) H  18                  0.00010     2.00026   
   158. RY*(   4) H  18                  0.00007     2.36380   
   159. BD*(   1) O   1 - C   2          0.00376     0.61905   
   160. BD*(   2) O   1 - C   2          0.10828     0.02120  164(v),51(g),38(g)
   161. BD*(   1) C   2 - C   3          0.05893     0.45383   
   162. BD*(   1) C   2 - H  11          0.05842     0.42580   
   163. BD*(   1) C   3 - C   4          0.03265     0.54007   
   164. BD*(   2) C   3 - C   4          0.43694     0.01882  173(v),160(v),178(v),58(g)
                                                    68(g),66(g)
   165. BD*(   1) C   3 - C  10          0.02356     0.56472   
   166. BD*(   1) C   4 - O   5          0.03036     0.36762   
   167. BD*(   1) C   4 - C   7          0.02998     0.54394   
   168. BD*(   1) O   5 - C   6          0.00905     0.28316   
   169. BD*(   1) C   6 - H  12          0.00834     0.43677   
   170. BD*(   1) C   6 - H  13          0.01934     0.41202   
   171. BD*(   1) C   6 - H  14          0.01934     0.41202   
   172. BD*(   1) C   7 - C   8          0.01655     0.56916   
   173. BD*(   2) C   7 - C   8          0.35008     0.02186  164(v),178(v),94(g),102(g)
                                                    104(g),111(v)
   174. BD*(   1) C   7 - H  15          0.01434     0.45347   
   175. BD*(   1) C   8 - C   9          0.01787     0.56758   
   176. BD*(   1) C   8 - H  16          0.01402     0.46042   
   177. BD*(   1) C   9 - C  10          0.01637     0.58247   
   178. BD*(   2) C   9 - C  10          0.30340     0.03496  173(v),164(v),122(g),111(g)
                                                    104(v)
   179. BD*(   1) C   9 - H  17          0.01471     0.46826   
   180. BD*(   1) C  10 - H  18          0.01736     0.47625   
       -------------------------------
              Total Lewis   70.25427  ( 97.5754%)
        Valence non-Lewis    1.60363  (  2.2273%)
        Rydberg non-Lewis    0.14210  (  0.1974%)
       -------------------------------
            Total unit  1   72.00000  (100.0000%)
           Charge unit  1    0.00000
 Unable to Open any file for archive entry.
 1\1\GINC-COMPUTE-1-12\SP\RB3LYP\def2SVP\C8H8O2\ZAHRT2\08-Jan-2021\0\\#
  b3lyp/def2svp geom=NewRedundant pop=NBO\\90\\0,1\O,0,-1.158889333,3.3
 414606264,-0.0070443149\C,0,-0.3207227955,2.4661809252,-0.0622853864\C
 ,0,-0.6362404144,1.0207237397,0.0279815184\C,0,0.3798932147,0.03670132
 01,-0.0420004728\O,0,1.6481452588,0.4808478296,-0.1948032809\C,0,2.707
 9345378,-0.4475097268,-0.2716252114\C,0,0.0355443076,-1.3213045539,0.0
 479220173\C,0,-1.3030760586,-1.6887648905,0.205236854\C,0,-2.314161280
 8,-0.7247461593,0.2754627719\C,0,-1.9709319719,0.6213398816,0.18612639
 6\H,0,0.7589503176,2.7112644797,-0.1871562359\H,0,3.6272473789,0.13972
 32193,-0.3927704156\H,0,2.5950843401,-1.1233584066,-1.1374114007\H,0,2
 .7857303751,-1.0534715025,0.6480760792\H,0,0.8005992801,-2.0948739773,
 -0.0034883854\H,0,-1.5551766355,-2.7500514662,0.2736954565\H,0,-3.3563
 920463,-1.0254755352,0.3985184996\H,0,-2.7235384757,1.4113141963,0.235
 5655022\\Version=ES64L-G16RevC.01\State=1-A\HF=-459.7623236\RMSD=4.566
 e-09\Dipole=0.9282203,-1.60975,-0.0361058\Quadrupole=6.0505421,-4.4733
 654,-1.5771767,1.6124316,-0.887944,-0.0626315\PG=C01 [X(C8H8O2)]\\@
 The archive entry for this job was punched.


 LIFE IS SO UNCERTAIN - EAT DESSERT FIRST.
 File lengths (MBytes):  RWF=     21 Int=      0 D2E=      0 Chk=      3 Scr=      1
 Normal termination of Gaussian 16
