# Supplementary material for: Machine-Learning-Guided Discovery of Electrochemical Reactions
Source: J Am Chem Soc. 2022 Dec 2;144(49):22599–610. doi: 10.1021/jacs.2c08997 (PMC9756344; doi:10.1021/jacs.2c08997)
Supplement: Supplementary file 3 — ja2c08997_si_003.zip [file ja2c08997_si_003.zip › Oxidation Site Selectivity/Nlogs_notimes/92.log]

 Entering Gaussian System, Link 0=g16
 Input=92.com
 Output=92.log
 Initial command:
  
 Copyright (c) 1988-2019, Gaussian, Inc.  All Rights Reserved.
  
 This is part of the Gaussian(R) 16 program.  It is based on
 the Gaussian(R) 09 system (copyright 2009, Gaussian, Inc.),
 the Gaussian(R) 03 system (copyright 2003, Gaussian, Inc.),
 the Gaussian(R) 98 system (copyright 1998, Gaussian, Inc.),
 the Gaussian(R) 94 system (copyright 1995, Gaussian, Inc.),
 the Gaussian 92(TM) system (copyright 1992, Gaussian, Inc.),
 the Gaussian 90(TM) system (copyright 1990, Gaussian, Inc.),
 the Gaussian 88(TM) system (copyright 1988, Gaussian, Inc.),
 the Gaussian 86(TM) system (copyright 1986, Carnegie Mellon
 University), and the Gaussian 82(TM) system (copyright 1983,
 Carnegie Mellon University). Gaussian is a federally registered
 trademark of Gaussian, Inc.
  
 This software contains proprietary and confidential information,
 including trade secrets, belonging to Gaussian, Inc.
  
 This software is provided under written license and may be
 used, copied, transmitted, or stored only in accord with that
 written license.
  
 The following legend is applicable only to US Government
 contracts under FAR:
  
                    RESTRICTED RIGHTS LEGEND
  
 Use, reproduction and disclosure by the US Government is
 subject to restrictions as set forth in subparagraphs (a)
 and (c) of the Commercial Computer Software - Restricted
 Rights clause in FAR 52.227-19.
  
 Gaussian, Inc.
 340 Quinnipiac St., Bldg. 40, Wallingford CT 06492
  
  
 ---------------------------------------------------------------
 Warning -- This program may not be used in any manner that
 competes with the business of Gaussian, Inc. or will provide
 assistance to any competitor of Gaussian, Inc.  The licensee
 of this program is prohibited from giving any competitor of
 Gaussian, Inc. access to this program.  By using this program,
 the user acknowledges that Gaussian, Inc. is engaged in the
 business of creating and licensing software in the field of
 computational chemistry and represents and warrants to the
 licensee that it is not a competitor of Gaussian, Inc. and that
 it will not use this program in any manner prohibited above.
 ---------------------------------------------------------------
  

 Cite this work as:
 Gaussian 16, Revision C.01,
 M. J. Frisch, G. W. Trucks, H. B. Schlegel, G. E. Scuseria, 
 M. A. Robb, J. R. Cheeseman, G. Scalmani, V. Barone, 
 G. A. Petersson, H. Nakatsuji, X. Li, M. Caricato, A. V. Marenich, 
 J. Bloino, B. G. Janesko, R. Gomperts, B. Mennucci, H. P. Hratchian, 
 J. V. Ortiz, A. F. Izmaylov, J. L. Sonnenberg, D. Williams-Young, 
 F. Ding, F. Lipparini, F. Egidi, J. Goings, B. Peng, A. Petrone, 
 T. Henderson, D. Ranasinghe, V. G. Zakrzewski, J. Gao, N. Rega, 
 G. Zheng, W. Liang, M. Hada, M. Ehara, K. Toyota, R. Fukuda, 
 J. Hasegawa, M. Ishida, T. Nakajima, Y. Honda, O. Kitao, H. Nakai, 
 T. Vreven, K. Throssell, J. A. Montgomery, Jr., J. E. Peralta, 
 F. Ogliaro, M. J. Bearpark, J. J. Heyd, E. N. Brothers, K. N. Kudin, 
 V. N. Staroverov, T. A. Keith, R. Kobayashi, J. Normand, 
 K. Raghavachari, A. P. Rendell, J. C. Burant, S. S. Iyengar, 
 J. Tomasi, M. Cossi, J. M. Millam, M. Klene, C. Adamo, R. Cammi, 
 J. W. Ochterski, R. L. Martin, K. Morokuma, O. Farkas, 
 J. B. Foresman, and D. J. Fox, Gaussian, Inc., Wallingford CT, 2019.
 
 ******************************************
 Gaussian 16:  ES64L-G16RevC.01  3-Jul-2019
                 8-Jan-2021 
 ******************************************
 %nprocshared=16
 Will use up to   16 processors via shared memory.
 %mem=7GB
 -----------------------------------------
 # b3lyp/def2svp geom=NewRedundant pop=NBO
 -----------------------------------------
 1/29=4000,38=1,172=1/1;
 2/12=2,17=6,18=5,40=1/2;
 3/5=43,7=101,11=2,25=1,30=1,74=-5/1,2,3;
 4//1;
 5/5=2,38=5/2;
 6/7=2,8=2,9=2,10=2,28=1,40=1/1,7;
 99/5=1,9=1/99;
 --
 92
 --
 Symbolic Z-matrix:
 Charge =  0 Multiplicity = 1
 C                    -3.30583  -0.0679   -0.33492 
 O                    -4.06749  -1.00974  -0.34326 
 C                    -1.84223  -0.16508  -0.1773 
 C                    -1.22275  -1.42147  -0.02037 
 C                     0.14968  -1.51373   0.12752 
 C                     0.94288  -0.34634   0.12236 
 O                     2.27004  -0.53613   0.27283 
 C                     3.13377   0.58042   0.27869 
 C                     0.33654   0.91175  -0.03336 
 C                    -1.04893   0.98795  -0.18139 
 H                    -3.68722   0.98152  -0.45202 
 H                    -1.85391  -2.31262  -0.01906 
 H                     0.65198  -2.47489   0.25049 
 H                     3.08504   1.13786  -0.67326 
 H                     4.14991   0.18768   0.41227 
 H                     2.90187   1.27019   1.10921 
 H                     0.93082   1.8246   -0.04006 
 H                    -1.52416   1.96594  -0.30283 
 
                          Input orientation:                          
 ---------------------------------------------------------------------
 Center     Atomic      Atomic             Coordinates (Angstroms)
 Number     Number       Type             X           Y           Z
 ---------------------------------------------------------------------
      1          6           0       -3.305831   -0.067898   -0.334921
      2          8           0       -4.067489   -1.009735   -0.343261
      3          6           0       -1.842230   -0.165084   -0.177303
      4          6           0       -1.222749   -1.421469   -0.020367
      5          6           0        0.149676   -1.513731    0.127515
      6          6           0        0.942883   -0.346343    0.122357
      7          8           0        2.270037   -0.536130    0.272828
      8          6           0        3.133769    0.580415    0.278692
      9          6           0        0.336542    0.911749   -0.033356
     10          6           0       -1.048935    0.987953   -0.181387
     11          1           0       -3.687225    0.981515   -0.452020
     12          1           0       -1.853907   -2.312623   -0.019065
     13          1           0        0.651983   -2.474887    0.250492
     14          1           0        3.085038    1.137859   -0.673258
     15          1           0        4.149913    0.187675    0.412270
     16          1           0        2.901869    1.270193    1.109207
     17          1           0        0.930820    1.824599   -0.040059
     18          1           0       -1.524165    1.965942   -0.302831
 ---------------------------------------------------------------------
                    Distance matrix (angstroms):
                    1          2          3          4          5
     1  C    0.000000
     2  O    1.211301   0.000000
     3  C    1.475269   2.385950   0.000000
     4  C    2.504063   2.892461   1.409570   0.000000
     5  C    3.774230   4.273187   2.424759   1.383449   0.000000
     6  C    4.282313   5.075502   2.807045   2.422029   1.411382
     7  O    5.628402   6.384991   4.153436   3.615154   2.339391
     8  C    6.501176   7.400914   5.052155   4.803772   3.648714
     9  C    3.783851   4.814939   2.434612   2.806325   2.437982
    10  C    2.496392   3.623346   1.399581   2.421044   2.791150
    11  H    1.122694   2.030150   2.189558   3.469049   4.613451
    12  H    2.691959   2.588932   2.153393   1.092025   2.161958
    13  H    4.669111   4.977211   3.426266   2.167412   1.091446
    14  H    6.512413   7.475273   5.120703   5.053063   4.035903
    15  H    7.497448   8.338484   6.031402   5.625123   4.356347
    16  H    6.512413   7.475272   5.120703   5.053063   4.035903
    17  H    4.649484   5.753996   3.415769   3.895536   3.432596
    18  H    2.704047   3.914689   2.158285   3.412505   3.885237
                    6          7          8          9         10
     6  C    0.000000
     7  O    1.349073   0.000000
     8  C    2.383969   1.411645   0.000000
     9  C    1.405238   2.434853   2.834014   0.000000
    10  C    2.416598   3.680315   4.227620   1.395445   0.000000
    11  H    4.850878   6.190123   6.871738   4.046090   2.652142
    12  H    3.421738   4.499783   5.773669   3.898057   3.401196
    13  H    2.152148   2.525346   3.936360   3.413118   3.882126
    14  H    2.724828   2.088431   1.104231   2.831048   4.165830
    15  H    3.264088   2.019226   1.097559   3.907002   5.293476
    16  H    2.724828   2.088431   1.104231   2.831048   4.165830
    17  H    2.177043   2.732114   2.550016   1.089268   2.153921
    18  H    3.407899   4.581235   4.894303   2.155497   1.094100
                   11         12         13         14         15
    11  H    0.000000
    12  H    3.794714   0.000000
    13  H    5.591866   2.525564   0.000000
    14  H    6.777679   6.060278   4.452527   0.000000
    15  H    7.924513   6.517929   4.398968   1.793092   0.000000
    16  H    6.777678   6.060278   4.452527   1.796731   1.793092
    17  H    4.712413   4.987159   4.318304   2.348023   3.639599
    18  H    2.381214   4.300625   4.976218   4.697626   5.989054
                   16         17         18
    16  H    0.000000
    17  H    2.348023   0.000000
    18  H    4.697626   2.473050   0.000000
 Stoichiometry    C8H8O2
 Framework group  C1[X(C8H8O2)]
 Deg. of freedom    48
 Full point group                 C1      NOp   1
 Largest Abelian subgroup         C1      NOp   1
 Largest concise Abelian subgroup C1      NOp   1
                         Standard orientation:                         
 ---------------------------------------------------------------------
 Center     Atomic      Atomic             Coordinates (Angstroms)
 Number     Number       Type             X           Y           Z
 ---------------------------------------------------------------------
      1          6           0       -2.909032    0.509722   -0.000002
      2          8           0       -3.776061   -0.336157    0.000003
      3          6           0       -1.459531    0.235196   -0.000001
      4          6           0       -0.984036   -1.091752   -0.000001
      5          6           0        0.375039   -1.350303   -0.000001
      6          6           0        1.299168   -0.283539   -0.000000
      7          8           0        2.601990   -0.633757    0.000000
      8          6           0        3.590723    0.373790    0.000001
      9          6           0        0.836979    1.043515   -0.000000
     10          6           0       -0.536944    1.287651   -0.000001
     11          1           0       -3.170444    1.601557    0.000003
     12          1           0       -1.715083   -1.902979   -0.000001
     13          1           0        0.767135   -2.368888   -0.000001
     14          1           0        3.521525    1.012129   -0.898365
     15          1           0        4.560136   -0.140870    0.000001
     16          1           0        3.521524    1.012129    0.898367
     17          1           0        1.533687    1.880835    0.000000
     18          1           0       -0.900108    2.319720   -0.000001
 ---------------------------------------------------------------------
 Rotational constants (GHZ):           4.6671656           0.6945646           0.6069523
 Standard basis: def2SVP (5D, 7F)
 There are   190 symmetry adapted cartesian basis functions of A   symmetry.
 There are   180 symmetry adapted basis functions of A   symmetry.
   180 basis functions,   306 primitive gaussians,   190 cartesian basis functions
    36 alpha electrons       36 beta electrons
       nuclear repulsion energy       480.4316233401 Hartrees.
 NAtoms=   18 NActive=   18 NUniq=   18 SFac= 1.00D+00 NAtFMM=   60 NAOKFM=F Big=F
 Integral buffers will be    131072 words long.
 Raffenetti 2 integral format.
 Two-electron integral symmetry is turned on.
 One-electron integrals computed using PRISM.
   1 Symmetry operations used in ECPInt.
 ECPInt:  NShTT=    3570 NPrTT=   13034 LenC2=    3446 LenP2D=    9769.
 LDataN:  DoStor=T MaxTD1= 4 Len=   56
 NBasis=   180 RedAO= T EigKep=  2.69D-04  NBF=   180
 NBsUse=   180 1.00D-06 EigRej= -1.00D+00 NBFU=   180
 ExpMin= 1.22D-01 ExpMax= 2.27D+03 ExpMxC= 3.41D+02 IAcc=3 IRadAn=         5 AccDes= 0.00D+00
 Harris functional with IExCor=  402 and IRadAn=       5 diagonalized for initial guess.
 HarFok:  IExCor=  402 AccDes= 0.00D+00 IRadAn=         5 IDoV= 1 UseB2=F ITyADJ=14
 ICtDFT=  3500011 ScaDFX=  1.000000  1.000000  1.000000  1.000000
 FoFCou: FMM=F IPFlag=           0 FMFlag=      100000 FMFlg1=           0
         NFxFlg=           0 DoJE=T BraDBF=F KetDBF=T FulRan=T
         wScrn=  0.000000 ICntrl=       500 IOpCl=  0 I1Cent=   200000004 NGrid=           0
         NMat0=    1 NMatS0=      1 NMatT0=    0 NMatD0=    1 NMtDS0=    0 NMtDT0=    0
 Petite list used in FoFCou.
 Requested convergence on RMS density matrix=1.00D-08 within 128 cycles.
 Requested convergence on MAX density matrix=1.00D-06.
 Requested convergence on             energy=1.00D-06.
 No special actions if energy rises.
 Integral accuracy reduced to 1.0D-05 until final iterations.
 Initial convergence to 1.0D-05 achieved.  Increase integral accuracy.
 SCF Done:  E(RB3LYP) =  -459.765223344     A.U. after   15 cycles
            NFock= 15  Conv=0.44D-08     -V/T= 2.0101

 **********************************************************************

            Population analysis using the SCF Density.

 **********************************************************************

 Orbital symmetries:
       Occupied  (A) (A) (A) (A) (A) (A) (A) (A) (A) (A) (A) (A)
                 (A) (A) (A) (A) (A) (A) (A) (A) (A) (A) (A) (A)
                 (A) (A) (A) (A) (A) (A) (A) (A) (A) (A) (A) (A)
       Virtual   (A) (A) (A) (A) (A) (A) (A) (A) (A) (A) (A) (A)
                 (A) (A) (A) (A) (A) (A) (A) (A) (A) (A) (A) (A)
                 (A) (A) (A) (A) (A) (A) (A) (A) (A) (A) (A) (A)
                 (A) (A) (A) (A) (A) (A) (A) (A) (A) (A) (A) (A)
                 (A) (A) (A) (A) (A) (A) (A) (A) (A) (A) (A) (A)
                 (A) (A) (A) (A) (A) (A) (A) (A) (A) (A) (A) (A)
                 (A) (A) (A) (A) (A) (A) (A) (A) (A) (A) (A) (A)
                 (A) (A) (A) (A) (A) (A) (A) (A) (A) (A) (A) (A)
                 (A) (A) (A) (A) (A) (A) (A) (A) (A) (A) (A) (A)
                 (A) (A) (A) (A) (A) (A) (A) (A) (A) (A) (A) (A)
                 (A) (A) (A) (A) (A) (A) (A) (A) (A) (A) (A) (A)
                 (A) (A) (A) (A) (A) (A) (A) (A) (A) (A) (A) (A)
 The electronic state is 1-A.
 Alpha  occ. eigenvalues --  -19.18301 -19.12249 -10.26930 -10.26756 -10.26015
 Alpha  occ. eigenvalues --  -10.21266 -10.20471 -10.20465 -10.19956 -10.19558
 Alpha  occ. eigenvalues --   -1.07949  -1.02538  -0.86249  -0.77561  -0.75639
 Alpha  occ. eigenvalues --   -0.71619  -0.62991  -0.62447  -0.57072  -0.55079
 Alpha  occ. eigenvalues --   -0.50871  -0.48824  -0.48533  -0.45855  -0.44458
 Alpha  occ. eigenvalues --   -0.43724  -0.42050  -0.40953  -0.40060  -0.38433
 Alpha  occ. eigenvalues --   -0.37364  -0.34231  -0.33380  -0.27320  -0.25314
 Alpha  occ. eigenvalues --   -0.24126
 Alpha virt. eigenvalues --   -0.05797  -0.02347   0.04266   0.05043   0.07140
 Alpha virt. eigenvalues --    0.08484   0.10316   0.11532   0.11885   0.12245
 Alpha virt. eigenvalues --    0.14223   0.15463   0.15522   0.22259   0.23781
 Alpha virt. eigenvalues --    0.25604   0.28060   0.29810   0.32011   0.32875
 Alpha virt. eigenvalues --    0.35227   0.38885   0.39998   0.41412   0.42796
 Alpha virt. eigenvalues --    0.43887   0.44924   0.44970   0.47552   0.48845
 Alpha virt. eigenvalues --    0.50373   0.50820   0.52490   0.54162   0.57943
 Alpha virt. eigenvalues --    0.58964   0.60672   0.61162   0.61367   0.62813
 Alpha virt. eigenvalues --    0.62926   0.64197   0.65428   0.65637   0.66466
 Alpha virt. eigenvalues --    0.68246   0.70731   0.71167   0.71745   0.73888
 Alpha virt. eigenvalues --    0.75798   0.78045   0.81149   0.82416   0.86768
 Alpha virt. eigenvalues --    0.90356   0.96843   0.99409   0.99847   1.02502
 Alpha virt. eigenvalues --    1.07508   1.10040   1.16126   1.16931   1.17781
 Alpha virt. eigenvalues --    1.21295   1.22173   1.23093   1.23656   1.25560
 Alpha virt. eigenvalues --    1.28637   1.29377   1.29712   1.43951   1.44207
 Alpha virt. eigenvalues --    1.44483   1.46426   1.49372   1.51124   1.60885
 Alpha virt. eigenvalues --    1.64260   1.66791   1.66930   1.69754   1.70446
 Alpha virt. eigenvalues --    1.72827   1.72914   1.73573   1.73817   1.76433
 Alpha virt. eigenvalues --    1.78882   1.79076   1.82308   1.83950   1.86212
 Alpha virt. eigenvalues --    1.89174   1.89908   1.92377   1.92738   1.96635
 Alpha virt. eigenvalues --    1.96736   2.03038   2.03289   2.06210   2.11537
 Alpha virt. eigenvalues --    2.13334   2.16012   2.17111   2.20184   2.25549
 Alpha virt. eigenvalues --    2.26013   2.29555   2.30115   2.30429   2.33976
 Alpha virt. eigenvalues --    2.37135   2.43536   2.46841   2.48702   2.55381
 Alpha virt. eigenvalues --    2.59963   2.61025   2.62775   2.64285   2.67508
 Alpha virt. eigenvalues --    2.71644   2.72064   2.77715   2.79865   2.83251
 Alpha virt. eigenvalues --    2.86564   2.86702   2.87979   2.91192   3.04911
 Alpha virt. eigenvalues --    3.06647   3.10360   3.15142   3.17798   3.33997
 Alpha virt. eigenvalues --    3.46546   3.48794   3.63041   3.69220
          Condensed to atoms (all electrons):
               1          2          3          4          5          6
     1  C    4.674228   0.703832   0.153007  -0.048344   0.016847  -0.001141
     2  O    0.703832   7.638117  -0.134426   0.013279   0.001554  -0.000035
     3  C    0.153007  -0.134426   5.896458   0.157308   0.102885  -0.176624
     4  C   -0.048344   0.013279   0.157308   5.179973   0.217574   0.146071
     5  C    0.016847   0.001554   0.102885   0.217574   5.222092   0.214383
     6  C   -0.001141  -0.000035  -0.176624   0.146071   0.214383   5.103235
     7  O    0.000003  -0.000000   0.000055   0.003585  -0.076706   0.408226
     8  C   -0.000000  -0.000000   0.000067  -0.000255   0.007103  -0.054311
     9  C    0.009750  -0.000123   0.105712  -0.126772   0.047091   0.138885
    10  C   -0.060384   0.003220   0.198902   0.046768  -0.127374   0.144016
    11  H    0.414260  -0.043431  -0.158543   0.014848   0.000146  -0.000250
    12  H   -0.011655   0.019346  -0.090598   0.448578  -0.073077   0.015206
    13  H   -0.000232  -0.000003   0.016252  -0.081181   0.440545  -0.076306
    14  H    0.000000   0.000000  -0.000070   0.000039  -0.000223  -0.007444
    15  H   -0.000000   0.000000   0.000004   0.000006  -0.000140   0.005062
    16  H    0.000000   0.000000  -0.000070   0.000039  -0.000223  -0.007444
    17  H   -0.000184   0.000001   0.016818  -0.002139   0.013924  -0.094448
    18  H   -0.011986   0.000089  -0.081832   0.015812  -0.001699   0.014341
               7          8          9         10         11         12
     1  C    0.000003  -0.000000   0.009750  -0.060384   0.414260  -0.011655
     2  O   -0.000000  -0.000000  -0.000123   0.003220  -0.043431   0.019346
     3  C    0.000055   0.000067   0.105712   0.198902  -0.158543  -0.090598
     4  C    0.003585  -0.000255  -0.126772   0.046768   0.014848   0.448578
     5  C   -0.076706   0.007103   0.047091  -0.127374   0.000146  -0.073077
     6  C    0.408226  -0.054311   0.138885   0.144016  -0.000250   0.015206
     7  O    7.815824   0.313706  -0.081812   0.004902  -0.000000  -0.000073
     8  C    0.313706   4.371642  -0.001080   0.000982   0.000000   0.000009
     9  C   -0.081812  -0.001080   5.349609   0.217516   0.000337  -0.002068
    10  C    0.004902   0.000982   0.217516   5.189159  -0.007505   0.016599
    11  H   -0.000000   0.000000   0.000337  -0.007505   0.801647   0.001738
    12  H   -0.000073   0.000009  -0.002068   0.016599   0.001738   0.690289
    13  H    0.002621  -0.000407   0.020597  -0.002876   0.000009  -0.012691
    14  H   -0.028887   0.391643   0.007227   0.000431  -0.000000  -0.000000
    15  H   -0.024006   0.392965   0.000163  -0.000034   0.000000  -0.000000
    16  H   -0.028887   0.391643   0.007227   0.000431  -0.000000  -0.000000
    17  H   -0.008345   0.009389   0.450873  -0.065808   0.000043   0.000024
    18  H   -0.000087  -0.000049  -0.065770   0.435734   0.010417  -0.000222
              13         14         15         16         17         18
     1  C   -0.000232   0.000000  -0.000000   0.000000  -0.000184  -0.011986
     2  O   -0.000003   0.000000   0.000000   0.000000   0.000001   0.000089
     3  C    0.016252  -0.000070   0.000004  -0.000070   0.016818  -0.081832
     4  C   -0.081181   0.000039   0.000006   0.000039  -0.002139   0.015812
     5  C    0.440545  -0.000223  -0.000140  -0.000223   0.013924  -0.001699
     6  C   -0.076306  -0.007444   0.005062  -0.007444  -0.094448   0.014341
     7  O    0.002621  -0.028887  -0.024006  -0.028887  -0.008345  -0.000087
     8  C   -0.000407   0.391643   0.392965   0.391643   0.009389  -0.000049
     9  C    0.020597   0.007227   0.000163   0.007227   0.450873  -0.065770
    10  C   -0.002876   0.000431  -0.000034   0.000431  -0.065808   0.435734
    11  H    0.000009  -0.000000   0.000000  -0.000000   0.000043   0.010417
    12  H   -0.012691  -0.000000  -0.000000  -0.000000   0.000024  -0.000222
    13  H    0.706502   0.000097  -0.000139   0.000097  -0.000230   0.000037
    14  H    0.000097   0.680986  -0.025034  -0.045455   0.000737   0.000027
    15  H   -0.000139  -0.025034   0.636940  -0.025034  -0.000345  -0.000001
    16  H    0.000097  -0.045455  -0.025034   0.680986   0.000737   0.000027
    17  H   -0.000230   0.000737  -0.000345   0.000737   0.718684  -0.014171
    18  H    0.000037   0.000027  -0.000001   0.000027  -0.014171   0.716156
 Mulliken charges:
               1
     1  C    0.161999
     2  O   -0.201421
     3  C   -0.005305
     4  C    0.014808
     5  C   -0.004703
     6  C    0.228579
     7  O   -0.300120
     8  C    0.176954
     9  C   -0.077361
    10  C    0.005322
    11  H   -0.033715
    12  H   -0.001402
    13  H   -0.012691
    14  H    0.025925
    15  H    0.039592
    16  H    0.025925
    17  H   -0.025562
    18  H   -0.016824
 Sum of Mulliken charges =  -0.00000
 Mulliken charges with hydrogens summed into heavy atoms:
               1
     1  C    0.128283
     2  O   -0.201421
     3  C   -0.005305
     4  C    0.013406
     5  C   -0.017394
     6  C    0.228579
     7  O   -0.300120
     8  C    0.268396
     9  C   -0.102923
    10  C   -0.011502
 Electronic spatial extent (au):  <R**2>=           1775.9861
 Charge=             -0.0000 electrons
 Dipole moment (field-independent basis, Debye):
    X=              4.4387    Y=              2.1255    Z=             -0.0000  Tot=              4.9214
 Quadrupole moment (field-independent basis, Debye-Ang):
   XX=            -63.3675   YY=            -53.5933   ZZ=            -59.9049
   XY=             -0.3765   XZ=              0.0000   YZ=              0.0000
 Traceless Quadrupole moment (field-independent basis, Debye-Ang):
   XX=             -4.4123   YY=              5.3619   ZZ=             -0.9497
   XY=             -0.3765   XZ=              0.0000   YZ=              0.0000
 Octapole moment (field-independent basis, Debye-Ang**2):
  XXX=            102.7904  YYY=             -3.7439  ZZZ=              0.0000  XYY=             -3.0279
  XXY=             24.3132  XXZ=             -0.0001  XZZ=             -0.2954  YZZ=             -1.0935
  YYZ=              0.0000  XYZ=             -0.0000
 Hexadecapole moment (field-independent basis, Debye-Ang**3):
 XXXX=          -1952.1475 YYYY=           -339.5859 ZZZZ=            -67.5459 XXXY=            -24.6743
 XXXZ=              0.0004 YYYX=              0.5477 YYYZ=              0.0000 ZZZX=             -0.0000
 ZZZY=             -0.0000 XXYY=           -359.5750 XXZZ=           -312.9658 YYZZ=            -77.0294
 XXYZ=              0.0000 YYXZ=             -0.0000 ZZXY=              1.5271
 N-N= 4.804316233401D+02 E-N=-2.030733719879D+03  KE= 4.551873429982D+02
 ******************************Gaussian NBO Version 3.1******************************
             N A T U R A L   A T O M I C   O R B I T A L   A N D
          N A T U R A L   B O N D   O R B I T A L   A N A L Y S I S
 ******************************Gaussian NBO Version 3.1******************************
       /RESON  / : Allow strongly delocalized NBO set

 Analyzing the SCF density

 Job title: 92                                                              

 Storage needed:     98370 in NPA,    130478 in NBO ( 939522296 available)
 GSVD:  LWork=       20856 too small for GESVD, short by        1566 words or        1566 for optimal perf.


 NATURAL POPULATIONS:  Natural atomic orbital occupancies 
                                                          
   NAO  Atom  No  lang   Type(AO)    Occupancy      Energy
 ----------------------------------------------------------
     1    C    1  S      Cor( 1S)     1.99928     -10.15457
     2    C    1  S      Val( 2S)     0.89542      -0.16401
     3    C    1  S      Ryd( 3S)     0.00781       0.51635
     4    C    1  px     Val( 2p)     0.90121      -0.00808
     5    C    1  px     Ryd( 3p)     0.01127       0.52609
     6    C    1  py     Val( 2p)     0.99790      -0.03302
     7    C    1  py     Ryd( 3p)     0.00917       0.81032
     8    C    1  pz     Val( 2p)     0.75106      -0.11842
     9    C    1  pz     Ryd( 3p)     0.00100       0.49379
    10    C    1  dxy    Ryd( 3d)     0.00171       2.43860
    11    C    1  dxz    Ryd( 3d)     0.00176       1.90553
    12    C    1  dyz    Ryd( 3d)     0.00130       1.89744
    13    C    1  dx2y2  Ryd( 3d)     0.00421       2.44572
    14    C    1  dz2    Ryd( 3d)     0.00056       2.15217

    15    O    2  S      Cor( 1S)     1.99975     -18.87692
    16    O    2  S      Val( 2S)     1.69457      -0.85602
    17    O    2  S      Ryd( 3S)     0.00172       1.41382
    18    O    2  px     Val( 2p)     1.74433      -0.28400
    19    O    2  px     Ryd( 3p)     0.00209       1.09452
    20    O    2  py     Val( 2p)     1.74440      -0.28224
    21    O    2  py     Ryd( 3p)     0.00204       1.11808
    22    O    2  pz     Val( 2p)     1.34850      -0.24033
    23    O    2  pz     Ryd( 3p)     0.00048       1.03134
    24    O    2  dxy    Ryd( 3d)     0.00115       3.26780
    25    O    2  dxz    Ryd( 3d)     0.00100       2.75916
    26    O    2  dyz    Ryd( 3d)     0.00091       2.75775
    27    O    2  dx2y2  Ryd( 3d)     0.00155       2.94668
    28    O    2  dz2    Ryd( 3d)     0.00035       2.87166

    29    C    3  S      Cor( 1S)     1.99880     -10.06382
    30    C    3  S      Val( 2S)     0.89086      -0.12268
    31    C    3  S      Ryd( 3S)     0.00228       0.54160
    32    C    3  px     Val( 2p)     1.11043      -0.08366
    33    C    3  px     Ryd( 3p)     0.00595       1.06259
    34    C    3  py     Val( 2p)     1.10360      -0.06538
    35    C    3  py     Ryd( 3p)     0.00439       0.97068
    36    C    3  pz     Val( 2p)     1.07460      -0.11125
    37    C    3  pz     Ryd( 3p)     0.00111       0.62449
    38    C    3  dxy    Ryd( 3d)     0.00076       2.46516
    39    C    3  dxz    Ryd( 3d)     0.00032       1.88516
    40    C    3  dyz    Ryd( 3d)     0.00055       1.91478
    41    C    3  dx2y2  Ryd( 3d)     0.00083       2.42822
    42    C    3  dz2    Ryd( 3d)     0.00040       2.19804

    43    C    4  S      Cor( 1S)     1.99892     -10.07070
    44    C    4  S      Val( 2S)     0.93891      -0.13869
    45    C    4  S      Ryd( 3S)     0.00154       0.56971
    46    C    4  px     Val( 2p)     1.12848      -0.05443
    47    C    4  px     Ryd( 3p)     0.00643       0.86137
    48    C    4  py     Val( 2p)     1.14245      -0.05572
    49    C    4  py     Ryd( 3p)     0.00531       0.83546
    50    C    4  pz     Val( 2p)     0.93426      -0.10946
    51    C    4  pz     Ryd( 3p)     0.00063       0.55378
    52    C    4  dxy    Ryd( 3d)     0.00072       2.52237
    53    C    4  dxz    Ryd( 3d)     0.00061       1.92510
    54    C    4  dyz    Ryd( 3d)     0.00041       1.91574
    55    C    4  dx2y2  Ryd( 3d)     0.00071       2.43587
    56    C    4  dz2    Ryd( 3d)     0.00040       2.21780

    57    C    5  S      Cor( 1S)     1.99890     -10.06831
    58    C    5  S      Val( 2S)     0.94505      -0.14779
    59    C    5  S      Ryd( 3S)     0.00148       0.55544
    60    C    5  px     Val( 2p)     1.08976      -0.05553
    61    C    5  px     Ryd( 3p)     0.00506       0.70791
    62    C    5  py     Val( 2p)     1.17478      -0.07071
    63    C    5  py     Ryd( 3p)     0.00565       0.94961
    64    C    5  pz     Val( 2p)     1.03330      -0.11644
    65    C    5  pz     Ryd( 3p)     0.00109       0.55115
    66    C    5  dxy    Ryd( 3d)     0.00084       2.46460
    67    C    5  dxz    Ryd( 3d)     0.00049       1.93112
    68    C    5  dyz    Ryd( 3d)     0.00042       1.90501
    69    C    5  dx2y2  Ryd( 3d)     0.00051       2.47085
    70    C    5  dz2    Ryd( 3d)     0.00041       2.21716

    71    C    6  S      Cor( 1S)     1.99866     -10.14730
    72    C    6  S      Val( 2S)     0.80901      -0.12200
    73    C    6  S      Ryd( 3S)     0.00199       0.59319
    74    C    6  px     Val( 2p)     0.77574      -0.03734
    75    C    6  px     Ryd( 3p)     0.00736       0.82558
    76    C    6  py     Val( 2p)     1.07863      -0.07013
    77    C    6  py     Ryd( 3p)     0.00643       0.85495
    78    C    6  pz     Val( 2p)     0.95218      -0.13061
    79    C    6  pz     Ryd( 3p)     0.00081       0.56857
    80    C    6  dxy    Ryd( 3d)     0.00175       2.43601
    81    C    6  dxz    Ryd( 3d)     0.00224       1.88289
    82    C    6  dyz    Ryd( 3d)     0.00082       1.88780
    83    C    6  dx2y2  Ryd( 3d)     0.00190       2.36720
    84    C    6  dz2    Ryd( 3d)     0.00070       2.15792

    85    O    7  S      Cor( 1S)     1.99962     -18.98243
    86    O    7  S      Val( 2S)     1.56835      -0.85136
    87    O    7  S      Ryd( 3S)     0.00060       1.56453
    88    O    7  px     Val( 2p)     1.41231      -0.33437
    89    O    7  px     Ryd( 3p)     0.00085       1.36881
    90    O    7  py     Val( 2p)     1.72392      -0.34726
    91    O    7  py     Ryd( 3p)     0.00229       1.27005
    92    O    7  pz     Val( 2p)     1.81784      -0.32752
    93    O    7  pz     Ryd( 3p)     0.00196       1.07840
    94    O    7  dxy    Ryd( 3d)     0.00127       3.10087
    95    O    7  dxz    Ryd( 3d)     0.00042       2.72717
    96    O    7  dyz    Ryd( 3d)     0.00093       2.65131
    97    O    7  dx2y2  Ryd( 3d)     0.00108       3.01971
    98    O    7  dz2    Ryd( 3d)     0.00064       2.89493

    99    C    8  S      Cor( 1S)     1.99925     -10.16149
   100    C    8  S      Val( 2S)     1.08475      -0.26911
   101    C    8  S      Ryd( 3S)     0.00163       0.76080
   102    C    8  px     Val( 2p)     0.97023      -0.09852
   103    C    8  px     Ryd( 3p)     0.00300       0.64247
   104    C    8  py     Val( 2p)     0.97592      -0.09111
   105    C    8  py     Ryd( 3p)     0.00331       0.51350
   106    C    8  pz     Val( 2p)     1.20403      -0.10810
   107    C    8  pz     Ryd( 3p)     0.00034       0.52258
   108    C    8  dxy    Ryd( 3d)     0.00186       2.29645
   109    C    8  dxz    Ryd( 3d)     0.00065       1.99265
   110    C    8  dyz    Ryd( 3d)     0.00128       2.38278
   111    C    8  dx2y2  Ryd( 3d)     0.00109       2.15364
   112    C    8  dz2    Ryd( 3d)     0.00090       2.27810

   113    C    9  S      Cor( 1S)     1.99891     -10.07351
   114    C    9  S      Val( 2S)     0.94015      -0.15298
   115    C    9  S      Ryd( 3S)     0.00164       0.54705
   116    C    9  px     Val( 2p)     1.13597      -0.07248
   117    C    9  px     Ryd( 3p)     0.00365       0.85924
   118    C    9  py     Val( 2p)     1.14587      -0.07437
   119    C    9  py     Ryd( 3p)     0.00461       0.87359
   120    C    9  pz     Val( 2p)     1.08198      -0.12689
   121    C    9  pz     Ryd( 3p)     0.00143       0.55400
   122    C    9  dxy    Ryd( 3d)     0.00068       2.50163
   123    C    9  dxz    Ryd( 3d)     0.00043       1.90823
   124    C    9  dyz    Ryd( 3d)     0.00044       1.91536
   125    C    9  dx2y2  Ryd( 3d)     0.00062       2.45412
   126    C    9  dz2    Ryd( 3d)     0.00041       2.21521

   127    C   10  S      Cor( 1S)     1.99893     -10.07841
   128    C   10  S      Val( 2S)     0.93248      -0.14516
   129    C   10  S      Ryd( 3S)     0.00142       0.56967
   130    C   10  px     Val( 2p)     1.08235      -0.05556
   131    C   10  px     Ryd( 3p)     0.00400       0.71353
   132    C   10  py     Val( 2p)     1.18070      -0.07147
   133    C   10  py     Ryd( 3p)     0.00607       0.96533
   134    C   10  pz     Val( 2p)     0.95404      -0.11833
   135    C   10  pz     Ryd( 3p)     0.00070       0.54385
   136    C   10  dxy    Ryd( 3d)     0.00072       2.44803
   137    C   10  dxz    Ryd( 3d)     0.00070       1.92147
   138    C   10  dyz    Ryd( 3d)     0.00033       1.90323
   139    C   10  dx2y2  Ryd( 3d)     0.00070       2.49586
   140    C   10  dz2    Ryd( 3d)     0.00041       2.21201

   141    H   11  S      Val( 1S)     0.87558       0.01395
   142    H   11  S      Ryd( 2S)     0.00448       0.35426
   143    H   11  px     Ryd( 2p)     0.00015       1.87497
   144    H   11  py     Ryd( 2p)     0.00085       2.30563
   145    H   11  pz     Ryd( 2p)     0.00004       1.62034

   146    H   12  S      Val( 1S)     0.75341       0.08747
   147    H   12  S      Ryd( 2S)     0.00386       0.33788
   148    H   12  px     Ryd( 2p)     0.00046       2.17923
   149    H   12  py     Ryd( 2p)     0.00048       2.20800
   150    H   12  pz     Ryd( 2p)     0.00015       1.66001

   151    H   13  S      Val( 1S)     0.75927       0.07540
   152    H   13  S      Ryd( 2S)     0.00220       0.32249
   153    H   13  px     Ryd( 2p)     0.00019       2.03135
   154    H   13  py     Ryd( 2p)     0.00071       2.32593
   155    H   13  pz     Ryd( 2p)     0.00016       1.65204

   156    H   14  S      Val( 1S)     0.81006       0.02522
   157    H   14  S      Ryd( 2S)     0.00234       0.34414
   158    H   14  px     Ryd( 2p)     0.00016       1.71236
   159    H   14  py     Ryd( 2p)     0.00034       1.92705
   160    H   14  pz     Ryd( 2p)     0.00062       2.12837

   161    H   15  S      Val( 1S)     0.78631       0.04672
   162    H   15  S      Ryd( 2S)     0.00069       0.30065
   163    H   15  px     Ryd( 2p)     0.00058       2.19846
   164    H   15  py     Ryd( 2p)     0.00025       1.81825
   165    H   15  pz     Ryd( 2p)     0.00021       1.71293

   166    H   16  S      Val( 1S)     0.81006       0.02522
   167    H   16  S      Ryd( 2S)     0.00234       0.34414
   168    H   16  px     Ryd( 2p)     0.00016       1.71236
   169    H   16  py     Ryd( 2p)     0.00034       1.92705
   170    H   16  pz     Ryd( 2p)     0.00062       2.12837

   171    H   17  S      Val( 1S)     0.76719       0.06013
   172    H   17  S      Ryd( 2S)     0.00151       0.34881
   173    H   17  px     Ryd( 2p)     0.00036       2.16010
   174    H   17  py     Ryd( 2p)     0.00051       2.21095
   175    H   17  pz     Ryd( 2p)     0.00021       1.64263

   176    H   18  S      Val( 1S)     0.77185       0.06188
   177    H   18  S      Ryd( 2S)     0.00248       0.32436
   178    H   18  px     Ryd( 2p)     0.00017       2.03885
   179    H   18  py     Ryd( 2p)     0.00074       2.32410
   180    H   18  pz     Ryd( 2p)     0.00018       1.64207

 WARNING:  1 low occupancy (<1.9990e) core orbital  found on  C    3
           1 low occupancy (<1.9990e) core orbital  found on  C    4
           1 low occupancy (<1.9990e) core orbital  found on  C    5
           1 low occupancy (<1.9990e) core orbital  found on  C    6
           1 low occupancy (<1.9990e) core orbital  found on  C    9
           1 low occupancy (<1.9990e) core orbital  found on  C   10


 Summary of Natural Population Analysis:                  
                                                          
                                       Natural Population 
                Natural  -----------------------------------------------
    Atom  No    Charge         Core      Valence    Rydberg      Total
 -----------------------------------------------------------------------
      C    1    0.41634      1.99928     3.54559    0.03879     5.58366
      O    2   -0.54284      1.99975     6.53180    0.01129     8.54284
      C    3   -0.19489      1.99880     4.17950    0.01659     6.19489
      C    4   -0.15980      1.99892     4.14410    0.01678     6.15980
      C    5   -0.25774      1.99890     4.24289    0.01595     6.25774
      C    6    0.36178      1.99866     3.61556    0.02400     5.63822
      O    7   -0.53207      1.99962     6.52242    0.01003     8.53207
      C    8   -0.24823      1.99925     4.23493    0.01405     6.24823
      C    9   -0.31678      1.99891     4.30397    0.01390     6.31678
      C   10   -0.16353      1.99893     4.14956    0.01504     6.16353
      H   11    0.11889      0.00000     0.87558    0.00552     0.88111
      H   12    0.24164      0.00000     0.75341    0.00495     0.75836
      H   13    0.23747      0.00000     0.75927    0.00326     0.76253
      H   14    0.18649      0.00000     0.81006    0.00345     0.81351
      H   15    0.21195      0.00000     0.78631    0.00173     0.78805
      H   16    0.18649      0.00000     0.81006    0.00345     0.81351
      H   17    0.23022      0.00000     0.76719    0.00259     0.76978
      H   18    0.22459      0.00000     0.77185    0.00356     0.77541
 =======================================================================
   * Total *   -0.00000     19.99101    51.80406    0.20493    72.00000

                                 Natural Population      
 --------------------------------------------------------
   Core                      19.99101 ( 99.9551% of  20)
   Valence                   51.80406 ( 99.6232% of  52)
   Natural Minimal Basis     71.79507 ( 99.7154% of  72)
   Natural Rydberg Basis      0.20493 (  0.2846% of  72)
 --------------------------------------------------------

    Atom  No          Natural Electron Configuration
 ----------------------------------------------------------------------------
      C    1      [core]2S( 0.90)2p( 2.65)3S( 0.01)3p( 0.02)3d( 0.01)
      O    2      [core]2S( 1.69)2p( 4.84)
      C    3      [core]2S( 0.89)2p( 3.29)3p( 0.01)
      C    4      [core]2S( 0.94)2p( 3.21)3p( 0.01)
      C    5      [core]2S( 0.95)2p( 3.30)3p( 0.01)
      C    6      [core]2S( 0.81)2p( 2.81)3p( 0.01)3d( 0.01)
      O    7      [core]2S( 1.57)2p( 4.95)3p( 0.01)
      C    8      [core]2S( 1.08)2p( 3.15)3p( 0.01)3d( 0.01)
      C    9      [core]2S( 0.94)2p( 3.36)3p( 0.01)
      C   10      [core]2S( 0.93)2p( 3.22)3p( 0.01)
      H   11            1S( 0.88)
      H   12            1S( 0.75)
      H   13            1S( 0.76)
      H   14            1S( 0.81)
      H   15            1S( 0.79)
      H   16            1S( 0.81)
      H   17            1S( 0.77)
      H   18            1S( 0.77)


 NATURAL BOND ORBITAL ANALYSIS:

                       Occupancies       Lewis Structure    Low   High
           Occ.    -------------------  -----------------   occ   occ
  Cycle   Thresh.   Lewis   Non-Lewis     CR  BD  3C  LP    (L)   (NL)   Dev
 =============================================================================
   1(1)    1.90    68.21457   3.78543     10  21   0   5     5      5    0.51
   2(2)    1.90    68.21457   3.78543     10  21   0   5     5      5    0.51
   3(1)    1.80    68.47587   3.52413     10  19   0   7     3      4    0.51
   4(2)    1.80    68.47587   3.52413     10  19   0   7     3      4    0.51
   5(1)    1.70    69.14738   2.85262     10  20   0   6     2      4    0.44
   6(2)    1.70    69.14738   2.85262     10  20   0   6     2      4    0.44
   7(1)    1.60    69.75538   2.24462     10  21   0   5     1      4    0.38
   8(2)    1.60    70.28446   1.71554     10  22   0   4     0      4    0.44
   9(3)    1.60    69.75538   2.24462     10  21   0   5     1      4    0.38
  10(4)    1.60    70.28446   1.71554     10  22   0   4     0      4    0.44
  11(5)    1.60    69.75538   2.24462     10  21   0   5     1      4    0.38
  12(6)    1.60    70.28446   1.71554     10  22   0   4     0      4    0.44
  13(7)    1.60    69.75538   2.24462     10  21   0   5     1      4    0.38
  14(8)    1.60    70.28446   1.71554     10  22   0   4     0      4    0.44
  15(9)    1.60    69.75538   2.24462     10  21   0   5     1      4    0.38
  16(1)    1.50    70.28446   1.71554     10  22   0   4     0      4    0.44
  17(2)    1.50    70.15153   1.84847     10  22   0   4     0      4    0.51
  18(3)    1.50    69.75538   2.24462     10  21   0   5     1      4    0.38
  19(4)    1.50    70.28446   1.71554     10  22   0   4     0      4    0.44
  20(5)    1.50    70.15153   1.84847     10  22   0   4     0      4    0.51
  21(6)    1.50    69.75538   2.24462     10  21   0   5     1      4    0.38
  22(7)    1.50    70.28446   1.71554     10  22   0   4     0      4    0.44
  23(8)    1.50    70.15153   1.84847     10  22   0   4     0      4    0.51
  24(9)    1.50    69.75538   2.24462     10  21   0   5     1      4    0.38
  25(1)    1.60    70.28446   1.71554     10  22   0   4     0      4    0.44
 -----------------------------------------------------------------------------

 Structure accepted: RESONANCE keyword permits strongly delocalized structure

 WARNING:  1 low occupancy (<1.9990e) core orbital  found on  C    3
           1 low occupancy (<1.9990e) core orbital  found on  C    4
           1 low occupancy (<1.9990e) core orbital  found on  C    5
           1 low occupancy (<1.9990e) core orbital  found on  C    6
           1 low occupancy (<1.9990e) core orbital  found on  C    9
           1 low occupancy (<1.9990e) core orbital  found on  C   10

 --------------------------------------------------------
   Core                     19.99102 ( 99.955% of  20)
   Valence Lewis            50.29344 ( 96.718% of  52)
  ==================       ============================
   Total Lewis              70.28446 ( 97.617% of  72)
  -----------------------------------------------------
   Valence non-Lewis         1.57061 (  2.181% of  72)
   Rydberg non-Lewis         0.14493 (  0.201% of  72)
  ==================       ============================
   Total non-Lewis           1.71554 (  2.383% of  72)
 --------------------------------------------------------


       (Occupancy)   Bond orbital/ Coefficients/ Hybrids
 ---------------------------------------------------------------------------------
     1. (1.99598) BD ( 1) C   1 - O   2  
                ( 33.53%)   0.5790* C   1 s( 31.10%)p 2.21( 68.64%)d 0.01(  0.25%)
                                            0.0000  0.5547 -0.0582 -0.5899 -0.0710
                                           -0.5764 -0.0338  0.0000  0.0000  0.0442
                                           -0.0000 -0.0000 -0.0003 -0.0239
                ( 66.47%)   0.8153* O   2 s( 43.95%)p 1.27( 55.97%)d 0.00(  0.09%)
                                           -0.0000  0.6624 -0.0275  0.5320  0.0150
                                            0.5254  0.0176 -0.0000 -0.0000  0.0263
                                           -0.0000 -0.0000  0.0011 -0.0127
     2. (1.97944) BD ( 2) C   1 - O   2  
                ( 33.90%)   0.5822* C   1 s(  0.00%)p 1.00( 99.65%)d 0.00(  0.35%)
                                            0.0000 -0.0000 -0.0000  0.0000 -0.0000
                                           -0.0000 -0.0000  0.9977 -0.0329 -0.0000
                                           -0.0396 -0.0438 -0.0000  0.0000
                ( 66.10%)   0.8130* O   2 s(  0.00%)p 1.00( 99.86%)d 0.00(  0.14%)
                                           -0.0000  0.0000 -0.0000  0.0000  0.0000
                                            0.0000  0.0000  0.9992  0.0092  0.0000
                                            0.0276  0.0262  0.0000 -0.0000
     3. (1.97866) BD ( 1) C   1 - C   3  
                ( 46.73%)   0.6836* C   1 s( 38.63%)p 1.59( 61.31%)d 0.00(  0.05%)
                                            0.0004  0.6216  0.0017  0.7616 -0.0050
                                           -0.1816  0.0083 -0.0000  0.0000 -0.0083
                                            0.0000 -0.0000  0.0193 -0.0104
                ( 53.27%)   0.7299* C   3 s( 31.07%)p 2.22( 68.89%)d 0.00(  0.04%)
                                            0.0000  0.5574 -0.0003 -0.8159  0.0036
                                            0.1524  0.0030 -0.0000 -0.0000 -0.0064
                                            0.0000 -0.0000  0.0151 -0.0109
     4. (1.98726) BD ( 1) C   1 - H  11  
                ( 57.82%)   0.7604* C   1 s( 30.24%)p 2.30( 69.71%)d 0.00(  0.05%)
                                           -0.0003  0.5491  0.0299 -0.2587 -0.0189
                                            0.7933 -0.0208  0.0000  0.0000 -0.0088
                                           -0.0000  0.0000 -0.0192 -0.0077
                ( 42.18%)   0.6494* H  11 s( 99.91%)p 0.00(  0.09%)
                                            0.9994 -0.0137  0.0094 -0.0290 -0.0000
     5. (1.96920) BD ( 1) C   3 - C   4  
                ( 50.88%)   0.7133* C   3 s( 34.23%)p 1.92( 65.73%)d 0.00(  0.04%)
                                           -0.0002  0.5851  0.0022  0.2560 -0.0183
                                           -0.7690 -0.0093  0.0000 -0.0000 -0.0102
                                           -0.0000  0.0000 -0.0113 -0.0118
                ( 49.12%)   0.7009* C   4 s( 34.94%)p 1.86( 65.01%)d 0.00(  0.05%)
                                            0.0001  0.5911  0.0036 -0.2902 -0.0239
                                            0.7518 -0.0076 -0.0000  0.0000 -0.0096
                                            0.0000 -0.0000 -0.0145 -0.0126
     6. (1.97244) BD ( 1) C   3 - C  10  
                ( 50.58%)   0.7112* C   3 s( 34.63%)p 1.89( 65.33%)d 0.00(  0.04%)
                                           -0.0001  0.5884  0.0068  0.5179 -0.0134
                                            0.6203  0.0161 -0.0000  0.0000  0.0155
                                           -0.0000  0.0000 -0.0022 -0.0120
                ( 49.42%)   0.7030* C  10 s( 35.97%)p 1.78( 63.98%)d 0.00(  0.04%)
                                            0.0001  0.5998  0.0019 -0.5437 -0.0184
                                           -0.5862  0.0148 -0.0000  0.0000  0.0167
                                            0.0000  0.0000 -0.0031 -0.0125
     7. (1.65059) BD ( 2) C   3 - C  10  
                ( 54.73%)   0.7398* C   3 s(  0.00%)p 1.00( 99.98%)d 0.00(  0.02%)
                                           -0.0000  0.0000  0.0000 -0.0000 -0.0000
                                            0.0000 -0.0000  0.9999 -0.0029 -0.0000
                                            0.0100  0.0096 -0.0000 -0.0000
                ( 45.27%)   0.6728* C  10 s(  0.00%)p 1.00( 99.95%)d 0.00(  0.05%)
                                            0.0000  0.0000  0.0000 -0.0000 -0.0000
                                           -0.0000  0.0000  0.9998 -0.0027  0.0000
                                           -0.0065 -0.0205  0.0000 -0.0000
     8. (1.97519) BD ( 1) C   4 - C   5  
                ( 49.87%)   0.7062* C   4 s( 36.19%)p 1.76( 63.76%)d 0.00(  0.05%)
                                            0.0001  0.6014  0.0135  0.7785 -0.0004
                                           -0.1728 -0.0408  0.0000 -0.0000 -0.0045
                                            0.0000  0.0000  0.0174 -0.0119
                ( 50.13%)   0.7080* C   5 s( 36.84%)p 1.71( 63.12%)d 0.00(  0.04%)
                                           -0.0000  0.6069  0.0097 -0.7838 -0.0153
                                            0.1233 -0.0372 -0.0000 -0.0000 -0.0086
                                            0.0000 -0.0000  0.0145 -0.0118
     9. (1.70543) BD ( 2) C   4 - C   5  
                ( 46.56%)   0.6823* C   4 s(  0.00%)p 1.00( 99.94%)d 0.00(  0.06%)
                                            0.0000 -0.0000  0.0000 -0.0000 -0.0000
                                           -0.0000  0.0000  0.9997 -0.0060 -0.0000
                                            0.0238  0.0057 -0.0000  0.0000
                ( 53.44%)   0.7311* C   5 s(  0.00%)p 1.00( 99.95%)d 0.00(  0.05%)
                                           -0.0000 -0.0000 -0.0000 -0.0000  0.0000
                                           -0.0000  0.0000  0.9997 -0.0126 -0.0000
                                           -0.0154  0.0161  0.0000 -0.0000
    10. (1.97780) BD ( 1) C   4 - H  12  
                ( 62.39%)   0.7899* C   4 s( 28.78%)p 2.47( 71.19%)d 0.00(  0.03%)
                                            0.0003 -0.5363  0.0140  0.5549 -0.0079
                                            0.6355 -0.0037  0.0000 -0.0000 -0.0143
                                           -0.0000 -0.0000  0.0014  0.0099
                ( 37.61%)   0.6133* H  12 s( 99.90%)p 0.00(  0.10%)
                                           -0.9995  0.0048 -0.0218 -0.0225 -0.0000
    11. (1.97085) BD ( 1) C   5 - C   6  
                ( 49.34%)   0.7025* C   5 s( 34.22%)p 1.92( 65.73%)d 0.00(  0.05%)
                                            0.0002  0.5849  0.0112  0.5469  0.0316
                                            0.5975 -0.0124  0.0000  0.0000  0.0179
                                            0.0000  0.0000 -0.0031 -0.0126
                ( 50.66%)   0.7117* C   6 s( 36.68%)p 1.73( 63.28%)d 0.00(  0.04%)
                                           -0.0003  0.6056  0.0024 -0.4959  0.0436
                                           -0.6203 -0.0153 -0.0000  0.0000  0.0163
                                            0.0000  0.0000 -0.0050 -0.0109
    12. (1.97678) BD ( 1) C   5 - H  13  
                ( 61.99%)   0.7874* C   5 s( 28.87%)p 2.46( 71.10%)d 0.00(  0.03%)
                                            0.0003 -0.5370  0.0164 -0.2912  0.0071
                                            0.7913 -0.0038 -0.0000  0.0000  0.0101
                                           -0.0000  0.0000  0.0093  0.0100
                ( 38.01%)   0.6165* H  13 s( 99.91%)p 0.00(  0.09%)
                                           -0.9995  0.0024  0.0110 -0.0284  0.0000
    13. (1.99144) BD ( 1) C   6 - O   7  
                ( 31.74%)   0.5634* C   6 s( 24.55%)p 3.06( 75.17%)d 0.01(  0.28%)
                                            0.0001 -0.4953 -0.0150 -0.8450 -0.0278
                                            0.1895  0.0320 -0.0000 -0.0000  0.0199
                                           -0.0000  0.0000 -0.0408  0.0273
                ( 68.26%)   0.8262* O   7 s( 35.92%)p 1.78( 64.01%)d 0.00(  0.07%)
                                           -0.0000 -0.5993 -0.0022  0.7710  0.0092
                                           -0.2137  0.0021  0.0000  0.0000  0.0186
                                           -0.0000  0.0000 -0.0115  0.0135
    14. (1.97707) BD ( 1) C   6 - C   9  
                ( 50.02%)   0.7072* C   6 s( 38.43%)p 1.60( 61.53%)d 0.00(  0.04%)
                                           -0.0000  0.6198 -0.0086 -0.1929  0.0115
                                            0.7603  0.0010  0.0000  0.0000 -0.0082
                                            0.0000  0.0000 -0.0146 -0.0110
                ( 49.98%)   0.7070* C   9 s( 34.46%)p 1.90( 65.50%)d 0.00(  0.05%)
                                           -0.0000  0.5870  0.0048  0.3016  0.0264
                                           -0.7506  0.0010  0.0000  0.0000 -0.0117
                                            0.0000 -0.0000 -0.0133 -0.0126
    15. (1.64373) BD ( 2) C   6 - C   9  
                ( 44.79%)   0.6693* C   6 s(  0.00%)p 1.00( 99.95%)d 0.00(  0.05%)
                                            0.0000 -0.0000  0.0000 -0.0000  0.0000
                                           -0.0000  0.0000  0.9998 -0.0040 -0.0000
                                           -0.0137  0.0171  0.0000 -0.0000
                ( 55.21%)   0.7430* C   9 s(  0.00%)p 1.00( 99.96%)d 0.00(  0.04%)
                                            0.0000 -0.0000  0.0000 -0.0000 -0.0000
                                           -0.0000 -0.0000  0.9997 -0.0104  0.0000
                                           -0.0053 -0.0198 -0.0000 -0.0000
    16. (1.99298) BD ( 1) O   7 - C   8  
                ( 69.03%)   0.8309* O   7 s( 30.02%)p 2.33( 69.91%)d 0.00(  0.06%)
                                            0.0001  0.5479  0.0036  0.5896  0.0182
                                            0.5924 -0.0120  0.0000  0.0000  0.0171
                                            0.0000  0.0000 -0.0127 -0.0131
                ( 30.97%)   0.5565* C   8 s( 21.64%)p 3.61( 78.05%)d 0.01(  0.31%)
                                            0.0001  0.4646  0.0233 -0.6427 -0.0079
                                           -0.6037 -0.0538 -0.0000 -0.0000  0.0476
                                            0.0000  0.0000  0.0032 -0.0285
    17. (1.99496) BD ( 1) C   8 - H  14  
                ( 59.94%)   0.7742* C   8 s( 26.26%)p 2.81( 73.69%)d 0.00(  0.05%)
                                            0.0001  0.5123 -0.0129 -0.0819  0.0223
                                            0.4796  0.0001 -0.7069 -0.0002 -0.0048
                                            0.0028 -0.0169 -0.0055  0.0116
                ( 40.06%)   0.6329* H  14 s( 99.91%)p 0.00(  0.09%)
                                            0.9996 -0.0048 -0.0002 -0.0164  0.0243
    18. (1.99075) BD ( 1) C   8 - H  15  
                ( 60.72%)   0.7792* C   8 s( 25.88%)p 2.86( 74.07%)d 0.00(  0.05%)
                                           -0.0001  0.5085  0.0147  0.7549 -0.0164
                                           -0.4129  0.0039  0.0000 -0.0000 -0.0181
                                            0.0000 -0.0000  0.0090 -0.0087
                ( 39.28%)   0.6267* H  15 s( 99.91%)p 0.00(  0.09%)
                                            0.9996 -0.0009 -0.0262  0.0134 -0.0000
    19. (1.99496) BD ( 1) C   8 - H  16  
                ( 59.94%)   0.7742* C   8 s( 26.26%)p 2.81( 73.69%)d 0.00(  0.05%)
                                            0.0001  0.5123 -0.0129 -0.0819  0.0223
                                            0.4796  0.0001  0.7069  0.0002 -0.0048
                                           -0.0028  0.0169 -0.0055  0.0116
                ( 40.06%)   0.6329* H  16 s( 99.91%)p 0.00(  0.09%)
                                            0.9996 -0.0048 -0.0002 -0.0164 -0.0243
    20. (1.97289) BD ( 1) C   9 - C  10  
                ( 50.24%)   0.7088* C   9 s( 36.47%)p 1.74( 63.49%)d 0.00(  0.04%)
                                           -0.0001  0.6037  0.0139 -0.7799 -0.0030
                                            0.1588  0.0368 -0.0000  0.0000 -0.0032
                                            0.0000 -0.0000  0.0160 -0.0120
                ( 49.76%)   0.7054* C  10 s( 35.93%)p 1.78( 64.03%)d 0.00(  0.04%)
                                            0.0001  0.5992  0.0145  0.7902  0.0156
                                           -0.1194  0.0369  0.0000  0.0000 -0.0077
                                            0.0000 -0.0000  0.0157 -0.0121
    21. (1.97620) BD ( 1) C   9 - H  17  
                ( 61.60%)   0.7848* C   9 s( 29.00%)p 2.45( 70.97%)d 0.00(  0.03%)
                                           -0.0003  0.5383 -0.0141  0.5473 -0.0120
                                            0.6403  0.0067  0.0000 -0.0000  0.0137
                                            0.0000  0.0000 -0.0014 -0.0103
                ( 38.40%)   0.6197* H  17 s( 99.91%)p 0.00(  0.09%)
                                            0.9996 -0.0013 -0.0183 -0.0237 -0.0000
    22. (1.97863) BD ( 1) C  10 - H  18  
                ( 61.46%)   0.7840* C  10 s( 28.02%)p 2.57( 71.95%)d 0.00(  0.03%)
                                           -0.0003  0.5291 -0.0138 -0.2800  0.0091
                                            0.8006 -0.0046 -0.0000  0.0000 -0.0093
                                            0.0000  0.0000 -0.0117 -0.0101
                ( 38.54%)   0.6208* H  18 s( 99.91%)p 0.00(  0.09%)
                                            0.9995 -0.0033  0.0098 -0.0288  0.0000
    23. (1.99928) CR ( 1) C   1           s(100.00%)p 0.00(  0.00%)
                                            1.0000 -0.0001  0.0000 -0.0004 -0.0000
                                            0.0004 -0.0000 -0.0000  0.0000 -0.0000
                                            0.0000  0.0000 -0.0000  0.0000
    24. (1.99975) CR ( 1) O   2           s(100.00%)p 0.00(  0.00%)
                                            1.0000 -0.0003 -0.0000  0.0003  0.0000
                                            0.0002  0.0000 -0.0000 -0.0000  0.0000
                                           -0.0000 -0.0000  0.0000 -0.0000
    25. (1.99880) CR ( 1) C   3           s(100.00%)
                                            1.0000  0.0001  0.0000  0.0001 -0.0000
                                           -0.0001 -0.0000  0.0000 -0.0000 -0.0000
                                            0.0000  0.0000 -0.0000 -0.0000
    26. (1.99893) CR ( 1) C   4           s(100.00%)p 0.00(  0.00%)
                                            1.0000  0.0001 -0.0000 -0.0002  0.0000
                                           -0.0003  0.0000 -0.0000  0.0000  0.0000
                                           -0.0000 -0.0000 -0.0000 -0.0000
    27. (1.99891) CR ( 1) C   5           s(100.00%)p 0.00(  0.00%)
                                            1.0000  0.0001 -0.0000 -0.0000 -0.0000
                                           -0.0003  0.0000  0.0000 -0.0000 -0.0000
                                           -0.0000  0.0000 -0.0000 -0.0000
    28. (1.99866) CR ( 1) C   6           s(100.00%)p 0.00(  0.00%)
                                            1.0000  0.0002  0.0000 -0.0001  0.0000
                                           -0.0002 -0.0000 -0.0000  0.0000  0.0000
                                            0.0000 -0.0000  0.0000 -0.0000
    29. (1.99962) CR ( 1) O   7           s(100.00%)p 0.00(  0.00%)
                                            1.0000 -0.0002  0.0000 -0.0001 -0.0000
                                            0.0001 -0.0000 -0.0000 -0.0000 -0.0000
                                           -0.0000 -0.0000 -0.0000 -0.0000
    30. (1.99924) CR ( 1) C   8           s(100.00%)p 0.00(  0.00%)
                                            1.0000 -0.0001  0.0000  0.0002 -0.0000
                                           -0.0000  0.0000  0.0000 -0.0000 -0.0000
                                           -0.0000 -0.0000  0.0000  0.0000
    31. (1.99891) CR ( 1) C   9           s(100.00%)p 0.00(  0.00%)
                                            1.0000  0.0002 -0.0000  0.0001 -0.0000
                                            0.0002  0.0000 -0.0000  0.0000  0.0000
                                            0.0000  0.0000  0.0000 -0.0000
    32. (1.99893) CR ( 1) C  10           s(100.00%)p 0.00(  0.00%)
                                            1.0000  0.0000 -0.0000 -0.0001  0.0000
                                            0.0003 -0.0000 -0.0000  0.0000 -0.0000
                                            0.0000  0.0000 -0.0000 -0.0000
    33. (1.98184) LP ( 1) O   2           s( 56.09%)p 0.78( 43.89%)d 0.00(  0.02%)
                                            0.0004  0.7488  0.0160 -0.4856  0.0008
                                           -0.4506  0.0005  0.0000  0.0000 -0.0101
                                            0.0000  0.0000 -0.0013  0.0080
    34. (1.87911) LP ( 2) O   2           s(  0.03%)p99.99( 99.89%)d 2.64(  0.08%)
                                           -0.0000  0.0155  0.0074  0.6926 -0.0118
                                           -0.7204  0.0106 -0.0000  0.0000 -0.0014
                                           -0.0000  0.0000  0.0279 -0.0008
    35. (1.96034) LP ( 1) O   7           s( 34.03%)p 1.94( 65.93%)d 0.00(  0.04%)
                                            0.0002  0.5834 -0.0029  0.2382 -0.0020
                                           -0.7762  0.0070  0.0000  0.0000  0.0109
                                            0.0000  0.0000  0.0148  0.0083
    36. (1.81889) LP ( 2) O   7           s(  0.00%)p 1.00( 99.94%)d 0.00(  0.06%)
                                            0.0000 -0.0000  0.0000 -0.0000  0.0000
                                           -0.0000  0.0000  0.9997 -0.0020 -0.0000
                                           -0.0101  0.0216  0.0000 -0.0000
    37. (0.01477) RY*( 1) C   1           s( 12.35%)p 7.03( 86.82%)d 0.07(  0.83%)
                                           -0.0000  0.0565  0.3469 -0.0605  0.6513
                                           -0.0366  0.6626  0.0000 -0.0000  0.0198
                                            0.0000  0.0000  0.0888  0.0063
    38. (0.00683) RY*( 2) C   1           s( 39.88%)p 0.12(  4.78%)d 1.39( 55.34%)
                                           -0.0000 -0.0007  0.6315  0.0055 -0.2127
                                           -0.0456 -0.0227  0.0000  0.0000 -0.0415
                                            0.0000 -0.0000 -0.7427  0.0033
    39. (0.00259) RY*( 3) C   1           s(  7.90%)p10.40( 82.15%)d 1.26(  9.96%)
                                           -0.0000  0.0209  0.2802 -0.0211  0.5606
                                           -0.0373 -0.7109 -0.0000 -0.0000 -0.2920
                                           -0.0000 -0.0000  0.1180  0.0188
    40. (0.00209) RY*( 4) C   1           s(  0.00%)p 1.00( 20.69%)d 3.83( 79.31%)
                                            0.0000  0.0000  0.0000 -0.0000  0.0000
                                           -0.0000 -0.0000  0.0623  0.4505 -0.0000
                                            0.8253  0.3347  0.0000 -0.0000
    41. (0.00061) RY*( 5) C   1           s( 36.62%)p 0.55( 20.11%)d 1.18( 43.27%)
                                            0.0000 -0.0116  0.6050 -0.0152 -0.4465
                                           -0.0142  0.0365  0.0000  0.0000 -0.0976
                                            0.0000  0.0000  0.6476  0.0617
    42. (0.00015) RY*( 6) C   1           s(  0.00%)p 1.00( 77.50%)d 0.29( 22.50%)
                                            0.0000  0.0000  0.0000  0.0000  0.0000
                                            0.0000 -0.0000  0.0011  0.8803  0.0000
                                           -0.3515 -0.3185 -0.0000  0.0000
    43. (0.00002) RY*( 7) C   1           s(  2.99%)p 2.16(  6.45%)d30.32( 90.56%)
    44. (0.00002) RY*( 8) C   1           s(  0.29%)p 0.10(  0.03%)d99.99( 99.68%)
    45. (0.00001) RY*( 9) C   1           s(  0.00%)p 1.00(  2.16%)d45.26( 97.84%)
    46. (0.00296) RY*( 1) O   2           s(  0.56%)p99.99( 96.77%)d 4.80(  2.67%)
                                            0.0000 -0.0005  0.0746 -0.0070 -0.7065
                                            0.0093  0.6845  0.0000  0.0000 -0.0041
                                            0.0000  0.0000 -0.1634 -0.0025
    47. (0.00046) RY*( 2) O   2           s(  0.00%)p 1.00( 96.19%)d 0.04(  3.81%)
                                            0.0000  0.0000 -0.0000 -0.0000  0.0000
                                            0.0000  0.0000 -0.0159  0.9807  0.0000
                                            0.1831  0.0673  0.0000 -0.0000
    48. (0.00016) RY*( 3) O   2           s( 52.68%)p 0.86( 45.53%)d 0.03(  1.80%)
                                           -0.0000  0.0154  0.7256  0.0235 -0.4121
                                            0.0248 -0.5332 -0.0000  0.0000 -0.0289
                                           -0.0000 -0.0000 -0.1188 -0.0550
    49. (0.00004) RY*( 4) O   2           s( 33.64%)p 1.17( 39.52%)d 0.80( 26.84%)
    50. (0.00001) RY*( 5) O   2           s( 10.28%)p 1.48( 15.18%)d 7.25( 74.54%)
    51. (0.00000) RY*( 6) O   2           s(  0.00%)p 1.00(  3.44%)d28.03( 96.56%)
    52. (0.00000) RY*( 7) O   2           s(  0.00%)p 1.00(  0.51%)d99.99( 99.49%)
    53. (0.00000) RY*( 8) O   2           s(  1.26%)p 2.34(  2.94%)d76.31( 95.80%)
    54. (0.00000) RY*( 9) O   2           s(  1.53%)p 0.20(  0.31%)d64.25( 98.17%)
    55. (0.00649) RY*( 1) C   3           s(  7.88%)p11.29( 88.93%)d 0.41(  3.20%)
                                            0.0000  0.0111  0.2804  0.0140  0.8912
                                           -0.0107  0.3079  0.0000 -0.0000 -0.1308
                                            0.0000  0.0000  0.1204 -0.0195
    56. (0.00400) RY*( 2) C   3           s(  1.37%)p68.83( 94.28%)d 3.17(  4.35%)
                                            0.0000  0.0085  0.1167  0.0095  0.2637
                                            0.0118 -0.9344 -0.0000  0.0000  0.0388
                                            0.0000 -0.0000  0.2033 -0.0254
    57. (0.00190) RY*( 3) C   3           s( 88.28%)p 0.08(  6.68%)d 0.06(  5.05%)
                                           -0.0000 -0.0096  0.9395 -0.0121 -0.2575
                                           -0.0021  0.0172 -0.0000 -0.0000  0.1563
                                           -0.0000  0.0000 -0.1589 -0.0286
    58. (0.00108) RY*( 4) C   3           s(  0.00%)p 1.00( 99.77%)d 0.00(  0.23%)
                                           -0.0000  0.0000  0.0000 -0.0000 -0.0000
                                            0.0000  0.0000  0.0027  0.9989 -0.0000
                                            0.0419 -0.0228  0.0000 -0.0000
    59. (0.00065) RY*( 5) C   3           s(  0.00%)p 1.00(  0.03%)d99.99( 99.97%)
                                            0.0000 -0.0000  0.0000  0.0000 -0.0000
                                            0.0000 -0.0000 -0.0119  0.0107 -0.0000
                                            0.2697  0.9628 -0.0000  0.0000
    60. (0.00027) RY*( 6) C   3           s(  0.00%)p 1.00(  0.22%)d99.99( 99.78%)
                                            0.0000 -0.0000  0.0000 -0.0000  0.0000
                                           -0.0000  0.0000 -0.0071 -0.0465  0.0000
                                            0.9620 -0.2690 -0.0000 -0.0000
    61. (0.00021) RY*( 7) C   3           s(  0.44%)p 4.52(  2.01%)d99.99( 97.55%)
                                           -0.0000 -0.0029  0.0666  0.0025 -0.0584
                                            0.0211 -0.1274 -0.0000 -0.0000 -0.9002
                                            0.0000 -0.0000 -0.3912 -0.1098
    62. (0.00017) RY*( 8) C   3           s(  1.89%)p 4.24(  8.02%)d47.57( 90.08%)
                                            0.0000 -0.0060  0.1375  0.0135 -0.2567
                                           -0.0031  0.1190 -0.0000 -0.0000 -0.3713
                                            0.0000 -0.0000  0.8734  0.0138
    63. (0.00003) RY*( 9) C   3           s(  0.21%)p 0.61(  0.13%)d99.99( 99.66%)
    64. (0.00683) RY*( 1) C   4           s(  1.83%)p51.23( 93.99%)d 2.28(  4.18%)
                                            0.0000 -0.0191  0.1341 -0.0144 -0.8994
                                           -0.0246 -0.3609 -0.0000 -0.0000 -0.1971
                                           -0.0000  0.0000  0.0503  0.0198
    65. (0.00369) RY*( 2) C   4           s(  4.42%)p21.10( 93.19%)d 0.54(  2.39%)
                                           -0.0000  0.0195  0.2093  0.0251 -0.3529
                                           -0.0062  0.8982 -0.0000 -0.0000  0.1238
                                            0.0000 -0.0000  0.0860 -0.0347
    66. (0.00102) RY*( 3) C   4           s(  0.00%)p 1.00( 42.51%)d 1.35( 57.49%)
                                           -0.0000  0.0000 -0.0000  0.0000 -0.0000
                                            0.0000  0.0000  0.0134  0.6519  0.0000
                                           -0.5302  0.5420  0.0000  0.0000
    67. (0.00090) RY*( 4) C   4           s( 91.31%)p 0.07(  5.99%)d 0.03(  2.70%)
                                            0.0000 -0.0056  0.9556 -0.0207  0.2127
                                           -0.0069 -0.1192  0.0000  0.0000 -0.1234
                                           -0.0000  0.0000 -0.0590 -0.0908
    68. (0.00037) RY*( 5) C   4           s(  0.00%)p 1.00( 50.69%)d 0.97( 49.31%)
                                            0.0000 -0.0000  0.0000  0.0000 -0.0000
                                           -0.0000 -0.0000 -0.0107  0.7119  0.0000
                                            0.6742 -0.1964 -0.0000  0.0000
    69. (0.00012) RY*( 6) C   4           s(  0.39%)p 4.33(  1.68%)d99.99( 97.93%)
                                           -0.0000 -0.0031  0.0622 -0.0208  0.0607
                                            0.0166 -0.1114 -0.0000  0.0000  0.2178
                                            0.0000 -0.0000  0.9651  0.0233
    70. (0.00007) RY*( 7) C   4           s(  1.73%)p 2.52(  4.35%)d54.42( 93.92%)
    71. (0.00000) RY*( 8) C   4           s(  0.00%)p 1.00(  6.86%)d13.58( 93.14%)
    72. (0.00001) RY*( 9) C   4           s(  0.41%)p 2.04(  0.83%)d99.99( 98.76%)
    73. (0.00571) RY*( 1) C   5           s(  0.08%)p99.99( 95.64%)d51.63(  4.27%)
                                           -0.0000  0.0242  0.0156 -0.0015 -0.6167
                                            0.0286  0.7585  0.0000 -0.0000 -0.1388
                                            0.0000 -0.0000 -0.1510 -0.0262
    74. (0.00305) RY*( 2) C   5           s(  0.38%)p99.99( 97.33%)d 5.94(  2.29%)
                                            0.0000  0.0117  0.0609 -0.0329  0.7775
                                           -0.0073  0.6064 -0.0000  0.0000 -0.1464
                                           -0.0000 -0.0000  0.0180 -0.0332
    75. (0.00097) RY*( 3) C   5           s( 97.03%)p 0.00(  0.26%)d 0.03(  2.71%)
                                            0.0000 -0.0049  0.9850  0.0068 -0.0420
                                           -0.0229 -0.0157 -0.0000 -0.0000  0.1409
                                           -0.0000 -0.0000  0.0685 -0.0506
    76. (0.00094) RY*( 4) C   5           s(  0.00%)p 1.00( 90.07%)d 0.11(  9.93%)
                                            0.0000 -0.0000  0.0000  0.0000 -0.0000
                                           -0.0000 -0.0000  0.0122  0.9490  0.0000
                                            0.2353  0.2097  0.0000  0.0000
    77. (0.00048) RY*( 5) C   5           s(  0.00%)p 1.00(  7.88%)d11.69( 92.12%)
                                            0.0000 -0.0000 -0.0000  0.0000  0.0000
                                            0.0000 -0.0000  0.0073 -0.2806 -0.0000
                                            0.9339  0.2215 -0.0000  0.0000
    78. (0.00015) RY*( 6) C   5           s(  1.61%)p 2.12(  3.41%)d59.13( 94.99%)
                                           -0.0000 -0.0027  0.1267  0.0220 -0.0475
                                            0.0115 -0.1767  0.0000  0.0000 -0.9490
                                           -0.0000 -0.0000  0.1687  0.1440
    79. (0.00003) RY*( 7) C   5           s(  0.00%)p 1.00(  2.10%)d46.51( 97.90%)
    80. (0.00004) RY*( 8) C   5           s(  0.92%)p 2.48(  2.28%)d99.99( 96.79%)
    81. (0.00001) RY*( 9) C   5           s(  0.05%)p23.40(  1.12%)d99.99( 98.83%)
    82. (0.00717) RY*( 1) C   6           s(  0.93%)p99.99( 95.22%)d 4.16(  3.85%)
                                           -0.0000 -0.0479  0.0834 -0.0077  0.6815
                                            0.0298 -0.6977 -0.0000  0.0000  0.1867
                                           -0.0000  0.0000 -0.0572  0.0194
    83. (0.00431) RY*( 2) C   6           s(  1.46%)p56.57( 82.57%)d10.94( 15.97%)
                                           -0.0000 -0.0078  0.1206  0.0236  0.5841
                                            0.0081  0.6956  0.0000  0.0000  0.3963
                                           -0.0000  0.0000 -0.0359  0.0366
    84. (0.00254) RY*( 3) C   6           s(  0.00%)p 1.00(  1.19%)d83.03( 98.81%)
                                           -0.0000 -0.0000 -0.0000 -0.0000  0.0000
                                           -0.0000  0.0000  0.0183 -0.1075 -0.0000
                                            0.9295 -0.3523 -0.0000  0.0000
    85. (0.00218) RY*( 4) C   6           s( 72.06%)p 0.07(  4.80%)d 0.32( 23.14%)
                                            0.0000 -0.0005  0.8489 -0.0257 -0.2039
                                            0.0154 -0.0743 -0.0000 -0.0000  0.2215
                                            0.0000 -0.0000  0.4123 -0.1110
    86. (0.00085) RY*( 5) C   6           s(  0.00%)p 1.00( 14.83%)d 5.74( 85.17%)
                                            0.0000 -0.0000 -0.0000 -0.0000 -0.0000
                                            0.0000 -0.0000 -0.0079  0.3851 -0.0000
                                            0.3658  0.8473  0.0000  0.0000
    87. (0.00073) RY*( 6) C   6           s(  0.00%)p 1.00( 84.02%)d 0.19( 15.98%)
                                           -0.0000 -0.0000 -0.0000 -0.0000 -0.0000
                                            0.0000 -0.0000  0.0099  0.9166  0.0000
                                           -0.0447 -0.3972  0.0000 -0.0000
    88. (0.00065) RY*( 7) C   6           s( 23.63%)p 0.02(  0.39%)d 3.22( 75.98%)
                                           -0.0000  0.0024  0.4861  0.0179  0.0249
                                           -0.0119  0.0530  0.0000  0.0000 -0.3478
                                           -0.0000 -0.0000 -0.7987 -0.0305
    89. (0.00023) RY*( 8) C   6           s(  0.91%)p18.67( 16.99%)d90.21( 82.10%)
                                           -0.0000 -0.0253  0.0920 -0.0353  0.3859
                                            0.0050  0.1403 -0.0000  0.0000 -0.7943
                                            0.0000 -0.0000  0.4259 -0.0938
    90. (0.00002) RY*( 9) C   6           s(  1.35%)p 0.04(  0.05%)d72.77( 98.59%)
    91. (0.00273) RY*( 1) O   7           s( 16.77%)p 4.44( 74.53%)d 0.52(  8.69%)
                                            0.0000 -0.0077  0.4095 -0.0067  0.1308
                                           -0.0112 -0.8533 -0.0000  0.0000  0.1702
                                            0.0000  0.0000  0.2337 -0.0578
    92. (0.00201) RY*( 2) O   7           s(  0.00%)p 1.00( 97.20%)d 0.03(  2.80%)
                                            0.0000  0.0000 -0.0000  0.0000 -0.0000
                                            0.0000 -0.0000 -0.0019  0.9859 -0.0000
                                           -0.0289  0.1647  0.0000  0.0000
    93. (0.00035) RY*( 3) O   7           s(  1.14%)p52.34( 59.76%)d34.24( 39.09%)
                                            0.0000 -0.0054  0.1067  0.0052  0.7390
                                           -0.0005  0.2267  0.0000  0.0000 -0.3849
                                            0.0000 -0.0000  0.4759 -0.1278
    94. (0.00025) RY*( 4) O   7           s(  0.00%)p 1.00(  0.05%)d99.99( 99.95%)
                                           -0.0000  0.0000  0.0000  0.0000 -0.0000
                                           -0.0000  0.0000  0.0030 -0.0230 -0.0000
                                            0.9522  0.3047 -0.0000  0.0000
    95. (0.00013) RY*( 5) O   7           s( 80.24%)p 0.23( 18.14%)d 0.02(  1.63%)
                                           -0.0000  0.0019  0.8957  0.0076 -0.2408
                                            0.0014  0.3511  0.0000 -0.0000 -0.1030
                                           -0.0000 -0.0000 -0.0747  0.0104
    96. (0.00009) RY*( 6) O   7           s(  1.66%)p20.89( 34.64%)d38.41( 63.70%)
    97. (0.00000) RY*( 7) O   7           s(  0.00%)p 1.00(  2.80%)d34.73( 97.20%)
    98. (0.00001) RY*( 8) O   7           s(  0.08%)p99.99( 11.20%)d99.99( 88.72%)
    99. (0.00001) RY*( 9) O   7           s(  0.13%)p14.42(  1.88%)d99.99( 97.99%)
   100. (0.00284) RY*( 1) C   8           s( 24.89%)p 2.08( 51.80%)d 0.94( 23.32%)
                                            0.0000  0.0025  0.4989 -0.0067 -0.7100
                                            0.0487 -0.1071  0.0000 -0.0000 -0.0380
                                            0.0000 -0.0000  0.4795 -0.0428
   101. (0.00162) RY*( 2) C   8           s(  0.33%)p99.99( 98.34%)d 3.99(  1.33%)
                                            0.0000 -0.0258  0.0516  0.0432  0.2155
                                            0.0289 -0.9666  0.0000 -0.0000  0.0980
                                            0.0000  0.0000  0.0524 -0.0302
   102. (0.00139) RY*( 3) C   8           s(  0.00%)p 1.00(  4.88%)d19.49( 95.12%)
                                           -0.0000  0.0000  0.0000  0.0000  0.0000
                                            0.0000  0.0000 -0.0145 -0.2204 -0.0000
                                            0.6609  0.7172 -0.0000  0.0000
   103. (0.00041) RY*( 4) C   8           s(  6.43%)p 2.57( 16.52%)d11.99( 77.05%)
                                            0.0000 -0.0007  0.2535  0.0125 -0.3929
                                            0.0207 -0.1015  0.0000 -0.0000  0.1645
                                           -0.0000  0.0000 -0.8611 -0.0445
   104. (0.00029) RY*( 5) C   8           s(  0.00%)p 1.00( 92.39%)d 0.08(  7.61%)
                                           -0.0000  0.0000  0.0000  0.0000 -0.0000
                                            0.0000 -0.0000 -0.0068  0.9612 -0.0000
                                            0.0221  0.2749 -0.0000  0.0000
   105. (0.00004) RY*( 6) C   8           s( 32.58%)p 0.41( 13.27%)d 1.66( 54.15%)
   106. (0.00000) RY*( 7) C   8           s( 25.95%)p 0.70( 18.28%)d 2.15( 55.77%)
   107. (0.00000) RY*( 8) C   8           s(  0.00%)p 1.00(  2.79%)d34.88( 97.21%)
   108. (0.00000) RY*( 9) C   8           s(  9.79%)p 0.23(  2.21%)d 8.99( 88.00%)
   109. (0.00445) RY*( 1) C   9           s(  0.84%)p99.99( 93.68%)d 6.55(  5.49%)
                                            0.0000  0.0237  0.0884 -0.0164 -0.5957
                                           -0.0126 -0.7626 -0.0000 -0.0000  0.2307
                                            0.0000  0.0000  0.0124 -0.0383
   110. (0.00226) RY*( 2) C   9           s(  0.14%)p99.99( 98.16%)d12.38(  1.70%)
                                            0.0000  0.0097  0.0358 -0.0151  0.7856
                                            0.0263 -0.6029  0.0000  0.0000  0.0124
                                            0.0000  0.0000  0.1294 -0.0119
   111. (0.00126) RY*( 3) C   9           s(  0.00%)p 1.00( 94.80%)d 0.05(  5.20%)
                                            0.0000  0.0000 -0.0000 -0.0000 -0.0000
                                           -0.0000 -0.0000  0.0092  0.9736  0.0000
                                           -0.2274  0.0160  0.0000  0.0000
   112. (0.00120) RY*( 4) C   9           s( 96.43%)p 0.00(  0.41%)d 0.03(  3.16%)
                                            0.0000 -0.0063  0.9820  0.0193  0.0040
                                            0.0129  0.0596  0.0000  0.0000 -0.1729
                                           -0.0000 -0.0000 -0.0053 -0.0405
   113. (0.00051) RY*( 5) C   9           s(  0.00%)p 1.00(  3.13%)d30.97( 96.87%)
                                           -0.0000  0.0000 -0.0000 -0.0000  0.0000
                                           -0.0000  0.0000 -0.0079  0.1767  0.0000
                                            0.7080 -0.6837 -0.0000  0.0000
   114. (0.00011) RY*( 6) C   9           s(  1.01%)p 3.58(  3.60%)d94.88( 95.39%)
                                           -0.0000 -0.0028  0.1002  0.0160  0.0061
                                           -0.0196  0.1880  0.0000  0.0000  0.5796
                                            0.0000  0.0000  0.7746  0.1342
   115. (0.00007) RY*( 7) C   9           s(  1.59%)p 2.22(  3.54%)d59.53( 94.86%)
   116. (0.00003) RY*( 8) C   9           s(  0.00%)p 1.00(  2.11%)d46.35( 97.89%)
   117. (0.00001) RY*( 9) C   9           s(  0.07%)p 9.60(  0.65%)d99.99( 99.28%)
   118. (0.00598) RY*( 1) C  10           s(  0.75%)p99.99( 93.28%)d 7.90(  5.96%)
                                            0.0000 -0.0223  0.0839 -0.0117 -0.4910
                                            0.0273  0.8312 -0.0000 -0.0000  0.1471
                                           -0.0000 -0.0000  0.1933  0.0244
   119. (0.00280) RY*( 2) C  10           s(  2.92%)p32.47( 94.86%)d 0.76(  2.22%)
                                            0.0000  0.0159  0.1702  0.0225 -0.8331
                                            0.0062 -0.5041 -0.0000 -0.0000 -0.1233
                                           -0.0000 -0.0000  0.0777 -0.0306
   120. (0.00091) RY*( 3) C  10           s( 94.97%)p 0.04(  3.70%)d 0.01(  1.33%)
                                            0.0000 -0.0050  0.9745 -0.0171  0.1912
                                            0.0118  0.0016 -0.0000 -0.0000  0.0714
                                           -0.0000 -0.0000  0.0092 -0.0902
   121. (0.00089) RY*( 4) C  10           s(  0.00%)p 1.00(  0.09%)d99.99( 99.91%)
                                            0.0000 -0.0000  0.0000 -0.0000  0.0000
                                            0.0000  0.0000  0.0124 -0.0275  0.0000
                                            0.9507  0.3085  0.0000 -0.0000
   122. (0.00071) RY*( 5) C  10           s(  0.00%)p 1.00( 94.93%)d 0.05(  5.07%)
                                            0.0000 -0.0000  0.0000 -0.0000  0.0000
                                            0.0000 -0.0000 -0.0009  0.9743  0.0000
                                            0.0945 -0.2043  0.0000 -0.0000
   123. (0.00012) RY*( 6) C  10           s(  0.32%)p 8.46(  2.70%)d99.99( 96.98%)
                                           -0.0000 -0.0019  0.0565 -0.0229  0.0927
                                           -0.0106  0.1333 -0.0000  0.0000 -0.9225
                                            0.0000 -0.0000  0.3250  0.1150
   124. (0.00004) RY*( 7) C  10           s(  0.72%)p 5.61(  4.06%)d99.99( 95.22%)
   125. (0.00001) RY*( 8) C  10           s(  0.00%)p 1.00(  5.02%)d18.92( 94.98%)
   126. (0.00001) RY*( 9) C  10           s(  0.40%)p 3.61(  1.43%)d99.99( 98.17%)
   127. (0.00464) RY*( 1) H  11           s( 99.94%)p 0.00(  0.06%)
                                            0.0130  0.9996 -0.0035 -0.0251 -0.0000
   128. (0.00007) RY*( 2) H  11           s(  0.01%)p99.99( 99.99%)
   129. (0.00007) RY*( 3) H  11           s(  0.15%)p99.99( 99.85%)
   130. (0.00004) RY*( 4) H  11           s(  0.00%)p 1.00(100.00%)
   131. (0.00390) RY*( 1) H  12           s( 99.63%)p 0.00(  0.37%)
                                            0.0061  0.9981 -0.0612  0.0014  0.0000
   132. (0.00015) RY*( 2) H  12           s(  0.00%)p 1.00(100.00%)
                                            0.0000 -0.0000 -0.0000  0.0000  1.0000
   133. (0.00007) RY*( 3) H  12           s(  0.05%)p99.99( 99.95%)
   134. (0.00008) RY*( 4) H  12           s(  0.42%)p99.99( 99.58%)
   135. (0.00222) RY*( 1) H  13           s( 99.41%)p 0.01(  0.59%)
                                            0.0047  0.9971  0.0367 -0.0671  0.0000
   136. (0.00016) RY*( 2) H  13           s(  0.00%)p 1.00(100.00%)
                                           -0.0000 -0.0000 -0.0000 -0.0000  1.0000
   137. (0.00009) RY*( 3) H  13           s(  0.09%)p99.99( 99.91%)
   138. (0.00006) RY*( 4) H  13           s(  0.59%)p99.99( 99.41%)
   139. (0.00239) RY*( 1) H  14           s( 98.81%)p 0.01(  1.19%)
                                            0.0062  0.9940  0.0270  0.1051  0.0132
   140. (0.00022) RY*( 2) H  14           s(  0.30%)p99.99( 99.70%)
                                            0.0003  0.0548  0.6477 -0.6311 -0.4234
   141. (0.00014) RY*( 3) H  14           s(  0.24%)p99.99( 99.76%)
                                            0.0148  0.0468 -0.6583 -0.1828 -0.7285
   142. (0.00003) RY*( 4) H  14           s(  0.74%)p99.99( 99.26%)
   143. (0.00071) RY*( 1) H  15           s( 97.51%)p 0.03(  2.49%)
                                            0.0054  0.9874  0.1265 -0.0946  0.0000
   144. (0.00021) RY*( 2) H  15           s(  0.00%)p 1.00(100.00%)
                                            0.0000 -0.0000 -0.0000 -0.0000  1.0000
   145. (0.00010) RY*( 3) H  15           s(  1.62%)p60.65( 98.38%)
                                           -0.0197  0.1258 -0.2674  0.9551  0.0000
   146. (0.00001) RY*( 4) H  15           s(  0.96%)p99.99( 99.04%)
   147. (0.00239) RY*( 1) H  16           s( 98.81%)p 0.01(  1.19%)
                                            0.0062  0.9940  0.0270  0.1051 -0.0132
   148. (0.00022) RY*( 2) H  16           s(  0.30%)p99.99( 99.70%)
                                            0.0003  0.0548  0.6477 -0.6311  0.4234
   149. (0.00014) RY*( 3) H  16           s(  0.24%)p99.99( 99.76%)
                                            0.0148  0.0468 -0.6583 -0.1828  0.7285
   150. (0.00003) RY*( 4) H  16           s(  0.74%)p99.99( 99.26%)
   151. (0.00153) RY*( 1) H  17           s( 99.15%)p 0.01(  0.85%)
                                            0.0037  0.9958  0.0843  0.0367  0.0000
   152. (0.00021) RY*( 2) H  17           s(  0.00%)p 1.00(100.00%)
                                           -0.0000 -0.0000 -0.0000 -0.0000  1.0000
   153. (0.00008) RY*( 3) H  17           s(  0.48%)p99.99( 99.52%)
   154. (0.00006) RY*( 4) H  17           s(  0.46%)p99.99( 99.54%)
   155. (0.00250) RY*( 1) H  18           s( 99.50%)p 0.00(  0.50%)
                                            0.0053  0.9975 -0.0486  0.0510 -0.0000
   156. (0.00018) RY*( 2) H  18           s(  0.00%)p 1.00(100.00%)
                                            0.0000 -0.0000 -0.0000  0.0000  1.0000
   157. (0.00009) RY*( 3) H  18           s(  0.07%)p99.99( 99.93%)
   158. (0.00006) RY*( 4) H  18           s(  0.52%)p99.99( 99.48%)
   159. (0.00384) BD*( 1) C   1 - O   2  
                ( 66.47%)   0.8153* C   1 s( 31.10%)p 2.21( 68.64%)d 0.01(  0.25%)
                                            0.0000  0.5547 -0.0582 -0.5899 -0.0710
                                           -0.5764 -0.0338  0.0000  0.0000  0.0442
                                           -0.0000 -0.0000 -0.0003 -0.0239
                ( 33.53%)  -0.5790* O   2 s( 43.95%)p 1.27( 55.97%)d 0.00(  0.09%)
                                           -0.0000  0.6624 -0.0275  0.5320  0.0150
                                            0.5254  0.0176 -0.0000 -0.0000  0.0263
                                           -0.0000 -0.0000  0.0011 -0.0127
   160. (0.12387) BD*( 2) C   1 - O   2  
                ( 66.10%)   0.8130* C   1 s(  0.00%)p 1.00( 99.65%)d 0.00(  0.35%)
                                            0.0000 -0.0000 -0.0000  0.0000 -0.0000
                                           -0.0000 -0.0000  0.9977 -0.0329 -0.0000
                                           -0.0396 -0.0438 -0.0000  0.0000
                ( 33.90%)  -0.5822* O   2 s(  0.00%)p 1.00( 99.86%)d 0.00(  0.14%)
                                           -0.0000  0.0000 -0.0000  0.0000  0.0000
                                            0.0000  0.0000  0.9992  0.0092  0.0000
                                            0.0276  0.0262  0.0000 -0.0000
   161. (0.05857) BD*( 1) C   1 - C   3  
                ( 53.27%)   0.7299* C   1 s( 38.63%)p 1.59( 61.31%)d 0.00(  0.05%)
                                            0.0004  0.6216  0.0017  0.7616 -0.0050
                                           -0.1816  0.0083 -0.0000  0.0000 -0.0083
                                            0.0000 -0.0000  0.0193 -0.0104
                ( 46.73%)  -0.6836* C   3 s( 31.07%)p 2.22( 68.89%)d 0.00(  0.04%)
                                            0.0000  0.5574 -0.0003 -0.8159  0.0036
                                            0.1524  0.0030 -0.0000 -0.0000 -0.0064
                                            0.0000 -0.0000  0.0151 -0.0109
   162. (0.06593) BD*( 1) C   1 - H  11  
                ( 42.18%)   0.6494* C   1 s( 30.24%)p 2.30( 69.71%)d 0.00(  0.05%)
                                            0.0003 -0.5491 -0.0299  0.2587  0.0189
                                           -0.7933  0.0208 -0.0000 -0.0000  0.0088
                                            0.0000 -0.0000  0.0192  0.0077
                ( 57.82%)  -0.7604* H  11 s( 99.91%)p 0.00(  0.09%)
                                           -0.9994  0.0137 -0.0094  0.0290  0.0000
   163. (0.02744) BD*( 1) C   3 - C   4  
                ( 49.12%)   0.7009* C   3 s( 34.23%)p 1.92( 65.73%)d 0.00(  0.04%)
                                            0.0002 -0.5851 -0.0022 -0.2560  0.0183
                                            0.7690  0.0093 -0.0000  0.0000  0.0102
                                            0.0000 -0.0000  0.0113  0.0118
                ( 50.88%)  -0.7133* C   4 s( 34.94%)p 1.86( 65.01%)d 0.00(  0.05%)
                                           -0.0001 -0.5911 -0.0036  0.2902  0.0239
                                           -0.7518  0.0076  0.0000 -0.0000  0.0096
                                           -0.0000  0.0000  0.0145  0.0126
   164. (0.02469) BD*( 1) C   3 - C  10  
                ( 49.42%)   0.7030* C   3 s( 34.63%)p 1.89( 65.33%)d 0.00(  0.04%)
                                            0.0001 -0.5884 -0.0068 -0.5179  0.0134
                                           -0.6203 -0.0161  0.0000 -0.0000 -0.0155
                                            0.0000 -0.0000  0.0022  0.0120
                ( 50.58%)  -0.7112* C  10 s( 35.97%)p 1.78( 63.98%)d 0.00(  0.04%)
                                           -0.0001 -0.5998 -0.0019  0.5437  0.0184
                                            0.5862 -0.0148  0.0000 -0.0000 -0.0167
                                           -0.0000 -0.0000  0.0031  0.0125
   165. (0.37814) BD*( 2) C   3 - C  10  
                ( 45.27%)   0.6728* C   3 s(  0.00%)p 1.00( 99.98%)d 0.00(  0.02%)
                                            0.0000 -0.0000 -0.0000  0.0000  0.0000
                                           -0.0000  0.0000 -0.9999  0.0029  0.0000
                                           -0.0100 -0.0096  0.0000  0.0000
                ( 54.73%)  -0.7398* C  10 s(  0.00%)p 1.00( 99.95%)d 0.00(  0.05%)
                                           -0.0000 -0.0000 -0.0000  0.0000  0.0000
                                            0.0000 -0.0000 -0.9998  0.0027 -0.0000
                                            0.0065  0.0205 -0.0000  0.0000
   166. (0.01405) BD*( 1) C   4 - C   5  
                ( 50.13%)   0.7080* C   4 s( 36.19%)p 1.76( 63.76%)d 0.00(  0.05%)
                                            0.0001  0.6014  0.0135  0.7785 -0.0004
                                           -0.1728 -0.0408  0.0000 -0.0000 -0.0045
                                            0.0000  0.0000  0.0174 -0.0119
                ( 49.87%)  -0.7062* C   5 s( 36.84%)p 1.71( 63.12%)d 0.00(  0.04%)
                                           -0.0000  0.6069  0.0097 -0.7838 -0.0153
                                            0.1233 -0.0372 -0.0000 -0.0000 -0.0086
                                            0.0000 -0.0000  0.0145 -0.0118
   167. (0.26295) BD*( 2) C   4 - C   5  
                ( 53.44%)   0.7311* C   4 s(  0.00%)p 1.00( 99.94%)d 0.00(  0.06%)
                                            0.0000 -0.0000  0.0000 -0.0000 -0.0000
                                           -0.0000  0.0000  0.9997 -0.0060 -0.0000
                                            0.0238  0.0057 -0.0000  0.0000
                ( 46.56%)  -0.6823* C   5 s(  0.00%)p 1.00( 99.95%)d 0.00(  0.05%)
                                           -0.0000 -0.0000 -0.0000 -0.0000  0.0000
                                           -0.0000  0.0000  0.9997 -0.0126 -0.0000
                                           -0.0154  0.0161  0.0000 -0.0000
   168. (0.01643) BD*( 1) C   4 - H  12  
                ( 37.61%)   0.6133* C   4 s( 28.78%)p 2.47( 71.19%)d 0.00(  0.03%)
                                           -0.0003  0.5363 -0.0140 -0.5549  0.0079
                                           -0.6355  0.0037 -0.0000  0.0000  0.0143
                                            0.0000  0.0000 -0.0014 -0.0099
                ( 62.39%)  -0.7899* H  12 s( 99.90%)p 0.00(  0.10%)
                                            0.9995 -0.0048  0.0218  0.0225  0.0000
   169. (0.02583) BD*( 1) C   5 - C   6  
                ( 50.66%)   0.7117* C   5 s( 34.22%)p 1.92( 65.73%)d 0.00(  0.05%)
                                            0.0002  0.5849  0.0112  0.5469  0.0316
                                            0.5975 -0.0124  0.0000  0.0000  0.0179
                                            0.0000  0.0000 -0.0031 -0.0126
                ( 49.34%)  -0.7025* C   6 s( 36.68%)p 1.73( 63.28%)d 0.00(  0.04%)
                                           -0.0003  0.6056  0.0024 -0.4959  0.0436
                                           -0.6203 -0.0153 -0.0000  0.0000  0.0163
                                            0.0000  0.0000 -0.0050 -0.0109
   170. (0.01403) BD*( 1) C   5 - H  13  
                ( 38.01%)   0.6165* C   5 s( 28.87%)p 2.46( 71.10%)d 0.00(  0.03%)
                                           -0.0003  0.5370 -0.0164  0.2912 -0.0071
                                           -0.7913  0.0038  0.0000 -0.0000 -0.0101
                                            0.0000 -0.0000 -0.0093 -0.0100
                ( 61.99%)  -0.7874* H  13 s( 99.91%)p 0.00(  0.09%)
                                            0.9995 -0.0024 -0.0110  0.0284 -0.0000
   171. (0.03081) BD*( 1) C   6 - O   7  
                ( 68.26%)   0.8262* C   6 s( 24.55%)p 3.06( 75.17%)d 0.01(  0.28%)
                                            0.0001 -0.4953 -0.0150 -0.8450 -0.0278
                                            0.1895  0.0320 -0.0000 -0.0000  0.0199
                                           -0.0000  0.0000 -0.0408  0.0273
                ( 31.74%)  -0.5634* O   7 s( 35.92%)p 1.78( 64.01%)d 0.00(  0.07%)
                                           -0.0000 -0.5993 -0.0022  0.7710  0.0092
                                           -0.2137  0.0021  0.0000  0.0000  0.0186
                                           -0.0000  0.0000 -0.0115  0.0135
   172. (0.03164) BD*( 1) C   6 - C   9  
                ( 49.98%)   0.7070* C   6 s( 38.43%)p 1.60( 61.53%)d 0.00(  0.04%)
                                            0.0000 -0.6198  0.0086  0.1929 -0.0115
                                           -0.7603 -0.0010 -0.0000 -0.0000  0.0082
                                           -0.0000 -0.0000  0.0146  0.0110
                ( 50.02%)  -0.7072* C   9 s( 34.46%)p 1.90( 65.50%)d 0.00(  0.05%)
                                            0.0000 -0.5870 -0.0048 -0.3016 -0.0264
                                            0.7506 -0.0010 -0.0000 -0.0000  0.0117
                                           -0.0000  0.0000  0.0133  0.0126
   173. (0.39066) BD*( 2) C   6 - C   9  
                ( 55.21%)   0.7430* C   6 s(  0.00%)p 1.00( 99.95%)d 0.00(  0.05%)
                                            0.0000 -0.0000  0.0000 -0.0000  0.0000
                                           -0.0000  0.0000  0.9998 -0.0040 -0.0000
                                           -0.0137  0.0171  0.0000 -0.0000
                ( 44.79%)  -0.6693* C   9 s(  0.00%)p 1.00( 99.96%)d 0.00(  0.04%)
                                            0.0000 -0.0000  0.0000 -0.0000 -0.0000
                                           -0.0000 -0.0000  0.9997 -0.0104  0.0000
                                           -0.0053 -0.0198 -0.0000 -0.0000
   174. (0.00893) BD*( 1) O   7 - C   8  
                ( 30.97%)   0.5565* O   7 s( 30.02%)p 2.33( 69.91%)d 0.00(  0.06%)
                                           -0.0001 -0.5479 -0.0036 -0.5896 -0.0182
                                           -0.5924  0.0120 -0.0000 -0.0000 -0.0171
                                           -0.0000 -0.0000  0.0127  0.0131
                ( 69.03%)  -0.8309* C   8 s( 21.64%)p 3.61( 78.05%)d 0.01(  0.31%)
                                           -0.0001 -0.4646 -0.0233  0.6427  0.0079
                                            0.6037  0.0538  0.0000  0.0000 -0.0476
                                           -0.0000 -0.0000 -0.0032  0.0285
   175. (0.01929) BD*( 1) C   8 - H  14  
                ( 40.06%)   0.6329* C   8 s( 26.26%)p 2.81( 73.69%)d 0.00(  0.05%)
                                           -0.0001 -0.5123  0.0129  0.0819 -0.0223
                                           -0.4796 -0.0001  0.7069  0.0002  0.0048
                                           -0.0028  0.0169  0.0055 -0.0116
                ( 59.94%)  -0.7742* H  14 s( 99.91%)p 0.00(  0.09%)
                                           -0.9996  0.0048  0.0002  0.0164 -0.0243
   176. (0.00830) BD*( 1) C   8 - H  15  
                ( 39.28%)   0.6267* C   8 s( 25.88%)p 2.86( 74.07%)d 0.00(  0.05%)
                                            0.0001 -0.5085 -0.0147 -0.7549  0.0164
                                            0.4129 -0.0039 -0.0000  0.0000  0.0181
                                           -0.0000  0.0000 -0.0090  0.0087
                ( 60.72%)  -0.7792* H  15 s( 99.91%)p 0.00(  0.09%)
                                           -0.9996  0.0009  0.0262 -0.0134  0.0000
   177. (0.01929) BD*( 1) C   8 - H  16  
                ( 40.06%)   0.6329* C   8 s( 26.26%)p 2.81( 73.69%)d 0.00(  0.05%)
                                           -0.0001 -0.5123  0.0129  0.0819 -0.0223
                                           -0.4796 -0.0001 -0.7069 -0.0002  0.0048
                                            0.0028 -0.0169  0.0055 -0.0116
                ( 59.94%)  -0.7742* H  16 s( 99.91%)p 0.00(  0.09%)
                                           -0.9996  0.0048  0.0002  0.0164  0.0243
   178. (0.01503) BD*( 1) C   9 - C  10  
                ( 49.76%)   0.7054* C   9 s( 36.47%)p 1.74( 63.49%)d 0.00(  0.04%)
                                            0.0001 -0.6037 -0.0139  0.7799  0.0030
                                           -0.1588 -0.0368  0.0000 -0.0000  0.0032
                                           -0.0000  0.0000 -0.0160  0.0120
                ( 50.24%)  -0.7088* C  10 s( 35.93%)p 1.78( 64.03%)d 0.00(  0.04%)
                                           -0.0001 -0.5992 -0.0145 -0.7902 -0.0156
                                            0.1194 -0.0369 -0.0000 -0.0000  0.0077
                                           -0.0000  0.0000 -0.0157  0.0121
   179. (0.01456) BD*( 1) C   9 - H  17  
                ( 38.40%)   0.6197* C   9 s( 29.00%)p 2.45( 70.97%)d 0.00(  0.03%)
                                            0.0003 -0.5383  0.0141 -0.5473  0.0120
                                           -0.6403 -0.0067 -0.0000  0.0000 -0.0137
                                           -0.0000 -0.0000  0.0014  0.0103
                ( 61.60%)  -0.7848* H  17 s( 99.91%)p 0.00(  0.09%)
                                           -0.9996  0.0013  0.0183  0.0237  0.0000
   180. (0.01633) BD*( 1) C  10 - H  18  
                ( 38.54%)   0.6208* C  10 s( 28.02%)p 2.57( 71.95%)d 0.00(  0.03%)
                                            0.0003 -0.5291  0.0138  0.2800 -0.0091
                                           -0.8006  0.0046  0.0000 -0.0000  0.0093
                                           -0.0000 -0.0000  0.0117  0.0101
                ( 61.46%)  -0.7840* H  18 s( 99.91%)p 0.00(  0.09%)
                                           -0.9995  0.0033 -0.0098  0.0288 -0.0000


 NHO Directionality and "Bond Bending" (deviations from line of nuclear centers)

         [Thresholds for printing:  angular deviation  >  1.0 degree]
                                    hybrid p-character > 25.0%
                                    orbital occupancy  >  0.10e

                                Line of Centers        Hybrid 1              Hybrid 2
                                ---------------  -------------------   ------------------
                NBO               Theta   Phi    Theta   Phi    Dev    Theta   Phi    Dev
 ========================================================================================
     1. BD (   1) C   1 - O   2    90.0  224.3    90.0  222.7   1.6      --     --    --
     2. BD (   2) C   1 - O   2    90.0  224.3     0.0    0.0  90.0      0.0    0.0  90.0
     3. BD (   1) C   1 - C   3    90.0  349.3    90.0  347.1   2.2      --     --    --
     4. BD (   1) C   1 - H  11    90.0  103.5    90.0  109.8   6.3      --     --    --
     5. BD (   1) C   3 - C   4    90.0  289.7    90.0  287.0   2.7     90.0  112.9   3.2
     6. BD (   1) C   3 - C  10    90.0   48.8    90.0   51.6   2.8     90.0  225.5   3.3
     7. BD (   2) C   3 - C  10    90.0   48.8     0.0    0.0  90.0      0.0    0.0  90.0
     8. BD (   1) C   4 - C   5    90.0  349.2    90.0  344.7   4.6     90.0  173.9   4.6
     9. BD (   2) C   4 - C   5    90.0  349.2     0.0    0.0  90.0      0.0    0.0  90.0
    10. BD (   1) C   4 - H  12    90.0  228.0    90.0  229.1   1.1      --     --    --
    11. BD (   1) C   5 - C   6    90.0   49.1    90.0   45.3   3.8     90.0  234.6   5.5
    12. BD (   1) C   5 - H  13    90.0  291.1    90.0  289.8   1.2      --     --    --
    14. BD (   1) C   6 - C   9    90.0  109.2    90.0  103.4   5.8     90.0  293.6   4.4
    15. BD (   2) C   6 - C   9    90.0  109.2     0.0    0.0  90.0      0.0    0.0  90.0
    16. BD (   1) O   7 - C   8    90.0   45.5    90.0   43.7   1.9      --     --    --
    17. BD (   1) C   8 - H  14   144.4   96.2   145.6   97.1   1.3      --     --    --
    18. BD (   1) C   8 - H  15    90.0  332.0    90.0  331.0   1.0      --     --    --
    19. BD (   1) C   8 - H  16    35.6   96.2    34.4   97.1   1.3      --     --    --
    20. BD (   1) C   9 - C  10    90.0  169.9    90.0  166.0   3.9     90.0  354.2   4.2
    33. LP (   1) O   2             --     --     90.0  222.9   --       --     --    --
    34. LP (   2) O   2             --     --     90.0  313.8   --       --     --    --
    35. LP (   1) O   7             --     --     90.0  287.1   --       --     --    --
    36. LP (   2) O   7             --     --      0.0    0.0   --       --     --    --
   160. BD*(   2) C   1 - O   2    90.0  224.3     0.0    0.0  90.0      0.0    0.0  90.0
   165. BD*(   2) C   3 - C  10    90.0   48.8     0.0    0.0  90.0      0.0    0.0  90.0
   167. BD*(   2) C   4 - C   5    90.0  349.2     0.0    0.0  90.0      0.0    0.0  90.0
   173. BD*(   2) C   6 - C   9    90.0  109.2     0.0    0.0  90.0      0.0    0.0  90.0


 Second Order Perturbation Theory Analysis of Fock Matrix in NBO Basis

     Threshold for printing:   0.50 kcal/mol
                                                                              E(2)  E(j)-E(i) F(i,j)
         Donor NBO (i)                     Acceptor NBO (j)                 kcal/mol   a.u.    a.u. 
 ===================================================================================================

 within unit  1
   1. BD (   1) C   1 - O   2        / 37. RY*(   1) C   1                    1.54    1.63    0.045
   1. BD (   1) C   1 - O   2        / 56. RY*(   2) C   3                    1.24    2.13    0.046
   1. BD (   1) C   1 - O   2        /161. BD*(   1) C   1 - C   3            1.29    1.52    0.040
   1. BD (   1) C   1 - O   2        /164. BD*(   1) C   3 - C  10            1.57    1.63    0.045
   2. BD (   2) C   1 - O   2        /165. BD*(   2) C   3 - C  10            5.25    0.40    0.045
   3. BD (   1) C   1 - C   3        / 46. RY*(   1) O   2                    1.32    1.86    0.044
   3. BD (   1) C   1 - C   3        / 64. RY*(   1) C   4                    1.16    1.72    0.040
   3. BD (   1) C   1 - C   3        /118. RY*(   1) C  10                    1.23    1.79    0.042
   3. BD (   1) C   1 - C   3        /159. BD*(   1) C   1 - O   2            1.04    1.28    0.033
   3. BD (   1) C   1 - C   3        /163. BD*(   1) C   3 - C   4            2.72    1.21    0.051
   3. BD (   1) C   1 - C   3        /164. BD*(   1) C   3 - C  10            3.16    1.22    0.056
   3. BD (   1) C   1 - C   3        /166. BD*(   1) C   4 - C   5            2.43    1.25    0.049
   3. BD (   1) C   1 - C   3        /178. BD*(   1) C   9 - C  10            2.52    1.23    0.050
   4. BD (   1) C   1 - H  11        / 46. RY*(   1) O   2                    1.17    1.72    0.040
   4. BD (   1) C   1 - H  11        / 55. RY*(   1) C   3                    0.80    1.61    0.032
   4. BD (   1) C   1 - H  11        /163. BD*(   1) C   3 - C   4            4.35    1.07    0.061
   5. BD (   1) C   3 - C   4        / 37. RY*(   1) C   1                    1.15    1.25    0.034
   5. BD (   1) C   3 - C   4        / 74. RY*(   2) C   5                    2.00    1.38    0.047
   5. BD (   1) C   3 - C   4        /118. RY*(   1) C  10                    0.72    1.80    0.032
   5. BD (   1) C   3 - C   4        /161. BD*(   1) C   1 - C   3            2.59    1.14    0.049
   5. BD (   1) C   3 - C   4        /162. BD*(   1) C   1 - H  11            1.29    1.08    0.034
   5. BD (   1) C   3 - C   4        /164. BD*(   1) C   3 - C  10            4.54    1.24    0.067
   5. BD (   1) C   3 - C   4        /166. BD*(   1) C   4 - C   5            3.18    1.27    0.057
   5. BD (   1) C   3 - C   4        /168. BD*(   1) C   4 - H  12            1.32    1.15    0.035
   5. BD (   1) C   3 - C   4        /170. BD*(   1) C   5 - H  13            2.82    1.14    0.051
   5. BD (   1) C   3 - C   4        /180. BD*(   1) C  10 - H  18            2.64    1.13    0.049
   6. BD (   1) C   3 - C  10        / 39. RY*(   3) C   1                    0.77    1.59    0.032
   6. BD (   1) C   3 - C  10        / 64. RY*(   1) C   4                    0.97    1.75    0.037
   6. BD (   1) C   3 - C  10        /109. RY*(   1) C   9                    1.05    1.83    0.039
   6. BD (   1) C   3 - C  10        /110. RY*(   2) C   9                    1.03    1.44    0.035
   6. BD (   1) C   3 - C  10        /159. BD*(   1) C   1 - O   2            1.55    1.31    0.040
   6. BD (   1) C   3 - C  10        /161. BD*(   1) C   1 - C   3            2.29    1.15    0.046
   6. BD (   1) C   3 - C  10        /163. BD*(   1) C   3 - C   4            4.49    1.24    0.067
   6. BD (   1) C   3 - C  10        /168. BD*(   1) C   4 - H  12            2.29    1.16    0.046
   6. BD (   1) C   3 - C  10        /178. BD*(   1) C   9 - C  10            3.38    1.26    0.058
   6. BD (   1) C   3 - C  10        /179. BD*(   1) C   9 - H  17            2.53    1.14    0.048
   6. BD (   1) C   3 - C  10        /180. BD*(   1) C  10 - H  18            1.45    1.14    0.036
   7. BD (   2) C   3 - C  10        / 40. RY*(   4) C   1                    0.99    1.91    0.043
   7. BD (   2) C   3 - C  10        / 66. RY*(   3) C   4                    1.47    1.60    0.048
   7. BD (   2) C   3 - C  10        /111. RY*(   3) C   9                    2.01    0.87    0.041
   7. BD (   2) C   3 - C  10        /160. BD*(   2) C   1 - O   2           21.64    0.28    0.073
   7. BD (   2) C   3 - C  10        /165. BD*(   2) C   3 - C  10            1.23    0.29    0.017
   7. BD (   2) C   3 - C  10        /167. BD*(   2) C   4 - C   5           20.90    0.29    0.071
   7. BD (   2) C   3 - C  10        /173. BD*(   2) C   6 - C   9           16.71    0.27    0.061
   8. BD (   1) C   4 - C   5        / 55. RY*(   1) C   3                    1.97    1.79    0.053
   8. BD (   1) C   4 - C   5        / 82. RY*(   1) C   6                    1.69    1.54    0.046
   8. BD (   1) C   4 - C   5        /161. BD*(   1) C   1 - C   3            3.25    1.16    0.055
   8. BD (   1) C   4 - C   5        /163. BD*(   1) C   3 - C   4            3.56    1.25    0.060
   8. BD (   1) C   4 - C   5        /168. BD*(   1) C   4 - H  12            1.53    1.17    0.038
   8. BD (   1) C   4 - C   5        /169. BD*(   1) C   5 - C   6            3.02    1.24    0.055
   8. BD (   1) C   4 - C   5        /170. BD*(   1) C   5 - H  13            1.80    1.16    0.041
   8. BD (   1) C   4 - C   5        /171. BD*(   1) C   6 - O   7            3.52    1.07    0.055
   9. BD (   2) C   4 - C   5        / 58. RY*(   4) C   3                    1.08    0.89    0.030
   9. BD (   2) C   4 - C   5        / 76. RY*(   4) C   5                    0.55    0.94    0.022
   9. BD (   2) C   4 - C   5        / 87. RY*(   6) C   6                    1.36    1.04    0.036
   9. BD (   2) C   4 - C   5        /165. BD*(   2) C   3 - C  10           16.30    0.29    0.063
   9. BD (   2) C   4 - C   5        /173. BD*(   2) C   6 - C   9           23.28    0.27    0.073
  10. BD (   1) C   4 - H  12        / 73. RY*(   1) C   5                    0.61    1.60    0.028
  10. BD (   1) C   4 - H  12        /163. BD*(   1) C   3 - C   4            0.97    1.06    0.029
  10. BD (   1) C   4 - H  12        /164. BD*(   1) C   3 - C  10            4.53    1.07    0.062
  10. BD (   1) C   4 - H  12        /166. BD*(   1) C   4 - C   5            1.10    1.10    0.031
  10. BD (   1) C   4 - H  12        /169. BD*(   1) C   5 - C   6            4.09    1.05    0.058
  11. BD (   1) C   5 - C   6        / 65. RY*(   2) C   4                    2.12    1.45    0.050
  11. BD (   1) C   5 - C   6        / 91. RY*(   1) O   7                    0.82    1.96    0.036
  11. BD (   1) C   5 - C   6        /109. RY*(   1) C   9                    0.64    1.83    0.031
  11. BD (   1) C   5 - C   6        /110. RY*(   2) C   9                    0.61    1.45    0.027
  11. BD (   1) C   5 - C   6        /166. BD*(   1) C   4 - C   5            3.11    1.28    0.057
  11. BD (   1) C   5 - C   6        /168. BD*(   1) C   4 - H  12            2.60    1.17    0.049
  11. BD (   1) C   5 - C   6        /170. BD*(   1) C   5 - H  13            1.22    1.15    0.034
  11. BD (   1) C   5 - C   6        /171. BD*(   1) C   6 - O   7            0.84    1.07    0.027
  11. BD (   1) C   5 - C   6        /172. BD*(   1) C   6 - C   9            4.35    1.23    0.065
  11. BD (   1) C   5 - C   6        /174. BD*(   1) O   7 - C   8            3.51    0.97    0.052
  11. BD (   1) C   5 - C   6        /179. BD*(   1) C   9 - H  17            2.57    1.14    0.049
  12. BD (   1) C   5 - H  13        / 64. RY*(   1) C   4                    0.57    1.57    0.027
  12. BD (   1) C   5 - H  13        /163. BD*(   1) C   3 - C   4            3.89    1.07    0.058
  12. BD (   1) C   5 - H  13        /166. BD*(   1) C   4 - C   5            1.31    1.10    0.034
  12. BD (   1) C   5 - H  13        /169. BD*(   1) C   5 - C   6            0.68    1.05    0.024
  12. BD (   1) C   5 - H  13        /171. BD*(   1) C   6 - O   7            1.17    0.89    0.029
  12. BD (   1) C   5 - H  13        /172. BD*(   1) C   6 - C   9            4.47    1.05    0.061
  13. BD (   1) C   6 - O   7        /101. RY*(   2) C   8                    1.11    1.51    0.037
  13. BD (   1) C   6 - O   7        /166. BD*(   1) C   4 - C   5            1.51    1.52    0.043
  13. BD (   1) C   6 - O   7        /169. BD*(   1) C   5 - C   6            0.88    1.47    0.032
  13. BD (   1) C   6 - O   7        /172. BD*(   1) C   6 - C   9            1.05    1.47    0.035
  13. BD (   1) C   6 - O   7        /176. BD*(   1) C   8 - H  15            0.63    1.36    0.026
  13. BD (   1) C   6 - O   7        /178. BD*(   1) C   9 - C  10            1.20    1.50    0.038
  14. BD (   1) C   6 - C   9        / 73. RY*(   1) C   5                    1.28    1.80    0.043
  14. BD (   1) C   6 - C   9        /118. RY*(   1) C  10                    0.60    1.83    0.030
  14. BD (   1) C   6 - C   9        /119. RY*(   2) C  10                    1.67    1.41    0.044
  14. BD (   1) C   6 - C   9        /169. BD*(   1) C   5 - C   6            4.59    1.24    0.068
  14. BD (   1) C   6 - C   9        /170. BD*(   1) C   5 - H  13            1.99    1.17    0.043
  14. BD (   1) C   6 - C   9        /171. BD*(   1) C   6 - O   7            0.58    1.08    0.022
  14. BD (   1) C   6 - C   9        /178. BD*(   1) C   9 - C  10            3.55    1.28    0.060
  14. BD (   1) C   6 - C   9        /179. BD*(   1) C   9 - H  17            1.50    1.16    0.037
  14. BD (   1) C   6 - C   9        /180. BD*(   1) C  10 - H  18            2.43    1.16    0.047
  15. BD (   2) C   6 - C   9        / 76. RY*(   4) C   5                    1.99    0.95    0.043
  15. BD (   2) C   6 - C   9        / 92. RY*(   2) O   7                    0.72    1.37    0.031
  15. BD (   2) C   6 - C   9        /121. RY*(   4) C  10                    0.50    2.20    0.033
  15. BD (   2) C   6 - C   9        /122. RY*(   5) C  10                    1.94    0.86    0.040
  15. BD (   2) C   6 - C   9        /165. BD*(   2) C   3 - C  10           24.30    0.30    0.077
  15. BD (   2) C   6 - C   9        /167. BD*(   2) C   4 - C   5           14.07    0.31    0.060
  15. BD (   2) C   6 - C   9        /173. BD*(   2) C   6 - C   9            1.12    0.28    0.016
  16. BD (   1) O   7 - C   8        / 82. RY*(   1) C   6                    0.97    1.68    0.036
  16. BD (   1) O   7 - C   8        / 83. RY*(   2) C   6                    1.41    1.99    0.047
  16. BD (   1) O   7 - C   8        /169. BD*(   1) C   5 - C   6            2.97    1.38    0.057
  17. BD (   1) C   8 - H  14        / 92. RY*(   2) O   7                    0.53    1.64    0.026
  18. BD (   1) C   8 - H  15        / 91. RY*(   1) O   7                    0.58    1.80    0.029
  18. BD (   1) C   8 - H  15        /171. BD*(   1) C   6 - O   7            3.72    0.90    0.052
  19. BD (   1) C   8 - H  16        / 92. RY*(   2) O   7                    0.53    1.64    0.026
  20. BD (   1) C   9 - C  10        / 56. RY*(   2) C   3                    2.02    1.77    0.054
  20. BD (   1) C   9 - C  10        / 83. RY*(   2) C   6                    1.67    1.84    0.050
  20. BD (   1) C   9 - C  10        /161. BD*(   1) C   1 - C   3            3.39    1.16    0.056
  20. BD (   1) C   9 - C  10        /164. BD*(   1) C   3 - C  10            3.81    1.26    0.062
  20. BD (   1) C   9 - C  10        /171. BD*(   1) C   6 - O   7            4.90    1.07    0.065
  20. BD (   1) C   9 - C  10        /172. BD*(   1) C   6 - C   9            3.62    1.24    0.060
  20. BD (   1) C   9 - C  10        /179. BD*(   1) C   9 - H  17            1.83    1.15    0.041
  20. BD (   1) C   9 - C  10        /180. BD*(   1) C  10 - H  18            1.38    1.15    0.036
  21. BD (   1) C   9 - H  17        / 82. RY*(   1) C   6                    0.88    1.37    0.031
  21. BD (   1) C   9 - H  17        /118. RY*(   1) C  10                    0.72    1.65    0.031
  21. BD (   1) C   9 - H  17        /164. BD*(   1) C   3 - C  10            3.72    1.09    0.057
  21. BD (   1) C   9 - H  17        /169. BD*(   1) C   5 - C   6            4.09    1.06    0.059
  21. BD (   1) C   9 - H  17        /171. BD*(   1) C   6 - O   7            0.60    0.90    0.021
  21. BD (   1) C   9 - H  17        /172. BD*(   1) C   6 - C   9            0.92    1.07    0.028
  21. BD (   1) C   9 - H  17        /178. BD*(   1) C   9 - C  10            1.24    1.10    0.033
  22. BD (   1) C  10 - H  18        / 55. RY*(   1) C   3                    0.85    1.61    0.033
  22. BD (   1) C  10 - H  18        /109. RY*(   1) C   9                    0.62    1.66    0.029
  22. BD (   1) C  10 - H  18        /163. BD*(   1) C   3 - C   4            4.47    1.08    0.062
  22. BD (   1) C  10 - H  18        /164. BD*(   1) C   3 - C  10            1.01    1.09    0.030
  22. BD (   1) C  10 - H  18        /172. BD*(   1) C   6 - C   9            3.96    1.06    0.058
  22. BD (   1) C  10 - H  18        /178. BD*(   1) C   9 - C  10            0.92    1.09    0.028
  23. CR (   1) C   1                / 57. RY*(   3) C   3                    0.60   10.82    0.072
  23. CR (   1) C   1                /163. BD*(   1) C   3 - C   4            0.93   10.71    0.090
  23. CR (   1) C   1                /164. BD*(   1) C   3 - C  10            0.95   10.72    0.090
  24. CR (   1) O   2                / 37. RY*(   1) C   1                    6.03   19.45    0.307
  24. CR (   1) O   2                /161. BD*(   1) C   1 - C   3            0.56   19.34    0.094
  25. CR (   1) C   3                / 65. RY*(   2) C   4                    1.68   10.83    0.120
  25. CR (   1) C   3                /119. RY*(   2) C  10                    1.69   10.77    0.120
  25. CR (   1) C   3                /164. BD*(   1) C   3 - C  10            0.51   10.63    0.066
  25. CR (   1) C   3                /166. BD*(   1) C   4 - C   5            0.90   10.66    0.088
  25. CR (   1) C   3                /168. BD*(   1) C   4 - H  12            0.59   10.54    0.071
  25. CR (   1) C   3                /178. BD*(   1) C   9 - C  10            0.96   10.63    0.091
  25. CR (   1) C   3                /180. BD*(   1) C  10 - H  18            0.68   10.52    0.076
  26. CR (   1) C   4                / 56. RY*(   2) C   3                    1.67   11.14    0.122
  26. CR (   1) C   4                / 73. RY*(   1) C   5                    0.57   11.17    0.071
  26. CR (   1) C   4                / 74. RY*(   2) C   5                    0.85   10.77    0.085
  26. CR (   1) C   4                / 75. RY*(   3) C   5                    0.60   10.67    0.071
  26. CR (   1) C   4                /131. RY*(   1) H  12                    0.77   10.42    0.080
  26. CR (   1) C   4                /161. BD*(   1) C   1 - C   3            0.96   10.53    0.091
  26. CR (   1) C   4                /164. BD*(   1) C   3 - C  10            1.13   10.64    0.098
  26. CR (   1) C   4                /169. BD*(   1) C   5 - C   6            1.02   10.61    0.093
  26. CR (   1) C   4                /170. BD*(   1) C   5 - H  13            0.76   10.53    0.080
  27. CR (   1) C   5                / 64. RY*(   1) C   4                    0.60   11.13    0.073
  27. CR (   1) C   5                / 67. RY*(   4) C   4                    1.07   10.70    0.095
  27. CR (   1) C   5                / 83. RY*(   2) C   6                    1.06   11.21    0.097
  27. CR (   1) C   5                / 85. RY*(   4) C   6                    0.64   11.12    0.075
  27. CR (   1) C   5                /135. RY*(   1) H  13                    0.73   10.42    0.078
  27. CR (   1) C   5                /163. BD*(   1) C   3 - C   4            1.06   10.62    0.096
  27. CR (   1) C   5                /168. BD*(   1) C   4 - H  12            0.72   10.54    0.078
  27. CR (   1) C   5                /171. BD*(   1) C   6 - O   7            0.56   10.44    0.069
  27. CR (   1) C   5                /172. BD*(   1) C   6 - C   9            1.32   10.61    0.106
  28. CR (   1) C   6                / 74. RY*(   2) C   5                    1.55   10.85    0.116
  28. CR (   1) C   6                /110. RY*(   2) C   9                    1.10   10.90    0.098
  28. CR (   1) C   6                /166. BD*(   1) C   4 - C   5            0.85   10.74    0.086
  28. CR (   1) C   6                /169. BD*(   1) C   5 - C   6            0.74   10.69    0.080
  28. CR (   1) C   6                /170. BD*(   1) C   5 - H  13            0.58   10.61    0.071
  28. CR (   1) C   6                /171. BD*(   1) C   6 - O   7            0.75   10.52    0.080
  28. CR (   1) C   6                /172. BD*(   1) C   6 - C   9            0.67   10.69    0.076
  28. CR (   1) C   6                /174. BD*(   1) O   7 - C   8            1.48   10.43    0.111
  28. CR (   1) C   6                /178. BD*(   1) C   9 - C  10            0.82   10.72    0.084
  28. CR (   1) C   6                /179. BD*(   1) C   9 - H  17            0.74   10.60    0.080
  29. CR (   1) O   7                / 82. RY*(   1) C   6                    2.44   19.82    0.197
  29. CR (   1) O   7                / 89. RY*(   8) C   6                    0.87   21.09    0.121
  29. CR (   1) O   7                /100. RY*(   1) C   8                    0.80   20.03    0.113
  29. CR (   1) O   7                /101. RY*(   2) C   8                    0.80   19.56    0.112
  29. CR (   1) O   7                /172. BD*(   1) C   6 - C   9            0.66   19.52    0.102
  30. CR (   1) C   8                /139. RY*(   1) H  14                    0.62   10.53    0.072
  30. CR (   1) C   8                /143. RY*(   1) H  15                    0.72   10.55    0.078
  30. CR (   1) C   8                /147. RY*(   1) H  16                    0.62   10.53    0.072
  30. CR (   1) C   8                /171. BD*(   1) C   6 - O   7            1.45   10.53    0.111
  30. CR (   1) C   8                /174. BD*(   1) O   7 - C   8            0.79   10.44    0.081
  31. CR (   1) C   9                / 82. RY*(   1) C   6                    1.63   10.91    0.119
  31. CR (   1) C   9                / 83. RY*(   2) C   6                    0.53   11.22    0.069
  31. CR (   1) C   9                /119. RY*(   2) C  10                    0.85   10.78    0.086
  31. CR (   1) C   9                /120. RY*(   3) C  10                    0.95   10.68    0.090
  31. CR (   1) C   9                /151. RY*(   1) H  17                    0.75   10.46    0.079
  31. CR (   1) C   9                /164. BD*(   1) C   3 - C  10            1.09   10.64    0.097
  31. CR (   1) C   9                /169. BD*(   1) C   5 - C   6            1.13   10.61    0.098
  31. CR (   1) C   9                /171. BD*(   1) C   6 - O   7            0.88   10.45    0.086
  31. CR (   1) C   9                /180. BD*(   1) C  10 - H  18            0.69   10.53    0.076
  32. CR (   1) C  10                / 55. RY*(   1) C   3                    1.40   11.17    0.112
  32. CR (   1) C  10                /110. RY*(   2) C   9                    1.17   10.83    0.100
  32. CR (   1) C  10                /112. RY*(   4) C   9                    0.59   10.68    0.071
  32. CR (   1) C  10                /155. RY*(   1) H  18                    0.70   10.43    0.076
  32. CR (   1) C  10                /161. BD*(   1) C   1 - C   3            1.00   10.54    0.093
  32. CR (   1) C  10                /163. BD*(   1) C   3 - C   4            1.13   10.63    0.098
  32. CR (   1) C  10                /172. BD*(   1) C   6 - C   9            1.03   10.62    0.094
  32. CR (   1) C  10                /179. BD*(   1) C   9 - H  17            0.74   10.53    0.079
  33. LP (   1) O   2                / 37. RY*(   1) C   1                   10.96    1.23    0.104
  33. LP (   1) O   2                /161. BD*(   1) C   1 - C   3            1.79    1.12    0.040
  33. LP (   1) O   2                /162. BD*(   1) C   1 - H  11            0.93    1.06    0.028
  34. LP (   2) O   2                / 38. RY*(   2) C   1                    3.34    1.89    0.073
  34. LP (   2) O   2                / 41. RY*(   5) C   1                    1.62    1.59    0.047
  34. LP (   2) O   2                / 53. RY*(   8) O   2                    0.62    3.17    0.041
  34. LP (   2) O   2                /161. BD*(   1) C   1 - C   3           17.26    0.72    0.101
  34. LP (   2) O   2                /162. BD*(   1) C   1 - H  11           22.99    0.66    0.112
  35. LP (   1) O   7                / 82. RY*(   1) C   6                    3.13    1.37    0.059
  35. LP (   1) O   7                / 83. RY*(   2) C   6                    0.74    1.67    0.032
  35. LP (   1) O   7                /100. RY*(   1) C   8                    1.74    1.57    0.047
  35. LP (   1) O   7                /169. BD*(   1) C   5 - C   6            0.76    1.06    0.026
  35. LP (   1) O   7                /172. BD*(   1) C   6 - C   9            7.66    1.07    0.081
  35. LP (   1) O   7                /175. BD*(   1) C   8 - H  14            1.34    0.94    0.032
  35. LP (   1) O   7                /176. BD*(   1) C   8 - H  15            2.33    0.96    0.043
  35. LP (   1) O   7                /177. BD*(   1) C   8 - H  16            1.34    0.94    0.032
  36. LP (   2) O   7                / 84. RY*(   3) C   6                    2.37    2.21    0.068
  36. LP (   2) O   7                /102. RY*(   3) C   8                    1.26    2.39    0.051
  36. LP (   2) O   7                /173. BD*(   2) C   6 - C   9           33.95    0.34    0.102
  36. LP (   2) O   7                /175. BD*(   1) C   8 - H  14            5.70    0.74    0.060
  36. LP (   2) O   7                /177. BD*(   1) C   8 - H  16            5.70    0.74    0.060
 160. BD*(   2) C   1 - O   2        / 42. RY*(   6) C   1                    1.66    0.79    0.130
 160. BD*(   2) C   1 - O   2        / 47. RY*(   2) O   2                    0.85    1.06    0.108
 165. BD*(   2) C   3 - C  10        / 58. RY*(   4) C   3                    1.98    0.60    0.071
 165. BD*(   2) C   3 - C  10        /111. RY*(   3) C   9                    0.81    0.59    0.045
 165. BD*(   2) C   3 - C  10        /122. RY*(   5) C  10                    3.42    0.57    0.090
 167. BD*(   2) C   4 - C   5        / 68. RY*(   5) C   4                    1.74    1.18    0.112
 167. BD*(   2) C   4 - C   5        / 76. RY*(   4) C   5                    1.15    0.64    0.067
 167. BD*(   2) C   4 - C   5        / 77. RY*(   5) C   5                    0.64    1.79    0.083
 173. BD*(   2) C   6 - C   9        / 76. RY*(   4) C   5                    0.91    0.66    0.049
 173. BD*(   2) C   6 - C   9        / 84. RY*(   3) C   6                    0.63    1.87    0.069
 173. BD*(   2) C   6 - C   9        / 86. RY*(   5) C   6                    0.61    1.67    0.064
 173. BD*(   2) C   6 - C   9        /111. RY*(   3) C   9                    2.21    0.60    0.074
 173. BD*(   2) C   6 - C   9        /113. RY*(   5) C   9                    0.57    1.86    0.066
 173. BD*(   2) C   6 - C   9        /165. BD*(   2) C   3 - C  10          218.89    0.01    0.082
 173. BD*(   2) C   6 - C   9        /167. BD*(   2) C   4 - C   5          129.19    0.02    0.082


 Natural Bond Orbitals (Summary):

                                                            Principal Delocalizations
           NBO                        Occupancy    Energy   (geminal,vicinal,remote)
 ====================================================================================
 Molecular unit  1  (C8H8O2)
     1. BD (   1) C   1 - O   2          1.99598    -1.06152  164(v),37(g),161(g),56(v)
     2. BD (   2) C   1 - O   2          1.97944    -0.37438  165(v)
     3. BD (   1) C   1 - C   3          1.97866    -0.65807  164(g),163(g),178(v),166(v)
                                                    46(v),118(v),64(v),159(g)
     4. BD (   1) C   1 - H  11          1.98726    -0.51957  163(v),46(v),55(v)
     5. BD (   1) C   3 - C   4          1.96920    -0.67608  164(g),166(g),170(v),180(v)
                                                    161(g),74(v),168(g),162(v)
                                                    37(v),118(v)
     6. BD (   1) C   3 - C  10          1.97244    -0.68895  163(g),178(g),179(v),161(g)
                                                    168(v),159(v),180(g),109(v)
                                                    110(v),64(v),39(v)
     7. BD (   2) C   3 - C  10          1.65059    -0.25735  160(v),167(v),173(v),111(v)
                                                    66(v),165(g),40(v)
     8. BD (   1) C   4 - C   5          1.97519    -0.69715  163(g),171(v),161(v),169(g)
                                                    55(v),170(g),82(v),168(g)
     9. BD (   2) C   4 - C   5          1.70543    -0.26106  173(v),165(v),87(v),58(v)
                                                    76(g)
    10. BD (   1) C   4 - H  12          1.97780    -0.50779  164(v),169(v),166(g),163(g)
                                                    73(v)
    11. BD (   1) C   5 - C   6          1.97085    -0.69214  172(g),174(v),166(g),168(v)
                                                    179(v),65(v),170(g),171(g)
                                                    91(v),109(v),110(v)
    12. BD (   1) C   5 - H  13          1.97678    -0.51245  172(v),163(v),166(g),171(v)
                                                    169(g),64(v)
    13. BD (   1) C   6 - O   7          1.99144    -0.92708  166(v),178(v),101(v),172(g)
                                                    169(g),176(v)
    14. BD (   1) C   6 - C   9          1.97707    -0.70609  169(g),178(g),180(v),170(v)
                                                    119(v),179(g),73(v),118(v)
                                                    171(g)
    15. BD (   2) C   6 - C   9          1.64373    -0.27084  165(v),167(v),76(v),122(v)
                                                    173(g),92(v),121(v)
    16. BD (   1) O   7 - C   8          1.99298    -0.84400  169(v),83(v),82(v)
    17. BD (   1) C   8 - H  14          1.99496    -0.53469  92(v),171(v)
    18. BD (   1) C   8 - H  15          1.99075    -0.53083  171(v),91(v)
    19. BD (   1) C   8 - H  16          1.99496    -0.53469  92(v),171(v)
    20. BD (   1) C   9 - C  10          1.97289    -0.69518  171(v),164(g),172(g),161(v)
                                                    56(v),179(g),83(v),180(g)
    21. BD (   1) C   9 - H  17          1.97620    -0.52626  169(v),164(v),178(g),172(g)
                                                    82(v),118(v),171(v)
    22. BD (   1) C  10 - H  18          1.97863    -0.51997  163(v),172(v),164(g),178(g)
                                                    55(v),109(v)
    23. CR (   1) C   1                  1.99928   -10.15450  164(v),163(v),57(v)
    24. CR (   1) O   2                  1.99975   -18.87816  37(v),161(v)
    25. CR (   1) C   3                  1.99880   -10.06398  119(v),65(v),178(v),166(v)
                                                    180(v),168(v),164(g)
    26. CR (   1) C   4                  1.99893   -10.07080  56(v),164(v),169(v),161(v)
                                                    74(v),170(v),131(v),75(v)
                                                    73(v)
    27. CR (   1) C   5                  1.99891   -10.06842  172(v),163(v),67(v),83(v)
                                                    135(v),168(v),85(v),64(v)
                                                    171(v)
    28. CR (   1) C   6                  1.99866   -10.14761  74(v),174(v),110(v),166(v)
                                                    178(v),171(g),169(g),179(v)
                                                    172(g),170(v)
    29. CR (   1) O   7                  1.99962   -18.98310  82(v),89(v),101(v),100(v)
                                                    172(v)
    30. CR (   1) C   8                  1.99924   -10.16137  171(v),174(g),143(v),139(v)
                                                    147(v)
    31. CR (   1) C   9                  1.99891   -10.07381  82(v),169(v),164(v),120(v)
                                                    171(v),119(v),151(v),180(v)
                                                    83(v)
    32. CR (   1) C  10                  1.99893   -10.07850  55(v),110(v),163(v),172(v)
                                                    161(v),179(v),155(v),112(v)
    33. LP (   1) O   2                  1.98184    -0.65555  37(v),161(v),162(v)
    34. LP (   2) O   2                  1.87911    -0.25829  162(v),161(v),38(v),41(v)
                                                    53(g)
    35. LP (   1) O   7                  1.96034    -0.52579  172(v),82(v),176(v),100(v)
                                                    175(v),177(v),169(v),83(v)
    36. LP (   2) O   7                  1.81889    -0.32812  173(v),175(v),177(v),84(v)
                                                    102(v)
    37. RY*(   1) C   1                  0.01477     0.57184   
    38. RY*(   2) C   1                  0.00683     1.63015   
    39. RY*(   3) C   1                  0.00259     0.90278   
    40. RY*(   4) C   1                  0.00209     1.64948   
    41. RY*(   5) C   1                  0.00061     1.33186   
    42. RY*(   6) C   1                  0.00015     0.80971   
    43. RY*(   7) C   1                  0.00002     2.26042   
    44. RY*(   8) C   1                  0.00002     2.14375   
    45. RY*(   9) C   1                  0.00001     1.83492   
    46. RY*(   1) O   2                  0.00296     1.19806   
    47. RY*(   2) O   2                  0.00046     1.08212   
    48. RY*(   3) O   2                  0.00016     1.39387   
    49. RY*(   4) O   2                  0.00004     1.71579   
    50. RY*(   5) O   2                  0.00001     2.68898   
    51. RY*(   6) O   2                  0.00000     2.71259   
    52. RY*(   7) O   2                  0.00000     2.75227   
    53. RY*(   8) O   2                  0.00000     2.91283   
    54. RY*(   9) O   2                  0.00000     2.79510   
    55. RY*(   1) C   3                  0.00649     1.09462   
    56. RY*(   2) C   3                  0.00400     1.07043   
    57. RY*(   3) C   3                  0.00190     0.66069   
    58. RY*(   4) C   3                  0.00108     0.62763   
    59. RY*(   5) C   3                  0.00065     1.91632   
    60. RY*(   6) C   3                  0.00027     1.88043   
    61. RY*(   7) C   3                  0.00021     2.40525   
    62. RY*(   8) C   3                  0.00017     2.22582   
    63. RY*(   9) C   3                  0.00003     2.19960   
    64. RY*(   1) C   4                  0.00683     1.05906   
    65. RY*(   2) C   4                  0.00369     0.76259   
    66. RY*(   3) C   4                  0.00102     1.34281   
    67. RY*(   4) C   4                  0.00090     0.63309   
    68. RY*(   5) C   4                  0.00037     1.21455   
    69. RY*(   6) C   4                  0.00012     2.38590   
    70. RY*(   7) C   4                  0.00007     2.37370   
    71. RY*(   8) C   4                  0.00000     1.83689   
    72. RY*(   9) C   4                  0.00001     2.21388   
    73. RY*(   1) C   5                  0.00571     1.09548   
    74. RY*(   2) C   5                  0.00305     0.70332   
    75. RY*(   3) C   5                  0.00097     0.60357   
    76. RY*(   4) C   5                  0.00094     0.67787   
    77. RY*(   5) C   5                  0.00048     1.82091   
    78. RY*(   6) C   5                  0.00015     2.33451   
    79. RY*(   7) C   5                  0.00003     1.88928   
    80. RY*(   8) C   5                  0.00004     2.38988   
    81. RY*(   9) C   5                  0.00001     2.22279   
    82. RY*(   1) C   6                  0.00717     0.84077   
    83. RY*(   2) C   6                  0.00431     1.14423   
    84. RY*(   3) C   6                  0.00254     1.87886   
    85. RY*(   4) C   6                  0.00218     1.04765   
    86. RY*(   5) C   6                  0.00085     1.68145   
    87. RY*(   6) C   6                  0.00073     0.77818   
    88. RY*(   7) C   6                  0.00065     1.92760   
    89. RY*(   8) C   6                  0.00023     2.10598   
    90. RY*(   9) C   6                  0.00002     2.15135   
    91. RY*(   1) O   7                  0.00273     1.26912   
    92. RY*(   2) O   7                  0.00201     1.10223   
    93. RY*(   3) O   7                  0.00035     2.29927   
    94. RY*(   4) O   7                  0.00025     2.72612   
    95. RY*(   5) O   7                  0.00013     1.64844   
    96. RY*(   6) O   7                  0.00009     2.38434   
    97. RY*(   7) O   7                  0.00000     2.62914   
    98. RY*(   8) O   7                  0.00001     2.75971   
    99. RY*(   9) O   7                  0.00001     2.85333   
   100. RY*(   1) C   8                  0.00284     1.04431   
   101. RY*(   2) C   8                  0.00162     0.58013   
   102. RY*(   3) C   8                  0.00139     2.06435   
   103. RY*(   4) C   8                  0.00041     1.83920   
   104. RY*(   5) C   8                  0.00029     0.65026   
   105. RY*(   6) C   8                  0.00004     1.50406   
   106. RY*(   7) C   8                  0.00000     1.55577   
   107. RY*(   8) C   8                  0.00000     2.17832   
   108. RY*(   9) C   8                  0.00000     2.09360   
   109. RY*(   1) C   9                  0.00445     1.13641   
   110. RY*(   2) C   9                  0.00226     0.75476   
   111. RY*(   3) C   9                  0.00126     0.61521   
   112. RY*(   4) C   9                  0.00120     0.60097   
   113. RY*(   5) C   9                  0.00051     1.87711   
   114. RY*(   6) C   9                  0.00011     2.34307   
   115. RY*(   7) C   9                  0.00007     2.38773   
   116. RY*(   8) C   9                  0.00003     1.88584   
   117. RY*(   9) C   9                  0.00001     2.21275   
   118. RY*(   1) C  10                  0.00598     1.12865   
   119. RY*(   2) C  10                  0.00280     0.70747   
   120. RY*(   3) C  10                  0.00091     0.60439   
   121. RY*(   4) C  10                  0.00089     1.92627   
   122. RY*(   5) C  10                  0.00071     0.59360   
   123. RY*(   6) C  10                  0.00012     2.35903   
   124. RY*(   7) C  10                  0.00004     2.37565   
   125. RY*(   8) C  10                  0.00001     1.84806   
   126. RY*(   9) C  10                  0.00001     2.21487   
   127. RY*(   1) H  11                  0.00464     0.34589   
   128. RY*(   2) H  11                  0.00007     1.87427   
   129. RY*(   3) H  11                  0.00007     2.30301   
   130. RY*(   4) H  11                  0.00004     1.62034   
   131. RY*(   1) H  12                  0.00390     0.35068   
   132. RY*(   2) H  12                  0.00015     1.66001   
   133. RY*(   3) H  12                  0.00007     2.20377   
   134. RY*(   4) H  12                  0.00008     2.16056   
   135. RY*(   1) H  13                  0.00222     0.35043   
   136. RY*(   2) H  13                  0.00016     1.65204   
   137. RY*(   3) H  13                  0.00009     2.00039   
   138. RY*(   4) H  13                  0.00006     2.31990   
   139. RY*(   1) H  14                  0.00239     0.36996   
   140. RY*(   2) H  14                  0.00022     1.76003   
   141. RY*(   3) H  14                  0.00014     1.84842   
   142. RY*(   4) H  14                  0.00003     2.12455   
   143. RY*(   1) H  15                  0.00071     0.38457   
   144. RY*(   2) H  15                  0.00021     1.71293   
   145. RY*(   3) H  15                  0.00010     1.94640   
   146. RY*(   4) H  15                  0.00001     1.97842   
   147. RY*(   1) H  16                  0.00239     0.36996   
   148. RY*(   2) H  16                  0.00022     1.76003   
   149. RY*(   3) H  16                  0.00014     1.84842   
   150. RY*(   4) H  16                  0.00003     2.12455   
   151. RY*(   1) H  17                  0.00153     0.38356   
   152. RY*(   2) H  17                  0.00021     1.64263   
   153. RY*(   3) H  17                  0.00008     2.03350   
   154. RY*(   4) H  17                  0.00006     2.29425   
   155. RY*(   1) H  18                  0.00250     0.34708   
   156. RY*(   2) H  18                  0.00018     1.64207   
   157. RY*(   3) H  18                  0.00009     1.99306   
   158. RY*(   4) H  18                  0.00006     2.33787   
   159. BD*(   1) C   1 - O   2          0.00384     0.61902   
   160. BD*(   2) C   1 - O   2          0.12387     0.01957  165(v),42(g),47(g)
   161. BD*(   1) C   1 - C   3          0.05857     0.46299   
   162. BD*(   1) C   1 - H  11          0.06593     0.40245   
   163. BD*(   1) C   3 - C   4          0.02744     0.55530   
   164. BD*(   1) C   3 - C  10          0.02469     0.56668   
   165. BD*(   2) C   3 - C  10          0.37814     0.02842  167(v),160(v),173(v),122(g)
                                                    58(g),111(v)
   166. BD*(   1) C   4 - C   5          0.01405     0.59127   
   167. BD*(   2) C   4 - C   5          0.26295     0.03476  165(v),173(v),68(g),76(g)
                                                    77(g)
   168. BD*(   1) C   4 - H  12          0.01643     0.47351   
   169. BD*(   1) C   5 - C   6          0.02583     0.53867   
   170. BD*(   1) C   5 - H  13          0.01403     0.46231   
   171. BD*(   1) C   6 - O   7          0.03081     0.37347   
   172. BD*(   1) C   6 - C   9          0.03164     0.54074   
   173. BD*(   2) C   6 - C   9          0.39066     0.01354  165(v),167(v),111(g),76(v)
                                                    84(g),86(g),113(g)
   174. BD*(   1) O   7 - C   8          0.00893     0.28228   
   175. BD*(   1) C   8 - H  14          0.01929     0.41171   
   176. BD*(   1) C   8 - H  15          0.00830     0.43656   
   177. BD*(   1) C   8 - H  16          0.01929     0.41171   
   178. BD*(   1) C   9 - C  10          0.01503     0.57068   
   179. BD*(   1) C   9 - H  17          0.01456     0.45256   
   180. BD*(   1) C  10 - H  18          0.01633     0.45144   
       -------------------------------
              Total Lewis   70.28446  ( 97.6173%)
        Valence non-Lewis    1.57061  (  2.1814%)
        Rydberg non-Lewis    0.14493  (  0.2013%)
       -------------------------------
            Total unit  1   72.00000  (100.0000%)
           Charge unit  1    0.00000
 Unable to Open any file for archive entry.
 1\1\GINC-COMPUTE-1-7\SP\RB3LYP\def2SVP\C8H8O2\ZAHRT2\08-Jan-2021\0\\# 
 b3lyp/def2svp geom=NewRedundant pop=NBO\\92\\0,1\C,0,-3.3058310476,-0.
 0678977091,-0.3349212619\O,0,-4.0674892191,-1.0097354276,-0.3432611605
 \C,0,-1.8422295949,-0.1650838277,-0.177303376\C,0,-1.2227486877,-1.421
 4686921,-0.0203672803\C,0,0.1496763499,-1.5137313651,0.1275153973\C,0,
 0.9428828002,-0.3463432799,0.1223569997\O,0,2.2700370729,-0.5361304615
 ,0.2728280413\C,0,3.1337694789,0.5804153138,0.2786917457\C,0,0.3365420
 161,0.9117492878,-0.0333555337\C,0,-1.0489347568,0.9879534199,-0.18138
 72082\H,0,-3.6872248426,0.9815152215,-0.4520199767\H,0,-1.8539069906,-
 2.3126233357,-0.0190648094\H,0,0.6519830964,-2.4748870025,0.25049186\H
 ,0,3.0850379092,1.1378586013,-0.6732579991\H,0,4.1499129612,0.18767502
 62,0.4122704729\H,0,2.9018686032,1.2701930083,1.1092065367\H,0,0.93081
 96503,1.8245990766,-0.040058694\H,0,-1.524164799,1.9659421458,-0.30283
 09934\\Version=ES64L-G16RevC.01\State=1-A\HF=-459.7652233\RMSD=4.383e-
 09\Dipole=1.6318383,1.0382076,0.0906088\Quadrupole=-3.099073,3.7888317
 ,-0.6897587,-1.0999938,-0.1642243,-0.4467426\PG=C01 [X(C8H8O2)]\\@
 The archive entry for this job was punched.


 NOBODY LOSES ALL THE TIME
 I HAD AN UNCLE NAMED
 SOL WHO WAS A BORN FAILURE AND
 NEARLY EVERYBODY SAID HE SHOULD HAVE GONE
 INTO VAUDEVILLE PERHAPS BECAUSE MY UNCLE SOL COULD
 SING MCCANN HE WAS A DIVER ON XMAS EVE LIKE HELL ITSELF WHICH
 MAY OR MAY NOT ACCOUNT FOR THE FACT THAT MY UNCLE
 SOL INDULGED IN THAT POSSIBLY MOST INEXCUSABLE
 OF ALL TO USE A HIGHFALOOTIN PHRASE
 LUXURIES THAT IS OR TO
 WIT FARMING AND BE
 IT NEEDLESSLY
 ADDED
 MY UNCLE SOL'S FARM     
 FAILED BECAUSE THE CHICKENS
 ATE THE VEGETABLES SO
 MY UNCLE SOL HAD A
 CHICKEN FARM TILL THE
 SKUNKS ATE THE CHICKENS WHEN 
 MY UNCLE SOL
 HAD A SKUNK FARM BUT
 THE SKUNKS CAUGHT COLD AND
 DIED AND SO
 MY UNCLE SOL IMITATED THE
 SKUNKS IN A SUBTLE MANNER
 OR BY DROWNING HIMSELF IN THE WATERTANK
 BUT SOMEBODY WHO'D GIVEN MY UNCLE SOL A VICTOR     
 VICTROLA AND RECORDS WHILE HE LIVED PRESENTED TO
 HIM UPON THE AUSPICIOUS OCCASION OF HIS DECEASE A
 SCRUMPTIOUS NOT TO MENTION SPLENDIFEROUS FUNERAL WITH
 TALL BOYS IN BLACK GLOVES AND FLOWERS AND EVERYTHING AND
 I REMEMBER WE ALL CRIED LIKE THE MISSOURI
 WHEN MY UNCLE SOL'S COFFIN LURCHED BECAUSE     
 SOMEBODY PRESSED A BUTTON
 (AND DOWN WENT
 MY UNCLE
 SOL
 AND STARTED A WORM FARM)
           E. E. CUMMINGS
 File lengths (MBytes):  RWF=     21 Int=      0 D2E=      0 Chk=      3 Scr=      1
 Normal termination of Gaussian 16
