# Supplementary material for: Machine-Learning-Guided Discovery of Electrochemical Reactions
Source: J Am Chem Soc. 2022 Dec 2;144(49):22599–610. doi: 10.1021/jacs.2c08997 (PMC9756344; doi:10.1021/jacs.2c08997)
Supplement: Supplementary file 3 — ja2c08997_si_003.zip [file ja2c08997_si_003.zip › Oxidation Site Selectivity/Nlogs_notimes/96.log]

 Entering Gaussian System, Link 0=g16
 Input=96.com
 Output=96.log
 Initial command:
  
 Copyright (c) 1988-2019, Gaussian, Inc.  All Rights Reserved.
  
 This is part of the Gaussian(R) 16 program.  It is based on
 the Gaussian(R) 09 system (copyright 2009, Gaussian, Inc.),
 the Gaussian(R) 03 system (copyright 2003, Gaussian, Inc.),
 the Gaussian(R) 98 system (copyright 1998, Gaussian, Inc.),
 the Gaussian(R) 94 system (copyright 1995, Gaussian, Inc.),
 the Gaussian 92(TM) system (copyright 1992, Gaussian, Inc.),
 the Gaussian 90(TM) system (copyright 1990, Gaussian, Inc.),
 the Gaussian 88(TM) system (copyright 1988, Gaussian, Inc.),
 the Gaussian 86(TM) system (copyright 1986, Carnegie Mellon
 University), and the Gaussian 82(TM) system (copyright 1983,
 Carnegie Mellon University). Gaussian is a federally registered
 trademark of Gaussian, Inc.
  
 This software contains proprietary and confidential information,
 including trade secrets, belonging to Gaussian, Inc.
  
 This software is provided under written license and may be
 used, copied, transmitted, or stored only in accord with that
 written license.
  
 The following legend is applicable only to US Government
 contracts under FAR:
  
                    RESTRICTED RIGHTS LEGEND
  
 Use, reproduction and disclosure by the US Government is
 subject to restrictions as set forth in subparagraphs (a)
 and (c) of the Commercial Computer Software - Restricted
 Rights clause in FAR 52.227-19.
  
 Gaussian, Inc.
 340 Quinnipiac St., Bldg. 40, Wallingford CT 06492
  
  
 ---------------------------------------------------------------
 Warning -- This program may not be used in any manner that
 competes with the business of Gaussian, Inc. or will provide
 assistance to any competitor of Gaussian, Inc.  The licensee
 of this program is prohibited from giving any competitor of
 Gaussian, Inc. access to this program.  By using this program,
 the user acknowledges that Gaussian, Inc. is engaged in the
 business of creating and licensing software in the field of
 computational chemistry and represents and warrants to the
 licensee that it is not a competitor of Gaussian, Inc. and that
 it will not use this program in any manner prohibited above.
 ---------------------------------------------------------------
  

 Cite this work as:
 Gaussian 16, Revision C.01,
 M. J. Frisch, G. W. Trucks, H. B. Schlegel, G. E. Scuseria, 
 M. A. Robb, J. R. Cheeseman, G. Scalmani, V. Barone, 
 G. A. Petersson, H. Nakatsuji, X. Li, M. Caricato, A. V. Marenich, 
 J. Bloino, B. G. Janesko, R. Gomperts, B. Mennucci, H. P. Hratchian, 
 J. V. Ortiz, A. F. Izmaylov, J. L. Sonnenberg, D. Williams-Young, 
 F. Ding, F. Lipparini, F. Egidi, J. Goings, B. Peng, A. Petrone, 
 T. Henderson, D. Ranasinghe, V. G. Zakrzewski, J. Gao, N. Rega, 
 G. Zheng, W. Liang, M. Hada, M. Ehara, K. Toyota, R. Fukuda, 
 J. Hasegawa, M. Ishida, T. Nakajima, Y. Honda, O. Kitao, H. Nakai, 
 T. Vreven, K. Throssell, J. A. Montgomery, Jr., J. E. Peralta, 
 F. Ogliaro, M. J. Bearpark, J. J. Heyd, E. N. Brothers, K. N. Kudin, 
 V. N. Staroverov, T. A. Keith, R. Kobayashi, J. Normand, 
 K. Raghavachari, A. P. Rendell, J. C. Burant, S. S. Iyengar, 
 J. Tomasi, M. Cossi, J. M. Millam, M. Klene, C. Adamo, R. Cammi, 
 J. W. Ochterski, R. L. Martin, K. Morokuma, O. Farkas, 
 J. B. Foresman, and D. J. Fox, Gaussian, Inc., Wallingford CT, 2019.
 
 ******************************************
 Gaussian 16:  ES64L-G16RevC.01  3-Jul-2019
                 8-Jan-2021 
 ******************************************
 %nprocshared=16
 Will use up to   16 processors via shared memory.
 %mem=7GB
 -----------------------------------------
 # b3lyp/def2svp geom=NewRedundant pop=NBO
 -----------------------------------------
 1/29=4000,38=1,172=1/1;
 2/12=2,17=6,18=5,40=1/2;
 3/5=43,7=101,11=2,25=1,30=1,74=-5/1,2,3;
 4//1;
 5/5=2,38=5/2;
 6/7=2,8=2,9=2,10=2,28=1,40=1/1,7;
 99/5=1,9=1/99;
 --
 96
 --
 Symbolic Z-matrix:
 Charge =  0 Multiplicity = 1
 C                     3.06417  -0.0413    0.02921 
 O                     3.74411  -1.00822  -0.22997 
 C                     1.58441  -0.01995   0.01549 
 C                     0.86097  -1.179    -0.3156 
 C                    -0.52757  -1.1536   -0.32698 
 C                    -1.23489   0.02318  -0.00996 
 C                    -2.7408    0.03077  -0.02784 
 C                    -0.5044    1.17434   0.31903 
 C                     0.89082   1.15466   0.33209 
 H                     3.53688   0.93788   0.30708 
 H                     1.41837  -2.08584  -0.55973 
 H                    -1.08525  -2.05818  -0.58528 
 H                    -3.1482   -0.70945   0.68055 
 H                    -3.12555  -0.23607  -1.02607 
 H                    -3.14601   1.01685   0.2403 
 H                    -1.03773   2.09543   0.56744 
 H                     1.45064   2.0585    0.59022 
 
                          Input orientation:                          
 ---------------------------------------------------------------------
 Center     Atomic      Atomic             Coordinates (Angstroms)
 Number     Number       Type             X           Y           Z
 ---------------------------------------------------------------------
      1          6           0        3.064171   -0.041300    0.029209
      2          8           0        3.744114   -1.008224   -0.229965
      3          6           0        1.584414   -0.019950    0.015493
      4          6           0        0.860971   -1.179003   -0.315597
      5          6           0       -0.527565   -1.153597   -0.326977
      6          6           0       -1.234890    0.023176   -0.009960
      7          6           0       -2.740797    0.030773   -0.027837
      8          6           0       -0.504402    1.174336    0.319034
      9          6           0        0.890817    1.154664    0.332093
     10          1           0        3.536878    0.937876    0.307079
     11          1           0        1.418371   -2.085836   -0.559730
     12          1           0       -1.085246   -2.058180   -0.585284
     13          1           0       -3.148197   -0.709446    0.680546
     14          1           0       -3.125549   -0.236069   -1.026068
     15          1           0       -3.146008    1.016850    0.240302
     16          1           0       -1.037726    2.095432    0.567443
     17          1           0        1.450644    2.058499    0.590221
 ---------------------------------------------------------------------
                    Distance matrix (angstroms):
                    1          2          3          4          5
     1  C    0.000000
     2  O    1.210139   0.000000
     3  C    1.479974   2.387727   0.000000
     4  C    2.503467   2.889466   1.405843   0.000000
     5  C    3.776855   4.275253   2.421342   1.388815   0.000000
     6  C    4.299723   5.089467   2.819749   2.435423   1.409114
     7  C    5.805695   6.570726   4.325726   3.810393   2.527966
     8  C    3.781069   4.807792   2.425203   2.793779   2.416017
     9  C    2.499107   3.624266   1.400368   2.422064   2.788234
    10  H    1.122252   2.029451   2.194212   3.468340   4.614757
    11  H    2.689913   2.584390   2.150892   1.092082   2.170234
    12  H    4.654359   4.954935   3.412096   2.152543   1.093618
    13  H    6.282051   6.958610   4.828593   4.157669   2.842549
    14  H    6.282052   6.958612   4.828593   4.157672   2.842553
    15  H    6.303218   7.196935   4.847927   4.602899   3.448027
    16  H    4.656273   5.756261   3.413959   3.886739   3.408290
    17  H    2.706909   3.916312   2.160592   3.413157   3.882283
                    6          7          8          9         10
     6  C    0.000000
     7  C    1.506032   0.000000
     8  C    1.402504   2.535649   0.000000
     9  C    2.432261   3.818547   1.395419   0.000000
    10  H    4.868980   6.351709   4.048210   2.655045   0.000000
    11  H    3.433654   4.696980   3.885615   3.402132   3.792396
    12  H    2.164587   2.723109   3.406513   3.881851   5.580026
    13  H    2.162007   1.102590   3.266340   4.462058   6.895170
    14  H    2.162007   1.102590   3.266336   4.462055   6.895170
    15  H    2.168500   1.099292   2.647467   4.040220   6.683687
    16  H    2.160211   2.741829   1.092960   2.158637   4.725964
    17  H    3.422697   4.697004   2.162752   1.094054   2.385023
                   11         12         13         14         15
    11  H    0.000000
    12  H    2.503900   0.000000
    13  H    4.928111   2.770772   0.000000
    14  H    4.928116   2.770780   1.771195   0.000000
    15  H    5.576762   3.792644   1.781549   1.781549   0.000000
    16  H    4.978548   4.310862   3.512011   3.512005   2.390651
    17  H    4.301040   4.975902   5.368335   5.368331   4.726171
                   16         17
    16  H    0.000000
    17  H    2.488749   0.000000
 Stoichiometry    C8H8O
 Framework group  C1[X(C8H8O)]
 Deg. of freedom    45
 Full point group                 C1      NOp   1
 Largest Abelian subgroup         C1      NOp   1
 Largest concise Abelian subgroup C1      NOp   1
                         Standard orientation:                         
 ---------------------------------------------------------------------
 Center     Atomic      Atomic             Coordinates (Angstroms)
 Number     Number       Type             X           Y           Z
 ---------------------------------------------------------------------
      1          6           0       -2.521081    0.364987   -0.000000
      2          8           0       -3.308496   -0.553933   -0.000000
      3          6           0       -1.048553    0.216714    0.000000
      4          6           0       -0.464021   -1.061846    0.000000
      5          6           0        0.918354   -1.195438    0.000000
      6          6           0        1.757263   -0.063257   -0.000000
      7          6           0        3.254177   -0.228722   -0.000000
      8          6           0        1.164819    1.207974    0.000000
      9          6           0       -0.223532    1.348249    0.000000
     10          1           0       -2.877342    1.429190   -0.000000
     11          1           0       -1.122740   -1.932898    0.000000
     12          1           0        1.367666   -2.192493    0.000000
     13          1           0        3.589369   -0.793588   -0.885595
     14          1           0        3.589371   -0.793578    0.885600
     15          1           0        3.770879    0.741568   -0.000006
     16          1           0        1.801271    2.096507    0.000000
     17          1           0       -0.675064    2.344780    0.000000
 ---------------------------------------------------------------------
 Rotational constants (GHZ):           4.9687304           0.9818560           0.8240749
 Standard basis: def2SVP (5D, 7F)
 There are   175 symmetry adapted cartesian basis functions of A   symmetry.
 There are   166 symmetry adapted basis functions of A   symmetry.
   166 basis functions,   281 primitive gaussians,   175 cartesian basis functions
    32 alpha electrons       32 beta electrons
       nuclear repulsion energy       394.8475309620 Hartrees.
 NAtoms=   17 NActive=   17 NUniq=   17 SFac= 1.00D+00 NAtFMM=   60 NAOKFM=F Big=F
 Integral buffers will be    131072 words long.
 Raffenetti 2 integral format.
 Two-electron integral symmetry is turned on.
 One-electron integrals computed using PRISM.
   1 Symmetry operations used in ECPInt.
 ECPInt:  NShTT=    3081 NPrTT=   11167 LenC2=    3020 LenP2D=    8658.
 LDataN:  DoStor=T MaxTD1= 4 Len=   56
 NBasis=   166 RedAO= T EigKep=  2.84D-04  NBF=   166
 NBsUse=   166 1.00D-06 EigRej= -1.00D+00 NBFU=   166
 ExpMin= 1.22D-01 ExpMax= 2.27D+03 ExpMxC= 3.41D+02 IAcc=3 IRadAn=         5 AccDes= 0.00D+00
 Harris functional with IExCor=  402 and IRadAn=       5 diagonalized for initial guess.
 HarFok:  IExCor=  402 AccDes= 0.00D+00 IRadAn=         5 IDoV= 1 UseB2=F ITyADJ=14
 ICtDFT=  3500011 ScaDFX=  1.000000  1.000000  1.000000  1.000000
 FoFCou: FMM=F IPFlag=           0 FMFlag=      100000 FMFlg1=           0
         NFxFlg=           0 DoJE=T BraDBF=F KetDBF=T FulRan=T
         wScrn=  0.000000 ICntrl=       500 IOpCl=  0 I1Cent=   200000004 NGrid=           0
         NMat0=    1 NMatS0=      1 NMatT0=    0 NMatD0=    1 NMtDS0=    0 NMtDT0=    0
 Petite list used in FoFCou.
 Requested convergence on RMS density matrix=1.00D-08 within 128 cycles.
 Requested convergence on MAX density matrix=1.00D-06.
 Requested convergence on             energy=1.00D-06.
 No special actions if energy rises.
 Integral accuracy reduced to 1.0D-05 until final iterations.
 Initial convergence to 1.0D-05 achieved.  Increase integral accuracy.
 SCF Done:  E(RB3LYP) =  -384.614542465     A.U. after   14 cycles
            NFock= 14  Conv=0.95D-08     -V/T= 2.0108

 **********************************************************************

            Population analysis using the SCF Density.

 **********************************************************************

 Orbital symmetries:
       Occupied  (A) (A) (A) (A) (A) (A) (A) (A) (A) (A) (A) (A)
                 (A) (A) (A) (A) (A) (A) (A) (A) (A) (A) (A) (A)
                 (A) (A) (A) (A) (A) (A) (A) (A)
       Virtual   (A) (A) (A) (A) (A) (A) (A) (A) (A) (A) (A) (A)
                 (A) (A) (A) (A) (A) (A) (A) (A) (A) (A) (A) (A)
                 (A) (A) (A) (A) (A) (A) (A) (A) (A) (A) (A) (A)
                 (A) (A) (A) (A) (A) (A) (A) (A) (A) (A) (A) (A)
                 (A) (A) (A) (A) (A) (A) (A) (A) (A) (A) (A) (A)
                 (A) (A) (A) (A) (A) (A) (A) (A) (A) (A) (A) (A)
                 (A) (A) (A) (A) (A) (A) (A) (A) (A) (A) (A) (A)
                 (A) (A) (A) (A) (A) (A) (A) (A) (A) (A) (A) (A)
                 (A) (A) (A) (A) (A) (A) (A) (A) (A) (A) (A) (A)
                 (A) (A) (A) (A) (A) (A) (A) (A) (A) (A) (A) (A)
                 (A) (A) (A) (A) (A) (A) (A) (A) (A) (A) (A) (A)
                 (A) (A)
 The electronic state is 1-A.
 Alpha  occ. eigenvalues --  -19.12835 -10.27217 -10.21586 -10.20966 -10.20392
 Alpha  occ. eigenvalues --  -10.20300 -10.20157 -10.20087 -10.20038  -1.03116
 Alpha  occ. eigenvalues --   -0.86645  -0.78727  -0.75284  -0.70665  -0.62678
 Alpha  occ. eigenvalues --   -0.61491  -0.56959  -0.51348  -0.48298  -0.46475
 Alpha  occ. eigenvalues --   -0.43911  -0.43473  -0.43441  -0.42791  -0.40695
 Alpha  occ. eigenvalues --   -0.39639  -0.36992  -0.35970  -0.35347  -0.27101
 Alpha  occ. eigenvalues --   -0.26083  -0.25754
 Alpha virt. eigenvalues --   -0.06593  -0.02301   0.03202   0.05698   0.07111
 Alpha virt. eigenvalues --    0.08716   0.09982   0.11945   0.13078   0.14367
 Alpha virt. eigenvalues --    0.15246   0.16649   0.20958   0.22829   0.27339
 Alpha virt. eigenvalues --    0.28484   0.29698   0.31455   0.31952   0.35180
 Alpha virt. eigenvalues --    0.38426   0.40069   0.41002   0.42852   0.43226
 Alpha virt. eigenvalues --    0.43919   0.44864   0.48046   0.49574   0.50420
 Alpha virt. eigenvalues --    0.51815   0.52692   0.58177   0.58669   0.61117
 Alpha virt. eigenvalues --    0.61880   0.62259   0.62973   0.63497   0.63838
 Alpha virt. eigenvalues --    0.65173   0.66137   0.67214   0.67353   0.68913
 Alpha virt. eigenvalues --    0.70567   0.71751   0.72537   0.73417   0.77837
 Alpha virt. eigenvalues --    0.80060   0.82680   0.83423   0.86631   0.92375
 Alpha virt. eigenvalues --    0.97898   1.01973   1.05661   1.11820   1.14308
 Alpha virt. eigenvalues --    1.15929   1.18196   1.20159   1.23276   1.23377
 Alpha virt. eigenvalues --    1.25996   1.27672   1.28322   1.29567   1.43582
 Alpha virt. eigenvalues --    1.44062   1.45737   1.48702   1.50462   1.52693
 Alpha virt. eigenvalues --    1.62889   1.66238   1.67741   1.67824   1.71056
 Alpha virt. eigenvalues --    1.73020   1.73536   1.74135   1.75716   1.77293
 Alpha virt. eigenvalues --    1.78293   1.79433   1.81456   1.83608   1.87596
 Alpha virt. eigenvalues --    1.89818   1.91913   1.96715   1.96833   1.99637
 Alpha virt. eigenvalues --    2.01497   2.03014   2.03908   2.06697   2.11439
 Alpha virt. eigenvalues --    2.13117   2.14698   2.23992   2.25199   2.27886
 Alpha virt. eigenvalues --    2.29444   2.29735   2.33551   2.37130   2.44383
 Alpha virt. eigenvalues --    2.44423   2.48547   2.51935   2.55749   2.56918
 Alpha virt. eigenvalues --    2.60817   2.63367   2.65237   2.70853   2.71249
 Alpha virt. eigenvalues --    2.71677   2.77968   2.82693   2.87341   2.89724
 Alpha virt. eigenvalues --    2.91149   2.95810   3.01023   3.11350   3.14715
 Alpha virt. eigenvalues --    3.22410   3.40706   3.60971   3.62246
          Condensed to atoms (all electrons):
               1          2          3          4          5          6
     1  C    4.671580   0.702052   0.153629  -0.048375   0.016700  -0.000735
     2  O    0.702052   7.631421  -0.132559   0.013174   0.001414  -0.000019
     3  C    0.153629  -0.132559   5.867157   0.183431   0.094415  -0.164792
     4  C   -0.048375   0.013174   0.183431   5.146483   0.246329   0.114424
     5  C    0.016700   0.001414   0.094415   0.246329   5.167232   0.236563
     6  C   -0.000735  -0.000019  -0.164792   0.114424   0.236563   5.209660
     7  C    0.000034   0.000000   0.000296   0.009679  -0.087140   0.427214
     8  C    0.008736  -0.000137   0.104881  -0.123078   0.069609   0.273910
     9  C   -0.059682   0.003345   0.205247   0.037345  -0.132312   0.103894
    10  H    0.413737  -0.042918  -0.155727   0.014636   0.000064  -0.000160
    11  H   -0.011708   0.019180  -0.090757   0.446198  -0.072095   0.014827
    12  H   -0.000328  -0.000006   0.016314  -0.074482   0.447951  -0.084269
    13  H   -0.000000  -0.000000   0.000080   0.000255  -0.004079  -0.013388
    14  H   -0.000000  -0.000000   0.000080   0.000255  -0.004079  -0.013388
    15  H   -0.000001   0.000000  -0.000020  -0.000522   0.008663  -0.011273
    16  H   -0.000229   0.000001   0.016045  -0.001871   0.016087  -0.075147
    17  H   -0.011808   0.000095  -0.085133   0.015598  -0.001650   0.015741
               7          8          9         10         11         12
     1  C    0.000034   0.008736  -0.059682   0.413737  -0.011708  -0.000328
     2  O    0.000000  -0.000137   0.003345  -0.042918   0.019180  -0.000006
     3  C    0.000296   0.104881   0.205247  -0.155727  -0.090757   0.016314
     4  C    0.009679  -0.123078   0.037345   0.014636   0.446198  -0.074482
     5  C   -0.087140   0.069609  -0.132312   0.000064  -0.072095   0.447951
     6  C    0.427214   0.273910   0.103894  -0.000160   0.014827  -0.084269
     7  C    4.556792  -0.081125   0.012927  -0.000000  -0.000269  -0.014052
     8  C   -0.081125   5.103069   0.270463   0.000081  -0.001931   0.015871
     9  C    0.012927   0.270463   5.172026  -0.006039   0.016567  -0.001806
    10  H   -0.000000   0.000081  -0.006039   0.793928   0.001693   0.000009
    11  H   -0.000269  -0.001931   0.016567   0.001693   0.695068  -0.012227
    12  H   -0.014052   0.015871  -0.001806   0.000009  -0.012227   0.724496
    13  H    0.372327   0.002857  -0.000604   0.000000  -0.000000   0.002975
    14  H    0.372327   0.002856  -0.000604   0.000000  -0.000000   0.002974
    15  H    0.373767  -0.012032   0.000708   0.000000   0.000011   0.000066
    16  H   -0.018967   0.441373  -0.073146   0.000038   0.000035  -0.000305
    17  H   -0.000345  -0.068398   0.439550   0.010041  -0.000197   0.000038
              13         14         15         16         17
     1  C   -0.000000  -0.000000  -0.000001  -0.000229  -0.011808
     2  O   -0.000000  -0.000000   0.000000   0.000001   0.000095
     3  C    0.000080   0.000080  -0.000020   0.016045  -0.085133
     4  C    0.000255   0.000255  -0.000522  -0.001871   0.015598
     5  C   -0.004079  -0.004079   0.008663   0.016087  -0.001650
     6  C   -0.013388  -0.013388  -0.011273  -0.075147   0.015741
     7  C    0.372327   0.372327   0.373767  -0.018967  -0.000345
     8  C    0.002857   0.002856  -0.012032   0.441373  -0.068398
     9  C   -0.000604  -0.000604   0.000708  -0.073146   0.439550
    10  H    0.000000   0.000000   0.000000   0.000038   0.010041
    11  H   -0.000000  -0.000000   0.000011   0.000035  -0.000197
    12  H    0.002975   0.002974   0.000066  -0.000305   0.000038
    13  H    0.648324  -0.020386  -0.021307   0.000355   0.000011
    14  H   -0.020386   0.648324  -0.021307   0.000355   0.000011
    15  H   -0.021307  -0.021307   0.664662   0.007485  -0.000002
    16  H    0.000355   0.000355   0.007485   0.726068  -0.013322
    17  H    0.000011   0.000011  -0.000002  -0.013322   0.718384
 Mulliken charges:
               1
     1  C    0.166395
     2  O   -0.195043
     3  C   -0.012585
     4  C    0.020520
     5  C   -0.003674
     6  C   -0.033063
     7  C    0.076534
     8  C   -0.007004
     9  C    0.012122
    10  H   -0.029381
    11  H   -0.004396
    12  H   -0.023220
    13  H    0.032582
    14  H    0.032582
    15  H    0.011101
    16  H   -0.024856
    17  H   -0.018614
 Sum of Mulliken charges =  -0.00000
 Mulliken charges with hydrogens summed into heavy atoms:
               1
     1  C    0.137014
     2  O   -0.195043
     3  C   -0.012585
     4  C    0.016124
     5  C   -0.026894
     6  C   -0.033063
     7  C    0.152800
     8  C   -0.031860
     9  C   -0.006492
 Electronic spatial extent (au):  <R**2>=           1359.2160
 Charge=             -0.0000 electrons
 Dipole moment (field-independent basis, Debye):
    X=              3.4822    Y=              1.2122    Z=              0.0000  Tot=              3.6871
 Quadrupole moment (field-independent basis, Debye-Ang):
   XX=            -58.4000   YY=            -48.4038   ZZ=            -54.7294
   XY=             -4.9922   XZ=              0.0000   YZ=             -0.0000
 Traceless Quadrupole moment (field-independent basis, Debye-Ang):
   XX=             -4.5556   YY=              5.4406   ZZ=             -0.8850
   XY=             -4.9922   XZ=              0.0000   YZ=             -0.0000
 Octapole moment (field-independent basis, Debye-Ang**2):
  XXX=             44.6937  YYY=             -1.1322  ZZZ=              0.0000  XYY=             -1.1745
  XXY=             13.5040  XXZ=              0.0000  XZZ=             -5.3552  YZZ=             -1.9363
  YYZ=             -0.0000  XYZ=             -0.0000
 Hexadecapole moment (field-independent basis, Debye-Ang**3):
 XXXX=          -1513.2162 YYYY=           -323.8821 ZZZZ=            -63.5719 XXXY=            -43.8682
 XXXZ=              0.0000 YYYX=              5.7958 YYYZ=              0.0000 ZZZX=              0.0000
 ZZZY=             -0.0000 XXYY=           -278.7479 XXZZ=           -236.1810 YYZZ=            -73.0394
 XXYZ=             -0.0000 YYXZ=             -0.0000 ZZXY=              0.3442
 N-N= 3.948475309620D+02 E-N=-1.682175734985D+03  KE= 3.805041586866D+02
 ******************************Gaussian NBO Version 3.1******************************
             N A T U R A L   A T O M I C   O R B I T A L   A N D
          N A T U R A L   B O N D   O R B I T A L   A N A L Y S I S
 ******************************Gaussian NBO Version 3.1******************************
       /RESON  / : Allow strongly delocalized NBO set

 Analyzing the SCF density

 Job title: 96                                                              

 Storage needed:     83718 in NPA,    111025 in NBO ( 939522481 available)
 GSVD:  LWork=       17482 too small for GESVD, short by        2045 words or        2045 for optimal perf.


 NATURAL POPULATIONS:  Natural atomic orbital occupancies 
                                                          
   NAO  Atom  No  lang   Type(AO)    Occupancy      Energy
 ----------------------------------------------------------
     1    C    1  S      Cor( 1S)     1.99929     -10.15946
     2    C    1  S      Val( 2S)     0.89828      -0.17008
     3    C    1  S      Ryd( 3S)     0.00783       0.51530
     4    C    1  px     Val( 2p)     0.92387      -0.01758
     5    C    1  px     Ryd( 3p)     0.00989       0.52971
     6    C    1  py     Val( 2p)     0.97430      -0.03157
     7    C    1  py     Ryd( 3p)     0.01042       0.80060
     8    C    1  pz     Val( 2p)     0.74500      -0.12274
     9    C    1  pz     Ryd( 3p)     0.00096       0.49019
    10    C    1  dxy    Ryd( 3d)     0.00183       2.45468
    11    C    1  dxz    Ryd( 3d)     0.00149       1.88884
    12    C    1  dyz    Ryd( 3d)     0.00153       1.90358
    13    C    1  dx2y2  Ryd( 3d)     0.00413       2.41646
    14    C    1  dz2    Ryd( 3d)     0.00056       2.14701

    15    O    2  S      Cor( 1S)     1.99975     -18.88249
    16    O    2  S      Val( 2S)     1.69472      -0.86160
    17    O    2  S      Ryd( 3S)     0.00172       1.40827
    18    O    2  px     Val( 2p)     1.76864      -0.28475
    19    O    2  px     Ryd( 3p)     0.00234       1.10281
    20    O    2  py     Val( 2p)     1.72166      -0.29222
    21    O    2  py     Ryd( 3p)     0.00182       1.10010
    22    O    2  pz     Val( 2p)     1.33985      -0.24526
    23    O    2  pz     Ryd( 3p)     0.00042       1.02670
    24    O    2  dxy    Ryd( 3d)     0.00116       3.25893
    25    O    2  dxz    Ryd( 3d)     0.00083       2.73458
    26    O    2  dyz    Ryd( 3d)     0.00109       2.77236
    27    O    2  dx2y2  Ryd( 3d)     0.00155       2.94710
    28    O    2  dz2    Ryd( 3d)     0.00035       2.86668

    29    C    3  S      Cor( 1S)     1.99880     -10.06841
    30    C    3  S      Val( 2S)     0.89389      -0.12738
    31    C    3  S      Ryd( 3S)     0.00228       0.54154
    32    C    3  px     Val( 2p)     1.10917      -0.08674
    33    C    3  px     Ryd( 3p)     0.00582       1.06175
    34    C    3  py     Val( 2p)     1.10683      -0.06773
    35    C    3  py     Ryd( 3p)     0.00459       0.96514
    36    C    3  pz     Val( 2p)     1.05042      -0.11366
    37    C    3  pz     Ryd( 3p)     0.00092       0.62141
    38    C    3  dxy    Ryd( 3d)     0.00072       2.46382
    39    C    3  dxz    Ryd( 3d)     0.00030       1.87813
    40    C    3  dyz    Ryd( 3d)     0.00059       1.91392
    41    C    3  dx2y2  Ryd( 3d)     0.00090       2.41907
    42    C    3  dz2    Ryd( 3d)     0.00040       2.19229

    43    C    4  S      Cor( 1S)     1.99891     -10.06945
    44    C    4  S      Val( 2S)     0.93816      -0.13874
    45    C    4  S      Ryd( 3S)     0.00163       0.56773
    46    C    4  px     Val( 2p)     1.11766      -0.05211
    47    C    4  px     Ryd( 3p)     0.00630       0.83210
    48    C    4  py     Val( 2p)     1.15316      -0.05867
    49    C    4  py     Ryd( 3p)     0.00562       0.86468
    50    C    4  pz     Val( 2p)     0.93901      -0.11038
    51    C    4  pz     Ryd( 3p)     0.00066       0.55263
    52    C    4  dxy    Ryd( 3d)     0.00075       2.51210
    53    C    4  dxz    Ryd( 3d)     0.00056       1.92533
    54    C    4  dyz    Ryd( 3d)     0.00038       1.91489
    55    C    4  dx2y2  Ryd( 3d)     0.00070       2.44189
    56    C    4  dz2    Ryd( 3d)     0.00039       2.21861

    57    C    5  S      Cor( 1S)     1.99887     -10.06779
    58    C    5  S      Val( 2S)     0.93435      -0.14067
    59    C    5  S      Ryd( 3S)     0.00154       0.56518
    60    C    5  px     Val( 2p)     1.09529      -0.05260
    61    C    5  px     Ryd( 3p)     0.00415       0.75087
    62    C    5  py     Val( 2p)     1.16947      -0.06558
    63    C    5  py     Ryd( 3p)     0.00582       0.94882
    64    C    5  pz     Val( 2p)     1.00449      -0.11570
    65    C    5  pz     Ryd( 3p)     0.00065       0.55521
    66    C    5  dxy    Ryd( 3d)     0.00076       2.46571
    67    C    5  dxz    Ryd( 3d)     0.00050       1.92655
    68    C    5  dyz    Ryd( 3d)     0.00037       1.91150
    69    C    5  dx2y2  Ryd( 3d)     0.00070       2.47714
    70    C    5  dz2    Ryd( 3d)     0.00039       2.21454

    71    C    6  S      Cor( 1S)     1.99887     -10.08204
    72    C    6  S      Val( 2S)     0.87139      -0.13123
    73    C    6  S      Ryd( 3S)     0.00117       0.54225
    74    C    6  px     Val( 2p)     1.07600      -0.07403
    75    C    6  px     Ryd( 3p)     0.00538       1.08016
    76    C    6  py     Val( 2p)     1.09571      -0.06455
    77    C    6  py     Ryd( 3p)     0.00331       0.82491
    78    C    6  pz     Val( 2p)     0.95091      -0.11037
    79    C    6  pz     Ryd( 3p)     0.00146       0.61292
    80    C    6  dxy    Ryd( 3d)     0.00094       2.44516
    81    C    6  dxz    Ryd( 3d)     0.00072       1.89279
    82    C    6  dyz    Ryd( 3d)     0.00062       1.90721
    83    C    6  dx2y2  Ryd( 3d)     0.00086       2.38871
    84    C    6  dz2    Ryd( 3d)     0.00038       2.18028

    85    C    7  S      Cor( 1S)     1.99919     -10.08085
    86    C    7  S      Val( 2S)     1.08238      -0.24119
    87    C    7  S      Ryd( 3S)     0.00037       0.85158
    88    C    7  px     Val( 2p)     1.08728      -0.08046
    89    C    7  px     Ryd( 3p)     0.00120       0.47658
    90    C    7  py     Val( 2p)     1.23396      -0.09307
    91    C    7  py     Ryd( 3p)     0.00400       0.60182
    92    C    7  pz     Val( 2p)     1.22590      -0.09264
    93    C    7  pz     Ryd( 3p)     0.00079       0.55757
    94    C    7  dxy    Ryd( 3d)     0.00049       2.31432
    95    C    7  dxz    Ryd( 3d)     0.00040       2.10964
    96    C    7  dyz    Ryd( 3d)     0.00054       2.33787
    97    C    7  dx2y2  Ryd( 3d)     0.00058       2.26389
    98    C    7  dz2    Ryd( 3d)     0.00046       2.30351

    99    C    8  S      Cor( 1S)     1.99887     -10.06877
   100    C    8  S      Val( 2S)     0.93360      -0.14167
   101    C    8  S      Ryd( 3S)     0.00143       0.56073
   102    C    8  px     Val( 2p)     1.11295      -0.05878
   103    C    8  px     Ryd( 3p)     0.00443       0.79450
   104    C    8  py     Val( 2p)     1.14997      -0.06309
   105    C    8  py     Ryd( 3p)     0.00549       0.88495
   106    C    8  pz     Val( 2p)     1.01291      -0.11699
   107    C    8  pz     Ryd( 3p)     0.00093       0.54701
   108    C    8  dxy    Ryd( 3d)     0.00076       2.50501
   109    C    8  dxz    Ryd( 3d)     0.00045       1.91761
   110    C    8  dyz    Ryd( 3d)     0.00040       1.91752
   111    C    8  dx2y2  Ryd( 3d)     0.00071       2.43245
   112    C    8  dz2    Ryd( 3d)     0.00039       2.21529

   113    C    9  S      Cor( 1S)     1.99890     -10.07539
   114    C    9  S      Val( 2S)     0.93462      -0.14518
   115    C    9  S      Ryd( 3S)     0.00139       0.56637
   116    C    9  px     Val( 2p)     1.09506      -0.05660
   117    C    9  px     Ryd( 3p)     0.00424       0.73275
   118    C    9  py     Val( 2p)     1.17095      -0.06857
   119    C    9  py     Ryd( 3p)     0.00589       0.94703
   120    C    9  pz     Val( 2p)     0.96178      -0.11785
   121    C    9  pz     Ryd( 3p)     0.00076       0.54442
   122    C    9  dxy    Ryd( 3d)     0.00076       2.46598
   123    C    9  dxz    Ryd( 3d)     0.00059       1.91852
   124    C    9  dyz    Ryd( 3d)     0.00035       1.90800
   125    C    9  dx2y2  Ryd( 3d)     0.00067       2.47642
   126    C    9  dz2    Ryd( 3d)     0.00040       2.21144

   127    H   10  S      Val( 1S)     0.87368       0.01140
   128    H   10  S      Ryd( 2S)     0.00439       0.35129
   129    H   10  px     Ryd( 2p)     0.00020       1.88989
   130    H   10  py     Ryd( 2p)     0.00081       2.28438
   131    H   10  pz     Ryd( 2p)     0.00004       1.61695

   132    H   11  S      Val( 1S)     0.75537       0.08522
   133    H   11  S      Ryd( 2S)     0.00382       0.33717
   134    H   11  px     Ryd( 2p)     0.00040       2.14780
   135    H   11  py     Ryd( 2p)     0.00054       2.24109
   136    H   11  pz     Ryd( 2p)     0.00015       1.65943

   137    H   12  S      Val( 1S)     0.77370       0.06772
   138    H   12  S      Ryd( 2S)     0.00172       0.32620
   139    H   12  px     Ryd( 2p)     0.00020       2.04892
   140    H   12  py     Ryd( 2p)     0.00070       2.30505
   141    H   12  pz     Ryd( 2p)     0.00018       1.64987

   142    H   13  S      Val( 1S)     0.76623       0.05645
   143    H   13  S      Ryd( 2S)     0.00137       0.34511
   144    H   13  px     Ryd( 2p)     0.00021       1.77904
   145    H   13  py     Ryd( 2p)     0.00032       1.93431
   146    H   13  pz     Ryd( 2p)     0.00054       2.15053

   147    H   14  S      Val( 1S)     0.76623       0.05645
   148    H   14  S      Ryd( 2S)     0.00137       0.34511
   149    H   14  px     Ryd( 2p)     0.00021       1.77904
   150    H   14  py     Ryd( 2p)     0.00032       1.93431
   151    H   14  pz     Ryd( 2p)     0.00054       2.15053

   152    H   15  S      Val( 1S)     0.77526       0.05797
   153    H   15  S      Ryd( 2S)     0.00129       0.35294
   154    H   15  px     Ryd( 2p)     0.00025       1.88144
   155    H   15  py     Ryd( 2p)     0.00056       2.22712
   156    H   15  pz     Ryd( 2p)     0.00018       1.73761

   157    H   16  S      Val( 1S)     0.77351       0.06653
   158    H   16  S      Ryd( 2S)     0.00169       0.32810
   159    H   16  px     Ryd( 2p)     0.00033       2.12016
   160    H   16  py     Ryd( 2p)     0.00056       2.23784
   161    H   16  pz     Ryd( 2p)     0.00018       1.64634

   162    H   17  S      Val( 1S)     0.77237       0.06239
   163    H   17  S      Ryd( 2S)     0.00238       0.32472
   164    H   17  px     Ryd( 2p)     0.00020       2.05214
   165    H   17  py     Ryd( 2p)     0.00070       2.29883
   166    H   17  pz     Ryd( 2p)     0.00018       1.64194

 WARNING:  1 low occupancy (<1.9990e) core orbital  found on  C    3
           1 low occupancy (<1.9990e) core orbital  found on  C    4
           1 low occupancy (<1.9990e) core orbital  found on  C    5
           1 low occupancy (<1.9990e) core orbital  found on  C    6
           1 low occupancy (<1.9990e) core orbital  found on  C    8
           1 low occupancy (<1.9990e) core orbital  found on  C    9


 Summary of Natural Population Analysis:                  
                                                          
                                       Natural Population 
                Natural  -----------------------------------------------
    Atom  No    Charge         Core      Valence    Rydberg      Total
 -----------------------------------------------------------------------
      C    1    0.42062      1.99929     3.54145    0.03865     5.57938
      O    2   -0.53591      1.99975     6.52487    0.01130     8.53591
      C    3   -0.17563      1.99880     4.16032    0.01651     6.17563
      C    4   -0.16389      1.99891     4.14800    0.01698     6.16389
      C    5   -0.21734      1.99887     4.20360    0.01487     6.21734
      C    6   -0.00772      1.99887     3.99401    0.01484     6.00772
      C    7   -0.63755      1.99919     4.62953    0.00883     6.63755
      C    8   -0.22330      1.99887     4.20944    0.01499     6.22330
      C    9   -0.17636      1.99890     4.16242    0.01504     6.17636
      H   10    0.12088      0.00000     0.87368    0.00544     0.87912
      H   11    0.23971      0.00000     0.75537    0.00492     0.76029
      H   12    0.22350      0.00000     0.77370    0.00279     0.77650
      H   13    0.23132      0.00000     0.76623    0.00245     0.76868
      H   14    0.23132      0.00000     0.76623    0.00245     0.76868
      H   15    0.22246      0.00000     0.77526    0.00228     0.77754
      H   16    0.22373      0.00000     0.77351    0.00276     0.77627
      H   17    0.22416      0.00000     0.77237    0.00346     0.77584
 =======================================================================
   * Total *   -0.00000     17.99145    45.82998    0.17857    64.00000

                                 Natural Population      
 --------------------------------------------------------
   Core                      17.99145 ( 99.9525% of  18)
   Valence                   45.82998 ( 99.6304% of  46)
   Natural Minimal Basis     63.82143 ( 99.7210% of  64)
   Natural Rydberg Basis      0.17857 (  0.2790% of  64)
 --------------------------------------------------------

    Atom  No          Natural Electron Configuration
 ----------------------------------------------------------------------------
      C    1      [core]2S( 0.90)2p( 2.64)3S( 0.01)3p( 0.02)3d( 0.01)
      O    2      [core]2S( 1.69)2p( 4.83)
      C    3      [core]2S( 0.89)2p( 3.27)3p( 0.01)
      C    4      [core]2S( 0.94)2p( 3.21)3p( 0.01)
      C    5      [core]2S( 0.93)2p( 3.27)3p( 0.01)
      C    6      [core]2S( 0.87)2p( 3.12)3p( 0.01)
      C    7      [core]2S( 1.08)2p( 3.55)3p( 0.01)
      C    8      [core]2S( 0.93)2p( 3.28)3p( 0.01)
      C    9      [core]2S( 0.93)2p( 3.23)3p( 0.01)
      H   10            1S( 0.87)
      H   11            1S( 0.76)
      H   12            1S( 0.77)
      H   13            1S( 0.77)
      H   14            1S( 0.77)
      H   15            1S( 0.78)
      H   16            1S( 0.77)
      H   17            1S( 0.77)


 NATURAL BOND ORBITAL ANALYSIS:

                       Occupancies       Lewis Structure    Low   High
           Occ.    -------------------  -----------------   occ   occ
  Cycle   Thresh.   Lewis   Non-Lewis     CR  BD  3C  LP    (L)   (NL)   Dev
 =============================================================================
   1(1)    1.90    60.13128   3.86872      9  19   0   4     5      5    0.48
   2(2)    1.90    60.13128   3.86872      9  19   0   4     5      5    0.48
   3(1)    1.80    60.54182   3.45818      9  18   0   5     3      4    0.48
   4(2)    1.80    60.54182   3.45818      9  18   0   5     3      4    0.48
   5(1)    1.70    60.54182   3.45818      9  18   0   5     3      4    0.48
   6(2)    1.70    60.54182   3.45818      9  18   0   5     3      4    0.48
   7(1)    1.60    62.42271   1.57729      9  21   0   2     0      4    0.44
   8(2)    1.60    62.33578   1.66422      9  21   0   2     0      4    0.48
   9(3)    1.60    61.85125   2.14875      9  20   0   3     1      4    0.40
  10(4)    1.60    62.42271   1.57729      9  21   0   2     0      4    0.44
  11(5)    1.60    61.85125   2.14875      9  20   0   3     1      4    0.40
  12(6)    1.60    62.42271   1.57729      9  21   0   2     0      4    0.44
  13(7)    1.60    61.85125   2.14875      9  20   0   3     1      4    0.40
  14(8)    1.60    62.42271   1.57729      9  21   0   2     0      4    0.44
  15(9)    1.60    61.85125   2.14875      9  20   0   3     1      4    0.40
  16(1)    1.50    62.42271   1.57729      9  21   0   2     0      4    0.44
  17(2)    1.50    62.33578   1.66422      9  21   0   2     0      4    0.48
  18(3)    1.50    61.85125   2.14875      9  20   0   3     1      4    0.40
  19(4)    1.50    62.42271   1.57729      9  21   0   2     0      4    0.44
  20(5)    1.50    61.85125   2.14875      9  20   0   3     1      4    0.40
  21(6)    1.50    62.42271   1.57729      9  21   0   2     0      4    0.44
  22(7)    1.50    61.85125   2.14875      9  20   0   3     1      4    0.40
  23(8)    1.50    62.42271   1.57729      9  21   0   2     0      4    0.44
  24(9)    1.50    61.85125   2.14875      9  20   0   3     1      4    0.40
  25(1)    1.60    62.42271   1.57729      9  21   0   2     0      4    0.44
 -----------------------------------------------------------------------------

 Structure accepted: RESONANCE keyword permits strongly delocalized structure

 WARNING:  1 low occupancy (<1.9990e) core orbital  found on  C    3
           1 low occupancy (<1.9990e) core orbital  found on  C    4
           1 low occupancy (<1.9990e) core orbital  found on  C    5
           1 low occupancy (<1.9990e) core orbital  found on  C    6
           1 low occupancy (<1.9990e) core orbital  found on  C    8
           1 low occupancy (<1.9990e) core orbital  found on  C    9

 --------------------------------------------------------
   Core                     17.99147 ( 99.953% of  18)
   Valence Lewis            44.43124 ( 96.590% of  46)
  ==================       ============================
   Total Lewis              62.42271 ( 97.535% of  64)
  -----------------------------------------------------
   Valence non-Lewis         1.44578 (  2.259% of  64)
   Rydberg non-Lewis         0.13151 (  0.205% of  64)
  ==================       ============================
   Total non-Lewis           1.57729 (  2.465% of  64)
 --------------------------------------------------------


       (Occupancy)   Bond orbital/ Coefficients/ Hybrids
 ---------------------------------------------------------------------------------
     1. (1.99604) BD ( 1) C   1 - O   2  
                ( 33.48%)   0.5786* C   1 s( 31.09%)p 2.21( 68.65%)d 0.01(  0.25%)
                                            0.0000  0.5545 -0.0586 -0.5364 -0.0678
                                           -0.6266 -0.0398 -0.0000 -0.0000  0.0436
                                            0.0000  0.0000 -0.0081 -0.0239
                ( 66.52%)   0.8156* O   2 s( 44.01%)p 1.27( 55.91%)d 0.00(  0.09%)
                                           -0.0000  0.6628 -0.0276  0.4827  0.0133
                                            0.5706  0.0188  0.0000  0.0000  0.0261
                                            0.0000  0.0000 -0.0036 -0.0127
     2. (1.97874) BD ( 2) C   1 - O   2  
                ( 34.08%)   0.5838* C   1 s(  0.00%)p 1.00( 99.65%)d 0.00(  0.35%)
                                            0.0000 -0.0000 -0.0000 -0.0000  0.0000
                                            0.0000 -0.0000  0.9977 -0.0325  0.0000
                                           -0.0354 -0.0472  0.0000 -0.0000
                ( 65.92%)   0.8119* O   2 s(  0.00%)p 1.00( 99.85%)d 0.00(  0.15%)
                                           -0.0000  0.0000  0.0000 -0.0000 -0.0000
                                            0.0000  0.0000  0.9992  0.0092 -0.0000
                                            0.0253  0.0287 -0.0000  0.0000
     3. (1.97892) BD ( 1) C   1 - C   3  
                ( 46.77%)   0.6839* C   1 s( 38.51%)p 1.60( 61.44%)d 0.00(  0.06%)
                                            0.0004  0.6206  0.0020  0.7753 -0.0061
                                           -0.1148  0.0083  0.0000 -0.0000 -0.0049
                                            0.0000 -0.0000  0.0205 -0.0104
                ( 53.23%)   0.7296* C   3 s( 30.66%)p 2.26( 69.30%)d 0.00(  0.04%)
                                            0.0000  0.5537  0.0001 -0.8284  0.0043
                                            0.0815  0.0033 -0.0000 -0.0000 -0.0038
                                            0.0000 -0.0000  0.0164 -0.0109
     4. (1.98751) BD ( 1) C   1 - H  10  
                ( 57.91%)   0.7610* C   1 s( 30.38%)p 2.29( 69.57%)d 0.00(  0.05%)
                                           -0.0003  0.5504  0.0295 -0.3267 -0.0167
                                            0.7669 -0.0223 -0.0000 -0.0000 -0.0121
                                           -0.0000 -0.0000 -0.0174 -0.0076
                ( 42.09%)   0.6488* H  10 s( 99.91%)p 0.00(  0.09%)
                                            0.9994 -0.0136  0.0119 -0.0282  0.0000
     5. (1.96939) BD ( 1) C   3 - C   4  
                ( 50.98%)   0.7140* C   3 s( 34.53%)p 1.90( 65.44%)d 0.00(  0.04%)
                                           -0.0002  0.5876  0.0023  0.3195 -0.0174
                                           -0.7429 -0.0104  0.0000  0.0000 -0.0118
                                            0.0000 -0.0000 -0.0097 -0.0117
                ( 49.02%)   0.7001* C   4 s( 34.87%)p 1.87( 65.08%)d 0.00(  0.05%)
                                            0.0001  0.5905  0.0044 -0.3546 -0.0235
                                            0.7242 -0.0090 -0.0000  0.0000 -0.0123
                                            0.0000 -0.0000 -0.0126 -0.0125
     6. (1.97224) BD ( 1) C   3 - C   9  
                ( 50.75%)   0.7124* C   3 s( 34.74%)p 1.88( 65.22%)d 0.00(  0.04%)
                                           -0.0001  0.5894  0.0063  0.4593 -0.0154
                                            0.6639  0.0143  0.0000  0.0000  0.0148
                                            0.0000  0.0000 -0.0052 -0.0119
                ( 49.25%)   0.7018* C   9 s( 35.63%)p 1.81( 64.32%)d 0.00(  0.05%)
                                            0.0001  0.5969  0.0035 -0.4930 -0.0210
                                           -0.6321  0.0125 -0.0000  0.0000  0.0163
                                            0.0000  0.0000 -0.0059 -0.0124
     7. (1.64081) BD ( 2) C   3 - C   9  
                ( 53.48%)   0.7313* C   3 s(  0.00%)p 1.00( 99.98%)d 0.00(  0.02%)
                                           -0.0000 -0.0000 -0.0000 -0.0000  0.0000
                                            0.0000 -0.0000  0.9999 -0.0020 -0.0000
                                            0.0095  0.0106  0.0000  0.0000
                ( 46.52%)   0.6820* C   9 s(  0.00%)p 1.00( 99.96%)d 0.00(  0.04%)
                                            0.0000  0.0000  0.0000 -0.0000 -0.0000
                                           -0.0000 -0.0000  0.9998 -0.0024  0.0000
                                           -0.0036 -0.0207  0.0000 -0.0000
     8. (1.97641) BD ( 1) C   4 - C   5  
                ( 49.93%)   0.7066* C   4 s( 36.22%)p 1.76( 63.73%)d 0.00(  0.04%)
                                            0.0001  0.6017  0.0139  0.7904  0.0029
                                           -0.1040 -0.0412  0.0000 -0.0000 -0.0015
                                           -0.0000  0.0000  0.0177 -0.0116
                ( 50.07%)   0.7076* C   5 s( 36.15%)p 1.77( 63.81%)d 0.00(  0.04%)
                                            0.0000  0.6011  0.0125 -0.7960 -0.0119
                                            0.0530 -0.0389  0.0000  0.0000 -0.0048
                                           -0.0000  0.0000  0.0169 -0.0117
     9. (1.67213) BD ( 2) C   4 - C   5  
                ( 47.66%)   0.6904* C   4 s(  0.00%)p 1.00( 99.95%)d 0.00(  0.05%)
                                           -0.0000  0.0000 -0.0000 -0.0000 -0.0000
                                            0.0000  0.0000  0.9997 -0.0044  0.0000
                                            0.0214  0.0086  0.0000 -0.0000
                ( 52.34%)   0.7235* C   5 s(  0.00%)p 1.00( 99.96%)d 0.00(  0.04%)
                                           -0.0000 -0.0000 -0.0000  0.0000 -0.0000
                                            0.0000  0.0000  0.9998 -0.0072  0.0000
                                           -0.0167  0.0126  0.0000 -0.0000
    10. (1.97852) BD ( 1) C   4 - H  11  
                ( 62.30%)   0.7893* C   4 s( 28.82%)p 2.47( 71.15%)d 0.00(  0.03%)
                                            0.0003 -0.5367  0.0146  0.4977 -0.0076
                                            0.6809 -0.0045 -0.0000 -0.0000 -0.0140
                                           -0.0000 -0.0000  0.0037  0.0099
                ( 37.70%)   0.6140* H  11 s( 99.90%)p 0.00(  0.10%)
                                           -0.9995  0.0047 -0.0198 -0.0243 -0.0000
    11. (1.97131) BD ( 1) C   5 - C   6  
                ( 49.26%)   0.7018* C   5 s( 35.65%)p 1.80( 64.31%)d 0.00(  0.04%)
                                            0.0001  0.5970  0.0047  0.4933  0.0221
                                            0.6317 -0.0140 -0.0000 -0.0000  0.0162
                                           -0.0000 -0.0000 -0.0060 -0.0122
                ( 50.74%)   0.7123* C   6 s( 33.98%)p 1.94( 65.98%)d 0.00(  0.04%)
                                           -0.0001  0.5829  0.0008 -0.4667  0.0152
                                           -0.6644 -0.0170  0.0000 -0.0000  0.0163
                                           -0.0000 -0.0000 -0.0046 -0.0117
    12. (1.97994) BD ( 1) C   5 - H  12  
                ( 61.36%)   0.7833* C   5 s( 28.10%)p 2.56( 71.86%)d 0.00(  0.03%)
                                            0.0003 -0.5300  0.0139 -0.3486  0.0103
                                            0.7727 -0.0019 -0.0000 -0.0000  0.0111
                                           -0.0000 -0.0000  0.0097  0.0101
                ( 38.64%)   0.6216* H  12 s( 99.91%)p 0.00(  0.09%)
                                           -0.9995  0.0022  0.0118 -0.0278 -0.0000
    13. (1.98034) BD ( 1) C   6 - C   7  
                ( 51.04%)   0.7144* C   6 s( 31.44%)p 2.18( 68.52%)d 0.00(  0.04%)
                                           -0.0000  0.5607 -0.0003  0.8232 -0.0109
                                           -0.0866  0.0027 -0.0000 -0.0000 -0.0032
                                            0.0000 -0.0000  0.0152 -0.0114
                ( 48.96%)   0.6997* C   7 s( 30.31%)p 2.30( 69.65%)d 0.00(  0.05%)
                                            0.0005  0.5505  0.0039 -0.8291 -0.0024
                                            0.0953  0.0032  0.0000 -0.0000 -0.0041
                                           -0.0000  0.0000  0.0185 -0.0103
    14. (1.97180) BD ( 1) C   6 - C   8  
                ( 50.70%)   0.7120* C   6 s( 34.52%)p 1.90( 65.44%)d 0.00(  0.04%)
                                           -0.0001  0.5876  0.0010 -0.3220  0.0189
                                            0.7417  0.0144  0.0000 -0.0000 -0.0133
                                           -0.0000  0.0000 -0.0103 -0.0112
                ( 49.30%)   0.7022* C   8 s( 35.94%)p 1.78( 64.02%)d 0.00(  0.04%)
                                            0.0001  0.5995  0.0040  0.3562  0.0265
                                           -0.7159  0.0089 -0.0000 -0.0000 -0.0123
                                           -0.0000  0.0000 -0.0122 -0.0121
    15. (1.63665) BD ( 2) C   6 - C   8  
                ( 47.62%)   0.6901* C   6 s(  0.00%)p 1.00( 99.95%)d 0.00(  0.05%)
                                           -0.0000 -0.0000  0.0000  0.0000 -0.0000
                                            0.0000  0.0000  0.9998 -0.0006  0.0000
                                           -0.0170  0.0137 -0.0000  0.0000
                ( 52.38%)   0.7237* C   8 s(  0.00%)p 1.00( 99.96%)d 0.00(  0.04%)
                                            0.0000 -0.0000  0.0000  0.0000 -0.0000
                                           -0.0000 -0.0000  0.9998 -0.0058 -0.0000
                                           -0.0038 -0.0199  0.0000 -0.0000
    16. (1.97679) BD ( 1) C   7 - H  13  
                ( 61.46%)   0.7839* C   7 s( 22.97%)p 3.35( 77.00%)d 0.00(  0.04%)
                                           -0.0000  0.4792 -0.0014  0.2667  0.0145
                                           -0.4459  0.0054 -0.7069  0.0024 -0.0047
                                           -0.0064  0.0146 -0.0042  0.0097
                ( 38.54%)   0.6208* H  13 s( 99.92%)p 0.00(  0.08%)
                                            0.9996 -0.0013 -0.0100  0.0134  0.0232
    17. (1.97679) BD ( 1) C   7 - H  14  
                ( 61.46%)   0.7839* C   7 s( 22.97%)p 3.35( 77.00%)d 0.00(  0.04%)
                                           -0.0000  0.4792 -0.0014  0.2667  0.0145
                                           -0.4459  0.0054  0.7069 -0.0024 -0.0047
                                            0.0064 -0.0146 -0.0042  0.0097
                ( 38.54%)   0.6208* H  14 s( 99.92%)p 0.00(  0.08%)
                                            0.9996 -0.0013 -0.0100  0.0134 -0.0232
    18. (1.98971) BD ( 1) C   7 - H  15  
                ( 61.14%)   0.7819* C   7 s( 23.73%)p 3.21( 76.23%)d 0.00(  0.04%)
                                           -0.0000  0.4871  0.0003  0.4117  0.0124
                                            0.7698 -0.0124 -0.0000  0.0000  0.0139
                                           -0.0000 -0.0000 -0.0104 -0.0092
                ( 38.86%)   0.6234* H  15 s( 99.92%)p 0.00(  0.08%)
                                            0.9996 -0.0005 -0.0143 -0.0243  0.0000
    19. (1.97619) BD ( 1) C   8 - C   9  
                ( 49.90%)   0.7064* C   8 s( 35.72%)p 1.80( 64.23%)d 0.00(  0.05%)
                                            0.0000  0.5975  0.0131 -0.7933 -0.0055
                                            0.1060  0.0412  0.0000  0.0000 -0.0022
                                           -0.0000  0.0000  0.0176 -0.0118
                ( 50.10%)   0.7078* C   9 s( 36.11%)p 1.77( 63.84%)d 0.00(  0.04%)
                                            0.0001  0.6008  0.0122  0.7962  0.0109
                                           -0.0532  0.0388 -0.0000 -0.0000 -0.0049
                                           -0.0000  0.0000  0.0166 -0.0117
    20. (1.98022) BD ( 1) C   8 - H  16  
                ( 61.37%)   0.7834* C   8 s( 28.25%)p 2.54( 71.72%)d 0.00(  0.03%)
                                           -0.0004  0.5313 -0.0137  0.4920 -0.0093
                                            0.6892 -0.0009 -0.0000  0.0000  0.0141
                                            0.0000 -0.0000 -0.0050 -0.0100
                ( 38.63%)   0.6215* H  16 s( 99.91%)p 0.00(  0.09%)
                                            0.9995 -0.0022 -0.0175 -0.0246 -0.0000
    21. (1.97916) BD ( 1) C   9 - H  17  
                ( 61.44%)   0.7838* C   9 s( 28.16%)p 2.55( 71.81%)d 0.00(  0.03%)
                                           -0.0003  0.5305 -0.0130 -0.3485  0.0101
                                            0.7724 -0.0025 -0.0000  0.0000 -0.0114
                                           -0.0000 -0.0000 -0.0096 -0.0101
                ( 38.56%)   0.6210* H  17 s( 99.91%)p 0.00(  0.09%)
                                            0.9995 -0.0032  0.0120 -0.0279  0.0000
    22. (1.99929) CR ( 1) C   1           s(100.00%)p 0.00(  0.00%)
                                            1.0000 -0.0001  0.0000 -0.0004 -0.0000
                                            0.0003 -0.0000 -0.0000  0.0000 -0.0000
                                           -0.0000  0.0000 -0.0000  0.0000
    23. (1.99975) CR ( 1) O   2           s(100.00%)p 0.00(  0.00%)
                                            1.0000 -0.0003 -0.0000  0.0002 -0.0000
                                            0.0002  0.0000  0.0000 -0.0000  0.0000
                                            0.0000  0.0000  0.0000 -0.0000
    24. (1.99880) CR ( 1) C   3           s(100.00%)
                                            1.0000  0.0001  0.0000  0.0001 -0.0000
                                           -0.0001 -0.0000  0.0000  0.0000 -0.0000
                                            0.0000  0.0000 -0.0000 -0.0000
    25. (1.99891) CR ( 1) C   4           s(100.00%)p 0.00(  0.00%)
                                            1.0000  0.0001 -0.0000 -0.0002  0.0000
                                           -0.0003  0.0000  0.0000  0.0000  0.0000
                                            0.0000  0.0000 -0.0000 -0.0000
    26. (1.99887) CR ( 1) C   5           s(100.00%)p 0.00(  0.00%)
                                            1.0000  0.0001 -0.0000  0.0001 -0.0000
                                           -0.0003  0.0000  0.0000  0.0000 -0.0000
                                            0.0000  0.0000 -0.0000 -0.0000
    27. (1.99887) CR ( 1) C   6           s(100.00%)
                                            1.0000  0.0001  0.0000 -0.0000  0.0000
                                            0.0000 -0.0000  0.0000 -0.0000  0.0000
                                           -0.0000  0.0000 -0.0000 -0.0000
    28. (1.99919) CR ( 1) C   7           s(100.00%)p 0.00(  0.00%)
                                            1.0000 -0.0002 -0.0000  0.0004  0.0000
                                           -0.0000 -0.0000 -0.0000  0.0000  0.0000
                                            0.0000 -0.0000 -0.0000  0.0000
    29. (1.99887) CR ( 1) C   8           s(100.00%)p 0.00(  0.00%)
                                            1.0000  0.0001 -0.0000  0.0002 -0.0000
                                            0.0003 -0.0000 -0.0000  0.0000  0.0000
                                            0.0000  0.0000 -0.0000 -0.0000
    30. (1.99891) CR ( 1) C   9           s(100.00%)p 0.00(  0.00%)
                                            1.0000  0.0001 -0.0000 -0.0001  0.0000
                                            0.0003 -0.0000 -0.0000  0.0000 -0.0000
                                            0.0000  0.0000 -0.0000 -0.0000
    31. (1.98197) LP ( 1) O   2           s( 56.03%)p 0.78( 43.95%)d 0.00(  0.02%)
                                            0.0004  0.7484  0.0161 -0.4430  0.0007
                                           -0.4932  0.0006 -0.0000  0.0000 -0.0102
                                           -0.0000 -0.0000  0.0006  0.0081
    32. (1.87966) LP ( 2) O   2           s(  0.03%)p99.99( 99.89%)d 2.87(  0.08%)
                                           -0.0000  0.0148  0.0074  0.7546 -0.0128
                                           -0.6552  0.0096  0.0000 -0.0000  0.0036
                                            0.0000  0.0000  0.0278 -0.0008
    33. (0.01470) RY*( 1) C   1           s( 12.57%)p 6.89( 86.60%)d 0.07(  0.83%)
                                           -0.0000  0.0564  0.3500 -0.0573  0.5891
                                           -0.0421  0.7169 -0.0000  0.0000  0.0347
                                            0.0000  0.0000  0.0838  0.0066
    34. (0.00682) RY*( 2) C   1           s( 39.64%)p 0.12(  4.57%)d 1.41( 55.79%)
                                           -0.0000 -0.0005  0.6296  0.0092 -0.2029
                                           -0.0450 -0.0493  0.0000 -0.0000 -0.1735
                                           -0.0000 -0.0000 -0.7265  0.0048
    35. (0.00256) RY*( 3) C   1           s(  7.68%)p10.66( 81.91%)d 1.36( 10.41%)
                                           -0.0000  0.0212  0.2763 -0.0177  0.6202
                                           -0.0390 -0.6578 -0.0000  0.0000 -0.2689
                                            0.0000 -0.0000  0.1774  0.0182
    36. (0.00196) RY*( 4) C   1           s(  0.00%)p 1.00( 23.18%)d 3.31( 76.82%)
                                            0.0000 -0.0000 -0.0000 -0.0000 -0.0000
                                            0.0000  0.0000  0.0620  0.4774 -0.0000
                                            0.7838  0.3923 -0.0000  0.0000
    37. (0.00061) RY*( 5) C   1           s( 36.77%)p 0.56( 20.61%)d 1.16( 42.63%)
                                            0.0000 -0.0116  0.6063 -0.0142 -0.4535
                                           -0.0154 -0.0018 -0.0000 -0.0000  0.0167
                                            0.0000  0.0000  0.6494  0.0651
    38. (0.00010) RY*( 6) C   1           s(  0.00%)p 1.00( 74.33%)d 0.35( 25.67%)
    39. (0.00002) RY*( 7) C   1           s(  3.04%)p 2.18(  6.62%)d29.73( 90.34%)
    40. (0.00002) RY*( 8) C   1           s(  0.32%)p 0.10(  0.03%)d99.99( 99.65%)
    41. (0.00001) RY*( 9) C   1           s(  0.00%)p 1.00(  2.84%)d34.20( 97.16%)
    42. (0.00299) RY*( 1) O   2           s(  0.57%)p99.99( 96.77%)d 4.67(  2.66%)
                                            0.0000 -0.0005  0.0755 -0.0079 -0.7650
                                            0.0088  0.6184 -0.0000 -0.0000 -0.0325
                                           -0.0000 -0.0000 -0.1597 -0.0027
    43. (0.00040) RY*( 2) O   2           s(  0.00%)p 1.00( 96.09%)d 0.04(  3.91%)
                                            0.0000 -0.0000 -0.0000  0.0000 -0.0000
                                           -0.0000  0.0000 -0.0158  0.9801 -0.0000
                                            0.1816  0.0784 -0.0000  0.0000
    44. (0.00016) RY*( 3) O   2           s( 51.40%)p 0.91( 46.79%)d 0.04(  1.81%)
                                            0.0000  0.0155  0.7168  0.0212 -0.3685
                                            0.0267 -0.5753 -0.0000  0.0000 -0.0522
                                            0.0000 -0.0000 -0.1119 -0.0535
    45. (0.00004) RY*( 4) O   2           s( 34.65%)p 1.11( 38.37%)d 0.78( 26.98%)
    46. (0.00001) RY*( 5) O   2           s(  9.25%)p 1.70( 15.77%)d 8.10( 74.98%)
    47. (0.00000) RY*( 6) O   2           s(  0.00%)p 1.00(  3.38%)d28.57( 96.62%)
    48. (0.00000) RY*( 7) O   2           s(  0.00%)p 1.00(  0.68%)d99.99( 99.32%)
    49. (0.00000) RY*( 8) O   2           s(  2.61%)p 0.87(  2.27%)d36.47( 95.12%)
    50. (0.00000) RY*( 9) O   2           s(  1.45%)p 0.19(  0.27%)d67.65( 98.27%)
    51. (0.00652) RY*( 1) C   3           s(  7.68%)p11.59( 89.06%)d 0.42(  3.26%)
                                            0.0000  0.0109  0.2770  0.0161  0.8558
                                           -0.0090  0.3972  0.0000 -0.0000 -0.1107
                                            0.0000 -0.0000  0.1410 -0.0216
    52. (0.00405) RY*( 2) C   3           s(  1.53%)p61.54( 93.98%)d 2.94(  4.50%)
                                            0.0000  0.0085  0.1233  0.0091  0.3543
                                            0.0122 -0.9022 -0.0000 -0.0000  0.0691
                                            0.0000  0.0000  0.1985 -0.0279
    53. (0.00192) RY*( 3) C   3           s( 88.18%)p 0.07(  6.51%)d 0.06(  5.32%)
                                           -0.0000 -0.0096  0.9390 -0.0119 -0.2548
                                           -0.0027 -0.0040  0.0000 -0.0000  0.1233
                                           -0.0000  0.0000 -0.1927 -0.0289
    54. (0.00090) RY*( 4) C   3           s(  0.00%)p 1.00( 99.85%)d 0.00(  0.15%)
                                            0.0000 -0.0000  0.0000 -0.0000  0.0000
                                            0.0000 -0.0000  0.0017  0.9993 -0.0000
                                           -0.0109  0.0369  0.0000 -0.0000
    55. (0.00070) RY*( 5) C   3           s(  0.00%)p 1.00(  0.13%)d99.99( 99.87%)
                                           -0.0000 -0.0000  0.0000  0.0000 -0.0000
                                           -0.0000  0.0000 -0.0123 -0.0342 -0.0000
                                            0.1886  0.9814 -0.0000 -0.0000
    56. (0.00025) RY*( 6) C   3           s(  0.00%)p 1.00(  0.04%)d99.99( 99.96%)
                                           -0.0000 -0.0000  0.0000  0.0000 -0.0000
                                            0.0000 -0.0000 -0.0073  0.0177 -0.0000
                                            0.9819 -0.1882 -0.0000  0.0000
    57. (0.00022) RY*( 7) C   3           s(  0.22%)p 9.20(  2.04%)d99.99( 97.73%)
                                            0.0000 -0.0021  0.0471 -0.0009 -0.0196
                                            0.0210 -0.1401  0.0000 -0.0000 -0.9296
                                           -0.0000 -0.0000 -0.3223 -0.0961
    58. (0.00017) RY*( 8) C   3           s(  2.23%)p 3.74(  8.35%)d40.07( 89.42%)
                                            0.0000 -0.0063  0.1492  0.0139 -0.2756
                                            0.0001  0.0856  0.0000 -0.0000 -0.3083
                                           -0.0000  0.0000  0.8939 -0.0108
    59. (0.00003) RY*( 9) C   3           s(  0.23%)p 0.50(  0.11%)d99.99( 99.66%)
    60. (0.00689) RY*( 1) C   4           s(  2.01%)p46.66( 93.82%)d 2.08(  4.17%)
                                            0.0000 -0.0195  0.1405 -0.0127 -0.8629
                                           -0.0260 -0.4389  0.0000 -0.0000 -0.1856
                                            0.0000  0.0000  0.0837  0.0166
    61. (0.00378) RY*( 2) C   4           s(  2.78%)p34.06( 94.65%)d 0.92(  2.57%)
                                           -0.0000  0.0194  0.1656  0.0269 -0.4395
                                           -0.0041  0.8675 -0.0000 -0.0000  0.1417
                                           -0.0000 -0.0000  0.0678 -0.0317
    62. (0.00100) RY*( 3) C   4           s( 93.37%)p 0.05(  4.70%)d 0.02(  1.93%)
                                            0.0000 -0.0047  0.9662 -0.0191  0.2067
                                           -0.0094 -0.0616  0.0000  0.0000 -0.1060
                                           -0.0000  0.0000 -0.0388 -0.0813
    63. (0.00087) RY*( 4) C   4           s(  0.00%)p 1.00( 50.72%)d 0.97( 49.28%)
                                            0.0000  0.0000 -0.0000  0.0000 -0.0000
                                            0.0000  0.0000  0.0096  0.7121  0.0000
                                           -0.4997  0.4930 -0.0000  0.0000
    64. (0.00047) RY*( 5) C   4           s(  0.00%)p 1.00( 42.96%)d 1.33( 57.04%)
                                           -0.0000 -0.0000  0.0000  0.0000 -0.0000
                                           -0.0000  0.0000 -0.0108  0.6553  0.0000
                                            0.7250 -0.2115 -0.0000 -0.0000
    65. (0.00012) RY*( 6) C   4           s(  0.39%)p 4.53(  1.75%)d99.99( 97.87%)
                                           -0.0000 -0.0025  0.0621 -0.0219  0.0694
                                            0.0152 -0.1093 -0.0000  0.0000  0.3958
                                            0.0000  0.0000  0.9051  0.0524
    66. (0.00007) RY*( 7) C   4           s(  1.25%)p 3.31(  4.15%)d75.44( 94.60%)
    67. (0.00000) RY*( 8) C   4           s(  0.00%)p 1.00(  6.37%)d14.70( 93.63%)
    68. (0.00001) RY*( 9) C   4           s(  0.29%)p 3.41(  0.98%)d99.99( 98.74%)
    69. (0.00590) RY*( 1) C   5           s(  1.62%)p56.88( 92.26%)d 3.77(  6.11%)
                                           -0.0000 -0.0246  0.1250  0.0134  0.5640
                                           -0.0276 -0.7769  0.0000  0.0000  0.1761
                                           -0.0000 -0.0000  0.1720  0.0231
    70. (0.00274) RY*( 2) C   5           s(  6.81%)p13.30( 90.58%)d 0.38(  2.61%)
                                            0.0000  0.0159  0.2605 -0.0209  0.7531
                                           -0.0108  0.5814  0.0000  0.0000 -0.1219
                                            0.0000  0.0000  0.0995 -0.0370
    71. (0.00097) RY*( 3) C   5           s( 89.65%)p 0.09(  8.08%)d 0.03(  2.27%)
                                           -0.0000 -0.0054  0.9468  0.0158 -0.2817
                                           -0.0102 -0.0329  0.0000  0.0000  0.1228
                                            0.0000  0.0000 -0.0313 -0.0814
    72. (0.00072) RY*( 4) C   5           s(  0.00%)p 1.00( 57.41%)d 0.74( 42.59%)
                                           -0.0000  0.0000 -0.0000 -0.0000  0.0000
                                            0.0000  0.0000  0.0087  0.7576 -0.0000
                                            0.5084  0.4093 -0.0000  0.0000
    73. (0.00047) RY*( 5) C   5           s(  0.00%)p 1.00( 36.16%)d 1.77( 63.84%)
                                           -0.0000 -0.0000  0.0000  0.0000 -0.0000
                                           -0.0000  0.0000  0.0071 -0.6013  0.0000
                                            0.7876  0.1347  0.0000 -0.0000
    74. (0.00012) RY*( 6) C   5           s(  0.92%)p 4.01(  3.69%)d99.99( 95.39%)
                                           -0.0000 -0.0037  0.0959  0.0225 -0.1054
                                            0.0131 -0.1585 -0.0000 -0.0000 -0.8692
                                            0.0000 -0.0000  0.4404  0.0670
    75. (0.00005) RY*( 7) C   5           s(  0.75%)p 5.65(  4.26%)d99.99( 94.99%)
    76. (0.00001) RY*( 8) C   5           s(  0.00%)p 1.00(  6.48%)d14.44( 93.52%)
    77. (0.00001) RY*( 9) C   5           s(  0.34%)p 3.44(  1.15%)d99.99( 98.51%)
    78. (0.00558) RY*( 1) C   6           s(  7.55%)p11.38( 85.92%)d 0.86(  6.53%)
                                            0.0000  0.0117  0.2745 -0.0255 -0.9230
                                            0.0031  0.0811 -0.0000 -0.0000 -0.0496
                                           -0.0000  0.0000  0.2467 -0.0444
    79. (0.00304) RY*( 2) C   6           s(  0.32%)p99.99( 95.33%)d13.68(  4.35%)
                                           -0.0000 -0.0018  0.0564 -0.0025  0.1018
                                           -0.0172  0.9709 -0.0000 -0.0000  0.2049
                                           -0.0000 -0.0000  0.0379 -0.0117
    80. (0.00178) RY*( 3) C   6           s(  0.00%)p 1.00( 78.70%)d 0.27( 21.30%)
                                           -0.0000  0.0000 -0.0000 -0.0000 -0.0000
                                           -0.0000  0.0000  0.0101  0.8871 -0.0000
                                            0.4316 -0.1634  0.0000  0.0000
    81. (0.00086) RY*( 4) C   6           s( 83.82%)p 0.06(  5.14%)d 0.13( 11.04%)
                                            0.0000 -0.0053  0.9155  0.0112  0.1950
                                            0.0048 -0.1149  0.0000  0.0000  0.2313
                                            0.0000 -0.0000 -0.2199 -0.0924
    82. (0.00071) RY*( 5) C   6           s(  0.00%)p 1.00(  2.40%)d40.72( 97.60%)
                                            0.0000 -0.0000  0.0000  0.0000  0.0000
                                           -0.0000  0.0000 -0.0124  0.1543 -0.0000
                                            0.0566  0.9863 -0.0000 -0.0000
    83. (0.00037) RY*( 6) C   6           s(  2.96%)p 1.29(  3.80%)d31.55( 93.25%)
                                           -0.0000 -0.0001  0.1719  0.0002  0.0271
                                           -0.0248  0.1914  0.0000  0.0000 -0.9073
                                           -0.0000 -0.0000 -0.3289  0.0327
    84. (0.00022) RY*( 7) C   6           s(  0.00%)p 1.00( 18.95%)d 4.28( 81.05%)
                                           -0.0000  0.0000  0.0000  0.0000 -0.0000
                                           -0.0000  0.0000  0.0148 -0.4351 -0.0000
                                            0.9001  0.0166 -0.0000 -0.0000
    85. (0.00013) RY*( 8) C   6           s(  4.81%)p 2.00(  9.65%)d17.77( 85.54%)
                                           -0.0000 -0.0028  0.2194 -0.0102  0.3097
                                           -0.0015 -0.0216  0.0000 -0.0000 -0.2702
                                            0.0000 -0.0000  0.8809  0.0804
    86. (0.00002) RY*( 9) C   6           s(  0.60%)p 0.38(  0.23%)d99.99( 99.17%)
    87. (0.00405) RY*( 1) C   7           s(  0.00%)p 1.00( 95.14%)d 0.05(  4.85%)
                                           -0.0000  0.0031  0.0051 -0.0033 -0.1219
                                           -0.0173 -0.9676  0.0000  0.0000  0.2160
                                           -0.0000 -0.0000  0.0425 -0.0086
    88. (0.00113) RY*( 2) C   7           s(  0.00%)p 1.00( 69.75%)d 0.43( 30.25%)
                                           -0.0000  0.0000  0.0000  0.0000 -0.0000
                                           -0.0000  0.0000  0.0106  0.8351  0.0000
                                           -0.5317  0.1408 -0.0000 -0.0000
    89. (0.00076) RY*( 3) C   7           s( 42.38%)p 1.35( 57.00%)d 0.01(  0.62%)
                                            0.0000  0.0132  0.6509  0.0133 -0.7489
                                           -0.0035  0.0947 -0.0000 -0.0000 -0.0042
                                            0.0000 -0.0000 -0.0582 -0.0527
    90. (0.00008) RY*( 4) C   7           s( 42.82%)p 0.83( 35.65%)d 0.50( 21.53%)
    91. (0.00002) RY*( 5) C   7           s( 10.18%)p 0.64(  6.56%)d 8.18( 83.25%)
    92. (0.00001) RY*( 6) C   7           s(  0.00%)p 1.00( 28.85%)d 2.47( 71.15%)
    93. (0.00001) RY*( 7) C   7           s(  0.00%)p 1.00(  1.45%)d67.87( 98.55%)
    94. (0.00000) RY*( 8) C   7           s(  0.02%)p99.99(  4.87%)d99.99( 95.10%)
    95. (0.00000) RY*( 9) C   7           s(  4.62%)p 0.18(  0.84%)d20.46( 94.54%)
    96. (0.00574) RY*( 1) C   8           s(  0.59%)p99.99( 93.03%)d10.79(  6.38%)
                                            0.0000 -0.0262  0.0723  0.0194  0.6436
                                            0.0232  0.7177  0.0000  0.0000 -0.2382
                                           -0.0000  0.0000  0.0804  0.0243
    97. (0.00257) RY*( 2) C   8           s(  1.91%)p50.13( 95.68%)d 1.27(  2.41%)
                                            0.0000  0.0130  0.1375 -0.0214  0.7191
                                            0.0167 -0.6625  0.0000  0.0000  0.0342
                                           -0.0000  0.0000  0.1489 -0.0284
    98. (0.00100) RY*( 3) C   8           s( 95.36%)p 0.03(  2.90%)d 0.02(  1.74%)
                                            0.0000 -0.0042  0.9765  0.0182 -0.1678
                                            0.0081  0.0215  0.0000  0.0000 -0.0954
                                            0.0000 -0.0000  0.0109 -0.0905
    99. (0.00087) RY*( 4) C   8           s(  0.00%)p 1.00( 96.84%)d 0.03(  3.16%)
                                            0.0000  0.0000 -0.0000 -0.0000  0.0000
                                           -0.0000 -0.0000  0.0025  0.9841  0.0000
                                           -0.1017 -0.1459 -0.0000  0.0000
   100. (0.00057) RY*( 5) C   8           s(  0.00%)p 1.00(  0.01%)d99.99( 99.99%)
                                           -0.0000  0.0000 -0.0000 -0.0000  0.0000
                                           -0.0000  0.0000 -0.0088 -0.0052  0.0000
                                            0.8034 -0.5954  0.0000  0.0000
   101. (0.00012) RY*( 6) C   8           s(  0.12%)p20.42(  2.55%)d99.99( 97.32%)
                                           -0.0000 -0.0022  0.0353  0.0202 -0.0677
                                           -0.0168  0.1423 -0.0000 -0.0000  0.5412
                                           -0.0000 -0.0000  0.8218  0.0711
   102. (0.00004) RY*( 7) C   8           s(  1.87%)p 2.45(  4.56%)d50.16( 93.57%)
   103. (0.00002) RY*( 8) C   8           s(  0.00%)p 1.00(  3.19%)d30.31( 96.81%)
   104. (0.00001) RY*( 9) C   8           s(  0.25%)p 5.24(  1.30%)d99.99( 98.45%)
   105. (0.00602) RY*( 1) C   9           s(  0.70%)p99.99( 93.42%)d 8.42(  5.88%)
                                            0.0000 -0.0233  0.0802 -0.0138 -0.5729
                                            0.0261  0.7779 -0.0000 -0.0000  0.1776
                                            0.0000 -0.0000  0.1634  0.0233
   106. (0.00278) RY*( 2) C   9           s(  3.45%)p27.33( 94.27%)d 0.66(  2.28%)
                                            0.0000  0.0156  0.1851  0.0219 -0.7748
                                            0.0098 -0.5847 -0.0000 -0.0000 -0.1076
                                            0.0000  0.0000  0.1003 -0.0336
   107. (0.00096) RY*( 3) C   9           s( 94.31%)p 0.04(  4.12%)d 0.02(  1.57%)
                                            0.0000 -0.0048  0.9711 -0.0151  0.2002
                                            0.0106  0.0273 -0.0000  0.0000  0.0980
                                           -0.0000 -0.0000 -0.0038 -0.0783
   108. (0.00083) RY*( 4) C   9           s(  0.00%)p 1.00( 48.01%)d 1.08( 51.99%)
                                            0.0000 -0.0000  0.0000 -0.0000  0.0000
                                            0.0000  0.0000  0.0089 -0.6929  0.0000
                                            0.5936  0.4092  0.0000 -0.0000
   109. (0.00070) RY*( 5) C   9           s(  0.00%)p 1.00( 47.06%)d 1.12( 52.94%)
                                            0.0000 -0.0000  0.0000 -0.0000  0.0000
                                            0.0000  0.0000  0.0067  0.6860  0.0000
                                            0.7175  0.1204 -0.0000 -0.0000
   110. (0.00012) RY*( 6) C   9           s(  0.58%)p 4.94(  2.89%)d99.99( 96.53%)
                                           -0.0000 -0.0023  0.0764 -0.0219  0.0807
                                           -0.0130  0.1474 -0.0000  0.0000 -0.8598
                                           -0.0000 -0.0000  0.4624  0.1102
   111. (0.00004) RY*( 7) C   9           s(  0.80%)p 5.02(  4.04%)d99.99( 95.15%)
   112. (0.00001) RY*( 8) C   9           s(  0.00%)p 1.00(  4.97%)d19.13( 95.03%)
   113. (0.00001) RY*( 9) C   9           s(  0.25%)p 5.15(  1.28%)d99.99( 98.47%)
   114. (0.00456) RY*( 1) H  10           s( 99.93%)p 0.00(  0.07%)
                                            0.0128  0.9996 -0.0006 -0.0265 -0.0000
   115. (0.00007) RY*( 2) H  10           s(  0.01%)p99.99( 99.99%)
   116. (0.00007) RY*( 3) H  10           s(  0.15%)p99.99( 99.85%)
   117. (0.00004) RY*( 4) H  10           s(  0.00%)p 1.00(100.00%)
   118. (0.00386) RY*( 1) H  11           s( 99.63%)p 0.00(  0.37%)
                                            0.0061  0.9981 -0.0605 -0.0052 -0.0000
   119. (0.00015) RY*( 2) H  11           s(  0.00%)p 1.00(100.00%)
                                           -0.0000 -0.0000 -0.0000  0.0000  1.0000
   120. (0.00009) RY*( 3) H  11           s(  0.26%)p99.99( 99.74%)
   121. (0.00007) RY*( 4) H  11           s(  0.21%)p99.99( 99.79%)
   122. (0.00174) RY*( 1) H  12           s( 99.29%)p 0.01(  0.71%)
                                            0.0046  0.9964  0.0559 -0.0629  0.0000
   123. (0.00018) RY*( 2) H  12           s(  0.00%)p 1.00(100.00%)
                                           -0.0000 -0.0000  0.0000  0.0000  1.0000
   124. (0.00008) RY*( 3) H  12           s(  0.08%)p99.99( 99.92%)
   125. (0.00006) RY*( 4) H  12           s(  0.72%)p99.99( 99.28%)
   126. (0.00142) RY*( 1) H  13           s( 96.98%)p 0.03(  3.02%)
                                            0.0052  0.9848  0.1359 -0.0930 -0.0552
   127. (0.00022) RY*( 2) H  13           s(  0.11%)p99.99( 99.89%)
                                            0.0020  0.0326  0.1313  0.8445 -0.5182
   128. (0.00015) RY*( 3) H  13           s(  0.43%)p99.99( 99.57%)
                                            0.0067  0.0655 -0.8244 -0.1973 -0.5265
   129. (0.00003) RY*( 4) H  13           s(  2.56%)p38.11( 97.44%)
   130. (0.00142) RY*( 1) H  14           s( 96.98%)p 0.03(  3.02%)
                                            0.0052  0.9848  0.1359 -0.0930  0.0552
   131. (0.00022) RY*( 2) H  14           s(  0.11%)p99.99( 99.89%)
                                            0.0020  0.0326  0.1313  0.8445  0.5181
   132. (0.00015) RY*( 3) H  14           s(  0.43%)p99.99( 99.57%)
                                            0.0067  0.0655 -0.8244 -0.1973  0.5265
   133. (0.00003) RY*( 4) H  14           s(  2.56%)p38.11( 97.44%)
   134. (0.00132) RY*( 1) H  15           s( 97.71%)p 0.02(  2.29%)
                                            0.0045  0.9885  0.1192  0.0930  0.0000
   135. (0.00018) RY*( 2) H  15           s(  0.00%)p 1.00(100.00%)
                                           -0.0000 -0.0000 -0.0000  0.0000  1.0000
   136. (0.00013) RY*( 3) H  15           s(  0.03%)p99.99( 99.97%)
                                            0.0075  0.0160 -0.6946  0.7191 -0.0000
   137. (0.00003) RY*( 4) H  15           s(  2.33%)p41.86( 97.67%)
   138. (0.00171) RY*( 1) H  16           s( 99.24%)p 0.01(  0.76%)
                                            0.0047  0.9962  0.0657  0.0572  0.0000
   139. (0.00018) RY*( 2) H  16           s(  0.00%)p 1.00(100.00%)
                                           -0.0000 -0.0000  0.0000 -0.0000  1.0000
   140. (0.00007) RY*( 3) H  16           s(  0.39%)p99.99( 99.61%)
   141. (0.00007) RY*( 4) H  16           s(  0.46%)p99.99( 99.54%)
   142. (0.00240) RY*( 1) H  17           s( 99.49%)p 0.01(  0.51%)
                                            0.0052  0.9974 -0.0524  0.0487 -0.0000
   143. (0.00018) RY*( 2) H  17           s(  0.00%)p 1.00(100.00%)
                                           -0.0000  0.0000 -0.0000 -0.0000  1.0000
   144. (0.00009) RY*( 3) H  17           s(  0.07%)p99.99( 99.93%)
   145. (0.00006) RY*( 4) H  17           s(  0.53%)p99.99( 99.47%)
   146. (0.00380) BD*( 1) C   1 - O   2  
                ( 66.52%)   0.8156* C   1 s( 31.09%)p 2.21( 68.65%)d 0.01(  0.25%)
                                            0.0000  0.5545 -0.0586 -0.5364 -0.0678
                                           -0.6266 -0.0398 -0.0000 -0.0000  0.0436
                                            0.0000  0.0000 -0.0081 -0.0239
                ( 33.48%)  -0.5786* O   2 s( 44.01%)p 1.27( 55.91%)d 0.00(  0.09%)
                                           -0.0000  0.6628 -0.0276  0.4827  0.0133
                                            0.5706  0.0188  0.0000  0.0000  0.0261
                                            0.0000  0.0000 -0.0036 -0.0127
   147. (0.10998) BD*( 2) C   1 - O   2  
                ( 65.92%)   0.8119* C   1 s(  0.00%)p 1.00( 99.65%)d 0.00(  0.35%)
                                            0.0000 -0.0000 -0.0000 -0.0000  0.0000
                                            0.0000 -0.0000  0.9977 -0.0325  0.0000
                                           -0.0354 -0.0472  0.0000 -0.0000
                ( 34.08%)  -0.5838* O   2 s(  0.00%)p 1.00( 99.85%)d 0.00(  0.15%)
                                           -0.0000  0.0000  0.0000 -0.0000 -0.0000
                                            0.0000  0.0000  0.9992  0.0092 -0.0000
                                            0.0253  0.0287 -0.0000  0.0000
   148. (0.05939) BD*( 1) C   1 - C   3  
                ( 53.23%)   0.7296* C   1 s( 38.51%)p 1.60( 61.44%)d 0.00(  0.06%)
                                            0.0004  0.6206  0.0020  0.7753 -0.0061
                                           -0.1148  0.0083  0.0000 -0.0000 -0.0049
                                            0.0000 -0.0000  0.0205 -0.0104
                ( 46.77%)  -0.6839* C   3 s( 30.66%)p 2.26( 69.30%)d 0.00(  0.04%)
                                            0.0000  0.5537  0.0001 -0.8284  0.0043
                                            0.0815  0.0033 -0.0000 -0.0000 -0.0038
                                            0.0000 -0.0000  0.0164 -0.0109
   149. (0.06528) BD*( 1) C   1 - H  10  
                ( 42.09%)   0.6488* C   1 s( 30.38%)p 2.29( 69.57%)d 0.00(  0.05%)
                                            0.0003 -0.5504 -0.0295  0.3267  0.0167
                                           -0.7669  0.0223  0.0000  0.0000  0.0121
                                            0.0000  0.0000  0.0174  0.0076
                ( 57.91%)  -0.7610* H  10 s( 99.91%)p 0.00(  0.09%)
                                           -0.9994  0.0136 -0.0119  0.0282 -0.0000
   150. (0.02733) BD*( 1) C   3 - C   4  
                ( 49.02%)   0.7001* C   3 s( 34.53%)p 1.90( 65.44%)d 0.00(  0.04%)
                                            0.0002 -0.5876 -0.0023 -0.3195  0.0174
                                            0.7429  0.0104 -0.0000 -0.0000  0.0118
                                           -0.0000  0.0000  0.0097  0.0117
                ( 50.98%)  -0.7140* C   4 s( 34.87%)p 1.87( 65.08%)d 0.00(  0.05%)
                                           -0.0001 -0.5905 -0.0044  0.3546  0.0235
                                           -0.7242  0.0090  0.0000 -0.0000  0.0123
                                           -0.0000  0.0000  0.0126  0.0125
   151. (0.02491) BD*( 1) C   3 - C   9  
                ( 49.25%)   0.7018* C   3 s( 34.74%)p 1.88( 65.22%)d 0.00(  0.04%)
                                            0.0001 -0.5894 -0.0063 -0.4593  0.0154
                                           -0.6639 -0.0143 -0.0000 -0.0000 -0.0148
                                           -0.0000 -0.0000  0.0052  0.0119
                ( 50.75%)  -0.7124* C   9 s( 35.63%)p 1.81( 64.32%)d 0.00(  0.05%)
                                           -0.0001 -0.5969 -0.0035  0.4930  0.0210
                                            0.6321 -0.0125  0.0000 -0.0000 -0.0163
                                           -0.0000 -0.0000  0.0059  0.0124
   152. (0.37151) BD*( 2) C   3 - C   9  
                ( 46.52%)   0.6820* C   3 s(  0.00%)p 1.00( 99.98%)d 0.00(  0.02%)
                                            0.0000  0.0000  0.0000  0.0000 -0.0000
                                           -0.0000  0.0000 -0.9999  0.0020  0.0000
                                           -0.0095 -0.0106 -0.0000 -0.0000
                ( 53.48%)  -0.7313* C   9 s(  0.00%)p 1.00( 99.96%)d 0.00(  0.04%)
                                           -0.0000 -0.0000 -0.0000  0.0000  0.0000
                                            0.0000  0.0000 -0.9998  0.0024 -0.0000
                                            0.0036  0.0207 -0.0000  0.0000
   153. (0.01518) BD*( 1) C   4 - C   5  
                ( 50.07%)   0.7076* C   4 s( 36.22%)p 1.76( 63.73%)d 0.00(  0.04%)
                                            0.0001  0.6017  0.0139  0.7904  0.0029
                                           -0.1040 -0.0412  0.0000 -0.0000 -0.0015
                                           -0.0000  0.0000  0.0177 -0.0116
                ( 49.93%)  -0.7066* C   5 s( 36.15%)p 1.77( 63.81%)d 0.00(  0.04%)
                                            0.0000  0.6011  0.0125 -0.7960 -0.0119
                                            0.0530 -0.0389  0.0000  0.0000 -0.0048
                                           -0.0000  0.0000  0.0169 -0.0117
   154. (0.27194) BD*( 2) C   4 - C   5  
                ( 52.34%)   0.7235* C   4 s(  0.00%)p 1.00( 99.95%)d 0.00(  0.05%)
                                           -0.0000  0.0000 -0.0000 -0.0000 -0.0000
                                            0.0000  0.0000  0.9997 -0.0044  0.0000
                                            0.0214  0.0086  0.0000 -0.0000
                ( 47.66%)  -0.6904* C   5 s(  0.00%)p 1.00( 99.96%)d 0.00(  0.04%)
                                           -0.0000 -0.0000 -0.0000  0.0000 -0.0000
                                            0.0000  0.0000  0.9998 -0.0072  0.0000
                                           -0.0167  0.0126  0.0000 -0.0000
   155. (0.01645) BD*( 1) C   4 - H  11  
                ( 37.70%)   0.6140* C   4 s( 28.82%)p 2.47( 71.15%)d 0.00(  0.03%)
                                           -0.0003  0.5367 -0.0146 -0.4977  0.0076
                                           -0.6809  0.0045  0.0000  0.0000  0.0140
                                            0.0000  0.0000 -0.0037 -0.0099
                ( 62.30%)  -0.7893* H  11 s( 99.90%)p 0.00(  0.10%)
                                            0.9995 -0.0047  0.0198  0.0243  0.0000
   156. (0.02700) BD*( 1) C   5 - C   6  
                ( 50.74%)   0.7123* C   5 s( 35.65%)p 1.80( 64.31%)d 0.00(  0.04%)
                                            0.0001  0.5970  0.0047  0.4933  0.0221
                                            0.6317 -0.0140 -0.0000 -0.0000  0.0162
                                           -0.0000 -0.0000 -0.0060 -0.0122
                ( 49.26%)  -0.7018* C   6 s( 33.98%)p 1.94( 65.98%)d 0.00(  0.04%)
                                           -0.0001  0.5829  0.0008 -0.4667  0.0152
                                           -0.6644 -0.0170  0.0000 -0.0000  0.0163
                                           -0.0000 -0.0000 -0.0046 -0.0117
   157. (0.01517) BD*( 1) C   5 - H  12  
                ( 38.64%)   0.6216* C   5 s( 28.10%)p 2.56( 71.86%)d 0.00(  0.03%)
                                           -0.0003  0.5300 -0.0139  0.3486 -0.0103
                                           -0.7727  0.0019  0.0000  0.0000 -0.0111
                                            0.0000  0.0000 -0.0097 -0.0101
                ( 61.36%)  -0.7833* H  12 s( 99.91%)p 0.00(  0.09%)
                                            0.9995 -0.0022 -0.0118  0.0278  0.0000
   158. (0.01716) BD*( 1) C   6 - C   7  
                ( 48.96%)   0.6997* C   6 s( 31.44%)p 2.18( 68.52%)d 0.00(  0.04%)
                                            0.0000 -0.5607  0.0003 -0.8232  0.0109
                                            0.0866 -0.0027  0.0000  0.0000  0.0032
                                           -0.0000  0.0000 -0.0152  0.0114
                ( 51.04%)  -0.7144* C   7 s( 30.31%)p 2.30( 69.65%)d 0.00(  0.05%)
                                           -0.0005 -0.5505 -0.0039  0.8291  0.0024
                                           -0.0953 -0.0032 -0.0000  0.0000  0.0041
                                            0.0000 -0.0000 -0.0185  0.0103
   159. (0.02604) BD*( 1) C   6 - C   8  
                ( 49.30%)   0.7022* C   6 s( 34.52%)p 1.90( 65.44%)d 0.00(  0.04%)
                                            0.0001 -0.5876 -0.0010  0.3220 -0.0189
                                           -0.7417 -0.0144 -0.0000  0.0000  0.0133
                                            0.0000 -0.0000  0.0103  0.0112
                ( 50.70%)  -0.7120* C   8 s( 35.94%)p 1.78( 64.02%)d 0.00(  0.04%)
                                           -0.0001 -0.5995 -0.0040 -0.3562 -0.0265
                                            0.7159 -0.0089  0.0000  0.0000  0.0123
                                            0.0000 -0.0000  0.0122  0.0121
   160. (0.32758) BD*( 2) C   6 - C   8  
                ( 52.38%)   0.7237* C   6 s(  0.00%)p 1.00( 99.95%)d 0.00(  0.05%)
                                           -0.0000 -0.0000  0.0000  0.0000 -0.0000
                                            0.0000  0.0000  0.9998 -0.0006  0.0000
                                           -0.0170  0.0137 -0.0000  0.0000
                ( 47.62%)  -0.6901* C   8 s(  0.00%)p 1.00( 99.96%)d 0.00(  0.04%)
                                            0.0000 -0.0000  0.0000  0.0000 -0.0000
                                           -0.0000 -0.0000  0.9998 -0.0058 -0.0000
                                           -0.0038 -0.0199  0.0000 -0.0000
   161. (0.00801) BD*( 1) C   7 - H  13  
                ( 38.54%)   0.6208* C   7 s( 22.97%)p 3.35( 77.00%)d 0.00(  0.04%)
                                            0.0000 -0.4792  0.0014 -0.2667 -0.0145
                                            0.4459 -0.0054  0.7069 -0.0024  0.0047
                                            0.0064 -0.0146  0.0042 -0.0097
                ( 61.46%)  -0.7839* H  13 s( 99.92%)p 0.00(  0.08%)
                                           -0.9996  0.0013  0.0100 -0.0134 -0.0232
   162. (0.00801) BD*( 1) C   7 - H  14  
                ( 38.54%)   0.6208* C   7 s( 22.97%)p 3.35( 77.00%)d 0.00(  0.04%)
                                            0.0000 -0.4792  0.0014 -0.2667 -0.0145
                                            0.4459 -0.0054 -0.7069  0.0024  0.0047
                                           -0.0064  0.0146  0.0042 -0.0097
                ( 61.46%)  -0.7839* H  14 s( 99.92%)p 0.00(  0.08%)
                                           -0.9996  0.0013  0.0100 -0.0134  0.0232
   163. (0.00427) BD*( 1) C   7 - H  15  
                ( 38.86%)   0.6234* C   7 s( 23.73%)p 3.21( 76.23%)d 0.00(  0.04%)
                                            0.0000 -0.4871 -0.0003 -0.4117 -0.0124
                                           -0.7698  0.0124  0.0000 -0.0000 -0.0139
                                            0.0000  0.0000  0.0104  0.0092
                ( 61.14%)  -0.7819* H  15 s( 99.92%)p 0.00(  0.08%)
                                           -0.9996  0.0005  0.0143  0.0243 -0.0000
   164. (0.01552) BD*( 1) C   8 - C   9  
                ( 50.10%)   0.7078* C   8 s( 35.72%)p 1.80( 64.23%)d 0.00(  0.05%)
                                            0.0000  0.5975  0.0131 -0.7933 -0.0055
                                            0.1060  0.0412  0.0000  0.0000 -0.0022
                                           -0.0000  0.0000  0.0176 -0.0118
                ( 49.90%)  -0.7064* C   9 s( 36.11%)p 1.77( 63.84%)d 0.00(  0.04%)
                                            0.0001  0.6008  0.0122  0.7962  0.0109
                                           -0.0532  0.0388 -0.0000 -0.0000 -0.0049
                                           -0.0000  0.0000  0.0166 -0.0117
   165. (0.01507) BD*( 1) C   8 - H  16  
                ( 38.63%)   0.6215* C   8 s( 28.25%)p 2.54( 71.72%)d 0.00(  0.03%)
                                            0.0004 -0.5313  0.0137 -0.4920  0.0093
                                           -0.6892  0.0009  0.0000 -0.0000 -0.0141
                                           -0.0000  0.0000  0.0050  0.0100
                ( 61.37%)  -0.7834* H  16 s( 99.91%)p 0.00(  0.09%)
                                           -0.9995  0.0022  0.0175  0.0246  0.0000
   166. (0.01620) BD*( 1) C   9 - H  17  
                ( 38.56%)   0.6210* C   9 s( 28.16%)p 2.55( 71.81%)d 0.00(  0.03%)
                                            0.0003 -0.5305  0.0130  0.3485 -0.0101
                                           -0.7724  0.0025  0.0000 -0.0000  0.0114
                                            0.0000  0.0000  0.0096  0.0101
                ( 61.44%)  -0.7838* H  17 s( 99.91%)p 0.00(  0.09%)
                                           -0.9995  0.0032 -0.0120  0.0279 -0.0000


 NHO Directionality and "Bond Bending" (deviations from line of nuclear centers)

         [Thresholds for printing:  angular deviation  >  1.0 degree]
                                    hybrid p-character > 25.0%
                                    orbital occupancy  >  0.10e

                                Line of Centers        Hybrid 1              Hybrid 2
                                ---------------  -------------------   ------------------
                NBO               Theta   Phi    Theta   Phi    Dev    Theta   Phi    Dev
 ========================================================================================
     1. BD (   1) C   1 - O   2    90.0  229.4    90.0  227.8   1.6      --     --    --
     2. BD (   2) C   1 - O   2    90.0  229.4     0.0    0.0  90.0      0.0    0.0  90.0
     3. BD (   1) C   1 - C   3    90.0  354.3    90.0  352.1   2.1      --     --    --
     4. BD (   1) C   1 - H  10    90.0  108.5    90.0  114.8   6.3      --     --    --
     5. BD (   1) C   3 - C   4    90.0  294.6    90.0  291.9   2.7     90.0  117.9   3.3
     6. BD (   1) C   3 - C   9    90.0   53.9    90.0   56.8   2.9     90.0  230.3   3.6
     7. BD (   2) C   3 - C   9    90.0   53.9     0.0    0.0  90.0      0.0    0.0  90.0
     8. BD (   1) C   4 - C   5    90.0  354.5    90.0  349.6   4.9     90.0  179.0   4.5
     9. BD (   2) C   4 - C   5    90.0  354.5     0.0    0.0  90.0      0.0    0.0  90.0
    10. BD (   1) C   4 - H  11    90.0  232.9    90.0  234.1   1.2      --     --    --
    11. BD (   1) C   5 - C   6    90.0   53.5    90.0   50.2   3.3     90.0  236.5   3.0
    14. BD (   1) C   6 - C   8    90.0  115.0    90.0  111.8   3.1     90.0  298.4   3.4
    15. BD (   2) C   6 - C   8    90.0  115.0     0.0    0.0  90.0      0.0    0.0  90.0
    16. BD (   1) C   7 - H  13   143.4  300.7   143.4  302.6   1.1      --     --    --
    17. BD (   1) C   7 - H  14    36.6  300.7    36.6  302.6   1.1      --     --    --
    18. BD (   1) C   7 - H  15    90.0   62.0    90.0   60.8   1.2      --     --    --
    19. BD (   1) C   8 - C   9    90.0  174.2    90.0  169.6   4.7     90.0  359.0   4.7
    31. LP (   1) O   2             --     --     90.0  228.1   --       --     --    --
    32. LP (   2) O   2             --     --     90.0  319.0   --       --     --    --
   147. BD*(   2) C   1 - O   2    90.0  229.4     0.0    0.0  90.0      0.0    0.0  90.0
   152. BD*(   2) C   3 - C   9    90.0   53.9     0.0    0.0  90.0      0.0    0.0  90.0
   154. BD*(   2) C   4 - C   5    90.0  354.5     0.0    0.0  90.0      0.0    0.0  90.0
   160. BD*(   2) C   6 - C   8    90.0  115.0     0.0    0.0  90.0      0.0    0.0  90.0


 Second Order Perturbation Theory Analysis of Fock Matrix in NBO Basis

     Threshold for printing:   0.50 kcal/mol
                                                                              E(2)  E(j)-E(i) F(i,j)
         Donor NBO (i)                     Acceptor NBO (j)                 kcal/mol   a.u.    a.u. 
 ===================================================================================================

 within unit  1
   1. BD (   1) C   1 - O   2        / 33. RY*(   1) C   1                    1.55    1.64    0.045
   1. BD (   1) C   1 - O   2        / 52. RY*(   2) C   3                    1.23    2.14    0.046
   1. BD (   1) C   1 - O   2        /148. BD*(   1) C   1 - C   3            1.23    1.52    0.039
   1. BD (   1) C   1 - O   2        /151. BD*(   1) C   3 - C   9            1.52    1.63    0.045
   2. BD (   2) C   1 - O   2        /152. BD*(   2) C   3 - C   9            5.27    0.41    0.046
   3. BD (   1) C   1 - C   3        / 42. RY*(   1) O   2                    1.33    1.85    0.045
   3. BD (   1) C   1 - C   3        / 60. RY*(   1) C   4                    1.17    1.72    0.040
   3. BD (   1) C   1 - C   3        /105. RY*(   1) C   9                    1.23    1.79    0.042
   3. BD (   1) C   1 - C   3        /146. BD*(   1) C   1 - O   2            1.00    1.28    0.032
   3. BD (   1) C   1 - C   3        /150. BD*(   1) C   3 - C   4            2.64    1.22    0.051
   3. BD (   1) C   1 - C   3        /151. BD*(   1) C   3 - C   9            2.97    1.22    0.054
   3. BD (   1) C   1 - C   3        /153. BD*(   1) C   4 - C   5            2.48    1.24    0.050
   3. BD (   1) C   1 - C   3        /164. BD*(   1) C   8 - C   9            2.43    1.23    0.049
   4. BD (   1) C   1 - H  10        / 42. RY*(   1) O   2                    1.17    1.72    0.040
   4. BD (   1) C   1 - H  10        / 51. RY*(   1) C   3                    0.81    1.62    0.032
   4. BD (   1) C   1 - H  10        /150. BD*(   1) C   3 - C   4            4.23    1.08    0.061
   5. BD (   1) C   3 - C   4        / 33. RY*(   1) C   1                    1.15    1.25    0.034
   5. BD (   1) C   3 - C   4        / 69. RY*(   1) C   5                    0.63    1.81    0.030
   5. BD (   1) C   3 - C   4        / 70. RY*(   2) C   5                    1.71    1.41    0.044
   5. BD (   1) C   3 - C   4        /105. RY*(   1) C   9                    0.73    1.81    0.033
   5. BD (   1) C   3 - C   4        /148. BD*(   1) C   1 - C   3            2.50    1.13    0.048
   5. BD (   1) C   3 - C   4        /149. BD*(   1) C   1 - H  10            1.26    1.08    0.033
   5. BD (   1) C   3 - C   4        /151. BD*(   1) C   3 - C   9            4.64    1.24    0.068
   5. BD (   1) C   3 - C   4        /153. BD*(   1) C   4 - C   5            3.22    1.26    0.057
   5. BD (   1) C   3 - C   4        /155. BD*(   1) C   4 - H  11            1.32    1.15    0.035
   5. BD (   1) C   3 - C   4        /157. BD*(   1) C   5 - H  12            2.70    1.14    0.050
   5. BD (   1) C   3 - C   4        /166. BD*(   1) C   9 - H  17            2.59    1.13    0.048
   6. BD (   1) C   3 - C   9        / 35. RY*(   3) C   1                    0.76    1.59    0.031
   6. BD (   1) C   3 - C   9        / 60. RY*(   1) C   4                    0.97    1.75    0.037
   6. BD (   1) C   3 - C   9        / 96. RY*(   1) C   8                    0.80    1.83    0.034
   6. BD (   1) C   3 - C   9        / 97. RY*(   2) C   8                    1.60    1.39    0.042
   6. BD (   1) C   3 - C   9        /146. BD*(   1) C   1 - O   2            1.53    1.31    0.040
   6. BD (   1) C   3 - C   9        /148. BD*(   1) C   1 - C   3            2.14    1.14    0.045
   6. BD (   1) C   3 - C   9        /150. BD*(   1) C   3 - C   4            4.60    1.25    0.068
   6. BD (   1) C   3 - C   9        /155. BD*(   1) C   4 - H  11            2.32    1.16    0.046
   6. BD (   1) C   3 - C   9        /164. BD*(   1) C   8 - C   9            3.33    1.26    0.058
   6. BD (   1) C   3 - C   9        /165. BD*(   1) C   8 - H  16            2.56    1.14    0.048
   6. BD (   1) C   3 - C   9        /166. BD*(   1) C   9 - H  17            1.41    1.14    0.036
   7. BD (   2) C   3 - C   9        / 36. RY*(   4) C   1                    0.98    1.87    0.042
   7. BD (   2) C   3 - C   9        / 63. RY*(   4) C   4                    1.61    1.48    0.048
   7. BD (   2) C   3 - C   9        / 99. RY*(   4) C   8                    1.66    0.83    0.037
   7. BD (   2) C   3 - C   9        /147. BD*(   2) C   1 - O   2           20.52    0.27    0.072
   7. BD (   2) C   3 - C   9        /152. BD*(   2) C   3 - C   9            0.62    0.29    0.012
   7. BD (   2) C   3 - C   9        /154. BD*(   2) C   4 - C   5           20.10    0.29    0.070
   7. BD (   2) C   3 - C   9        /160. BD*(   2) C   6 - C   8           17.70    0.29    0.064
   8. BD (   1) C   4 - C   5        / 51. RY*(   1) C   3                    2.00    1.79    0.054
   8. BD (   1) C   4 - C   5        / 78. RY*(   1) C   6                    1.01    1.87    0.039
   8. BD (   1) C   4 - C   5        / 79. RY*(   2) C   6                    1.39    1.61    0.042
   8. BD (   1) C   4 - C   5        /148. BD*(   1) C   1 - C   3            3.33    1.15    0.056
   8. BD (   1) C   4 - C   5        /150. BD*(   1) C   3 - C   4            3.56    1.25    0.060
   8. BD (   1) C   4 - C   5        /155. BD*(   1) C   4 - H  11            1.56    1.16    0.038
   8. BD (   1) C   4 - C   5        /156. BD*(   1) C   5 - C   6            3.70    1.25    0.061
   8. BD (   1) C   4 - C   5        /157. BD*(   1) C   5 - H  12            1.48    1.15    0.037
   8. BD (   1) C   4 - C   5        /158. BD*(   1) C   6 - C   7            3.37    1.11    0.055
   9. BD (   2) C   4 - C   5        / 54. RY*(   4) C   3                    0.91    0.88    0.028
   9. BD (   2) C   4 - C   5        / 72. RY*(   4) C   5                    0.58    1.39    0.028
   9. BD (   2) C   4 - C   5        / 84. RY*(   7) C   6                    0.57    1.91    0.032
   9. BD (   2) C   4 - C   5        /152. BD*(   2) C   3 - C   9           18.40    0.29    0.066
   9. BD (   2) C   4 - C   5        /160. BD*(   2) C   6 - C   8           22.60    0.29    0.072
  10. BD (   1) C   4 - H  11        / 69. RY*(   1) C   5                    0.60    1.64    0.028
  10. BD (   1) C   4 - H  11        /150. BD*(   1) C   3 - C   4            1.00    1.07    0.029
  10. BD (   1) C   4 - H  11        /151. BD*(   1) C   3 - C   9            4.58    1.07    0.063
  10. BD (   1) C   4 - H  11        /153. BD*(   1) C   4 - C   5            1.06    1.09    0.030
  10. BD (   1) C   4 - H  11        /156. BD*(   1) C   5 - C   6            3.95    1.06    0.058
  11. BD (   1) C   5 - C   6        / 61. RY*(   2) C   4                    2.28    1.44    0.052
  11. BD (   1) C   5 - C   6        / 87. RY*(   1) C   7                    1.04    1.37    0.034
  11. BD (   1) C   5 - C   6        / 96. RY*(   1) C   8                    0.75    1.83    0.033
  11. BD (   1) C   5 - C   6        /153. BD*(   1) C   4 - C   5            3.46    1.27    0.059
  11. BD (   1) C   5 - C   6        /155. BD*(   1) C   4 - H  11            2.47    1.15    0.048
  11. BD (   1) C   5 - C   6        /157. BD*(   1) C   5 - H  12            1.32    1.14    0.035
  11. BD (   1) C   5 - C   6        /158. BD*(   1) C   6 - C   7            2.29    1.10    0.045
  11. BD (   1) C   5 - C   6        /159. BD*(   1) C   6 - C   8            3.82    1.25    0.062
  11. BD (   1) C   5 - C   6        /163. BD*(   1) C   7 - H  15            0.97    1.12    0.030
  11. BD (   1) C   5 - C   6        /165. BD*(   1) C   8 - H  16            2.64    1.14    0.049
  12. BD (   1) C   5 - H  12        / 60. RY*(   1) C   4                    0.59    1.57    0.027
  12. BD (   1) C   5 - H  12        / 78. RY*(   1) C   6                    0.88    1.69    0.035
  12. BD (   1) C   5 - H  12        /150. BD*(   1) C   3 - C   4            3.85    1.07    0.057
  12. BD (   1) C   5 - H  12        /153. BD*(   1) C   4 - C   5            1.00    1.10    0.030
  12. BD (   1) C   5 - H  12        /156. BD*(   1) C   5 - C   6            0.96    1.07    0.029
  12. BD (   1) C   5 - H  12        /159. BD*(   1) C   6 - C   8            4.19    1.08    0.060
  13. BD (   1) C   6 - C   7        / 69. RY*(   1) C   5                    1.24    1.76    0.042
  13. BD (   1) C   6 - C   7        / 96. RY*(   1) C   8                    1.07    1.78    0.039
  13. BD (   1) C   6 - C   7        /153. BD*(   1) C   4 - C   5            2.57    1.21    0.050
  13. BD (   1) C   6 - C   7        /156. BD*(   1) C   5 - C   6            2.57    1.18    0.049
  13. BD (   1) C   6 - C   7        /159. BD*(   1) C   6 - C   8            2.76    1.19    0.051
  13. BD (   1) C   6 - C   7        /161. BD*(   1) C   7 - H  13            0.56    1.06    0.022
  13. BD (   1) C   6 - C   7        /162. BD*(   1) C   7 - H  14            0.56    1.06    0.022
  13. BD (   1) C   6 - C   7        /163. BD*(   1) C   7 - H  15            0.58    1.07    0.022
  13. BD (   1) C   6 - C   7        /164. BD*(   1) C   8 - C   9            2.59    1.20    0.050
  14. BD (   1) C   6 - C   8        / 69. RY*(   1) C   5                    0.81    1.82    0.034
  14. BD (   1) C   6 - C   8        / 87. RY*(   1) C   7                    0.81    1.38    0.030
  14. BD (   1) C   6 - C   8        /105. RY*(   1) C   9                    0.62    1.82    0.030
  14. BD (   1) C   6 - C   8        /106. RY*(   2) C   9                    1.80    1.40    0.045
  14. BD (   1) C   6 - C   8        /156. BD*(   1) C   5 - C   6            3.88    1.24    0.062
  14. BD (   1) C   6 - C   8        /157. BD*(   1) C   5 - H  12            2.53    1.14    0.048
  14. BD (   1) C   6 - C   8        /158. BD*(   1) C   6 - C   7            2.43    1.10    0.046
  14. BD (   1) C   6 - C   8        /161. BD*(   1) C   7 - H  13            0.51    1.12    0.021
  14. BD (   1) C   6 - C   8        /162. BD*(   1) C   7 - H  14            0.51    1.12    0.021
  14. BD (   1) C   6 - C   8        /164. BD*(   1) C   8 - C   9            3.53    1.26    0.060
  14. BD (   1) C   6 - C   8        /165. BD*(   1) C   8 - H  16            1.46    1.14    0.037
  14. BD (   1) C   6 - C   8        /166. BD*(   1) C   9 - H  17            2.47    1.14    0.047
  15. BD (   2) C   6 - C   8        / 72. RY*(   4) C   5                    1.56    1.39    0.046
  15. BD (   2) C   6 - C   8        / 88. RY*(   2) C   7                    0.66    1.31    0.029
  15. BD (   2) C   6 - C   8        /109. RY*(   5) C   9                    1.70    1.52    0.050
  15. BD (   2) C   6 - C   8        /152. BD*(   2) C   3 - C   9           23.81    0.28    0.074
  15. BD (   2) C   6 - C   8        /154. BD*(   2) C   4 - C   5           16.65    0.29    0.064
  15. BD (   2) C   6 - C   8        /161. BD*(   1) C   7 - H  13            2.48    0.69    0.041
  15. BD (   2) C   6 - C   8        /162. BD*(   1) C   7 - H  14            2.48    0.69    0.041
  16. BD (   1) C   7 - H  13        / 80. RY*(   3) C   6                    0.87    1.38    0.031
  16. BD (   1) C   7 - H  13        /159. BD*(   1) C   6 - C   8            2.13    1.06    0.042
  16. BD (   1) C   7 - H  13        /160. BD*(   2) C   6 - C   8            3.63    0.53    0.042
  17. BD (   1) C   7 - H  14        / 80. RY*(   3) C   6                    0.87    1.38    0.031
  17. BD (   1) C   7 - H  14        /159. BD*(   1) C   6 - C   8            2.13    1.06    0.042
  17. BD (   1) C   7 - H  14        /160. BD*(   2) C   6 - C   8            3.63    0.53    0.042
  18. BD (   1) C   7 - H  15        /156. BD*(   1) C   5 - C   6            4.30    1.05    0.060
  19. BD (   1) C   8 - C   9        / 52. RY*(   2) C   3                    2.02    1.76    0.053
  19. BD (   1) C   8 - C   9        / 78. RY*(   1) C   6                    1.09    1.86    0.040
  19. BD (   1) C   8 - C   9        / 79. RY*(   2) C   6                    1.49    1.61    0.044
  19. BD (   1) C   8 - C   9        /148. BD*(   1) C   1 - C   3            3.47    1.14    0.057
  19. BD (   1) C   8 - C   9        /151. BD*(   1) C   3 - C   9            3.75    1.26    0.061
  19. BD (   1) C   8 - C   9        /158. BD*(   1) C   6 - C   7            3.55    1.11    0.056
  19. BD (   1) C   8 - C   9        /159. BD*(   1) C   6 - C   8            3.71    1.25    0.061
  19. BD (   1) C   8 - C   9        /165. BD*(   1) C   8 - H  16            1.43    1.15    0.036
  19. BD (   1) C   8 - C   9        /166. BD*(   1) C   9 - H  17            1.47    1.14    0.037
  20. BD (   1) C   8 - H  16        / 78. RY*(   1) C   6                    0.90    1.69    0.035
  20. BD (   1) C   8 - H  16        /105. RY*(   1) C   9                    0.63    1.64    0.029
  20. BD (   1) C   8 - H  16        /151. BD*(   1) C   3 - C   9            3.76    1.08    0.057
  20. BD (   1) C   8 - H  16        /156. BD*(   1) C   5 - C   6            4.22    1.07    0.060
  20. BD (   1) C   8 - H  16        /159. BD*(   1) C   6 - C   8            1.09    1.08    0.031
  20. BD (   1) C   8 - H  16        /164. BD*(   1) C   8 - C   9            0.94    1.09    0.029
  21. BD (   1) C   9 - H  17        / 51. RY*(   1) C   3                    0.83    1.61    0.033
  21. BD (   1) C   9 - H  17        / 96. RY*(   1) C   8                    0.66    1.67    0.030
  21. BD (   1) C   9 - H  17        /150. BD*(   1) C   3 - C   4            4.44    1.08    0.062
  21. BD (   1) C   9 - H  17        /151. BD*(   1) C   3 - C   9            0.99    1.08    0.029
  21. BD (   1) C   9 - H  17        /159. BD*(   1) C   6 - C   8            3.80    1.08    0.057
  21. BD (   1) C   9 - H  17        /164. BD*(   1) C   8 - C   9            0.92    1.09    0.028
  22. CR (   1) C   1                / 53. RY*(   3) C   3                    0.58   10.82    0.070
  22. CR (   1) C   1                /150. BD*(   1) C   3 - C   4            0.91   10.72    0.089
  22. CR (   1) C   1                /151. BD*(   1) C   3 - C   9            0.92   10.72    0.089
  23. CR (   1) O   2                / 33. RY*(   1) C   1                    6.03   19.45    0.307
  23. CR (   1) O   2                /148. BD*(   1) C   1 - C   3            0.55   19.34    0.093
  24. CR (   1) C   3                / 61. RY*(   2) C   4                    1.65   10.83    0.119
  24. CR (   1) C   3                /106. RY*(   2) C   9                    1.70   10.78    0.121
  24. CR (   1) C   3                /153. BD*(   1) C   4 - C   5            0.90   10.65    0.088
  24. CR (   1) C   3                /155. BD*(   1) C   4 - H  11            0.60   10.54    0.071
  24. CR (   1) C   3                /164. BD*(   1) C   8 - C   9            0.92   10.64    0.089
  24. CR (   1) C   3                /166. BD*(   1) C   9 - H  17            0.68   10.52    0.076
  25. CR (   1) C   4                / 52. RY*(   2) C   3                    1.71   11.14    0.123
  25. CR (   1) C   4                / 70. RY*(   2) C   5                    0.64   10.80    0.074
  25. CR (   1) C   4                / 71. RY*(   3) C   5                    1.09   10.70    0.096
  25. CR (   1) C   4                /118. RY*(   1) H  11                    0.76   10.42    0.079
  25. CR (   1) C   4                /148. BD*(   1) C   1 - C   3            0.96   10.52    0.091
  25. CR (   1) C   4                /151. BD*(   1) C   3 - C   9            1.16   10.63    0.100
  25. CR (   1) C   4                /156. BD*(   1) C   5 - C   6            1.09   10.62    0.097
  25. CR (   1) C   4                /157. BD*(   1) C   5 - H  12            0.71   10.53    0.078
  26. CR (   1) C   5                / 60. RY*(   1) C   4                    0.56   11.13    0.071
  26. CR (   1) C   5                / 61. RY*(   2) C   4                    0.53   10.83    0.067
  26. CR (   1) C   5                / 62. RY*(   3) C   4                    0.98   10.69    0.091
  26. CR (   1) C   5                / 78. RY*(   1) C   6                    0.57   11.24    0.071
  26. CR (   1) C   5                / 79. RY*(   2) C   6                    1.42   10.99    0.112
  26. CR (   1) C   5                / 81. RY*(   4) C   6                    0.54   10.83    0.068
  26. CR (   1) C   5                /122. RY*(   1) H  12                    0.66   10.43    0.074
  26. CR (   1) C   5                /150. BD*(   1) C   3 - C   4            1.03   10.63    0.094
  26. CR (   1) C   5                /155. BD*(   1) C   4 - H  11            0.73   10.54    0.079
  26. CR (   1) C   5                /158. BD*(   1) C   6 - C   7            1.05   10.48    0.094
  26. CR (   1) C   5                /159. BD*(   1) C   6 - C   8            1.05   10.63    0.095
  27. CR (   1) C   6                / 70. RY*(   2) C   5                    1.70   10.81    0.121
  27. CR (   1) C   6                / 89. RY*(   3) C   7                    1.20   10.71    0.101
  27. CR (   1) C   6                / 97. RY*(   2) C   8                    1.61   10.79    0.118
  27. CR (   1) C   6                /153. BD*(   1) C   4 - C   5            0.92   10.67    0.089
  27. CR (   1) C   6                /157. BD*(   1) C   5 - H  12            0.63   10.54    0.073
  27. CR (   1) C   6                /164. BD*(   1) C   8 - C   9            0.95   10.65    0.090
  27. CR (   1) C   6                /165. BD*(   1) C   8 - H  16            0.66   10.54    0.075
  28. CR (   1) C   7                / 78. RY*(   1) C   6                    0.62   11.25    0.074
  28. CR (   1) C   7                /126. RY*(   1) H  13                    0.66   10.51    0.075
  28. CR (   1) C   7                /130. RY*(   1) H  14                    0.66   10.51    0.075
  28. CR (   1) C   7                /134. RY*(   1) H  15                    0.66   10.51    0.074
  28. CR (   1) C   7                /156. BD*(   1) C   5 - C   6            0.85   10.63    0.085
  28. CR (   1) C   7                /159. BD*(   1) C   6 - C   8            0.89   10.64    0.087
  29. CR (   1) C   8                / 78. RY*(   1) C   6                    0.52   11.24    0.069
  29. CR (   1) C   8                / 79. RY*(   2) C   6                    1.67   10.99    0.121
  29. CR (   1) C   8                /106. RY*(   2) C   9                    0.76   10.78    0.081
  29. CR (   1) C   8                /107. RY*(   3) C   9                    0.92   10.67    0.088
  29. CR (   1) C   8                /138. RY*(   1) H  16                    0.68   10.43    0.075
  29. CR (   1) C   8                /151. BD*(   1) C   3 - C   9            1.05   10.63    0.095
  29. CR (   1) C   8                /156. BD*(   1) C   5 - C   6            1.07   10.62    0.096
  29. CR (   1) C   8                /158. BD*(   1) C   6 - C   7            1.10   10.49    0.096
  29. CR (   1) C   8                /166. BD*(   1) C   9 - H  17            0.72   10.52    0.078
  30. CR (   1) C   9                / 51. RY*(   1) C   3                    1.41   11.17    0.112
  30. CR (   1) C   9                / 97. RY*(   2) C   8                    0.97   10.78    0.092
  30. CR (   1) C   9                / 98. RY*(   3) C   8                    0.89   10.68    0.087
  30. CR (   1) C   9                /142. RY*(   1) H  17                    0.70   10.42    0.076
  30. CR (   1) C   9                /148. BD*(   1) C   1 - C   3            0.99   10.53    0.093
  30. CR (   1) C   9                /150. BD*(   1) C   3 - C   4            1.14   10.63    0.099
  30. CR (   1) C   9                /159. BD*(   1) C   6 - C   8            1.05   10.64    0.095
  30. CR (   1) C   9                /165. BD*(   1) C   8 - H  16            0.71   10.53    0.077
  31. LP (   1) O   2                / 33. RY*(   1) C   1                   10.94    1.23    0.104
  31. LP (   1) O   2                /148. BD*(   1) C   1 - C   3            1.75    1.11    0.040
  31. LP (   1) O   2                /149. BD*(   1) C   1 - H  10            0.92    1.06    0.028
  32. LP (   2) O   2                / 34. RY*(   2) C   1                    3.35    1.90    0.073
  32. LP (   2) O   2                / 37. RY*(   5) C   1                    1.63    1.58    0.047
  32. LP (   2) O   2                / 49. RY*(   8) O   2                    0.62    3.16    0.041
  32. LP (   2) O   2                /148. BD*(   1) C   1 - C   3           17.43    0.72    0.101
  32. LP (   2) O   2                /149. BD*(   1) C   1 - H  10           22.88    0.66    0.112
 147. BD*(   2) C   1 - O   2        / 38. RY*(   6) C   1                    1.48    0.83    0.134
 147. BD*(   2) C   1 - O   2        / 43. RY*(   2) O   2                    0.76    1.06    0.108
 147. BD*(   2) C   1 - O   2        /152. BD*(   2) C   3 - C   9          126.29    0.01    0.071
 152. BD*(   2) C   3 - C   9        / 54. RY*(   4) C   3                    1.97    0.60    0.071
 152. BD*(   2) C   3 - C   9        / 63. RY*(   4) C   4                    0.54    1.20    0.053
 152. BD*(   2) C   3 - C   9        / 99. RY*(   4) C   8                    0.55    0.55    0.036
 152. BD*(   2) C   3 - C   9        /108. RY*(   4) C   9                    1.99    1.23    0.102
 154. BD*(   2) C   4 - C   5        / 64. RY*(   5) C   4                    1.54    1.29    0.108
 154. BD*(   2) C   4 - C   5        / 73. RY*(   5) C   5                    1.28    1.39    0.102
 160. BD*(   2) C   6 - C   8        / 72. RY*(   4) C   5                    0.58    1.10    0.056
 160. BD*(   2) C   6 - C   8        / 84. RY*(   7) C   6                    0.55    1.62    0.066
 160. BD*(   2) C   6 - C   8        / 99. RY*(   4) C   8                    3.15    0.55    0.091
 160. BD*(   2) C   6 - C   8        /161. BD*(   1) C   7 - H  13            1.03    0.40    0.044
 160. BD*(   2) C   6 - C   8        /162. BD*(   1) C   7 - H  14            1.03    0.40    0.044


 Natural Bond Orbitals (Summary):

                                                            Principal Delocalizations
           NBO                        Occupancy    Energy   (geminal,vicinal,remote)
 ====================================================================================
 Molecular unit  1  (C8H8O)
     1. BD (   1) C   1 - O   2          1.99604    -1.06811  33(g),151(v),148(g),52(v)
     2. BD (   2) C   1 - O   2          1.97874    -0.37972  152(v)
     3. BD (   1) C   1 - C   3          1.97892    -0.65954  151(g),150(g),153(v),164(v)
                                                    42(v),105(v),60(v),146(g)
     4. BD (   1) C   1 - H  10          1.98751    -0.52398  150(v),42(v),51(v)
     5. BD (   1) C   3 - C   4          1.96939    -0.68011  151(g),153(g),157(v),166(v)
                                                    148(g),70(v),155(g),149(v)
                                                    33(v),105(v),69(v)
     6. BD (   1) C   3 - C   9          1.97224    -0.68906  150(g),164(g),165(v),155(v)
                                                    148(g),97(v),146(v),166(g)
                                                    60(v),96(v),35(v)
     7. BD (   2) C   3 - C   9          1.64081    -0.25841  147(v),154(v),160(v),99(v)
                                                    63(v),36(v),152(g)
     8. BD (   1) C   4 - C   5          1.97641    -0.69261  156(g),150(g),148(v),158(v)
                                                    51(v),155(g),157(g),79(v)
                                                    78(v)
     9. BD (   2) C   4 - C   5          1.67213    -0.25894  160(v),152(v),54(v),72(g)
                                                    84(v)
    10. BD (   1) C   4 - H  11          1.97852    -0.50900  151(v),156(v),153(g),150(g)
                                                    69(v)
    11. BD (   1) C   5 - C   6          1.97131    -0.68239  159(g),153(g),165(v),155(v)
                                                    61(v),158(g),157(g),87(v)
                                                    163(v),96(v)
    12. BD (   1) C   5 - H  12          1.97994    -0.51288  159(v),150(v),153(g),156(g)
                                                    78(v),60(v)
    13. BD (   1) C   6 - C   7          1.98034    -0.62949  159(g),164(v),156(g),153(v)
                                                    69(v),96(v),163(g),161(g)
                                                    162(g)
    14. BD (   1) C   6 - C   8          1.97180    -0.68746  156(g),164(g),157(v),166(v)
                                                    158(g),106(v),165(g),69(v)
                                                    87(v),105(v),161(v),162(v)
    15. BD (   2) C   6 - C   8          1.63665    -0.25679  152(v),154(v),161(v),162(v)
                                                    109(v),72(v),88(v)
    16. BD (   1) C   7 - H  13          1.97679    -0.49829  160(v),159(v),80(v)
    17. BD (   1) C   7 - H  14          1.97679    -0.49829  160(v),159(v),80(v)
    18. BD (   1) C   7 - H  15          1.98971    -0.50181  156(v)
    19. BD (   1) C   8 - C   9          1.97619    -0.69153  151(g),159(g),158(v),148(v)
                                                    52(v),79(v),166(g),165(g)
                                                    78(v)
    20. BD (   1) C   8 - H  16          1.98022    -0.51480  156(v),151(v),159(g),164(g)
                                                    78(v),105(v)
    21. BD (   1) C   9 - H  17          1.97916    -0.51960  150(v),159(v),151(g),164(g)
                                                    51(v),96(v)
    22. CR (   1) C   1                  1.99929   -10.15939  151(v),150(v),53(v)
    23. CR (   1) O   2                  1.99975   -18.88372  33(v),148(v)
    24. CR (   1) C   3                  1.99880   -10.06857  106(v),61(v),164(v),153(v)
                                                    166(v),155(v),151(g)
    25. CR (   1) C   4                  1.99891   -10.06959  52(v),151(v),156(v),71(v)
                                                    148(v),118(v),157(v),70(v)
    26. CR (   1) C   5                  1.99887   -10.06797  79(v),159(v),158(v),150(v)
                                                    62(v),155(v),122(v),78(v)
                                                    60(v),81(v),61(v)
    27. CR (   1) C   6                  1.99887   -10.08218  70(v),97(v),89(v),164(v)
                                                    153(v),165(v),157(v)
    28. CR (   1) C   7                  1.99919   -10.08057  159(v),156(v),126(v),130(v)
                                                    134(v),78(v)
    29. CR (   1) C   8                  1.99887   -10.06898  79(v),158(v),156(v),151(v)
                                                    107(v),106(v),166(v),138(v)
                                                    78(v)
    30. CR (   1) C   9                  1.99891   -10.07554  51(v),150(v),159(v),148(v)
                                                    97(v),98(v),165(v),142(v)
    31. LP (   1) O   2                  1.98197    -0.66059  33(v),148(v),149(v)
    32. LP (   2) O   2                  1.87966    -0.26351  149(v),148(v),34(v),37(v)
                                                    49(g)
    33. RY*(   1) C   1                  0.01470     0.56791   
    34. RY*(   2) C   1                  0.00682     1.63518   
    35. RY*(   3) C   1                  0.00256     0.90585   
    36. RY*(   4) C   1                  0.00196     1.60766   
    37. RY*(   5) C   1                  0.00061     1.31757   
    38. RY*(   6) C   1                  0.00010     0.85047   
    39. RY*(   7) C   1                  0.00002     2.25054   
    40. RY*(   8) C   1                  0.00002     2.13809   
    41. RY*(   9) C   1                  0.00001     1.82182   
    42. RY*(   1) O   2                  0.00299     1.19389   
    43. RY*(   2) O   2                  0.00040     1.07925   
    44. RY*(   3) O   2                  0.00016     1.38186   
    45. RY*(   4) O   2                  0.00004     1.72040   
    46. RY*(   5) O   2                  0.00001     2.69405   
    47. RY*(   6) O   2                  0.00000     2.68825   
    48. RY*(   7) O   2                  0.00000     2.76485   
    49. RY*(   8) O   2                  0.00000     2.89371   
    50. RY*(   9) O   2                  0.00000     2.79205   
    51. RY*(   1) C   3                  0.00652     1.09252   
    52. RY*(   2) C   3                  0.00405     1.06925   
    53. RY*(   3) C   3                  0.00192     0.66521   
    54. RY*(   4) C   3                  0.00090     0.62350   
    55. RY*(   5) C   3                  0.00070     1.91266   
    56. RY*(   6) C   3                  0.00025     1.87712   
    57. RY*(   7) C   3                  0.00022     2.40394   
    58. RY*(   8) C   3                  0.00017     2.20938   
    59. RY*(   9) C   3                  0.00003     2.19364   
    60. RY*(   1) C   4                  0.00689     1.05942   
    61. RY*(   2) C   4                  0.00378     0.76011   
    62. RY*(   3) C   4                  0.00100     0.62138   
    63. RY*(   4) C   4                  0.00087     1.22481   
    64. RY*(   5) C   4                  0.00047     1.32378   
    65. RY*(   6) C   4                  0.00012     2.38400   
    66. RY*(   7) C   4                  0.00007     2.37676   
    67. RY*(   8) C   4                  0.00000     1.84379   
    68. RY*(   9) C   4                  0.00001     2.22087   
    69. RY*(   1) C   5                  0.00590     1.13148   
    70. RY*(   2) C   5                  0.00274     0.72559   
    71. RY*(   3) C   5                  0.00097     0.63007   
    72. RY*(   4) C   5                  0.00072     1.12881   
    73. RY*(   5) C   5                  0.00047     1.42352   
    74. RY*(   6) C   5                  0.00012     2.33194   
    75. RY*(   7) C   5                  0.00005     2.37548   
    76. RY*(   8) C   5                  0.00001     1.84099   
    77. RY*(   9) C   5                  0.00001     2.21320   
    78. RY*(   1) C   6                  0.00558     1.17270   
    79. RY*(   2) C   6                  0.00304     0.91820   
    80. RY*(   3) C   6                  0.00178     0.88670   
    81. RY*(   4) C   6                  0.00086     0.76214   
    82. RY*(   5) C   6                  0.00071     1.87571   
    83. RY*(   6) C   6                  0.00037     2.30229   
    84. RY*(   7) C   6                  0.00022     1.64970   
    85. RY*(   8) C   6                  0.00013     2.12400   
    86. RY*(   9) C   6                  0.00002     2.17367   
    87. RY*(   1) C   7                  0.00405     0.69050   
    88. RY*(   2) C   7                  0.00113     1.05672   
    89. RY*(   3) C   7                  0.00076     0.62832   
    90. RY*(   4) C   7                  0.00008     1.01291   
    91. RY*(   5) C   7                  0.00002     2.05623   
    92. RY*(   6) C   7                  0.00001     1.67478   
    93. RY*(   7) C   7                  0.00001     2.26939   
    94. RY*(   8) C   7                  0.00000     2.21687   
    95. RY*(   9) C   7                  0.00000     2.19605   
    96. RY*(   1) C   8                  0.00574     1.14572   
    97. RY*(   2) C   8                  0.00257     0.70401   
    98. RY*(   3) C   8                  0.00100     0.59984   
    99. RY*(   4) C   8                  0.00087     0.57583   
   100. RY*(   5) C   8                  0.00057     1.93039   
   101. RY*(   6) C   8                  0.00012     2.36450   
   102. RY*(   7) C   8                  0.00004     2.34391   
   103. RY*(   8) C   8                  0.00002     1.87589   
   104. RY*(   9) C   8                  0.00001     2.22012   
   105. RY*(   1) C   9                  0.00602     1.12915   
   106. RY*(   2) C   9                  0.00278     0.70900   
   107. RY*(   3) C   9                  0.00096     0.60586   
   108. RY*(   4) C   9                  0.00083     1.25433   
   109. RY*(   5) C   9                  0.00070     1.26393   
   110. RY*(   6) C   9                  0.00012     2.35365   
   111. RY*(   7) C   9                  0.00004     2.36944   
   112. RY*(   8) C   9                  0.00001     1.85207   
   113. RY*(   9) C   9                  0.00001     2.21856   
   114. RY*(   1) H  10                  0.00456     0.34285   
   115. RY*(   2) H  10                  0.00007     1.88898   
   116. RY*(   3) H  10                  0.00007     2.28205   
   117. RY*(   4) H  10                  0.00004     1.61695   
   118. RY*(   1) H  11                  0.00386     0.35007   
   119. RY*(   2) H  11                  0.00015     1.65943   
   120. RY*(   3) H  11                  0.00009     2.00509   
   121. RY*(   4) H  11                  0.00007     2.36081   
   122. RY*(   1) H  12                  0.00174     0.35738   
   123. RY*(   2) H  12                  0.00018     1.64987   
   124. RY*(   3) H  12                  0.00008     1.97980   
   125. RY*(   4) H  12                  0.00006     2.33415   
   126. RY*(   1) H  13                  0.00142     0.42701   
   127. RY*(   2) H  13                  0.00022     1.78619   
   128. RY*(   3) H  13                  0.00015     1.76818   
   129. RY*(   4) H  13                  0.00003     2.22002   
   130. RY*(   1) H  14                  0.00142     0.42701   
   131. RY*(   2) H  14                  0.00022     1.78619   
   132. RY*(   3) H  14                  0.00015     1.76818   
   133. RY*(   4) H  14                  0.00003     2.22002   
   134. RY*(   1) H  15                  0.00132     0.42699   
   135. RY*(   2) H  15                  0.00018     1.73761   
   136. RY*(   3) H  15                  0.00013     1.79364   
   137. RY*(   4) H  15                  0.00003     2.23355   
   138. RY*(   1) H  16                  0.00171     0.36202   
   139. RY*(   2) H  16                  0.00018     1.64634   
   140. RY*(   3) H  16                  0.00007     2.21420   
   141. RY*(   4) H  16                  0.00007     2.10104   
   142. RY*(   1) H  17                  0.00240     0.34832   
   143. RY*(   2) H  17                  0.00018     1.64194   
   144. RY*(   3) H  17                  0.00009     1.98046   
   145. RY*(   4) H  17                  0.00006     2.33764   
   146. BD*(   1) C   1 - O   2          0.00380     0.61634   
   147. BD*(   2) C   1 - O   2          0.10998     0.01568  152(v),38(g),43(g)
   148. BD*(   1) C   1 - C   3          0.05939     0.45324   
   149. BD*(   1) C   1 - H  10          0.06528     0.39983   
   150. BD*(   1) C   3 - C   4          0.02733     0.55791   
   151. BD*(   1) C   3 - C   9          0.02491     0.56383   
   152. BD*(   2) C   3 - C   9          0.37151     0.02769  160(v),154(v),147(v),108(g)
                                                    54(g),99(v),63(v)
   153. BD*(   1) C   4 - C   5          0.01518     0.58479   
   154. BD*(   2) C   4 - C   5          0.27194     0.03327  160(v),152(v),64(g),73(g)
   155. BD*(   1) C   4 - H  11          0.01645     0.47149   
   156. BD*(   1) C   5 - C   6          0.02700     0.55284   
   157. BD*(   1) C   5 - H  12          0.01517     0.45654   
   158. BD*(   1) C   6 - C   7          0.01716     0.41675   
   159. BD*(   1) C   6 - C   8          0.02604     0.56333   
   160. BD*(   2) C   6 - C   8          0.32758     0.03027  152(v),154(v),99(g),161(v)
                                                    162(v),72(v),84(g)
   161. BD*(   1) C   7 - H  13          0.00801     0.42948   
   162. BD*(   1) C   7 - H  14          0.00801     0.42948   
   163. BD*(   1) C   7 - H  15          0.00427     0.43562   
   164. BD*(   1) C   8 - C   9          0.01552     0.57042   
   165. BD*(   1) C   8 - H  16          0.01507     0.45544   
   166. BD*(   1) C   9 - H  17          0.01620     0.45186   
       -------------------------------
              Total Lewis   62.42271  ( 97.5355%)
        Valence non-Lewis    1.44578  (  2.2590%)
        Rydberg non-Lewis    0.13151  (  0.2055%)
       -------------------------------
            Total unit  1   64.00000  (100.0000%)
           Charge unit  1    0.00000
 Unable to Open any file for archive entry.
 1\1\GINC-COMPUTE-0-13\SP\RB3LYP\def2SVP\C8H8O1\ZAHRT2\08-Jan-2021\0\\#
  b3lyp/def2svp geom=NewRedundant pop=NBO\\96\\0,1\C,0,3.0641705087,-0.
 0413002361,0.0292088583\O,0,3.7441144159,-1.0082244112,-0.2299654049\C
 ,0,1.5844144101,-0.0199500505,0.0154927316\C,0,0.8609710773,-1.1790027
 702,-0.3155971532\C,0,-0.5275651967,-1.1535967305,-0.3269771391\C,0,-1
 .2348903796,0.0231759595,-0.0099595718\C,0,-2.7407968585,0.0307727673,
 -0.0278368299\C,0,-0.5044023552,1.1743356404,0.3190339449\C,0,0.890816
 8379,1.1546637831,0.3320930075\H,0,3.5368780731,0.9378761565,0.3070785
 169\H,0,1.4183713455,-2.08583636,-0.5597302634\H,0,-1.0852455415,-2.05
 81801064,-0.585284195\H,0,-3.1481968815,-0.7094461499,0.680546084\H,0,
 -3.1255492771,-0.2360687265,-1.0260684454\H,0,-3.1460082975,1.01684994
 58,0.2403019593\H,0,-1.0377263214,2.0954323358,0.5674428328\H,0,1.4506
 444405,2.0584989528,0.5902210676\\Version=ES64L-G16RevC.01\State=1-A\H
 F=-384.6145425\RMSD=9.479e-09\Dipole=-1.3081341,0.6084196,0.1513982\Qu
 adrupole=-2.4713402,2.829727,-0.3583868,4.2872507,1.1650994,1.024282\P
 G=C01 [X(C8H8O1)]\\@
 The archive entry for this job was punched.


 EXPERIENCE IS THE FRUIT OF THE TREE OF ERRORS.
 File lengths (MBytes):  RWF=     19 Int=      0 D2E=      0 Chk=      3 Scr=      1
 Normal termination of Gaussian 16
