# Supplementary material for: Machine-Learning-Guided Discovery of Electrochemical Reactions
Source: J Am Chem Soc. 2022 Dec 2;144(49):22599–610. doi: 10.1021/jacs.2c08997 (PMC9756344; doi:10.1021/jacs.2c08997)
Supplement: Supplementary file 3 — ja2c08997_si_003.zip [file ja2c08997_si_003.zip › Oxidation Site Selectivity/Nlogs_notimes/99.log]

 Entering Gaussian System, Link 0=g16
 Input=99.com
 Output=99.log
 Initial command:
  
 Copyright (c) 1988-2019, Gaussian, Inc.  All Rights Reserved.
  
 This is part of the Gaussian(R) 16 program.  It is based on
 the Gaussian(R) 09 system (copyright 2009, Gaussian, Inc.),
 the Gaussian(R) 03 system (copyright 2003, Gaussian, Inc.),
 the Gaussian(R) 98 system (copyright 1998, Gaussian, Inc.),
 the Gaussian(R) 94 system (copyright 1995, Gaussian, Inc.),
 the Gaussian 92(TM) system (copyright 1992, Gaussian, Inc.),
 the Gaussian 90(TM) system (copyright 1990, Gaussian, Inc.),
 the Gaussian 88(TM) system (copyright 1988, Gaussian, Inc.),
 the Gaussian 86(TM) system (copyright 1986, Carnegie Mellon
 University), and the Gaussian 82(TM) system (copyright 1983,
 Carnegie Mellon University). Gaussian is a federally registered
 trademark of Gaussian, Inc.
  
 This software contains proprietary and confidential information,
 including trade secrets, belonging to Gaussian, Inc.
  
 This software is provided under written license and may be
 used, copied, transmitted, or stored only in accord with that
 written license.
  
 The following legend is applicable only to US Government
 contracts under FAR:
  
                    RESTRICTED RIGHTS LEGEND
  
 Use, reproduction and disclosure by the US Government is
 subject to restrictions as set forth in subparagraphs (a)
 and (c) of the Commercial Computer Software - Restricted
 Rights clause in FAR 52.227-19.
  
 Gaussian, Inc.
 340 Quinnipiac St., Bldg. 40, Wallingford CT 06492
  
  
 ---------------------------------------------------------------
 Warning -- This program may not be used in any manner that
 competes with the business of Gaussian, Inc. or will provide
 assistance to any competitor of Gaussian, Inc.  The licensee
 of this program is prohibited from giving any competitor of
 Gaussian, Inc. access to this program.  By using this program,
 the user acknowledges that Gaussian, Inc. is engaged in the
 business of creating and licensing software in the field of
 computational chemistry and represents and warrants to the
 licensee that it is not a competitor of Gaussian, Inc. and that
 it will not use this program in any manner prohibited above.
 ---------------------------------------------------------------
  

 Cite this work as:
 Gaussian 16, Revision C.01,
 M. J. Frisch, G. W. Trucks, H. B. Schlegel, G. E. Scuseria, 
 M. A. Robb, J. R. Cheeseman, G. Scalmani, V. Barone, 
 G. A. Petersson, H. Nakatsuji, X. Li, M. Caricato, A. V. Marenich, 
 J. Bloino, B. G. Janesko, R. Gomperts, B. Mennucci, H. P. Hratchian, 
 J. V. Ortiz, A. F. Izmaylov, J. L. Sonnenberg, D. Williams-Young, 
 F. Ding, F. Lipparini, F. Egidi, J. Goings, B. Peng, A. Petrone, 
 T. Henderson, D. Ranasinghe, V. G. Zakrzewski, J. Gao, N. Rega, 
 G. Zheng, W. Liang, M. Hada, M. Ehara, K. Toyota, R. Fukuda, 
 J. Hasegawa, M. Ishida, T. Nakajima, Y. Honda, O. Kitao, H. Nakai, 
 T. Vreven, K. Throssell, J. A. Montgomery, Jr., J. E. Peralta, 
 F. Ogliaro, M. J. Bearpark, J. J. Heyd, E. N. Brothers, K. N. Kudin, 
 V. N. Staroverov, T. A. Keith, R. Kobayashi, J. Normand, 
 K. Raghavachari, A. P. Rendell, J. C. Burant, S. S. Iyengar, 
 J. Tomasi, M. Cossi, J. M. Millam, M. Klene, C. Adamo, R. Cammi, 
 J. W. Ochterski, R. L. Martin, K. Morokuma, O. Farkas, 
 J. B. Foresman, and D. J. Fox, Gaussian, Inc., Wallingford CT, 2019.
 
 ******************************************
 Gaussian 16:  ES64L-G16RevC.01  3-Jul-2019
                 8-Jan-2021 
 ******************************************
 %nprocshared=16
 Will use up to   16 processors via shared memory.
 %mem=7GB
 -----------------------------------------
 # b3lyp/def2svp geom=NewRedundant pop=NBO
 -----------------------------------------
 1/29=4000,38=1,172=1/1;
 2/12=2,17=6,18=5,40=1/2;
 3/5=43,7=101,11=2,25=1,30=1,74=-5/1,2,3;
 4//1;
 5/5=2,38=5/2;
 6/7=2,8=2,9=2,10=2,28=1,40=1/1,7;
 99/5=1,9=1/99;
 --
 99
 --
 Symbolic Z-matrix:
 Charge =  0 Multiplicity = 1
 C                    -1.68325   1.56299  -0.07572 
 O                    -1.62228   2.73923  -0.34704 
 C                    -0.45354   0.69817  -0.03964 
 C                     0.78448   1.35584  -0.10852 
 C                     1.98498   0.65435  -0.01683 
 C                     1.97239  -0.73254   0.16447 
 C                     0.75781  -1.41317   0.24323 
 C                    -0.43418  -0.69939   0.12375 
 N                    -1.68084  -1.49282   0.14464 
 O                    -2.63563  -1.06123  -0.4837 
 O                    -1.66763  -2.53872   0.76958 
 H                    -2.64384   1.07753   0.18863 
 H                     0.7647    2.44061  -0.22896 
 H                     2.93481   1.18961  -0.08046 
 H                     2.90914  -1.28821   0.24266 
 H                     0.71288  -2.49226   0.38612 
 
                          Input orientation:                          
 ---------------------------------------------------------------------
 Center     Atomic      Atomic             Coordinates (Angstroms)
 Number     Number       Type             X           Y           Z
 ---------------------------------------------------------------------
      1          6           0       -1.683247    1.562993   -0.075719
      2          8           0       -1.622280    2.739226   -0.347036
      3          6           0       -0.453540    0.698174   -0.039639
      4          6           0        0.784485    1.355845   -0.108523
      5          6           0        1.984976    0.654345   -0.016827
      6          6           0        1.972392   -0.732541    0.164473
      7          6           0        0.757807   -1.413169    0.243234
      8          6           0       -0.434184   -0.699389    0.123752
      9          7           0       -1.680842   -1.492822    0.144644
     10          8           0       -2.635628   -1.061233   -0.483699
     11          8           0       -1.667627   -2.538721    0.769581
     12          1           0       -2.643839    1.077531    0.188632
     13          1           0        0.764699    2.440614   -0.228962
     14          1           0        2.934807    1.189613   -0.080463
     15          1           0        2.909141   -1.288212    0.242657
     16          1           0        0.712879   -2.492255    0.386121
 ---------------------------------------------------------------------
                    Distance matrix (angstroms):
                    1          2          3          4          5
     1  C    0.000000
     2  O    1.208658   0.000000
     3  C    1.503792   2.371991   0.000000
     4  C    2.476628   2.786243   1.403560   0.000000
     5  C    3.779546   4.179481   2.439017   1.393445   0.000000
     6  C    4.323293   5.023592   2.823784   2.418059   1.398743
     7  C    3.862384   4.822408   2.450540   2.791394   2.418303
     8  C    2.591972   3.668418   1.407215   2.400644   2.775733
     9  N    3.063751   4.260917   2.518074   3.775822   4.251426
    10  O    2.821354   3.935611   2.837994   4.204781   4.950874
    11  O    4.187939   5.394962   3.550539   4.685249   4.914836
    12  H    1.108284   2.022808   2.234598   3.452414   4.652658
    13  H    2.605022   2.408481   2.134490   1.091614   2.173668
    14  H    4.633126   4.820727   3.424044   2.156921   1.092126
    15  H    5.414865   6.091123   3.915743   3.410063   2.166782
    16  H    4.732838   5.775715   3.423543   3.880422   3.417849
                    6          7          8          9         10
     6  C    0.000000
     7  C    1.394516   0.000000
     8  C    2.407149   1.394489   0.000000
     9  N    3.731560   2.441941   1.477880   0.000000
    10  O    4.664977   3.488221   2.312203   1.221761   0.000000
    11  O    4.108306   2.725185   2.306863   1.218451   2.165804
    12  H    4.958482   4.216369   2.836236   2.745180   2.241965
    13  H    3.417928   3.882610   3.379549   4.646738   4.887744
    14  H    2.163541   3.408604   3.867833   5.343253   6.021515
    15  H    1.091962   2.154961   3.396862   4.595587   5.596747
    16  H    2.175338   1.089432   2.144519   2.605203   3.743917
                   11         12         13         14         15
    11  O    0.000000
    12  H    3.790484   0.000000
    13  H    5.630903   3.694660   0.000000
    14  H    5.983765   5.586257   2.509268   0.000000
    15  H    4.773701   6.036162   4.327263   2.498936   0.000000
    16  H    2.411640   4.904074   4.971339   4.325600   2.508759
                   16
    16  H    0.000000
 Stoichiometry    C7H5NO3
 Framework group  C1[X(C7H5NO3)]
 Deg. of freedom    42
 Full point group                 C1      NOp   1
 Largest Abelian subgroup         C1      NOp   1
 Largest concise Abelian subgroup C1      NOp   1
                         Standard orientation:                         
 ---------------------------------------------------------------------
 Center     Atomic      Atomic             Coordinates (Angstroms)
 Number     Number       Type             X           Y           Z
 ---------------------------------------------------------------------
      1          6           0       -0.495529    1.991568   -0.179119
      2          8           0       -1.451083    2.724040   -0.073022
      3          6           0       -0.626536    0.500271   -0.036782
      4          6           0       -1.929728   -0.019911   -0.003889
      5          6           0       -2.161873   -1.392435    0.059178
      6          6           0       -1.084186   -2.283982    0.073900
      7          6           0        0.222151   -1.797477    0.035541
      8          6           0        0.437310   -0.420182   -0.001376
      9          7           0        1.845638    0.026626    0.031850
     10          8           0        2.083108    1.107889    0.548742
     11          8           0        2.681800   -0.724301   -0.438859
     12          1           0        0.513175    2.384452   -0.416714
     13          1           0       -2.751907    0.697366   -0.037903
     14          1           0       -3.185900   -1.770733    0.090776
     15          1           0       -1.258506   -3.361049    0.117714
     16          1           0        1.083432   -2.464556    0.043573
 ---------------------------------------------------------------------
 Rotational constants (GHZ):           1.4083206           1.1993906           0.6625393
 Standard basis: def2SVP (5D, 7F)
 There are   190 symmetry adapted cartesian basis functions of A   symmetry.
 There are   179 symmetry adapted basis functions of A   symmetry.
   179 basis functions,   310 primitive gaussians,   190 cartesian basis functions
    39 alpha electrons       39 beta electrons
       nuclear repulsion energy       570.9935490980 Hartrees.
 NAtoms=   16 NActive=   16 NUniq=   16 SFac= 1.00D+00 NAtFMM=   60 NAOKFM=F Big=F
 Integral buffers will be    131072 words long.
 Raffenetti 2 integral format.
 Two-electron integral symmetry is turned on.
 One-electron integrals computed using PRISM.
   1 Symmetry operations used in ECPInt.
 ECPInt:  NShTT=    3321 NPrTT=   12561 LenC2=    3251 LenP2D=    9365.
 LDataN:  DoStor=T MaxTD1= 4 Len=   56
 NBasis=   179 RedAO= T EigKep=  2.62D-04  NBF=   179
 NBsUse=   179 1.00D-06 EigRej= -1.00D+00 NBFU=   179
 ExpMin= 1.22D-01 ExpMax= 2.27D+03 ExpMxC= 3.41D+02 IAcc=3 IRadAn=         5 AccDes= 0.00D+00
 Harris functional with IExCor=  402 and IRadAn=       5 diagonalized for initial guess.
 HarFok:  IExCor=  402 AccDes= 0.00D+00 IRadAn=         5 IDoV= 1 UseB2=F ITyADJ=14
 ICtDFT=  3500011 ScaDFX=  1.000000  1.000000  1.000000  1.000000
 FoFCou: FMM=F IPFlag=           0 FMFlag=      100000 FMFlg1=           0
         NFxFlg=           0 DoJE=T BraDBF=F KetDBF=T FulRan=T
         wScrn=  0.000000 ICntrl=       500 IOpCl=  0 I1Cent=   200000004 NGrid=           0
         NMat0=    1 NMatS0=      1 NMatT0=    0 NMatD0=    1 NMtDS0=    0 NMtDT0=    0
 Petite list used in FoFCou.
 Requested convergence on RMS density matrix=1.00D-08 within 128 cycles.
 Requested convergence on MAX density matrix=1.00D-06.
 Requested convergence on             energy=1.00D-06.
 No special actions if energy rises.
 Integral accuracy reduced to 1.0D-05 until final iterations.
 Initial convergence to 1.0D-05 achieved.  Increase integral accuracy.
 SCF Done:  E(RB3LYP) =  -549.660815096     A.U. after   16 cycles
            NFock= 16  Conv=0.83D-08     -V/T= 2.0087

 **********************************************************************

            Population analysis using the SCF Density.

 **********************************************************************

 Orbital symmetries:
       Occupied  (A) (A) (A) (A) (A) (A) (A) (A) (A) (A) (A) (A)
                 (A) (A) (A) (A) (A) (A) (A) (A) (A) (A) (A) (A)
                 (A) (A) (A) (A) (A) (A) (A) (A) (A) (A) (A) (A)
                 (A) (A) (A)
       Virtual   (A) (A) (A) (A) (A) (A) (A) (A) (A) (A) (A) (A)
                 (A) (A) (A) (A) (A) (A) (A) (A) (A) (A) (A) (A)
                 (A) (A) (A) (A) (A) (A) (A) (A) (A) (A) (A) (A)
                 (A) (A) (A) (A) (A) (A) (A) (A) (A) (A) (A) (A)
                 (A) (A) (A) (A) (A) (A) (A) (A) (A) (A) (A) (A)
                 (A) (A) (A) (A) (A) (A) (A) (A) (A) (A) (A) (A)
                 (A) (A) (A) (A) (A) (A) (A) (A) (A) (A) (A) (A)
                 (A) (A) (A) (A) (A) (A) (A) (A) (A) (A) (A) (A)
                 (A) (A) (A) (A) (A) (A) (A) (A) (A) (A) (A) (A)
                 (A) (A) (A) (A) (A) (A) (A) (A) (A) (A) (A) (A)
                 (A) (A) (A) (A) (A) (A) (A) (A) (A) (A) (A) (A)
                 (A) (A) (A) (A) (A) (A) (A) (A)
 The electronic state is 1-A.
 Alpha  occ. eigenvalues --  -19.18065 -19.18059 -19.14927 -14.57748 -10.29222
 Alpha  occ. eigenvalues --  -10.27420 -10.23988 -10.23677 -10.23573 -10.23320
 Alpha  occ. eigenvalues --  -10.23044  -1.24149  -1.06784  -1.05292  -0.90411
 Alpha  occ. eigenvalues --   -0.82028  -0.79233  -0.71869  -0.66985  -0.61851
 Alpha  occ. eigenvalues --   -0.60185  -0.56242  -0.55977  -0.52867  -0.52454
 Alpha  occ. eigenvalues --   -0.50219  -0.47701  -0.46838  -0.45075  -0.43284
 Alpha  occ. eigenvalues --   -0.41145  -0.39489  -0.39384  -0.33187  -0.32717
 Alpha  occ. eigenvalues --   -0.32187  -0.29631  -0.29609  -0.27475
 Alpha virt. eigenvalues --   -0.11076  -0.07970  -0.03147   0.00662   0.04391
 Alpha virt. eigenvalues --    0.08515   0.10317   0.11446   0.12859   0.13305
 Alpha virt. eigenvalues --    0.14893   0.21111   0.23272   0.24354   0.25979
 Alpha virt. eigenvalues --    0.26765   0.27331   0.30081   0.32055   0.34751
 Alpha virt. eigenvalues --    0.37023   0.39212   0.40699   0.42612   0.43325
 Alpha virt. eigenvalues --    0.44943   0.46089   0.47819   0.49803   0.50079
 Alpha virt. eigenvalues --    0.52289   0.54336   0.56529   0.59234   0.59836
 Alpha virt. eigenvalues --    0.60855   0.61759   0.63369   0.64338   0.65800
 Alpha virt. eigenvalues --    0.67756   0.68758   0.69663   0.71505   0.71902
 Alpha virt. eigenvalues --    0.75265   0.76072   0.78540   0.81751   0.84849
 Alpha virt. eigenvalues --    0.88474   0.90602   0.91647   0.95678   0.97122
 Alpha virt. eigenvalues --    0.99220   1.00459   1.03414   1.05944   1.09605
 Alpha virt. eigenvalues --    1.13277   1.15045   1.16475   1.16963   1.19208
 Alpha virt. eigenvalues --    1.19857   1.22716   1.23182   1.24615   1.26870
 Alpha virt. eigenvalues --    1.31131   1.33559   1.38223   1.42034   1.46378
 Alpha virt. eigenvalues --    1.49722   1.54098   1.58715   1.64513   1.66506
 Alpha virt. eigenvalues --    1.67650   1.68517   1.70888   1.71747   1.72446
 Alpha virt. eigenvalues --    1.74880   1.76230   1.77595   1.81739   1.83061
 Alpha virt. eigenvalues --    1.88661   1.91117   1.92419   1.94127   1.95136
 Alpha virt. eigenvalues --    1.98081   2.01824   2.06848   2.07849   2.09180
 Alpha virt. eigenvalues --    2.11803   2.22078   2.23296   2.24287   2.24879
 Alpha virt. eigenvalues --    2.29482   2.30035   2.36227   2.37071   2.42369
 Alpha virt. eigenvalues --    2.45450   2.48815   2.52383   2.55021   2.59823
 Alpha virt. eigenvalues --    2.60095   2.60808   2.63655   2.65338   2.67247
 Alpha virt. eigenvalues --    2.68496   2.70097   2.72256   2.73501   2.79558
 Alpha virt. eigenvalues --    2.80652   2.92078   2.96673   3.02899   3.03981
 Alpha virt. eigenvalues --    3.08776   3.12537   3.25775   3.27533   3.36689
 Alpha virt. eigenvalues --    3.40102   3.58452   3.59923   3.72711   3.74374
          Condensed to atoms (all electrons):
               1          2          3          4          5          6
     1  C    4.668867   0.689746   0.142830  -0.042786   0.018113  -0.002072
     2  O    0.689746   7.624355  -0.134192   0.008784   0.002080  -0.000052
     3  C    0.142830  -0.134192   5.852552   0.263905   0.095262  -0.165753
     4  C   -0.042786   0.008784   0.263905   5.144733   0.199521   0.129941
     5  C    0.018113   0.002080   0.095262   0.199521   5.162429   0.197450
     6  C   -0.002072  -0.000052  -0.165753   0.129941   0.197450   5.175141
     7  C    0.006679  -0.000047   0.046834  -0.130417   0.106795   0.201918
     8  C   -0.065673   0.002611   0.154211   0.052706  -0.164635   0.119309
     9  N   -0.008501   0.000035  -0.044883   0.004425  -0.000077   0.006883
    10  O    0.005177   0.000085  -0.009872  -0.000186  -0.000020  -0.000052
    11  O    0.000516   0.000000   0.000231  -0.000107  -0.000041   0.001666
    12  H    0.418209  -0.035533  -0.118016   0.012603   0.000119  -0.000087
    13  H   -0.016400   0.025830  -0.077682   0.438828  -0.070531   0.013423
    14  H   -0.000241  -0.000006   0.015753  -0.074841   0.449503  -0.075467
    15  H    0.000032   0.000000  -0.001117   0.013464  -0.071939   0.441088
    16  H   -0.000045   0.000001   0.019120  -0.002480   0.014459  -0.071275
               7          8          9         10         11         12
     1  C    0.006679  -0.065673  -0.008501   0.005177   0.000516   0.418209
     2  O   -0.000047   0.002611   0.000035   0.000085   0.000000  -0.035533
     3  C    0.046834   0.154211  -0.044883  -0.009872   0.000231  -0.118016
     4  C   -0.130417   0.052706   0.004425  -0.000186  -0.000107   0.012603
     5  C    0.106795  -0.164635  -0.000077  -0.000020  -0.000041   0.000119
     6  C    0.201918   0.119309   0.006883  -0.000052   0.001666  -0.000087
     7  C    5.125520   0.274045  -0.042257   0.003464   0.014465  -0.000379
     8  C    0.274045   5.445996   0.250339  -0.067283  -0.096234  -0.013599
     9  N   -0.042257   0.250339   6.017777   0.287016   0.318592   0.001839
    10  O    0.003464  -0.067283   0.287016   8.098320  -0.096776   0.013901
    11  O    0.014465  -0.096234   0.318592  -0.096776   8.064884  -0.000587
    12  H   -0.000379  -0.013599   0.001839   0.013901  -0.000587   0.708475
    13  H   -0.001649   0.017733  -0.000115  -0.000012   0.000002   0.001692
    14  H    0.014780  -0.001566   0.000011   0.000000   0.000000   0.000005
    15  H   -0.067634   0.015413  -0.000146   0.000003  -0.000012  -0.000000
    16  H    0.442238  -0.066741  -0.016013   0.000418   0.020402   0.000036
              13         14         15         16
     1  C   -0.016400  -0.000241   0.000032  -0.000045
     2  O    0.025830  -0.000006   0.000000   0.000001
     3  C   -0.077682   0.015753  -0.001117   0.019120
     4  C    0.438828  -0.074841   0.013464  -0.002480
     5  C   -0.070531   0.449503  -0.071939   0.014459
     6  C    0.013423  -0.075467   0.441088  -0.071275
     7  C   -0.001649   0.014780  -0.067634   0.442238
     8  C    0.017733  -0.001566   0.015413  -0.066741
     9  N   -0.000115   0.000011  -0.000146  -0.016013
    10  O   -0.000012   0.000000   0.000003   0.000418
    11  O    0.000002   0.000000  -0.000012   0.020402
    12  H    0.001692   0.000005  -0.000000   0.000036
    13  H    0.666589  -0.011057  -0.000245   0.000021
    14  H   -0.011057   0.688213  -0.012292  -0.000213
    15  H   -0.000245  -0.012292   0.685829  -0.011770
    16  H    0.000021  -0.000213  -0.011770   0.660406
 Mulliken charges:
               1
     1  C    0.185549
     2  O   -0.183699
     3  C   -0.039182
     4  C   -0.018092
     5  C    0.061510
     6  C    0.027939
     7  C    0.005644
     8  C    0.143368
     9  N    0.225075
    10  O   -0.234183
    11  O   -0.227001
    12  H    0.011321
    13  H    0.013570
    14  H    0.007418
    15  H    0.009328
    16  H    0.011435
 Sum of Mulliken charges =  -0.00000
 Mulliken charges with hydrogens summed into heavy atoms:
               1
     1  C    0.196870
     2  O   -0.183699
     3  C   -0.039182
     4  C   -0.004522
     5  C    0.068928
     6  C    0.037267
     7  C    0.017079
     8  C    0.143368
     9  N    0.225075
    10  O   -0.234183
    11  O   -0.227001
 Electronic spatial extent (au):  <R**2>=           1605.6943
 Charge=             -0.0000 electrons
 Dipole moment (field-independent basis, Debye):
    X=             -2.4547    Y=             -3.6264    Z=             -0.2212  Tot=              4.3847
 Quadrupole moment (field-independent basis, Debye-Ang):
   XX=            -67.0630   YY=            -62.7669   ZZ=            -62.5021
   XY=              6.1664   XZ=              0.1503   YZ=             -2.4575
 Traceless Quadrupole moment (field-independent basis, Debye-Ang):
   XX=             -2.9523   YY=              1.3437   ZZ=              1.6086
   XY=              6.1664   XZ=              0.1503   YZ=             -2.4575
 Octapole moment (field-independent basis, Debye-Ang**2):
  XXX=            -23.3713  YYY=            -30.2949  ZZZ=             -0.2267  XYY=             12.9436
  XXY=            -10.5436  XXZ=              2.2547  XZZ=              7.9848  YZZ=              8.0924
  YYZ=             -0.1288  XYZ=             -4.0493
 Hexadecapole moment (field-independent basis, Debye-Ang**3):
 XXXX=          -1034.3084 YYYY=           -924.5541 ZZZZ=            -76.8224 XXXY=             19.3007
 XXXZ=              6.4419 YYYX=             48.3251 YYYZ=             -1.0334 ZZZX=              0.8487
 ZZZY=              2.4430 XXYY=           -337.7022 XXZZ=           -185.5551 YYZZ=           -169.3569
 XXYZ=             -9.8995 YYXZ=             -3.4433 ZZXY=             -8.6540
 N-N= 5.709935490980D+02 E-N=-2.424394824379D+03  KE= 5.448983709787D+02
 ******************************Gaussian NBO Version 3.1******************************
             N A T U R A L   A T O M I C   O R B I T A L   A N D
          N A T U R A L   B O N D   O R B I T A L   A N A L Y S I S
 ******************************Gaussian NBO Version 3.1******************************
       /RESON  / : Allow strongly delocalized NBO set

 Analyzing the SCF density

 Job title: 99                                                              

 Storage needed:     97086 in NPA,    128971 in NBO ( 939522688 available)


 NATURAL POPULATIONS:  Natural atomic orbital occupancies 
                                                          
   NAO  Atom  No  lang   Type(AO)    Occupancy      Energy
 ----------------------------------------------------------
     1    C    1  S      Cor( 1S)     1.99932     -10.18116
     2    C    1  S      Val( 2S)     0.90894      -0.19442
     3    C    1  S      Ryd( 3S)     0.00742       0.49469
     4    C    1  px     Val( 2p)     0.96146      -0.04920
     5    C    1  px     Ryd( 3p)     0.01056       0.78183
     6    C    1  py     Val( 2p)     0.91889      -0.04205
     7    C    1  py     Ryd( 3p)     0.00920       0.52434
     8    C    1  pz     Val( 2p)     0.74974      -0.13837
     9    C    1  pz     Ryd( 3p)     0.00131       0.49830
    10    C    1  dxy    Ryd( 3d)     0.00192       2.43299
    11    C    1  dxz    Ryd( 3d)     0.00187       1.95496
    12    C    1  dyz    Ryd( 3d)     0.00121       1.88571
    13    C    1  dx2y2  Ryd( 3d)     0.00396       2.36256
    14    C    1  dz2    Ryd( 3d)     0.00060       2.09503

    15    O    2  S      Cor( 1S)     1.99975     -18.90317
    16    O    2  S      Val( 2S)     1.69657      -0.88308
    17    O    2  S      Ryd( 3S)     0.00173       1.37284
    18    O    2  px     Val( 2p)     1.69153      -0.31407
    19    O    2  px     Ryd( 3p)     0.00158       1.08538
    20    O    2  py     Val( 2p)     1.77728      -0.30178
    21    O    2  py     Ryd( 3p)     0.00238       1.09945
    22    O    2  pz     Val( 2p)     1.34633      -0.26560
    23    O    2  pz     Ryd( 3p)     0.00044       1.02119
    24    O    2  dxy    Ryd( 3d)     0.00118       3.22010
    25    O    2  dxz    Ryd( 3d)     0.00116       2.78062
    26    O    2  dyz    Ryd( 3d)     0.00078       2.71144
    27    O    2  dx2y2  Ryd( 3d)     0.00156       2.93640
    28    O    2  dz2    Ryd( 3d)     0.00038       2.85229

    29    C    3  S      Cor( 1S)     1.99878     -10.10814
    30    C    3  S      Val( 2S)     0.89821      -0.16436
    31    C    3  S      Ryd( 3S)     0.00244       0.52027
    32    C    3  px     Val( 2p)     1.10174      -0.10268
    33    C    3  px     Ryd( 3p)     0.00578       0.93404
    34    C    3  py     Val( 2p)     1.12170      -0.12268
    35    C    3  py     Ryd( 3p)     0.00591       1.04372
    36    C    3  pz     Val( 2p)     1.01083      -0.14512
    37    C    3  pz     Ryd( 3p)     0.00098       0.60987
    38    C    3  dxy    Ryd( 3d)     0.00080       2.41679
    39    C    3  dxz    Ryd( 3d)     0.00061       1.87837
    40    C    3  dyz    Ryd( 3d)     0.00042       1.86296
    41    C    3  dx2y2  Ryd( 3d)     0.00071       2.36834
    42    C    3  dz2    Ryd( 3d)     0.00041       2.15735

    43    C    4  S      Cor( 1S)     1.99893     -10.09754
    44    C    4  S      Val( 2S)     0.94275      -0.17084
    45    C    4  S      Ryd( 3S)     0.00167       0.54062
    46    C    4  px     Val( 2p)     1.14009      -0.08503
    47    C    4  px     Ryd( 3p)     0.00537       0.81474
    48    C    4  py     Val( 2p)     1.13024      -0.08391
    49    C    4  py     Ryd( 3p)     0.00640       0.85545
    50    C    4  pz     Val( 2p)     0.93706      -0.13736
    51    C    4  pz     Ryd( 3p)     0.00062       0.53160
    52    C    4  dxy    Ryd( 3d)     0.00074       2.49505
    53    C    4  dxz    Ryd( 3d)     0.00043       1.89112
    54    C    4  dyz    Ryd( 3d)     0.00049       1.89949
    55    C    4  dx2y2  Ryd( 3d)     0.00073       2.41031
    56    C    4  dz2    Ryd( 3d)     0.00040       2.18622

    57    C    5  S      Cor( 1S)     1.99893     -10.10229
    58    C    5  S      Val( 2S)     0.95006      -0.17903
    59    C    5  S      Ryd( 3S)     0.00119       0.54337
    60    C    5  px     Val( 2p)     1.18302      -0.09390
    61    C    5  px     Ryd( 3p)     0.00576       0.94745
    62    C    5  py     Val( 2p)     1.08421      -0.07686
    63    C    5  py     Ryd( 3p)     0.00421       0.65012
    64    C    5  pz     Val( 2p)     0.96463      -0.14076
    65    C    5  pz     Ryd( 3p)     0.00066       0.52549
    66    C    5  dxy    Ryd( 3d)     0.00076       2.42660
    67    C    5  dxz    Ryd( 3d)     0.00042       1.87631
    68    C    5  dyz    Ryd( 3d)     0.00052       1.90041
    69    C    5  dx2y2  Ryd( 3d)     0.00075       2.44418
    70    C    5  dz2    Ryd( 3d)     0.00039       2.18626

    71    C    6  S      Cor( 1S)     1.99894     -10.10547
    72    C    6  S      Val( 2S)     0.94977      -0.18180
    73    C    6  S      Ryd( 3S)     0.00118       0.54108
    74    C    6  px     Val( 2p)     1.06595      -0.07703
    75    C    6  px     Ryd( 3p)     0.00402       0.61425
    76    C    6  py     Val( 2p)     1.19532      -0.09758
    77    C    6  py     Ryd( 3p)     0.00613       0.97971
    78    C    6  pz     Val( 2p)     0.96618      -0.14295
    79    C    6  pz     Ryd( 3p)     0.00075       0.52327
    80    C    6  dxy    Ryd( 3d)     0.00072       2.39393
    81    C    6  dxz    Ryd( 3d)     0.00054       1.89819
    82    C    6  dyz    Ryd( 3d)     0.00041       1.87282
    83    C    6  dx2y2  Ryd( 3d)     0.00078       2.47256
    84    C    6  dz2    Ryd( 3d)     0.00039       2.18529

    85    C    7  S      Cor( 1S)     1.99889     -10.10322
    86    C    7  S      Val( 2S)     0.94652      -0.17948
    87    C    7  S      Ryd( 3S)     0.00153       0.52875
    88    C    7  px     Val( 2p)     1.16919      -0.10109
    89    C    7  px     Ryd( 3p)     0.00616       0.90063
    90    C    7  py     Val( 2p)     1.11152      -0.09154
    91    C    7  py     Ryd( 3p)     0.00477       0.73256
    92    C    7  pz     Val( 2p)     0.96207      -0.14476
    93    C    7  pz     Ryd( 3p)     0.00093       0.52679
    94    C    7  dxy    Ryd( 3d)     0.00059       2.47929
    95    C    7  dxz    Ryd( 3d)     0.00048       1.88313
    96    C    7  dyz    Ryd( 3d)     0.00052       1.90129
    97    C    7  dx2y2  Ryd( 3d)     0.00077       2.41365
    98    C    7  dz2    Ryd( 3d)     0.00041       2.18261

    99    C    8  S      Cor( 1S)     1.99865     -10.14792
   100    C    8  S      Val( 2S)     0.84946      -0.16644
   101    C    8  S      Ryd( 3S)     0.00273       0.54993
   102    C    8  px     Val( 2p)     0.88844      -0.09563
   103    C    8  px     Ryd( 3p)     0.00698       0.88360
   104    C    8  py     Val( 2p)     1.09025      -0.11428
   105    C    8  py     Ryd( 3p)     0.00703       0.91617
   106    C    8  pz     Val( 2p)     1.04897      -0.16511
   107    C    8  pz     Ryd( 3p)     0.00224       0.57172
   108    C    8  dxy    Ryd( 3d)     0.00103       2.38156
   109    C    8  dxz    Ryd( 3d)     0.00041       1.89422
   110    C    8  dyz    Ryd( 3d)     0.00074       1.87710
   111    C    8  dx2y2  Ryd( 3d)     0.00133       2.38415
   112    C    8  dz2    Ryd( 3d)     0.00059       2.11790

   113    N    9  S      Cor( 1S)     1.99928     -14.44222
   114    N    9  S      Val( 2S)     1.04849      -0.50478
   115    N    9  S      Ryd( 3S)     0.00718       0.81919
   116    N    9  px     Val( 2p)     1.19219      -0.31587
   117    N    9  px     Ryd( 3p)     0.01269       0.95396
   118    N    9  py     Val( 2p)     1.05079      -0.29097
   119    N    9  py     Ryd( 3p)     0.01503       0.99003
   120    N    9  pz     Val( 2p)     1.14283      -0.32604
   121    N    9  pz     Ryd( 3p)     0.00404       0.78024
   122    N    9  dxy    Ryd( 3d)     0.00387       2.64681
   123    N    9  dxz    Ryd( 3d)     0.00194       2.32722
   124    N    9  dyz    Ryd( 3d)     0.00303       2.52204
   125    N    9  dx2y2  Ryd( 3d)     0.00465       2.61824
   126    N    9  dz2    Ryd( 3d)     0.00304       2.37807

   127    O   10  S      Cor( 1S)     1.99976     -18.97206
   128    O   10  S      Val( 2S)     1.73308      -0.88717
   129    O   10  S      Ryd( 3S)     0.00305       1.22512
   130    O   10  px     Val( 2p)     1.87004      -0.30940
   131    O   10  px     Ryd( 3p)     0.00260       1.07942
   132    O   10  py     Val( 2p)     1.33919      -0.28730
   133    O   10  py     Ryd( 3p)     0.00144       1.04638
   134    O   10  pz     Val( 2p)     1.42308      -0.29380
   135    O   10  pz     Ryd( 3p)     0.00195       1.00167
   136    O   10  dxy    Ryd( 3d)     0.00125       2.91728
   137    O   10  dxz    Ryd( 3d)     0.00045       2.68559
   138    O   10  dyz    Ryd( 3d)     0.00158       3.00129
   139    O   10  dx2y2  Ryd( 3d)     0.00140       2.99369
   140    O   10  dz2    Ryd( 3d)     0.00107       2.74561

   141    O   11  S      Cor( 1S)     1.99975     -18.97057
   142    O   11  S      Val( 2S)     1.73173      -0.88547
   143    O   11  S      Ryd( 3S)     0.00297       1.22371
   144    O   11  px     Val( 2p)     1.61642      -0.29748
   145    O   11  px     Ryd( 3p)     0.00164       1.02869
   146    O   11  py     Val( 2p)     1.57229      -0.29634
   147    O   11  py     Ryd( 3p)     0.00224       1.04504
   148    O   11  pz     Val( 2p)     1.43432      -0.29280
   149    O   11  pz     Ryd( 3p)     0.00199       0.99443
   150    O   11  dxy    Ryd( 3d)     0.00139       3.05500
   151    O   11  dxz    Ryd( 3d)     0.00125       2.84454
   152    O   11  dyz    Ryd( 3d)     0.00082       2.80579
   153    O   11  dx2y2  Ryd( 3d)     0.00140       2.89453
   154    O   11  dz2    Ryd( 3d)     0.00096       2.75470

   155    H   12  S      Val( 1S)     0.83310       0.02481
   156    H   12  S      Ryd( 2S)     0.00381       0.36005
   157    H   12  px     Ryd( 2p)     0.00087       2.26475
   158    H   12  py     Ryd( 2p)     0.00022       1.90187
   159    H   12  pz     Ryd( 2p)     0.00008       1.66778

   160    H   13  S      Val( 1S)     0.74375       0.06973
   161    H   13  S      Ryd( 2S)     0.00399       0.32653
   162    H   13  px     Ryd( 2p)     0.00049       2.18850
   163    H   13  py     Ryd( 2p)     0.00047       2.15050
   164    H   13  pz     Ryd( 2p)     0.00013       1.64032

   165    H   14  S      Val( 1S)     0.76229       0.05343
   166    H   14  S      Ryd( 2S)     0.00154       0.29709
   167    H   14  px     Ryd( 2p)     0.00074       2.30231
   168    H   14  py     Ryd( 2p)     0.00017       2.00472
   169    H   14  pz     Ryd( 2p)     0.00015       1.62224

   170    H   15  S      Val( 1S)     0.76173       0.05156
   171    H   15  S      Ryd( 2S)     0.00150       0.29458
   172    H   15  px     Ryd( 2p)     0.00011       1.95800
   173    H   15  py     Ryd( 2p)     0.00081       2.33744
   174    H   15  pz     Ryd( 2p)     0.00015       1.62018

   175    H   16  S      Val( 1S)     0.73816       0.05980
   176    H   16  S      Ryd( 2S)     0.00232       0.31294
   177    H   16  px     Ryd( 2p)     0.00060       2.22299
   178    H   16  py     Ryd( 2p)     0.00035       2.10366
   179    H   16  pz     Ryd( 2p)     0.00015       1.63375

 WARNING:  1 low occupancy (<1.9990e) core orbital  found on  C    3
           1 low occupancy (<1.9990e) core orbital  found on  C    4
           1 low occupancy (<1.9990e) core orbital  found on  C    5
           1 low occupancy (<1.9990e) core orbital  found on  C    6
           1 low occupancy (<1.9990e) core orbital  found on  C    7
           1 low occupancy (<1.9990e) core orbital  found on  C    8


 Summary of Natural Population Analysis:                  
                                                          
                                       Natural Population 
                Natural  -----------------------------------------------
    Atom  No    Charge         Core      Valence    Rydberg      Total
 -----------------------------------------------------------------------
      C    1    0.42359      1.99932     3.53903    0.03806     5.57641
      O    2   -0.52265      1.99975     6.51171    0.01119     8.52265
      C    3   -0.14932      1.99878     4.13248    0.01806     6.14932
      C    4   -0.16592      1.99893     4.15014    0.01685     6.16592
      C    5   -0.19551      1.99893     4.18193    0.01465     6.19551
      C    6   -0.19109      1.99894     4.17722    0.01493     6.19109
      C    7   -0.20437      1.99889     4.18931    0.01617     6.20437
      C    8    0.10116      1.99865     3.87712    0.02307     5.89884
      N    9    0.51095      1.99928     4.43430    0.05547     6.48905
      O   10   -0.37995      1.99976     6.36539    0.01480     8.37995
      O   11   -0.36919      1.99975     6.35477    0.01467     8.36919
      H   12    0.16191      0.00000     0.83310    0.00499     0.83809
      H   13    0.25116      0.00000     0.74375    0.00509     0.74884
      H   14    0.23511      0.00000     0.76229    0.00260     0.76489
      H   15    0.23570      0.00000     0.76173    0.00257     0.76430
      H   16    0.25842      0.00000     0.73816    0.00341     0.74158
 =======================================================================
   * Total *    0.00000     21.99099    55.75244    0.25656    78.00000

                                 Natural Population      
 --------------------------------------------------------
   Core                      21.99099 ( 99.9591% of  22)
   Valence                   55.75244 ( 99.5579% of  56)
   Natural Minimal Basis     77.74344 ( 99.6711% of  78)
   Natural Rydberg Basis      0.25656 (  0.3289% of  78)
 --------------------------------------------------------

    Atom  No          Natural Electron Configuration
 ----------------------------------------------------------------------------
      C    1      [core]2S( 0.91)2p( 2.63)3S( 0.01)3p( 0.02)3d( 0.01)
      O    2      [core]2S( 1.70)2p( 4.82)3d( 0.01)
      C    3      [core]2S( 0.90)2p( 3.23)3p( 0.01)
      C    4      [core]2S( 0.94)2p( 3.21)3p( 0.01)
      C    5      [core]2S( 0.95)2p( 3.23)3p( 0.01)
      C    6      [core]2S( 0.95)2p( 3.23)3p( 0.01)
      C    7      [core]2S( 0.95)2p( 3.24)3p( 0.01)
      C    8      [core]2S( 0.85)2p( 3.03)3p( 0.02)
      N    9      [core]2S( 1.05)2p( 3.39)3S( 0.01)3p( 0.03)3d( 0.02)
      O   10      [core]2S( 1.73)2p( 4.63)3p( 0.01)3d( 0.01)
      O   11      [core]2S( 1.73)2p( 4.62)3p( 0.01)3d( 0.01)
      H   12            1S( 0.83)
      H   13            1S( 0.74)
      H   14            1S( 0.76)
      H   15            1S( 0.76)
      H   16            1S( 0.74)


 NATURAL BOND ORBITAL ANALYSIS:

                       Occupancies       Lewis Structure    Low   High
           Occ.    -------------------  -----------------   occ   occ
  Cycle   Thresh.   Lewis   Non-Lewis     CR  BD  3C  LP    (L)   (NL)   Dev
 =============================================================================
   1(1)    1.90    72.85614   5.14386     11  20   0   8    11      6    0.49
   2(2)    1.90    72.87641   5.12359     11  20   0   8     9      6    0.51
   3(3)    1.90    72.53653   5.46347     11  21   0   7    11      7    0.44
   4(4)    1.90    72.53653   5.46347     11  21   0   7    11      7    0.44
   5(5)    1.90    72.53653   5.46347     11  21   0   7    11      7    0.44
   6(6)    1.90    72.53653   5.46347     11  21   0   7    11      7    0.44
   7(7)    1.90    72.53653   5.46347     11  21   0   7    11      7    0.44
   8(8)    1.90    72.53653   5.46347     11  21   0   7    11      7    0.44
   9(9)    1.90    72.53653   5.46347     11  21   0   7    11      7    0.44
  10(1)    1.80    73.70561   4.29439     11  18   0  10     4      5    0.51
  11(2)    1.80    73.71145   4.28855     11  18   0  10     4      5    0.49
  12(3)    1.80    73.70561   4.29439     11  18   0  10     4      5    0.51
  13(4)    1.80    73.71145   4.28855     11  18   0  10     4      5    0.49
  14(1)    1.70    73.71145   4.28855     11  18   0  10     4      5    0.49
  15(2)    1.70    73.70561   4.29439     11  18   0  10     4      5    0.51
  16(3)    1.70    73.71145   4.28855     11  18   0  10     4      5    0.49
  17(1)    1.60    75.56959   2.43041     11  21   0   7     1      5    0.49
  18(2)    1.60    75.56374   2.43626     11  21   0   7     1      5    0.51
  19(3)    1.60    75.56959   2.43041     11  21   0   7     1      5    0.49
  20(1)    1.50    75.56959   2.43041     11  21   0   7     1      5    0.49
  21(2)    1.50    75.56374   2.43626     11  21   0   7     1      5    0.51
  22(3)    1.50    75.56959   2.43041     11  21   0   7     1      5    0.49
  23(1)    1.60    75.56959   2.43041     11  21   0   7     1      5    0.49
 -----------------------------------------------------------------------------

 Structure accepted: RESONANCE keyword permits strongly delocalized structure

 WARNING:  1 low occupancy (<1.9990e) core orbital  found on  C    3
           1 low occupancy (<1.9990e) core orbital  found on  C    4
           1 low occupancy (<1.9990e) core orbital  found on  C    5
           1 low occupancy (<1.9990e) core orbital  found on  C    6
           1 low occupancy (<1.9990e) core orbital  found on  C    7
           1 low occupancy (<1.9990e) core orbital  found on  C    8

 --------------------------------------------------------
   Core                     21.99100 ( 99.959% of  22)
   Valence Lewis            53.57859 ( 95.676% of  56)
  ==================       ============================
   Total Lewis              75.56959 ( 96.884% of  78)
  -----------------------------------------------------
   Valence non-Lewis         2.24641 (  2.880% of  78)
   Rydberg non-Lewis         0.18400 (  0.236% of  78)
  ==================       ============================
   Total non-Lewis           2.43041 (  3.116% of  78)
 --------------------------------------------------------


       (Occupancy)   Bond orbital/ Coefficients/ Hybrids
 ---------------------------------------------------------------------------------
     1. (1.99573) BD ( 1) C   1 - O   2  
                ( 33.37%)   0.5777* C   1 s( 30.93%)p 2.22( 68.81%)d 0.01(  0.26%)
                                            0.0000  0.5533 -0.0559 -0.6615 -0.0400
                                            0.4933  0.0675  0.0316  0.0039 -0.0419
                                           -0.0037  0.0037  0.0145 -0.0242
                ( 66.63%)   0.8163* O   2 s( 43.80%)p 1.28( 56.11%)d 0.00(  0.09%)
                                           -0.0000  0.6613 -0.0274  0.5827  0.0194
                                           -0.4575 -0.0117 -0.1083 -0.0025 -0.0255
                                           -0.0039  0.0044  0.0056 -0.0123
     2. (1.97642) BD ( 2) C   1 - O   2  
                ( 34.50%)   0.5874* C   1 s(  0.10%)p99.99( 99.55%)d 3.67(  0.35%)
                                            0.0000  0.0301 -0.0074  0.1663 -0.0103
                                            0.1256 -0.0007  0.9753 -0.0284 -0.0011
                                           -0.0481  0.0314 -0.0124  0.0092
                ( 65.50%)   0.8093* O   2 s(  0.07%)p99.99( 99.78%)d 2.04(  0.15%)
                                           -0.0000  0.0271 -0.0013  0.2207  0.0018
                                            0.0907  0.0004  0.9699  0.0085 -0.0026
                                            0.0284 -0.0240  0.0087 -0.0061
     3. (1.97794) BD ( 1) C   1 - C   3  
                ( 45.71%)   0.6761* C   1 s( 36.05%)p 1.77( 63.89%)d 0.00(  0.06%)
                                           -0.0004 -0.6004 -0.0009  0.0818 -0.0099
                                            0.7891 -0.0080 -0.0970  0.0028 -0.0037
                                            0.0000  0.0041  0.0216  0.0109
                ( 54.29%)   0.7368* C   3 s( 30.92%)p 2.23( 69.05%)d 0.00(  0.04%)
                                            0.0000 -0.5560  0.0032 -0.1094  0.0003
                                           -0.8214  0.0070  0.0613 -0.0003 -0.0038
                                            0.0001  0.0040  0.0150  0.0104
     4. (1.98724) BD ( 1) C   1 - H  12  
                ( 59.70%)   0.7726* C   1 s( 32.88%)p 2.04( 67.08%)d 0.00(  0.05%)
                                           -0.0003  0.5727  0.0272  0.7225 -0.0195
                                            0.3378  0.0160 -0.1843  0.0045  0.0126
                                           -0.0073 -0.0017  0.0148 -0.0058
                ( 40.30%)   0.6349* H  12 s( 99.90%)p 0.00(  0.10%)
                                            0.9994 -0.0117 -0.0290 -0.0133  0.0046
     5. (1.96606) BD ( 1) C   3 - C   4  
                ( 51.44%)   0.7172* C   3 s( 34.28%)p 1.92( 65.68%)d 0.00(  0.04%)
                                           -0.0002  0.5855  0.0050 -0.7546 -0.0089
                                           -0.2940  0.0180  0.0224  0.0002  0.0117
                                           -0.0003 -0.0010  0.0095 -0.0119
                ( 48.56%)   0.6968* C   4 s( 34.71%)p 1.88( 65.25%)d 0.00(  0.05%)
                                            0.0001  0.5891  0.0040  0.7474 -0.0079
                                            0.3050  0.0224 -0.0146 -0.0008  0.0104
                                           -0.0009 -0.0006  0.0146 -0.0127
     6. (1.61158) BD ( 2) C   3 - C   4  
                ( 52.88%)   0.7272* C   3 s(  0.00%)p 1.00( 99.97%)d 0.00(  0.03%)
                                            0.0001  0.0047  0.0039  0.0059 -0.0003
                                            0.0704  0.0006  0.9974  0.0024 -0.0000
                                           -0.0117 -0.0107  0.0004 -0.0003
                ( 47.12%)   0.6864* C   4 s(  0.00%)p 1.00( 99.95%)d 0.00(  0.05%)
                                           -0.0000 -0.0005 -0.0006 -0.0023 -0.0006
                                            0.0545 -0.0009  0.9982  0.0046  0.0012
                                            0.0219 -0.0051  0.0002 -0.0003
     7. (1.96996) BD ( 1) C   3 - C   8  
                ( 49.79%)   0.7056* C   3 s( 34.74%)p 1.88( 65.21%)d 0.00(  0.05%)
                                            0.0000  0.5894  0.0074  0.6465  0.0070
                                           -0.4828  0.0150  0.0274  0.0005 -0.0168
                                            0.0004 -0.0007  0.0037 -0.0128
                ( 50.21%)   0.7086* C   8 s( 38.55%)p 1.59( 61.41%)d 0.00(  0.04%)
                                           -0.0001  0.6209 -0.0016 -0.5518  0.0177
                                            0.5561  0.0025 -0.0110 -0.0005 -0.0161
                                           -0.0007 -0.0010 -0.0010 -0.0118
     8. (1.97804) BD ( 1) C   4 - C   5  
                ( 50.16%)   0.7082* C   4 s( 36.19%)p 1.76( 63.77%)d 0.00(  0.05%)
                                            0.0001  0.6014  0.0141 -0.1548 -0.0418
                                           -0.7811 -0.0007  0.0425  0.0001  0.0037
                                           -0.0002 -0.0018 -0.0174 -0.0115
                ( 49.84%)   0.7060* C   5 s( 35.72%)p 1.80( 64.23%)d 0.00(  0.05%)
                                            0.0000  0.5977  0.0072  0.1098 -0.0364
                                            0.7922  0.0148 -0.0325 -0.0000  0.0078
                                           -0.0004 -0.0017 -0.0159 -0.0119
     9. (1.97665) BD ( 1) C   4 - H  13  
                ( 62.90%)   0.7931* C   4 s( 29.03%)p 2.44( 70.94%)d 0.00(  0.03%)
                                            0.0003 -0.5386  0.0144  0.6452 -0.0039
                                           -0.5405  0.0096  0.0308 -0.0013  0.0140
                                           -0.0009  0.0007 -0.0014  0.0096
                ( 37.10%)   0.6091* H  13 s( 99.90%)p 0.00(  0.10%)
                                           -0.9995  0.0056 -0.0233  0.0218 -0.0006
    10. (1.97852) BD ( 1) C   5 - C   6  
                ( 49.92%)   0.7065* C   5 s( 35.44%)p 1.82( 64.52%)d 0.00(  0.05%)
                                            0.0000  0.5952  0.0093  0.6005 -0.0169
                                           -0.5318 -0.0369  0.0123  0.0016 -0.0170
                                            0.0002 -0.0003  0.0052 -0.0118
                ( 50.08%)   0.7077* C   6 s( 35.72%)p 1.80( 64.24%)d 0.00(  0.04%)
                                            0.0000  0.5976  0.0081 -0.6338 -0.0331
                                            0.4889 -0.0241 -0.0055  0.0015 -0.0175
                                            0.0002 -0.0003  0.0013 -0.0118
    11. (1.61966) BD ( 2) C   5 - C   6  
                ( 49.95%)   0.7067* C   5 s(  0.00%)p 1.00( 99.95%)d 0.00(  0.05%)
                                            0.0000 -0.0010  0.0004  0.0156 -0.0002
                                            0.0396 -0.0002  0.9988 -0.0081  0.0007
                                            0.0224 -0.0015  0.0004 -0.0008
                ( 50.05%)   0.7075* C   6 s(  0.00%)p 1.00( 99.95%)d 0.00(  0.05%)
                                           -0.0000  0.0000  0.0001  0.0196 -0.0002
                                            0.0367 -0.0002  0.9988 -0.0092  0.0002
                                           -0.0055  0.0216 -0.0009 -0.0011
    12. (1.97973) BD ( 1) C   5 - H  14  
                ( 61.91%)   0.7868* C   5 s( 28.74%)p 2.48( 71.23%)d 0.00(  0.03%)
                                            0.0003 -0.5359  0.0136  0.7909 -0.0080
                                            0.2933 -0.0035 -0.0246  0.0000 -0.0094
                                            0.0008  0.0003 -0.0108  0.0097
                ( 38.09%)   0.6172* H  14 s( 99.91%)p 0.00(  0.09%)
                                           -0.9995  0.0021 -0.0289 -0.0105  0.0009
    13. (1.97392) BD ( 1) C   6 - C   7  
                ( 49.46%)   0.7033* C   6 s( 35.40%)p 1.82( 64.55%)d 0.00(  0.05%)
                                            0.0001  0.5949  0.0079  0.7597  0.0221
                                            0.2573 -0.0333 -0.0244  0.0009  0.0132
                                           -0.0011 -0.0005  0.0122 -0.0121
                ( 50.54%)   0.7109* C   7 s( 36.13%)p 1.77( 63.83%)d 0.00(  0.04%)
                                           -0.0000  0.6009  0.0125 -0.7377  0.0077
                                           -0.3037 -0.0400  0.0147  0.0010  0.0088
                                           -0.0009 -0.0001  0.0146 -0.0117
    14. (1.97965) BD ( 1) C   6 - H  15  
                ( 61.92%)   0.7869* C   6 s( 28.78%)p 2.47( 71.19%)d 0.00(  0.03%)
                                            0.0003 -0.5363  0.0130  0.1368 -0.0012
                                            0.8319 -0.0085 -0.0332  0.0005 -0.0042
                                            0.0002  0.0013  0.0137  0.0096
                ( 38.08%)   0.6171* H  15 s( 99.90%)p 0.00(  0.10%)
                                           -0.9995  0.0020 -0.0051 -0.0304  0.0013
    15. (1.97091) BD ( 1) C   7 - C   8  
                ( 48.83%)   0.6988* C   7 s( 34.42%)p 1.90( 65.52%)d 0.00(  0.05%)
                                            0.0001  0.5867  0.0073  0.1507  0.0259
                                            0.7936 -0.0014 -0.0461  0.0005  0.0051
                                            0.0001 -0.0015 -0.0177 -0.0132
                ( 51.17%)   0.7153* C   8 s( 37.81%)p 1.64( 62.15%)d 0.00(  0.04%)
                                           -0.0001  0.6149  0.0034 -0.0953  0.0250
                                           -0.7822 -0.0020 -0.0033  0.0002  0.0025
                                            0.0014 -0.0004 -0.0158 -0.0114
    16. (1.65256) BD ( 2) C   7 - C   8  
                ( 46.63%)   0.6829* C   7 s(  0.02%)p99.99( 99.93%)d 3.50(  0.06%)
                                            0.0001  0.0129  0.0005  0.0112 -0.0002
                                            0.0464  0.0007  0.9985  0.0028 -0.0007
                                           -0.0082  0.0226 -0.0010 -0.0004
                ( 53.37%)   0.7305* C   8 s(  0.01%)p 1.00( 99.97%)d 0.00(  0.02%)
                                           -0.0000  0.0071  0.0011 -0.0095 -0.0004
                                            0.0025  0.0030  0.9998  0.0015 -0.0017
                                           -0.0035 -0.0147  0.0009  0.0008
    17. (1.97529) BD ( 1) C   7 - H  16  
                ( 63.06%)   0.7941* C   7 s( 29.35%)p 2.41( 70.62%)d 0.00(  0.03%)
                                           -0.0003  0.5415 -0.0153  0.6568 -0.0091
                                           -0.5240 -0.0005  0.0100 -0.0013 -0.0129
                                            0.0005 -0.0006  0.0046 -0.0099
                ( 36.94%)   0.6078* H  16 s( 99.90%)p 0.00(  0.10%)
                                            0.9995 -0.0030 -0.0254  0.0190  0.0011
    18. (1.98793) BD ( 1) C   8 - N   9  
                ( 37.18%)   0.6098* C   8 s( 23.49%)p 3.25( 76.36%)d 0.01(  0.15%)
                                           -0.0000  0.4845  0.0094  0.8276  0.0105
                                            0.2802  0.0012  0.0038  0.0012  0.0195
                                            0.0018 -0.0013  0.0269 -0.0196
                ( 62.82%)   0.7926* N   9 s( 36.21%)p 1.76( 63.75%)d 0.00(  0.04%)
                                           -0.0001  0.5999 -0.0477 -0.7623 -0.0372
                                           -0.2324 -0.0109 -0.0309 -0.0006  0.0096
                                            0.0015 -0.0018  0.0144 -0.0080
    19. (1.99336) BD ( 1) N   9 - O  10  
                ( 47.97%)   0.6926* N   9 s( 31.61%)p 2.16( 68.24%)d 0.00(  0.15%)
                                           -0.0000  0.5613  0.0316  0.2022 -0.0337
                                            0.7481 -0.0418  0.2800 -0.0227  0.0116
                                            0.0072  0.0184 -0.0287 -0.0139
                ( 52.03%)   0.7213* O  10 s( 26.43%)p 2.78( 73.43%)d 0.01(  0.14%)
                                           -0.0001  0.5124 -0.0411 -0.1738 -0.0018
                                           -0.6816  0.0245 -0.4886  0.0151  0.0106
                                            0.0075  0.0275 -0.0223 -0.0031
    20. (1.99520) BD ( 1) N   9 - O  11  
                ( 48.11%)   0.6936* N   9 s( 31.94%)p 2.13( 67.92%)d 0.00(  0.15%)
                                           -0.0001  0.5642  0.0329  0.6083 -0.0531
                                           -0.5103  0.0135 -0.2130  0.0201 -0.0306
                                           -0.0149  0.0120  0.0027 -0.0127
                ( 51.89%)   0.7203* O  11 s( 27.01%)p 2.70( 72.84%)d 0.01(  0.14%)
                                           -0.0001  0.5181 -0.0413 -0.5678  0.0130
                                            0.4808 -0.0208  0.4172 -0.0136 -0.0266
                                           -0.0201  0.0162  0.0031 -0.0066
    21. (1.98508) BD ( 2) N   9 - O  11  
                ( 41.04%)   0.6406* N   9 s(  0.04%)p99.99( 99.71%)d 5.60(  0.24%)
                                            0.0000 -0.0202 -0.0053  0.0531  0.0060
                                           -0.3494 -0.0204  0.9336  0.0154 -0.0139
                                            0.0292 -0.0188 -0.0128 -0.0297
                ( 58.96%)   0.7678* O  11 s(  0.26%)p99.99( 99.56%)d 0.71(  0.18%)
                                            0.0000 -0.0507  0.0048  0.1536 -0.0026
                                           -0.5005  0.0074  0.8493 -0.0118  0.0191
                                           -0.0236  0.0137  0.0079  0.0259
    22. (1.99932) CR ( 1) C   1           s(100.00%)p 0.00(  0.00%)
                                            1.0000 -0.0001  0.0000  0.0002 -0.0000
                                            0.0004 -0.0000 -0.0001  0.0000  0.0000
                                           -0.0000 -0.0000  0.0000  0.0000
    23. (1.99975) CR ( 1) O   2           s(100.00%)p 0.00(  0.00%)
                                            1.0000 -0.0003 -0.0000  0.0002  0.0000
                                           -0.0002 -0.0000 -0.0000 -0.0000 -0.0000
                                           -0.0000  0.0000  0.0000 -0.0000
    24. (1.99878) CR ( 1) C   3           s(100.00%)p 0.00(  0.00%)
                                            1.0000  0.0001  0.0000 -0.0002 -0.0000
                                           -0.0000  0.0000 -0.0001 -0.0000  0.0000
                                            0.0000  0.0000  0.0000 -0.0000
    25. (1.99893) CR ( 1) C   4           s(100.00%)p 0.00(  0.00%)
                                            1.0000  0.0001 -0.0000 -0.0003  0.0000
                                            0.0002 -0.0000  0.0000  0.0000 -0.0000
                                            0.0000 -0.0000 -0.0000 -0.0000
    26. (1.99894) CR ( 1) C   5           s(100.00%)p 0.00(  0.00%)
                                            1.0000  0.0001 -0.0000 -0.0003  0.0000
                                           -0.0001  0.0000 -0.0000  0.0000  0.0000
                                           -0.0000  0.0000  0.0000 -0.0000
    27. (1.99895) CR ( 1) C   6           s(100.00%)p 0.00(  0.00%)
                                            1.0000  0.0001 -0.0000 -0.0001  0.0000
                                           -0.0003  0.0000  0.0000 -0.0000  0.0000
                                           -0.0000 -0.0000 -0.0000 -0.0000
    28. (1.99889) CR ( 1) C   7           s(100.00%)p 0.00(  0.00%)
                                            1.0000  0.0001 -0.0000  0.0001 -0.0000
                                           -0.0003 -0.0000 -0.0001 -0.0000 -0.0000
                                            0.0000 -0.0000  0.0000 -0.0000
    29. (1.99865) CR ( 1) C   8           s(100.00%)
                                            1.0000  0.0002  0.0000 -0.0001  0.0000
                                           -0.0000  0.0000  0.0000  0.0000 -0.0000
                                            0.0000 -0.0000 -0.0000 -0.0000
    30. (1.99928) CR ( 1) N   9           s(100.00%)
                                            1.0000  0.0001 -0.0000 -0.0000 -0.0000
                                           -0.0000 -0.0000 -0.0000 -0.0000 -0.0000
                                           -0.0000  0.0000  0.0000 -0.0000
    31. (1.99975) CR ( 1) O  10           s(100.00%)p 0.00(  0.00%)
                                            1.0000 -0.0003 -0.0000  0.0000  0.0000
                                           -0.0002  0.0000 -0.0001  0.0000 -0.0000
                                           -0.0000  0.0000 -0.0000 -0.0000
    32. (1.99975) CR ( 1) O  11           s(100.00%)p 0.00(  0.00%)
                                            1.0000 -0.0003 -0.0000 -0.0001  0.0000
                                            0.0002 -0.0000  0.0001 -0.0000 -0.0000
                                           -0.0000  0.0000 -0.0000 -0.0000
    33. (1.98194) LP ( 1) O   2           s( 56.19%)p 0.78( 43.79%)d 0.00(  0.02%)
                                            0.0004  0.7494  0.0161 -0.5212  0.0005
                                            0.4033  0.0000  0.0600  0.0000  0.0101
                                            0.0022 -0.0007 -0.0017  0.0078
    34. (1.88468) LP ( 2) O   2           s(  0.01%)p 1.00( 99.91%)d 0.00(  0.08%)
                                           -0.0000  0.0022  0.0075 -0.5815  0.0086
                                           -0.7864  0.0137  0.2058 -0.0030 -0.0067
                                            0.0058 -0.0018 -0.0266 -0.0020
    35. (1.97903) LP ( 1) O  10           s( 73.08%)p 0.37( 26.91%)d 0.00(  0.01%)
                                            0.0004  0.8548  0.0117  0.1279 -0.0016
                                            0.4541 -0.0033  0.2157 -0.0023 -0.0033
                                           -0.0009 -0.0066  0.0040  0.0031
    36. (1.89848) LP ( 2) O  10           s(  0.08%)p99.99( 99.84%)d 1.00(  0.08%)
                                            0.0001  0.0280  0.0032 -0.9711 -0.0107
                                            0.1268  0.0034  0.1978  0.0018  0.0228
                                            0.0106 -0.0063  0.0098 -0.0050
    37. (1.42714) LP ( 3) O  10           s(  0.56%)p99.99( 99.29%)d 0.27(  0.15%)
                                           -0.0000  0.0743 -0.0069  0.0966  0.0006
                                           -0.5567  0.0002  0.8208  0.0047  0.0025
                                           -0.0096 -0.0186 -0.0201 -0.0258
    38. (1.98136) LP ( 1) O  11           s( 72.86%)p 0.37( 27.13%)d 0.00(  0.01%)
                                            0.0004  0.8535  0.0118  0.3630 -0.0026
                                           -0.3152  0.0016 -0.2005  0.0013  0.0055
                                            0.0040 -0.0049 -0.0013  0.0036
    39. (1.89453) LP ( 2) O  11           s(  0.01%)p 1.00( 99.91%)d 0.00(  0.08%)
                                            0.0001  0.0097  0.0014 -0.7211 -0.0064
                                           -0.6456 -0.0089 -0.2494 -0.0027  0.0014
                                           -0.0027 -0.0113  0.0254 -0.0055
    40. (0.01462) RY*( 1) C   1           s( 14.42%)p 5.92( 85.37%)d 0.02(  0.22%)
                                           -0.0000  0.0550  0.3757 -0.0468  0.7405
                                            0.0530 -0.5474  0.0089 -0.0240 -0.0179
                                            0.0039 -0.0096 -0.0405  0.0111
    41. (0.00659) RY*( 2) C   1           s( 32.55%)p 0.24(  7.65%)d 1.84( 59.80%)
                                           -0.0000 -0.0058  0.5705 -0.0336 -0.0446
                                           -0.0157  0.2699  0.0128  0.0116  0.2373
                                           -0.1563  0.0262  0.7179  0.0356
    42. (0.00220) RY*( 3) C   1           s(  8.09%)p 9.93( 80.26%)d 1.44( 11.66%)
                                           -0.0000  0.0231  0.2834 -0.0418 -0.6108
                                            0.0108 -0.6173 -0.0172 -0.2152  0.2447
                                           -0.0824  0.1784 -0.1344  0.0035
    43. (0.00170) RY*( 4) C   1           s(  0.10%)p99.99( 48.21%)d99.99( 51.70%)
                                           -0.0000  0.0096  0.0299 -0.0055 -0.1733
                                            0.0088 -0.2352  0.0519  0.6276  0.1088
                                            0.2803 -0.6467  0.0914  0.0031
    44. (0.00078) RY*( 5) C   1           s( 36.74%)p 0.51( 18.57%)d 1.22( 44.69%)
                                            0.0000 -0.0108  0.6060 -0.0079 -0.0995
                                            0.0113  0.3400  0.0169 -0.2444 -0.2451
                                            0.3494 -0.2575 -0.4438 -0.0383
    45. (0.00029) RY*( 6) C   1           s(  5.80%)p 6.54( 37.95%)d 9.69( 56.25%)
                                            0.0000 -0.0018  0.2409 -0.0206  0.0379
                                            0.0102  0.2156 -0.0151  0.5752  0.2570
                                           -0.4111  0.2789 -0.4725  0.1624
    46. (0.00005) RY*( 7) C   1           s(  2.17%)p 8.39( 18.24%)d36.62( 79.59%)
    47. (0.00001) RY*( 8) C   1           s(  0.02%)p99.99(  3.55%)d99.99( 96.43%)
    48. (0.00001) RY*( 9) C   1           s(  0.17%)p 5.16(  0.88%)d99.99( 98.95%)
    49. (0.00290) RY*( 1) O   2           s(  0.75%)p99.99( 96.43%)d 3.78(  2.82%)
                                            0.0000 -0.0009  0.0864  0.0085  0.5434
                                            0.0085  0.7884 -0.0022 -0.2175  0.0469
                                           -0.0333  0.0066  0.1577  0.0020
    50. (0.00025) RY*( 2) O   2           s(  0.78%)p99.99( 95.06%)d 5.34(  4.16%)
                                           -0.0000  0.0025  0.0882  0.0059 -0.2924
                                           -0.0018 -0.0702  0.0145 -0.9273  0.0267
                                           -0.0775  0.1865 -0.0008 -0.0101
    51. (0.00017) RY*( 3) O   2           s( 40.80%)p 1.39( 56.74%)d 0.06(  2.46%)
                                           -0.0000  0.0159  0.6385  0.0266 -0.6091
                                           -0.0200  0.3847 -0.0064  0.2175  0.0970
                                           -0.0210 -0.0563  0.0950 -0.0508
    52. (0.00006) RY*( 4) O   2           s( 50.06%)p 0.67( 33.30%)d 0.33( 16.64%)
    53. (0.00001) RY*( 5) O   2           s(  5.32%)p 2.14( 11.38%)d15.65( 83.29%)
    54. (0.00000) RY*( 6) O   2           s(  0.27%)p 2.75(  0.74%)d99.99( 98.99%)
    55. (0.00000) RY*( 7) O   2           s(  0.17%)p24.80(  4.24%)d99.99( 95.59%)
    56. (0.00000) RY*( 8) O   2           s(  1.67%)p 1.40(  2.34%)d57.64( 96.00%)
    57. (0.00001) RY*( 9) O   2           s(  0.12%)p 1.41(  0.17%)d99.99( 99.71%)
    58. (0.00600) RY*( 1) C   3           s(  4.61%)p19.78( 91.23%)d 0.90(  4.16%)
                                            0.0000  0.0128  0.2144 -0.0021 -0.1241
                                           -0.0195 -0.9465  0.0010 -0.0253  0.1123
                                           -0.0045 -0.0170 -0.1678 -0.0240
    59. (0.00587) RY*( 2) C   3           s(  3.43%)p27.86( 95.45%)d 0.33(  1.12%)
                                            0.0000  0.0015  0.1851 -0.0096  0.9715
                                            0.0012 -0.0861 -0.0009 -0.0562  0.0738
                                           -0.0361 -0.0160  0.0645 -0.0040
    60. (0.00209) RY*( 3) C   3           s( 88.83%)p 0.09(  7.87%)d 0.04(  3.30%)
                                           -0.0000 -0.0093  0.9425 -0.0012 -0.1450
                                            0.0125  0.2021 -0.0053  0.1290 -0.1712
                                           -0.0332  0.0083  0.0395 -0.0304
    61. (0.00103) RY*( 4) C   3           s(  0.46%)p99.99( 74.36%)d54.71( 25.18%)
                                           -0.0000 -0.0000  0.0678  0.0002 -0.0733
                                            0.0020  0.0353 -0.0033 -0.8585 -0.0662
                                           -0.4901  0.0780  0.0299  0.0151
    62. (0.00061) RY*( 5) C   3           s(  0.61%)p38.26( 23.39%)d99.99( 76.00%)
                                           -0.0000 -0.0008  0.0782 -0.0012 -0.0123
                                            0.0024  0.0137  0.0081 -0.4832 -0.0708
                                            0.8384 -0.2209  0.0548  0.0160
    63. (0.00027) RY*( 6) C   3           s(  0.15%)p 3.84(  0.56%)d99.99( 99.30%)
                                           -0.0000 -0.0000  0.0381  0.0033  0.0073
                                            0.0013  0.0355  0.0126 -0.0639  0.1970
                                            0.2310  0.9357 -0.0987 -0.1248
    64. (0.00022) RY*( 7) C   3           s(  1.15%)p 5.00(  5.76%)d80.92( 93.09%)
                                           -0.0000 -0.0050  0.1071  0.0097 -0.0144
                                           -0.0122  0.2290 -0.0019 -0.0684  0.6616
                                           -0.0132 -0.2262 -0.6644 -0.0185
    65. (0.00015) RY*( 8) C   3           s(  0.59%)p 2.43(  1.43%)d99.99( 97.98%)
                                           -0.0000 -0.0007  0.0767  0.0189 -0.1170
                                            0.0068 -0.0106 -0.0022 -0.0076  0.6786
                                           -0.0205 -0.0722  0.7145 -0.0558
    66. (0.00002) RY*( 9) C   3           s(  0.23%)p 0.16(  0.04%)d99.99( 99.73%)
    67. (0.00687) RY*( 1) C   4           s(  1.55%)p60.90( 94.22%)d 2.73(  4.23%)
                                            0.0000 -0.0175  0.1231 -0.0250 -0.3786
                                            0.0151  0.8928 -0.0002 -0.0300  0.1951
                                           -0.0105 -0.0124 -0.0596  0.0206
    68. (0.00358) RY*( 2) C   4           s(  3.50%)p26.81( 93.85%)d 0.76(  2.65%)
                                           -0.0000  0.0206  0.1860 -0.0057  0.8913
                                           -0.0260  0.3786  0.0025  0.0012 -0.1379
                                           -0.0007 -0.0173 -0.0777 -0.0346
    69. (0.00106) RY*( 3) C   4           s( 91.37%)p 0.06(  5.92%)d 0.03(  2.71%)
                                            0.0000 -0.0061  0.9558 -0.0074 -0.1019
                                            0.0211 -0.1989  0.0008 -0.0939  0.0977
                                           -0.0762 -0.0669  0.0193 -0.0830
    70. (0.00086) RY*( 4) C   4           s(  1.72%)p31.81( 54.70%)d25.34( 43.58%)
                                            0.0000 -0.0014  0.1311 -0.0010 -0.0146
                                            0.0013  0.0045 -0.0125  0.7393  0.0480
                                            0.5056  0.4172  0.0214 -0.0577
    71. (0.00045) RY*( 5) C   4           s(  0.00%)p 1.00( 37.72%)d 1.65( 62.28%)
                                           -0.0000  0.0003  0.0034  0.0004  0.0136
                                            0.0016 -0.0155 -0.0002 -0.6138  0.0365
                                            0.2981  0.7165 -0.1125 -0.0806
    72. (0.00014) RY*( 6) C   4           s(  0.12%)p15.59(  1.94%)d99.99( 97.93%)
                                           -0.0000 -0.0027  0.0352  0.0175 -0.1126
                                            0.0198 -0.0499 -0.0025  0.0596 -0.2976
                                            0.0545 -0.0959 -0.9355  0.0588
    73. (0.00007) RY*( 7) C   4           s(  1.41%)p 3.06(  4.33%)d66.69( 94.26%)
    74. (0.00001) RY*( 8) C   4           s(  0.00%)p 1.00(  6.35%)d14.74( 93.64%)
    75. (0.00001) RY*( 9) C   4           s(  0.40%)p 2.62(  1.05%)d99.99( 98.54%)
    76. (0.00511) RY*( 1) C   5           s(  0.09%)p99.99( 92.24%)d89.81(  7.67%)
                                           -0.0000  0.0281  0.0081  0.0306  0.9006
                                            0.0114  0.3315 -0.0008 -0.0191  0.1807
                                           -0.0132  0.0045  0.2067 -0.0342
    77. (0.00264) RY*( 2) C   5           s(  0.01%)p 1.00( 98.60%)d 0.01(  1.39%)
                                            0.0000  0.0009  0.0076  0.0137 -0.3438
                                           -0.0334  0.9303  0.0010 -0.0316 -0.0876
                                            0.0034 -0.0014  0.0788 -0.0040
    78. (0.00088) RY*( 3) C   5           s( 93.32%)p 0.00(  0.31%)d 0.07(  6.36%)
                                           -0.0000 -0.0030  0.9660 -0.0194  0.0514
                                           -0.0039  0.0051 -0.0009  0.0079 -0.1730
                                            0.0444 -0.0908 -0.1244 -0.0895
    79. (0.00069) RY*( 4) C   5           s(  0.54%)p61.34( 33.42%)d99.99( 66.03%)
                                           -0.0000 -0.0001  0.0738 -0.0015 -0.0014
                                           -0.0001 -0.0168  0.0055 -0.5779 -0.0271
                                           -0.4060  0.7001 -0.0484 -0.0481
    80. (0.00049) RY*( 5) C   5           s(  0.18%)p99.99( 59.91%)d99.99( 39.90%)
                                           -0.0000 -0.0003  0.0426 -0.0006  0.0082
                                           -0.0003  0.0335  0.0072  0.7732  0.0022
                                            0.0001  0.6284 -0.0433 -0.0473
    81. (0.00014) RY*( 6) C   5           s(  0.14%)p 9.91(  1.43%)d99.99( 98.43%)
                                            0.0000 -0.0008  0.0379  0.0085 -0.0345
                                           -0.0260  0.1107  0.0012 -0.0090  0.7263
                                           -0.0327 -0.0491 -0.6720 -0.0421
    82. (0.00005) RY*( 7) C   5           s(  5.76%)p 0.97(  5.59%)d15.39( 88.65%)
    83. (0.00000) RY*( 8) C   5           s(  0.00%)p 1.00(  6.70%)d13.93( 93.30%)
    84. (0.00000) RY*( 9) C   5           s(  0.05%)p37.37(  1.86%)d99.99( 98.09%)
    85. (0.00524) RY*( 1) C   6           s(  0.09%)p99.99( 92.47%)d82.06(  7.44%)
                                           -0.0000  0.0286  0.0095  0.0061  0.1402
                                            0.0322  0.9498 -0.0015 -0.0429  0.0886
                                           -0.0006 -0.0126 -0.2548 -0.0382
    86. (0.00264) RY*( 2) C   6           s(  0.00%)p 1.00( 98.62%)d 0.01(  1.38%)
                                            0.0000  0.0015  0.0002 -0.0360  0.9808
                                            0.0070 -0.1480  0.0005 -0.0318 -0.1081
                                            0.0112 -0.0031 -0.0440 -0.0007
    87. (0.00091) RY*( 3) C   6           s( 94.44%)p 0.01(  0.49%)d 0.05(  5.08%)
                                            0.0000 -0.0032  0.9718 -0.0027  0.0046
                                           -0.0187  0.0418  0.0007 -0.0524 -0.0739
                                            0.0040 -0.0164  0.1900 -0.0945
    88. (0.00067) RY*( 4) C   6           s(  0.19%)p99.99( 55.09%)d99.99( 44.72%)
                                            0.0000 -0.0001  0.0435 -0.0008  0.0331
                                           -0.0010  0.0321 -0.0029  0.7408 -0.0294
                                           -0.5984  0.2968 -0.0067 -0.0143
    89. (0.00060) RY*( 5) C   6           s(  0.06%)p99.99( 38.54%)d99.99( 61.40%)
                                            0.0000 -0.0000  0.0248 -0.0001  0.0188
                                           -0.0000  0.0264  0.0096  0.6199  0.0259
                                            0.7819  0.0221  0.0164 -0.0335
    90. (0.00014) RY*( 6) C   6           s(  0.00%)p 1.00(  1.43%)d68.93( 98.57%)
                                           -0.0000  0.0001  0.0021  0.0272 -0.1160
                                           -0.0037  0.0088 -0.0000  0.0026 -0.9252
                                            0.0401 -0.0121 -0.3565  0.0286
    91. (0.00005) RY*( 7) C   6           s(  5.27%)p 1.02(  5.35%)d16.97( 89.38%)
    92. (0.00000) RY*( 8) C   6           s(  0.00%)p 1.00(  6.11%)d15.35( 93.88%)
    93. (0.00000) RY*( 9) C   6           s(  0.06%)p35.44(  1.96%)d99.99( 97.98%)
    94. (0.00593) RY*( 1) C   7           s(  0.31%)p99.99( 96.43%)d10.36(  3.26%)
                                            0.0000 -0.0193  0.0527  0.0164  0.9603
                                           -0.0225 -0.2027  0.0015  0.0170  0.1729
                                            0.0156  0.0037 -0.0405  0.0285
    95. (0.00349) RY*( 2) C   7           s(  1.81%)p52.62( 95.30%)d 1.59(  2.89%)
                                            0.0000  0.0197  0.1331 -0.0238  0.2199
                                           -0.0137  0.9502 -0.0000 -0.0327 -0.1107
                                            0.0217  0.0142  0.1231 -0.0281
    96. (0.00113) RY*( 3) C   7           s(  0.26%)p99.99( 74.32%)d96.63( 25.42%)
                                            0.0000 -0.0011  0.0513  0.0004  0.0104
                                            0.0001 -0.0257  0.0114 -0.8616  0.0030
                                           -0.1900 -0.4667 -0.0119  0.0114
    97. (0.00102) RY*( 4) C   7           s( 93.79%)p 0.02(  1.93%)d 0.05(  4.29%)
                                            0.0000 -0.0057  0.9684  0.0207 -0.0997
                                           -0.0090 -0.0936 -0.0016 -0.0090  0.1326
                                            0.0821  0.0933 -0.0678 -0.0723
    98. (0.00056) RY*( 5) C   7           s(  1.44%)p14.60( 20.98%)d54.01( 77.59%)
                                            0.0000 -0.0001  0.1199  0.0033  0.0004
                                           -0.0014  0.0216  0.0056  0.4574  0.0168
                                           -0.6830 -0.5542  0.0314  0.0316
    99. (0.00013) RY*( 6) C   7           s(  0.31%)p 6.42(  1.99%)d99.99( 97.70%)
                                           -0.0000 -0.0034  0.0556  0.0153  0.0076
                                            0.0215 -0.1356 -0.0009 -0.0280  0.0062
                                            0.0013  0.0414  0.9858  0.0577
   100. (0.00007) RY*( 7) C   7           s(  2.03%)p 1.74(  3.54%)d46.41( 94.43%)
   101. (0.00001) RY*( 8) C   7           s(  0.00%)p 1.00(  4.66%)d20.46( 95.34%)
   102. (0.00001) RY*( 9) C   7           s(  0.13%)p 7.58(  0.96%)d99.99( 98.92%)
   103. (0.00773) RY*( 1) C   8           s(  1.07%)p91.65( 97.62%)d 1.24(  1.32%)
                                           -0.0000 -0.0040  0.1031  0.0027  0.0959
                                           -0.0002  0.9419 -0.0032  0.2825 -0.0190
                                           -0.0047  0.0024 -0.1126  0.0101
   104. (0.00682) RY*( 2) C   8           s(  0.12%)p99.99( 94.73%)d42.78(  5.15%)
                                            0.0000  0.0283 -0.0201 -0.0115 -0.9458
                                           -0.0088  0.0543 -0.0011  0.2227  0.1593
                                            0.0047 -0.0132  0.1567 -0.0370
   105. (0.00275) RY*( 3) C   8           s( 97.50%)p 0.01(  1.07%)d 0.01(  1.43%)
                                           -0.0000 -0.0075  0.9874 -0.0118 -0.0003
                                           -0.0006 -0.1013 -0.0007  0.0178  0.0284
                                            0.0033  0.0064  0.0897 -0.0735
   106. (0.00158) RY*( 4) C   8           s(  0.29%)p99.99( 90.38%)d31.89(  9.33%)
                                            0.0000  0.0057  0.0538  0.0005 -0.1964
                                            0.0011  0.2658 -0.0024 -0.8914  0.1313
                                           -0.1353 -0.1838 -0.1536 -0.0185
   107. (0.00089) RY*( 5) C   8           s(  0.00%)p 1.00(  1.28%)d77.24( 98.72%)
                                            0.0000  0.0027  0.0051  0.0030 -0.0525
                                            0.0020  0.0170  0.0125 -0.0978  0.0080
                                           -0.3501  0.9212 -0.1151 -0.0516
   108. (0.00036) RY*( 6) C   8           s(  0.42%)p13.49(  5.69%)d99.99( 93.89%)
                                            0.0000  0.0104  0.0641  0.0297 -0.2276
                                            0.0026 -0.0327  0.0006 -0.0563 -0.8343
                                            0.2567  0.0389 -0.4115  0.0780
   109. (0.00029) RY*( 7) C   8           s(  0.19%)p45.35(  8.60%)d99.99( 91.21%)
                                            0.0000  0.0046  0.0433  0.0134 -0.0391
                                            0.0124 -0.1513 -0.0058  0.2475  0.1091
                                           -0.6429 -0.2936 -0.6295  0.0672
   110. (0.00025) RY*( 8) C   8           s(  0.10%)p 5.84(  0.60%)d99.99( 99.30%)
                                            0.0000  0.0021  0.0319  0.0010 -0.0120
                                            0.0150 -0.0685  0.0059  0.0293  0.4956
                                            0.6156  0.1632 -0.5822  0.0524
   111. (0.00003) RY*( 9) C   8           s(  0.46%)p 0.29(  0.13%)d99.99( 99.41%)
   112. (0.01710) RY*( 1) N   9           s(  0.02%)p99.99( 95.33%)d99.99(  4.64%)
                                            0.0000 -0.0004  0.0153 -0.0151 -0.2822
                                            0.0456  0.8581  0.0349  0.3658 -0.1363
                                           -0.1161 -0.0396  0.1131  0.0007
   113. (0.01014) RY*( 2) N   9           s( 13.23%)p 4.18( 55.31%)d 2.38( 31.46%)
                                           -0.0000 -0.0641  0.3580 -0.0439 -0.7087
                                           -0.0142 -0.2184  0.0002 -0.0313 -0.2697
                                           -0.0980  0.2306 -0.4051  0.1224
   114. (0.00772) RY*( 3) N   9           s(  0.89%)p 0.51(  0.46%)d99.99( 98.65%)
                                           -0.0000  0.0098  0.0940  0.0037  0.0439
                                           -0.0134  0.0014  0.0435 -0.0232  0.2420
                                           -0.2201  0.5041  0.3923  0.6867
   115. (0.00348) RY*( 4) N   9           s( 18.73%)p 0.85( 15.89%)d 3.49( 65.38%)
                                           -0.0000 -0.0248  0.4321 -0.0065 -0.3811
                                           -0.0044 -0.1010 -0.0023 -0.0577  0.4440
                                            0.1609 -0.3624  0.5196 -0.1718
   116. (0.00254) RY*( 5) N   9           s(  0.05%)p99.99( 15.74%)d99.99( 84.21%)
                                            0.0000 -0.0034  0.0219 -0.0096  0.0385
                                            0.0312 -0.3130  0.0027  0.2385 -0.6831
                                           -0.2711 -0.1495  0.5277 -0.0341
   117. (0.00150) RY*( 6) N   9           s(  0.04%)p99.99( 52.38%)d99.99( 47.58%)
                                           -0.0000  0.0023  0.0187  0.0004  0.0005
                                           -0.0115  0.1947  0.0250 -0.6966 -0.0265
                                           -0.6504 -0.2191 -0.0046 -0.0641
   118. (0.00048) RY*( 7) N   9           s( 66.91%)p 0.43( 28.48%)d 0.07(  4.61%)
                                            0.0000  0.0290  0.8175 -0.0539  0.5104
                                           -0.0156  0.1306 -0.0031  0.0639 -0.1053
                                           -0.0169  0.0741 -0.1516 -0.0790
   119. (0.00022) RY*( 8) N   9           s(  0.04%)p99.99( 36.49%)d99.99( 63.48%)
                                            0.0000 -0.0001  0.0191 -0.0019 -0.0351
                                           -0.0007  0.2234 -0.0024 -0.5601 -0.3978
                                            0.6076  0.2150  0.2467  0.0166
   120. (0.00004) RY*( 9) N   9           s(  0.29%)p 1.03(  0.30%)d99.99( 99.40%)
   121. (0.00273) RY*( 1) O  10           s(  1.85%)p51.20( 94.79%)d 1.82(  3.36%)
                                           -0.0000 -0.0042  0.1360  0.0066 -0.8870
                                            0.0012  0.0382  0.0020  0.3996 -0.1197
                                           -0.0457  0.0820 -0.0745  0.0702
   122. (0.00200) RY*( 2) O  10           s(  0.02%)p99.99( 95.64%)d99.99(  4.35%)
                                            0.0000  0.0011  0.0132 -0.0022  0.3325
                                           -0.0019 -0.4974  0.0038  0.7736  0.0531
                                            0.0353  0.1124  0.0988  0.1305
   123. (0.00176) RY*( 3) O  10           s( 74.95%)p 0.28( 21.18%)d 0.05(  3.87%)
                                           -0.0000  0.0132  0.8656 -0.0050 -0.0075
                                           -0.0380 -0.3785 -0.0190 -0.2582  0.1304
                                            0.0730  0.0479 -0.1185 -0.0054
   124. (0.00015) RY*( 4) O  10           s( 13.14%)p 5.49( 72.12%)d 1.12( 14.74%)
                                            0.0000 -0.0077  0.3624  0.0103  0.2238
                                            0.0095  0.7531  0.0122  0.3220  0.3013
                                            0.0129  0.2104 -0.0601  0.0927
   125. (0.00003) RY*( 5) O  10           s(  2.18%)p 0.46(  1.01%)d44.41( 96.81%)
   126. (0.00001) RY*( 6) O  10           s(  0.02%)p54.86(  1.03%)d99.99( 98.95%)
   127. (0.00001) RY*( 7) O  10           s(  0.33%)p13.19(  4.38%)d99.99( 95.28%)
   128. (0.00001) RY*( 8) O  10           s(  5.72%)p 1.17(  6.71%)d15.31( 87.57%)
   129. (0.00000) RY*( 9) O  10           s(  1.65%)p 2.23(  3.68%)d57.52( 94.68%)
   130. (0.00272) RY*( 1) O  11           s(  1.00%)p95.88( 95.41%)d 3.61(  3.59%)
                                           -0.0000 -0.0036  0.0997  0.0051 -0.6625
                                            0.0053 -0.4281 -0.0086 -0.5760 -0.0165
                                           -0.0375  0.0982 -0.1300  0.0876
   131. (0.00243) RY*( 2) O  11           s(  0.41%)p99.99( 95.33%)d10.28(  4.26%)
                                            0.0000 -0.0013  0.0643  0.0044 -0.1846
                                           -0.0073 -0.6517  0.0190  0.7029 -0.0820
                                            0.0896 -0.0572 -0.1120 -0.1095
   132. (0.00170) RY*( 3) O  11           s( 75.01%)p 0.28( 21.21%)d 0.05(  3.78%)
                                           -0.0000  0.0134  0.8660 -0.0276 -0.2518
                                            0.0271  0.3409  0.0162  0.1752 -0.1534
                                           -0.0876 -0.0082  0.0807 -0.0071
   133. (0.00010) RY*( 4) O  11           s( 10.92%)p 6.31( 68.90%)d 1.85( 20.18%)
   134. (0.00002) RY*( 5) O  11           s(  7.14%)p 1.05(  7.48%)d11.95( 85.38%)
   135. (0.00001) RY*( 6) O  11           s(  1.99%)p 1.37(  2.74%)d47.81( 95.27%)
   136. (0.00000) RY*( 7) O  11           s(  0.66%)p 3.14(  2.08%)d99.99( 97.25%)
   137. (0.00001) RY*( 8) O  11           s(  0.94%)p 4.31(  4.04%)d99.99( 95.02%)
   138. (0.00000) RY*( 9) O  11           s(  1.78%)p 1.89(  3.37%)d53.15( 94.85%)
   139. (0.00393) RY*( 1) H  12           s( 99.89%)p 0.00(  0.11%)
                                            0.0113  0.9994 -0.0003 -0.0211  0.0265
   140. (0.00015) RY*( 2) H  12           s(  0.07%)p99.99( 99.93%)
                                            0.0217 -0.0138  0.9131 -0.2352  0.3321
   141. (0.00007) RY*( 3) H  12           s(  0.14%)p99.99( 99.86%)
   142. (0.00004) RY*( 4) H  12           s(  0.02%)p99.99( 99.98%)
   143. (0.00404) RY*( 1) H  13           s( 99.40%)p 0.01(  0.60%)
                                            0.0072  0.9970  0.0017  0.0769  0.0062
   144. (0.00013) RY*( 2) H  13           s(  0.03%)p99.99( 99.97%)
                                           -0.0006  0.0162 -0.0657 -0.1287 -0.9894
   145. (0.00009) RY*( 3) H  13           s(  0.49%)p99.99( 99.51%)
   146. (0.00007) RY*( 4) H  13           s(  0.19%)p99.99( 99.81%)
   147. (0.00155) RY*( 1) H  14           s( 99.31%)p 0.01(  0.69%)
                                            0.0047  0.9965 -0.0733 -0.0391  0.0043
   148. (0.00015) RY*( 2) H  14           s(  0.00%)p 1.00(100.00%)
                                            0.0000  0.0010 -0.0046 -0.0774 -0.9970
   149. (0.00008) RY*( 3) H  14           s(  0.01%)p 1.00( 99.99%)
   150. (0.00006) RY*( 4) H  14           s(  0.78%)p99.99( 99.22%)
   151. (0.00151) RY*( 1) H  15           s( 99.29%)p 0.01(  0.71%)
                                            0.0046  0.9964 -0.0212 -0.0817  0.0012
   152. (0.00015) RY*( 2) H  15           s(  0.00%)p 1.00(100.00%)
                                            0.0001  0.0019 -0.0035  0.0396  0.9992
   153. (0.00009) RY*( 3) H  15           s(  0.00%)p 1.00(100.00%)
   154. (0.00006) RY*( 4) H  15           s(  0.81%)p99.99( 99.19%)
   155. (0.00234) RY*( 1) H  16           s( 99.11%)p 0.01(  0.89%)
                                            0.0056  0.9955  0.0910 -0.0125 -0.0208
   156. (0.00015) RY*( 2) H  16           s(  0.09%)p99.99( 99.91%)
                                           -0.0019  0.0300 -0.1175 -0.1095  0.9866
   157. (0.00010) RY*( 3) H  16           s(  0.41%)p99.99( 99.59%)
   158. (0.00006) RY*( 4) H  16           s(  0.48%)p99.99( 99.52%)
   159. (0.00442) BD*( 1) C   1 - O   2  
                ( 66.63%)   0.8163* C   1 s( 30.93%)p 2.22( 68.81%)d 0.01(  0.26%)
                                            0.0000  0.5533 -0.0559 -0.6615 -0.0400
                                            0.4933  0.0675  0.0316  0.0039 -0.0419
                                           -0.0037  0.0037  0.0145 -0.0242
                ( 33.37%)  -0.5777* O   2 s( 43.80%)p 1.28( 56.11%)d 0.00(  0.09%)
                                           -0.0000  0.6613 -0.0274  0.5827  0.0194
                                           -0.4575 -0.0117 -0.1083 -0.0025 -0.0255
                                           -0.0039  0.0044  0.0056 -0.0123
   160. (0.07883) BD*( 2) C   1 - O   2  
                ( 65.50%)   0.8093* C   1 s(  0.10%)p99.99( 99.55%)d 3.67(  0.35%)
                                            0.0000  0.0301 -0.0074  0.1663 -0.0103
                                            0.1256 -0.0007  0.9753 -0.0284 -0.0011
                                           -0.0481  0.0314 -0.0124  0.0092
                ( 34.50%)  -0.5874* O   2 s(  0.07%)p99.99( 99.78%)d 2.04(  0.15%)
                                           -0.0000  0.0271 -0.0013  0.2207  0.0018
                                            0.0907  0.0004  0.9699  0.0085 -0.0026
                                            0.0284 -0.0240  0.0087 -0.0061
   161. (0.06560) BD*( 1) C   1 - C   3  
                ( 54.29%)   0.7368* C   1 s( 36.05%)p 1.77( 63.89%)d 0.00(  0.06%)
                                           -0.0004 -0.6004 -0.0009  0.0818 -0.0099
                                            0.7891 -0.0080 -0.0970  0.0028 -0.0037
                                            0.0000  0.0041  0.0216  0.0109
                ( 45.71%)  -0.6761* C   3 s( 30.92%)p 2.23( 69.05%)d 0.00(  0.04%)
                                            0.0000 -0.5560  0.0032 -0.1094  0.0003
                                           -0.8214  0.0070  0.0613 -0.0003 -0.0038
                                            0.0001  0.0040  0.0150  0.0104
   162. (0.05524) BD*( 1) C   1 - H  12  
                ( 40.30%)   0.6349* C   1 s( 32.88%)p 2.04( 67.08%)d 0.00(  0.05%)
                                            0.0003 -0.5727 -0.0272 -0.7225  0.0195
                                           -0.3378 -0.0160  0.1843 -0.0045 -0.0126
                                            0.0073  0.0017 -0.0148  0.0058
                ( 59.70%)  -0.7726* H  12 s( 99.90%)p 0.00(  0.10%)
                                           -0.9994  0.0117  0.0290  0.0133 -0.0046
   163. (0.02342) BD*( 1) C   3 - C   4  
                ( 48.56%)   0.6968* C   3 s( 34.28%)p 1.92( 65.68%)d 0.00(  0.04%)
                                            0.0002 -0.5855 -0.0050  0.7546  0.0089
                                            0.2940 -0.0180 -0.0224 -0.0002 -0.0117
                                            0.0003  0.0010 -0.0095  0.0119
                ( 51.44%)  -0.7172* C   4 s( 34.71%)p 1.88( 65.25%)d 0.00(  0.05%)
                                           -0.0001 -0.5891 -0.0040 -0.7474  0.0079
                                           -0.3050 -0.0224  0.0146  0.0008 -0.0104
                                            0.0009  0.0006 -0.0146  0.0127
   164. (0.33586) BD*( 2) C   3 - C   4  
                ( 47.12%)   0.6864* C   3 s(  0.00%)p 1.00( 99.97%)d 0.00(  0.03%)
                                           -0.0001 -0.0047 -0.0039 -0.0059  0.0003
                                           -0.0704 -0.0006 -0.9974 -0.0024  0.0000
                                            0.0117  0.0107 -0.0004  0.0003
                ( 52.88%)  -0.7272* C   4 s(  0.00%)p 1.00( 99.95%)d 0.00(  0.05%)
                                            0.0000  0.0005  0.0006  0.0023  0.0006
                                           -0.0545  0.0009 -0.9982 -0.0046 -0.0012
                                           -0.0219  0.0051 -0.0002  0.0003
   165. (0.03240) BD*( 1) C   3 - C   8  
                ( 50.21%)   0.7086* C   3 s( 34.74%)p 1.88( 65.21%)d 0.00(  0.05%)
                                            0.0000  0.5894  0.0074  0.6465  0.0070
                                           -0.4828  0.0150  0.0274  0.0005 -0.0168
                                            0.0004 -0.0007  0.0037 -0.0128
                ( 49.79%)  -0.7056* C   8 s( 38.55%)p 1.59( 61.41%)d 0.00(  0.04%)
                                           -0.0001  0.6209 -0.0016 -0.5518  0.0177
                                            0.5561  0.0025 -0.0110 -0.0005 -0.0161
                                           -0.0007 -0.0010 -0.0010 -0.0118
   166. (0.01663) BD*( 1) C   4 - C   5  
                ( 49.84%)   0.7060* C   4 s( 36.19%)p 1.76( 63.77%)d 0.00(  0.05%)
                                           -0.0001 -0.6014 -0.0141  0.1548  0.0418
                                            0.7811  0.0007 -0.0425 -0.0001 -0.0037
                                            0.0002  0.0018  0.0174  0.0115
                ( 50.16%)  -0.7082* C   5 s( 35.72%)p 1.80( 64.23%)d 0.00(  0.05%)
                                           -0.0000 -0.5977 -0.0072 -0.1098  0.0364
                                           -0.7922 -0.0148  0.0325  0.0000 -0.0078
                                            0.0004  0.0017  0.0159  0.0119
   167. (0.01765) BD*( 1) C   4 - H  13  
                ( 37.10%)   0.6091* C   4 s( 29.03%)p 2.44( 70.94%)d 0.00(  0.03%)
                                           -0.0003  0.5386 -0.0144 -0.6452  0.0039
                                            0.5405 -0.0096 -0.0308  0.0013 -0.0140
                                            0.0009 -0.0007  0.0014 -0.0096
                ( 62.90%)  -0.7931* H  13 s( 99.90%)p 0.00(  0.10%)
                                            0.9995 -0.0056  0.0233 -0.0218  0.0006
   168. (0.01789) BD*( 1) C   5 - C   6  
                ( 50.08%)   0.7077* C   5 s( 35.44%)p 1.82( 64.52%)d 0.00(  0.05%)
                                            0.0000  0.5952  0.0093  0.6005 -0.0169
                                           -0.5318 -0.0369  0.0123  0.0016 -0.0170
                                            0.0002 -0.0003  0.0052 -0.0118
                ( 49.92%)  -0.7065* C   6 s( 35.72%)p 1.80( 64.24%)d 0.00(  0.04%)
                                            0.0000  0.5976  0.0081 -0.6338 -0.0331
                                            0.4889 -0.0241 -0.0055  0.0015 -0.0175
                                            0.0002 -0.0003  0.0013 -0.0118
   169. (0.31124) BD*( 2) C   5 - C   6  
                ( 50.05%)   0.7075* C   5 s(  0.00%)p 1.00( 99.95%)d 0.00(  0.05%)
                                            0.0000 -0.0010  0.0004  0.0156 -0.0002
                                            0.0396 -0.0002  0.9988 -0.0081  0.0007
                                            0.0224 -0.0015  0.0004 -0.0008
                ( 49.95%)  -0.7067* C   6 s(  0.00%)p 1.00( 99.95%)d 0.00(  0.05%)
                                           -0.0000  0.0000  0.0001  0.0196 -0.0002
                                            0.0367 -0.0002  0.9988 -0.0092  0.0002
                                           -0.0055  0.0216 -0.0009 -0.0011
   170. (0.01434) BD*( 1) C   5 - H  14  
                ( 38.09%)   0.6172* C   5 s( 28.74%)p 2.48( 71.23%)d 0.00(  0.03%)
                                           -0.0003  0.5359 -0.0136 -0.7909  0.0080
                                           -0.2933  0.0035  0.0246 -0.0000  0.0094
                                           -0.0008 -0.0003  0.0108 -0.0097
                ( 61.91%)  -0.7868* H  14 s( 99.91%)p 0.00(  0.09%)
                                            0.9995 -0.0021  0.0289  0.0105 -0.0009
   171. (0.01712) BD*( 1) C   6 - C   7  
                ( 50.54%)   0.7109* C   6 s( 35.40%)p 1.82( 64.55%)d 0.00(  0.05%)
                                            0.0001  0.5949  0.0079  0.7597  0.0221
                                            0.2573 -0.0333 -0.0244  0.0009  0.0132
                                           -0.0011 -0.0005  0.0122 -0.0121
                ( 49.46%)  -0.7033* C   7 s( 36.13%)p 1.77( 63.83%)d 0.00(  0.04%)
                                           -0.0000  0.6009  0.0125 -0.7377  0.0077
                                           -0.3037 -0.0400  0.0147  0.0010  0.0088
                                           -0.0009 -0.0001  0.0146 -0.0117
   172. (0.01392) BD*( 1) C   6 - H  15  
                ( 38.08%)   0.6171* C   6 s( 28.78%)p 2.47( 71.19%)d 0.00(  0.03%)
                                           -0.0003  0.5363 -0.0130 -0.1368  0.0012
                                           -0.8319  0.0085  0.0332 -0.0005  0.0042
                                           -0.0002 -0.0013 -0.0137 -0.0096
                ( 61.92%)  -0.7869* H  15 s( 99.90%)p 0.00(  0.10%)
                                            0.9995 -0.0020  0.0051  0.0304 -0.0013
   173. (0.02358) BD*( 1) C   7 - C   8  
                ( 51.17%)   0.7153* C   7 s( 34.42%)p 1.90( 65.52%)d 0.00(  0.05%)
                                            0.0001  0.5867  0.0073  0.1507  0.0259
                                            0.7936 -0.0014 -0.0461  0.0005  0.0051
                                            0.0001 -0.0015 -0.0177 -0.0132
                ( 48.83%)  -0.6988* C   8 s( 37.81%)p 1.64( 62.15%)d 0.00(  0.04%)
                                           -0.0001  0.6149  0.0034 -0.0953  0.0250
                                           -0.7822 -0.0020 -0.0033  0.0002  0.0025
                                            0.0014 -0.0004 -0.0158 -0.0114
   174. (0.35778) BD*( 2) C   7 - C   8  
                ( 53.37%)   0.7305* C   7 s(  0.02%)p99.99( 99.93%)d 3.50(  0.06%)
                                            0.0001  0.0129  0.0005  0.0112 -0.0002
                                            0.0464  0.0007  0.9985  0.0028 -0.0007
                                           -0.0082  0.0226 -0.0010 -0.0004
                ( 46.63%)  -0.6829* C   8 s(  0.01%)p 1.00( 99.97%)d 0.00(  0.02%)
                                           -0.0000  0.0071  0.0011 -0.0095 -0.0004
                                            0.0025  0.0030  0.9998  0.0015 -0.0017
                                           -0.0035 -0.0147  0.0009  0.0008
   175. (0.01464) BD*( 1) C   7 - H  16  
                ( 36.94%)   0.6078* C   7 s( 29.35%)p 2.41( 70.62%)d 0.00(  0.03%)
                                            0.0003 -0.5415  0.0153 -0.6568  0.0091
                                            0.5240  0.0005 -0.0100  0.0013  0.0129
                                           -0.0005  0.0006 -0.0046  0.0099
                ( 63.06%)  -0.7941* H  16 s( 99.90%)p 0.00(  0.10%)
                                           -0.9995  0.0030  0.0254 -0.0190 -0.0011
   176. (0.10563) BD*( 1) C   8 - N   9  
                ( 62.82%)   0.7926* C   8 s( 23.49%)p 3.25( 76.36%)d 0.01(  0.15%)
                                           -0.0000  0.4845  0.0094  0.8276  0.0105
                                            0.2802  0.0012  0.0038  0.0012  0.0195
                                            0.0018 -0.0013  0.0269 -0.0196
                ( 37.18%)  -0.6098* N   9 s( 36.21%)p 1.76( 63.75%)d 0.00(  0.04%)
                                           -0.0001  0.5999 -0.0477 -0.7623 -0.0372
                                           -0.2324 -0.0109 -0.0309 -0.0006  0.0096
                                            0.0015 -0.0018  0.0144 -0.0080
   177. (0.06611) BD*( 1) N   9 - O  10  
                ( 52.03%)   0.7213* N   9 s( 31.61%)p 2.16( 68.24%)d 0.00(  0.15%)
                                           -0.0000  0.5613  0.0316  0.2022 -0.0337
                                            0.7481 -0.0418  0.2800 -0.0227  0.0116
                                            0.0072  0.0184 -0.0287 -0.0139
                ( 47.97%)  -0.6926* O  10 s( 26.43%)p 2.78( 73.43%)d 0.01(  0.14%)
                                           -0.0001  0.5124 -0.0411 -0.1738 -0.0018
                                           -0.6816  0.0245 -0.4886  0.0151  0.0106
                                            0.0075  0.0275 -0.0223 -0.0031
   178. (0.06018) BD*( 1) N   9 - O  11  
                ( 51.89%)   0.7203* N   9 s( 31.94%)p 2.13( 67.92%)d 0.00(  0.15%)
                                           -0.0001  0.5642  0.0329  0.6083 -0.0531
                                           -0.5103  0.0135 -0.2130  0.0201 -0.0306
                                           -0.0149  0.0120  0.0027 -0.0127
                ( 48.11%)  -0.6936* O  11 s( 27.01%)p 2.70( 72.84%)d 0.01(  0.14%)
                                           -0.0001  0.5181 -0.0413 -0.5678  0.0130
                                            0.4808 -0.0208  0.4172 -0.0136 -0.0266
                                           -0.0201  0.0162  0.0031 -0.0066
   179. (0.61393) BD*( 2) N   9 - O  11  
                ( 58.96%)   0.7678* N   9 s(  0.04%)p99.99( 99.71%)d 5.60(  0.24%)
                                            0.0000 -0.0202 -0.0053  0.0531  0.0060
                                           -0.3494 -0.0204  0.9336  0.0154 -0.0139
                                            0.0292 -0.0188 -0.0128 -0.0297
                ( 41.04%)  -0.6406* O  11 s(  0.26%)p99.99( 99.56%)d 0.71(  0.18%)
                                            0.0000 -0.0507  0.0048  0.1536 -0.0026
                                           -0.5005  0.0074  0.8493 -0.0118  0.0191
                                           -0.0236  0.0137  0.0079  0.0259


 NHO Directionality and "Bond Bending" (deviations from line of nuclear centers)

         [Thresholds for printing:  angular deviation  >  1.0 degree]
                                    hybrid p-character > 25.0%
                                    orbital occupancy  >  0.10e

                                Line of Centers        Hybrid 1              Hybrid 2
                                ---------------  -------------------   ------------------
                NBO               Theta   Phi    Theta   Phi    Dev    Theta   Phi    Dev
 ========================================================================================
     1. BD (   1) C   1 - O   2    85.0  142.5    87.7  141.4   3.0     98.3  322.1   3.3
     2. BD (   2) C   1 - O   2    85.0  142.5    11.9   38.7  87.9     13.8   22.3  88.0
     3. BD (   1) C   1 - C   3    84.6  265.0    83.2  264.7   1.4     94.2   82.4   2.9
     4. BD (   1) C   1 - H  12   102.4   21.3   102.9   26.7   5.3      --     --    --
     5. BD (   1) C   3 - C   4    88.7  201.8    88.4  199.9   1.9     91.1   23.9   2.1
     6. BD (   2) C   3 - C   4    88.7  201.8     4.1   85.5  90.5    176.9  273.2  89.6
     7. BD (   1) C   3 - C   8    88.6  319.1    88.0  324.4   5.3     90.9  133.7   5.5
     8. BD (   1) C   4 - C   5    87.4  260.4    87.0  255.9   4.5     92.3   84.8   4.4
     9. BD (   1) C   4 - H  13    91.8  138.9    92.0  140.4   1.5      --     --    --
    10. BD (   1) C   5 - C   6    89.4  320.4    89.0  315.7   4.7     90.3  145.1   4.7
    11. BD (   2) C   5 - C   6    89.4  320.4   177.6  248.5  89.8      2.4   62.0  90.1
    13. BD (   1) C   6 - C   7    91.6   20.4    91.7   16.0   4.4     88.9  205.2   4.8
    15. BD (   1) C   7 - C   8    91.5   81.1    93.2   77.4   4.1     90.2  264.9   4.1
    16. BD (   2) C   7 - C   8    91.5   81.1     2.8   76.8  88.8      0.6  151.3  88.7
    17. BD (   1) C   7 - H  16    89.6  322.2    89.4  321.0   1.3      --     --    --
    18. BD (   1) C   8 - N   9    88.7   17.6    89.7   18.6   1.4     92.2  196.9   1.1
    19. BD (   1) N   9 - O  10    65.0   77.6    70.5   76.6   5.6    124.8  255.0  10.1
    20. BD (   1) N   9 - O  11   112.7  318.1   104.5  318.2   8.2     60.7  140.3   6.8
    21. BD (   2) N   9 - O  11   112.7  318.1   158.5   99.1  84.5    148.4  107.0  85.1
    33. LP (   1) O   2             --     --     84.8  142.2   --       --     --    --
    34. LP (   2) O   2             --     --     78.1  233.5   --       --     --    --
    35. LP (   1) O  10             --     --     65.5   74.3   --       --     --    --
    36. LP (   2) O  10             --     --     78.6  172.4   --       --     --    --
    37. LP (   3) O  10             --     --     34.4  279.9   --       --     --    --
    38. LP (   1) O  11             --     --    112.6  319.0   --       --     --    --
    39. LP (   2) O  11             --     --    104.4  222.0   --       --     --    --
   164. BD*(   2) C   3 - C   4    88.7  201.8     4.1   85.5  90.5    176.9  273.2  89.6
   169. BD*(   2) C   5 - C   6    89.4  320.4   177.6  248.5  89.8      2.4   62.0  90.1
   174. BD*(   2) C   7 - C   8    91.5   81.1     2.8   76.8  88.8      0.6  151.3  88.7
   176. BD*(   1) C   8 - N   9    88.7   17.6    89.7   18.6   1.4     92.2  196.9   1.1
   179. BD*(   2) N   9 - O  11   112.7  318.1   158.5   99.1  84.5    148.4  107.0  85.1


 Second Order Perturbation Theory Analysis of Fock Matrix in NBO Basis

     Threshold for printing:   0.50 kcal/mol
                                                                              E(2)  E(j)-E(i) F(i,j)
         Donor NBO (i)                     Acceptor NBO (j)                 kcal/mol   a.u.    a.u. 
 ===================================================================================================

 within unit  1
   1. BD (   1) C   1 - O   2        / 40. RY*(   1) C   1                    1.51    1.63    0.044
   1. BD (   1) C   1 - O   2        / 59. RY*(   2) C   3                    1.58    2.04    0.051
   1. BD (   1) C   1 - O   2        /161. BD*(   1) C   1 - C   3            0.98    1.48    0.035
   1. BD (   1) C   1 - O   2        /165. BD*(   1) C   3 - C   8            1.77    1.61    0.048
   2. BD (   2) C   1 - O   2        /164. BD*(   2) C   3 - C   4            4.22    0.40    0.040
   3. BD (   1) C   1 - C   3        / 49. RY*(   1) O   2                    1.32    1.86    0.044
   3. BD (   1) C   1 - C   3        / 67. RY*(   1) C   4                    1.09    1.73    0.039
   3. BD (   1) C   1 - C   3        /103. RY*(   1) C   8                    0.53    1.58    0.026
   3. BD (   1) C   1 - C   3        /104. RY*(   2) C   8                    0.90    1.62    0.034
   3. BD (   1) C   1 - C   3        /159. BD*(   1) C   1 - O   2            0.66    1.27    0.026
   3. BD (   1) C   1 - C   3        /163. BD*(   1) C   3 - C   4            2.59    1.20    0.050
   3. BD (   1) C   1 - C   3        /165. BD*(   1) C   3 - C   8            2.89    1.19    0.053
   3. BD (   1) C   1 - C   3        /166. BD*(   1) C   4 - C   5            2.94    1.22    0.054
   3. BD (   1) C   1 - C   3        /173. BD*(   1) C   7 - C   8            2.91    1.20    0.053
   4. BD (   1) C   1 - H  12        / 49. RY*(   1) O   2                    1.06    1.74    0.038
   4. BD (   1) C   1 - H  12        / 59. RY*(   2) C   3                    0.63    1.50    0.028
   4. BD (   1) C   1 - H  12        /163. BD*(   1) C   3 - C   4            3.32    1.08    0.053
   5. BD (   1) C   3 - C   4        / 40. RY*(   1) C   1                    1.09    1.26    0.033
   5. BD (   1) C   3 - C   4        / 76. RY*(   1) C   5                    0.91    1.86    0.037
   5. BD (   1) C   3 - C   4        / 77. RY*(   2) C   5                    1.28    1.34    0.037
   5. BD (   1) C   3 - C   4        /103. RY*(   1) C   8                    0.95    1.61    0.035
   5. BD (   1) C   3 - C   4        /161. BD*(   1) C   1 - C   3            2.18    1.11    0.044
   5. BD (   1) C   3 - C   4        /162. BD*(   1) C   1 - H  12            1.30    1.13    0.034
   5. BD (   1) C   3 - C   4        /165. BD*(   1) C   3 - C   8            4.85    1.23    0.069
   5. BD (   1) C   3 - C   4        /166. BD*(   1) C   4 - C   5            3.04    1.26    0.056
   5. BD (   1) C   3 - C   4        /167. BD*(   1) C   4 - H  13            1.25    1.16    0.034
   5. BD (   1) C   3 - C   4        /170. BD*(   1) C   5 - H  14            2.40    1.15    0.047
   5. BD (   1) C   3 - C   4        /176. BD*(   1) C   8 - N   9            5.43    0.96    0.066
   6. BD (   2) C   3 - C   4        / 43. RY*(   4) C   1                    0.90    1.57    0.037
   6. BD (   2) C   3 - C   4        / 61. RY*(   4) C   3                    0.58    1.22    0.026
   6. BD (   2) C   3 - C   4        / 71. RY*(   5) C   4                    0.57    1.66    0.031
   6. BD (   2) C   3 - C   4        / 80. RY*(   5) C   5                    1.68    1.34    0.047
   6. BD (   2) C   3 - C   4        /106. RY*(   4) C   8                    0.78    1.04    0.028
   6. BD (   2) C   3 - C   4        /160. BD*(   2) C   1 - O   2           15.13    0.28    0.063
   6. BD (   2) C   3 - C   4        /169. BD*(   2) C   5 - C   6           19.46    0.28    0.068
   6. BD (   2) C   3 - C   4        /174. BD*(   2) C   7 - C   8           22.13    0.28    0.070
   7. BD (   1) C   3 - C   8        / 42. RY*(   3) C   1                    0.57    1.60    0.027
   7. BD (   1) C   3 - C   8        / 67. RY*(   1) C   4                    1.04    1.79    0.039
   7. BD (   1) C   3 - C   8        / 94. RY*(   1) C   7                    1.04    1.77    0.038
   7. BD (   1) C   3 - C   8        /112. RY*(   1) N   9                    0.63    1.76    0.030
   7. BD (   1) C   3 - C   8        /159. BD*(   1) C   1 - O   2            0.85    1.33    0.030
   7. BD (   1) C   3 - C   8        /161. BD*(   1) C   1 - C   3            2.32    1.13    0.046
   7. BD (   1) C   3 - C   8        /163. BD*(   1) C   3 - C   4            4.11    1.26    0.064
   7. BD (   1) C   3 - C   8        /167. BD*(   1) C   4 - H  13            2.12    1.19    0.045
   7. BD (   1) C   3 - C   8        /173. BD*(   1) C   7 - C   8            5.40    1.26    0.074
   7. BD (   1) C   3 - C   8        /175. BD*(   1) C   7 - H  16            1.95    1.18    0.043
   7. BD (   1) C   3 - C   8        /176. BD*(   1) C   8 - N   9            0.77    0.99    0.025
   7. BD (   1) C   3 - C   8        /178. BD*(   1) N   9 - O  11            1.55    1.16    0.038
   8. BD (   1) C   4 - C   5        / 58. RY*(   1) C   3                    1.24    1.83    0.043
   8. BD (   1) C   4 - C   5        / 59. RY*(   2) C   3                    0.87    1.67    0.034
   8. BD (   1) C   4 - C   5        / 85. RY*(   1) C   6                    0.84    1.87    0.035
   8. BD (   1) C   4 - C   5        / 86. RY*(   2) C   6                    1.29    1.35    0.037
   8. BD (   1) C   4 - C   5        /161. BD*(   1) C   1 - C   3            2.93    1.12    0.052
   8. BD (   1) C   4 - C   5        /163. BD*(   1) C   3 - C   4            3.35    1.25    0.058
   8. BD (   1) C   4 - C   5        /167. BD*(   1) C   4 - H  13            1.60    1.17    0.039
   8. BD (   1) C   4 - C   5        /168. BD*(   1) C   5 - C   6            2.96    1.26    0.055
   8. BD (   1) C   4 - C   5        /170. BD*(   1) C   5 - H  14            1.38    1.16    0.036
   8. BD (   1) C   4 - C   5        /172. BD*(   1) C   6 - H  15            2.55    1.16    0.049
   9. BD (   1) C   4 - H  13        / 58. RY*(   1) C   3                    0.76    1.64    0.032
   9. BD (   1) C   4 - H  13        / 76. RY*(   1) C   5                    0.64    1.68    0.029
   9. BD (   1) C   4 - H  13        /163. BD*(   1) C   3 - C   4            1.05    1.06    0.030
   9. BD (   1) C   4 - H  13        /165. BD*(   1) C   3 - C   8            4.74    1.05    0.063
   9. BD (   1) C   4 - H  13        /166. BD*(   1) C   4 - C   5            1.00    1.08    0.029
   9. BD (   1) C   4 - H  13        /168. BD*(   1) C   5 - C   6            3.78    1.07    0.057
  10. BD (   1) C   5 - C   6        / 68. RY*(   2) C   4                    2.12    1.46    0.050
  10. BD (   1) C   5 - C   6        / 95. RY*(   2) C   7                    2.01    1.44    0.048
  10. BD (   1) C   5 - C   6        /166. BD*(   1) C   4 - C   5            3.00    1.27    0.055
  10. BD (   1) C   5 - C   6        /167. BD*(   1) C   4 - H  13            2.60    1.17    0.049
  10. BD (   1) C   5 - C   6        /170. BD*(   1) C   5 - H  14            1.33    1.16    0.035
  10. BD (   1) C   5 - C   6        /171. BD*(   1) C   6 - C   7            2.93    1.26    0.054
  10. BD (   1) C   5 - C   6        /172. BD*(   1) C   6 - H  15            1.38    1.16    0.036
  10. BD (   1) C   5 - C   6        /175. BD*(   1) C   7 - H  16            2.65    1.16    0.050
  11. BD (   2) C   5 - C   6        / 71. RY*(   5) C   4                    1.38    1.67    0.048
  11. BD (   2) C   5 - C   6        / 80. RY*(   5) C   5                    0.63    1.34    0.029
  11. BD (   2) C   5 - C   6        / 89. RY*(   5) C   6                    0.56    1.64    0.030
  11. BD (   2) C   5 - C   6        / 98. RY*(   5) C   7                    1.12    1.87    0.045
  11. BD (   2) C   5 - C   6        /164. BD*(   2) C   3 - C   4           21.77    0.29    0.071
  11. BD (   2) C   5 - C   6        /174. BD*(   2) C   7 - C   8           22.58    0.28    0.071
  12. BD (   1) C   5 - H  14        / 67. RY*(   1) C   4                    0.59    1.59    0.027
  12. BD (   1) C   5 - H  14        / 85. RY*(   1) C   6                    0.67    1.69    0.030
  12. BD (   1) C   5 - H  14        /163. BD*(   1) C   3 - C   4            4.08    1.07    0.059
  12. BD (   1) C   5 - H  14        /166. BD*(   1) C   4 - C   5            0.94    1.09    0.029
  12. BD (   1) C   5 - H  14        /168. BD*(   1) C   5 - C   6            0.80    1.08    0.026
  12. BD (   1) C   5 - H  14        /171. BD*(   1) C   6 - C   7            3.81    1.08    0.057
  13. BD (   1) C   6 - C   7        / 76. RY*(   1) C   5                    0.86    1.88    0.036
  13. BD (   1) C   6 - C   7        / 77. RY*(   2) C   5                    1.24    1.35    0.037
  13. BD (   1) C   6 - C   7        /104. RY*(   2) C   8                    1.94    1.67    0.051
  13. BD (   1) C   6 - C   7        /168. BD*(   1) C   5 - C   6            2.90    1.26    0.054
  13. BD (   1) C   6 - C   7        /170. BD*(   1) C   5 - H  14            2.49    1.16    0.048
  13. BD (   1) C   6 - C   7        /172. BD*(   1) C   6 - H  15            1.28    1.16    0.035
  13. BD (   1) C   6 - C   7        /173. BD*(   1) C   7 - C   8            3.54    1.25    0.059
  13. BD (   1) C   6 - C   7        /175. BD*(   1) C   7 - H  16            1.73    1.16    0.040
  13. BD (   1) C   6 - C   7        /176. BD*(   1) C   8 - N   9            4.40    0.98    0.060
  14. BD (   1) C   6 - H  15        / 76. RY*(   1) C   5                    0.67    1.70    0.030
  14. BD (   1) C   6 - H  15        / 94. RY*(   1) C   7                    0.56    1.57    0.027
  14. BD (   1) C   6 - H  15        /166. BD*(   1) C   4 - C   5            3.73    1.09    0.057
  14. BD (   1) C   6 - H  15        /168. BD*(   1) C   5 - C   6            0.83    1.08    0.027
  14. BD (   1) C   6 - H  15        /171. BD*(   1) C   6 - C   7            0.86    1.08    0.027
  14. BD (   1) C   6 - H  15        /173. BD*(   1) C   7 - C   8            3.97    1.07    0.058
  15. BD (   1) C   7 - C   8        / 58. RY*(   1) C   3                    0.82    1.84    0.035
  15. BD (   1) C   7 - C   8        / 59. RY*(   2) C   3                    0.58    1.69    0.028
  15. BD (   1) C   7 - C   8        / 85. RY*(   1) C   6                    0.95    1.88    0.038
  15. BD (   1) C   7 - C   8        / 86. RY*(   2) C   6                    1.23    1.36    0.037
  15. BD (   1) C   7 - C   8        /112. RY*(   1) N   9                    0.63    1.76    0.030
  15. BD (   1) C   7 - C   8        /161. BD*(   1) C   1 - C   3            3.40    1.13    0.056
  15. BD (   1) C   7 - C   8        /165. BD*(   1) C   3 - C   8            6.04    1.25    0.078
  15. BD (   1) C   7 - C   8        /171. BD*(   1) C   6 - C   7            3.06    1.28    0.056
  15. BD (   1) C   7 - C   8        /172. BD*(   1) C   6 - H  15            2.40    1.18    0.048
  15. BD (   1) C   7 - C   8        /175. BD*(   1) C   7 - H  16            1.47    1.18    0.037
  15. BD (   1) C   7 - C   8        /177. BD*(   1) N   9 - O  10            1.82    1.15    0.041
  16. BD (   2) C   7 - C   8        / 61. RY*(   4) C   3                    1.70    1.23    0.045
  16. BD (   2) C   7 - C   8        / 89. RY*(   5) C   6                    1.31    1.66    0.046
  16. BD (   2) C   7 - C   8        /117. RY*(   6) N   9                    0.85    1.82    0.039
  16. BD (   2) C   7 - C   8        /164. BD*(   2) C   3 - C   4           19.46    0.30    0.069
  16. BD (   2) C   7 - C   8        /169. BD*(   2) C   5 - C   6           18.24    0.30    0.067
  16. BD (   2) C   7 - C   8        /177. BD*(   1) N   9 - O  10            0.54    0.72    0.019
  16. BD (   2) C   7 - C   8        /179. BD*(   2) N   9 - O  11           20.92    0.16    0.055
  17. BD (   1) C   7 - H  16        / 85. RY*(   1) C   6                    0.62    1.69    0.029
  17. BD (   1) C   7 - H  16        /104. RY*(   2) C   8                    0.57    1.49    0.026
  17. BD (   1) C   7 - H  16        /165. BD*(   1) C   3 - C   8            5.06    1.06    0.066
  17. BD (   1) C   7 - H  16        /168. BD*(   1) C   5 - C   6            3.60    1.08    0.056
  17. BD (   1) C   7 - H  16        /171. BD*(   1) C   6 - C   7            1.18    1.08    0.032
  17. BD (   1) C   7 - H  16        /173. BD*(   1) C   7 - C   8            0.97    1.07    0.029
  17. BD (   1) C   7 - H  16        /176. BD*(   1) C   8 - N   9            1.13    0.80    0.027
  18. BD (   1) C   8 - N   9        / 58. RY*(   1) C   3                    0.69    1.93    0.033
  18. BD (   1) C   8 - N   9        / 94. RY*(   1) C   7                    0.69    1.85    0.032
  18. BD (   1) C   8 - N   9        /121. RY*(   1) O  10                    1.63    1.93    0.050
  18. BD (   1) C   8 - N   9        /130. RY*(   1) O  11                    1.44    1.90    0.047
  18. BD (   1) C   8 - N   9        /163. BD*(   1) C   3 - C   4            1.70    1.35    0.043
  18. BD (   1) C   8 - N   9        /165. BD*(   1) C   3 - C   8            1.10    1.34    0.035
  18. BD (   1) C   8 - N   9        /171. BD*(   1) C   6 - C   7            1.81    1.36    0.044
  18. BD (   1) C   8 - N   9        /173. BD*(   1) C   7 - C   8            0.91    1.35    0.031
  19. BD (   1) N   9 - O  10        / 37. LP (   3) O  10                    2.63    0.81    0.077
  19. BD (   1) N   9 - O  10        /103. RY*(   1) C   8                    1.56    2.01    0.050
  19. BD (   1) N   9 - O  10        /112. RY*(   1) N   9                    0.59    2.13    0.032
  19. BD (   1) N   9 - O  10        /173. BD*(   1) C   7 - C   8            0.80    1.63    0.032
  19. BD (   1) N   9 - O  10        /176. BD*(   1) C   8 - N   9            1.31    1.36    0.039
  20. BD (   1) N   9 - O  11        /103. RY*(   1) C   8                    1.05    2.02    0.041
  20. BD (   1) N   9 - O  11        /104. RY*(   2) C   8                    0.57    2.07    0.031
  20. BD (   1) N   9 - O  11        /112. RY*(   1) N   9                    0.58    2.14    0.031
  20. BD (   1) N   9 - O  11        /165. BD*(   1) C   3 - C   8            0.91    1.63    0.035
  20. BD (   1) N   9 - O  11        /176. BD*(   1) C   8 - N   9            1.34    1.37    0.039
  21. BD (   2) N   9 - O  11        / 37. LP (   3) O  10                   13.29    0.19    0.082
  21. BD (   2) N   9 - O  11        /106. RY*(   4) C   8                    0.64    1.24    0.025
  21. BD (   2) N   9 - O  11        /122. RY*(   2) O  10                    1.50    1.57    0.044
  21. BD (   2) N   9 - O  11        /174. BD*(   2) C   7 - C   8            3.05    0.48    0.037
  21. BD (   2) N   9 - O  11        /179. BD*(   2) N   9 - O  11            7.22    0.34    0.053
  22. CR (   1) C   1                / 58. RY*(   1) C   3                    0.60   11.29    0.073
  22. CR (   1) C   1                /139. RY*(   1) H  12                    0.67   10.54    0.075
  22. CR (   1) C   1                /163. BD*(   1) C   3 - C   4            0.72   10.71    0.079
  22. CR (   1) C   1                /165. BD*(   1) C   3 - C   8            1.05   10.70    0.095
  23. CR (   1) O   2                / 40. RY*(   1) C   1                    6.00   19.45    0.306
  24. CR (   1) C   3                / 41. RY*(   2) C   1                    0.53   11.78    0.070
  24. CR (   1) C   3                / 68. RY*(   2) C   4                    1.69   10.85    0.121
  24. CR (   1) C   3                /103. RY*(   1) C   8                    0.73   11.01    0.080
  24. CR (   1) C   3                /104. RY*(   2) C   8                    0.69   11.06    0.078
  24. CR (   1) C   3                /163. BD*(   1) C   3 - C   4            0.62   10.64    0.073
  24. CR (   1) C   3                /166. BD*(   1) C   4 - C   5            0.95   10.66    0.090
  24. CR (   1) C   3                /167. BD*(   1) C   4 - H  13            0.53   10.56    0.067
  24. CR (   1) C   3                /173. BD*(   1) C   7 - C   8            1.22   10.64    0.102
  24. CR (   1) C   3                /176. BD*(   1) C   8 - N   9            0.95   10.36    0.091
  25. CR (   1) C   4                / 59. RY*(   2) C   3                    0.99   11.05    0.094
  25. CR (   1) C   4                / 60. RY*(   3) C   3                    0.55   10.70    0.068
  25. CR (   1) C   4                / 77. RY*(   2) C   5                    1.49   10.72    0.113
  25. CR (   1) C   4                /143. RY*(   1) H  13                    0.82   10.44    0.083
  25. CR (   1) C   4                /161. BD*(   1) C   1 - C   3            0.84   10.49    0.085
  25. CR (   1) C   4                /165. BD*(   1) C   3 - C   8            1.22   10.62    0.102
  25. CR (   1) C   4                /168. BD*(   1) C   5 - C   6            0.96   10.63    0.091
  25. CR (   1) C   4                /170. BD*(   1) C   5 - H  14            0.65   10.54    0.074
  26. CR (   1) C   5                / 67. RY*(   1) C   4                    0.59   11.16    0.072
  26. CR (   1) C   5                / 68. RY*(   2) C   4                    0.51   10.85    0.067
  26. CR (   1) C   5                / 69. RY*(   3) C   4                    1.00   10.70    0.092
  26. CR (   1) C   5                / 86. RY*(   2) C   6                    1.45   10.73    0.112
  26. CR (   1) C   5                / 87. RY*(   3) C   6                    0.55   10.74    0.068
  26. CR (   1) C   5                /147. RY*(   1) H  14                    0.72   10.43    0.077
  26. CR (   1) C   5                /163. BD*(   1) C   3 - C   4            1.06   10.63    0.095
  26. CR (   1) C   5                /167. BD*(   1) C   4 - H  13            0.72   10.56    0.078
  26. CR (   1) C   5                /171. BD*(   1) C   6 - C   7            0.94   10.64    0.090
  26. CR (   1) C   5                /172. BD*(   1) C   6 - H  15            0.67   10.54    0.075
  27. CR (   1) C   6                / 77. RY*(   2) C   5                    1.46   10.73    0.112
  27. CR (   1) C   6                / 78. RY*(   3) C   5                    0.59   10.76    0.071
  27. CR (   1) C   6                / 94. RY*(   1) C   7                    0.67   11.14    0.077
  27. CR (   1) C   6                / 95. RY*(   2) C   7                    0.58   10.83    0.071
  27. CR (   1) C   6                / 97. RY*(   4) C   7                    0.78   10.71    0.082
  27. CR (   1) C   6                /151. RY*(   1) H  15                    0.72   10.43    0.077
  27. CR (   1) C   6                /166. BD*(   1) C   4 - C   5            0.94   10.66    0.090
  27. CR (   1) C   6                /170. BD*(   1) C   5 - H  14            0.66   10.55    0.075
  27. CR (   1) C   6                /173. BD*(   1) C   7 - C   8            1.02   10.63    0.093
  27. CR (   1) C   6                /175. BD*(   1) C   7 - H  16            0.73   10.55    0.079
  28. CR (   1) C   7                / 86. RY*(   2) C   6                    1.51   10.73    0.114
  28. CR (   1) C   7                / 87. RY*(   3) C   6                    0.53   10.74    0.067
  28. CR (   1) C   7                /103. RY*(   1) C   8                    1.34   11.01    0.109
  28. CR (   1) C   7                /105. RY*(   3) C   8                    0.64   10.69    0.074
  28. CR (   1) C   7                /155. RY*(   1) H  16                    0.85   10.45    0.084
  28. CR (   1) C   7                /165. BD*(   1) C   3 - C   8            1.55   10.62    0.115
  28. CR (   1) C   7                /168. BD*(   1) C   5 - C   6            0.94   10.64    0.090
  28. CR (   1) C   7                /172. BD*(   1) C   6 - H  15            0.63   10.54    0.073
  28. CR (   1) C   7                /176. BD*(   1) C   8 - N   9            0.66   10.36    0.076
  29. CR (   1) C   8                / 59. RY*(   2) C   3                    1.43   11.10    0.113
  29. CR (   1) C   8                / 95. RY*(   2) C   7                    1.65   10.87    0.120
  29. CR (   1) C   8                /113. RY*(   2) N   9                    0.58   11.45    0.073
  29. CR (   1) C   8                /161. BD*(   1) C   1 - C   3            1.15   10.54    0.100
  29. CR (   1) C   8                /163. BD*(   1) C   3 - C   4            0.85   10.68    0.086
  29. CR (   1) C   8                /165. BD*(   1) C   3 - C   8            0.67   10.67    0.076
  29. CR (   1) C   8                /171. BD*(   1) C   6 - C   7            0.84   10.69    0.085
  29. CR (   1) C   8                /173. BD*(   1) C   7 - C   8            0.72   10.68    0.079
  29. CR (   1) C   8                /175. BD*(   1) C   7 - H  16            0.64   10.59    0.074
  29. CR (   1) C   8                /176. BD*(   1) C   8 - N   9            0.69   10.40    0.078
  30. CR (   1) N   9                /104. RY*(   2) C   8                    1.51   15.39    0.136
  30. CR (   1) N   9                /165. BD*(   1) C   3 - C   8            0.52   14.96    0.079
  31. CR (   1) O  10                /112. RY*(   1) N   9                    2.89   20.00    0.216
  31. CR (   1) O  10                /113. RY*(   2) N   9                    1.45   20.27    0.153
  31. CR (   1) O  10                /176. BD*(   1) C   8 - N   9            1.24   19.23    0.142
  31. CR (   1) O  10                /178. BD*(   1) N   9 - O  11            0.75   19.40    0.109
  32. CR (   1) O  11                /112. RY*(   1) N   9                    3.01   20.00    0.220
  32. CR (   1) O  11                /113. RY*(   2) N   9                    1.46   20.27    0.154
  32. CR (   1) O  11                /176. BD*(   1) C   8 - N   9            1.26   19.22    0.143
  32. CR (   1) O  11                /177. BD*(   1) N   9 - O  10            0.81   19.39    0.113
  33. LP (   1) O   2                / 40. RY*(   1) C   1                   10.78    1.23    0.103
  33. LP (   1) O   2                /161. BD*(   1) C   1 - C   3            1.46    1.08    0.036
  33. LP (   1) O   2                /162. BD*(   1) C   1 - H  12            0.91    1.10    0.028
  34. LP (   2) O   2                / 41. RY*(   2) C   1                    3.45    1.95    0.075
  34. LP (   2) O   2                / 44. RY*(   5) C   1                    1.34    1.58    0.042
  34. LP (   2) O   2                / 56. RY*(   8) O   2                    0.55    3.17    0.038
  34. LP (   2) O   2                /161. BD*(   1) C   1 - C   3           19.60    0.68    0.104
  34. LP (   2) O   2                /162. BD*(   1) C   1 - H  12           20.16    0.70    0.108
  35. LP (   1) O  10                / 37. LP (   3) O  10                    0.80    0.49    0.032
  35. LP (   1) O  10                /112. RY*(   1) N   9                    5.20    1.81    0.087
  35. LP (   1) O  10                /113. RY*(   2) N   9                    1.51    2.09    0.050
  35. LP (   1) O  10                /115. RY*(   4) N   9                    0.58    2.81    0.036
  35. LP (   1) O  10                /162. BD*(   1) C   1 - H  12            0.51    1.20    0.022
  35. LP (   1) O  10                /176. BD*(   1) C   8 - N   9            4.34    1.04    0.061
  35. LP (   1) O  10                /178. BD*(   1) N   9 - O  11            1.92    1.21    0.043
  36. LP (   2) O  10                /112. RY*(   1) N   9                    0.96    1.34    0.033
  36. LP (   2) O  10                /113. RY*(   2) N   9                    1.86    1.61    0.050
  36. LP (   2) O  10                /115. RY*(   4) N   9                    1.89    2.33    0.061
  36. LP (   2) O  10                /116. RY*(   5) N   9                    0.60    2.83    0.038
  36. LP (   2) O  10                /160. BD*(   2) C   1 - O   2            0.57    0.31    0.012
  36. LP (   2) O  10                /173. BD*(   1) C   7 - C   8            0.60    0.84    0.020
  36. LP (   2) O  10                /176. BD*(   1) C   8 - N   9           12.47    0.56    0.075
  36. LP (   2) O  10                /178. BD*(   1) N   9 - O  11           19.07    0.74    0.107
  36. LP (   2) O  10                /179. BD*(   2) N   9 - O  11            1.06    0.17    0.014
  37. LP (   3) O  10                /114. RY*(   3) N   9                    3.60    2.54    0.101
  37. LP (   3) O  10                /119. RY*(   8) N   9                    0.91    1.98    0.045
  37. LP (   3) O  10                /122. RY*(   2) O  10                    0.87    1.39    0.037
  37. LP (   3) O  10                /162. BD*(   1) C   1 - H  12            0.75    0.71    0.024
  37. LP (   3) O  10                /177. BD*(   1) N   9 - O  10            5.84    0.71    0.067
  37. LP (   3) O  10                /179. BD*(   2) N   9 - O  11          166.79    0.15    0.144
  38. LP (   1) O  11                /112. RY*(   1) N   9                    5.56    1.81    0.090
  38. LP (   1) O  11                /113. RY*(   2) N   9                    1.49    2.08    0.050
  38. LP (   1) O  11                /115. RY*(   4) N   9                    0.64    2.80    0.038
  38. LP (   1) O  11                /176. BD*(   1) C   8 - N   9            4.19    1.04    0.060
  38. LP (   1) O  11                /177. BD*(   1) N   9 - O  10            2.21    1.20    0.047
  39. LP (   2) O  11                / 37. LP (   3) O  10                    1.18    0.01    0.006
  39. LP (   2) O  11                /112. RY*(   1) N   9                    1.01    1.34    0.034
  39. LP (   2) O  11                /113. RY*(   2) N   9                    2.09    1.61    0.053
  39. LP (   2) O  11                /115. RY*(   4) N   9                    1.49    2.33    0.054
  39. LP (   2) O  11                /116. RY*(   5) N   9                    0.89    2.83    0.046
  39. LP (   2) O  11                /165. BD*(   1) C   3 - C   8            0.59    0.83    0.020
  39. LP (   2) O  11                /176. BD*(   1) C   8 - N   9           13.50    0.56    0.078
  39. LP (   2) O  11                /177. BD*(   1) N   9 - O  10           19.24    0.72    0.106
 164. BD*(   2) C   3 - C   4        / 62. RY*(   5) C   3                    0.82    1.59    0.079
 164. BD*(   2) C   3 - C   4        / 70. RY*(   4) C   4                    2.00    1.12    0.103
 164. BD*(   2) C   3 - C   4        / 80. RY*(   5) C   5                    0.63    1.06    0.056
 169. BD*(   2) C   5 - C   6        / 79. RY*(   4) C   5                    1.24    1.43    0.095
 169. BD*(   2) C   5 - C   6        / 88. RY*(   4) C   6                    1.83    1.12    0.103
 174. BD*(   2) C   7 - C   8        / 89. RY*(   5) C   6                    0.53    1.37    0.057
 174. BD*(   2) C   7 - C   8        / 96. RY*(   3) C   7                    3.12    0.87    0.110
 174. BD*(   2) C   7 - C   8        /106. RY*(   4) C   8                    0.54    0.77    0.043
 174. BD*(   2) C   7 - C   8        /107. RY*(   5) C   8                    0.54    1.87    0.067
 174. BD*(   2) C   7 - C   8        /164. BD*(   2) C   3 - C   4          277.18    0.01    0.081
 176. BD*(   1) C   8 - N   9        /105. RY*(   3) C   8                    0.76    0.33    0.061
 176. BD*(   1) C   8 - N   9        /108. RY*(   6) C   8                    0.57    1.94    0.129
 176. BD*(   1) C   8 - N   9        /115. RY*(   4) N   9                    0.70    1.77    0.134
 176. BD*(   1) C   8 - N   9        /118. RY*(   7) N   9                    1.17    0.91    0.127
 176. BD*(   1) C   8 - N   9        /161. BD*(   1) C   1 - C   3            2.62    0.14    0.059
 176. BD*(   1) C   8 - N   9        /163. BD*(   1) C   3 - C   4            0.97    0.27    0.057
 176. BD*(   1) C   8 - N   9        /171. BD*(   1) C   6 - C   7            0.87    0.29    0.057
 176. BD*(   1) C   8 - N   9        /175. BD*(   1) C   7 - H  16            1.17    0.19    0.054
 179. BD*(   2) N   9 - O  11        /114. RY*(   3) N   9                    3.55    2.39    0.147
 179. BD*(   2) N   9 - O  11        /119. RY*(   8) N   9                    0.97    1.83    0.068
 179. BD*(   2) N   9 - O  11        /122. RY*(   2) O  10                    0.99    1.24    0.056
 179. BD*(   2) N   9 - O  11        /130. RY*(   1) O  11                    0.58    1.23    0.043
 179. BD*(   2) N   9 - O  11        /131. RY*(   2) O  11                    2.79    1.21    0.094
 179. BD*(   2) N   9 - O  11        /174. BD*(   2) C   7 - C   8           14.28    0.14    0.057
 179. BD*(   2) N   9 - O  11        /178. BD*(   1) N   9 - O  11            2.58    0.57    0.059


 Natural Bond Orbitals (Summary):

                                                            Principal Delocalizations
           NBO                        Occupancy    Energy   (geminal,vicinal,remote)
 ====================================================================================
 Molecular unit  1  (C7H5NO3)
     1. BD (   1) C   1 - O   2          1.99573    -1.08699  165(v),59(v),40(g),161(g)
     2. BD (   2) C   1 - O   2          1.97642    -0.40067  164(v)
     3. BD (   1) C   1 - C   3          1.97794    -0.67258  166(v),173(v),165(g),163(g)
                                                    49(v),67(v),104(v),159(g)
                                                    103(v)
     4. BD (   1) C   1 - H  12          1.98724    -0.54789  163(v),37(r),49(v),59(v)
     5. BD (   1) C   3 - C   4          1.96606    -0.71012  176(v),165(g),166(g),170(v)
                                                    161(g),162(v),77(v),167(g)
                                                    40(v),103(v),76(v)
     6. BD (   2) C   3 - C   4          1.61158    -0.28303  174(v),169(v),160(v),80(v)
                                                    43(v),106(v),61(g),71(g)
     7. BD (   1) C   3 - C   8          1.96996    -0.73550  173(g),163(g),161(g),167(v)
                                                    175(v),178(v),67(v),94(v)
                                                    159(v),176(g),112(v),42(v)
     8. BD (   1) C   4 - C   5          1.97804    -0.72005  163(g),161(v),168(g),172(v)
                                                    167(g),170(g),86(v),58(v)
                                                    59(v),85(v)
     9. BD (   1) C   4 - H  13          1.97665    -0.53118  165(v),168(v),163(g),166(g)
                                                    58(v),76(v)
    10. BD (   1) C   5 - C   6          1.97852    -0.71800  166(g),171(g),175(v),167(v)
                                                    68(v),95(v),172(g),170(g)
    11. BD (   2) C   5 - C   6          1.61966    -0.28475  174(v),164(v),71(v),98(v)
                                                    80(g),89(g)
    12. BD (   1) C   5 - H  14          1.97973    -0.54001  163(v),171(v),166(g),168(g)
                                                    85(v),67(v)
    13. BD (   1) C   6 - C   7          1.97392    -0.72199  176(v),173(g),168(g),170(v)
                                                    104(v),175(g),172(g),77(v)
                                                    76(v)
    14. BD (   1) C   6 - H  15          1.97965    -0.54239  173(v),166(v),171(g),168(g)
                                                    76(v),94(v)
    15. BD (   1) C   7 - C   8          1.97091    -0.73462  165(g),161(v),171(g),172(v)
                                                    177(v),175(g),86(v),85(v)
                                                    58(v),112(v),59(v)
    16. BD (   2) C   7 - C   8          1.65256    -0.30004  179(v),164(v),37(r),169(v)
                                                    61(v),89(v),117(v),177(v)
    17. BD (   1) C   7 - H  16          1.97529    -0.54356  165(v),168(v),171(g),176(v)
                                                    173(g),85(v),104(v)
    18. BD (   1) C   8 - N   9          1.98793    -0.82139  171(v),163(v),121(v),130(v)
                                                    165(g),173(g),37(v),94(v)
                                                    58(v)
    19. BD (   1) N   9 - O  10          1.99336    -1.10694  37(g),103(v),176(g),173(v)
                                                    112(g)
    20. BD (   1) N   9 - O  11          1.99520    -1.11459  176(g),103(v),37(v),165(v)
                                                    112(g),104(v)
    21. BD (   2) N   9 - O  11          1.98508    -0.48345  37(v),179(g),174(v),122(v)
                                                    106(v)
    22. CR (   1) C   1                  1.99932   -10.18107  165(v),163(v),139(v),58(v)
    23. CR (   1) O   2                  1.99975   -18.90436  40(v),161(v)
    24. CR (   1) C   3                  1.99878   -10.10832  68(v),173(v),176(v),166(v)
                                                    103(v),104(v),163(g),167(v)
                                                    41(v)
    25. CR (   1) C   4                  1.99893   -10.09765  77(v),165(v),59(v),168(v)
                                                    161(v),143(v),170(v),60(v)
    26. CR (   1) C   5                  1.99894   -10.10247  86(v),163(v),69(v),171(v)
                                                    167(v),147(v),172(v),67(v)
                                                    87(v),68(v)
    27. CR (   1) C   6                  1.99895   -10.10561  77(v),173(v),166(v),97(v)
                                                    175(v),151(v),94(v),170(v)
                                                    78(v),95(v)
    28. CR (   1) C   7                  1.99889   -10.10338  165(v),86(v),103(v),168(v)
                                                    155(v),176(v),105(v),172(v)
                                                    87(v)
    29. CR (   1) C   8                  1.99865   -10.14812  95(v),59(v),161(v),163(v)
                                                    171(v),173(g),176(g),165(g)
                                                    175(v),113(v)
    30. CR (   1) N   9                  1.99928   -14.44204  104(v),37(v),165(v)
    31. CR (   1) O  10                  1.99975   -18.97322  112(v),113(v),176(v),37(g)
                                                    178(v)
    32. CR (   1) O  11                  1.99975   -18.97177  112(v),113(v),176(v),177(v)
    33. LP (   1) O   2                  1.98194    -0.68115  40(v),161(v),162(v)
    34. LP (   2) O   2                  1.88468    -0.28354  162(v),161(v),41(v),44(v)
                                                    56(g)
    35. LP (   1) O  10                  1.97903    -0.78596  112(v),176(v),37(g),178(v)
                                                    113(v),115(v),162(r)
    36. LP (   2) O  10                  1.89848    -0.31192  178(v),176(v),115(v),113(v)
                                                    179(v),112(v),116(v),173(r)
                                                    160(r)
    37. LP (   3) O  10                  1.42714    -0.29641  179(v),177(g),114(v),119(v)
                                                    122(g),162(r)
    38. LP (   1) O  11                  1.98136    -0.78426  112(v),176(v),177(v),113(v)
                                                    115(v)
    39. LP (   2) O  11                  1.89453    -0.30997  177(v),176(v),37(r),113(v)
                                                    115(v),112(v),116(v),165(r)
    40. RY*(   1) C   1                  0.01462     0.54723   
    41. RY*(   2) C   1                  0.00659     1.67123   
    42. RY*(   3) C   1                  0.00220     0.86008   
    43. RY*(   4) C   1                  0.00170     1.28461   
    44. RY*(   5) C   1                  0.00078     1.29860   
    45. RY*(   6) C   1                  0.00029     1.36529   
    46. RY*(   7) C   1                  0.00005     2.01590   
    47. RY*(   8) C   1                  0.00001     1.86441   
    48. RY*(   9) C   1                  0.00001     2.07267   
    49. RY*(   1) O   2                  0.00290     1.19151   
    50. RY*(   2) O   2                  0.00025     1.07825   
    51. RY*(   3) O   2                  0.00017     1.31854   
    52. RY*(   4) O   2                  0.00006     1.48813   
    53. RY*(   5) O   2                  0.00001     2.84980   
    54. RY*(   6) O   2                  0.00000     2.76992   
    55. RY*(   7) O   2                  0.00000     2.63944   
    56. RY*(   8) O   2                  0.00000     2.89099   
    57. RY*(   9) O   2                  0.00001     2.84401   
    58. RY*(   1) C   3                  0.00600     1.10691   
    59. RY*(   2) C   3                  0.00587     0.95292   
    60. RY*(   3) C   3                  0.00209     0.60672   
    61. RY*(   4) C   3                  0.00103     0.93200   
    62. RY*(   5) C   3                  0.00061     1.58913   
    63. RY*(   6) C   3                  0.00027     1.85719   
    64. RY*(   7) C   3                  0.00022     2.19692   
    65. RY*(   8) C   3                  0.00015     2.37432   
    66. RY*(   9) C   3                  0.00002     2.16596   
    67. RY*(   1) C   4                  0.00687     1.05386   
    68. RY*(   2) C   4                  0.00358     0.74322   
    69. RY*(   3) C   4                  0.00106     0.60179   
    70. RY*(   4) C   4                  0.00086     1.12023   
    71. RY*(   5) C   4                  0.00045     1.38123   
    72. RY*(   6) C   4                  0.00014     2.35969   
    73. RY*(   7) C   4                  0.00007     2.34401   
    74. RY*(   8) C   4                  0.00001     1.82080   
    75. RY*(   9) C   4                  0.00001     2.18377   
    76. RY*(   1) C   5                  0.00511     1.15378   
    77. RY*(   2) C   5                  0.00264     0.62676   
    78. RY*(   3) C   5                  0.00088     0.65626   
    79. RY*(   4) C   5                  0.00069     1.42596   
    80. RY*(   5) C   5                  0.00049     1.05880   
    81. RY*(   6) C   5                  0.00014     2.35432   
    82. RY*(   7) C   5                  0.00005     2.21381   
    83. RY*(   8) C   5                  0.00000     1.80525   
    84. RY*(   9) C   5                  0.00000     2.18931   
    85. RY*(   1) C   6                  0.00524     1.14767   
    86. RY*(   2) C   6                  0.00264     0.62499   
    87. RY*(   3) C   6                  0.00091     0.63312   
    88. RY*(   4) C   6                  0.00067     1.12499   
    89. RY*(   5) C   6                  0.00060     1.35862   
    90. RY*(   6) C   6                  0.00014     2.35495   
    91. RY*(   7) C   6                  0.00005     2.22248   
    92. RY*(   8) C   6                  0.00000     1.81032   
    93. RY*(   9) C   6                  0.00000     2.18812   
    94. RY*(   1) C   7                  0.00593     1.03157   
    95. RY*(   2) C   7                  0.00349     0.72575   
    96. RY*(   3) C   7                  0.00113     0.86052   
    97. RY*(   4) C   7                  0.00102     0.60470   
    98. RY*(   5) C   7                  0.00056     1.58674   
    99. RY*(   6) C   7                  0.00013     2.36176   
   100. RY*(   7) C   7                  0.00007     2.33428   
   101. RY*(   8) C   7                  0.00001     1.83926   
   102. RY*(   9) C   7                  0.00001     2.18812   
   103. RY*(   1) C   8                  0.00773     0.90293   
   104. RY*(   2) C   8                  0.00682     0.95045   
   105. RY*(   3) C   8                  0.00275     0.58252   
   106. RY*(   4) C   8                  0.00158     0.75963   
   107. RY*(   5) C   8                  0.00089     1.86681   
   108. RY*(   6) C   8                  0.00036     2.19479   
   109. RY*(   7) C   8                  0.00029     1.94527   
   110. RY*(   8) C   8                  0.00025     2.22919   
   111. RY*(   9) C   8                  0.00003     2.13221   
   112. RY*(   1) N   9                  0.01710     1.02762   
   113. RY*(   2) N   9                  0.01014     1.30056   
   114. RY*(   3) N   9                  0.00772     2.24260   
   115. RY*(   4) N   9                  0.00348     2.02069   
   116. RY*(   5) N   9                  0.00254     2.52047   
   117. RY*(   6) N   9                  0.00150     1.51608   
   118. RY*(   7) N   9                  0.00048     1.16606   
   119. RY*(   8) N   9                  0.00022     1.68560   
   120. RY*(   9) N   9                  0.00004     2.53377   
   121. RY*(   1) O  10                  0.00273     1.10490   
   122. RY*(   2) O  10                  0.00200     1.09064   
   123. RY*(   3) O  10                  0.00176     1.38494   
   124. RY*(   4) O  10                  0.00015     1.23223   
   125. RY*(   5) O  10                  0.00003     3.11278   
   126. RY*(   6) O  10                  0.00001     2.70160   
   127. RY*(   7) O  10                  0.00001     2.67637   
   128. RY*(   8) O  10                  0.00001     2.75822   
   129. RY*(   9) O  10                  0.00000     2.61877   
   130. RY*(   1) O  11                  0.00272     1.08257   
   131. RY*(   2) O  11                  0.00243     1.06918   
   132. RY*(   3) O  11                  0.00170     1.38690   
   133. RY*(   4) O  11                  0.00010     1.36530   
   134. RY*(   5) O  11                  0.00002     2.89831   
   135. RY*(   6) O  11                  0.00001     2.72923   
   136. RY*(   7) O  11                  0.00000     2.68478   
   137. RY*(   8) O  11                  0.00001     2.82681   
   138. RY*(   9) O  11                  0.00000     2.58586   
   139. RY*(   1) H  12                  0.00393     0.35538   
   140. RY*(   2) H  12                  0.00015     2.03861   
   141. RY*(   3) H  12                  0.00007     2.06910   
   142. RY*(   4) H  12                  0.00004     1.71957   
   143. RY*(   1) H  13                  0.00404     0.34449   
   144. RY*(   2) H  13                  0.00013     1.64206   
   145. RY*(   3) H  13                  0.00009     1.98973   
   146. RY*(   4) H  13                  0.00007     2.31909   
   147. RY*(   1) H  14                  0.00155     0.32877   
   148. RY*(   2) H  14                  0.00015     1.62184   
   149. RY*(   3) H  14                  0.00008     1.95867   
   150. RY*(   4) H  14                  0.00006     2.30798   
   151. RY*(   1) H  15                  0.00151     0.32710   
   152. RY*(   2) H  15                  0.00015     1.61911   
   153. RY*(   3) H  15                  0.00009     1.95062   
   154. RY*(   4) H  15                  0.00006     2.30431   
   155. RY*(   1) H  16                  0.00234     0.34502   
   156. RY*(   2) H  16                  0.00015     1.64423   
   157. RY*(   3) H  16                  0.00010     1.98008   
   158. RY*(   4) H  16                  0.00006     2.29440   
   159. BD*(   1) C   1 - O   2          0.00442     0.59838   
   160. BD*(   2) C   1 - O   2          0.07883    -0.00082   
   161. BD*(   1) C   1 - C   3          0.06560     0.39612   
   162. BD*(   1) C   1 - H  12          0.05524     0.41577   
   163. BD*(   1) C   3 - C   4          0.02342     0.52737   
   164. BD*(   2) C   3 - C   4          0.33586     0.00274  169(v),160(v),174(v),70(g)
                                                    62(g),80(v)
   165. BD*(   1) C   3 - C   8          0.03240     0.51997   
   166. BD*(   1) C   4 - C   5          0.01663     0.54957   
   167. BD*(   1) C   4 - H  13          0.01765     0.45288   
   168. BD*(   1) C   5 - C   6          0.01789     0.53715   
   169. BD*(   2) C   5 - C   6          0.31124     0.00044  164(v),174(v),88(g),79(g)
   170. BD*(   1) C   5 - H  14          0.01434     0.44218   
   171. BD*(   1) C   6 - C   7          0.01712     0.54092   
   172. BD*(   1) C   6 - H  15          0.01392     0.44047   
   173. BD*(   1) C   7 - C   8          0.02358     0.52707   
   174. BD*(   2) C   7 - C   8          0.35778    -0.00759  169(v),164(v),179(v),96(g)
                                                    107(g),106(g),89(v)
   175. BD*(   1) C   7 - H  16          0.01464     0.44168   
   176. BD*(   1) C   8 - N   9          0.10563     0.25304  161(v),118(g),175(v),163(v)
                                                    171(v),105(g),115(g),108(g)
   177. BD*(   1) N   9 - O  10          0.06611     0.41503   
   178. BD*(   1) N   9 - O  11          0.06018     0.42337   
   179. BD*(   2) N   9 - O  11          0.61393    -0.14443  37(v),174(v),114(g),131(g)
                                                    178(g),122(v),119(g),130(g)
       -------------------------------
              Total Lewis   75.56959  ( 96.8841%)
        Valence non-Lewis    2.24641  (  2.8800%)
        Rydberg non-Lewis    0.18400  (  0.2359%)
       -------------------------------
            Total unit  1   78.00000  (100.0000%)
           Charge unit  1    0.00000
 Unable to Open any file for archive entry.
 1\1\GINC-COMPUTE-1-7\SP\RB3LYP\def2SVP\C7H5N1O3\ZAHRT2\08-Jan-2021\0\\
 # b3lyp/def2svp geom=NewRedundant pop=NBO\\99\\0,1\C,0,-1.6832466367,1
 .5629928781,-0.0757190197\O,0,-1.622280356,2.7392262157,-0.3470359334\
 C,0,-0.4535400141,0.6981740395,-0.0396387329\C,0,0.7844846443,1.355844
 7548,-0.1085234\C,0,1.984975975,0.6543453717,-0.016827056\C,0,1.972392
 2521,-0.7325411378,0.1644734058\C,0,0.7578067764,-1.4131688413,0.24323
 36793\C,0,-0.434183879,-0.6993892557,0.1237515947\N,0,-1.6808423867,-1
 .4928221158,0.1446443142\O,0,-2.6356275444,-1.0612325961,-0.4836994876
 \O,0,-1.6676265747,-2.538720569,0.7695808701\H,0,-2.6438391963,1.07753
 1367,0.1886318586\H,0,0.764699167,2.4406142936,-0.2289615249\H,0,2.934
 8070677,1.1896125929,-0.0804634862\H,0,2.9091413991,-1.2882118164,0.24
 26572999\H,0,0.7128793064,-2.4922551814,0.3861206166\\Version=ES64L-G1
 6RevC.01\State=1-A\HF=-549.6608151\RMSD=8.267e-09\Dipole=1.7074399,-0.
 156484,0.1897572\Quadrupole=4.3059066,-4.91788,0.6119734,-1.0155082,-1
 .0488834,2.0761549\PG=C01 [X(C7H5N1O3)]\\@
 The archive entry for this job was punched.


 I MET A TRAVELLER FROM AN ANTIQUE LAND
 WHO SAID... TWO VAST AND TRUNKLESS LEGS OF STONE
 STAND IN THE DESERT..... NEAR THEM,  ON THE SAND,
 HALF SUNK,  A SHATTERED VISAGE LIES,  WHOSE FROWN,
 AND WRINKLED LIP,  AND SNEER OF COLD COMMAND
 TELL THAT ITS SCULPTOR WELL THOSE PASSIONS READ
 WHICH YET SURVIVE,  STAMPED ON THESE LIFELESS THINGS
 THE HAND THAT MOCKED THEM,  AND THE HEART THAT FED-
 AND ON THE PEDESTAL THESE WORDS APPEAR 
 MY NAME IS OZYMANDIAS, KING OF KINGS--   
 LOOK ON MY WORKS YE MIGHTY AND DESPAIR. 
 NOTHING BESIDE REMAINS,  ROUND THE DECAY 
 OF THAT COLOSSAL WRECK,  BOUNDLESS AND BARE
 THE LONE AND LEVEL SANDS STRETCH FAR AWAY.
                                    SHELLEY
 File lengths (MBytes):  RWF=     21 Int=      0 D2E=      0 Chk=      3 Scr=      1
 Normal termination of Gaussian 16
