# Supplementary material for: Machine-Learning-Guided Discovery of Electrochemical Reactions
Source: J Am Chem Soc. 2022 Dec 2;144(49):22599–610. doi: 10.1021/jacs.2c08997 (PMC9756344; doi:10.1021/jacs.2c08997)
Supplement: Supplementary file 3 — ja2c08997_si_003.zip [file ja2c08997_si_003.zip › Oxidation Site Selectivity/Nlogs_notimes/23.log]

 Entering Gaussian System, Link 0=g16
 Input=23.com
 Output=23.log
 Initial command:
  
 Copyright (c) 1988-2019, Gaussian, Inc.  All Rights Reserved.
  
 This is part of the Gaussian(R) 16 program.  It is based on
 the Gaussian(R) 09 system (copyright 2009, Gaussian, Inc.),
 the Gaussian(R) 03 system (copyright 2003, Gaussian, Inc.),
 the Gaussian(R) 98 system (copyright 1998, Gaussian, Inc.),
 the Gaussian(R) 94 system (copyright 1995, Gaussian, Inc.),
 the Gaussian 92(TM) system (copyright 1992, Gaussian, Inc.),
 the Gaussian 90(TM) system (copyright 1990, Gaussian, Inc.),
 the Gaussian 88(TM) system (copyright 1988, Gaussian, Inc.),
 the Gaussian 86(TM) system (copyright 1986, Carnegie Mellon
 University), and the Gaussian 82(TM) system (copyright 1983,
 Carnegie Mellon University). Gaussian is a federally registered
 trademark of Gaussian, Inc.
  
 This software contains proprietary and confidential information,
 including trade secrets, belonging to Gaussian, Inc.
  
 This software is provided under written license and may be
 used, copied, transmitted, or stored only in accord with that
 written license.
  
 The following legend is applicable only to US Government
 contracts under FAR:
  
                    RESTRICTED RIGHTS LEGEND
  
 Use, reproduction and disclosure by the US Government is
 subject to restrictions as set forth in subparagraphs (a)
 and (c) of the Commercial Computer Software - Restricted
 Rights clause in FAR 52.227-19.
  
 Gaussian, Inc.
 340 Quinnipiac St., Bldg. 40, Wallingford CT 06492
  
  
 ---------------------------------------------------------------
 Warning -- This program may not be used in any manner that
 competes with the business of Gaussian, Inc. or will provide
 assistance to any competitor of Gaussian, Inc.  The licensee
 of this program is prohibited from giving any competitor of
 Gaussian, Inc. access to this program.  By using this program,
 the user acknowledges that Gaussian, Inc. is engaged in the
 business of creating and licensing software in the field of
 computational chemistry and represents and warrants to the
 licensee that it is not a competitor of Gaussian, Inc. and that
 it will not use this program in any manner prohibited above.
 ---------------------------------------------------------------
  

 Cite this work as:
 Gaussian 16, Revision C.01,
 M. J. Frisch, G. W. Trucks, H. B. Schlegel, G. E. Scuseria, 
 M. A. Robb, J. R. Cheeseman, G. Scalmani, V. Barone, 
 G. A. Petersson, H. Nakatsuji, X. Li, M. Caricato, A. V. Marenich, 
 J. Bloino, B. G. Janesko, R. Gomperts, B. Mennucci, H. P. Hratchian, 
 J. V. Ortiz, A. F. Izmaylov, J. L. Sonnenberg, D. Williams-Young, 
 F. Ding, F. Lipparini, F. Egidi, J. Goings, B. Peng, A. Petrone, 
 T. Henderson, D. Ranasinghe, V. G. Zakrzewski, J. Gao, N. Rega, 
 G. Zheng, W. Liang, M. Hada, M. Ehara, K. Toyota, R. Fukuda, 
 J. Hasegawa, M. Ishida, T. Nakajima, Y. Honda, O. Kitao, H. Nakai, 
 T. Vreven, K. Throssell, J. A. Montgomery, Jr., J. E. Peralta, 
 F. Ogliaro, M. J. Bearpark, J. J. Heyd, E. N. Brothers, K. N. Kudin, 
 V. N. Staroverov, T. A. Keith, R. Kobayashi, J. Normand, 
 K. Raghavachari, A. P. Rendell, J. C. Burant, S. S. Iyengar, 
 J. Tomasi, M. Cossi, J. M. Millam, M. Klene, C. Adamo, R. Cammi, 
 J. W. Ochterski, R. L. Martin, K. Morokuma, O. Farkas, 
 J. B. Foresman, and D. J. Fox, Gaussian, Inc., Wallingford CT, 2019.
 
 ******************************************
 Gaussian 16:  ES64L-G16RevC.01  3-Jul-2019
                 8-Jan-2021 
 ******************************************
 %nprocshared=16
 Will use up to   16 processors via shared memory.
 %mem=7GB
 -----------------------------------------
 # b3lyp/def2svp geom=NewRedundant pop=NBO
 -----------------------------------------
 1/29=4000,38=1,172=1/1;
 2/12=2,17=6,18=5,40=1/2;
 3/5=43,7=101,11=2,25=1,30=1,74=-5/1,2,3;
 4//1;
 5/5=2,38=5/2;
 6/7=2,8=2,9=2,10=2,28=1,40=1/1,7;
 99/5=1,9=1/99;
 --
 23
 --
 Symbolic Z-matrix:
 Charge =  0 Multiplicity = 1
 C                     3.70191   0.16029   0.30248 
 C                     2.20583  -0.03583   0.54489 
 C                     1.43178   1.28744   0.48551 
 C                    -0.07084   1.08489   0.69527 
 C                    -0.6682    0.09264  -0.31456 
 C                    -2.20223  -0.08844  -0.21347 
 C                    -2.67317  -0.64268   1.13578 
 C                    -2.94911   1.20349  -0.56176 
 C                     0.09169  -1.23674  -0.23252 
 O                    -0.4513   -2.1144   -1.20619 
 C                     1.59322  -1.03359  -0.44531 
 H                     3.88423   0.57343  -0.70403 
 H                     4.25072  -0.7925    0.37628 
 H                     4.13799   0.85919   1.03426 
 H                     2.07395  -0.45085   1.56283 
 H                     1.60457   1.755    -0.50159 
 H                     1.83109   1.98929   1.23714 
 H                    -0.59082   2.05242   0.62275 
 H                    -0.24399   0.71665   1.72169 
 H                    -0.46914   0.48839  -1.3285 
 H                    -2.45591  -0.83634  -0.98106 
 H                    -2.45948   0.05374   1.96333 
 H                    -2.19849  -1.60715   1.37262 
 H                    -3.76225  -0.80906   1.12365 
 H                    -2.80032   1.98415   0.20244 
 H                    -4.03345   1.02128  -0.63265 
 H                    -2.61426   1.61336  -1.52863 
 H                    -0.05668  -1.65695   0.78463 
 H                     0.03551  -2.94708  -1.16472 
 H                     1.74731  -0.676    -1.47925 
 H                     2.10985  -2.00803  -0.36671 
 
                          Input orientation:                          
 ---------------------------------------------------------------------
 Center     Atomic      Atomic             Coordinates (Angstroms)
 Number     Number       Type             X           Y           Z
 ---------------------------------------------------------------------
      1          6           0        3.701914    0.160287    0.302484
      2          6           0        2.205825   -0.035832    0.544891
      3          6           0        1.431777    1.287438    0.485509
      4          6           0       -0.070841    1.084890    0.695273
      5          6           0       -0.668200    0.092639   -0.314563
      6          6           0       -2.202232   -0.088436   -0.213471
      7          6           0       -2.673170   -0.642681    1.135781
      8          6           0       -2.949114    1.203486   -0.561763
      9          6           0        0.091687   -1.236742   -0.232518
     10          8           0       -0.451303   -2.114399   -1.206195
     11          6           0        1.593223   -1.033590   -0.445311
     12          1           0        3.884231    0.573427   -0.704025
     13          1           0        4.250717   -0.792497    0.376278
     14          1           0        4.137995    0.859188    1.034262
     15          1           0        2.073954   -0.450854    1.562832
     16          1           0        1.604572    1.755000   -0.501594
     17          1           0        1.831092    1.989290    1.237143
     18          1           0       -0.590822    2.052415    0.622750
     19          1           0       -0.243993    0.716649    1.721690
     20          1           0       -0.469138    0.488392   -1.328496
     21          1           0       -2.455909   -0.836336   -0.981060
     22          1           0       -2.459478    0.053738    1.963329
     23          1           0       -2.198486   -1.607147    1.372617
     24          1           0       -3.762253   -0.809059    1.123655
     25          1           0       -2.800315    1.984151    0.202445
     26          1           0       -4.033449    1.021284   -0.632651
     27          1           0       -2.614259    1.613360   -1.528629
     28          1           0       -0.056684   -1.656951    0.784625
     29          1           0        0.035509   -2.947083   -1.164720
     30          1           0        1.747306   -0.676001   -1.479246
     31          1           0        2.109846   -2.008028   -0.366706
 ---------------------------------------------------------------------
                    Distance matrix (angstroms):
                    1          2          3          4          5
     1  C    0.000000
     2  C    1.528236   0.000000
     3  C    2.541160   1.534184   0.000000
     4  C    3.904210   2.542016   1.530650   0.000000
     5  C    4.413980   3.002530   2.545106   1.536610   0.000000
     6  C    5.931865   4.473125   3.948116   2.597179   1.547987
     7  C    6.479262   4.951970   4.582445   3.154467   2.581491
     8  C    6.787589   5.416086   4.505112   3.143033   2.549051
     9  C    3.907896   2.552671   2.946674   2.505432   1.533432
    10  O    4.969861   3.800931   4.240324   3.741094   2.390203
    11  C    2.535965   1.533396   2.505925   2.925406   2.529727
    12  H    1.103170   2.178998   2.817682   4.226373   4.594286
    13  H    1.102010   2.186905   3.504923   4.722521   5.045440
    14  H    1.101875   2.184908   2.794306   4.228494   5.050390
    15  H    2.147609   1.107175   2.143519   2.776925   3.367403
    16  H    2.754722   2.159563   1.105823   2.165306   2.822042
    17  H    2.778276   2.172730   1.103178   2.174606   3.500220
    18  H    4.702159   3.491142   2.166779   1.100792   2.173768
    19  H    4.230115   2.820052   2.159201   1.104136   2.171559
    20  H    4.490592   3.307539   2.746372   2.147112   1.106484
    21  H    6.368637   4.970020   4.666406   3.491383   2.122055
    22  H    6.382203   4.876992   4.341410   2.894275   2.898100
    23  H    6.251698   4.748907   4.726986   3.497532   2.842116
    24  H    7.571509   6.045726   5.637418   4.170980   3.529120
    25  H    6.753923   5.409163   4.298388   2.915747   2.896728
    26  H    7.839110   6.436820   5.584784   4.179676   3.505491
    27  H    6.734868   5.500230   4.531378   3.419648   2.752035
    28  H    4.202603   2.793644   3.312765   2.743333   2.154815
    29  H    5.025034   4.013531   4.754365   4.441587   3.233865
    30  H    2.773884   2.171908   2.795516   3.336904   2.789617
    31  H    2.772018   2.174805   3.470755   3.930565   3.483254
                    6          7          8          9         10
     6  C    0.000000
     7  C    1.532791   0.000000
     8  C    1.532384   2.523119   0.000000
     9  C    2.565354   3.141590   3.912747   0.000000
    10  O    2.855833   3.547886   4.202704   1.418861   0.000000
    11  C    3.918233   4.566703   5.064672   1.530085   2.434580
    12  H    6.141965   6.918331   6.863805   4.228761   5.125762
    13  H    6.517979   6.967029   7.530035   4.226761   5.134261
    14  H    6.530950   6.975520   7.272754   4.729721   5.909613
    15  H    4.644606   4.770153   5.699294   2.787523   4.100221
    16  H    4.239461   5.170005   4.587357   3.363293   4.437943
    17  H    4.763290   5.217846   5.167583   3.948761   5.293344
    18  H    2.806982   3.444258   2.772236   3.466390   4.552675
    19  H    2.868399   2.844639   3.573352   2.783407   4.078030
    20  H    2.140006   3.494244   2.692494   2.119382   2.605724
    21  H    1.101317   2.136754   2.140079   2.685310   2.388007
    22  H    2.196553   1.102497   2.817401   3.604932   4.333528
    23  H    2.195945   1.100732   3.493555   2.821091   3.155982
    24  H    2.177353   1.101785   2.748120   4.107916   4.253763
    25  H    2.196885   2.790614   1.102538   4.350520   4.929527
    26  H    2.181868   2.783252   1.101819   4.719697   4.795126
    27  H    2.189867   3.491743   1.102250   4.138252   4.321867
    28  H    2.838981   2.828083   4.284975   1.110482   2.080468
    29  H    3.752896   4.235507   5.147695   1.948698   0.965437
    30  H    4.188827   5.136154   5.141071   2.147052   2.641482
    31  H    4.722535   5.196045   5.995411   2.164683   2.697321
                   11         12         13         14         15
    11  C    0.000000
    12  H    2.810365   0.000000
    13  H    2.792025   1.779639   0.000000
    14  H    3.499659   1.779803   1.781493   0.000000
    15  H    2.145535   3.076507   2.502584   2.501172   0.000000
    16  H    2.789181   2.575643   3.776570   3.095087   3.057444
    17  H    3.467713   3.160409   3.786029   2.576838   2.473734
    18  H    3.928643   4.896308   5.620923   4.894368   3.775068
    19  H    3.336854   4.790286   4.928496   4.437870   2.600227
    20  H    2.711047   4.398751   5.179185   5.190933   3.963492
    21  H    4.089182   6.500889   6.842742   7.100416   5.209572
    22  H    4.838204   6.901268   6.947054   6.711078   4.578976
    23  H    4.243924   6.787252   6.576364   6.807957   4.430230
    24  H    5.585087   7.982505   8.047765   8.074959   5.863659
    25  H    5.369313   6.891661   7.580042   7.077967   5.615906
    26  H    5.993083   7.930657   8.540208   8.341305   6.654901
    27  H    5.087517   6.632632   7.519622   7.261551   5.983097
    28  H    2.150236   4.766705   4.412225   4.897816   2.569025
    29  H    2.570113   5.236305   4.978442   6.012788   4.222080
    30  H    1.104822   2.593932   3.118269   3.793405   3.067837
    31  H    1.105716   3.150577   2.571549   3.781141   2.479757
                   16         17         18         19         20
    16  H    0.000000
    17  H    1.769014   0.000000
    18  H    2.484424   2.499426   0.000000
    19  H    3.072192   2.482011   1.764151   0.000000
    20  H    2.566775   3.758491   2.503664   3.066990   0.000000
    21  H    4.840704   5.593118   3.794159   3.822198   2.413064
    22  H    5.048430   4.762636   3.046923   2.325127   3.871239
    23  H    5.411095   5.402796   4.066851   3.056456   3.831180
    24  H    6.165926   6.255329   4.300804   3.881183   4.305929
    25  H    4.466678   4.745583   2.250151   3.232561   3.164721
    26  H    5.687073   6.231052   3.806698   4.471656   3.670489
    27  H    4.344353   5.248996   2.985884   4.121508   2.430463
    28  H    4.006936   4.130804   3.751120   2.558741   3.039390
    29  H    5.001128   5.775885   5.346244   4.672518   3.476202
    30  H    2.624107   3.806516   4.162870   4.018798   2.508218
    31  H    3.799194   4.316084   4.975925   4.162430   3.715953
                   21         22         23         24         25
    21  H    0.000000
    22  H    3.075983   0.000000
    23  H    2.490023   1.782020   0.000000
    24  H    2.477317   1.773892   1.773216   0.000000
    25  H    3.078058   2.635028   3.824777   3.094507   0.000000
    26  H    2.461864   3.186321   3.781117   2.551140   1.773447
    27  H    2.515138   3.827551   4.354511   3.771023   1.780090
    28  H    3.089876   3.176353   2.221605   3.816426   4.596093
    29  H    3.270497   5.001458   3.636515   4.922479   5.850479
    30  H    4.235672   5.484603   4.956756   6.094919   5.530402
    31  H    4.753569   5.527989   4.663440   6.175779   6.353826
                   26         27         28         29         30
    26  H    0.000000
    27  H    1.779728   0.000000
    28  H    4.999628   4.752607   0.000000
    29  H    5.708543   5.286903   2.339420   0.000000
    30  H    6.083965   4.926141   3.056428   2.861292   0.000000
    31  H    6.854746   6.064791   2.478441   2.412784   1.772985
                   31
    31  H    0.000000
 Stoichiometry    C10H20O
 Framework group  C1[X(C10H20O)]
 Deg. of freedom    87
 Full point group                 C1      NOp   1
 Largest Abelian subgroup         C1      NOp   1
 Largest concise Abelian subgroup C1      NOp   1
                         Standard orientation:                         
 ---------------------------------------------------------------------
 Center     Atomic      Atomic             Coordinates (Angstroms)
 Number     Number       Type             X           Y           Z
 ---------------------------------------------------------------------
      1          6           0       -3.716690   -0.347372    0.009800
      2          6           0       -2.233789   -0.252812    0.366969
      3          6           0       -1.444051   -1.477735   -0.112193
      4          6           0        0.046626   -1.365920    0.216846
      5          6           0        0.673858   -0.088939   -0.363729
      6          6           0        2.200546    0.040028   -0.142702
      7          6           0        2.610621    0.093618    1.333244
      8          6           0        2.974503   -1.055827   -0.883172
      9          6           0       -0.102714    1.133857    0.139382
     10          8           0        0.469943    2.291023   -0.449004
     11          6           0       -1.592181    1.022514   -0.192661
     12          1           0       -3.853756   -0.387736   -1.084078
     13          1           0       -4.278053    0.523874    0.384272
     14          1           0       -4.174628   -1.253823    0.437314
     15          1           0       -2.147608   -0.214415    1.470117
     16          1           0       -1.571815   -1.575913   -1.206214
     17          1           0       -1.866028   -2.393945    0.334459
     18          1           0        0.579297   -2.251325   -0.162711
     19          1           0        0.174203   -1.374527    1.313553
     20          1           0        0.520178   -0.110356   -1.459279
     21          1           0        2.477172    1.005552   -0.594523
     22          1           0        2.370976   -0.844394    1.860694
     23          1           0        2.116590    0.919362    1.867745
     24          1           0        3.697486    0.249589    1.424500
     25          1           0        2.803146   -2.051367   -0.441440
     26          1           0        4.058835   -0.864737   -0.841779
     27          1           0        2.683393   -1.106166   -1.945093
     28          1           0       -0.000069    1.177331    1.244255
     29          1           0       -0.026909    3.060405   -0.143621
     30          1           0       -1.700513    1.043633   -1.291956
     31          1           0       -2.121815    1.912300    0.195121
 ---------------------------------------------------------------------
 Rotational constants (GHZ):           1.7833621           0.6892083           0.5703613
 Standard basis: def2SVP (5D, 7F)
 There are   265 symmetry adapted cartesian basis functions of A   symmetry.
 There are   254 symmetry adapted basis functions of A   symmetry.
   254 basis functions,   415 primitive gaussians,   265 cartesian basis functions
    44 alpha electrons       44 beta electrons
       nuclear repulsion energy       688.8412322439 Hartrees.
 NAtoms=   31 NActive=   31 NUniq=   31 SFac= 1.00D+00 NAtFMM=   60 NAOKFM=F Big=F
 Integral buffers will be    131072 words long.
 Raffenetti 2 integral format.
 Two-electron integral symmetry is turned on.
 One-electron integrals computed using PRISM.
   1 Symmetry operations used in ECPInt.
 ECPInt:  NShTT=    8001 NPrTT=   27231 LenC2=    7826 LenP2D=   20902.
 LDataN:  DoStor=T MaxTD1= 4 Len=   56
 NBasis=   254 RedAO= T EigKep=  9.30D-04  NBF=   254
 NBsUse=   254 1.00D-06 EigRej= -1.00D+00 NBFU=   254
 ExpMin= 1.22D-01 ExpMax= 2.27D+03 ExpMxC= 3.41D+02 IAcc=3 IRadAn=         5 AccDes= 0.00D+00
 Harris functional with IExCor=  402 and IRadAn=       5 diagonalized for initial guess.
 HarFok:  IExCor=  402 AccDes= 0.00D+00 IRadAn=         5 IDoV= 1 UseB2=F ITyADJ=14
 ICtDFT=  3500011 ScaDFX=  1.000000  1.000000  1.000000  1.000000
 FoFCou: FMM=F IPFlag=           0 FMFlag=      100000 FMFlg1=           0
         NFxFlg=           0 DoJE=T BraDBF=F KetDBF=T FulRan=T
         wScrn=  0.000000 ICntrl=       500 IOpCl=  0 I1Cent=   200000004 NGrid=           0
         NMat0=    1 NMatS0=      1 NMatT0=    0 NMatD0=    1 NMtDS0=    0 NMtDT0=    0
 Petite list used in FoFCou.
 Requested convergence on RMS density matrix=1.00D-08 within 128 cycles.
 Requested convergence on MAX density matrix=1.00D-06.
 Requested convergence on             energy=1.00D-06.
 No special actions if energy rises.
 Integral accuracy reduced to 1.0D-05 until final iterations.
 Initial convergence to 1.0D-05 achieved.  Increase integral accuracy.
 SCF Done:  E(RB3LYP) =  -468.009931803     A.U. after   12 cycles
            NFock= 12  Conv=0.45D-08     -V/T= 2.0120

 **********************************************************************

            Population analysis using the SCF Density.

 **********************************************************************

 Orbital symmetries:
       Occupied  (A) (A) (A) (A) (A) (A) (A) (A) (A) (A) (A) (A)
                 (A) (A) (A) (A) (A) (A) (A) (A) (A) (A) (A) (A)
                 (A) (A) (A) (A) (A) (A) (A) (A) (A) (A) (A) (A)
                 (A) (A) (A) (A) (A) (A) (A) (A)
       Virtual   (A) (A) (A) (A) (A) (A) (A) (A) (A) (A) (A) (A)
                 (A) (A) (A) (A) (A) (A) (A) (A) (A) (A) (A) (A)
                 (A) (A) (A) (A) (A) (A) (A) (A) (A) (A) (A) (A)
                 (A) (A) (A) (A) (A) (A) (A) (A) (A) (A) (A) (A)
                 (A) (A) (A) (A) (A) (A) (A) (A) (A) (A) (A) (A)
                 (A) (A) (A) (A) (A) (A) (A) (A) (A) (A) (A) (A)
                 (A) (A) (A) (A) (A) (A) (A) (A) (A) (A) (A) (A)
                 (A) (A) (A) (A) (A) (A) (A) (A) (A) (A) (A) (A)
                 (A) (A) (A) (A) (A) (A) (A) (A) (A) (A) (A) (A)
                 (A) (A) (A) (A) (A) (A) (A) (A) (A) (A) (A) (A)
                 (A) (A) (A) (A) (A) (A) (A) (A) (A) (A) (A) (A)
                 (A) (A) (A) (A) (A) (A) (A) (A) (A) (A) (A) (A)
                 (A) (A) (A) (A) (A) (A) (A) (A) (A) (A) (A) (A)
                 (A) (A) (A) (A) (A) (A) (A) (A) (A) (A) (A) (A)
                 (A) (A) (A) (A) (A) (A) (A) (A) (A) (A) (A) (A)
                 (A) (A) (A) (A) (A) (A) (A) (A) (A) (A) (A) (A)
                 (A) (A) (A) (A) (A) (A) (A) (A) (A) (A) (A) (A)
                 (A) (A) (A) (A) (A) (A)
 The electronic state is 1-A.
 Alpha  occ. eigenvalues --  -19.12503 -10.22541 -10.18745 -10.17864 -10.17851
 Alpha  occ. eigenvalues --  -10.17835 -10.17723 -10.17672 -10.17563 -10.16954
 Alpha  occ. eigenvalues --  -10.16938  -1.00465  -0.83086  -0.78976  -0.73553
 Alpha  occ. eigenvalues --   -0.72366  -0.66811  -0.66755  -0.60993  -0.58988
 Alpha  occ. eigenvalues --   -0.55679  -0.53342  -0.50507  -0.46799  -0.46109
 Alpha  occ. eigenvalues --   -0.44878  -0.43875  -0.42187  -0.40794  -0.39709
 Alpha  occ. eigenvalues --   -0.39088  -0.38199  -0.37765  -0.37073  -0.36178
 Alpha  occ. eigenvalues --   -0.34420  -0.34297  -0.33698  -0.32433  -0.32034
 Alpha  occ. eigenvalues --   -0.31096  -0.29914  -0.29048  -0.26299
 Alpha virt. eigenvalues --    0.04725   0.05799   0.06265   0.06582   0.09472
 Alpha virt. eigenvalues --    0.10424   0.10819   0.11194   0.11845   0.12688
 Alpha virt. eigenvalues --    0.13496   0.13967   0.15046   0.15833   0.16134
 Alpha virt. eigenvalues --    0.16516   0.16823   0.17885   0.19105   0.19668
 Alpha virt. eigenvalues --    0.20367   0.21630   0.22415   0.23632   0.25190
 Alpha virt. eigenvalues --    0.26086   0.26148   0.27429   0.28110   0.28868
 Alpha virt. eigenvalues --    0.30220   0.40571   0.41415   0.41859   0.43060
 Alpha virt. eigenvalues --    0.43668   0.44451   0.45482   0.47038   0.49006
 Alpha virt. eigenvalues --    0.52572   0.54068   0.56652   0.57070   0.59125
 Alpha virt. eigenvalues --    0.60045   0.60634   0.61001   0.61505   0.62525
 Alpha virt. eigenvalues --    0.63268   0.63707   0.64090   0.65202   0.65545
 Alpha virt. eigenvalues --    0.65893   0.66336   0.66530   0.67338   0.67512
 Alpha virt. eigenvalues --    0.68604   0.68894   0.68997   0.69658   0.69937
 Alpha virt. eigenvalues --    0.70543   0.71001   0.71537   0.72150   0.72305
 Alpha virt. eigenvalues --    0.73491   0.73741   0.74154   0.75396   0.75976
 Alpha virt. eigenvalues --    0.76842   0.77765   0.81879   0.87039   0.89964
 Alpha virt. eigenvalues --    0.93556   0.95856   1.00526   1.03456   1.05620
 Alpha virt. eigenvalues --    1.07665   1.08228   1.09471   1.12628   1.15141
 Alpha virt. eigenvalues --    1.16042   1.18040   1.19433   1.21878   1.23758
 Alpha virt. eigenvalues --    1.26787   1.27283   1.29695   1.31358   1.35150
 Alpha virt. eigenvalues --    1.37407   1.41177   1.42568   1.44226   1.47724
 Alpha virt. eigenvalues --    1.49746   1.51937   1.53593   1.55002   1.55654
 Alpha virt. eigenvalues --    1.56772   1.61945   1.63289   1.66430   1.66736
 Alpha virt. eigenvalues --    1.72177   1.73127   1.73454   1.74326   1.75438
 Alpha virt. eigenvalues --    1.76530   1.78108   1.78533   1.79111   1.79977
 Alpha virt. eigenvalues --    1.80499   1.81808   1.82083   1.82698   1.83682
 Alpha virt. eigenvalues --    1.84260   1.85236   1.85918   1.86756   1.88003
 Alpha virt. eigenvalues --    1.88524   1.89062   1.89589   1.90235   1.92140
 Alpha virt. eigenvalues --    1.92915   1.93380   1.94862   1.96574   1.97340
 Alpha virt. eigenvalues --    1.97730   1.99663   2.00982   2.01784   2.02299
 Alpha virt. eigenvalues --    2.04759   2.08599   2.09591   2.11660   2.13975
 Alpha virt. eigenvalues --    2.17119   2.19702   2.20992   2.24040   2.24171
 Alpha virt. eigenvalues --    2.26773   2.27389   2.30555   2.32386   2.33656
 Alpha virt. eigenvalues --    2.34490   2.37815   2.40582   2.42435   2.42779
 Alpha virt. eigenvalues --    2.44667   2.45378   2.47564   2.48289   2.52664
 Alpha virt. eigenvalues --    2.54106   2.56600   2.57109   2.59159   2.60440
 Alpha virt. eigenvalues --    2.62364   2.64166   2.65754   2.66585   2.70744
 Alpha virt. eigenvalues --    2.74322   2.82532   2.84469   2.85423   2.86901
 Alpha virt. eigenvalues --    2.88361   2.88568   2.90235   2.91374   2.92823
 Alpha virt. eigenvalues --    2.94548   2.96250   2.99500   3.01338   3.02077
 Alpha virt. eigenvalues --    3.04273   3.05804   3.06095   3.08842   3.11987
 Alpha virt. eigenvalues --    3.12308   3.14164   3.21609   3.41238   3.78941
          Condensed to atoms (all electrons):
               1          2          3          4          5          6
     1  C    4.521188   0.398049  -0.045385   0.008821   0.000714   0.000033
     2  C    0.398049   4.883918   0.406872  -0.045158  -0.006644  -0.000032
     3  C   -0.045385   0.406872   4.647691   0.394004  -0.035846   0.009347
     4  C    0.008821  -0.045158   0.394004   4.711646   0.341935  -0.051568
     5  C    0.000714  -0.006644  -0.035846   0.341935   5.185540   0.361767
     6  C    0.000033  -0.000032   0.009347  -0.051568   0.361767   4.738041
     7  C    0.000001  -0.000051   0.000215  -0.014818  -0.049619   0.409638
     8  C   -0.000000  -0.000043   0.000269  -0.010656  -0.048830   0.433424
     9  C    0.007378  -0.033308  -0.010548  -0.041077   0.243747  -0.034938
    10  O   -0.000112   0.006623   0.000008   0.004687  -0.075841  -0.006211
    11  C   -0.032784   0.286571  -0.059471  -0.010206  -0.044329   0.011540
    12  H    0.378350  -0.016157  -0.010999   0.000375  -0.000168   0.000002
    13  H    0.370697  -0.014070   0.008722  -0.000556  -0.000026  -0.000001
    14  H    0.369582  -0.011714  -0.006363   0.000492   0.000010  -0.000002
    15  H   -0.029970   0.340756  -0.030493  -0.002317  -0.009293   0.000005
    16  H   -0.006205  -0.024317   0.348242  -0.016147  -0.005118   0.000328
    17  H   -0.005381  -0.019681   0.344171  -0.010522   0.007401  -0.000409
    18  H   -0.000448   0.007913  -0.007508   0.344448  -0.015643  -0.006026
    19  H    0.000182  -0.008034  -0.012853   0.340284  -0.015582  -0.008437
    20  H   -0.000129  -0.006481  -0.002778  -0.027947   0.318696  -0.034134
    21  H    0.000001  -0.000174  -0.000463   0.012289  -0.023189   0.342257
    22  H   -0.000000   0.000030  -0.000369   0.005484  -0.008489  -0.022821
    23  H    0.000001  -0.000090   0.000067  -0.001947  -0.008675  -0.012348
    24  H   -0.000000   0.000004  -0.000002   0.000291   0.009071  -0.016947
    25  H   -0.000000  -0.000004  -0.000284   0.004422  -0.011280  -0.020012
    26  H    0.000000   0.000002  -0.000003   0.000194   0.008448  -0.016771
    27  H   -0.000000  -0.000004  -0.000019  -0.003455  -0.004959  -0.015117
    28  H   -0.000335   0.002861  -0.006920   0.000781  -0.037545  -0.023679
    29  H   -0.000020   0.000321   0.000032  -0.000734   0.012977   0.000550
    30  H   -0.008086  -0.009057  -0.008639  -0.004533  -0.021553  -0.000377
    31  H   -0.007612  -0.007290   0.010638   0.000152   0.012601  -0.000446
               7          8          9         10         11         12
     1  C    0.000001  -0.000000   0.007378  -0.000112  -0.032784   0.378350
     2  C   -0.000051  -0.000043  -0.033308   0.006623   0.286571  -0.016157
     3  C    0.000215   0.000269  -0.010548   0.000008  -0.059471  -0.010999
     4  C   -0.014818  -0.010656  -0.041077   0.004687  -0.010206   0.000375
     5  C   -0.049619  -0.048830   0.243747  -0.075841  -0.044329  -0.000168
     6  C    0.409638   0.433424  -0.034938  -0.006211   0.011540   0.000002
     7  C    4.578560  -0.057223  -0.007812  -0.002024  -0.000243  -0.000000
     8  C   -0.057223   4.542759   0.008874   0.000118  -0.000278   0.000000
     9  C   -0.007812   0.008874   4.735773   0.338206   0.386501   0.000415
    10  O   -0.002024   0.000118   0.338206   7.745635  -0.042079  -0.000004
    11  C   -0.000243  -0.000278   0.386501  -0.042079   4.870304  -0.010097
    12  H   -0.000000   0.000000   0.000415  -0.000004  -0.010097   0.686653
    13  H   -0.000000   0.000000   0.000585  -0.000004  -0.006599  -0.025407
    14  H    0.000000  -0.000000  -0.000466   0.000002   0.007450  -0.025442
    15  H   -0.000028  -0.000003  -0.004834  -0.000048  -0.025124   0.009446
    16  H    0.000007  -0.000084  -0.009059  -0.000028  -0.006319   0.008069
    17  H    0.000009  -0.000020   0.001305   0.000004   0.010255  -0.001287
    18  H   -0.002161   0.005397   0.009316  -0.000108   0.000735   0.000001
    19  H    0.007669  -0.001503  -0.009372  -0.000037  -0.008363   0.000019
    20  H    0.011799  -0.012257  -0.011428   0.004460  -0.014409  -0.000051
    21  H   -0.026430  -0.025716  -0.015441   0.024883   0.001603  -0.000000
    22  H    0.378391  -0.007045  -0.002794   0.000060   0.000055  -0.000000
    23  H    0.372420   0.008444   0.003411   0.002772   0.000142   0.000000
    24  H    0.368491  -0.004110   0.000181  -0.000051  -0.000008   0.000000
    25  H   -0.008494   0.378033  -0.000142  -0.000013  -0.000005   0.000000
    26  H   -0.003818   0.370612  -0.000459  -0.000011   0.000012  -0.000000
    27  H    0.009113   0.370336   0.000710  -0.000024  -0.000032  -0.000000
    28  H    0.010422  -0.000039   0.345653  -0.033257  -0.050409   0.000006
    29  H   -0.000079   0.000027  -0.031179   0.313445  -0.003664   0.000002
    30  H    0.000042  -0.000043  -0.003688   0.006746   0.324981   0.007361
    31  H   -0.000004   0.000016  -0.020189  -0.001142   0.329385  -0.001291
              13         14         15         16         17         18
     1  C    0.370697   0.369582  -0.029970  -0.006205  -0.005381  -0.000448
     2  C   -0.014070  -0.011714   0.340756  -0.024317  -0.019681   0.007913
     3  C    0.008722  -0.006363  -0.030493   0.348242   0.344171  -0.007508
     4  C   -0.000556   0.000492  -0.002317  -0.016147  -0.010522   0.344448
     5  C   -0.000026   0.000010  -0.009293  -0.005118   0.007401  -0.015643
     6  C   -0.000001  -0.000002   0.000005   0.000328  -0.000409  -0.006026
     7  C   -0.000000   0.000000  -0.000028   0.000007   0.000009  -0.002161
     8  C    0.000000  -0.000000  -0.000003  -0.000084  -0.000020   0.005397
     9  C    0.000585  -0.000466  -0.004834  -0.009059   0.001305   0.009316
    10  O   -0.000004   0.000002  -0.000048  -0.000028   0.000004  -0.000108
    11  C   -0.006599   0.007450  -0.025124  -0.006319   0.010255   0.000735
    12  H   -0.025407  -0.025442   0.009446   0.008069  -0.001287   0.000001
    13  H    0.692420  -0.024799  -0.007660  -0.000166  -0.000089   0.000018
    14  H   -0.024799   0.690447  -0.007607  -0.001255   0.006491  -0.000006
    15  H   -0.007660  -0.007607   0.769686   0.010697  -0.009987  -0.000163
    16  H   -0.000166  -0.001255   0.010697   0.741913  -0.032839  -0.009554
    17  H   -0.000089   0.006491  -0.009987  -0.032839   0.736679  -0.005313
    18  H    0.000018  -0.000006  -0.000163  -0.009554  -0.005313   0.723317
    19  H    0.000007  -0.000050   0.006910   0.009483  -0.009083  -0.031322
    20  H    0.000003   0.000008   0.000585   0.006423   0.000061  -0.009566
    21  H    0.000000  -0.000000   0.000006  -0.000015   0.000016  -0.000164
    22  H    0.000000   0.000000  -0.000037  -0.000000   0.000034   0.000279
    23  H    0.000000  -0.000000  -0.000061  -0.000004  -0.000002   0.000088
    24  H   -0.000000  -0.000000   0.000002   0.000001  -0.000001  -0.000060
    25  H    0.000000   0.000000   0.000001   0.000020   0.000038   0.004009
    26  H   -0.000000  -0.000000  -0.000000   0.000000  -0.000000  -0.000642
    27  H    0.000000   0.000000  -0.000000   0.000002   0.000002   0.001434
    28  H   -0.000060   0.000038   0.007973   0.000380   0.000082  -0.000408
    29  H    0.000004   0.000000  -0.000009   0.000003  -0.000004   0.000028
    30  H   -0.001230   0.000005   0.010356   0.005230  -0.000004  -0.000089
    31  H    0.006710   0.000012  -0.010651  -0.000091  -0.000523   0.000051
              19         20         21         22         23         24
     1  C    0.000182  -0.000129   0.000001  -0.000000   0.000001  -0.000000
     2  C   -0.008034  -0.006481  -0.000174   0.000030  -0.000090   0.000004
     3  C   -0.012853  -0.002778  -0.000463  -0.000369   0.000067  -0.000002
     4  C    0.340284  -0.027947   0.012289   0.005484  -0.001947   0.000291
     5  C   -0.015582   0.318696  -0.023189  -0.008489  -0.008675   0.009071
     6  C   -0.008437  -0.034134   0.342257  -0.022821  -0.012348  -0.016947
     7  C    0.007669   0.011799  -0.026430   0.378391   0.372420   0.368491
     8  C   -0.001503  -0.012257  -0.025716  -0.007045   0.008444  -0.004110
     9  C   -0.009372  -0.011428  -0.015441  -0.002794   0.003411   0.000181
    10  O   -0.000037   0.004460   0.024883   0.000060   0.002772  -0.000051
    11  C   -0.008363  -0.014409   0.001603   0.000055   0.000142  -0.000008
    12  H    0.000019  -0.000051  -0.000000  -0.000000   0.000000   0.000000
    13  H    0.000007   0.000003   0.000000   0.000000   0.000000  -0.000000
    14  H   -0.000050   0.000008  -0.000000   0.000000  -0.000000  -0.000000
    15  H    0.006910   0.000585   0.000006  -0.000037  -0.000061   0.000002
    16  H    0.009483   0.006423  -0.000015  -0.000000  -0.000004   0.000001
    17  H   -0.009083   0.000061   0.000016   0.000034  -0.000002  -0.000001
    18  H   -0.031322  -0.009566  -0.000164   0.000279   0.000088  -0.000060
    19  H    0.734136   0.010496  -0.000234   0.002800   0.000616  -0.000453
    20  H    0.010496   0.771994  -0.007147  -0.000228  -0.000257  -0.000423
    21  H   -0.000234  -0.007147   0.731525   0.009033  -0.007456  -0.007586
    22  H    0.002800  -0.000228   0.009033   0.690447  -0.028180  -0.024416
    23  H    0.000616  -0.000257  -0.007456  -0.028180   0.685172  -0.020422
    24  H   -0.000453  -0.000423  -0.007586  -0.024416  -0.020422   0.692893
    25  H    0.000193  -0.000831   0.008711   0.007399  -0.000099  -0.001272
    26  H   -0.000014   0.000163  -0.008434  -0.001225   0.000012   0.004803
    27  H    0.000132   0.007820  -0.006968  -0.000070  -0.000548   0.000029
    28  H    0.006867   0.013181   0.000848  -0.000015  -0.000816  -0.000456
    29  H    0.000001  -0.000500  -0.001519   0.000012   0.000015   0.000002
    30  H    0.000469   0.010359   0.000058  -0.000006  -0.000033   0.000001
    31  H    0.000037  -0.000333  -0.000077   0.000002   0.000042  -0.000001
              25         26         27         28         29         30
     1  C   -0.000000   0.000000  -0.000000  -0.000335  -0.000020  -0.008086
     2  C   -0.000004   0.000002  -0.000004   0.002861   0.000321  -0.009057
     3  C   -0.000284  -0.000003  -0.000019  -0.006920   0.000032  -0.008639
     4  C    0.004422   0.000194  -0.003455   0.000781  -0.000734  -0.004533
     5  C   -0.011280   0.008448  -0.004959  -0.037545   0.012977  -0.021553
     6  C   -0.020012  -0.016771  -0.015117  -0.023679   0.000550  -0.000377
     7  C   -0.008494  -0.003818   0.009113   0.010422  -0.000079   0.000042
     8  C    0.378033   0.370612   0.370336  -0.000039   0.000027  -0.000043
     9  C   -0.000142  -0.000459   0.000710   0.345653  -0.031179  -0.003688
    10  O   -0.000013  -0.000011  -0.000024  -0.033257   0.313445   0.006746
    11  C   -0.000005   0.000012  -0.000032  -0.050409  -0.003664   0.324981
    12  H    0.000000  -0.000000  -0.000000   0.000006   0.000002   0.007361
    13  H    0.000000  -0.000000   0.000000  -0.000060   0.000004  -0.001230
    14  H    0.000000  -0.000000   0.000000   0.000038   0.000000   0.000005
    15  H    0.000001  -0.000000  -0.000000   0.007973  -0.000009   0.010356
    16  H    0.000020   0.000000   0.000002   0.000380   0.000003   0.005230
    17  H    0.000038  -0.000000   0.000002   0.000082  -0.000004  -0.000004
    18  H    0.004009  -0.000642   0.001434  -0.000408   0.000028  -0.000089
    19  H    0.000193  -0.000014   0.000132   0.006867   0.000001   0.000469
    20  H   -0.000831   0.000163   0.007820   0.013181  -0.000500   0.010359
    21  H    0.008711  -0.008434  -0.006968   0.000848  -0.001519   0.000058
    22  H    0.007399  -0.001225  -0.000070  -0.000015   0.000012  -0.000006
    23  H   -0.000099   0.000012  -0.000548  -0.000816   0.000015  -0.000033
    24  H   -0.001272   0.004803   0.000029  -0.000456   0.000002   0.000001
    25  H    0.690023  -0.023915  -0.027983   0.000007   0.000002   0.000002
    26  H   -0.023915   0.693635  -0.023430   0.000011  -0.000002   0.000000
    27  H   -0.027983  -0.023430   0.693552  -0.000003  -0.000001  -0.000000
    28  H    0.000007   0.000011  -0.000003   0.805375  -0.006441   0.012563
    29  H    0.000002  -0.000002  -0.000001  -0.006441   0.551780  -0.001624
    30  H    0.000002   0.000000  -0.000000   0.012563  -0.001624   0.734532
    31  H    0.000000  -0.000000   0.000000  -0.012032   0.008287  -0.037184
              31
     1  C   -0.007612
     2  C   -0.007290
     3  C    0.010638
     4  C    0.000152
     5  C    0.012601
     6  C   -0.000446
     7  C   -0.000004
     8  C    0.000016
     9  C   -0.020189
    10  O   -0.001142
    11  C    0.329385
    12  H   -0.001291
    13  H    0.006710
    14  H    0.000012
    15  H   -0.010651
    16  H   -0.000091
    17  H   -0.000523
    18  H    0.000051
    19  H    0.000037
    20  H   -0.000333
    21  H   -0.000077
    22  H    0.000002
    23  H    0.000042
    24  H   -0.000001
    25  H    0.000000
    26  H   -0.000000
    27  H    0.000000
    28  H   -0.012032
    29  H    0.008287
    30  H   -0.037184
    31  H    0.756633
 Mulliken charges:
               1
     1  C    0.081473
     2  C   -0.131608
     3  C    0.068665
     4  C    0.071336
     5  C   -0.080275
     6  C   -0.036657
     7  C    0.026027
     8  C    0.049541
     9  C    0.154680
    10  O   -0.286653
    11  C    0.084884
    12  H    0.000206
    13  H    0.001504
    14  H    0.003165
    15  H   -0.018136
    16  H   -0.019598
    17  H   -0.011405
    18  H   -0.007852
    19  H   -0.014963
    20  H   -0.027148
    21  H   -0.000217
    22  H    0.001671
    23  H    0.007733
    24  H    0.000439
    25  H    0.001475
    26  H    0.000835
    27  H   -0.000518
    28  H   -0.034632
    29  H    0.158289
    30  H   -0.016560
    31  H   -0.025701
 Sum of Mulliken charges =  -0.00000
 Mulliken charges with hydrogens summed into heavy atoms:
               1
     1  C    0.086348
     2  C   -0.149744
     3  C    0.037662
     4  C    0.048521
     5  C   -0.107423
     6  C   -0.036874
     7  C    0.035871
     8  C    0.051333
     9  C    0.120048
    10  O   -0.128364
    11  C    0.042623
 Electronic spatial extent (au):  <R**2>=           2211.0709
 Charge=             -0.0000 electrons
 Dipole moment (field-independent basis, Debye):
    X=             -1.1854    Y=              0.2253    Z=              0.7997  Tot=              1.4476
 Quadrupole moment (field-independent basis, Debye-Ang):
   XX=            -73.4092   YY=            -69.2741   ZZ=            -72.9105
   XY=             -2.4545   XZ=              0.0983   YZ=              2.0387
 Traceless Quadrupole moment (field-independent basis, Debye-Ang):
   XX=             -1.5446   YY=              2.5904   ZZ=             -1.0459
   XY=             -2.4545   XZ=              0.0983   YZ=              2.0387
 Octapole moment (field-independent basis, Debye-Ang**2):
  XXX=              5.4042  YYY=             30.0189  ZZZ=             -3.2897  XYY=             -7.7995
  XXY=              4.3423  XXZ=              0.0768  XZZ=             -1.6783  YZZ=              2.3580
  YYZ=              5.3530  XYZ=              0.8563
 Hexadecapole moment (field-independent basis, Debye-Ang**3):
 XXXX=          -2091.9661 YYYY=           -584.8340 ZZZZ=           -301.9715 XXXY=             11.3739
 XXXZ=             -5.4450 YYYX=            -11.7765 YYYZ=              3.0301 ZZZX=             -3.1042
 ZZZY=             -2.8805 XXYY=           -463.6059 XXZZ=           -401.9609 YYZZ=           -165.6613
 XXYZ=             -3.7030 YYXZ=              1.0154 ZZXY=              2.3184
 N-N= 6.888412322439D+02 E-N=-2.461433458721D+03  KE= 4.624667386065D+02
 ******************************Gaussian NBO Version 3.1******************************
             N A T U R A L   A T O M I C   O R B I T A L   A N D
          N A T U R A L   B O N D   O R B I T A L   A N A L Y S I S
 ******************************Gaussian NBO Version 3.1******************************
       /RESON  / : Allow strongly delocalized NBO set

 Analyzing the SCF density

 Job title: 23                                                              

 Storage needed:    196716 in NPA,    259801 in NBO ( 939518981 available)
 GSVD:  LWork=       37146 too small for GESVD, short by       16559 words or       16559 for optimal perf.


 NATURAL POPULATIONS:  Natural atomic orbital occupancies 
                                                          
   NAO  Atom  No  lang   Type(AO)    Occupancy      Energy
 ----------------------------------------------------------
     1    C    1  S      Cor( 1S)     1.99922     -10.05809
     2    C    1  S      Val( 2S)     1.07840      -0.22248
     3    C    1  S      Ryd( 3S)     0.00067       0.90004
     4    C    1  px     Val( 2p)     1.09473      -0.06180
     5    C    1  px     Ryd( 3p)     0.00179       0.53091
     6    C    1  py     Val( 2p)     1.22374      -0.07237
     7    C    1  py     Ryd( 3p)     0.00377       0.67254
     8    C    1  pz     Val( 2p)     1.21227      -0.07187
     9    C    1  pz     Ryd( 3p)     0.00207       0.61210
    10    C    1  dxy    Ryd( 3d)     0.00066       2.31822
    11    C    1  dxz    Ryd( 3d)     0.00038       2.17006
    12    C    1  dyz    Ryd( 3d)     0.00026       2.23515
    13    C    1  dx2y2  Ryd( 3d)     0.00048       2.26574
    14    C    1  dz2    Ryd( 3d)     0.00075       2.42999

    15    C    2  S      Cor( 1S)     1.99898     -10.05802
    16    C    2  S      Val( 2S)     0.93706      -0.17658
    17    C    2  S      Ryd( 3S)     0.00168       0.98966
    18    C    2  px     Val( 2p)     1.05863      -0.07448
    19    C    2  px     Ryd( 3p)     0.00381       0.79870
    20    C    2  py     Val( 2p)     1.04779      -0.07032
    21    C    2  py     Ryd( 3p)     0.00205       0.65012
    22    C    2  pz     Val( 2p)     1.18383      -0.07025
    23    C    2  pz     Ryd( 3p)     0.00306       0.79994
    24    C    2  dxy    Ryd( 3d)     0.00085       2.21496
    25    C    2  dxz    Ryd( 3d)     0.00051       2.10726
    26    C    2  dyz    Ryd( 3d)     0.00054       2.11207
    27    C    2  dx2y2  Ryd( 3d)     0.00092       2.23855
    28    C    2  dz2    Ryd( 3d)     0.00109       2.46816

    29    C    3  S      Cor( 1S)     1.99909     -10.05117
    30    C    3  S      Val( 2S)     1.00016      -0.19021
    31    C    3  S      Ryd( 3S)     0.00144       1.00357
    32    C    3  px     Val( 2p)     1.06423      -0.06149
    33    C    3  px     Ryd( 3p)     0.00299       0.67870
    34    C    3  py     Val( 2p)     1.14259      -0.06501
    35    C    3  py     Ryd( 3p)     0.00436       0.69593
    36    C    3  pz     Val( 2p)     1.20058      -0.06973
    37    C    3  pz     Ryd( 3p)     0.00355       0.75649
    38    C    3  dxy    Ryd( 3d)     0.00070       2.24564
    39    C    3  dxz    Ryd( 3d)     0.00044       2.12954
    40    C    3  dyz    Ryd( 3d)     0.00042       2.21281
    41    C    3  dx2y2  Ryd( 3d)     0.00071       2.27909
    42    C    3  dz2    Ryd( 3d)     0.00091       2.43783

    43    C    4  S      Cor( 1S)     1.99910     -10.04882
    44    C    4  S      Val( 2S)     0.99447      -0.18634
    45    C    4  S      Ryd( 3S)     0.00139       1.01617
    46    C    4  px     Val( 2p)     1.08101      -0.06292
    47    C    4  px     Ryd( 3p)     0.00348       0.72478
    48    C    4  py     Val( 2p)     1.14286      -0.06383
    49    C    4  py     Ryd( 3p)     0.00428       0.69970
    50    C    4  pz     Val( 2p)     1.19683      -0.06793
    51    C    4  pz     Ryd( 3p)     0.00312       0.74785
    52    C    4  dxy    Ryd( 3d)     0.00072       2.27340
    53    C    4  dxz    Ryd( 3d)     0.00042       2.14620
    54    C    4  dyz    Ryd( 3d)     0.00040       2.19843
    55    C    4  dx2y2  Ryd( 3d)     0.00067       2.28917
    56    C    4  dz2    Ryd( 3d)     0.00095       2.46095

    57    C    5  S      Cor( 1S)     1.99894     -10.04343
    58    C    5  S      Val( 2S)     0.93170      -0.16371
    59    C    5  S      Ryd( 3S)     0.00281       1.00964
    60    C    5  px     Val( 2p)     1.06891      -0.06580
    61    C    5  px     Ryd( 3p)     0.00386       0.87383
    62    C    5  py     Val( 2p)     1.05184      -0.07032
    63    C    5  py     Ryd( 3p)     0.00439       0.77154
    64    C    5  pz     Val( 2p)     1.19282      -0.06937
    65    C    5  pz     Ryd( 3p)     0.00565       0.92336
    66    C    5  dxy    Ryd( 3d)     0.00091       2.24659
    67    C    5  dxz    Ryd( 3d)     0.00049       2.11594
    68    C    5  dyz    Ryd( 3d)     0.00053       2.13305
    69    C    5  dx2y2  Ryd( 3d)     0.00075       2.26493
    70    C    5  dz2    Ryd( 3d)     0.00102       2.48252

    71    C    6  S      Cor( 1S)     1.99899     -10.04654
    72    C    6  S      Val( 2S)     0.93438      -0.16326
    73    C    6  S      Ryd( 3S)     0.00159       0.99978
    74    C    6  px     Val( 2p)     1.05038      -0.05399
    75    C    6  px     Ryd( 3p)     0.00246       0.66158
    76    C    6  py     Val( 2p)     1.16900      -0.06158
    77    C    6  py     Ryd( 3p)     0.00578       0.85683
    78    C    6  pz     Val( 2p)     1.07236      -0.06166
    79    C    6  pz     Ryd( 3p)     0.00369       0.75349
    80    C    6  dxy    Ryd( 3d)     0.00057       2.19973
    81    C    6  dxz    Ryd( 3d)     0.00070       2.14818
    82    C    6  dyz    Ryd( 3d)     0.00075       2.26648
    83    C    6  dx2y2  Ryd( 3d)     0.00088       2.33853
    84    C    6  dz2    Ryd( 3d)     0.00086       2.27829

    85    C    7  S      Cor( 1S)     1.99923     -10.04890
    86    C    7  S      Val( 2S)     1.07773      -0.21323
    87    C    7  S      Ryd( 3S)     0.00106       0.88997
    88    C    7  px     Val( 2p)     1.21742      -0.06541
    89    C    7  px     Ryd( 3p)     0.00323       0.69039
    90    C    7  py     Val( 2p)     1.21808      -0.06240
    91    C    7  py     Ryd( 3p)     0.00229       0.65367
    92    C    7  pz     Val( 2p)     1.10666      -0.05497
    93    C    7  pz     Ryd( 3p)     0.00154       0.53055
    94    C    7  dxy    Ryd( 3d)     0.00026       2.23390
    95    C    7  dxz    Ryd( 3d)     0.00035       2.16263
    96    C    7  dyz    Ryd( 3d)     0.00077       2.36439
    97    C    7  dx2y2  Ryd( 3d)     0.00060       2.42617
    98    C    7  dz2    Ryd( 3d)     0.00057       2.30194

    99    C    8  S      Cor( 1S)     1.99923     -10.04925
   100    C    8  S      Val( 2S)     1.07878      -0.21382
   101    C    8  S      Ryd( 3S)     0.00081       0.90462
   102    C    8  px     Val( 2p)     1.19254      -0.06266
   103    C    8  px     Ryd( 3p)     0.00309       0.66993
   104    C    8  py     Val( 2p)     1.15237      -0.05772
   105    C    8  py     Ryd( 3p)     0.00110       0.56119
   106    C    8  pz     Val( 2p)     1.19038      -0.06177
   107    C    8  pz     Ryd( 3p)     0.00272       0.63722
   108    C    8  dxy    Ryd( 3d)     0.00029       2.19158
   109    C    8  dxz    Ryd( 3d)     0.00024       2.17006
   110    C    8  dyz    Ryd( 3d)     0.00042       2.25390
   111    C    8  dx2y2  Ryd( 3d)     0.00086       2.42893
   112    C    8  dz2    Ryd( 3d)     0.00075       2.42463

   113    C    9  S      Cor( 1S)     1.99885     -10.10693
   114    C    9  S      Val( 2S)     0.89756      -0.16412
   115    C    9  S      Ryd( 3S)     0.00341       0.94700
   116    C    9  px     Val( 2p)     0.99443      -0.06130
   117    C    9  px     Ryd( 3p)     0.00536       0.75648
   118    C    9  py     Val( 2p)     0.82624      -0.05877
   119    C    9  py     Ryd( 3p)     0.00437       0.68840
   120    C    9  pz     Val( 2p)     1.10686      -0.06812
   121    C    9  pz     Ryd( 3p)     0.00357       0.83064
   122    C    9  dxy    Ryd( 3d)     0.00168       2.19403
   123    C    9  dxz    Ryd( 3d)     0.00077       2.11447
   124    C    9  dyz    Ryd( 3d)     0.00145       2.14286
   125    C    9  dx2y2  Ryd( 3d)     0.00157       2.26498
   126    C    9  dz2    Ryd( 3d)     0.00167       2.44255

   127    O   10  S      Cor( 1S)     1.99973     -18.93275
   128    O   10  S      Val( 2S)     1.66359      -0.84533
   129    O   10  S      Ryd( 3S)     0.00125       1.45930
   130    O   10  px     Val( 2p)     1.80626      -0.28881
   131    O   10  px     Ryd( 3p)     0.00169       1.18926
   132    O   10  py     Val( 2p)     1.42036      -0.26623
   133    O   10  py     Ryd( 3p)     0.00262       1.22967
   134    O   10  pz     Val( 2p)     1.85354      -0.28905
   135    O   10  pz     Ryd( 3p)     0.00152       1.12230
   136    O   10  dxy    Ryd( 3d)     0.00094       3.18393
   137    O   10  dxz    Ryd( 3d)     0.00100       2.90146
   138    O   10  dyz    Ryd( 3d)     0.00061       3.01763
   139    O   10  dx2y2  Ryd( 3d)     0.00063       2.96172
   140    O   10  dz2    Ryd( 3d)     0.00086       2.88413

   141    C   11  S      Cor( 1S)     1.99905     -10.04918
   142    C   11  S      Val( 2S)     1.00816      -0.19677
   143    C   11  S      Ryd( 3S)     0.00173       0.99483
   144    C   11  px     Val( 2p)     1.08784      -0.07225
   145    C   11  px     Ryd( 3p)     0.00343       0.69391
   146    C   11  py     Val( 2p)     1.13876      -0.07099
   147    C   11  py     Ryd( 3p)     0.00646       0.70344
   148    C   11  pz     Val( 2p)     1.20397      -0.07474
   149    C   11  pz     Ryd( 3p)     0.00353       0.76794
   150    C   11  dxy    Ryd( 3d)     0.00062       2.26681
   151    C   11  dxz    Ryd( 3d)     0.00042       2.13371
   152    C   11  dyz    Ryd( 3d)     0.00042       2.18477
   153    C   11  dx2y2  Ryd( 3d)     0.00069       2.27154
   154    C   11  dz2    Ryd( 3d)     0.00092       2.45573

   155    H   12  S      Val( 1S)     0.78814       0.06881
   156    H   12  S      Ryd( 2S)     0.00186       0.37873
   157    H   12  px     Ryd( 2p)     0.00014       1.78503
   158    H   12  py     Ryd( 2p)     0.00022       1.82354
   159    H   12  pz     Ryd( 2p)     0.00068       2.36729

   160    H   13  S      Val( 1S)     0.78292       0.07232
   161    H   13  S      Ryd( 2S)     0.00152       0.36676
   162    H   13  px     Ryd( 2p)     0.00028       1.92885
   163    H   13  py     Ryd( 2p)     0.00049       2.15962
   164    H   13  pz     Ryd( 2p)     0.00026       1.85915

   165    H   14  S      Val( 1S)     0.78154       0.07367
   166    H   14  S      Ryd( 2S)     0.00154       0.36686
   167    H   14  px     Ryd( 2p)     0.00023       1.87831
   168    H   14  py     Ryd( 2p)     0.00053       2.19464
   169    H   14  pz     Ryd( 2p)     0.00027       1.87938

   170    H   15  S      Val( 1S)     0.77874       0.08133
   171    H   15  S      Ryd( 2S)     0.00384       0.38831
   172    H   15  px     Ryd( 2p)     0.00013       1.96222
   173    H   15  py     Ryd( 2p)     0.00013       1.81397
   174    H   15  pz     Ryd( 2p)     0.00072       2.37527

   175    H   16  S      Val( 1S)     0.78611       0.07387
   176    H   16  S      Ryd( 2S)     0.00291       0.39435
   177    H   16  px     Ryd( 2p)     0.00014       1.86150
   178    H   16  py     Ryd( 2p)     0.00018       1.88075
   179    H   16  pz     Ryd( 2p)     0.00069       2.37305

   180    H   17  S      Val( 1S)     0.77384       0.08436
   181    H   17  S      Ryd( 2S)     0.00225       0.37123
   182    H   17  px     Ryd( 2p)     0.00020       1.94304
   183    H   17  py     Ryd( 2p)     0.00054       2.21655
   184    H   17  pz     Ryd( 2p)     0.00026       1.95197

   185    H   18  S      Val( 1S)     0.76959       0.08945
   186    H   18  S      Ryd( 2S)     0.00203       0.41791
   187    H   18  px     Ryd( 2p)     0.00027       2.00310
   188    H   18  py     Ryd( 2p)     0.00050       2.20935
   189    H   18  pz     Ryd( 2p)     0.00024       1.93088

   190    H   19  S      Val( 1S)     0.78505       0.07620
   191    H   19  S      Ryd( 2S)     0.00268       0.43189
   192    H   19  px     Ryd( 2p)     0.00017       1.89825
   193    H   19  py     Ryd( 2p)     0.00016       1.86729
   194    H   19  pz     Ryd( 2p)     0.00068       2.39095

   195    H   20  S      Val( 1S)     0.76847       0.08970
   196    H   20  S      Ryd( 2S)     0.00462       0.42503
   197    H   20  px     Ryd( 2p)     0.00011       1.99956
   198    H   20  py     Ryd( 2p)     0.00014       1.94330
   199    H   20  pz     Ryd( 2p)     0.00070       2.39380

   200    H   21  S      Val( 1S)     0.75162       0.11734
   201    H   21  S      Ryd( 2S)     0.00414       0.40897
   202    H   21  px     Ryd( 2p)     0.00015       1.90435
   203    H   21  py     Ryd( 2p)     0.00064       2.30298
   204    H   21  pz     Ryd( 2p)     0.00023       1.99515

   205    H   22  S      Val( 1S)     0.79239       0.07549
   206    H   22  S      Ryd( 2S)     0.00165       0.41094
   207    H   22  px     Ryd( 2p)     0.00024       1.84968
   208    H   22  py     Ryd( 2p)     0.00054       2.22286
   209    H   22  pz     Ryd( 2p)     0.00025       1.92665

   210    H   23  S      Val( 1S)     0.78450       0.08269
   211    H   23  S      Ryd( 2S)     0.00155       0.41011
   212    H   23  px     Ryd( 2p)     0.00030       1.93117
   213    H   23  py     Ryd( 2p)     0.00048       2.13198
   214    H   23  pz     Ryd( 2p)     0.00025       1.92350

   215    H   24  S      Val( 1S)     0.77989       0.08153
   216    H   24  S      Ryd( 2S)     0.00144       0.37387
   217    H   24  px     Ryd( 2p)     0.00067       2.37609
   218    H   24  py     Ryd( 2p)     0.00023       1.83589
   219    H   24  pz     Ryd( 2p)     0.00013       1.77119

   220    H   25  S      Val( 1S)     0.79308       0.07541
   221    H   25  S      Ryd( 2S)     0.00167       0.41288
   222    H   25  px     Ryd( 2p)     0.00022       1.83857
   223    H   25  py     Ryd( 2p)     0.00058       2.28489
   224    H   25  pz     Ryd( 2p)     0.00025       1.88281

   225    H   26  S      Val( 1S)     0.78092       0.08180
   226    H   26  S      Ryd( 2S)     0.00144       0.37232
   227    H   26  px     Ryd( 2p)     0.00067       2.37569
   228    H   26  py     Ryd( 2p)     0.00017       1.79711
   229    H   26  pz     Ryd( 2p)     0.00019       1.80874

   230    H   27  S      Val( 1S)     0.78407       0.08050
   231    H   27  S      Ryd( 2S)     0.00146       0.38131
   232    H   27  px     Ryd( 2p)     0.00021       1.83649
   233    H   27  py     Ryd( 2p)     0.00017       1.77074
   234    H   27  pz     Ryd( 2p)     0.00066       2.34985

   235    H   28  S      Val( 1S)     0.81556       0.06634
   236    H   28  S      Ryd( 2S)     0.00337       0.42759
   237    H   28  px     Ryd( 2p)     0.00022       1.96086
   238    H   28  py     Ryd( 2p)     0.00008       1.92973
   239    H   28  pz     Ryd( 2p)     0.00073       2.38392

   240    H   29  S      Val( 1S)     0.53973       0.10642
   241    H   29  S      Ryd( 2S)     0.00167       0.42356
   242    H   29  px     Ryd( 2p)     0.00156       1.90993
   243    H   29  py     Ryd( 2p)     0.00178       2.25846
   244    H   29  pz     Ryd( 2p)     0.00145       1.80012

   245    H   30  S      Val( 1S)     0.77765       0.07517
   246    H   30  S      Ryd( 2S)     0.00424       0.39562
   247    H   30  px     Ryd( 2p)     0.00014       1.88914
   248    H   30  py     Ryd( 2p)     0.00015       1.88440
   249    H   30  pz     Ryd( 2p)     0.00070       2.38036

   250    H   31  S      Val( 1S)     0.78236       0.06845
   251    H   31  S      Ryd( 2S)     0.00322       0.37436
   252    H   31  px     Ryd( 2p)     0.00029       1.99361
   253    H   31  py     Ryd( 2p)     0.00049       2.19498
   254    H   31  pz     Ryd( 2p)     0.00025       1.93340

 WARNING:  1 low occupancy (<1.9990e) core orbital  found on  C    2
           1 low occupancy (<1.9990e) core orbital  found on  C    5
           1 low occupancy (<1.9990e) core orbital  found on  C    6
           1 low occupancy (<1.9990e) core orbital  found on  C    9


 Summary of Natural Population Analysis:                  
                                                          
                                       Natural Population 
                Natural  -----------------------------------------------
    Atom  No    Charge         Core      Valence    Rydberg      Total
 -----------------------------------------------------------------------
      C    1   -0.61921      1.99922     4.60914    0.01085     6.61921
      C    2   -0.24080      1.99898     4.22731    0.01451     6.24080
      C    3   -0.42217      1.99909     4.40756    0.01552     6.42217
      C    4   -0.42970      1.99910     4.41517    0.01542     6.42970
      C    5   -0.26462      1.99894     4.24526    0.02041     6.26462
      C    6   -0.24239      1.99899     4.22611    0.01728     6.24239
      C    7   -0.62979      1.99923     4.61989    0.01067     6.62979
      C    8   -0.62358      1.99923     4.61407    0.01028     6.62358
      C    9    0.15221      1.99885     3.82510    0.02384     5.84779
      O   10   -0.75461      1.99973     6.74375    0.01113     8.75461
      C   11   -0.45601      1.99905     4.43873    0.01823     6.45601
      H   12    0.20897      0.00000     0.78814    0.00290     0.79103
      H   13    0.21453      0.00000     0.78292    0.00255     0.78547
      H   14    0.21589      0.00000     0.78154    0.00257     0.78411
      H   15    0.21644      0.00000     0.77874    0.00481     0.78356
      H   16    0.20998      0.00000     0.78611    0.00391     0.79002
      H   17    0.22291      0.00000     0.77384    0.00325     0.77709
      H   18    0.22737      0.00000     0.76959    0.00304     0.77263
      H   19    0.21127      0.00000     0.78505    0.00369     0.78873
      H   20    0.22595      0.00000     0.76847    0.00558     0.77405
      H   21    0.24322      0.00000     0.75162    0.00516     0.75678
      H   22    0.20493      0.00000     0.79239    0.00268     0.79507
      H   23    0.21291      0.00000     0.78450    0.00258     0.78709
      H   24    0.21764      0.00000     0.77989    0.00246     0.78236
      H   25    0.20420      0.00000     0.79308    0.00272     0.79580
      H   26    0.21661      0.00000     0.78092    0.00247     0.78339
      H   27    0.21344      0.00000     0.78407    0.00249     0.78656
      H   28    0.18005      0.00000     0.81556    0.00439     0.81995
      H   29    0.45381      0.00000     0.53973    0.00646     0.54619
      H   30    0.21712      0.00000     0.77765    0.00523     0.78288
      H   31    0.21339      0.00000     0.78236    0.00425     0.78661
 =======================================================================
   * Total *    0.00000     21.99042    65.76826    0.24132    88.00000

                                 Natural Population      
 --------------------------------------------------------
   Core                      21.99042 ( 99.9565% of  22)
   Valence                   65.76826 ( 99.6489% of  66)
   Natural Minimal Basis     87.75868 ( 99.7258% of  88)
   Natural Rydberg Basis      0.24132 (  0.2742% of  88)
 --------------------------------------------------------

    Atom  No          Natural Electron Configuration
 ----------------------------------------------------------------------------
      C    1      [core]2S( 1.08)2p( 3.53)3p( 0.01)
      C    2      [core]2S( 0.94)2p( 3.29)3p( 0.01)
      C    3      [core]2S( 1.00)2p( 3.41)3p( 0.01)
      C    4      [core]2S( 0.99)2p( 3.42)3p( 0.01)
      C    5      [core]2S( 0.93)2p( 3.31)3p( 0.01)
      C    6      [core]2S( 0.93)2p( 3.29)3p( 0.01)
      C    7      [core]2S( 1.08)2p( 3.54)3p( 0.01)
      C    8      [core]2S( 1.08)2p( 3.54)3p( 0.01)
      C    9      [core]2S( 0.90)2p( 2.93)3p( 0.01)3d( 0.01)
      O   10      [core]2S( 1.66)2p( 5.08)3p( 0.01)
      C   11      [core]2S( 1.01)2p( 3.43)3p( 0.01)
      H   12            1S( 0.79)
      H   13            1S( 0.78)
      H   14            1S( 0.78)
      H   15            1S( 0.78)
      H   16            1S( 0.79)
      H   17            1S( 0.77)
      H   18            1S( 0.77)
      H   19            1S( 0.79)
      H   20            1S( 0.77)
      H   21            1S( 0.75)
      H   22            1S( 0.79)
      H   23            1S( 0.78)
      H   24            1S( 0.78)
      H   25            1S( 0.79)
      H   26            1S( 0.78)
      H   27            1S( 0.78)
      H   28            1S( 0.82)
      H   29            1S( 0.54)
      H   30            1S( 0.78)
      H   31            1S( 0.78)


 NATURAL BOND ORBITAL ANALYSIS:

                       Occupancies       Lewis Structure    Low   High
           Occ.    -------------------  -----------------   occ   occ
  Cycle   Thresh.   Lewis   Non-Lewis     CR  BD  3C  LP    (L)   (NL)   Dev
 =============================================================================
   1(1)    1.90    87.27475   0.72525     11  31   0   2     0      0    0.03
 -----------------------------------------------------------------------------

 Structure accepted: No low occupancy Lewis orbitals

 WARNING:  1 low occupancy (<1.9990e) core orbital  found on  C    2
           1 low occupancy (<1.9990e) core orbital  found on  C    5
           1 low occupancy (<1.9990e) core orbital  found on  C    6
           1 low occupancy (<1.9990e) core orbital  found on  C    9

 --------------------------------------------------------
   Core                     21.99042 ( 99.956% of  22)
   Valence Lewis            65.28433 ( 98.916% of  66)
  ==================       ============================
   Total Lewis              87.27475 ( 99.176% of  88)
  -----------------------------------------------------
   Valence non-Lewis         0.54383 (  0.618% of  88)
   Rydberg non-Lewis         0.18142 (  0.206% of  88)
  ==================       ============================
   Total non-Lewis           0.72525 (  0.824% of  88)
 --------------------------------------------------------


       (Occupancy)   Bond orbital/ Coefficients/ Hybrids
 ---------------------------------------------------------------------------------
     1. (1.97987) BD ( 1) C   1 - C   2  
                ( 49.07%)   0.7005* C   1 s( 30.62%)p 2.26( 69.34%)d 0.00(  0.04%)
                                            0.0005  0.5533 -0.0006  0.8069 -0.0046
                                            0.0527 -0.0003  0.1984  0.0121  0.0022
                                            0.0076  0.0005  0.0163 -0.0084
                ( 50.93%)   0.7137* C   2 s( 26.89%)p 2.72( 73.07%)d 0.00(  0.04%)
                                            0.0002  0.5183  0.0166 -0.8293 -0.0037
                                           -0.0522  0.0001 -0.1995  0.0184  0.0019
                                            0.0090  0.0004  0.0170 -0.0083
     2. (1.98868) BD ( 1) C   1 - H  12  
                ( 60.63%)   0.7786* C   1 s( 22.91%)p 3.36( 77.05%)d 0.00(  0.04%)
                                            0.0000 -0.4787  0.0027  0.1123  0.0199
                                            0.0323  0.0013  0.8697 -0.0004 -0.0000
                                           -0.0042 -0.0012  0.0005 -0.0203
                ( 39.37%)   0.6275* H  12 s( 99.92%)p 0.00(  0.08%)
                                           -0.9996  0.0023 -0.0046 -0.0012 -0.0276
     3. (1.98873) BD ( 1) C   1 - H  13  
                ( 60.79%)   0.7797* C   1 s( 23.19%)p 3.31( 76.77%)d 0.00(  0.04%)
                                           -0.0000 -0.4816 -0.0023  0.4483  0.0131
                                           -0.6913  0.0101 -0.2974  0.0046  0.0144
                                            0.0065 -0.0091  0.0072  0.0065
                ( 39.21%)   0.6262* H  13 s( 99.92%)p 0.00(  0.08%)
                                           -0.9996  0.0010 -0.0152  0.0215  0.0095
     4. (1.98861) BD ( 1) C   1 - H  14  
                ( 60.86%)   0.7801* C   1 s( 23.22%)p 3.31( 76.74%)d 0.00(  0.04%)
                                           -0.0000 -0.4818 -0.0026  0.3667  0.0137
                                            0.7194 -0.0083 -0.3394  0.0053 -0.0120
                                            0.0062  0.0110  0.0096  0.0054
                ( 39.14%)   0.6256* H  14 s( 99.92%)p 0.00(  0.08%)
                                           -0.9996  0.0011 -0.0125 -0.0227  0.0108
     5. (1.97159) BD ( 1) C   2 - C   3  
                ( 50.45%)   0.7103* C   2 s( 26.52%)p 2.77( 73.43%)d 0.00(  0.04%)
                                            0.0002  0.5150 -0.0012  0.4297 -0.0157
                                           -0.6911 -0.0141 -0.2674  0.0088 -0.0150
                                           -0.0067  0.0095 -0.0061 -0.0072
                ( 49.55%)   0.7039* C   3 s( 28.24%)p 2.54( 71.72%)d 0.00(  0.04%)
                                            0.0004  0.5314 -0.0027 -0.4414 -0.0143
                                            0.6714 -0.0129  0.2668  0.0092 -0.0143
                                           -0.0055  0.0093 -0.0077 -0.0075
     6. (1.96961) BD ( 1) C   2 - C  11  
                ( 49.94%)   0.7067* C   2 s( 26.25%)p 2.81( 73.70%)d 0.00(  0.05%)
                                            0.0002  0.5123 -0.0013  0.3497 -0.0185
                                            0.7195  0.0124 -0.3108  0.0062  0.0132
                                           -0.0061 -0.0117 -0.0091 -0.0064
                ( 50.06%)   0.7076* C  11 s( 28.66%)p 2.49( 71.30%)d 0.00(  0.04%)
                                            0.0003  0.5354 -0.0005 -0.3615 -0.0148
                                           -0.6973  0.0116  0.3094  0.0075  0.0111
                                           -0.0051 -0.0115 -0.0098 -0.0058
     7. (1.96485) BD ( 1) C   2 - H  15  
                ( 61.16%)   0.7821* C   2 s( 20.30%)p 3.92( 79.66%)d 0.00(  0.05%)
                                           -0.0003  0.4503 -0.0121  0.0650 -0.0121
                                            0.0319 -0.0016  0.8895 -0.0043  0.0002
                                            0.0039  0.0017  0.0003  0.0215
                ( 38.84%)   0.6232* H  15 s( 99.92%)p 0.00(  0.08%)
                                            0.9996 -0.0065 -0.0005 -0.0005 -0.0289
     8. (1.97962) BD ( 1) C   3 - C   4  
                ( 49.92%)   0.7066* C   3 s( 28.02%)p 2.57( 71.93%)d 0.00(  0.04%)
                                            0.0002  0.5293  0.0058  0.8263  0.0031
                                            0.0520 -0.0327  0.1811  0.0029  0.0040
                                            0.0078  0.0009  0.0168 -0.0091
                ( 50.08%)   0.7077* C   4 s( 27.93%)p 2.58( 72.02%)d 0.00(  0.04%)
                                            0.0003  0.5285  0.0074 -0.8255  0.0003
                                           -0.0683 -0.0329 -0.1817 -0.0007  0.0012
                                            0.0078  0.0004  0.0172 -0.0091
     9. (1.97776) BD ( 1) C   3 - H  16  
                ( 60.80%)   0.7797* C   3 s( 21.41%)p 3.67( 78.54%)d 0.00(  0.05%)
                                            0.0002 -0.4627  0.0064  0.0997  0.0049
                                            0.0839  0.0230  0.8763 -0.0022 -0.0005
                                           -0.0037 -0.0019  0.0001 -0.0210
                ( 39.20%)   0.6261* H  16 s( 99.92%)p 0.00(  0.08%)
                                           -0.9996  0.0047 -0.0042 -0.0050 -0.0278
    10. (1.97918) BD ( 1) C   3 - H  17  
                ( 61.27%)   0.7828* C   3 s( 22.22%)p 3.50( 77.74%)d 0.00(  0.04%)
                                            0.0001 -0.4713 -0.0055  0.3338 -0.0055
                                            0.7337 -0.0003 -0.3568  0.0164 -0.0114
                                            0.0055  0.0123  0.0098  0.0045
                ( 38.73%)   0.6223* H  17 s( 99.92%)p 0.00(  0.08%)
                                           -0.9996  0.0027 -0.0111 -0.0242  0.0103
    11. (1.97047) BD ( 1) C   4 - C   5  
                ( 49.64%)   0.7046* C   4 s( 28.09%)p 2.56( 71.86%)d 0.00(  0.04%)
                                            0.0003  0.5300 -0.0069  0.3511  0.0093
                                            0.7033 -0.0128 -0.3169 -0.0086  0.0114
                                           -0.0051 -0.0114 -0.0102 -0.0063
                ( 50.36%)   0.7096* C   5 s( 26.18%)p 2.82( 73.77%)d 0.00(  0.05%)
                                            0.0001  0.5117  0.0045 -0.3316  0.0104
                                           -0.7210 -0.0159  0.3280 -0.0078  0.0131
                                           -0.0074 -0.0116 -0.0084 -0.0056
    12. (1.97824) BD ( 1) C   4 - H  18  
                ( 61.46%)   0.7840* C   4 s( 22.37%)p 3.47( 77.58%)d 0.00(  0.04%)
                                            0.0001 -0.4730 -0.0060 -0.4282  0.0067
                                            0.7068  0.0009  0.3044 -0.0157  0.0139
                                            0.0059 -0.0101  0.0075  0.0059
                ( 38.54%)   0.6208* H  18 s( 99.92%)p 0.00(  0.08%)
                                           -0.9996  0.0021  0.0139 -0.0231 -0.0086
    13. (1.97733) BD ( 1) C   4 - H  19  
                ( 60.83%)   0.7800* C   4 s( 21.49%)p 3.65( 78.46%)d 0.00(  0.05%)
                                           -0.0002  0.4636 -0.0057  0.1043  0.0074
                                           -0.0055 -0.0219  0.8793  0.0013 -0.0004
                                            0.0035  0.0011 -0.0000  0.0211
                ( 39.17%)   0.6258* H  19 s( 99.92%)p 0.00(  0.08%)
                                            0.9996 -0.0041 -0.0047  0.0027 -0.0277
    14. (1.96562) BD ( 1) C   5 - C   6  
                ( 50.79%)   0.7127* C   5 s( 27.79%)p 2.60( 72.18%)d 0.00(  0.04%)
                                            0.0003  0.5271  0.0061  0.8343 -0.0094
                                            0.0575  0.0054  0.1479 -0.0196  0.0028
                                            0.0065  0.0004  0.0162 -0.0092
                ( 49.21%)   0.7015* C   6 s( 26.93%)p 2.71( 73.03%)d 0.00(  0.04%)
                                            0.0003  0.5189 -0.0037 -0.8442  0.0078
                                           -0.0902  0.0061 -0.0953 -0.0171  0.0041
                                            0.0039  0.0006  0.0173 -0.0100
    15. (1.96421) BD ( 1) C   5 - C   9  
                ( 50.48%)   0.7105* C   5 s( 26.07%)p 2.83( 73.88%)d 0.00(  0.05%)
                                            0.0003  0.5106  0.0059 -0.4220  0.0109
                                            0.6891  0.0147  0.2923 -0.0090 -0.0158
                                           -0.0070  0.0102 -0.0068 -0.0074
                ( 49.52%)   0.7037* C   9 s( 28.99%)p 2.45( 70.96%)d 0.00(  0.05%)
                                            0.0002  0.5385 -0.0036  0.4449  0.0003
                                           -0.6565  0.0215 -0.2831 -0.0053 -0.0149
                                           -0.0065  0.0107 -0.0060 -0.0067
    16. (1.96488) BD ( 1) C   5 - H  20  
                ( 61.65%)   0.7852* C   5 s( 19.94%)p 4.01( 80.02%)d 0.00(  0.05%)
                                            0.0003 -0.4464  0.0096  0.1225 -0.0081
                                            0.0299 -0.0008  0.8855 -0.0031 -0.0004
                                           -0.0071 -0.0004 -0.0002 -0.0206
                ( 38.35%)   0.6192* H  20 s( 99.92%)p 0.00(  0.08%)
                                           -0.9996  0.0072 -0.0021  0.0004 -0.0288
    17. (1.98003) BD ( 1) C   6 - C   7  
                ( 50.30%)   0.7092* C   6 s( 26.02%)p 2.84( 73.94%)d 0.00(  0.05%)
                                            0.0001  0.5100  0.0073  0.2172  0.0163
                                            0.0225  0.0134  0.8314  0.0049 -0.0002
                                            0.0093  0.0004  0.0011  0.0193
                ( 49.70%)   0.7050* C   7 s( 30.35%)p 2.29( 69.61%)d 0.00(  0.04%)
                                            0.0004  0.5509 -0.0055 -0.2333  0.0114
                                           -0.0315  0.0105 -0.8003  0.0014  0.0005
                                            0.0092  0.0016  0.0016  0.0174
    18. (1.97964) BD ( 1) C   6 - C   8  
                ( 50.49%)   0.7105* C   6 s( 26.23%)p 2.81( 73.72%)d 0.00(  0.05%)
                                            0.0001  0.5121  0.0099  0.4276  0.0140
                                           -0.6215  0.0124 -0.4094 -0.0114 -0.0138
                                           -0.0085  0.0127 -0.0057 -0.0038
                ( 49.51%)   0.7037* C   8 s( 30.55%)p 2.27( 69.41%)d 0.00(  0.04%)
                                            0.0005  0.5527 -0.0045 -0.4261  0.0118
                                            0.5917  0.0071  0.4028 -0.0073 -0.0122
                                           -0.0088  0.0120 -0.0039 -0.0027
    19. (1.96304) BD ( 1) C   6 - H  21  
                ( 62.40%)   0.7899* C   6 s( 20.78%)p 3.81( 79.17%)d 0.00(  0.05%)
                                           -0.0002  0.4557 -0.0104  0.2377  0.0036
                                            0.7771 -0.0099 -0.3623  0.0039  0.0087
                                           -0.0044 -0.0131 -0.0132 -0.0050
                ( 37.60%)   0.6132* H  21 s( 99.91%)p 0.00(  0.09%)
                                            0.9995 -0.0064 -0.0056 -0.0269  0.0120
    20. (1.98938) BD ( 1) C   7 - H  22  
                ( 60.43%)   0.7774* C   7 s( 23.09%)p 3.33( 76.87%)d 0.00(  0.04%)
                                            0.0000 -0.4805  0.0016  0.1958 -0.0083
                                            0.7456 -0.0028 -0.4171 -0.0184 -0.0065
                                            0.0041  0.0146  0.0120  0.0037
                ( 39.57%)   0.6290* H  22 s( 99.92%)p 0.00(  0.08%)
                                           -0.9996  0.0020 -0.0054 -0.0231  0.0140
    21. (1.98827) BD ( 1) C   7 - H  23  
                ( 60.72%)   0.7792* C   7 s( 23.42%)p 3.27( 76.54%)d 0.00(  0.04%)
                                           -0.0000  0.4840  0.0028 -0.3981  0.0130
                                            0.6536 -0.0017  0.4235  0.0123 -0.0117
                                           -0.0081  0.0130 -0.0061 -0.0035
                ( 39.28%)   0.6268* H  23 s( 99.92%)p 0.00(  0.08%)
                                            0.9996 -0.0008  0.0114 -0.0211 -0.0137
    22. (1.98785) BD ( 1) C   7 - H  24  
                ( 60.93%)   0.7806* C   7 s( 23.08%)p 3.33( 76.88%)d 0.00(  0.04%)
                                            0.0000  0.4803  0.0054  0.8648 -0.0047
                                            0.1236  0.0027  0.0734  0.0145  0.0047
                                            0.0029  0.0006  0.0167 -0.0107
                ( 39.07%)   0.6250* H  24 s( 99.92%)p 0.00(  0.08%)
                                            0.9996 -0.0009 -0.0275 -0.0043 -0.0028
    23. (1.98918) BD ( 1) C   8 - H  25  
                ( 60.41%)   0.7772* C   8 s( 23.09%)p 3.33( 76.86%)d 0.00(  0.04%)
                                            0.0000 -0.4805  0.0019  0.1420 -0.0137
                                            0.7903  0.0114 -0.3513  0.0112 -0.0055
                                            0.0017  0.0131  0.0141  0.0054
                ( 39.59%)   0.6292* H  25 s( 99.92%)p 0.00(  0.08%)
                                           -0.9996  0.0021 -0.0034 -0.0252  0.0104
    24. (1.98828) BD ( 1) C   8 - H  26  
                ( 60.88%)   0.7802* C   8 s( 23.12%)p 3.32( 76.83%)d 0.00(  0.04%)
                                            0.0000  0.4809  0.0049  0.8627 -0.0011
                                            0.1513 -0.0116  0.0310 -0.0111  0.0060
                                            0.0017 -0.0004  0.0171 -0.0098
                ( 39.12%)   0.6255* H  26 s( 99.92%)p 0.00(  0.08%)
                                            0.9996 -0.0009 -0.0276 -0.0047 -0.0003
    25. (1.98885) BD ( 1) C   8 - H  27  
                ( 60.75%)   0.7794* C   8 s( 23.16%)p 3.32( 76.80%)d 0.00(  0.04%)
                                            0.0000 -0.4813 -0.0026  0.2308 -0.0146
                                            0.0409  0.0090  0.8442  0.0025 -0.0013
                                           -0.0092 -0.0015 -0.0014 -0.0184
                ( 39.25%)   0.6265* H  27 s( 99.92%)p 0.00(  0.08%)
                                           -0.9996  0.0011 -0.0063 -0.0015 -0.0272
    26. (1.99190) BD ( 1) C   9 - O  10  
                ( 31.94%)   0.5652* C   9 s( 19.65%)p 4.08( 80.07%)d 0.01(  0.28%)
                                            0.0000  0.4413  0.0412  0.3445  0.0216
                                            0.7468  0.0279 -0.3507 -0.0066  0.0292
                                           -0.0134 -0.0308 -0.0255 -0.0140
                ( 68.06%)   0.8250* O  10 s( 34.51%)p 1.90( 65.42%)d 0.00(  0.07%)
                                           -0.0001  0.5875 -0.0006 -0.3296  0.0042
                                           -0.6468  0.0002  0.3567 -0.0007  0.0142
                                           -0.0154 -0.0140 -0.0030 -0.0033
    27. (1.97737) BD ( 1) C   9 - C  11  
                ( 49.31%)   0.7022* C   9 s( 28.91%)p 2.46( 71.04%)d 0.00(  0.05%)
                                            0.0003  0.5377  0.0011 -0.8195  0.0049
                                           -0.0307  0.0257 -0.1926  0.0039  0.0017
                                            0.0087  0.0016  0.0182 -0.0099
                ( 50.69%)   0.7120* C  11 s( 28.10%)p 2.56( 71.86%)d 0.00(  0.04%)
                                            0.0003  0.5301  0.0053  0.8231 -0.0005
                                            0.0645  0.0341  0.1889  0.0004  0.0022
                                            0.0084  0.0007  0.0169 -0.0092
    28. (1.97481) BD ( 1) C   9 - H  28  
                ( 59.87%)   0.7738* C   9 s( 22.40%)p 3.46( 77.55%)d 0.00(  0.05%)
                                           -0.0003  0.4730 -0.0170  0.1028  0.0036
                                            0.0827  0.0160  0.8705 -0.0066 -0.0012
                                            0.0033  0.0022  0.0003  0.0229
                ( 40.13%)   0.6335* H  28 s( 99.92%)p 0.00(  0.08%)
                                            0.9996 -0.0078 -0.0039 -0.0019 -0.0285
    29. (1.98833) BD ( 1) O  10 - H  29  
                ( 73.03%)   0.8546* O  10 s( 19.58%)p 4.10( 80.33%)d 0.00(  0.08%)
                                            0.0002  0.4421  0.0193 -0.4201 -0.0014
                                            0.7513  0.0388  0.2467 -0.0022 -0.0202
                                           -0.0135  0.0141  0.0010 -0.0056
                ( 26.97%)   0.5193* H  29 s( 99.62%)p 0.00(  0.38%)
                                            0.9981 -0.0042  0.0284 -0.0524 -0.0163
    30. (1.97662) BD ( 1) C  11 - H  30  
                ( 61.23%)   0.7825* C  11 s( 21.49%)p 3.65( 78.47%)d 0.00(  0.04%)
                                            0.0002 -0.4635  0.0057  0.0985  0.0096
                                           -0.0169 -0.0207  0.8799 -0.0007 -0.0000
                                           -0.0029 -0.0001  0.0004 -0.0207
                ( 38.77%)   0.6226* H  30 s( 99.92%)p 0.00(  0.08%)
                                           -0.9996  0.0060 -0.0030  0.0030 -0.0284
    31. (1.97816) BD ( 1) C  11 - H  31  
                ( 60.86%)   0.7801* C  11 s( 21.64%)p 3.62( 78.31%)d 0.00(  0.04%)
                                           -0.0001  0.4652  0.0049 -0.4252 -0.0004
                                            0.7130 -0.0049  0.3060 -0.0164 -0.0135
                                           -0.0062  0.0109 -0.0080 -0.0061
                ( 39.14%)   0.6256* H  31 s( 99.92%)p 0.00(  0.08%)
                                            0.9996 -0.0031  0.0146 -0.0227 -0.0085
    32. (1.99922) CR ( 1) C   1           s(100.00%)p 0.00(  0.00%)
                                            1.0000 -0.0003  0.0000 -0.0004  0.0000
                                           -0.0000  0.0000 -0.0001 -0.0000 -0.0000
                                           -0.0000 -0.0000 -0.0000  0.0000
    33. (1.99898) CR ( 1) C   2           s(100.00%)p 0.00(  0.00%)
                                            1.0000 -0.0001 -0.0000  0.0001  0.0000
                                            0.0000 -0.0000  0.0004 -0.0000 -0.0000
                                            0.0000  0.0000 -0.0000  0.0000
    34. (1.99909) CR ( 1) C   3           s(100.00%)p 0.00(  0.00%)
                                            1.0000 -0.0002 -0.0000 -0.0001  0.0000
                                           -0.0004  0.0000 -0.0003 -0.0000  0.0000
                                            0.0000 -0.0000 -0.0000  0.0000
    35. (1.99910) CR ( 1) C   4           s(100.00%)p 0.00(  0.00%)
                                            1.0000 -0.0002 -0.0000  0.0002 -0.0000
                                           -0.0003  0.0000  0.0003  0.0000 -0.0000
                                           -0.0000  0.0000 -0.0000  0.0000
    36. (1.99894) CR ( 1) C   5           s(100.00%)p 0.00(  0.00%)
                                            1.0000 -0.0002 -0.0000 -0.0001  0.0000
                                           -0.0002 -0.0000 -0.0004  0.0000  0.0000
                                            0.0000 -0.0000 -0.0000  0.0000
    37. (1.99899) CR ( 1) C   6           s(100.00%)p 0.00(  0.00%)
                                            1.0000 -0.0002 -0.0000  0.0002 -0.0000
                                            0.0003 -0.0000 -0.0001  0.0000  0.0000
                                           -0.0000 -0.0000 -0.0000  0.0000
    38. (1.99923) CR ( 1) C   7           s(100.00%)p 0.00(  0.00%)
                                            1.0000 -0.0002  0.0000  0.0001 -0.0000
                                            0.0000 -0.0000  0.0004 -0.0000 -0.0000
                                           -0.0000 -0.0000 -0.0000 -0.0000
    39. (1.99923) CR ( 1) C   8           s(100.00%)p 0.00(  0.00%)
                                            1.0000 -0.0003  0.0000  0.0002 -0.0000
                                           -0.0003 -0.0000 -0.0002  0.0000  0.0000
                                            0.0000 -0.0000  0.0000  0.0000
    40. (1.99885) CR ( 1) C   9           s(100.00%)p 0.00(  0.00%)
                                            1.0000 -0.0001 -0.0000  0.0002 -0.0000
                                            0.0001 -0.0000  0.0003 -0.0000  0.0000
                                           -0.0000 -0.0000 -0.0000  0.0000
    41. (1.99973) CR ( 1) O  10           s(100.00%)p 0.00(  0.00%)
                                            1.0000 -0.0001 -0.0000  0.0000  0.0000
                                           -0.0002 -0.0000 -0.0000  0.0000  0.0000
                                            0.0000 -0.0000  0.0000  0.0000
    42. (1.99905) CR ( 1) C  11           s(100.00%)p 0.00(  0.00%)
                                            1.0000 -0.0002 -0.0000 -0.0002  0.0000
                                            0.0003 -0.0000 -0.0003 -0.0000 -0.0000
                                           -0.0000  0.0000 -0.0000  0.0000
    43. (1.97708) LP ( 1) O  10           s( 45.84%)p 1.18( 54.12%)d 0.00(  0.03%)
                                            0.0000  0.6770 -0.0085  0.5384 -0.0055
                                            0.0661  0.0010 -0.4970  0.0044 -0.0023
                                            0.0134  0.0009 -0.0113 -0.0045
    44. (1.95628) LP ( 2) O  10           s(  0.06%)p99.99( 99.89%)d 0.85(  0.05%)
                                            0.0000  0.0235  0.0059  0.6511 -0.0118
                                            0.1036 -0.0029  0.7510 -0.0103 -0.0019
                                           -0.0039  0.0018 -0.0114  0.0186
    45. (0.00391) RY*( 1) C   1           s(  0.00%)p 1.00( 93.56%)d 0.07(  6.44%)
                                           -0.0000  0.0001  0.0020 -0.0009 -0.0591
                                            0.0173  0.9652 -0.0004 -0.0095  0.2519
                                           -0.0052 -0.0005 -0.0306  0.0033
    46. (0.00287) RY*( 2) C   1           s(  9.45%)p 8.62( 81.42%)d 0.97(  9.14%)
                                           -0.0000  0.0130  0.3071  0.0085  0.4645
                                            0.0007  0.0204 -0.0113 -0.7731 -0.0020
                                           -0.2418 -0.0252  0.0124 -0.1792
    47. (0.00070) RY*( 3) C   1           s( 45.78%)p 1.08( 49.49%)d 0.10(  4.73%)
                                            0.0000  0.0112  0.6765 -0.0099  0.5031
                                           -0.0006  0.0349 -0.0023  0.4904 -0.0094
                                            0.1661  0.0106 -0.0686  0.1217
    48. (0.00018) RY*( 4) C   1           s( 34.55%)p 1.50( 51.91%)d 0.39( 13.54%)
                                           -0.0000 -0.0160  0.5876  0.0120 -0.6539
                                            0.0008 -0.0444  0.0092 -0.2988 -0.0107
                                            0.2674  0.0276 -0.1173  0.2219
    49. (0.00003) RY*( 5) C   1           s(  1.06%)p 4.64(  4.94%)d88.44( 94.00%)
    50. (0.00001) RY*( 6) C   1           s(  0.04%)p99.99(  6.46%)d99.99( 93.50%)
    51. (0.00001) RY*( 7) C   1           s(  0.01%)p 5.02(  0.06%)d99.99( 99.93%)
    52. (0.00000) RY*( 8) C   1           s(  6.47%)p 1.11(  7.18%)d13.34( 86.35%)
    53. (0.00001) RY*( 9) C   1           s(  2.69%)p 1.89(  5.10%)d34.21( 92.21%)
    54. (0.00506) RY*( 1) C   2           s( 18.83%)p 3.98( 74.96%)d 0.33(  6.21%)
                                           -0.0000  0.0045  0.4339  0.0225  0.6061
                                            0.0029  0.0709  0.0184  0.6135  0.0098
                                            0.0111 -0.0067  0.1171 -0.2195
    55. (0.00240) RY*( 2) C   2           s(  2.81%)p29.20( 82.16%)d 5.34( 15.03%)
                                            0.0000 -0.0266  0.1656 -0.0060 -0.7169
                                           -0.0013  0.0666  0.0158  0.5503 -0.0394
                                           -0.1012 -0.0090 -0.2779 -0.2473
    56. (0.00180) RY*( 3) C   2           s(  0.09%)p99.99( 94.25%)d59.78(  5.65%)
                                            0.0000 -0.0030  0.0306 -0.0009 -0.0015
                                            0.0134 -0.9671  0.0012  0.0845  0.0784
                                           -0.0042 -0.2220 -0.0242 -0.0227
    57. (0.00053) RY*( 4) C   2           s( 21.84%)p 0.39(  8.55%)d 3.19( 69.61%)
                                            0.0000 -0.0042  0.4673  0.0080 -0.2214
                                            0.0014 -0.0115  0.0044 -0.1905 -0.0087
                                           -0.5632 -0.0229  0.6105  0.0746
    58. (0.00049) RY*( 5) C   2           s(  0.11%)p 0.99(  0.11%)d99.99( 99.78%)
                                            0.0000 -0.0001  0.0331  0.0010 -0.0102
                                           -0.0161  0.0243  0.0006 -0.0112  0.9615
                                           -0.0818  0.2440 -0.0846 -0.0002
    59. (0.00033) RY*( 6) C   2           s( 54.03%)p 0.26( 14.30%)d 0.59( 31.66%)
                                           -0.0000  0.0025  0.7351  0.0070 -0.0901
                                           -0.0028  0.0140  0.0020 -0.3670  0.0058
                                            0.4773 -0.0818 -0.2798  0.0616
    60. (0.00022) RY*( 7) C   2           s(  0.72%)p 7.52(  5.43%)d99.99( 93.84%)
                                           -0.0000 -0.0004  0.0850 -0.0001 -0.0033
                                            0.0231 -0.2319 -0.0022 -0.0047 -0.2358
                                            0.0177  0.9389 -0.0262  0.0187
    61. (0.00013) RY*( 8) C   2           s(  1.58%)p 3.23(  5.11%)d58.95( 93.31%)
                                            0.0000  0.0072  0.1256 -0.0179  0.2197
                                           -0.0010  0.0127 -0.0031 -0.0482 -0.1008
                                           -0.6198 -0.0462 -0.6477  0.3424
    62. (0.00007) RY*( 9) C   2           s(  0.03%)p99.99( 15.27%)d99.99( 84.71%)
    63. (0.00562) RY*( 1) C   3           s(  4.64%)p19.36( 89.84%)d 1.19(  5.52%)
                                           -0.0000  0.0218  0.2143  0.0125  0.2142
                                            0.0248  0.6088 -0.0169 -0.6934  0.1045
                                           -0.0548 -0.0976 -0.0852 -0.1565
    64. (0.00338) RY*( 2) C   3           s( 17.73%)p 4.21( 74.61%)d 0.43(  7.66%)
                                            0.0000 -0.0098  0.4210 -0.0014 -0.8169
                                           -0.0073 -0.1286 -0.0026 -0.2492 -0.1415
                                            0.0221 -0.0837  0.1986 -0.0983
    65. (0.00124) RY*( 3) C   3           s(  2.75%)p28.02( 77.10%)d 7.32( 20.15%)
                                            0.0000 -0.0213  0.1645 -0.0128  0.3980
                                            0.0013 -0.6662 -0.0021 -0.4107 -0.3082
                                           -0.2730  0.0091  0.0748 -0.1620
    66. (0.00059) RY*( 4) C   3           s( 72.73%)p 0.30( 21.64%)d 0.08(  5.63%)
                                            0.0000  0.0038  0.8528 -0.0038  0.2610
                                            0.0009  0.0917 -0.0021  0.3739  0.0212
                                           -0.0341  0.1320 -0.0370  0.1894
    67. (0.00028) RY*( 5) C   3           s(  0.71%)p 2.48(  1.76%)d99.99( 97.52%)
                                            0.0000 -0.0021  0.0844 -0.0023  0.1122
                                            0.0004 -0.0706 -0.0014  0.0084 -0.3594
                                            0.7627 -0.3757 -0.3216 -0.1407
    68. (0.00013) RY*( 6) C   3           s(  0.52%)p36.83( 19.30%)d99.99( 80.18%)
                                            0.0000 -0.0115  0.0715 -0.0158  0.0575
                                            0.0171 -0.3387  0.0117 -0.2725  0.7103
                                            0.3965 -0.0343  0.1420  0.3445
    69. (0.00008) RY*( 7) C   3           s(  0.08%)p99.99(  9.08%)d99.99( 90.84%)
    70. (0.00002) RY*( 8) C   3           s(  0.92%)p 7.22(  6.62%)d99.99( 92.46%)
    71. (0.00002) RY*( 9) C   3           s(  0.02%)p 5.54(  0.11%)d99.99( 99.87%)
    72. (0.00544) RY*( 1) C   4           s(  2.32%)p39.73( 92.24%)d 2.34(  5.44%)
                                           -0.0000  0.0212  0.1509 -0.0154 -0.3911
                                            0.0233  0.6118  0.0132  0.6279 -0.1368
                                           -0.0578  0.0533 -0.0701 -0.1567
    73. (0.00359) RY*( 2) C   4           s( 19.10%)p 4.00( 76.40%)d 0.24(  4.50%)
                                            0.0000 -0.0015  0.4371  0.0016  0.8146
                                            0.0003  0.1150  0.0016  0.2954  0.1224
                                           -0.0090  0.0816  0.1107 -0.1049
    74. (0.00125) RY*( 3) C   4           s(  4.70%)p15.55( 73.13%)d 4.71( 22.17%)
                                            0.0000 -0.0238  0.2156  0.0130 -0.2619
                                            0.0024 -0.6767  0.0029  0.4523  0.3323
                                           -0.2715 -0.0353  0.0301 -0.1881
    75. (0.00049) RY*( 4) C   4           s( 66.61%)p 0.28( 18.87%)d 0.22( 14.52%)
                                           -0.0000  0.0043  0.8161  0.0035 -0.2515
                                            0.0033  0.0581  0.0007 -0.3494 -0.0890
                                           -0.1109 -0.2141  0.0135  0.2810
    76. (0.00029) RY*( 5) C   4           s(  5.02%)p 0.55(  2.74%)d18.36( 92.23%)
                                            0.0000 -0.0004  0.2241  0.0035 -0.1360
                                            0.0012 -0.0371  0.0025 -0.0869  0.3320
                                            0.6802  0.4153 -0.3873 -0.1643
    77. (0.00011) RY*( 6) C   4           s(  0.08%)p99.99( 19.95%)d99.99( 79.97%)
                                            0.0000  0.0098  0.0266  0.0109 -0.1447
                                           -0.0043  0.2411  0.0143 -0.3465  0.3728
                                           -0.1708  0.2032  0.5748 -0.5098
    78. (0.00012) RY*( 7) C   4           s(  0.80%)p12.55(  9.98%)d99.99( 89.22%)
                                           -0.0000 -0.0087  0.0888  0.0202 -0.0919
                                            0.0183 -0.2504 -0.0076  0.1669 -0.4989
                                            0.4104  0.2815  0.6197  0.1075
    79. (0.00003) RY*( 8) C   4           s(  1.39%)p 4.67(  6.50%)d66.13( 92.11%)
    80. (0.00002) RY*( 9) C   4           s(  0.08%)p 3.08(  0.25%)d99.99( 99.66%)
    81. (0.00643) RY*( 1) C   5           s( 16.82%)p 4.65( 78.30%)d 0.29(  4.88%)
                                            0.0000 -0.0158  0.4098 -0.0144 -0.1867
                                           -0.0051  0.1310 -0.0202 -0.8546  0.0077
                                           -0.0670 -0.0230  0.0312 -0.2067
    82. (0.00449) RY*( 2) C   5           s( 10.19%)p 8.49( 86.51%)d 0.32(  3.30%)
                                            0.0000  0.0090  0.3191 -0.0096 -0.5799
                                            0.0131 -0.7051 -0.0035  0.1773 -0.0045
                                            0.0220  0.0772  0.1623 -0.0150
    83. (0.00354) RY*( 3) C   5           s(  0.36%)p99.99( 93.59%)d16.94(  6.05%)
                                            0.0000  0.0090  0.0591 -0.0145 -0.6618
                                           -0.0098  0.6521  0.0029  0.2690  0.1587
                                            0.1188 -0.1073  0.0981  0.0106
    84. (0.00163) RY*( 4) C   5           s( 71.01%)p 0.36( 25.39%)d 0.05(  3.60%)
                                           -0.0000 -0.0014  0.8427  0.0077  0.3569
                                           -0.0039  0.1476 -0.0040  0.3235 -0.0840
                                            0.1198 -0.0787 -0.0686  0.0609
    85. (0.00046) RY*( 5) C   5           s(  0.85%)p 1.53(  1.30%)d99.99( 97.85%)
                                            0.0000 -0.0009  0.0921  0.0029  0.0943
                                            0.0181 -0.0558 -0.0023  0.0252  0.9301
                                           -0.2623  0.1631 -0.1280  0.0398
    86. (0.00038) RY*( 6) C   5           s(  0.05%)p13.63(  0.73%)d99.99( 99.22%)
                                            0.0000 -0.0015  0.0230 -0.0039  0.0828
                                            0.0070  0.0045  0.0041 -0.0175  0.0002
                                           -0.5073 -0.4768  0.6170  0.3562
    87. (0.00015) RY*( 7) C   5           s(  0.30%)p10.34(  3.12%)d99.99( 96.58%)
                                            0.0000 -0.0009  0.0549 -0.0054  0.0489
                                           -0.0198  0.1684  0.0050 -0.0045 -0.1284
                                           -0.1148  0.8423  0.4342  0.1951
    88. (0.00013) RY*( 8) C   5           s(  0.29%)p17.31(  5.06%)d99.99( 94.65%)
                                           -0.0000  0.0019  0.0540  0.0141 -0.2030
                                           -0.0028  0.0191  0.0097 -0.0933 -0.1913
                                           -0.3152  0.0708 -0.5782  0.6865
    89. (0.00006) RY*( 9) C   5           s(  0.15%)p40.64(  6.16%)d99.99( 93.69%)
    90. (0.00631) RY*( 1) C   6           s(  6.32%)p14.22( 89.86%)d 0.60(  3.82%)
                                            0.0000 -0.0085  0.2512 -0.0006 -0.2026
                                            0.0224  0.9208 -0.0086 -0.0951 -0.1401
                                           -0.0044  0.1118  0.0716  0.0307
    91. (0.00364) RY*( 2) C   6           s(  0.39%)p99.99( 93.72%)d14.96(  5.89%)
                                           -0.0000  0.0159  0.0607 -0.0115 -0.3080
                                           -0.0130  0.0285 -0.0015  0.9172 -0.0001
                                           -0.1610 -0.0440 -0.1093 -0.1381
    92. (0.00177) RY*( 3) C   6           s(  5.84%)p14.64( 85.56%)d 1.47(  8.60%)
                                            0.0000 -0.0173  0.2411 -0.0026  0.8621
                                            0.0108  0.1278 -0.0115  0.3095 -0.0010
                                            0.1196  0.1106  0.2261 -0.0913
    93. (0.00099) RY*( 4) C   6           s( 80.99%)p 0.18( 14.36%)d 0.06(  4.65%)
                                           -0.0000  0.0052  0.8999 -0.0007 -0.2138
                                            0.0073 -0.3003 -0.0039 -0.0871  0.1329
                                            0.0235  0.0433  0.1428  0.0779
    94. (0.00053) RY*( 5) C   6           s(  0.04%)p32.07(  1.39%)d99.99( 98.57%)
                                            0.0000  0.0021  0.0207  0.0142 -0.1095
                                           -0.0057  0.0012  0.0052 -0.0402 -0.2303
                                            0.4088 -0.6102  0.3123 -0.5437
    95. (0.00045) RY*( 6) C   6           s(  0.00%)p 1.00(  1.73%)d56.96( 98.27%)
                                            0.0000 -0.0019  0.0061  0.0032  0.0675
                                            0.0064 -0.0463  0.0115 -0.1018 -0.2592
                                           -0.8464 -0.1801  0.3950 -0.1033
    96. (0.00022) RY*( 7) C   6           s(  0.27%)p10.38(  2.77%)d99.99( 96.96%)
                                           -0.0000 -0.0017  0.0517 -0.0101  0.1071
                                           -0.0090  0.0583 -0.0175  0.1113 -0.1346
                                            0.0468 -0.6338 -0.0670  0.7370
    97. (0.00016) RY*( 8) C   6           s(  4.86%)p 0.71(  3.45%)d18.88( 91.69%)
                                           -0.0000 -0.0036  0.2204 -0.0178  0.1444
                                            0.0081 -0.0788  0.0095 -0.0835 -0.6507
                                           -0.0667  0.0083 -0.6740 -0.1862
    98. (0.00002) RY*( 9) C   6           s(  1.33%)p 5.51(  7.31%)d68.90( 91.36%)
    99. (0.00325) RY*( 1) C   7           s(  0.54%)p99.99( 92.57%)d12.83(  6.89%)
                                           -0.0000  0.0062  0.0730 -0.0175 -0.8943
                                            0.0044  0.3004  0.0003  0.1878  0.0214
                                            0.1946 -0.0985  0.1025 -0.1020
   100. (0.00288) RY*( 2) C   7           s( 18.92%)p 3.88( 73.31%)d 0.41(  7.77%)
                                           -0.0000  0.0150  0.4347 -0.0062 -0.2878
                                           -0.0100 -0.7735 -0.0053 -0.2274  0.0184
                                            0.0164  0.2708  0.0390 -0.0477
   101. (0.00091) RY*( 3) C   7           s( 37.25%)p 1.45( 53.85%)d 0.24(  8.90%)
                                            0.0000  0.0100  0.6102  0.0026  0.0405
                                            0.0009  0.4093  0.0065 -0.6077 -0.0617
                                           -0.1180 -0.2409 -0.0838  0.0787
   102. (0.00023) RY*( 4) C   7           s( 29.02%)p 1.76( 51.12%)d 0.68( 19.86%)
                                           -0.0000 -0.0168  0.5384 -0.0001  0.1466
                                            0.0075 -0.1101 -0.0143  0.6909 -0.0822
                                           -0.1181 -0.3993 -0.1093  0.0806
   103. (0.00004) RY*( 5) C   7           s(  9.14%)p 1.51( 13.82%)d 8.43( 77.04%)
   104. (0.00002) RY*( 6) C   7           s(  3.99%)p 3.59( 14.34%)d20.44( 81.67%)
   105. (0.00002) RY*( 7) C   7           s(  0.66%)p 0.90(  0.59%)d99.99( 98.75%)
   106. (0.00001) RY*( 8) C   7           s(  0.00%)p 1.00(  0.13%)d99.99( 99.86%)
   107. (0.00000) RY*( 9) C   7           s(  0.55%)p 0.66(  0.37%)d99.99( 99.08%)
   108. (0.00358) RY*( 1) C   8           s(  0.11%)p99.99( 93.00%)d63.84(  6.89%)
                                            0.0000 -0.0028  0.0327  0.0149  0.7101
                                            0.0008  0.0754  0.0083  0.6479  0.0943
                                            0.0162  0.1111 -0.1143  0.1854
   109. (0.00249) RY*( 2) C   8           s( 15.20%)p 4.94( 75.11%)d 0.64(  9.69%)
                                           -0.0000  0.0159  0.3895 -0.0113 -0.5324
                                           -0.0041 -0.3412  0.0093  0.5924  0.0133
                                           -0.0802  0.0610  0.2490  0.1569
   110. (0.00065) RY*( 3) C   8           s( 47.94%)p 0.80( 38.23%)d 0.29( 13.83%)
                                            0.0000  0.0089  0.6923  0.0037 -0.1009
                                           -0.0022  0.6100 -0.0042 -0.0026  0.0038
                                            0.1427 -0.0531 -0.3062 -0.1461
   111. (0.00020) RY*( 4) C   8           s( 24.93%)p 2.66( 66.26%)d 0.35(  8.81%)
                                           -0.0000 -0.0187  0.4989 -0.0056  0.3209
                                            0.0154 -0.6907  0.0035 -0.2868  0.0154
                                            0.1384 -0.0872 -0.2097 -0.1310
   112. (0.00002) RY*( 5) C   8           s(  0.18%)p 7.69(  1.39%)d99.99( 98.43%)
   113. (0.00002) RY*( 6) C   8           s(  6.34%)p 2.04( 12.95%)d12.74( 80.71%)
   114. (0.00001) RY*( 7) C   8           s(  0.12%)p24.84(  3.10%)d99.99( 96.77%)
   115. (0.00001) RY*( 8) C   8           s(  4.73%)p 1.24(  5.85%)d18.89( 89.42%)
   116. (0.00000) RY*( 9) C   8           s(  0.52%)p 8.03(  4.21%)d99.99( 95.26%)
   117. (0.00650) RY*( 1) C   9           s(  5.28%)p17.01( 89.86%)d 0.92(  4.85%)
                                            0.0000 -0.0304  0.2278 -0.0078  0.8078
                                           -0.0182  0.3484  0.0091 -0.3524 -0.1876
                                            0.0921 -0.0270 -0.0292  0.0574
   118. (0.00458) RY*( 2) C   9           s( 26.69%)p 2.42( 64.48%)d 0.33(  8.84%)
                                           -0.0000  0.0100  0.5165 -0.0037  0.3072
                                           -0.0233 -0.3709  0.0248  0.6416  0.0107
                                            0.0034 -0.0996 -0.1031 -0.2602
   119. (0.00238) RY*( 3) C   9           s(  7.43%)p 6.34( 47.12%)d 6.12( 45.45%)
                                           -0.0000  0.0135  0.2722 -0.0065 -0.0859
                                           -0.0033 -0.4153  0.0103 -0.5396  0.2034
                                            0.2584  0.4082 -0.2480 -0.3439
   120. (0.00140) RY*( 4) C   9           s(  5.13%)p 3.20( 16.39%)d15.31( 78.49%)
                                            0.0000 -0.0196  0.2256  0.0124 -0.0325
                                           -0.0086  0.3999  0.0176  0.0482  0.4402
                                           -0.2243  0.2818  0.5754 -0.3610
   121. (0.00100) RY*( 5) C   9           s( 25.55%)p 1.76( 44.99%)d 1.15( 29.47%)
                                            0.0000 -0.0218  0.5050 -0.0137 -0.4432
                                           -0.0088  0.5028  0.0194 -0.0039 -0.3565
                                           -0.0812 -0.0155 -0.3880 -0.1011
   122. (0.00064) RY*( 6) C   9           s(  7.87%)p 0.35(  2.73%)d11.37( 89.40%)
                                           -0.0000 -0.0102  0.2803 -0.0183 -0.0299
                                           -0.0463  0.0215  0.0083 -0.1530  0.6832
                                           -0.1734 -0.4173 -0.2484  0.4018
   123. (0.00035) RY*( 7) C   9           s( 12.06%)p 1.12( 13.55%)d 6.17( 74.39%)
                                           -0.0000  0.0169  0.3469 -0.0023 -0.0453
                                            0.0134 -0.3325 -0.0104 -0.1504 -0.2953
                                           -0.4942  0.2807  0.3085  0.4884
   124. (0.00022) RY*( 8) C   9           s(  9.74%)p 0.65(  6.31%)d 8.62( 83.95%)
                                            0.0000  0.0058  0.3120  0.0167 -0.2109
                                           -0.0017 -0.0681 -0.0025 -0.1169 -0.1212
                                            0.6208 -0.3870  0.5240  0.1227
   125. (0.00015) RY*( 9) C   9           s(  0.31%)p48.25( 14.96%)d99.99( 84.73%)
                                            0.0000 -0.0017  0.0557  0.0082  0.0155
                                            0.0119  0.1951 -0.0174  0.3329  0.1811
                                            0.4558  0.5826 -0.1137  0.5043
   126. (0.00202) RY*( 1) O  10           s(  2.25%)p41.11( 92.52%)d 2.32(  5.23%)
                                           -0.0000  0.0022  0.1500 -0.0093 -0.5980
                                           -0.0017 -0.1813 -0.0089 -0.7311  0.1051
                                            0.0219  0.1293  0.0269 -0.1527
   127. (0.00146) RY*( 2) O  10           s( 23.07%)p 2.86( 66.06%)d 0.47( 10.88%)
                                           -0.0000  0.0053  0.4803 -0.0001  0.6257
                                            0.0028 -0.4183 -0.0012 -0.3067 -0.1609
                                            0.0978  0.0506 -0.2423 -0.1097
   128. (0.00024) RY*( 3) O  10           s( 54.61%)p 0.69( 37.86%)d 0.14(  7.53%)
                                            0.0000  0.0026  0.7390 -0.0014 -0.3745
                                           -0.0036 -0.1912 -0.0084  0.4491  0.0393
                                           -0.0069 -0.1010  0.1057  0.2287
   129. (0.00006) RY*( 4) O  10           s( 16.14%)p 4.10( 66.10%)d 1.10( 17.77%)
   130. (0.00002) RY*( 5) O  10           s(  0.98%)p13.04( 12.80%)d87.85( 86.22%)
   131. (0.00001) RY*( 6) O  10           s(  0.38%)p 3.00(  1.13%)d99.99( 98.49%)
   132. (0.00001) RY*( 7) O  10           s(  0.38%)p20.27(  7.75%)d99.99( 91.87%)
   133. (0.00000) RY*( 8) O  10           s(  1.22%)p 5.83(  7.13%)d74.94( 91.64%)
   134. (0.00001) RY*( 9) O  10           s(  0.98%)p 9.10(  8.87%)d92.45( 90.15%)
   135. (0.00637) RY*( 1) C  11           s(  5.54%)p16.28( 90.11%)d 0.79(  4.36%)
                                           -0.0000  0.0234  0.2341  0.0199  0.1729
                                           -0.0217 -0.7421 -0.0153 -0.5652 -0.1031
                                           -0.0482  0.0637 -0.0566 -0.1529
   136. (0.00363) RY*( 2) C  11           s(  9.83%)p 8.73( 85.83%)d 0.44(  4.33%)
                                            0.0000 -0.0042  0.3135  0.0057 -0.8852
                                            0.0088 -0.2375 -0.0005  0.1348  0.1435
                                            0.0654  0.0596  0.1220 -0.0051
   137. (0.00252) RY*( 3) C  11           s( 16.42%)p 4.73( 77.72%)d 0.36(  5.86%)
                                            0.0000 -0.0235  0.4046 -0.0147 -0.0872
                                           -0.0055  0.6092 -0.0027 -0.6311  0.1015
                                           -0.0907  0.0616  0.1035 -0.1599
   138. (0.00085) RY*( 4) C  11           s( 64.47%)p 0.46( 29.47%)d 0.09(  6.05%)
                                            0.0000  0.0049  0.8029 -0.0034  0.3512
                                            0.0039 -0.0273 -0.0029  0.4130  0.1139
                                           -0.0920 -0.1120 -0.0479  0.1557
   139. (0.00030) RY*( 5) C  11           s(  0.86%)p 0.94(  0.81%)d99.99( 98.33%)
                                            0.0000 -0.0012  0.0928 -0.0033  0.0691
                                           -0.0041  0.0570  0.0005  0.0077  0.1176
                                            0.7856  0.4257 -0.4048 -0.0848
   140. (0.00018) RY*( 6) C  11           s(  1.95%)p 0.90(  1.76%)d49.37( 96.29%)
                                           -0.0000 -0.0025  0.1396 -0.0042 -0.0670
                                           -0.0132  0.0709  0.0116 -0.0883 -0.7884
                                            0.3056 -0.0825  0.2137  0.4420
   141. (0.00010) RY*( 7) C  11           s(  0.05%)p99.99(  7.24%)d99.99( 92.71%)
   142. (0.00002) RY*( 8) C  11           s(  0.00%)p 1.00(  0.70%)d99.99( 99.30%)
   143. (0.00002) RY*( 9) C  11           s(  0.98%)p 6.53(  6.42%)d94.12( 92.60%)
   144. (0.00189) RY*( 1) H  12           s( 98.58%)p 0.01(  1.42%)
                                            0.0053  0.9929 -0.0678 -0.0074 -0.0977
   145. (0.00022) RY*( 2) H  12           s(  0.00%)p 1.00(100.00%)
                                           -0.0000  0.0003 -0.0605  0.9977 -0.0302
   146. (0.00013) RY*( 3) H  12           s(  0.08%)p99.99( 99.92%)
                                            0.0058  0.0278  0.9292  0.0453 -0.3657
   147. (0.00004) RY*( 4) H  12           s(  1.42%)p69.60( 98.58%)
   148. (0.00155) RY*( 1) H  13           s( 98.22%)p 0.02(  1.78%)
                                            0.0044  0.9911 -0.1013  0.0868  0.0009
   149. (0.00021) RY*( 2) H  13           s(  0.05%)p99.99( 99.95%)
                                            0.0007  0.0225 -0.1802 -0.4762  0.8604
   150. (0.00013) RY*( 3) H  13           s(  0.04%)p99.99( 99.96%)
                                            0.0062  0.0198  0.6842  0.5679  0.4571
   151. (0.00004) RY*( 4) H  13           s(  1.76%)p55.66( 98.24%)
   152. (0.00156) RY*( 1) H  14           s( 98.37%)p 0.02(  1.63%)
                                            0.0044  0.9918 -0.0855 -0.0945  0.0091
   153. (0.00021) RY*( 2) H  14           s(  0.04%)p99.99( 99.96%)
                                            0.0005  0.0194 -0.2458  0.5062  0.8264
   154. (0.00012) RY*( 3) H  14           s(  0.03%)p99.99( 99.97%)
                                            0.0061  0.0177  0.7481 -0.4432  0.4935
   155. (0.00004) RY*( 4) H  14           s(  1.64%)p60.09( 98.36%)
   156. (0.00388) RY*( 1) H  15           s( 99.82%)p 0.00(  0.18%)
                                            0.0077  0.9991  0.0105  0.0074  0.0408
   157. (0.00013) RY*( 2) H  15           s(  0.01%)p 1.00( 99.99%)
                                           -0.0000  0.0100 -0.9999 -0.0000  0.0138
   158. (0.00013) RY*( 3) H  15           s(  0.00%)p 1.00(100.00%)
                                            0.0001  0.0066  0.0003 -0.9998  0.0193
   159. (0.00004) RY*( 4) H  15           s(  0.25%)p99.99( 99.75%)
   160. (0.00294) RY*( 1) H  16           s( 99.58%)p 0.00(  0.42%)
                                            0.0065  0.9979 -0.0141 -0.0175 -0.0605
   161. (0.00018) RY*( 2) H  16           s(  0.00%)p 1.00(100.00%)
                                            0.0033  0.0005  0.4318  0.8378 -0.3341
   162. (0.00012) RY*( 3) H  16           s(  0.00%)p 1.00(100.00%)
                                            0.0005  0.0002  0.8767 -0.4769 -0.0630
   163. (0.00004) RY*( 4) H  16           s(  0.50%)p99.99( 99.50%)
   164. (0.00227) RY*( 1) H  17           s( 99.50%)p 0.01(  0.50%)
                                            0.0046  0.9975 -0.0352 -0.0608  0.0080
   165. (0.00018) RY*( 2) H  17           s(  0.01%)p99.99( 99.99%)
                                            0.0033  0.0099  0.1235  0.2194  0.9677
   166. (0.00012) RY*( 3) H  17           s(  0.00%)p 1.00(100.00%)
                                            0.0010  0.0039  0.8913 -0.4532 -0.0110
   167. (0.00004) RY*( 4) H  17           s(  0.57%)p99.99( 99.43%)
   168. (0.00204) RY*( 1) H  18           s( 99.50%)p 0.00(  0.50%)
                                            0.0039  0.9975  0.0582 -0.0394 -0.0053
   169. (0.00018) RY*( 2) H  18           s(  0.01%)p99.99( 99.99%)
                                            0.0031  0.0116 -0.2227  0.0972 -0.9700
   170. (0.00013) RY*( 3) H  18           s(  0.10%)p99.99( 99.90%)
                                           -0.0017  0.0313 -0.8570 -0.4927  0.1477
   171. (0.00005) RY*( 4) H  18           s(  0.46%)p99.99( 99.54%)
   172. (0.00270) RY*( 1) H  19           s( 99.62%)p 0.00(  0.38%)
                                            0.0057  0.9981  0.0160  0.0119  0.0580
   173. (0.00019) RY*( 2) H  19           s(  0.02%)p99.99( 99.98%)
                                           -0.0021  0.0133  0.6319 -0.7322 -0.2539
   174. (0.00013) RY*( 3) H  19           s(  0.04%)p99.99( 99.96%)
                                           -0.0020  0.0205 -0.7586 -0.6512 -0.0089
   175. (0.00004) RY*( 4) H  19           s(  0.40%)p99.99( 99.60%)
   176. (0.00467) RY*( 1) H  20           s( 99.78%)p 0.00(  0.22%)
                                            0.0082  0.9989 -0.0263 -0.0222 -0.0319
   177. (0.00014) RY*( 2) H  20           s(  0.03%)p99.99( 99.97%)
                                            0.0012  0.0160 -0.2046  0.9787 -0.0101
   178. (0.00011) RY*( 3) H  20           s(  0.07%)p99.99( 99.93%)
                                            0.0013  0.0267  0.9731  0.2018 -0.1083
   179. (0.00004) RY*( 4) H  20           s(  0.21%)p99.99( 99.79%)
   180. (0.00419) RY*( 1) H  21           s( 99.63%)p 0.00(  0.37%)
                                            0.0079  0.9981 -0.0263  0.0530 -0.0130
   181. (0.00013) RY*( 2) H  21           s(  0.18%)p99.99( 99.82%)
                                           -0.0039  0.0418  0.9459 -0.2765  0.1646
   182. (0.00014) RY*( 3) H  21           s(  0.02%)p99.99( 99.98%)
                                           -0.0027  0.0150  0.0071 -0.4918 -0.8706
   183. (0.00004) RY*( 4) H  21           s(  0.26%)p99.99( 99.74%)
   184. (0.00168) RY*( 1) H  22           s( 98.64%)p 0.01(  1.36%)
                                            0.0049  0.9931  0.0042 -0.0707  0.0928
   185. (0.00022) RY*( 2) H  22           s(  0.00%)p 1.00(100.00%)
                                            0.0014  0.0064 -0.9459  0.2696  0.1804
   186. (0.00013) RY*( 3) H  22           s(  0.04%)p99.99( 99.96%)
                                            0.0075  0.0180 -0.3177 -0.6593 -0.6812
   187. (0.00004) RY*( 4) H  22           s(  1.40%)p70.56( 98.60%)
   188. (0.00156) RY*( 1) H  23           s( 99.01%)p 0.01(  0.99%)
                                            0.0033  0.9950 -0.0240  0.0529  0.0808
   189. (0.00023) RY*( 2) H  23           s(  0.01%)p 1.00( 99.99%)
                                           -0.0016  0.0090  0.8417  0.5047 -0.1916
   190. (0.00014) RY*( 3) H  23           s(  0.02%)p99.99( 99.98%)
                                            0.0085  0.0118 -0.4905  0.5664 -0.6621
   191. (0.00005) RY*( 4) H  23           s(  1.04%)p95.35( 98.96%)
   192. (0.00147) RY*( 1) H  24           s( 98.04%)p 0.02(  1.96%)
                                            0.0045  0.9901  0.1244  0.0001  0.0641
   193. (0.00022) RY*( 2) H  24           s(  0.04%)p99.99( 99.96%)
                                            0.0003  0.0189 -0.1439  0.9893 -0.0149
   194. (0.00013) RY*( 3) H  24           s(  0.04%)p99.99( 99.96%)
                                            0.0066  0.0194  0.3308  0.0335 -0.9429
   195. (0.00003) RY*( 4) H  24           s(  1.96%)p50.06( 98.04%)
   196. (0.00170) RY*( 1) H  25           s( 98.70%)p 0.01(  1.30%)
                                            0.0049  0.9935  0.0197 -0.1121  0.0072
   197. (0.00024) RY*( 2) H  25           s(  0.00%)p 1.00(100.00%)
                                            0.0015  0.0051 -0.8678 -0.1377 -0.4774
   198. (0.00014) RY*( 3) H  25           s(  0.04%)p99.99( 99.96%)
                                            0.0071  0.0196 -0.4941  0.1425  0.8574
   199. (0.00004) RY*( 4) H  25           s(  1.33%)p74.16( 98.67%)
   200. (0.00147) RY*( 1) H  26           s( 97.89%)p 0.02(  2.11%)
                                            0.0045  0.9894  0.1393 -0.0402 -0.0089
   201. (0.00021) RY*( 2) H  26           s(  0.05%)p99.99( 99.95%)
                                            0.0007  0.0231 -0.0585  0.5496 -0.8331
   202. (0.00012) RY*( 3) H  26           s(  0.07%)p99.99( 99.93%)
                                            0.0068  0.0252  0.0958  0.8334  0.5438
   203. (0.00003) RY*( 4) H  26           s(  2.07%)p47.39( 97.93%)
   204. (0.00148) RY*( 1) H  27           s( 98.25%)p 0.02(  1.75%)
                                            0.0046  0.9912 -0.0246 -0.0528 -0.1187
   205. (0.00021) RY*( 2) H  27           s(  0.07%)p99.99( 99.93%)
                                            0.0006  0.0263  0.7137  0.6633 -0.2235
   206. (0.00013) RY*( 3) H  27           s(  0.01%)p99.99( 99.99%)
                                            0.0060  0.0090 -0.6939  0.7133 -0.0980
   207. (0.00004) RY*( 4) H  27           s(  1.75%)p56.27( 98.25%)
   208. (0.00342) RY*( 1) H  28           s( 99.88%)p 0.00(  0.12%)
                                            0.0083  0.9993 -0.0211  0.0206  0.0191
   209. (0.00020) RY*( 2) H  28           s(  0.06%)p99.99( 99.94%)
                                            0.0044  0.0244  0.9762 -0.2138  0.0278
   210. (0.00008) RY*( 3) H  28           s(  0.09%)p99.99( 99.91%)
   211. (0.00003) RY*( 4) H  28           s(  0.05%)p99.99( 99.95%)
   212. (0.00188) RY*( 1) H  29           s( 81.81%)p 0.22( 18.19%)
                                            0.0130  0.9044  0.2623  0.3323 -0.0509
   213. (0.00167) RY*( 2) H  29           s(  2.04%)p47.94( 97.96%)
                                            0.0045  0.1429 -0.6172 -0.0202 -0.7734
   214. (0.00087) RY*( 3) H  29           s( 12.63%)p 6.92( 87.37%)
                                            0.0087  0.3553 -0.6278 -0.3833  0.5767
   215. (0.00002) RY*( 4) H  29           s(  3.89%)p24.68( 96.11%)
   216. (0.00427) RY*( 1) H  30           s( 99.76%)p 0.00(  0.24%)
                                            0.0071  0.9988 -0.0271 -0.0136 -0.0391
   217. (0.00018) RY*( 2) H  30           s(  0.00%)p 1.00(100.00%)
                                            0.0035 -0.0033  0.6305 -0.7287 -0.2675
   218. (0.00011) RY*( 3) H  30           s(  0.06%)p99.99( 99.94%)
                                            0.0031  0.0246  0.7308  0.6730 -0.1113
   219. (0.00004) RY*( 4) H  30           s(  0.26%)p99.99( 99.74%)
   220. (0.00324) RY*( 1) H  31           s( 99.58%)p 0.00(  0.42%)
                                            0.0048  0.9979 -0.0523  0.0328  0.0197
   221. (0.00020) RY*( 2) H  31           s(  0.01%)p 1.00( 99.99%)
                                           -0.0021  0.0096 -0.0216  0.2552 -0.9666
   222. (0.00014) RY*( 3) H  31           s(  0.06%)p99.99( 99.94%)
                                            0.0005  0.0247  0.8442  0.5221  0.1192
   223. (0.00004) RY*( 4) H  31           s(  0.43%)p99.99( 99.57%)
   224. (0.01451) BD*( 1) C   1 - C   2  
                ( 50.93%)   0.7137* C   1 s( 30.62%)p 2.26( 69.34%)d 0.00(  0.04%)
                                            0.0005  0.5533 -0.0006  0.8069 -0.0046
                                            0.0527 -0.0003  0.1984  0.0121  0.0022
                                            0.0076  0.0005  0.0163 -0.0084
                ( 49.07%)  -0.7005* C   2 s( 26.89%)p 2.72( 73.07%)d 0.00(  0.04%)
                                            0.0002  0.5183  0.0166 -0.8293 -0.0037
                                           -0.0522  0.0001 -0.1995  0.0184  0.0019
                                            0.0090  0.0004  0.0170 -0.0083
   225. (0.00953) BD*( 1) C   1 - H  12  
                ( 39.37%)   0.6275* C   1 s( 22.91%)p 3.36( 77.05%)d 0.00(  0.04%)
                                           -0.0000  0.4787 -0.0027 -0.1123 -0.0199
                                           -0.0323 -0.0013 -0.8697  0.0004  0.0000
                                            0.0042  0.0012 -0.0005  0.0203
                ( 60.63%)  -0.7786* H  12 s( 99.92%)p 0.00(  0.08%)
                                            0.9996 -0.0023  0.0046  0.0012  0.0276
   226. (0.00613) BD*( 1) C   1 - H  13  
                ( 39.21%)   0.6262* C   1 s( 23.19%)p 3.31( 76.77%)d 0.00(  0.04%)
                                            0.0000  0.4816  0.0023 -0.4483 -0.0131
                                            0.6913 -0.0101  0.2974 -0.0046 -0.0144
                                           -0.0065  0.0091 -0.0072 -0.0065
                ( 60.79%)  -0.7797* H  13 s( 99.92%)p 0.00(  0.08%)
                                            0.9996 -0.0010  0.0152 -0.0215 -0.0095
   227. (0.00620) BD*( 1) C   1 - H  14  
                ( 39.14%)   0.6256* C   1 s( 23.22%)p 3.31( 76.74%)d 0.00(  0.04%)
                                            0.0000  0.4818  0.0026 -0.3667 -0.0137
                                           -0.7194  0.0083  0.3394 -0.0053  0.0120
                                           -0.0062 -0.0110 -0.0096 -0.0054
                ( 60.86%)  -0.7801* H  14 s( 99.92%)p 0.00(  0.08%)
                                            0.9996 -0.0011  0.0125  0.0227 -0.0108
   228. (0.02485) BD*( 1) C   2 - C   3  
                ( 49.55%)   0.7039* C   2 s( 26.52%)p 2.77( 73.43%)d 0.00(  0.04%)
                                           -0.0002 -0.5150  0.0012 -0.4297  0.0157
                                            0.6911  0.0141  0.2674 -0.0088  0.0150
                                            0.0067 -0.0095  0.0061  0.0072
                ( 50.45%)  -0.7103* C   3 s( 28.24%)p 2.54( 71.72%)d 0.00(  0.04%)
                                           -0.0004 -0.5314  0.0027  0.4414  0.0143
                                           -0.6714  0.0129 -0.2668 -0.0092  0.0143
                                            0.0055 -0.0093  0.0077  0.0075
   229. (0.02509) BD*( 1) C   2 - C  11  
                ( 50.06%)   0.7076* C   2 s( 26.25%)p 2.81( 73.70%)d 0.00(  0.05%)
                                            0.0002  0.5123 -0.0013  0.3497 -0.0185
                                            0.7195  0.0124 -0.3108  0.0062  0.0132
                                           -0.0061 -0.0117 -0.0091 -0.0064
                ( 49.94%)  -0.7067* C  11 s( 28.66%)p 2.49( 71.30%)d 0.00(  0.04%)
                                            0.0003  0.5354 -0.0005 -0.3615 -0.0148
                                           -0.6973  0.0116  0.3094  0.0075  0.0111
                                           -0.0051 -0.0115 -0.0098 -0.0058
   230. (0.02660) BD*( 1) C   2 - H  15  
                ( 38.84%)   0.6232* C   2 s( 20.30%)p 3.92( 79.66%)d 0.00(  0.05%)
                                            0.0003 -0.4503  0.0121 -0.0650  0.0121
                                           -0.0319  0.0016 -0.8895  0.0043 -0.0002
                                           -0.0039 -0.0017 -0.0003 -0.0215
                ( 61.16%)  -0.7821* H  15 s( 99.92%)p 0.00(  0.08%)
                                           -0.9996  0.0065  0.0005  0.0005  0.0289
   231. (0.01305) BD*( 1) C   3 - C   4  
                ( 50.08%)   0.7077* C   3 s( 28.02%)p 2.57( 71.93%)d 0.00(  0.04%)
                                            0.0002  0.5293  0.0058  0.8263  0.0031
                                            0.0520 -0.0327  0.1811  0.0029  0.0040
                                            0.0078  0.0009  0.0168 -0.0091
                ( 49.92%)  -0.7066* C   4 s( 27.93%)p 2.58( 72.02%)d 0.00(  0.04%)
                                            0.0003  0.5285  0.0074 -0.8255  0.0003
                                           -0.0683 -0.0329 -0.1817 -0.0007  0.0012
                                            0.0078  0.0004  0.0172 -0.0091
   232. (0.01882) BD*( 1) C   3 - H  16  
                ( 39.20%)   0.6261* C   3 s( 21.41%)p 3.67( 78.54%)d 0.00(  0.05%)
                                           -0.0002  0.4627 -0.0064 -0.0997 -0.0049
                                           -0.0839 -0.0230 -0.8763  0.0022  0.0005
                                            0.0037  0.0019 -0.0001  0.0210
                ( 60.80%)  -0.7797* H  16 s( 99.92%)p 0.00(  0.08%)
                                            0.9996 -0.0047  0.0042  0.0050  0.0278
   233. (0.01299) BD*( 1) C   3 - H  17  
                ( 38.73%)   0.6223* C   3 s( 22.22%)p 3.50( 77.74%)d 0.00(  0.04%)
                                           -0.0001  0.4713  0.0055 -0.3338  0.0055
                                           -0.7337  0.0003  0.3568 -0.0164  0.0114
                                           -0.0055 -0.0123 -0.0098 -0.0045
                ( 61.27%)  -0.7828* H  17 s( 99.92%)p 0.00(  0.08%)
                                            0.9996 -0.0027  0.0111  0.0242 -0.0103
   234. (0.02425) BD*( 1) C   4 - C   5  
                ( 50.36%)   0.7096* C   4 s( 28.09%)p 2.56( 71.86%)d 0.00(  0.04%)
                                            0.0003  0.5300 -0.0069  0.3511  0.0093
                                            0.7033 -0.0128 -0.3169 -0.0086  0.0114
                                           -0.0051 -0.0114 -0.0102 -0.0063
                ( 49.64%)  -0.7046* C   5 s( 26.18%)p 2.82( 73.77%)d 0.00(  0.05%)
                                            0.0001  0.5117  0.0045 -0.3316  0.0104
                                           -0.7210 -0.0159  0.3280 -0.0078  0.0131
                                           -0.0074 -0.0116 -0.0084 -0.0056
   235. (0.01286) BD*( 1) C   4 - H  18  
                ( 38.54%)   0.6208* C   4 s( 22.37%)p 3.47( 77.58%)d 0.00(  0.04%)
                                           -0.0001  0.4730  0.0060  0.4282 -0.0067
                                           -0.7068 -0.0009 -0.3044  0.0157 -0.0139
                                           -0.0059  0.0101 -0.0075 -0.0059
                ( 61.46%)  -0.7840* H  18 s( 99.92%)p 0.00(  0.08%)
                                            0.9996 -0.0021 -0.0139  0.0231  0.0086
   236. (0.01841) BD*( 1) C   4 - H  19  
                ( 39.17%)   0.6258* C   4 s( 21.49%)p 3.65( 78.46%)d 0.00(  0.05%)
                                            0.0002 -0.4636  0.0057 -0.1043 -0.0074
                                            0.0055  0.0219 -0.8793 -0.0013  0.0004
                                           -0.0035 -0.0011  0.0000 -0.0211
                ( 60.83%)  -0.7800* H  19 s( 99.92%)p 0.00(  0.08%)
                                           -0.9996  0.0041  0.0047 -0.0027  0.0277
   237. (0.03203) BD*( 1) C   5 - C   6  
                ( 49.21%)   0.7015* C   5 s( 27.79%)p 2.60( 72.18%)d 0.00(  0.04%)
                                           -0.0003 -0.5271 -0.0061 -0.8343  0.0094
                                           -0.0575 -0.0054 -0.1479  0.0196 -0.0028
                                           -0.0065 -0.0004 -0.0162  0.0092
                ( 50.79%)  -0.7127* C   6 s( 26.93%)p 2.71( 73.03%)d 0.00(  0.04%)
                                           -0.0003 -0.5189  0.0037  0.8442 -0.0078
                                            0.0902 -0.0061  0.0953  0.0171 -0.0041
                                           -0.0039 -0.0006 -0.0173  0.0100
   238. (0.03477) BD*( 1) C   5 - C   9  
                ( 49.52%)   0.7037* C   5 s( 26.07%)p 2.83( 73.88%)d 0.00(  0.05%)
                                           -0.0003 -0.5106 -0.0059  0.4220 -0.0109
                                           -0.6891 -0.0147 -0.2923  0.0090  0.0158
                                            0.0070 -0.0102  0.0068  0.0074
                ( 50.48%)  -0.7105* C   9 s( 28.99%)p 2.45( 70.96%)d 0.00(  0.05%)
                                           -0.0002 -0.5385  0.0036 -0.4449 -0.0003
                                            0.6565 -0.0215  0.2831  0.0053  0.0149
                                            0.0065 -0.0107  0.0060  0.0067
   239. (0.02538) BD*( 1) C   5 - H  20  
                ( 38.35%)   0.6192* C   5 s( 19.94%)p 4.01( 80.02%)d 0.00(  0.05%)
                                           -0.0003  0.4464 -0.0096 -0.1225  0.0081
                                           -0.0299  0.0008 -0.8855  0.0031  0.0004
                                            0.0071  0.0004  0.0002  0.0206
                ( 61.65%)  -0.7852* H  20 s( 99.92%)p 0.00(  0.08%)
                                            0.9996 -0.0072  0.0021 -0.0004  0.0288
   240. (0.01872) BD*( 1) C   6 - C   7  
                ( 49.70%)   0.7050* C   6 s( 26.02%)p 2.84( 73.94%)d 0.00(  0.05%)
                                           -0.0001 -0.5100 -0.0073 -0.2172 -0.0163
                                           -0.0225 -0.0134 -0.8314 -0.0049  0.0002
                                           -0.0093 -0.0004 -0.0011 -0.0193
                ( 50.30%)  -0.7092* C   7 s( 30.35%)p 2.29( 69.61%)d 0.00(  0.04%)
                                           -0.0004 -0.5509  0.0055  0.2333 -0.0114
                                            0.0315 -0.0105  0.8003 -0.0014 -0.0005
                                           -0.0092 -0.0016 -0.0016 -0.0174
   241. (0.01570) BD*( 1) C   6 - C   8  
                ( 49.51%)   0.7037* C   6 s( 26.23%)p 2.81( 73.72%)d 0.00(  0.05%)
                                           -0.0001 -0.5121 -0.0099 -0.4276 -0.0140
                                            0.6215 -0.0124  0.4094  0.0114  0.0138
                                            0.0085 -0.0127  0.0057  0.0038
                ( 50.49%)  -0.7105* C   8 s( 30.55%)p 2.27( 69.41%)d 0.00(  0.04%)
                                           -0.0005 -0.5527  0.0045  0.4261 -0.0118
                                           -0.5917 -0.0071 -0.4028  0.0073  0.0122
                                            0.0088 -0.0120  0.0039  0.0027
   242. (0.02259) BD*( 1) C   6 - H  21  
                ( 37.60%)   0.6132* C   6 s( 20.78%)p 3.81( 79.17%)d 0.00(  0.05%)
                                            0.0002 -0.4557  0.0104 -0.2377 -0.0036
                                           -0.7771  0.0099  0.3623 -0.0039 -0.0087
                                            0.0044  0.0131  0.0132  0.0050
                ( 62.40%)  -0.7899* H  21 s( 99.91%)p 0.00(  0.09%)
                                           -0.9995  0.0064  0.0056  0.0269 -0.0120
   243. (0.00968) BD*( 1) C   7 - H  22  
                ( 39.57%)   0.6290* C   7 s( 23.09%)p 3.33( 76.87%)d 0.00(  0.04%)
                                           -0.0000  0.4805 -0.0016 -0.1958  0.0083
                                           -0.7456  0.0028  0.4171  0.0184  0.0065
                                           -0.0041 -0.0146 -0.0120 -0.0037
                ( 60.43%)  -0.7774* H  22 s( 99.92%)p 0.00(  0.08%)
                                            0.9996 -0.0020  0.0054  0.0231 -0.0140
   244. (0.00669) BD*( 1) C   7 - H  23  
                ( 39.28%)   0.6268* C   7 s( 23.42%)p 3.27( 76.54%)d 0.00(  0.04%)
                                            0.0000 -0.4840 -0.0028  0.3981 -0.0130
                                           -0.6536  0.0017 -0.4235 -0.0123  0.0117
                                            0.0081 -0.0130  0.0061  0.0035
                ( 60.72%)  -0.7792* H  23 s( 99.92%)p 0.00(  0.08%)
                                           -0.9996  0.0008 -0.0114  0.0211  0.0137
   245. (0.00646) BD*( 1) C   7 - H  24  
                ( 39.07%)   0.6250* C   7 s( 23.08%)p 3.33( 76.88%)d 0.00(  0.04%)
                                           -0.0000 -0.4803 -0.0054 -0.8648  0.0047
                                           -0.1236 -0.0027 -0.0734 -0.0145 -0.0047
                                           -0.0029 -0.0006 -0.0167  0.0107
                ( 60.93%)  -0.7806* H  24 s( 99.92%)p 0.00(  0.08%)
                                           -0.9996  0.0009  0.0275  0.0043  0.0028
   246. (0.01018) BD*( 1) C   8 - H  25  
                ( 39.59%)   0.6292* C   8 s( 23.09%)p 3.33( 76.86%)d 0.00(  0.04%)
                                           -0.0000  0.4805 -0.0019 -0.1420  0.0137
                                           -0.7903 -0.0114  0.3513 -0.0112  0.0055
                                           -0.0017 -0.0131 -0.0141 -0.0054
                ( 60.41%)  -0.7772* H  25 s( 99.92%)p 0.00(  0.08%)
                                            0.9996 -0.0021  0.0034  0.0252 -0.0104
   247. (0.00610) BD*( 1) C   8 - H  26  
                ( 39.12%)   0.6255* C   8 s( 23.12%)p 3.32( 76.83%)d 0.00(  0.04%)
                                           -0.0000 -0.4809 -0.0049 -0.8627  0.0011
                                           -0.1513  0.0116 -0.0310  0.0111 -0.0060
                                           -0.0017  0.0004 -0.0171  0.0098
                ( 60.88%)  -0.7802* H  26 s( 99.92%)p 0.00(  0.08%)
                                           -0.9996  0.0009  0.0276  0.0047  0.0003
   248. (0.00661) BD*( 1) C   8 - H  27  
                ( 39.25%)   0.6265* C   8 s( 23.16%)p 3.32( 76.80%)d 0.00(  0.04%)
                                           -0.0000  0.4813  0.0026 -0.2308  0.0146
                                           -0.0409 -0.0090 -0.8442 -0.0025  0.0013
                                            0.0092  0.0015  0.0014  0.0184
                ( 60.75%)  -0.7794* H  27 s( 99.92%)p 0.00(  0.08%)
                                            0.9996 -0.0011  0.0063  0.0015  0.0272
   249. (0.02461) BD*( 1) C   9 - O  10  
                ( 68.06%)   0.8250* C   9 s( 19.65%)p 4.08( 80.07%)d 0.01(  0.28%)
                                            0.0000  0.4413  0.0412  0.3445  0.0216
                                            0.7468  0.0279 -0.3507 -0.0066  0.0292
                                           -0.0134 -0.0308 -0.0255 -0.0140
                ( 31.94%)  -0.5652* O  10 s( 34.51%)p 1.90( 65.42%)d 0.00(  0.07%)
                                           -0.0001  0.5875 -0.0006 -0.3296  0.0042
                                           -0.6468  0.0002  0.3567 -0.0007  0.0142
                                           -0.0154 -0.0140 -0.0030 -0.0033
   250. (0.02989) BD*( 1) C   9 - C  11  
                ( 50.69%)   0.7120* C   9 s( 28.91%)p 2.46( 71.04%)d 0.00(  0.05%)
                                            0.0003  0.5377  0.0011 -0.8195  0.0049
                                           -0.0307  0.0257 -0.1926  0.0039  0.0017
                                            0.0087  0.0016  0.0182 -0.0099
                ( 49.31%)  -0.7022* C  11 s( 28.10%)p 2.56( 71.86%)d 0.00(  0.04%)
                                            0.0003  0.5301  0.0053  0.8231 -0.0005
                                            0.0645  0.0341  0.1889  0.0004  0.0022
                                            0.0084  0.0007  0.0169 -0.0092
   251. (0.03974) BD*( 1) C   9 - H  28  
                ( 40.13%)   0.6335* C   9 s( 22.40%)p 3.46( 77.55%)d 0.00(  0.05%)
                                            0.0003 -0.4730  0.0170 -0.1028 -0.0036
                                           -0.0827 -0.0160 -0.8705  0.0066  0.0012
                                           -0.0033 -0.0022 -0.0003 -0.0229
                ( 59.87%)  -0.7738* H  28 s( 99.92%)p 0.00(  0.08%)
                                           -0.9996  0.0078  0.0039  0.0019  0.0285
   252. (0.00756) BD*( 1) O  10 - H  29  
                ( 26.97%)   0.5193* O  10 s( 19.58%)p 4.10( 80.33%)d 0.00(  0.08%)
                                           -0.0002 -0.4421 -0.0193  0.4201  0.0014
                                           -0.7513 -0.0388 -0.2467  0.0022  0.0202
                                            0.0135 -0.0141 -0.0010  0.0056
                ( 73.03%)  -0.8546* H  29 s( 99.62%)p 0.00(  0.38%)
                                           -0.9981  0.0042 -0.0284  0.0524  0.0163
   253. (0.01957) BD*( 1) C  11 - H  30  
                ( 38.77%)   0.6226* C  11 s( 21.49%)p 3.65( 78.47%)d 0.00(  0.04%)
                                           -0.0002  0.4635 -0.0057 -0.0985 -0.0096
                                            0.0169  0.0207 -0.8799  0.0007  0.0000
                                            0.0029  0.0001 -0.0004  0.0207
                ( 61.23%)  -0.7825* H  30 s( 99.92%)p 0.00(  0.08%)
                                            0.9996 -0.0060  0.0030 -0.0030  0.0284
   254. (0.01426) BD*( 1) C  11 - H  31  
                ( 39.14%)   0.6256* C  11 s( 21.64%)p 3.62( 78.31%)d 0.00(  0.04%)
                                            0.0001 -0.4652 -0.0049  0.4252  0.0004
                                           -0.7130  0.0049 -0.3060  0.0164  0.0135
                                            0.0062 -0.0109  0.0080  0.0061
                ( 60.86%)  -0.7801* H  31 s( 99.92%)p 0.00(  0.08%)
                                           -0.9996  0.0031 -0.0146  0.0227  0.0085


 NHO Directionality and "Bond Bending" (deviations from line of nuclear centers)

         [Thresholds for printing:  angular deviation  >  1.0 degree]
                                    hybrid p-character > 25.0%
                                    orbital occupancy  >  0.10e

                                Line of Centers        Hybrid 1              Hybrid 2
                                ---------------  -------------------   ------------------
                NBO               Theta   Phi    Theta   Phi    Dev    Theta   Phi    Dev
 ========================================================================================
     1. BD (   1) C   1 - C   2    76.5    3.6    75.3    3.7   1.2    102.2  183.6   1.3
     2. BD (   1) C   1 - H  12   172.6  196.4   171.1  194.3   1.5      --     --    --
     3. BD (   1) C   1 - H  13    70.1  122.8    70.4  124.1   1.3      --     --    --
     4. BD (   1) C   1 - H  14    67.2  243.2    67.5  241.9   1.3      --     --    --
     5. BD (   1) C   2 - C   3   108.2  302.8   107.6  300.4   2.4     71.0  124.7   2.0
     6. BD (   1) C   2 - C  11   111.4   63.3   110.8   65.7   2.3     67.9  241.2   2.0
     7. BD (   1) C   2 - H  15     4.9   24.0     3.9   29.8   1.0      --     --    --
     8. BD (   1) C   3 - C   4    77.6    4.3    77.5    1.3   2.9    102.4  187.0   2.6
     9. BD (   1) C   3 - H  16   171.6  217.5   170.3  225.6   1.8      --     --    --
    10. BD (   1) C   3 - H  17    66.1  245.3    67.0  245.9   1.1      --     --    --
    11. BD (   1) C   4 - C   5   112.2   63.8   112.7   62.4   1.4     68.3  246.4   2.5
    13. BD (   1) C   4 - H  19     6.7  356.1     7.4  346.2   1.4      --     --    --
    14. BD (   1) C   5 - C   6    81.8    4.8     --     --    --      97.6  185.7   1.1
    15. BD (   1) C   5 - C   9    70.8  122.4    70.8  120.3   2.0    110.4  305.0   2.8
    19. BD (   1) C   6 - H  21   114.2   74.0   114.0   72.5   1.4      --     --    --
    20. BD (   1) C   7 - H  22    61.4  255.7    60.4  255.8   1.0      --     --    --
    22. BD (   1) C   7 - H  24    85.2    8.2    84.2    8.4   1.0      --     --    --
    23. BD (   1) C   8 - H  25    66.4  260.2    67.3  260.9   1.1      --     --    --
    24. BD (   1) C   8 - H  26    87.8   10.0    88.7    9.2   1.2      --     --    --
    25. BD (   1) C   8 - H  27   164.5  189.8   165.3  193.0   1.2      --     --    --
    26. BD (   1) C   9 - O  10   114.5   63.7   112.6   64.7   2.1     63.8  243.3   1.7
    27. BD (   1) C   9 - C  11   102.5  184.3   103.0  180.4   3.9     77.1    6.8   2.5
    28. BD (   1) C   9 - H  28     5.8   23.0     9.5   42.8   4.6      --     --    --
    29. BD (   1) O  10 - H  29    71.6  122.9    74.7  118.1   5.6      --     --    --
    30. BD (   1) C  11 - H  30   174.3  169.0   172.6  160.8   1.9      --     --    --
    31. BD (   1) C  11 - H  31    69.5  120.8    70.7  121.0   1.2      --     --    --
    43. LP (   1) O  10             --     --    132.5    7.2   --       --     --    --
    44. LP (   2) O  10             --     --     41.1    8.9   --       --     --    --


 Second Order Perturbation Theory Analysis of Fock Matrix in NBO Basis

     Threshold for printing:   0.50 kcal/mol
                                                                              E(2)  E(j)-E(i) F(i,j)
         Donor NBO (i)                     Acceptor NBO (j)                 kcal/mol   a.u.    a.u. 
 ===================================================================================================

 within unit  1
   1. BD (   1) C   1 - C   2        / 64. RY*(   2) C   3                    1.24    1.44    0.038
   1. BD (   1) C   1 - C   2        /136. RY*(   2) C  11                    0.83    1.37    0.030
   1. BD (   1) C   1 - C   2        /137. RY*(   3) C  11                    0.57    1.36    0.025
   1. BD (   1) C   1 - C   2        /225. BD*(   1) C   1 - H  12            0.50    1.03    0.020
   1. BD (   1) C   1 - C   2        /226. BD*(   1) C   1 - H  13            0.61    1.04    0.023
   1. BD (   1) C   1 - C   2        /227. BD*(   1) C   1 - H  14            0.61    1.04    0.023
   1. BD (   1) C   1 - C   2        /228. BD*(   1) C   2 - C   3            1.38    0.99    0.033
   1. BD (   1) C   1 - C   2        /229. BD*(   1) C   2 - C  11            1.43    0.99    0.034
   1. BD (   1) C   1 - C   2        /230. BD*(   1) C   2 - H  15            0.76    1.04    0.025
   1. BD (   1) C   1 - C   2        /231. BD*(   1) C   3 - C   4            2.25    1.00    0.042
   1. BD (   1) C   1 - C   2        /250. BD*(   1) C   9 - C  11            2.34    1.00    0.043
   2. BD (   1) C   1 - H  12        / 55. RY*(   2) C   2                    0.89    1.51    0.033
   2. BD (   1) C   1 - H  12        /230. BD*(   1) C   2 - H  15            3.16    0.93    0.049
   3. BD (   1) C   1 - H  13        /228. BD*(   1) C   2 - C   3            3.41    0.88    0.049
   4. BD (   1) C   1 - H  14        /229. BD*(   1) C   2 - C  11            3.43    0.88    0.049
   5. BD (   1) C   2 - C   3        / 45. RY*(   1) C   1                    0.98    1.36    0.033
   5. BD (   1) C   2 - C   3        / 72. RY*(   1) C   4                    1.17    1.61    0.039
   5. BD (   1) C   2 - C   3        /135. RY*(   1) C  11                    1.11    1.59    0.038
   5. BD (   1) C   2 - C   3        /224. BD*(   1) C   1 - C   2            1.26    0.98    0.032
   5. BD (   1) C   2 - C   3        /226. BD*(   1) C   1 - H  13            1.73    1.02    0.038
   5. BD (   1) C   2 - C   3        /229. BD*(   1) C   2 - C  11            1.34    0.98    0.032
   5. BD (   1) C   2 - C   3        /230. BD*(   1) C   2 - H  15            0.68    1.03    0.024
   5. BD (   1) C   2 - C   3        /231. BD*(   1) C   3 - C   4            1.24    0.99    0.031
   5. BD (   1) C   2 - C   3        /232. BD*(   1) C   3 - H  16            0.54    1.02    0.021
   5. BD (   1) C   2 - C   3        /233. BD*(   1) C   3 - H  17            0.74    1.03    0.025
   5. BD (   1) C   2 - C   3        /235. BD*(   1) C   4 - H  18            1.76    1.04    0.038
   5. BD (   1) C   2 - C   3        /254. BD*(   1) C  11 - H  31            2.20    1.02    0.042
   6. BD (   1) C   2 - C  11        / 45. RY*(   1) C   1                    0.91    1.37    0.032
   6. BD (   1) C   2 - C  11        / 63. RY*(   1) C   3                    1.12    1.62    0.038
   6. BD (   1) C   2 - C  11        /118. RY*(   2) C   9                    1.04    1.70    0.038
   6. BD (   1) C   2 - C  11        /224. BD*(   1) C   1 - C   2            1.16    0.99    0.030
   6. BD (   1) C   2 - C  11        /227. BD*(   1) C   1 - H  14            1.72    1.03    0.038
   6. BD (   1) C   2 - C  11        /228. BD*(   1) C   2 - C   3            1.30    0.98    0.032
   6. BD (   1) C   2 - C  11        /230. BD*(   1) C   2 - H  15            0.65    1.03    0.023
   6. BD (   1) C   2 - C  11        /233. BD*(   1) C   3 - H  17            2.06    1.04    0.041
   6. BD (   1) C   2 - C  11        /249. BD*(   1) C   9 - O  10            2.83    0.89    0.045
   6. BD (   1) C   2 - C  11        /250. BD*(   1) C   9 - C  11            1.16    0.99    0.030
   6. BD (   1) C   2 - C  11        /253. BD*(   1) C  11 - H  30            0.62    1.02    0.022
   6. BD (   1) C   2 - C  11        /254. BD*(   1) C  11 - H  31            0.81    1.02    0.026
   7. BD (   1) C   2 - H  15        / 46. RY*(   2) C   1                    0.59    1.30    0.025
   7. BD (   1) C   2 - H  15        /225. BD*(   1) C   1 - H  12            3.24    0.91    0.049
   7. BD (   1) C   2 - H  15        /232. BD*(   1) C   3 - H  16            3.34    0.91    0.049
   7. BD (   1) C   2 - H  15        /253. BD*(   1) C  11 - H  30            3.44    0.91    0.050
   8. BD (   1) C   3 - C   4        / 54. RY*(   1) C   2                    0.93    1.66    0.035
   8. BD (   1) C   3 - C   4        / 81. RY*(   1) C   5                    0.72    1.68    0.031
   8. BD (   1) C   3 - C   4        / 83. RY*(   3) C   5                    0.51    1.53    0.025
   8. BD (   1) C   3 - C   4        /224. BD*(   1) C   1 - C   2            2.39    0.99    0.043
   8. BD (   1) C   3 - C   4        /228. BD*(   1) C   2 - C   3            1.35    0.98    0.033
   8. BD (   1) C   3 - C   4        /232. BD*(   1) C   3 - H  16            0.58    1.02    0.022
   8. BD (   1) C   3 - C   4        /233. BD*(   1) C   3 - H  17            0.74    1.04    0.025
   8. BD (   1) C   3 - C   4        /234. BD*(   1) C   4 - C   5            1.52    0.98    0.035
   8. BD (   1) C   3 - C   4        /235. BD*(   1) C   4 - H  18            0.83    1.04    0.026
   8. BD (   1) C   3 - C   4        /236. BD*(   1) C   4 - H  19            0.63    1.03    0.023
   8. BD (   1) C   3 - C   4        /237. BD*(   1) C   5 - C   6            2.54    0.99    0.045
   9. BD (   1) C   3 - H  16        / 56. RY*(   3) C   2                    0.70    1.22    0.026
   9. BD (   1) C   3 - H  16        /230. BD*(   1) C   2 - H  15            3.23    0.92    0.049
   9. BD (   1) C   3 - H  16        /236. BD*(   1) C   4 - H  19            3.14    0.92    0.048
  10. BD (   1) C   3 - H  17        / 55. RY*(   2) C   2                    0.61    1.50    0.027
  10. BD (   1) C   3 - H  17        /229. BD*(   1) C   2 - C  11            3.40    0.87    0.049
  10. BD (   1) C   3 - H  17        /234. BD*(   1) C   4 - C   5            3.46    0.88    0.049
  11. BD (   1) C   4 - C   5        / 63. RY*(   1) C   3                    1.22    1.62    0.040
  11. BD (   1) C   4 - C   5        / 90. RY*(   1) C   6                    1.09    1.57    0.037
  11. BD (   1) C   4 - C   5        /117. RY*(   1) C   9                    0.57    1.38    0.025
  11. BD (   1) C   4 - C   5        /118. RY*(   2) C   9                    0.60    1.69    0.029
  11. BD (   1) C   4 - C   5        /231. BD*(   1) C   3 - C   4            1.32    0.99    0.032
  11. BD (   1) C   4 - C   5        /233. BD*(   1) C   3 - H  17            1.73    1.03    0.038
  11. BD (   1) C   4 - C   5        /235. BD*(   1) C   4 - H  18            0.80    1.04    0.026
  11. BD (   1) C   4 - C   5        /236. BD*(   1) C   4 - H  19            0.62    1.02    0.023
  11. BD (   1) C   4 - C   5        /237. BD*(   1) C   5 - C   6            1.59    0.98    0.035
  11. BD (   1) C   4 - C   5        /238. BD*(   1) C   5 - C   9            1.22    0.98    0.031
  11. BD (   1) C   4 - C   5        /239. BD*(   1) C   5 - H  20            0.78    1.02    0.025
  11. BD (   1) C   4 - C   5        /242. BD*(   1) C   6 - H  21            1.26    1.06    0.033
  11. BD (   1) C   4 - C   5        /249. BD*(   1) C   9 - O  10            2.81    0.88    0.045
  12. BD (   1) C   4 - H  18        /228. BD*(   1) C   2 - C   3            3.44    0.87    0.049
  12. BD (   1) C   4 - H  18        /234. BD*(   1) C   4 - C   5            0.65    0.88    0.021
  12. BD (   1) C   4 - H  18        /238. BD*(   1) C   5 - C   9            3.30    0.87    0.048
  13. BD (   1) C   4 - H  19        / 82. RY*(   2) C   5                    0.62    1.38    0.026
  13. BD (   1) C   4 - H  19        /232. BD*(   1) C   3 - H  16            3.20    0.91    0.048
  13. BD (   1) C   4 - H  19        /239. BD*(   1) C   5 - H  20            3.13    0.92    0.048
  14. BD (   1) C   5 - C   6        / 73. RY*(   2) C   4                    0.95    1.39    0.033
  14. BD (   1) C   5 - C   6        / 99. RY*(   1) C   7                    0.73    1.38    0.029
  14. BD (   1) C   5 - C   6        /108. RY*(   1) C   8                    0.76    1.38    0.029
  14. BD (   1) C   5 - C   6        /231. BD*(   1) C   3 - C   4            1.93    0.98    0.039
  14. BD (   1) C   5 - C   6        /234. BD*(   1) C   4 - C   5            1.70    0.97    0.036
  14. BD (   1) C   5 - C   6        /238. BD*(   1) C   5 - C   9            1.54    0.97    0.034
  14. BD (   1) C   5 - C   6        /239. BD*(   1) C   5 - H  20            0.78    1.01    0.025
  14. BD (   1) C   5 - C   6        /240. BD*(   1) C   6 - C   7            1.20    0.97    0.031
  14. BD (   1) C   5 - C   6        /241. BD*(   1) C   6 - C   8            1.09    0.97    0.029
  14. BD (   1) C   5 - C   6        /242. BD*(   1) C   6 - H  21            0.73    1.05    0.025
  14. BD (   1) C   5 - C   6        /245. BD*(   1) C   7 - H  24            1.59    1.02    0.036
  14. BD (   1) C   5 - C   6        /247. BD*(   1) C   8 - H  26            1.58    1.02    0.036
  14. BD (   1) C   5 - C   6        /250. BD*(   1) C   9 - C  11            2.04    0.97    0.040
  15. BD (   1) C   5 - C   9        / 72. RY*(   1) C   4                    1.28    1.61    0.041
  15. BD (   1) C   5 - C   9        / 90. RY*(   1) C   6                    1.06    1.57    0.037
  15. BD (   1) C   5 - C   9        /127. RY*(   2) O  10                    0.82    2.04    0.037
  15. BD (   1) C   5 - C   9        /135. RY*(   1) C  11                    1.63    1.59    0.046
  15. BD (   1) C   5 - C   9        /234. BD*(   1) C   4 - C   5            1.36    0.98    0.033
  15. BD (   1) C   5 - C   9        /235. BD*(   1) C   4 - H  18            1.95    1.04    0.041
  15. BD (   1) C   5 - C   9        /237. BD*(   1) C   5 - C   6            1.70    0.99    0.037
  15. BD (   1) C   5 - C   9        /239. BD*(   1) C   5 - H  20            0.78    1.03    0.025
  15. BD (   1) C   5 - C   9        /241. BD*(   1) C   6 - C   8            1.97    0.99    0.040
  15. BD (   1) C   5 - C   9        /250. BD*(   1) C   9 - C  11            1.58    0.99    0.035
  15. BD (   1) C   5 - C   9        /251. BD*(   1) C   9 - H  28            0.75    1.02    0.025
  15. BD (   1) C   5 - C   9        /252. BD*(   1) O  10 - H  29            1.97    1.01    0.040
  15. BD (   1) C   5 - C   9        /254. BD*(   1) C  11 - H  31            1.82    1.02    0.039
  16. BD (   1) C   5 - H  20        / 91. RY*(   2) C   6                    0.61    1.34    0.026
  16. BD (   1) C   5 - H  20        /236. BD*(   1) C   4 - H  19            3.43    0.90    0.050
  16. BD (   1) C   5 - H  20        /237. BD*(   1) C   5 - C   6            0.57    0.86    0.020
  16. BD (   1) C   5 - H  20        /240. BD*(   1) C   6 - C   7            3.95    0.86    0.052
  16. BD (   1) C   5 - H  20        /249. BD*(   1) C   9 - O  10            0.53    0.77    0.018
  16. BD (   1) C   5 - H  20        /251. BD*(   1) C   9 - H  28            3.49    0.90    0.050
  17. BD (   1) C   6 - C   7        / 81. RY*(   1) C   5                    0.66    1.67    0.030
  17. BD (   1) C   6 - C   7        /108. RY*(   1) C   8                    0.83    1.39    0.030
  17. BD (   1) C   6 - C   7        /237. BD*(   1) C   5 - C   6            1.37    0.98    0.033
  17. BD (   1) C   6 - C   7        /239. BD*(   1) C   5 - H  20            1.57    1.03    0.036
  17. BD (   1) C   6 - C   7        /241. BD*(   1) C   6 - C   8            1.04    0.98    0.029
  17. BD (   1) C   6 - C   7        /242. BD*(   1) C   6 - H  21            0.78    1.06    0.026
  17. BD (   1) C   6 - C   7        /243. BD*(   1) C   7 - H  22            0.54    1.02    0.021
  17. BD (   1) C   6 - C   7        /244. BD*(   1) C   7 - H  23            0.66    1.03    0.023
  17. BD (   1) C   6 - C   7        /245. BD*(   1) C   7 - H  24            0.66    1.03    0.023
  17. BD (   1) C   6 - C   7        /248. BD*(   1) C   8 - H  27            1.91    1.03    0.040
  18. BD (   1) C   6 - C   8        / 83. RY*(   3) C   5                    0.81    1.53    0.031
  18. BD (   1) C   6 - C   8        / 99. RY*(   1) C   7                    0.66    1.39    0.027
  18. BD (   1) C   6 - C   8        /100. RY*(   2) C   7                    0.56    1.42    0.025
  18. BD (   1) C   6 - C   8        /237. BD*(   1) C   5 - C   6            1.52    0.98    0.035
  18. BD (   1) C   6 - C   8        /238. BD*(   1) C   5 - C   9            2.44    0.98    0.044
  18. BD (   1) C   6 - C   8        /240. BD*(   1) C   6 - C   7            1.06    0.98    0.029
  18. BD (   1) C   6 - C   8        /242. BD*(   1) C   6 - H  21            0.80    1.06    0.026
  18. BD (   1) C   6 - C   8        /244. BD*(   1) C   7 - H  23            1.98    1.03    0.041
  18. BD (   1) C   6 - C   8        /246. BD*(   1) C   8 - H  25            0.54    1.02    0.021
  18. BD (   1) C   6 - C   8        /247. BD*(   1) C   8 - H  26            0.64    1.03    0.023
  18. BD (   1) C   6 - C   8        /248. BD*(   1) C   8 - H  27            0.60    1.03    0.022
  19. BD (   1) C   6 - H  21        /234. BD*(   1) C   4 - C   5            4.35    0.85    0.054
  19. BD (   1) C   6 - H  21        /237. BD*(   1) C   5 - C   6            0.53    0.85    0.019
  19. BD (   1) C   6 - H  21        /243. BD*(   1) C   7 - H  22            3.55    0.90    0.051
  19. BD (   1) C   6 - H  21        /246. BD*(   1) C   8 - H  25            3.53    0.90    0.051
  20. BD (   1) C   7 - H  22        / 92. RY*(   3) C   6                    0.61    1.30    0.025
  20. BD (   1) C   7 - H  22        /242. BD*(   1) C   6 - H  21            2.73    0.96    0.046
  21. BD (   1) C   7 - H  23        /241. BD*(   1) C   6 - C   8            3.30    0.88    0.048
  22. BD (   1) C   7 - H  24        / 91. RY*(   2) C   6                    0.56    1.36    0.025
  22. BD (   1) C   7 - H  24        /237. BD*(   1) C   5 - C   6            3.76    0.88    0.052
  22. BD (   1) C   7 - H  24        /240. BD*(   1) C   6 - C   7            0.52    0.88    0.019
  23. BD (   1) C   8 - H  25        / 91. RY*(   2) C   6                    0.93    1.36    0.032
  23. BD (   1) C   8 - H  25        /242. BD*(   1) C   6 - H  21            2.70    0.96    0.046
  24. BD (   1) C   8 - H  26        /237. BD*(   1) C   5 - C   6            3.47    0.88    0.050
  25. BD (   1) C   8 - H  27        /240. BD*(   1) C   6 - C   7            3.38    0.88    0.049
  26. BD (   1) C   9 - O  10        /212. RY*(   1) H  29                    0.56    1.52    0.026
  26. BD (   1) C   9 - O  10        /229. BD*(   1) C   2 - C  11            1.51    1.23    0.039
  26. BD (   1) C   9 - O  10        /234. BD*(   1) C   4 - C   5            1.73    1.23    0.041
  27. BD (   1) C   9 - C  11        / 54. RY*(   1) C   2                    1.04    1.67    0.037
  27. BD (   1) C   9 - C  11        / 81. RY*(   1) C   5                    0.52    1.69    0.027
  27. BD (   1) C   9 - C  11        / 82. RY*(   2) C   5                    0.78    1.50    0.031
  27. BD (   1) C   9 - C  11        /126. RY*(   1) O  10                    0.83    1.75    0.034
  27. BD (   1) C   9 - C  11        /224. BD*(   1) C   1 - C   2            2.20    1.00    0.042
  27. BD (   1) C   9 - C  11        /229. BD*(   1) C   2 - C  11            1.66    0.99    0.036
  27. BD (   1) C   9 - C  11        /237. BD*(   1) C   5 - C   6            2.47    1.00    0.044
  27. BD (   1) C   9 - C  11        /238. BD*(   1) C   5 - C   9            2.08    1.00    0.041
  27. BD (   1) C   9 - C  11        /251. BD*(   1) C   9 - H  28            0.61    1.03    0.023
  27. BD (   1) C   9 - C  11        /253. BD*(   1) C  11 - H  30            0.63    1.03    0.023
  27. BD (   1) C   9 - C  11        /254. BD*(   1) C  11 - H  31            0.74    1.03    0.025
  28. BD (   1) C   9 - H  28        /126. RY*(   1) O  10                    0.60    1.64    0.028
  28. BD (   1) C   9 - H  28        /238. BD*(   1) C   5 - C   9            0.51    0.88    0.019
  28. BD (   1) C   9 - H  28        /239. BD*(   1) C   5 - H  20            3.08    0.93    0.048
  28. BD (   1) C   9 - H  28        /253. BD*(   1) C  11 - H  30            3.20    0.92    0.049
  29. BD (   1) O  10 - H  29        /117. RY*(   1) C   9                    0.68    1.50    0.029
  29. BD (   1) O  10 - H  29        /238. BD*(   1) C   5 - C   9            2.99    1.09    0.051
  30. BD (   1) C  11 - H  30        / 56. RY*(   3) C   2                    0.71    1.22    0.026
  30. BD (   1) C  11 - H  30        /117. RY*(   1) C   9                    0.72    1.28    0.027
  30. BD (   1) C  11 - H  30        /230. BD*(   1) C   2 - H  15            3.12    0.92    0.048
  30. BD (   1) C  11 - H  30        /249. BD*(   1) C   9 - O  10            0.63    0.78    0.020
  30. BD (   1) C  11 - H  30        /251. BD*(   1) C   9 - H  28            3.12    0.91    0.048
  31. BD (   1) C  11 - H  31        / 55. RY*(   2) C   2                    0.64    1.51    0.028
  31. BD (   1) C  11 - H  31        /228. BD*(   1) C   2 - C   3            3.30    0.88    0.048
  31. BD (   1) C  11 - H  31        /238. BD*(   1) C   5 - C   9            3.41    0.88    0.049
  31. BD (   1) C  11 - H  31        /249. BD*(   1) C   9 - O  10            0.54    0.79    0.018
  32. CR (   1) C   1                / 55. RY*(   2) C   2                    0.61   11.09    0.074
  32. CR (   1) C   1                /144. RY*(   1) H  12                    0.62   10.49    0.072
  32. CR (   1) C   1                /148. RY*(   1) H  13                    0.61   10.49    0.072
  32. CR (   1) C   1                /152. RY*(   1) H  14                    0.61   10.48    0.072
  33. CR (   1) C   2                / 47. RY*(   3) C   1                    0.85   10.83    0.086
  33. CR (   1) C   2                / 65. RY*(   3) C   3                    0.61   11.00    0.073
  33. CR (   1) C   2                /136. RY*(   2) C  11                    0.78   10.84    0.082
  33. CR (   1) C   2                /156. RY*(   1) H  15                    0.59   10.46    0.070
  34. CR (   1) C   3                / 56. RY*(   3) C   2                    0.92   10.80    0.089
  34. CR (   1) C   3                /160. RY*(   1) H  16                    0.59   10.47    0.070
  34. CR (   1) C   3                /164. RY*(   1) H  17                    0.57   10.45    0.069
  35. CR (   1) C   4                / 82. RY*(   2) C   5                    1.34   10.96    0.108
  35. CR (   1) C   4                /168. RY*(   1) H  18                    0.63   10.49    0.072
  35. CR (   1) C   4                /172. RY*(   1) H  19                    0.63   10.50    0.072
  36. CR (   1) C   5                / 74. RY*(   3) C   4                    0.50   11.03    0.066
  36. CR (   1) C   5                / 92. RY*(   3) C   6                    0.76   10.87    0.081
  36. CR (   1) C   5                /176. RY*(   1) H  20                    0.60   10.48    0.071
  37. CR (   1) C   6                / 84. RY*(   4) C   5                    0.60   11.04    0.073
  37. CR (   1) C   6                /101. RY*(   3) C   7                    0.75   10.87    0.081
  37. CR (   1) C   6                /110. RY*(   3) C   8                    0.66   11.00    0.076
  37. CR (   1) C   6                /180. RY*(   1) H  21                    0.66   10.47    0.074
  38. CR (   1) C   7                / 91. RY*(   2) C   6                    0.82   10.94    0.084
  38. CR (   1) C   7                / 92. RY*(   3) C   6                    0.72   10.88    0.079
  38. CR (   1) C   7                /184. RY*(   1) H  22                    0.63   10.51    0.073
  38. CR (   1) C   7                /188. RY*(   1) H  23                    0.64   10.50    0.073
  38. CR (   1) C   7                /192. RY*(   1) H  24                    0.61   10.49    0.072
  39. CR (   1) C   8                / 91. RY*(   2) C   6                    0.60   10.94    0.073
  39. CR (   1) C   8                /196. RY*(   1) H  25                    0.63   10.51    0.073
  39. CR (   1) C   8                /200. RY*(   1) H  26                    0.61   10.49    0.072
  39. CR (   1) C   8                /204. RY*(   1) H  27                    0.62   10.49    0.072
  40. CR (   1) C   9                / 83. RY*(   3) C   5                    1.16   11.06    0.101
  40. CR (   1) C   9                /136. RY*(   2) C  11                    0.62   10.89    0.074
  40. CR (   1) C   9                /138. RY*(   4) C  11                    0.60   11.09    0.073
  40. CR (   1) C   9                /208. RY*(   1) H  28                    0.56   10.54    0.069
  40. CR (   1) C   9                /238. BD*(   1) C   5 - C   9            0.60   10.51    0.071
  40. CR (   1) C   9                /249. BD*(   1) C   9 - O  10            1.05   10.42    0.094
  41. CR (   1) O  10                /117. RY*(   1) C   9                    1.84   19.74    0.170
  41. CR (   1) O  10                /121. RY*(   5) C   9                    0.53   20.17    0.093
  42. CR (   1) C  11                / 56. RY*(   3) C   2                    1.02   10.80    0.094
  42. CR (   1) C  11                /117. RY*(   1) C   9                    0.61   10.86    0.072
  42. CR (   1) C  11                /216. RY*(   1) H  30                    0.63   10.46    0.073
  42. CR (   1) C  11                /220. RY*(   1) H  31                    0.56   10.44    0.069
  43. LP (   1) O  10                /117. RY*(   1) C   9                    2.38    1.37    0.051
  43. LP (   1) O  10                /214. RY*(   3) H  29                    0.86    2.25    0.039
  43. LP (   1) O  10                /238. BD*(   1) C   5 - C   9            0.88    0.96    0.026
  43. LP (   1) O  10                /250. BD*(   1) C   9 - C  11            1.26    0.97    0.031
  43. LP (   1) O  10                /251. BD*(   1) C   9 - H  28            1.44    1.00    0.034
  44. LP (   2) O  10                /119. RY*(   3) C   9                    0.55    1.60    0.027
  44. LP (   2) O  10                /120. RY*(   4) C   9                    0.58    2.14    0.032
  44. LP (   2) O  10                /213. RY*(   2) H  29                    2.05    1.94    0.057
  44. LP (   2) O  10                /229. BD*(   1) C   2 - C  11            0.83    0.69    0.022
  44. LP (   2) O  10                /250. BD*(   1) C   9 - C  11            5.83    0.70    0.057
  44. LP (   2) O  10                /251. BD*(   1) C   9 - H  28            6.80    0.73    0.063


 Natural Bond Orbitals (Summary):

                                                            Principal Delocalizations
           NBO                        Occupancy    Energy   (geminal,vicinal,remote)
 ====================================================================================
 Molecular unit  1  (C10H20O)
     1. BD (   1) C   1 - C   2          1.97987    -0.58668  250(v),231(v),229(g),228(g)
                                                    64(v),136(v),230(g),227(g)
                                                    226(g),137(v)
     2. BD (   1) C   1 - H  12          1.98868    -0.47899  230(v),55(v)
     3. BD (   1) C   1 - H  13          1.98873    -0.48025  228(v)
     4. BD (   1) C   1 - H  14          1.98861    -0.47975  229(v)
     5. BD (   1) C   2 - C   3          1.97159    -0.57531  254(v),235(v),226(v),229(g)
                                                    224(g),231(g),72(v),135(v)
                                                    45(v),233(g),230(g),232(g)
     6. BD (   1) C   2 - C  11          1.96961    -0.57923  249(v),233(v),227(v),228(g)
                                                    224(g),250(g),63(v),118(v)
                                                    45(v),254(g),230(g),253(g)
     7. BD (   1) C   2 - H  15          1.96485    -0.46266  253(v),232(v),225(v),46(v)
     8. BD (   1) C   3 - C   4          1.97962    -0.57857  237(v),224(v),234(g),228(g)
                                                    54(v),235(g),233(g),81(v)
                                                    236(g),232(g),83(v)
     9. BD (   1) C   3 - H  16          1.97776    -0.46779  230(v),236(v),56(v)
    10. BD (   1) C   3 - H  17          1.97918    -0.46978  234(v),229(v),55(v)
    11. BD (   1) C   4 - C   5          1.97047    -0.57080  249(v),233(v),237(g),231(g)
                                                    242(v),63(v),238(g),90(v)
                                                    235(g),239(g),236(g),118(v)
                                                    117(v)
    12. BD (   1) C   4 - H  18          1.97824    -0.46940  228(v),238(v),234(g)
    13. BD (   1) C   4 - H  19          1.97733    -0.46831  232(v),239(v),82(v)
    14. BD (   1) C   5 - C   6          1.96562    -0.56114  250(v),231(v),234(g),245(v)
                                                    247(v),238(g),240(g),241(g)
                                                    73(v),239(g),108(v),99(v)
                                                    242(g)
    15. BD (   1) C   5 - C   9          1.96421    -0.57831  252(v),241(v),235(v),254(v)
                                                    237(g),135(v),250(g),234(g)
                                                    72(v),90(v),127(v),239(g)
                                                    251(g)
    16. BD (   1) C   5 - H  20          1.96488    -0.45238  240(v),251(v),236(v),91(v)
                                                    237(g),249(v)
    17. BD (   1) C   6 - C   7          1.98003    -0.57204  248(v),239(v),237(g),241(g)
                                                    108(v),242(g),245(g),244(g)
                                                    81(v),243(g)
    18. BD (   1) C   6 - C   8          1.97964    -0.57213  238(v),244(v),237(g),240(g)
                                                    83(v),242(g),99(v),247(g)
                                                    248(g),100(v),246(g)
    19. BD (   1) C   6 - H  21          1.96304    -0.44423  234(v),243(v),246(v),237(g)
    20. BD (   1) C   7 - H  22          1.98938    -0.47316  242(v),92(v)
    21. BD (   1) C   7 - H  23          1.98827    -0.47338  241(v)
    22. BD (   1) C   7 - H  24          1.98785    -0.47055  237(v),91(v),240(g)
    23. BD (   1) C   8 - H  25          1.98918    -0.47310  242(v),91(v)
    24. BD (   1) C   8 - H  26          1.98828    -0.47094  237(v)
    25. BD (   1) C   8 - H  27          1.98885    -0.47172  240(v)
    26. BD (   1) C   9 - O  10          1.99190    -0.82224  234(v),229(v),212(v)
    27. BD (   1) C   9 - C  11          1.97737    -0.59065  237(v),224(v),238(g),229(g)
                                                    54(v),126(v),82(v),254(g)
                                                    253(g),251(g),81(v)
    28. BD (   1) C   9 - H  28          1.97481    -0.47828  253(v),239(v),126(v),238(g)
    29. BD (   1) O  10 - H  29          1.98833    -0.68785  238(v),117(v)
    30. BD (   1) C  11 - H  30          1.97662    -0.47025  251(v),230(v),117(v),56(v)
                                                    249(v)
    31. BD (   1) C  11 - H  31          1.97816    -0.47565  238(v),228(v),55(v),249(v)
    32. CR (   1) C   1                  1.99922   -10.05769  144(v),152(v),148(v),55(v)
    33. CR (   1) C   2                  1.99898   -10.05780  47(v),136(v),65(v),156(v)
    34. CR (   1) C   3                  1.99909   -10.05090  56(v),160(v),164(v)
    35. CR (   1) C   4                  1.99910   -10.04858  82(v),168(v),172(v)
    36. CR (   1) C   5                  1.99894   -10.04315  92(v),176(v),74(v)
    37. CR (   1) C   6                  1.99899   -10.04632  101(v),180(v),110(v),84(v)
    38. CR (   1) C   7                  1.99923   -10.04856  91(v),92(v),188(v),184(v)
                                                    192(v)
    39. CR (   1) C   8                  1.99923   -10.04888  196(v),204(v),200(v),91(v)
    40. CR (   1) C   9                  1.99885   -10.10683  83(v),249(g),136(v),238(g)
                                                    138(v),208(v)
    41. CR (   1) O  10                  1.99973   -18.93297  117(v),121(v)
    42. CR (   1) C  11                  1.99905   -10.04891  56(v),216(v),117(v),220(v)
    43. LP (   1) O  10                  1.97708    -0.55911  117(v),251(v),250(v),238(v)
                                                    214(v)
    44. LP (   2) O  10                  1.95628    -0.28665  251(v),250(v),213(v),229(r)
                                                    120(v),119(v)
    45. RY*(   1) C   1                  0.00391     0.78722   
    46. RY*(   2) C   1                  0.00287     0.83414   
    47. RY*(   3) C   1                  0.00070     0.77345   
    48. RY*(   4) C   1                  0.00018     0.87164   
    49. RY*(   5) C   1                  0.00003     2.21543   
    50. RY*(   6) C   1                  0.00001     2.19989   
    51. RY*(   7) C   1                  0.00001     2.23059   
    52. RY*(   8) C   1                  0.00000     1.95661   
    53. RY*(   9) C   1                  0.00001     2.25281   
    54. RY*(   1) C   2                  0.00506     1.08166   
    55. RY*(   2) C   2                  0.00240     1.03455   
    56. RY*(   3) C   2                  0.00180     0.75366   
    57. RY*(   4) C   2                  0.00053     1.67387   
    58. RY*(   5) C   2                  0.00049     2.13458   
    59. RY*(   6) C   2                  0.00033     1.31364   
    60. RY*(   7) C   2                  0.00022     2.07230   
    61. RY*(   8) C   2                  0.00013     2.16038   
    62. RY*(   9) C   2                  0.00007     2.14243   
    63. RY*(   1) C   3                  0.00562     1.04558   
    64. RY*(   2) C   3                  0.00338     0.85660   
    65. RY*(   3) C   3                  0.00124     0.94074   
    66. RY*(   4) C   3                  0.00059     0.98791   
    67. RY*(   5) C   3                  0.00028     2.01603   
    68. RY*(   6) C   3                  0.00013     1.94452   
    69. RY*(   7) C   3                  0.00008     2.14980   
    70. RY*(   8) C   3                  0.00002     2.29608   
    71. RY*(   9) C   3                  0.00002     2.18974   
    72. RY*(   1) C   4                  0.00544     1.03202   
    73. RY*(   2) C   4                  0.00359     0.83252   
    74. RY*(   3) C   4                  0.00125     0.98452   
    75. RY*(   4) C   4                  0.00049     1.12450   
    76. RY*(   5) C   4                  0.00029     1.98637   
    77. RY*(   6) C   4                  0.00011     1.97594   
    78. RY*(   7) C   4                  0.00012     2.10207   
    79. RY*(   8) C   4                  0.00003     2.32965   
    80. RY*(   9) C   4                  0.00002     2.17766   
    81. RY*(   1) C   5                  0.00643     1.10177   
    82. RY*(   2) C   5                  0.00449     0.91295   
    83. RY*(   3) C   5                  0.00354     0.95523   
    84. RY*(   4) C   5                  0.00163     0.99798   
    85. RY*(   5) C   5                  0.00046     2.14078   
    86. RY*(   6) C   5                  0.00038     2.09341   
    87. RY*(   7) C   5                  0.00015     2.13506   
    88. RY*(   8) C   5                  0.00013     2.24703   
    89. RY*(   9) C   5                  0.00006     2.22488   
    90. RY*(   1) C   6                  0.00631     0.99552   
    91. RY*(   2) C   6                  0.00364     0.89032   
    92. RY*(   3) C   6                  0.00177     0.83164   
    93. RY*(   4) C   6                  0.00099     1.00622   
    94. RY*(   5) C   6                  0.00053     2.15748   
    95. RY*(   6) C   6                  0.00045     2.08735   
    96. RY*(   7) C   6                  0.00022     2.14259   
    97. RY*(   8) C   6                  0.00016     2.11135   
    98. RY*(   9) C   6                  0.00002     2.26725   
    99. RY*(   1) C   7                  0.00325     0.81749   
   100. RY*(   2) C   7                  0.00288     0.84459   
   101. RY*(   3) C   7                  0.00091     0.82573   
   102. RY*(   4) C   7                  0.00023     0.98509   
   103. RY*(   5) C   7                  0.00004     1.95110   
   104. RY*(   6) C   7                  0.00002     2.02628   
   105. RY*(   7) C   7                  0.00002     2.30582   
   106. RY*(   8) C   7                  0.00001     2.23493   
   107. RY*(   9) C   7                  0.00000     2.25139   
   108. RY*(   1) C   8                  0.00358     0.81436   
   109. RY*(   2) C   8                  0.00249     0.87673   
   110. RY*(   3) C   8                  0.00065     0.95458   
   111. RY*(   4) C   8                  0.00020     0.76314   
   112. RY*(   5) C   8                  0.00002     2.26112   
   113. RY*(   6) C   8                  0.00002     2.07016   
   114. RY*(   7) C   8                  0.00001     2.14863   
   115. RY*(   8) C   8                  0.00001     2.00025   
   116. RY*(   9) C   8                  0.00000     2.34160   
   117. RY*(   1) C   9                  0.00650     0.80902   
   118. RY*(   2) C   9                  0.00458     1.12081   
   119. RY*(   3) C   9                  0.00238     1.31731   
   120. RY*(   4) C   9                  0.00140     1.85147   
   121. RY*(   5) C   9                  0.00100     1.23507   
   122. RY*(   6) C   9                  0.00064     2.18498   
   123. RY*(   7) C   9                  0.00035     1.86048   
   124. RY*(   8) C   9                  0.00022     1.98905   
   125. RY*(   9) C   9                  0.00015     1.99518   
   126. RY*(   1) O  10                  0.00202     1.16400   
   127. RY*(   2) O  10                  0.00146     1.46234   
   128. RY*(   3) O  10                  0.00024     1.65600   
   129. RY*(   4) O  10                  0.00006     1.41339   
   130. RY*(   5) O  10                  0.00002     2.70355   
   131. RY*(   6) O  10                  0.00001     2.88877   
   132. RY*(   7) O  10                  0.00001     2.88106   
   133. RY*(   8) O  10                  0.00000     3.03483   
   134. RY*(   9) O  10                  0.00001     2.74283   
   135. RY*(   1) C  11                  0.00637     1.01619   
   136. RY*(   2) C  11                  0.00363     0.78621   
   137. RY*(   3) C  11                  0.00252     0.77620   
   138. RY*(   4) C  11                  0.00085     0.97963   
   139. RY*(   5) C  11                  0.00030     2.04334   
   140. RY*(   6) C  11                  0.00018     2.18846   
   141. RY*(   7) C  11                  0.00010     2.18206   
   142. RY*(   8) C  11                  0.00002     2.24177   
   143. RY*(   9) C  11                  0.00002     2.24569   
   144. RY*(   1) H  12                  0.00189     0.42866   
   145. RY*(   2) H  12                  0.00022     1.82293   
   146. RY*(   3) H  12                  0.00013     1.80755   
   147. RY*(   4) H  12                  0.00004     2.28774   
   148. RY*(   1) H  13                  0.00155     0.42829   
   149. RY*(   2) H  13                  0.00021     1.80908   
   150. RY*(   3) H  13                  0.00013     1.79360   
   151. RY*(   4) H  13                  0.00004     2.27600   
   152. RY*(   1) H  14                  0.00156     0.42494   
   153. RY*(   2) H  14                  0.00021     1.81065   
   154. RY*(   3) H  14                  0.00012     1.79235   
   155. RY*(   4) H  14                  0.00004     2.28379   
   156. RY*(   1) H  15                  0.00388     0.39886   
   157. RY*(   2) H  15                  0.00013     1.96119   
   158. RY*(   3) H  15                  0.00013     1.81338   
   159. RY*(   4) H  15                  0.00004     2.35680   
   160. RY*(   1) H  16                  0.00294     0.41569   
   161. RY*(   2) H  16                  0.00018     1.93037   
   162. RY*(   3) H  16                  0.00012     1.82571   
   163. RY*(   4) H  16                  0.00004     2.32905   
   164. RY*(   1) H  17                  0.00227     0.39659   
   165. RY*(   2) H  17                  0.00018     1.87908   
   166. RY*(   3) H  17                  0.00012     1.86048   
   167. RY*(   4) H  17                  0.00004     2.33836   
   168. RY*(   1) H  18                  0.00204     0.44154   
   169. RY*(   2) H  18                  0.00018     1.88371   
   170. RY*(   3) H  18                  0.00013     1.87065   
   171. RY*(   4) H  18                  0.00005     2.35736   
   172. RY*(   1) H  19                  0.00270     0.45097   
   173. RY*(   2) H  19                  0.00019     1.93596   
   174. RY*(   3) H  19                  0.00013     1.84478   
   175. RY*(   4) H  19                  0.00004     2.34821   
   176. RY*(   1) H  20                  0.00467     0.43415   
   177. RY*(   2) H  20                  0.00014     1.93961   
   178. RY*(   3) H  20                  0.00011     1.99187   
   179. RY*(   4) H  20                  0.00004     2.38630   
   180. RY*(   1) H  21                  0.00419     0.42345   
   181. RY*(   2) H  21                  0.00013     1.86383   
   182. RY*(   3) H  21                  0.00014     1.92168   
   183. RY*(   4) H  21                  0.00004     2.39256   
   184. RY*(   1) H  22                  0.00168     0.45865   
   185. RY*(   2) H  22                  0.00022     1.83035   
   186. RY*(   3) H  22                  0.00013     1.82954   
   187. RY*(   4) H  22                  0.00004     2.28413   
   188. RY*(   1) H  23                  0.00156     0.44877   
   189. RY*(   2) H  23                  0.00023     1.82102   
   190. RY*(   3) H  23                  0.00014     1.83069   
   191. RY*(   4) H  23                  0.00005     2.28908   
   192. RY*(   1) H  24                  0.00147     0.44122   
   193. RY*(   2) H  24                  0.00022     1.82408   
   194. RY*(   3) H  24                  0.00013     1.80239   
   195. RY*(   4) H  24                  0.00003     2.28195   
   196. RY*(   1) H  25                  0.00170     0.45920   
   197. RY*(   2) H  25                  0.00024     1.83799   
   198. RY*(   3) H  25                  0.00014     1.82480   
   199. RY*(   4) H  25                  0.00004     2.28966   
   200. RY*(   1) H  26                  0.00147     0.44262   
   201. RY*(   2) H  26                  0.00021     1.82039   
   202. RY*(   3) H  26                  0.00012     1.80606   
   203. RY*(   4) H  26                  0.00003     2.27740   
   204. RY*(   1) H  27                  0.00148     0.44307   
   205. RY*(   2) H  27                  0.00021     1.80826   
   206. RY*(   3) H  27                  0.00013     1.79293   
   207. RY*(   4) H  27                  0.00004     2.28675   
   208. RY*(   1) H  28                  0.00342     0.43094   
   209. RY*(   2) H  28                  0.00020     1.93213   
   210. RY*(   3) H  28                  0.00008     2.07648   
   211. RY*(   4) H  28                  0.00003     2.25277   
   212. RY*(   1) H  29                  0.00188     0.69695   
   213. RY*(   2) H  29                  0.00167     1.65694   
   214. RY*(   3) H  29                  0.00087     1.69126   
   215. RY*(   4) H  29                  0.00002     2.31867   
   216. RY*(   1) H  30                  0.00427     0.40721   
   217. RY*(   2) H  30                  0.00018     1.92240   
   218. RY*(   3) H  30                  0.00011     1.86536   
   219. RY*(   4) H  30                  0.00004     2.34516   
   220. RY*(   1) H  31                  0.00324     0.39539   
   221. RY*(   2) H  31                  0.00020     1.87590   
   222. RY*(   3) H  31                  0.00014     1.87713   
   223. RY*(   4) H  31                  0.00004     2.33970   
   224. BD*(   1) C   1 - C   2          0.01451     0.40807   
   225. BD*(   1) C   1 - H  12          0.00953     0.44277   
   226. BD*(   1) C   1 - H  13          0.00613     0.44891   
   227. BD*(   1) C   1 - H  14          0.00620     0.44990   
   228. BD*(   1) C   2 - C   3          0.02485     0.40312   
   229. BD*(   1) C   2 - C  11          0.02509     0.40404   
   230. BD*(   1) C   2 - H  15          0.02660     0.45062   
   231. BD*(   1) C   3 - C   4          0.01305     0.41581   
   232. BD*(   1) C   3 - H  16          0.01882     0.44369   
   233. BD*(   1) C   3 - H  17          0.01299     0.45822   
   234. BD*(   1) C   4 - C   5          0.02425     0.40585   
   235. BD*(   1) C   4 - H  18          0.01286     0.46443   
   236. BD*(   1) C   4 - H  19          0.01841     0.44724   
   237. BD*(   1) C   5 - C   6          0.03203     0.40763   
   238. BD*(   1) C   5 - C   9          0.03477     0.40510   
   239. BD*(   1) C   5 - H  20          0.02538     0.45362   
   240. BD*(   1) C   6 - C   7          0.01872     0.40798   
   241. BD*(   1) C   6 - C   8          0.01570     0.41123   
   242. BD*(   1) C   6 - H  21          0.02259     0.48515   
   243. BD*(   1) C   7 - H  22          0.00968     0.45202   
   244. BD*(   1) C   7 - H  23          0.00669     0.46236   
   245. BD*(   1) C   7 - H  24          0.00646     0.45721   
   246. BD*(   1) C   8 - H  25          0.01018     0.45201   
   247. BD*(   1) C   8 - H  26          0.00610     0.45780   
   248. BD*(   1) C   8 - H  27          0.00661     0.45732   
   249. BD*(   1) C   9 - O  10          0.02461     0.31348   
   250. BD*(   1) C   9 - C  11          0.02989     0.41120   
   251. BD*(   1) C   9 - H  28          0.03974     0.44291   
   252. BD*(   1) O  10 - H  29          0.00756     0.43620   
   253. BD*(   1) C  11 - H  30          0.01957     0.44259   
   254. BD*(   1) C  11 - H  31          0.01426     0.44197   
       -------------------------------
              Total Lewis   87.27475  ( 99.1759%)
        Valence non-Lewis    0.54383  (  0.6180%)
        Rydberg non-Lewis    0.18142  (  0.2062%)
       -------------------------------
            Total unit  1   88.00000  (100.0000%)
           Charge unit  1    0.00000
 Unable to Open any file for archive entry.
 1\1\GINC-COMPUTE-1-6\SP\RB3LYP\def2SVP\C10H20O1\ZAHRT2\08-Jan-2021\0\\
 # b3lyp/def2svp geom=NewRedundant pop=NBO\\23\\0,1\C,0,3.7019140789,0.
 1602867439,0.3024841453\C,0,2.205825269,-0.0358316083,0.5448907666\C,0
 ,1.4317767912,1.2874382887,0.485508533\C,0,-0.0708413156,1.0848903445,
 0.6952729135\C,0,-0.6682000451,0.0926385634,-0.3145628463\C,0,-2.20223
 23549,-0.0884355963,-0.2134708477\C,0,-2.6731700098,-0.6426808628,1.13
 57805319\C,0,-2.949114135,1.2034864119,-0.5617625947\C,0,0.0916874419,
 -1.2367421543,-0.2325184911\O,0,-0.4513029572,-2.1143994795,-1.2061948
 269\C,0,1.5932232352,-1.0335897016,-0.445311359\H,0,3.8842307963,0.573
 4268558,-0.7040251009\H,0,4.2507166007,-0.7924972331,0.3762775073\H,0,
 4.1379948768,0.8591883841,1.0342624908\H,0,2.0739538715,-0.4508537686,
 1.5628315732\H,0,1.604572101,1.754999817,-0.5015944182\H,0,1.831091656
 1,1.9892901752,1.2371429665\H,0,-0.590821979,2.0524150807,0.6227502482
 \H,0,-0.2439931505,0.7166493109,1.7216903994\H,0,-0.4691376428,0.48839
 21337,-1.3284956215\H,0,-2.4559093552,-0.8363360353,-0.9810599358\H,0,
 -2.4594784931,0.053737983,1.963328684\H,0,-2.1984858709,-1.6071470581,
 1.372617105\H,0,-3.7622529733,-0.8090589798,1.1236545539\H,0,-2.800315
 4809,1.9841505482,0.2024446989\H,0,-4.0334492759,1.0212844722,-0.63265
 14408\H,0,-2.614259096,1.6133600893,-1.5286291908\H,0,-0.0566838074,-1
 .6569507956,0.7846252809\H,0,0.0355090882,-2.9470833722,-1.1647198848\
 H,0,1.7473061422,-0.6760008732,-1.4792458189\H,0,2.1098459937,-2.00802
 76839,-0.3667059049\\Version=ES64L-G16RevC.01\State=1-A\HF=-468.009931
 8\RMSD=4.471e-09\Dipole=0.4532301,-0.1964644,0.2834366\Quadrupole=-1.1
 273688,2.6206107,-1.4932419,-1.6357933,-0.6874548,-0.3411884\PG=C01 [X
 (C10H20O1)]\\@
 The archive entry for this job was punched.


 QUHEN THE CAUSS IS TAKEN AWAY THE EFFECT WANISHETH.
 -- PROVERBS AND REASONS OF THE YEAR 1585
           AS REPRINTED IN PAISLEY MAGAZINE 1828.
 File lengths (MBytes):  RWF=     40 Int=      0 D2E=      0 Chk=      5 Scr=      1
 Normal termination of Gaussian 16
