# Supplementary material for: Machine-Learning-Guided Discovery of Electrochemical Reactions
Source: J Am Chem Soc. 2022 Dec 2;144(49):22599–610. doi: 10.1021/jacs.2c08997 (PMC9756344; doi:10.1021/jacs.2c08997)
Supplement: Supplementary file 3 — ja2c08997_si_003.zip [file ja2c08997_si_003.zip › Oxidation Site Selectivity/Nlogs_notimes/27.log]

 Entering Gaussian System, Link 0=g16
 Input=27.com
 Output=27.log
 Initial command:
  
 Copyright (c) 1988-2019, Gaussian, Inc.  All Rights Reserved.
  
 This is part of the Gaussian(R) 16 program.  It is based on
 the Gaussian(R) 09 system (copyright 2009, Gaussian, Inc.),
 the Gaussian(R) 03 system (copyright 2003, Gaussian, Inc.),
 the Gaussian(R) 98 system (copyright 1998, Gaussian, Inc.),
 the Gaussian(R) 94 system (copyright 1995, Gaussian, Inc.),
 the Gaussian 92(TM) system (copyright 1992, Gaussian, Inc.),
 the Gaussian 90(TM) system (copyright 1990, Gaussian, Inc.),
 the Gaussian 88(TM) system (copyright 1988, Gaussian, Inc.),
 the Gaussian 86(TM) system (copyright 1986, Carnegie Mellon
 University), and the Gaussian 82(TM) system (copyright 1983,
 Carnegie Mellon University). Gaussian is a federally registered
 trademark of Gaussian, Inc.
  
 This software contains proprietary and confidential information,
 including trade secrets, belonging to Gaussian, Inc.
  
 This software is provided under written license and may be
 used, copied, transmitted, or stored only in accord with that
 written license.
  
 The following legend is applicable only to US Government
 contracts under FAR:
  
                    RESTRICTED RIGHTS LEGEND
  
 Use, reproduction and disclosure by the US Government is
 subject to restrictions as set forth in subparagraphs (a)
 and (c) of the Commercial Computer Software - Restricted
 Rights clause in FAR 52.227-19.
  
 Gaussian, Inc.
 340 Quinnipiac St., Bldg. 40, Wallingford CT 06492
  
  
 ---------------------------------------------------------------
 Warning -- This program may not be used in any manner that
 competes with the business of Gaussian, Inc. or will provide
 assistance to any competitor of Gaussian, Inc.  The licensee
 of this program is prohibited from giving any competitor of
 Gaussian, Inc. access to this program.  By using this program,
 the user acknowledges that Gaussian, Inc. is engaged in the
 business of creating and licensing software in the field of
 computational chemistry and represents and warrants to the
 licensee that it is not a competitor of Gaussian, Inc. and that
 it will not use this program in any manner prohibited above.
 ---------------------------------------------------------------
  

 Cite this work as:
 Gaussian 16, Revision C.01,
 M. J. Frisch, G. W. Trucks, H. B. Schlegel, G. E. Scuseria, 
 M. A. Robb, J. R. Cheeseman, G. Scalmani, V. Barone, 
 G. A. Petersson, H. Nakatsuji, X. Li, M. Caricato, A. V. Marenich, 
 J. Bloino, B. G. Janesko, R. Gomperts, B. Mennucci, H. P. Hratchian, 
 J. V. Ortiz, A. F. Izmaylov, J. L. Sonnenberg, D. Williams-Young, 
 F. Ding, F. Lipparini, F. Egidi, J. Goings, B. Peng, A. Petrone, 
 T. Henderson, D. Ranasinghe, V. G. Zakrzewski, J. Gao, N. Rega, 
 G. Zheng, W. Liang, M. Hada, M. Ehara, K. Toyota, R. Fukuda, 
 J. Hasegawa, M. Ishida, T. Nakajima, Y. Honda, O. Kitao, H. Nakai, 
 T. Vreven, K. Throssell, J. A. Montgomery, Jr., J. E. Peralta, 
 F. Ogliaro, M. J. Bearpark, J. J. Heyd, E. N. Brothers, K. N. Kudin, 
 V. N. Staroverov, T. A. Keith, R. Kobayashi, J. Normand, 
 K. Raghavachari, A. P. Rendell, J. C. Burant, S. S. Iyengar, 
 J. Tomasi, M. Cossi, J. M. Millam, M. Klene, C. Adamo, R. Cammi, 
 J. W. Ochterski, R. L. Martin, K. Morokuma, O. Farkas, 
 J. B. Foresman, and D. J. Fox, Gaussian, Inc., Wallingford CT, 2019.
 
 ******************************************
 Gaussian 16:  ES64L-G16RevC.01  3-Jul-2019
                 8-Jan-2021 
 ******************************************
 %nprocshared=16
 Will use up to   16 processors via shared memory.
 %mem=7GB
 -----------------------------------------
 # b3lyp/def2svp geom=NewRedundant pop=NBO
 -----------------------------------------
 1/29=4000,38=1,172=1/1;
 2/12=2,17=6,18=5,40=1/2;
 3/5=43,7=101,11=2,25=1,30=1,74=-5/1,2,3;
 4//1;
 5/5=2,38=5/2;
 6/7=2,8=2,9=2,10=2,28=1,40=1/1,7;
 99/5=1,9=1/99;
 --
 27
 --
 Symbolic Z-matrix:
 Charge =  0 Multiplicity = 1
 C                    -6.02717   1.22574   0.26173 
 C                    -4.64227   0.63402   0.52016 
 C                    -4.21872  -0.38696  -0.53945 
 C                    -2.86638  -1.05952  -0.28097 
 C                    -1.66119  -0.11763  -0.3307 
 C                    -0.32266  -0.83144  -0.13966 
 C                     0.88561   0.10404  -0.18415 
 C                     2.22406  -0.60917   0.00731 
 C                     3.43118   0.32814  -0.03685 
 C                     4.76962  -0.38559   0.14876 
 C                     5.97121   0.55456   0.11789 
 O                     7.20741  -0.11986   0.2217 
 H                    -6.30936   1.95619   1.0365 
 H                    -6.06397   1.74176  -0.71231 
 H                    -6.80072   0.43977   0.24556 
 H                    -3.90162   1.45055   0.57011 
 H                    -4.62441   0.1497    1.51373 
 H                    -4.99814  -1.16674  -0.60933 
 H                    -4.19781   0.10594  -1.52946 
 H                    -2.89228  -1.56385   0.70295 
 H                    -2.71835  -1.86224  -1.02509 
 H                    -1.65642   0.41523  -1.29986 
 H                    -1.76198   0.66514   0.44137 
 H                    -0.20965  -1.61127  -0.9153 
 H                    -0.33162  -1.37034   0.82581 
 H                     0.77286   0.88331   0.59215 
 H                     0.89433   0.64342  -1.14926 
 H                     2.21584  -1.14871   0.97232 
 H                     2.33837  -1.38747  -0.76928 
 H                     3.31654   1.10533   0.74128 
 H                     3.43671   0.86861  -1.00124 
 H                     4.76464  -0.9294    1.1133 
 H                     4.90699  -1.15111  -0.63461 
 H                     5.99634   1.09337  -0.84411 
 H                     5.85844   1.32792   0.90727 
 H                     7.21461  -0.59707   1.06173 
 
                          Input orientation:                          
 ---------------------------------------------------------------------
 Center     Atomic      Atomic             Coordinates (Angstroms)
 Number     Number       Type             X           Y           Z
 ---------------------------------------------------------------------
      1          6           0       -6.027171    1.225736    0.261728
      2          6           0       -4.642274    0.634016    0.520158
      3          6           0       -4.218716   -0.386957   -0.539450
      4          6           0       -2.866383   -1.059515   -0.280967
      5          6           0       -1.661195   -0.117630   -0.330697
      6          6           0       -0.322659   -0.831445   -0.139665
      7          6           0        0.885612    0.104036   -0.184152
      8          6           0        2.224057   -0.609173    0.007308
      9          6           0        3.431178    0.328141   -0.036851
     10          6           0        4.769617   -0.385586    0.148762
     11          6           0        5.971213    0.554565    0.117892
     12          8           0        7.207406   -0.119859    0.221704
     13          1           0       -6.309359    1.956188    1.036505
     14          1           0       -6.063972    1.741761   -0.712315
     15          1           0       -6.800722    0.439770    0.245563
     16          1           0       -3.901622    1.450551    0.570113
     17          1           0       -4.624415    0.149704    1.513726
     18          1           0       -4.998138   -1.166741   -0.609330
     19          1           0       -4.197806    0.105937   -1.529461
     20          1           0       -2.892284   -1.563848    0.702946
     21          1           0       -2.718351   -1.862244   -1.025090
     22          1           0       -1.656425    0.415234   -1.299856
     23          1           0       -1.761981    0.665140    0.441370
     24          1           0       -0.209652   -1.611268   -0.915300
     25          1           0       -0.331615   -1.370338    0.825807
     26          1           0        0.772858    0.883313    0.592148
     27          1           0        0.894327    0.643421   -1.149261
     28          1           0        2.215841   -1.148708    0.972319
     29          1           0        2.338370   -1.387469   -0.769281
     30          1           0        3.316538    1.105333    0.741283
     31          1           0        3.436707    0.868608   -1.001236
     32          1           0        4.764636   -0.929405    1.113298
     33          1           0        4.906986   -1.151108   -0.634611
     34          1           0        5.996337    1.093367   -0.844113
     35          1           0        5.858442    1.327923    0.907275
     36          1           0        7.214613   -0.597067    1.061734
 ---------------------------------------------------------------------
                    Distance matrix (angstroms):
                    1          2          3          4          5
     1  C    0.000000
     2  C    1.528024   0.000000
     3  C    2.552092   1.531195   0.000000
     4  C    3.937953   2.581403   1.532303   0.000000
     5  C    4.606230   3.189947   2.580122   1.530392   0.000000
     6  C    6.077382   4.608906   3.941657   2.557834   1.528955
     7  C    7.017378   5.597719   5.140182   3.929464   2.560632
     8  C    8.456618   6.996787   6.469748   5.118446   3.930781
     9  C    9.505535   8.098423   7.699666   6.453252   5.120285
    10  C   10.916948   9.474239   9.014641   7.677717   6.454225
    11  C   12.018002  10.621405  10.254424   8.992633   7.675072
    12  O   13.302867  11.877387  11.454561  10.129998   8.885788
    13  H    1.101576   2.189503   3.513510   4.762802   5.270237
    14  H    1.102903   2.183418   2.822462   4.272913   4.794520
    15  H    1.102898   2.184498   2.822495   4.243125   5.201683
    16  H    2.159537   1.103535   2.169819   2.845434   2.879266
    17  H    2.166349   1.105466   2.160585   2.788156   3.500577
    18  H    2.746197   2.155251   1.104737   2.159560   3.509054
    19  H    2.794438   2.162720   1.106120   2.165572   2.814501
    20  H    4.219475   2.815401   2.165189   1.105942   2.162301
    21  H    4.705297   3.510070   2.159494   1.104539   2.154864
    22  H    4.711569   3.503657   2.790531   2.162642   1.106000
    23  H    4.305622   2.881538   2.846834   2.171615   1.104072
    24  H    6.578565   5.172039   4.208658   2.786581   2.163260
    25  H    6.284675   4.763679   4.235625   2.783273   2.162073
    26  H    6.816658   5.421346   5.273511   4.216751   2.788933
    27  H    7.087814   5.782819   5.251357   4.218633   2.789253
    28  H    8.607565   7.100444   6.653513   5.235235   4.218101
    29  H    8.824630   7.380951   6.636959   5.237887   4.219166
    30  H    9.356782   7.975821   7.787635   6.630240   5.236660
    31  H    9.554454   8.224330   7.771434   6.630640   5.235541
    32  H   11.037794   9.554373   9.150215   7.758437   6.635917
    33  H   11.225356   9.783074   9.158134   7.781948   6.655933
    34  H   12.074980  10.735561  10.326252   9.137824   7.769678
    35  H   11.903570  10.530736  10.323901   9.123286   7.756748
    36  H   13.390573  11.932922  11.546815  10.180529   8.997148
                    6          7          8          9         10
     6  C    0.000000
     7  C    1.528732   0.000000
     8  C    2.560619   1.528646   0.000000
     9  C    3.930204   2.559654   1.528938   0.000000
    10  C    5.119888   3.928874   2.559272   1.528161   0.000000
    11  C    6.449820   5.114445   3.925264   2.554797   1.525998
    12  O    7.572241   6.338764   5.011902   3.811490   2.453314
    13  H    6.707820   7.529148   8.969922   9.933816  11.358507
    14  H    6.317594   7.159456   8.645008   9.623536  11.074010
    15  H    6.612842   7.705653   9.088656  10.236405  11.600143
    16  H    4.303518   5.029874   6.487154   7.442995   8.873518
    17  H    4.711842   5.765871   7.053138   8.205407   9.507759
    18  H    4.710957   6.034415   7.269885   8.579964   9.828221
    19  H    4.222201   5.258422   6.641790   7.776803   9.136340
    20  H    2.801675   4.223894   5.250930   6.641769   7.771753
    21  H    2.754245   4.190702   5.202252   6.602357   7.721923
    22  H    2.163142   2.793490   4.220927   5.242754   6.635798
    23  H    2.156158   2.777744   4.207230   5.226009   6.622040
    24  H    1.105670   2.162510   2.788967   4.217656   5.237140
    25  H    1.105722   2.162276   2.789404   4.217538   5.239341
    26  H    2.162430   1.105725   2.162297   2.787565   4.216725
    27  H    2.162306   1.105644   2.162135   2.787916   4.214450
    28  H    2.789471   2.162476   1.105628   2.162534   2.789690
    29  H    2.790458   2.162746   1.105397   2.161944   2.785235
    30  H    4.215559   2.787190   2.161427   1.105740   2.164569
    31  H    4.214892   2.785728   2.161369   1.105520   2.161515
    32  H    5.240237   4.218792   2.789320   2.163879   1.107291
    33  H    5.262732   4.236715   2.811381   2.173363   1.103888
    34  H    6.643106   5.247269   4.225358   2.795940   2.162856
    35  H    6.630608   5.236234   4.215571   2.789721   2.167255
    36  H    7.636017   6.488453   5.100746   4.046884   2.618444
                   11         12         13         14         15
    11  C    0.000000
    12  O    1.412019   0.000000
    13  H   12.394388  13.699519   0.000000
    14  H   12.122061  13.433819   1.778922   0.000000
    15  H   12.773089  14.019323   1.779480   1.776375   0.000000
    16  H    9.923718  11.224887   2.504074   2.530846   3.087359
    17  H   10.694839  11.905208   2.515981   3.092285   2.535486
    18  H   11.127372  12.278513   3.765735   3.099353   2.561450
    19  H   10.311353  11.541076   3.803454   2.612704   3.168173
    20  H    9.131897  10.213738   4.917145   4.794749   4.415832
    21  H    9.091529  10.154361   5.632578   4.927461   4.855881
    22  H    7.759528   9.009382   5.429817   4.640189   5.371472
    23  H    7.740746   9.006353   4.764413   4.582273   5.047578
    24  H    6.630340   7.650479   7.330943   6.749598   6.999755
    25  H    6.628125   7.665865   6.844238   6.701559   6.742589
    26  H    5.230286   6.522805   7.176790   7.012903   7.594469
    27  H    5.233388   6.505161   7.641598   7.057988   7.823092
    28  H    4.211176   5.151473   9.073232   8.930180   9.184217
    29  H    4.213801   5.128002   9.445852   8.966308   9.375058
    30  H    2.781953   4.112167   9.667937   9.513777  10.151239
    31  H    2.788332   4.085441  10.016038   9.545091  10.321984
    32  H    2.156114   2.723496  11.444033  11.301625  11.678403
    33  H    2.146662   2.662458  11.758159  11.346218  11.848039
    34  H    1.102902   2.018557  12.478434  12.078445  12.859988
    35  H    1.110822   2.094226  12.184695  12.039032  12.707521
    36  H    1.939880   0.966142  13.762905  13.599197  14.077313
                   16         17         18         19         20
    16  H    0.000000
    17  H    1.762111   0.000000
    18  H    3.073052   2.525879   0.000000
    19  H    2.510762   3.073255   1.762634   0.000000
    20  H    3.181668   2.567859   2.512844   3.078346   0.000000
    21  H    3.862566   3.758537   2.419507   2.513348   1.762215
    22  H    3.099932   4.098257   3.761186   2.570409   3.074952
    23  H    2.282873   3.099863   3.864255   3.182786   2.512846
    24  H    5.021139   5.337727   4.818799   4.385358   3.133287
    25  H    4.557164   4.605636   4.886461   4.761734   2.570908
    26  H    4.708823   5.524314   6.241047   5.460132   4.408417
    27  H    5.158375   6.147500   6.187839   5.134517   4.758270
    28  H    6.658925   6.983416   7.385352   6.997708   5.132041
    29  H    6.984686   7.487015   7.341570   6.747573   5.436755
    30  H    7.228438   8.035461   8.724696   7.913308   6.758363
    31  H    7.527209   8.474877   8.685784   7.690675   6.991224
    32  H    9.003514   9.459339   9.916427   9.401142   7.694110
    33  H    9.263454   9.856727   9.905169   9.234618   7.923890
    34  H   10.004859  10.920177  11.226829  10.264759   9.405411
    35  H    9.766656  10.566280  11.242276  10.419168   9.218422
    36  H   11.313934  11.871164  12.339702  11.723984  10.159368
                   21         22         23         24         25
    21  H    0.000000
    22  H    2.527863   0.000000
    23  H    3.074544   1.762232   0.000000
    24  H    2.523611   2.519474   3.071208   0.000000
    25  H    3.060114   3.076009   2.517322   1.761924   0.000000
    26  H    4.726741   3.114513   2.548675   3.075819   2.520596
    27  H    4.398320   2.565362   3.096215   2.521335   3.075558
    28  H    5.370756   4.754276   4.403978   3.108068   2.561273
    29  H    5.085398   4.414706   4.742547   2.561996   3.110212
    30  H    6.953163   5.419672   5.106376   4.749548   4.409662
    31  H    6.733710   5.121983   5.398969   4.410567   4.748812
    32  H    7.838238   6.990092   6.752095   5.415135   5.123363
    33  H    7.668373   6.780438   6.995114   5.144951   5.442778
    34  H    9.204030   7.696254   7.875743   6.770111   6.992957
    35  H    9.352677   7.885280   7.663367   6.984439   6.753078
    36  H   10.228356   9.235646   9.086102   7.749643   7.589411
                   26         27         28         29         30
    26  H    0.000000
    27  H    1.762047   0.000000
    28  H    2.521079   3.075586   0.000000
    29  H    3.075836   2.520746   1.762155   0.000000
    30  H    2.557702   3.107190   2.519050   3.074521   0.000000
    31  H    3.104058   2.556622   3.074898   2.519926   1.762627
    32  H    4.414955   4.751026   2.562094   3.104946   2.524983
    33  H    4.768104   4.425679   3.134405   2.582981   3.084500
    34  H    5.421411   5.130894   4.755888   4.420505   3.113670
    35  H    5.114699   5.416671   4.405278   4.751326   2.557025
    36  H    6.626329   6.809796   5.029912   5.268310   4.265658
                   31         32         33         34         35
    31  H    0.000000
    32  H    3.076930   0.000000
    33  H    2.524953   1.767654   0.000000
    34  H    2.574278   3.072483   2.503646   0.000000
    35  H    3.117401   2.516820   3.070549   1.772397   0.000000
    36  H    4.547155   2.472952   2.917137   2.823830   2.359796
                   36
    36  H    0.000000
 Stoichiometry    C11H24O
 Framework group  C1[X(C11H24O)]
 Deg. of freedom   102
 Full point group                 C1      NOp   1
 Largest Abelian subgroup         C1      NOp   1
 Largest concise Abelian subgroup C1      NOp   1
                         Standard orientation:                         
 ---------------------------------------------------------------------
 Center     Atomic      Atomic             Coordinates (Angstroms)
 Number     Number       Type             X           Y           Z
 ---------------------------------------------------------------------
      1          6           0       -6.442547   -1.159862   -0.049481
      2          6           0       -5.039470   -0.688546   -0.429080
      3          6           0       -4.604908    0.570923    0.325540
      4          6           0       -3.232314    1.120740   -0.076504
      5          6           0       -2.052423    0.202109    0.249187
      6          6           0       -0.693516    0.810094   -0.099275
      7          6           0        0.489693   -0.103846    0.219710
      8          6           0        1.848501    0.503444   -0.129003
      9          6           0        3.030519   -0.412327    0.190134
     10          6           0        4.389251    0.197036   -0.153087
     11          6           0        5.565861   -0.724928    0.153903
     12          8           0        6.820234   -0.129258   -0.102071
     13          1           0       -6.732382   -2.065871   -0.605011
     14          1           0       -6.506243   -1.393749    1.026453
     15          1           0       -7.195898   -0.382616   -0.260984
     16          1           0       -4.319310   -1.503637   -0.242572
     17          1           0       -4.995243   -0.490056   -1.515680
     18          1           0       -5.365042    1.356799    0.167305
     19          1           0       -4.610552    0.362404    1.411813
     20          1           0       -3.231453    1.342018   -1.160083
     21          1           0       -3.074297    2.090885    0.427337
     22          1           0       -2.074929   -0.050173    1.325794
     23          1           0       -2.162310   -0.757326   -0.285963
     24          1           0       -0.571539    1.767397    0.440354
     25          1           0       -0.675093    1.069261   -1.174038
     26          1           0        0.367993   -1.060807   -0.320700
     27          1           0        0.471022   -0.363578    1.294251
     28          1           0        1.867674    0.763337   -1.203480
     29          1           0        1.971731    1.459505    0.411981
     30          1           0        2.907012   -1.367734   -0.352640
     31          1           0        3.008645   -0.673229    1.264204
     32          1           0        4.411760    0.461114   -1.228191
     33          1           0        4.535105    1.142144    0.398335
     34          1           0        5.563649   -0.985277    1.225634
     35          1           0        5.444479   -1.679710   -0.400696
     36          1           0        6.851469    0.103946   -1.039125
 ---------------------------------------------------------------------
 Rotational constants (GHZ):           4.1418912           0.1576978           0.1544080
 Standard basis: def2SVP (5D, 7F)
 There are   300 symmetry adapted cartesian basis functions of A   symmetry.
 There are   288 symmetry adapted basis functions of A   symmetry.
   288 basis functions,   468 primitive gaussians,   300 cartesian basis functions
    49 alpha electrons       49 beta electrons
       nuclear repulsion energy       677.8139474342 Hartrees.
 NAtoms=   36 NActive=   36 NUniq=   36 SFac= 1.00D+00 NAtFMM=   60 NAOKFM=F Big=F
 Integral buffers will be    131072 words long.
 Raffenetti 2 integral format.
 Two-electron integral symmetry is turned on.
 One-electron integrals computed using PRISM.
   1 Symmetry operations used in ECPInt.
 ECPInt:  NShTT=   10440 NPrTT=   35208 LenC2=    8849 LenP2D=   22145.
 LDataN:  DoStor=T MaxTD1= 4 Len=   56
 NBasis=   288 RedAO= T EigKep=  8.85D-04  NBF=   288
 NBsUse=   288 1.00D-06 EigRej= -1.00D+00 NBFU=   288
 ExpMin= 1.22D-01 ExpMax= 2.27D+03 ExpMxC= 3.41D+02 IAcc=3 IRadAn=         5 AccDes= 0.00D+00
 Harris functional with IExCor=  402 and IRadAn=       5 diagonalized for initial guess.
 HarFok:  IExCor=  402 AccDes= 0.00D+00 IRadAn=         5 IDoV= 1 UseB2=F ITyADJ=14
 ICtDFT=  3500011 ScaDFX=  1.000000  1.000000  1.000000  1.000000
 FoFCou: FMM=F IPFlag=           0 FMFlag=      100000 FMFlg1=           0
         NFxFlg=           0 DoJE=T BraDBF=F KetDBF=T FulRan=T
         wScrn=  0.000000 ICntrl=       500 IOpCl=  0 I1Cent=   200000004 NGrid=           0
         NMat0=    1 NMatS0=      1 NMatT0=    0 NMatD0=    1 NMtDS0=    0 NMtDT0=    0
 Petite list used in FoFCou.
 Requested convergence on RMS density matrix=1.00D-08 within 128 cycles.
 Requested convergence on MAX density matrix=1.00D-06.
 Requested convergence on             energy=1.00D-06.
 No special actions if energy rises.
 Integral accuracy reduced to 1.0D-05 until final iterations.
 Initial convergence to 1.0D-05 achieved.  Increase integral accuracy.
 SCF Done:  E(RB3LYP) =  -508.491859452     A.U. after   12 cycles
            NFock= 12  Conv=0.35D-08     -V/T= 2.0122

 **********************************************************************

            Population analysis using the SCF Density.

 **********************************************************************

 Orbital symmetries:
       Occupied  (A) (A) (A) (A) (A) (A) (A) (A) (A) (A) (A) (A)
                 (A) (A) (A) (A) (A) (A) (A) (A) (A) (A) (A) (A)
                 (A) (A) (A) (A) (A) (A) (A) (A) (A) (A) (A) (A)
                 (A) (A) (A) (A) (A) (A) (A) (A) (A) (A) (A) (A)
                 (A)
       Virtual   (A) (A) (A) (A) (A) (A) (A) (A) (A) (A) (A) (A)
                 (A) (A) (A) (A) (A) (A) (A) (A) (A) (A) (A) (A)
                 (A) (A) (A) (A) (A) (A) (A) (A) (A) (A) (A) (A)
                 (A) (A) (A) (A) (A) (A) (A) (A) (A) (A) (A) (A)
                 (A) (A) (A) (A) (A) (A) (A) (A) (A) (A) (A) (A)
                 (A) (A) (A) (A) (A) (A) (A) (A) (A) (A) (A) (A)
                 (A) (A) (A) (A) (A) (A) (A) (A) (A) (A) (A) (A)
                 (A) (A) (A) (A) (A) (A) (A) (A) (A) (A) (A) (A)
                 (A) (A) (A) (A) (A) (A) (A) (A) (A) (A) (A) (A)
                 (A) (A) (A) (A) (A) (A) (A) (A) (A) (A) (A) (A)
                 (A) (A) (A) (A) (A) (A) (A) (A) (A) (A) (A) (A)
                 (A) (A) (A) (A) (A) (A) (A) (A) (A) (A) (A) (A)
                 (A) (A) (A) (A) (A) (A) (A) (A) (A) (A) (A) (A)
                 (A) (A) (A) (A) (A) (A) (A) (A) (A) (A) (A) (A)
                 (A) (A) (A) (A) (A) (A) (A) (A) (A) (A) (A) (A)
                 (A) (A) (A) (A) (A) (A) (A) (A) (A) (A) (A) (A)
                 (A) (A) (A) (A) (A) (A) (A) (A) (A) (A) (A) (A)
                 (A) (A) (A) (A) (A) (A) (A) (A) (A) (A) (A) (A)
                 (A) (A) (A) (A) (A) (A) (A) (A) (A) (A) (A) (A)
                 (A) (A) (A) (A) (A) (A) (A) (A) (A) (A) (A)
 The electronic state is 1-A.
 Alpha  occ. eigenvalues --  -19.12274 -10.22628 -10.18426 -10.18151 -10.18150
 Alpha  occ. eigenvalues --  -10.17992 -10.17977 -10.17908 -10.17856 -10.17827
 Alpha  occ. eigenvalues --  -10.17805 -10.17683  -1.00159  -0.80889  -0.79491
 Alpha  occ. eigenvalues --   -0.77061  -0.73881  -0.70202  -0.66001  -0.62023
 Alpha  occ. eigenvalues --   -0.59597  -0.57759  -0.57240  -0.55589  -0.50307
 Alpha  occ. eigenvalues --   -0.48330  -0.46630  -0.46074  -0.44034  -0.43707
 Alpha  occ. eigenvalues --   -0.43109  -0.41965  -0.40720  -0.39963  -0.39028
 Alpha  occ. eigenvalues --   -0.37836  -0.36528  -0.35995  -0.34925  -0.34591
 Alpha  occ. eigenvalues --   -0.33875  -0.33062  -0.32692  -0.32192  -0.32136
 Alpha  occ. eigenvalues --   -0.31912  -0.31160  -0.30508  -0.26457
 Alpha virt. eigenvalues --    0.05040   0.05517   0.06027   0.07006   0.07153
 Alpha virt. eigenvalues --    0.07596   0.08340   0.08784   0.09587   0.10742
 Alpha virt. eigenvalues --    0.11389   0.12962   0.13605   0.13920   0.14642
 Alpha virt. eigenvalues --    0.15116   0.15521   0.15942   0.16215   0.16675
 Alpha virt. eigenvalues --    0.17498   0.18507   0.18721   0.19492   0.19657
 Alpha virt. eigenvalues --    0.21096   0.21576   0.22786   0.23064   0.24493
 Alpha virt. eigenvalues --    0.25317   0.25924   0.27419   0.31575   0.32521
 Alpha virt. eigenvalues --    0.38861   0.41382   0.41923   0.42249   0.42605
 Alpha virt. eigenvalues --    0.43392   0.43449   0.44038   0.44194   0.46303
 Alpha virt. eigenvalues --    0.47789   0.49870   0.50476   0.51116   0.52088
 Alpha virt. eigenvalues --    0.55667   0.57327   0.59557   0.61038   0.62045
 Alpha virt. eigenvalues --    0.62437   0.62908   0.63238   0.63559   0.64236
 Alpha virt. eigenvalues --    0.64527   0.64549   0.65093   0.65559   0.65874
 Alpha virt. eigenvalues --    0.66085   0.66583   0.66920   0.67354   0.68018
 Alpha virt. eigenvalues --    0.68105   0.68412   0.68764   0.69010   0.69513
 Alpha virt. eigenvalues --    0.69863   0.69993   0.70498   0.70624   0.71729
 Alpha virt. eigenvalues --    0.71862   0.72500   0.72790   0.72946   0.73616
 Alpha virt. eigenvalues --    0.74326   0.76339   0.77260   0.79945   0.86696
 Alpha virt. eigenvalues --    0.91945   0.95732   0.96091   0.97093   1.00176
 Alpha virt. eigenvalues --    1.00981   1.01689   1.02534   1.03898   1.04348
 Alpha virt. eigenvalues --    1.04603   1.05098   1.07767   1.08801   1.12223
 Alpha virt. eigenvalues --    1.16916   1.18715   1.22366   1.24570   1.27259
 Alpha virt. eigenvalues --    1.30145   1.32945   1.33773   1.35067   1.36083
 Alpha virt. eigenvalues --    1.36845   1.37721   1.38996   1.39254   1.40029
 Alpha virt. eigenvalues --    1.40554   1.44810   1.45315   1.48471   1.54040
 Alpha virt. eigenvalues --    1.54701   1.58728   1.62190   1.66891   1.68797
 Alpha virt. eigenvalues --    1.69071   1.70035   1.73415   1.74131   1.75112
 Alpha virt. eigenvalues --    1.75996   1.76370   1.76982   1.77477   1.78693
 Alpha virt. eigenvalues --    1.79202   1.79820   1.80209   1.80727   1.80893
 Alpha virt. eigenvalues --    1.81457   1.81688   1.81844   1.82209   1.82827
 Alpha virt. eigenvalues --    1.83059   1.83573   1.84492   1.84620   1.85662
 Alpha virt. eigenvalues --    1.86028   1.86817   1.87555   1.88651   1.89600
 Alpha virt. eigenvalues --    1.89921   1.91152   1.91938   1.92216   1.93112
 Alpha virt. eigenvalues --    1.94191   1.95687   1.96587   1.97087   1.98160
 Alpha virt. eigenvalues --    1.99684   1.99965   2.04292   2.05685   2.07205
 Alpha virt. eigenvalues --    2.08863   2.09353   2.12870   2.14740   2.18730
 Alpha virt. eigenvalues --    2.20535   2.22030   2.24718   2.29592   2.30567
 Alpha virt. eigenvalues --    2.33005   2.36822   2.38054   2.39084   2.39746
 Alpha virt. eigenvalues --    2.39964   2.40894   2.41738   2.42904   2.43851
 Alpha virt. eigenvalues --    2.45638   2.47598   2.49493   2.50610   2.51150
 Alpha virt. eigenvalues --    2.54157   2.55384   2.55752   2.56861   2.57988
 Alpha virt. eigenvalues --    2.58464   2.59023   2.62073   2.63890   2.66337
 Alpha virt. eigenvalues --    2.68461   2.72765   2.80371   2.82163   2.84144
 Alpha virt. eigenvalues --    2.85691   2.86467   2.87488   2.89421   2.90687
 Alpha virt. eigenvalues --    2.91869   2.94042   2.94300   2.95345   2.97207
 Alpha virt. eigenvalues --    2.98130   3.01129   3.03335   3.03583   3.07086
 Alpha virt. eigenvalues --    3.07800   3.08583   3.09145   3.09633   3.11628
 Alpha virt. eigenvalues --    3.11907   3.16996   3.36706   3.76512
          Condensed to atoms (all electrons):
               1          2          3          4          5          6
     1  C    4.506750   0.431164  -0.045708   0.007508   0.000335  -0.000001
     2  C    0.431164   4.611267   0.426151  -0.041543  -0.007856   0.000346
     3  C   -0.045708   0.426151   4.628020   0.392123  -0.044262   0.006963
     4  C    0.007508  -0.041543   0.392123   4.624811   0.398135  -0.032074
     5  C    0.000335  -0.007856  -0.044262   0.398135   4.691361   0.381050
     6  C   -0.000001   0.000346   0.006963  -0.032074   0.381050   4.668237
     7  C   -0.000000   0.000005  -0.000385   0.006299  -0.033192   0.376151
     8  C    0.000000   0.000000   0.000006  -0.000331   0.006722  -0.032395
     9  C   -0.000000  -0.000000  -0.000000   0.000005  -0.000340   0.006379
    10  C    0.000000  -0.000000   0.000000  -0.000000   0.000004  -0.000263
    11  C   -0.000000  -0.000000  -0.000000   0.000000  -0.000000   0.000003
    12  O    0.000000   0.000000  -0.000000   0.000000   0.000000  -0.000000
    13  H    0.371002  -0.010519   0.007144  -0.000491   0.000007  -0.000000
    14  H    0.382403  -0.020496  -0.007910   0.000641  -0.000143   0.000001
    15  H    0.383790  -0.021719  -0.007759   0.000291   0.000021   0.000001
    16  H   -0.020516   0.365910  -0.023885  -0.009525   0.006225  -0.000471
    17  H   -0.023647   0.363709  -0.028460  -0.001073  -0.003989   0.000014
    18  H   -0.005580  -0.028506   0.351098  -0.011553   0.009258  -0.000440
    19  H   -0.005030  -0.029960   0.359620  -0.015688  -0.015673   0.000582
    20  H    0.000419  -0.014713  -0.018024   0.356816  -0.023876  -0.007790
    21  H   -0.000444   0.009038  -0.013062   0.348468  -0.021793  -0.008467
    22  H   -0.000031  -0.003572  -0.001390  -0.027943   0.358082  -0.021233
    23  H   -0.000405   0.006145  -0.009030  -0.023696   0.359886  -0.018507
    24  H    0.000000   0.000020   0.000213  -0.006875  -0.022944   0.358655
    25  H    0.000000  -0.000139   0.000568  -0.006885  -0.021074   0.356189
    26  H    0.000000  -0.000010   0.000007   0.000355  -0.007833  -0.020385
    27  H   -0.000000  -0.000002   0.000016   0.000318  -0.006763  -0.021543
    28  H    0.000000  -0.000000   0.000000   0.000003   0.000388  -0.007334
    29  H    0.000000  -0.000000   0.000000   0.000002   0.000345  -0.007217
    30  H    0.000000  -0.000000   0.000000   0.000000   0.000001   0.000389
    31  H    0.000000   0.000000   0.000000   0.000000   0.000002   0.000375
    32  H   -0.000000  -0.000000  -0.000000   0.000000   0.000000  -0.000012
    33  H   -0.000000  -0.000000  -0.000000   0.000000   0.000000  -0.000002
    34  H    0.000000  -0.000000   0.000000  -0.000000   0.000000  -0.000000
    35  H    0.000000   0.000000   0.000000   0.000000   0.000000   0.000000
    36  H   -0.000000  -0.000000  -0.000000   0.000000  -0.000000   0.000000
               7          8          9         10         11         12
     1  C   -0.000000   0.000000  -0.000000   0.000000  -0.000000   0.000000
     2  C    0.000005   0.000000  -0.000000  -0.000000  -0.000000   0.000000
     3  C   -0.000385   0.000006  -0.000000   0.000000  -0.000000  -0.000000
     4  C    0.006299  -0.000331   0.000005  -0.000000   0.000000   0.000000
     5  C   -0.033192   0.006722  -0.000340   0.000004  -0.000000   0.000000
     6  C    0.376151  -0.032395   0.006379  -0.000263   0.000003  -0.000000
     7  C    4.685545   0.365017  -0.025976   0.003431  -0.000166   0.000001
     8  C    0.365017   4.700413   0.338067  -0.005935   0.004304  -0.000148
     9  C   -0.025976   0.338067   4.795449   0.251753  -0.018261   0.006195
    10  C    0.003431  -0.005935   0.251753   4.895572   0.390040  -0.052637
    11  C   -0.000166   0.004304  -0.018261   0.390040   4.433773   0.343636
    12  O    0.000001  -0.000148   0.006195  -0.052637   0.343636   7.740730
    13  H    0.000000  -0.000000   0.000000  -0.000000   0.000000   0.000000
    14  H   -0.000000  -0.000000   0.000000  -0.000000   0.000000   0.000000
    15  H    0.000000  -0.000000   0.000000  -0.000000   0.000000   0.000000
    16  H    0.000054  -0.000001   0.000000   0.000000   0.000000  -0.000000
    17  H   -0.000005  -0.000000   0.000000  -0.000000   0.000000  -0.000000
    18  H    0.000014  -0.000000   0.000000  -0.000000   0.000000  -0.000000
    19  H   -0.000021   0.000000   0.000000  -0.000000   0.000000   0.000000
    20  H    0.000290   0.000004   0.000000   0.000000  -0.000000  -0.000000
    21  H    0.000442   0.000004   0.000000   0.000000  -0.000000  -0.000000
    22  H   -0.007838   0.000379   0.000001   0.000000   0.000000  -0.000000
    23  H   -0.007377   0.000417   0.000002   0.000000   0.000000   0.000000
    24  H   -0.021831  -0.007294   0.000380   0.000000   0.000000   0.000000
    25  H   -0.021641  -0.007652   0.000367   0.000002   0.000000   0.000000
    26  H    0.355762  -0.020817  -0.007671   0.000442   0.000001  -0.000000
    27  H    0.357070  -0.021151  -0.007650   0.000372   0.000003  -0.000000
    28  H   -0.021139   0.358300  -0.022147  -0.007878   0.000326   0.000000
    29  H   -0.021385   0.359126  -0.023019  -0.006113   0.000322  -0.000003
    30  H   -0.007293  -0.020554   0.360658  -0.025937  -0.006054  -0.000032
    31  H   -0.007193  -0.020266   0.361792  -0.023988  -0.006749  -0.000060
    32  H    0.000674  -0.011151  -0.007492   0.341235  -0.025526  -0.000262
    33  H    0.000563  -0.009643  -0.003044   0.333441  -0.019019   0.009850
    34  H    0.000027  -0.000113  -0.003973  -0.018298   0.357635  -0.030716
    35  H    0.000039  -0.000179   0.004280  -0.054822   0.370939  -0.027983
    36  H    0.000000  -0.000016   0.000237  -0.005063  -0.045045   0.325336
              13         14         15         16         17         18
     1  C    0.371002   0.382403   0.383790  -0.020516  -0.023647  -0.005580
     2  C   -0.010519  -0.020496  -0.021719   0.365910   0.363709  -0.028506
     3  C    0.007144  -0.007910  -0.007759  -0.023885  -0.028460   0.351098
     4  C   -0.000491   0.000641   0.000291  -0.009525  -0.001073  -0.011553
     5  C    0.000007  -0.000143   0.000021   0.006225  -0.003989   0.009258
     6  C   -0.000000   0.000001   0.000001  -0.000471   0.000014  -0.000440
     7  C    0.000000  -0.000000   0.000000   0.000054  -0.000005   0.000014
     8  C   -0.000000  -0.000000  -0.000000  -0.000001  -0.000000  -0.000000
     9  C    0.000000   0.000000   0.000000   0.000000   0.000000   0.000000
    10  C   -0.000000  -0.000000  -0.000000   0.000000  -0.000000  -0.000000
    11  C    0.000000   0.000000   0.000000   0.000000   0.000000   0.000000
    12  O    0.000000   0.000000   0.000000  -0.000000  -0.000000  -0.000000
    13  H    0.688208  -0.025138  -0.025290  -0.006374  -0.006310  -0.000038
    14  H   -0.025138   0.686662  -0.026899  -0.009546   0.008964  -0.001877
    15  H   -0.025290  -0.026899   0.686360   0.008657  -0.009535   0.008624
    16  H   -0.006374  -0.009546   0.008657   0.718191  -0.035225   0.010433
    17  H   -0.006310   0.008964  -0.009535  -0.035225   0.731478  -0.010590
    18  H   -0.000038  -0.001877   0.008624   0.010433  -0.010590   0.738879
    19  H   -0.000111   0.008131  -0.001750  -0.011848   0.010604  -0.032754
    20  H   -0.000006   0.000031  -0.000041  -0.000849   0.008692  -0.007042
    21  H    0.000017   0.000006  -0.000025  -0.000126  -0.000119  -0.008470
    22  H   -0.000001   0.000005   0.000003   0.000734   0.000284  -0.000092
    23  H    0.000032   0.000052  -0.000004   0.002845   0.000803  -0.000129
    24  H    0.000000   0.000000  -0.000000  -0.000009   0.000003  -0.000020
    25  H    0.000000  -0.000000   0.000000   0.000068  -0.000001   0.000016
    26  H   -0.000000   0.000000  -0.000000  -0.000031   0.000002  -0.000000
    27  H    0.000000  -0.000000   0.000000   0.000009  -0.000000   0.000000
    28  H    0.000000   0.000000  -0.000000   0.000000  -0.000000   0.000000
    29  H   -0.000000   0.000000  -0.000000   0.000000   0.000000   0.000000
    30  H   -0.000000  -0.000000   0.000000   0.000000   0.000000  -0.000000
    31  H    0.000000  -0.000000  -0.000000  -0.000000   0.000000  -0.000000
    32  H   -0.000000   0.000000  -0.000000  -0.000000   0.000000   0.000000
    33  H   -0.000000   0.000000   0.000000   0.000000   0.000000   0.000000
    34  H   -0.000000  -0.000000  -0.000000   0.000000  -0.000000   0.000000
    35  H   -0.000000  -0.000000  -0.000000  -0.000000  -0.000000  -0.000000
    36  H    0.000000   0.000000   0.000000   0.000000  -0.000000   0.000000
              19         20         21         22         23         24
     1  C   -0.005030   0.000419  -0.000444  -0.000031  -0.000405   0.000000
     2  C   -0.029960  -0.014713   0.009038  -0.003572   0.006145   0.000020
     3  C    0.359620  -0.018024  -0.013062  -0.001390  -0.009030   0.000213
     4  C   -0.015688   0.356816   0.348468  -0.027943  -0.023696  -0.006875
     5  C   -0.015673  -0.023876  -0.021793   0.358082   0.359886  -0.022944
     6  C    0.000582  -0.007790  -0.008467  -0.021233  -0.018507   0.358655
     7  C   -0.000021   0.000290   0.000442  -0.007838  -0.007377  -0.021831
     8  C    0.000000   0.000004   0.000004   0.000379   0.000417  -0.007294
     9  C    0.000000   0.000000   0.000000   0.000001   0.000002   0.000380
    10  C   -0.000000   0.000000   0.000000   0.000000   0.000000   0.000000
    11  C    0.000000  -0.000000  -0.000000   0.000000   0.000000   0.000000
    12  O    0.000000  -0.000000  -0.000000  -0.000000   0.000000   0.000000
    13  H   -0.000111  -0.000006   0.000017  -0.000001   0.000032   0.000000
    14  H    0.008131   0.000031   0.000006   0.000005   0.000052   0.000000
    15  H   -0.001750  -0.000041  -0.000025   0.000003  -0.000004  -0.000000
    16  H   -0.011848  -0.000849  -0.000126   0.000734   0.002845  -0.000009
    17  H    0.010604   0.008692  -0.000119   0.000284   0.000803   0.000003
    18  H   -0.032754  -0.007042  -0.008470  -0.000092  -0.000129  -0.000020
    19  H    0.735676   0.009663  -0.007335   0.008734  -0.000836  -0.000040
    20  H    0.009663   0.736001  -0.031869   0.010455  -0.011884  -0.001959
    21  H   -0.007335  -0.031869   0.738288  -0.010634   0.010325   0.009497
    22  H    0.008734   0.010455  -0.010634   0.737033  -0.035771  -0.011825
    23  H   -0.000836  -0.011884   0.010325  -0.035771   0.725813   0.010049
    24  H   -0.000040  -0.001959   0.009497  -0.011825   0.010049   0.735199
    25  H    0.000025   0.008938  -0.002138   0.010242  -0.011887  -0.034791
    26  H    0.000004  -0.000045   0.000034  -0.002021   0.009438   0.010184
    27  H   -0.000009   0.000030  -0.000051   0.008880  -0.002210  -0.011551
    28  H   -0.000000  -0.000009   0.000004   0.000029  -0.000059  -0.002023
    29  H    0.000000   0.000004  -0.000009  -0.000048   0.000032   0.008814
    30  H   -0.000000   0.000000  -0.000000   0.000004  -0.000009   0.000029
    31  H   -0.000000  -0.000000   0.000000  -0.000009   0.000004  -0.000049
    32  H    0.000000  -0.000000  -0.000000  -0.000000   0.000000   0.000004
    33  H   -0.000000  -0.000000  -0.000000   0.000000  -0.000000  -0.000008
    34  H   -0.000000   0.000000  -0.000000  -0.000000  -0.000000   0.000000
    35  H   -0.000000  -0.000000   0.000000  -0.000000  -0.000000  -0.000000
    36  H   -0.000000   0.000000   0.000000   0.000000  -0.000000  -0.000000
              25         26         27         28         29         30
     1  C    0.000000   0.000000  -0.000000   0.000000   0.000000   0.000000
     2  C   -0.000139  -0.000010  -0.000002  -0.000000  -0.000000  -0.000000
     3  C    0.000568   0.000007   0.000016   0.000000   0.000000   0.000000
     4  C   -0.006885   0.000355   0.000318   0.000003   0.000002   0.000000
     5  C   -0.021074  -0.007833  -0.006763   0.000388   0.000345   0.000001
     6  C    0.356189  -0.020385  -0.021543  -0.007334  -0.007217   0.000389
     7  C   -0.021641   0.355762   0.357070  -0.021139  -0.021385  -0.007293
     8  C   -0.007652  -0.020817  -0.021151   0.358300   0.359126  -0.020554
     9  C    0.000367  -0.007671  -0.007650  -0.022147  -0.023019   0.360658
    10  C    0.000002   0.000442   0.000372  -0.007878  -0.006113  -0.025937
    11  C    0.000000   0.000001   0.000003   0.000326   0.000322  -0.006054
    12  O    0.000000  -0.000000  -0.000000   0.000000  -0.000003  -0.000032
    13  H    0.000000  -0.000000   0.000000   0.000000  -0.000000  -0.000000
    14  H   -0.000000   0.000000  -0.000000   0.000000   0.000000  -0.000000
    15  H    0.000000  -0.000000   0.000000  -0.000000  -0.000000   0.000000
    16  H    0.000068  -0.000031   0.000009   0.000000   0.000000   0.000000
    17  H   -0.000001   0.000002  -0.000000  -0.000000   0.000000   0.000000
    18  H    0.000016  -0.000000   0.000000   0.000000   0.000000  -0.000000
    19  H    0.000025   0.000004  -0.000009  -0.000000   0.000000  -0.000000
    20  H    0.008938  -0.000045   0.000030  -0.000009   0.000004   0.000000
    21  H   -0.002138   0.000034  -0.000051   0.000004  -0.000009  -0.000000
    22  H    0.010242  -0.002021   0.008880   0.000029  -0.000048   0.000004
    23  H   -0.011887   0.009438  -0.002210  -0.000059   0.000032  -0.000009
    24  H   -0.034791   0.010184  -0.011551  -0.002023   0.008814   0.000029
    25  H    0.737051  -0.011625   0.010188   0.008945  -0.002013  -0.000050
    26  H   -0.011625   0.735514  -0.034464  -0.011569   0.010114   0.008906
    27  H    0.010188  -0.034464   0.734556   0.010151  -0.011607  -0.002028
    28  H    0.008945  -0.011569   0.010151   0.735185  -0.034638  -0.011618
    29  H   -0.002013   0.010114  -0.011607  -0.034638   0.732093   0.010107
    30  H   -0.000050   0.008906  -0.002028  -0.011618   0.010107   0.732309
    31  H    0.000031  -0.002015   0.008844   0.010006  -0.011482  -0.035399
    32  H   -0.000008  -0.000050   0.000025   0.008729  -0.001862  -0.011831
    33  H    0.000003   0.000018  -0.000040  -0.001772   0.007959   0.010031
    34  H   -0.000000   0.000004  -0.000011   0.000027  -0.000028  -0.002493
    35  H    0.000000  -0.000014   0.000004  -0.000029   0.000013   0.009559
    36  H   -0.000000   0.000000  -0.000000  -0.000003   0.000004  -0.000033
              31         32         33         34         35         36
     1  C    0.000000  -0.000000  -0.000000   0.000000   0.000000  -0.000000
     2  C    0.000000  -0.000000  -0.000000  -0.000000   0.000000  -0.000000
     3  C    0.000000  -0.000000  -0.000000   0.000000   0.000000  -0.000000
     4  C    0.000000   0.000000   0.000000  -0.000000   0.000000   0.000000
     5  C    0.000002   0.000000   0.000000   0.000000   0.000000  -0.000000
     6  C    0.000375  -0.000012  -0.000002  -0.000000   0.000000   0.000000
     7  C   -0.007193   0.000674   0.000563   0.000027   0.000039   0.000000
     8  C   -0.020266  -0.011151  -0.009643  -0.000113  -0.000179  -0.000016
     9  C    0.361792  -0.007492  -0.003044  -0.003973   0.004280   0.000237
    10  C   -0.023988   0.341235   0.333441  -0.018298  -0.054822  -0.005063
    11  C   -0.006749  -0.025526  -0.019019   0.357635   0.370939  -0.045045
    12  O   -0.000060  -0.000262   0.009850  -0.030716  -0.027983   0.325336
    13  H    0.000000  -0.000000  -0.000000  -0.000000  -0.000000   0.000000
    14  H   -0.000000   0.000000   0.000000  -0.000000  -0.000000   0.000000
    15  H   -0.000000  -0.000000   0.000000  -0.000000  -0.000000   0.000000
    16  H   -0.000000  -0.000000   0.000000   0.000000  -0.000000   0.000000
    17  H    0.000000   0.000000   0.000000  -0.000000  -0.000000  -0.000000
    18  H   -0.000000   0.000000   0.000000   0.000000  -0.000000   0.000000
    19  H   -0.000000   0.000000  -0.000000  -0.000000  -0.000000  -0.000000
    20  H   -0.000000  -0.000000  -0.000000   0.000000  -0.000000   0.000000
    21  H    0.000000  -0.000000  -0.000000  -0.000000   0.000000   0.000000
    22  H   -0.000009  -0.000000   0.000000  -0.000000  -0.000000   0.000000
    23  H    0.000004   0.000000  -0.000000  -0.000000  -0.000000  -0.000000
    24  H   -0.000049   0.000004  -0.000008   0.000000  -0.000000  -0.000000
    25  H    0.000031  -0.000008   0.000003  -0.000000   0.000000  -0.000000
    26  H   -0.002015  -0.000050   0.000018   0.000004  -0.000014   0.000000
    27  H    0.008844   0.000025  -0.000040  -0.000011   0.000004  -0.000000
    28  H    0.010006   0.008729  -0.001772   0.000027  -0.000029  -0.000003
    29  H   -0.011482  -0.001862   0.007959  -0.000028   0.000013   0.000004
    30  H   -0.035399  -0.011831   0.010031  -0.002493   0.009559  -0.000033
    31  H    0.727001   0.010276  -0.012148   0.009030  -0.002714   0.000083
    32  H    0.010276   0.748331  -0.038730   0.010823  -0.013903   0.009075
    33  H   -0.012148  -0.038730   0.724963  -0.015540   0.012943  -0.002201
    34  H    0.009030   0.010823  -0.015540   0.727698  -0.042922   0.011203
    35  H   -0.002714  -0.013903   0.012943  -0.042922   0.770017  -0.008034
    36  H    0.000083   0.009075  -0.002201   0.011203  -0.008034   0.556111
 Mulliken charges:
               1
     1  C    0.017990
     2  C   -0.034718
     3  C    0.027944
     4  C    0.041905
     5  C   -0.002086
     6  C    0.022800
     7  C    0.024058
     8  C    0.024889
     9  C   -0.005992
    10  C   -0.015358
    11  C    0.219838
    12  O   -0.313909
    13  H    0.007869
    14  H    0.005114
    15  H    0.005276
    16  H    0.005278
    17  H   -0.005596
    18  H   -0.011231
    19  H   -0.011987
    20  H   -0.013237
    21  H   -0.011582
    22  H   -0.012456
    23  H   -0.004040
    24  H   -0.011828
    25  H   -0.012727
    26  H   -0.012232
    27  H   -0.011384
    28  H   -0.011876
    29  H   -0.009511
    30  H   -0.008664
    31  H   -0.005372
    32  H   -0.018346
    33  H    0.002376
    34  H   -0.002354
    35  H   -0.017195
    36  H    0.158345
 Sum of Mulliken charges =  -0.00000
 Mulliken charges with hydrogens summed into heavy atoms:
               1
     1  C    0.036250
     2  C   -0.035035
     3  C    0.004726
     4  C    0.017086
     5  C   -0.018583
     6  C   -0.001756
     7  C    0.000442
     8  C    0.003501
     9  C   -0.020028
    10  C   -0.031329
    11  C    0.200289
    12  O   -0.155564
 Electronic spatial extent (au):  <R**2>=           6951.1762
 Charge=             -0.0000 electrons
 Dipole moment (field-independent basis, Debye):
    X=             -1.2258    Y=             -0.1016    Z=             -1.1135  Tot=              1.6592
 Quadrupole moment (field-independent basis, Debye-Ang):
   XX=            -96.7367   YY=            -80.7742   ZZ=            -77.7475
   XY=             -0.1998   XZ=             -7.9232   YZ=             -0.0722
 Traceless Quadrupole moment (field-independent basis, Debye-Ang):
   XX=            -11.6506   YY=              4.3119   ZZ=              7.3386
   XY=             -0.1998   XZ=             -7.9232   YZ=             -0.0722
 Octapole moment (field-independent basis, Debye-Ang**2):
  XXX=            -98.8790  YYY=             -1.3601  ZZZ=             -2.4293  XYY=             11.7946
  XXY=              5.7416  XXZ=            -62.2834  XZZ=             26.7480  YZZ=             -0.3492
  YYZ=             -0.0755  XYZ=             -2.2553
 Hexadecapole moment (field-independent basis, Debye-Ang**3):
 XXXX=         -10011.0930 YYYY=           -403.7049 ZZZZ=           -188.1715 XXXY=             20.9863
 XXXZ=           -416.4222 YYYX=             -1.6803 YYYZ=              4.9958 ZZZX=            -20.1489
 ZZZY=             -2.4508 XXYY=          -1519.7694 XXZZ=          -1376.9606 YYZZ=            -99.2992
 XXYZ=            -19.2432 YYXZ=             -0.1883 ZZXY=             -0.0708
 N-N= 6.778139474342D+02 E-N=-2.532017204667D+03  KE= 5.023649692539D+02
 ******************************Gaussian NBO Version 3.1******************************
             N A T U R A L   A T O M I C   O R B I T A L   A N D
          N A T U R A L   B O N D   O R B I T A L   A N A L Y S I S
 ******************************Gaussian NBO Version 3.1******************************
       /RESON  / : Allow strongly delocalized NBO set

 Analyzing the SCF density

 Job title: 27                                                              

 Storage needed:    253044 in NPA,    333950 in NBO ( 939517256 available)
 GSVD:  LWork=       47040 too small for GESVD, short by       23580 words or       23580 for optimal perf.


 NATURAL POPULATIONS:  Natural atomic orbital occupancies 
                                                          
   NAO  Atom  No  lang   Type(AO)    Occupancy      Energy
 ----------------------------------------------------------
     1    C    1  S      Cor( 1S)     1.99925     -10.06014
     2    C    1  S      Val( 2S)     1.08792      -0.22541
     3    C    1  S      Ryd( 3S)     0.00038       0.87194
     4    C    1  px     Val( 2p)     1.10724      -0.06083
     5    C    1  px     Ryd( 3p)     0.00099       0.51709
     6    C    1  py     Val( 2p)     1.20833      -0.06723
     7    C    1  py     Ryd( 3p)     0.00248       0.63103
     8    C    1  pz     Val( 2p)     1.20969      -0.06722
     9    C    1  pz     Ryd( 3p)     0.00166       0.60128
    10    C    1  dxy    Ryd( 3d)     0.00072       2.34704
    11    C    1  dxz    Ryd( 3d)     0.00029       2.11734
    12    C    1  dyz    Ryd( 3d)     0.00039       2.28275
    13    C    1  dx2y2  Ryd( 3d)     0.00044       2.21886
    14    C    1  dz2    Ryd( 3d)     0.00072       2.40940

    15    C    2  S      Cor( 1S)     1.99914     -10.05715
    16    C    2  S      Val( 2S)     1.01400      -0.20100
    17    C    2  S      Ryd( 3S)     0.00137       0.90243
    18    C    2  px     Val( 2p)     1.10105      -0.06526
    19    C    2  px     Ryd( 3p)     0.00250       0.68059
    20    C    2  py     Val( 2p)     1.12242      -0.06095
    21    C    2  py     Ryd( 3p)     0.00193       0.62623
    22    C    2  pz     Val( 2p)     1.17577      -0.06354
    23    C    2  pz     Ryd( 3p)     0.00195       0.64853
    24    C    2  dxy    Ryd( 3d)     0.00091       2.34813
    25    C    2  dxz    Ryd( 3d)     0.00035       2.09545
    26    C    2  dyz    Ryd( 3d)     0.00044       2.18188
    27    C    2  dx2y2  Ryd( 3d)     0.00058       2.19010
    28    C    2  dz2    Ryd( 3d)     0.00097       2.44472

    29    C    3  S      Cor( 1S)     1.99912     -10.05420
    30    C    3  S      Val( 2S)     1.00844      -0.19500
    31    C    3  S      Ryd( 3S)     0.00136       0.94264
    32    C    3  px     Val( 2p)     1.10846      -0.06137
    33    C    3  px     Ryd( 3p)     0.00347       0.71002
    34    C    3  py     Val( 2p)     1.11700      -0.06241
    35    C    3  py     Ryd( 3p)     0.00308       0.67828
    36    C    3  pz     Val( 2p)     1.17488      -0.06438
    37    C    3  pz     Ryd( 3p)     0.00233       0.67921
    38    C    3  dxy    Ryd( 3d)     0.00092       2.37935
    39    C    3  dxz    Ryd( 3d)     0.00034       2.09882
    40    C    3  dyz    Ryd( 3d)     0.00044       2.18270
    41    C    3  dx2y2  Ryd( 3d)     0.00052       2.16479
    42    C    3  dz2    Ryd( 3d)     0.00099       2.45083

    43    C    4  S      Cor( 1S)     1.99912     -10.05408
    44    C    4  S      Val( 2S)     1.00574      -0.19378
    45    C    4  S      Ryd( 3S)     0.00120       0.96138
    46    C    4  px     Val( 2p)     1.04360      -0.05768
    47    C    4  px     Ryd( 3p)     0.00241       0.67118
    48    C    4  py     Val( 2p)     1.15439      -0.06359
    49    C    4  py     Ryd( 3p)     0.00315       0.66647
    50    C    4  pz     Val( 2p)     1.20183      -0.06629
    51    C    4  pz     Ryd( 3p)     0.00349       0.75611
    52    C    4  dxy    Ryd( 3d)     0.00068       2.24954
    53    C    4  dxz    Ryd( 3d)     0.00041       2.10036
    54    C    4  dyz    Ryd( 3d)     0.00052       2.26074
    55    C    4  dx2y2  Ryd( 3d)     0.00075       2.26835
    56    C    4  dz2    Ryd( 3d)     0.00083       2.41214

    57    C    5  S      Cor( 1S)     1.99913     -10.05281
    58    C    5  S      Val( 2S)     1.00611      -0.19417
    59    C    5  S      Ryd( 3S)     0.00174       0.93186
    60    C    5  px     Val( 2p)     1.04618      -0.05939
    61    C    5  px     Ryd( 3p)     0.00339       0.72600
    62    C    5  py     Val( 2p)     1.15382      -0.06429
    63    C    5  py     Ryd( 3p)     0.00201       0.65601
    64    C    5  pz     Val( 2p)     1.20299      -0.06668
    65    C    5  pz     Ryd( 3p)     0.00273       0.76199
    66    C    5  dxy    Ryd( 3d)     0.00070       2.26574
    67    C    5  dxz    Ryd( 3d)     0.00043       2.09624
    68    C    5  dyz    Ryd( 3d)     0.00057       2.28224
    69    C    5  dx2y2  Ryd( 3d)     0.00072       2.26630
    70    C    5  dz2    Ryd( 3d)     0.00079       2.40562

    71    C    6  S      Cor( 1S)     1.99913     -10.05393
    72    C    6  S      Val( 2S)     1.00565      -0.19486
    73    C    6  S      Ryd( 3S)     0.00164       0.94101
    74    C    6  px     Val( 2p)     1.04289      -0.05847
    75    C    6  px     Ryd( 3p)     0.00325       0.72406
    76    C    6  py     Val( 2p)     1.15113      -0.06461
    77    C    6  py     Ryd( 3p)     0.00218       0.65495
    78    C    6  pz     Val( 2p)     1.20348      -0.06744
    79    C    6  pz     Ryd( 3p)     0.00289       0.76497
    80    C    6  dxy    Ryd( 3d)     0.00071       2.26874
    81    C    6  dxz    Ryd( 3d)     0.00042       2.09723
    82    C    6  dyz    Ryd( 3d)     0.00058       2.28344
    83    C    6  dx2y2  Ryd( 3d)     0.00071       2.25915
    84    C    6  dz2    Ryd( 3d)     0.00079       2.40165

    85    C    7  S      Cor( 1S)     1.99913     -10.05479
    86    C    7  S      Val( 2S)     1.00586      -0.19593
    87    C    7  S      Ryd( 3S)     0.00166       0.94003
    88    C    7  px     Val( 2p)     1.04308      -0.05945
    89    C    7  px     Ryd( 3p)     0.00330       0.72128
    90    C    7  py     Val( 2p)     1.15150      -0.06549
    91    C    7  py     Ryd( 3p)     0.00215       0.65264
    92    C    7  pz     Val( 2p)     1.20367      -0.06828
    93    C    7  pz     Ryd( 3p)     0.00285       0.76473
    94    C    7  dxy    Ryd( 3d)     0.00070       2.26678
    95    C    7  dxz    Ryd( 3d)     0.00042       2.09626
    96    C    7  dyz    Ryd( 3d)     0.00058       2.28311
    97    C    7  dx2y2  Ryd( 3d)     0.00072       2.25808
    98    C    7  dz2    Ryd( 3d)     0.00079       2.39977

    99    C    8  S      Cor( 1S)     1.99913     -10.05648
   100    C    8  S      Val( 2S)     1.00604      -0.19736
   101    C    8  S      Ryd( 3S)     0.00168       0.93670
   102    C    8  px     Val( 2p)     1.04205      -0.06084
   103    C    8  px     Ryd( 3p)     0.00323       0.71799
   104    C    8  py     Val( 2p)     1.15095      -0.06677
   105    C    8  py     Ryd( 3p)     0.00214       0.65044
   106    C    8  pz     Val( 2p)     1.20356      -0.06958
   107    C    8  pz     Ryd( 3p)     0.00288       0.76209
   108    C    8  dxy    Ryd( 3d)     0.00071       2.26420
   109    C    8  dxz    Ryd( 3d)     0.00042       2.09449
   110    C    8  dyz    Ryd( 3d)     0.00058       2.28180
   111    C    8  dx2y2  Ryd( 3d)     0.00071       2.25613
   112    C    8  dz2    Ryd( 3d)     0.00079       2.39805

   113    C    9  S      Cor( 1S)     1.99913     -10.05962
   114    C    9  S      Val( 2S)     1.00689      -0.20065
   115    C    9  S      Ryd( 3S)     0.00173       0.92352
   116    C    9  px     Val( 2p)     1.04471      -0.06554
   117    C    9  px     Ryd( 3p)     0.00321       0.70432
   118    C    9  py     Val( 2p)     1.15313      -0.06947
   119    C    9  py     Ryd( 3p)     0.00214       0.64172
   120    C    9  pz     Val( 2p)     1.20553      -0.07231
   121    C    9  pz     Ryd( 3p)     0.00285       0.75886
   122    C    9  dxy    Ryd( 3d)     0.00069       2.26029
   123    C    9  dxz    Ryd( 3d)     0.00042       2.08890
   124    C    9  dyz    Ryd( 3d)     0.00060       2.27973
   125    C    9  dx2y2  Ryd( 3d)     0.00072       2.24828
   126    C    9  dz2    Ryd( 3d)     0.00078       2.39407

   127    C   10  S      Cor( 1S)     1.99912     -10.05856
   128    C   10  S      Val( 2S)     1.02527      -0.21021
   129    C   10  S      Ryd( 3S)     0.00140       0.90163
   130    C   10  px     Val( 2p)     1.05385      -0.07091
   131    C   10  px     Ryd( 3p)     0.00363       0.63483
   132    C   10  py     Val( 2p)     1.16143      -0.07242
   133    C   10  py     Ryd( 3p)     0.00221       0.63034
   134    C   10  pz     Val( 2p)     1.20073      -0.07276
   135    C   10  pz     Ryd( 3p)     0.00275       0.73294
   136    C   10  dxy    Ryd( 3d)     0.00076       2.25398
   137    C   10  dxz    Ryd( 3d)     0.00041       2.08574
   138    C   10  dyz    Ryd( 3d)     0.00058       2.28107
   139    C   10  dx2y2  Ryd( 3d)     0.00059       2.23452
   140    C   10  dz2    Ryd( 3d)     0.00079       2.38869

   141    C   11  S      Cor( 1S)     1.99912     -10.11991
   142    C   11  S      Val( 2S)     0.98866      -0.20349
   143    C   11  S      Ryd( 3S)     0.00206       0.81686
   144    C   11  px     Val( 2p)     0.78354      -0.04650
   145    C   11  px     Ryd( 3p)     0.00628       0.58406
   146    C   11  py     Val( 2p)     1.06055      -0.06214
   147    C   11  py     Ryd( 3p)     0.00120       0.58640
   148    C   11  pz     Val( 2p)     1.17654      -0.07589
   149    C   11  pz     Ryd( 3p)     0.00191       0.65446
   150    C   11  dxy    Ryd( 3d)     0.00183       2.22834
   151    C   11  dxz    Ryd( 3d)     0.00114       2.06831
   152    C   11  dyz    Ryd( 3d)     0.00081       2.25403
   153    C   11  dx2y2  Ryd( 3d)     0.00183       2.20312
   154    C   11  dz2    Ryd( 3d)     0.00121       2.36945

   155    O   12  S      Cor( 1S)     1.99976     -18.94032
   156    O   12  S      Val( 2S)     1.67093      -0.84165
   157    O   12  S      Ryd( 3S)     0.00098       1.38622
   158    O   12  px     Val( 2p)     1.64069      -0.28814
   159    O   12  px     Ryd( 3p)     0.00151       1.09637
   160    O   12  py     Val( 2p)     1.84882      -0.27974
   161    O   12  py     Ryd( 3p)     0.00215       1.07681
   162    O   12  pz     Val( 2p)     1.56833      -0.26440
   163    O   12  pz     Ryd( 3p)     0.00218       1.21029
   164    O   12  dxy    Ryd( 3d)     0.00081       2.91010
   165    O   12  dxz    Ryd( 3d)     0.00086       2.88149
   166    O   12  dyz    Ryd( 3d)     0.00060       2.90859
   167    O   12  dx2y2  Ryd( 3d)     0.00076       2.87245
   168    O   12  dz2    Ryd( 3d)     0.00126       3.32303

   169    H   13  S      Val( 1S)     0.78262       0.07718
   170    H   13  S      Ryd( 2S)     0.00142       0.35412
   171    H   13  px     Ryd( 2p)     0.00018       1.79370
   172    H   13  py     Ryd( 2p)     0.00053       2.19023
   173    H   13  pz     Ryd( 2p)     0.00031       1.92611

   174    H   14  S      Val( 1S)     0.78996       0.07216
   175    H   14  S      Ryd( 2S)     0.00179       0.36691
   176    H   14  px     Ryd( 2p)     0.00014       1.73454
   177    H   14  py     Ryd( 2p)     0.00023       1.82446
   178    H   14  pz     Ryd( 2p)     0.00066       2.34866

   179    H   15  S      Val( 1S)     0.79038       0.07218
   180    H   15  S      Ryd( 2S)     0.00182       0.36756
   181    H   15  px     Ryd( 2p)     0.00040       2.04461
   182    H   15  py     Ryd( 2p)     0.00041       2.06735
   183    H   15  pz     Ryd( 2p)     0.00022       1.79750

   184    H   16  S      Val( 1S)     0.78781       0.08018
   185    H   16  S      Ryd( 2S)     0.00248       0.41450
   186    H   16  px     Ryd( 2p)     0.00039       2.06938
   187    H   16  py     Ryd( 2p)     0.00044       2.14433
   188    H   16  pz     Ryd( 2p)     0.00020       1.81241

   189    H   17  S      Val( 1S)     0.78859       0.07707
   190    H   17  S      Ryd( 2S)     0.00283       0.37713
   191    H   17  px     Ryd( 2p)     0.00015       1.83313
   192    H   17  py     Ryd( 2p)     0.00017       1.80084
   193    H   17  pz     Ryd( 2p)     0.00068       2.35803

   194    H   18  S      Val( 1S)     0.78219       0.08018
   195    H   18  S      Ryd( 2S)     0.00260       0.37749
   196    H   18  px     Ryd( 2p)     0.00039       2.10699
   197    H   18  py     Ryd( 2p)     0.00042       2.11228
   198    H   18  pz     Ryd( 2p)     0.00020       1.83894

   199    H   19  S      Val( 1S)     0.78887       0.07558
   200    H   19  S      Ryd( 2S)     0.00292       0.38940
   201    H   19  px     Ryd( 2p)     0.00015       1.85948
   202    H   19  py     Ryd( 2p)     0.00018       1.83938
   203    H   19  pz     Ryd( 2p)     0.00068       2.36062

   204    H   20  S      Val( 1S)     0.78848       0.07540
   205    H   20  S      Ryd( 2S)     0.00286       0.39152
   206    H   20  px     Ryd( 2p)     0.00013       1.84771
   207    H   20  py     Ryd( 2p)     0.00021       1.86426
   208    H   20  pz     Ryd( 2p)     0.00068       2.36311

   209    H   21  S      Val( 1S)     0.78168       0.08018
   210    H   21  S      Ryd( 2S)     0.00255       0.38089
   211    H   21  px     Ryd( 2p)     0.00013       1.86445
   212    H   21  py     Ryd( 2p)     0.00059       2.25229
   213    H   21  pz     Ryd( 2p)     0.00030       1.95332

   214    H   22  S      Val( 1S)     0.78827       0.07486
   215    H   22  S      Ryd( 2S)     0.00290       0.39346
   216    H   22  px     Ryd( 2p)     0.00013       1.86654
   217    H   22  py     Ryd( 2p)     0.00021       1.85563
   218    H   22  pz     Ryd( 2p)     0.00067       2.35570

   219    H   23  S      Val( 1S)     0.78781       0.07755
   220    H   23  S      Ryd( 2S)     0.00256       0.43623
   221    H   23  px     Ryd( 2p)     0.00015       1.88629
   222    H   23  py     Ryd( 2p)     0.00056       2.25450
   223    H   23  pz     Ryd( 2p)     0.00031       1.96836

   224    H   24  S      Val( 1S)     0.78790       0.07515
   225    H   24  S      Ryd( 2S)     0.00287       0.39275
   226    H   24  px     Ryd( 2p)     0.00014       1.88728
   227    H   24  py     Ryd( 2p)     0.00057       2.24050
   228    H   24  pz     Ryd( 2p)     0.00031       1.96551

   229    H   25  S      Val( 1S)     0.78796       0.07470
   230    H   25  S      Ryd( 2S)     0.00286       0.39151
   231    H   25  px     Ryd( 2p)     0.00013       1.87877
   232    H   25  py     Ryd( 2p)     0.00022       1.85693
   233    H   25  pz     Ryd( 2p)     0.00067       2.35436

   234    H   26  S      Val( 1S)     0.78821       0.07381
   235    H   26  S      Ryd( 2S)     0.00283       0.39492
   236    H   26  px     Ryd( 2p)     0.00014       1.88220
   237    H   26  py     Ryd( 2p)     0.00057       2.23993
   238    H   26  pz     Ryd( 2p)     0.00031       1.96558

   239    H   27  S      Val( 1S)     0.78753       0.07437
   240    H   27  S      Ryd( 2S)     0.00284       0.39168
   241    H   27  px     Ryd( 2p)     0.00013       1.87459
   242    H   27  py     Ryd( 2p)     0.00021       1.85621
   243    H   27  pz     Ryd( 2p)     0.00067       2.35446

   244    H   28  S      Val( 1S)     0.78809       0.07265
   245    H   28  S      Ryd( 2S)     0.00283       0.38939
   246    H   28  px     Ryd( 2p)     0.00013       1.87422
   247    H   28  py     Ryd( 2p)     0.00022       1.85473
   248    H   28  pz     Ryd( 2p)     0.00067       2.35252

   249    H   29  S      Val( 1S)     0.78641       0.07434
   250    H   29  S      Ryd( 2S)     0.00284       0.38978
   251    H   29  px     Ryd( 2p)     0.00014       1.88056
   252    H   29  py     Ryd( 2p)     0.00057       2.23781
   253    H   29  pz     Ryd( 2p)     0.00031       1.96347

   254    H   30  S      Val( 1S)     0.78735       0.07077
   255    H   30  S      Ryd( 2S)     0.00306       0.38593
   256    H   30  px     Ryd( 2p)     0.00014       1.87066
   257    H   30  py     Ryd( 2p)     0.00057       2.23283
   258    H   30  pz     Ryd( 2p)     0.00032       1.95941

   259    H   31  S      Val( 1S)     0.78549       0.07236
   260    H   31  S      Ryd( 2S)     0.00291       0.38624
   261    H   31  px     Ryd( 2p)     0.00013       1.86613
   262    H   31  py     Ryd( 2p)     0.00022       1.84790
   263    H   31  pz     Ryd( 2p)     0.00067       2.34982

   264    H   32  S      Val( 1S)     0.79537       0.06032
   265    H   32  S      Ryd( 2S)     0.00383       0.37658
   266    H   32  px     Ryd( 2p)     0.00017       1.83619
   267    H   32  py     Ryd( 2p)     0.00023       1.83909
   268    H   32  pz     Ryd( 2p)     0.00067       2.34031

   269    H   33  S      Val( 1S)     0.77868       0.07848
   270    H   33  S      Ryd( 2S)     0.00430       0.37384
   271    H   33  px     Ryd( 2p)     0.00014       1.85437
   272    H   33  py     Ryd( 2p)     0.00056       2.22717
   273    H   33  pz     Ryd( 2p)     0.00030       1.95588

   274    H   34  S      Val( 1S)     0.80550       0.06820
   275    H   34  S      Ryd( 2S)     0.00231       0.35615
   276    H   34  px     Ryd( 2p)     0.00010       1.78962
   277    H   34  py     Ryd( 2p)     0.00022       1.84121
   278    H   34  pz     Ryd( 2p)     0.00075       2.34179

   279    H   35  S      Val( 1S)     0.82985       0.05333
   280    H   35  S      Ryd( 2S)     0.00286       0.36258
   281    H   35  px     Ryd( 2p)     0.00015       1.80687
   282    H   35  py     Ryd( 2p)     0.00063       2.21065
   283    H   35  pz     Ryd( 2p)     0.00033       1.93424

   284    H   36  S      Val( 1S)     0.54783       0.10283
   285    H   36  S      Ryd( 2S)     0.00175       0.42031
   286    H   36  px     Ryd( 2p)     0.00125       1.74308
   287    H   36  py     Ryd( 2p)     0.00166       1.72125
   288    H   36  pz     Ryd( 2p)     0.00201       2.40201


 Summary of Natural Population Analysis:                  
                                                          
                                       Natural Population 
                Natural  -----------------------------------------------
    Atom  No    Charge         Core      Valence    Rydberg      Total
 -----------------------------------------------------------------------
      C    1   -0.62053      1.99925     4.61318    0.00810     6.62053
      C    2   -0.42337      1.99914     4.41324    0.01099     6.42337
      C    3   -0.42136      1.99912     4.40878    0.01346     6.42136
      C    4   -0.41814      1.99912     4.40557    0.01345     6.41814
      C    5   -0.42132      1.99913     4.40910    0.01309     6.42132
      C    6   -0.41546      1.99913     4.40316    0.01317     6.41546
      C    7   -0.41638      1.99913     4.40409    0.01316     6.41638
      C    8   -0.41488      1.99913     4.40261    0.01314     6.41488
      C    9   -0.42252      1.99913     4.41025    0.01314     6.42252
      C   10   -0.45352      1.99912     4.44129    0.01312     6.45352
      C   11   -0.02668      1.99912     4.00929    0.01828     6.02668
      O   12   -0.73963      1.99976     6.72876    0.01110     8.73963
      H   13    0.21495      0.00000     0.78262    0.00244     0.78505
      H   14    0.20721      0.00000     0.78996    0.00283     0.79279
      H   15    0.20677      0.00000     0.79038    0.00285     0.79323
      H   16    0.20869      0.00000     0.78781    0.00350     0.79131
      H   17    0.20757      0.00000     0.78859    0.00384     0.79243
      H   18    0.21420      0.00000     0.78219    0.00361     0.78580
      H   19    0.20720      0.00000     0.78887    0.00393     0.79280
      H   20    0.20764      0.00000     0.78848    0.00388     0.79236
      H   21    0.21475      0.00000     0.78168    0.00357     0.78525
      H   22    0.20781      0.00000     0.78827    0.00391     0.79219
      H   23    0.20861      0.00000     0.78781    0.00358     0.79139
      H   24    0.20820      0.00000     0.78790    0.00390     0.79180
      H   25    0.20816      0.00000     0.78796    0.00388     0.79184
      H   26    0.20794      0.00000     0.78821    0.00385     0.79206
      H   27    0.20861      0.00000     0.78753    0.00386     0.79139
      H   28    0.20806      0.00000     0.78809    0.00385     0.79194
      H   29    0.20973      0.00000     0.78641    0.00386     0.79027
      H   30    0.20856      0.00000     0.78735    0.00408     0.79144
      H   31    0.21058      0.00000     0.78549    0.00393     0.78942
      H   32    0.19974      0.00000     0.79537    0.00489     0.80026
      H   33    0.21601      0.00000     0.77868    0.00531     0.78399
      H   34    0.19112      0.00000     0.80550    0.00337     0.80888
      H   35    0.16619      0.00000     0.82985    0.00396     0.83381
      H   36    0.44550      0.00000     0.54783    0.00667     0.55450
 =======================================================================
   * Total *   -0.00000     23.99027    73.76215    0.24758    98.00000

                                 Natural Population      
 --------------------------------------------------------
   Core                      23.99027 ( 99.9595% of  24)
   Valence                   73.76215 ( 99.6786% of  74)
   Natural Minimal Basis     97.75242 ( 99.7474% of  98)
   Natural Rydberg Basis      0.24758 (  0.2526% of  98)
 --------------------------------------------------------

    Atom  No          Natural Electron Configuration
 ----------------------------------------------------------------------------
      C    1      [core]2S( 1.09)2p( 3.53)3p( 0.01)
      C    2      [core]2S( 1.01)2p( 3.40)3p( 0.01)
      C    3      [core]2S( 1.01)2p( 3.40)3p( 0.01)
      C    4      [core]2S( 1.01)2p( 3.40)3p( 0.01)
      C    5      [core]2S( 1.01)2p( 3.40)3p( 0.01)
      C    6      [core]2S( 1.01)2p( 3.40)3p( 0.01)
      C    7      [core]2S( 1.01)2p( 3.40)3p( 0.01)
      C    8      [core]2S( 1.01)2p( 3.40)3p( 0.01)
      C    9      [core]2S( 1.01)2p( 3.40)3p( 0.01)
      C   10      [core]2S( 1.03)2p( 3.42)3p( 0.01)
      C   11      [core]2S( 0.99)2p( 3.02)3p( 0.01)3d( 0.01)
      O   12      [core]2S( 1.67)2p( 5.06)3p( 0.01)
      H   13            1S( 0.78)
      H   14            1S( 0.79)
      H   15            1S( 0.79)
      H   16            1S( 0.79)
      H   17            1S( 0.79)
      H   18            1S( 0.78)
      H   19            1S( 0.79)
      H   20            1S( 0.79)
      H   21            1S( 0.78)
      H   22            1S( 0.79)
      H   23            1S( 0.79)
      H   24            1S( 0.79)
      H   25            1S( 0.79)
      H   26            1S( 0.79)
      H   27            1S( 0.79)
      H   28            1S( 0.79)
      H   29            1S( 0.79)
      H   30            1S( 0.79)
      H   31            1S( 0.79)
      H   32            1S( 0.80)
      H   33            1S( 0.78)
      H   34            1S( 0.81)
      H   35            1S( 0.83)
      H   36            1S( 0.55)


 NATURAL BOND ORBITAL ANALYSIS:

                       Occupancies       Lewis Structure    Low   High
           Occ.    -------------------  -----------------   occ   occ
  Cycle   Thresh.   Lewis   Non-Lewis     CR  BD  3C  LP    (L)   (NL)   Dev
 =============================================================================
   1(1)    1.90    97.24818   0.75182     12  35   0   2     0      0    0.03
 -----------------------------------------------------------------------------

 Structure accepted: No low occupancy Lewis orbitals

 --------------------------------------------------------
   Core                     23.99026 ( 99.959% of  24)
   Valence Lewis            73.25792 ( 98.997% of  74)
  ==================       ============================
   Total Lewis              97.24818 ( 99.233% of  98)
  -----------------------------------------------------
   Valence non-Lewis         0.56214 (  0.574% of  98)
   Rydberg non-Lewis         0.18968 (  0.194% of  98)
  ==================       ============================
   Total non-Lewis           0.75182 (  0.767% of  98)
 --------------------------------------------------------


       (Occupancy)   Bond orbital/ Coefficients/ Hybrids
 ---------------------------------------------------------------------------------
     1. (1.98763) BD ( 1) C   1 - C   2  
                ( 49.63%)   0.7045* C   1 s( 30.17%)p 2.31( 69.79%)d 0.00(  0.04%)
                                            0.0004  0.5492  0.0046  0.7671  0.0034
                                            0.2548 -0.0096 -0.2106 -0.0098  0.0100
                                           -0.0077 -0.0026  0.0130 -0.0082
                ( 50.37%)   0.7097* C   2 s( 27.96%)p 2.57( 71.99%)d 0.00(  0.04%)
                                            0.0002  0.5286  0.0163 -0.7794 -0.0033
                                           -0.2622 -0.0135  0.2086 -0.0090  0.0097
                                           -0.0088 -0.0029  0.0138 -0.0083
     2. (1.98880) BD ( 1) C   1 - H  13  
                ( 60.79%)   0.7797* C   1 s( 23.46%)p 3.26( 76.50%)d 0.00(  0.04%)
                                           -0.0000 -0.4843 -0.0030  0.2289  0.0087
                                            0.7191 -0.0048  0.4419 -0.0084 -0.0072
                                           -0.0050 -0.0146  0.0113  0.0021
                ( 39.21%)   0.6262* H  13 s( 99.92%)p 0.00(  0.08%)
                                           -0.9996  0.0008 -0.0081 -0.0231 -0.0138
     3. (1.98896) BD ( 1) C   1 - H  14  
                ( 60.53%)   0.7780* C   1 s( 23.16%)p 3.32( 76.80%)d 0.00(  0.04%)
                                            0.0000  0.4812 -0.0034 -0.0479 -0.0144
                                           -0.1861 -0.0070  0.8549 -0.0025  0.0002
                                           -0.0017 -0.0070 -0.0012  0.0194
                ( 39.47%)   0.6283* H  14 s( 99.92%)p 0.00(  0.08%)
                                            0.9996 -0.0020  0.0027  0.0066 -0.0270
     4. (1.98915) BD ( 1) C   1 - H  15  
                ( 60.51%)   0.7779* C   1 s( 23.18%)p 3.31( 76.77%)d 0.00(  0.04%)
                                           -0.0000 -0.4815  0.0032  0.5967  0.0116
                                           -0.6185  0.0111  0.1700 -0.0023  0.0175
                                           -0.0048  0.0045  0.0011  0.0090
                ( 39.49%)   0.6284* H  15 s( 99.92%)p 0.00(  0.08%)
                                           -0.9996  0.0021 -0.0200  0.0188 -0.0053
     5. (1.98129) BD ( 1) C   2 - C   3  
                ( 50.00%)   0.7071* C   2 s( 28.39%)p 2.52( 71.57%)d 0.00(  0.04%)
                                            0.0003  0.5328  0.0026  0.2400 -0.0030
                                            0.6942  0.0000  0.4197  0.0007  0.0080
                                            0.0049  0.0148 -0.0106 -0.0025
                ( 50.00%)   0.7071* C   3 s( 28.32%)p 2.53( 71.63%)d 0.00(  0.04%)
                                            0.0003  0.5322  0.0052 -0.2285 -0.0069
                                           -0.6988 -0.0018 -0.4193 -0.0020  0.0079
                                            0.0050  0.0146 -0.0110 -0.0028
     6. (1.97706) BD ( 1) C   2 - H  16  
                ( 60.65%)   0.7788* C   2 s( 21.96%)p 3.55( 77.99%)d 0.00(  0.05%)
                                           -0.0001  0.4685 -0.0081  0.5772 -0.0056
                                           -0.6508 -0.0017  0.1518 -0.0129 -0.0179
                                            0.0042 -0.0050 -0.0022 -0.0094
                ( 39.35%)   0.6273* H  16 s( 99.92%)p 0.00(  0.08%)
                                            0.9996 -0.0034 -0.0184  0.0208 -0.0038
     7. (1.97747) BD ( 1) C   2 - H  17  
                ( 60.63%)   0.7787* C   2 s( 21.69%)p 3.61( 78.26%)d 0.00(  0.05%)
                                            0.0001 -0.4657  0.0082 -0.0296 -0.0028
                                           -0.1585  0.0131  0.8697 -0.0022  0.0001
                                            0.0012  0.0068  0.0005 -0.0202
                ( 39.37%)   0.6275* H  17 s( 99.92%)p 0.00(  0.08%)
                                           -0.9996  0.0042  0.0016  0.0041 -0.0280
     8. (1.98066) BD ( 1) C   3 - C   4  
                ( 49.95%)   0.7068* C   3 s( 28.58%)p 2.50( 71.37%)d 0.00(  0.04%)
                                            0.0003  0.5346  0.0085  0.7587 -0.0078
                                            0.2943  0.0219 -0.2256  0.0051  0.0107
                                           -0.0088 -0.0034  0.0126 -0.0080
                ( 50.05%)   0.7074* C   4 s( 28.59%)p 2.50( 71.37%)d 0.00(  0.04%)
                                            0.0003  0.5346  0.0089 -0.7527 -0.0074
                                           -0.3118  0.0225  0.2221  0.0032  0.0122
                                           -0.0083 -0.0035  0.0113 -0.0081
     9. (1.97775) BD ( 1) C   3 - H  18  
                ( 60.88%)   0.7802* C   3 s( 21.59%)p 3.63( 78.37%)d 0.00(  0.05%)
                                           -0.0001  0.4646 -0.0031 -0.6091  0.0071
                                            0.6293 -0.0010 -0.1278  0.0144 -0.0183
                                            0.0039 -0.0040 -0.0006 -0.0094
                ( 39.12%)   0.6255* H  18 s( 99.92%)p 0.00(  0.08%)
                                            0.9996 -0.0034  0.0194 -0.0206  0.0028
    10. (1.97759) BD ( 1) C   3 - H  19  
                ( 60.64%)   0.7787* C   3 s( 21.48%)p 3.65( 78.47%)d 0.00(  0.05%)
                                           -0.0002  0.4634 -0.0078 -0.0029 -0.0096
                                           -0.1681  0.0138  0.8696  0.0004 -0.0005
                                           -0.0001 -0.0072 -0.0007  0.0202
                ( 39.36%)   0.6274* H  19 s( 99.92%)p 0.00(  0.08%)
                                            0.9996 -0.0045  0.0010  0.0042 -0.0280
    11. (1.98047) BD ( 1) C   4 - C   5  
                ( 49.79%)   0.7056* C   4 s( 28.35%)p 2.53( 71.60%)d 0.00(  0.04%)
                                            0.0003  0.5325  0.0049  0.6453  0.0047
                                           -0.5171  0.0009  0.1796  0.0027 -0.0167
                                            0.0059 -0.0045  0.0036 -0.0089
                ( 50.21%)   0.7086* C   5 s( 28.39%)p 2.52( 71.57%)d 0.00(  0.04%)
                                            0.0003  0.5328  0.0084 -0.6535  0.0037
                                            0.5054 -0.0001 -0.1820  0.0006 -0.0166
                                            0.0061 -0.0047  0.0039 -0.0088
    12. (1.97747) BD ( 1) C   4 - H  20  
                ( 60.65%)   0.7788* C   4 s( 21.46%)p 3.66( 78.50%)d 0.00(  0.05%)
                                            0.0002 -0.4631  0.0080 -0.0003  0.0011
                                           -0.1754 -0.0159  0.8683 -0.0052 -0.0003
                                            0.0002  0.0069  0.0013 -0.0203
                ( 39.35%)   0.6273* H  20 s( 99.92%)p 0.00(  0.08%)
                                           -0.9996  0.0045 -0.0002  0.0070 -0.0274
    13. (1.97762) BD ( 1) C   4 - H  21  
                ( 60.90%)   0.7804* C   4 s( 21.57%)p 3.63( 78.38%)d 0.00(  0.05%)
                                           -0.0001  0.4644 -0.0035  0.1272 -0.0072
                                            0.7770  0.0003  0.4045 -0.0144  0.0049
                                            0.0026  0.0148 -0.0141 -0.0033
                ( 39.10%)   0.6253* H  21 s( 99.92%)p 0.00(  0.08%)
                                            0.9996 -0.0033 -0.0034 -0.0255 -0.0120
    14. (1.97959) BD ( 1) C   5 - C   6  
                ( 49.99%)   0.7070* C   5 s( 28.46%)p 2.51( 71.50%)d 0.00(  0.04%)
                                            0.0003  0.5333  0.0100  0.7504 -0.0023
                                            0.3390 -0.0000 -0.1923  0.0003  0.0130
                                           -0.0074 -0.0034  0.0109 -0.0086
                ( 50.01%)   0.7072* C   6 s( 28.55%)p 2.50( 71.41%)d 0.00(  0.04%)
                                            0.0003  0.5342  0.0093 -0.7503  0.0024
                                           -0.3371  0.0009  0.1937 -0.0001  0.0130
                                           -0.0073 -0.0034  0.0109 -0.0086
    15. (1.97735) BD ( 1) C   5 - H  22  
                ( 60.67%)   0.7789* C   5 s( 21.46%)p 3.66( 78.50%)d 0.00(  0.05%)
                                           -0.0002  0.4632 -0.0077 -0.0176 -0.0011
                                           -0.1997 -0.0100  0.8629 -0.0036  0.0002
                                           -0.0006 -0.0080 -0.0012  0.0197
                ( 39.33%)   0.6272* H  22 s( 99.92%)p 0.00(  0.08%)
                                            0.9996 -0.0045  0.0007  0.0072 -0.0273
    16. (1.97697) BD ( 1) C   5 - H  23  
                ( 60.67%)   0.7789* C   5 s( 21.72%)p 3.60( 78.24%)d 0.00(  0.05%)
                                            0.0001 -0.4660  0.0076  0.0943 -0.0002
                                            0.7674  0.0042  0.4295 -0.0102 -0.0031
                                           -0.0019 -0.0155  0.0139  0.0029
                ( 39.33%)   0.6271* H  23 s( 99.92%)p 0.00(  0.08%)
                                           -0.9996  0.0037 -0.0031 -0.0245 -0.0129
    17. (1.97991) BD ( 1) C   6 - C   7  
                ( 49.94%)   0.7067* C   6 s( 28.50%)p 2.51( 71.46%)d 0.00(  0.04%)
                                            0.0003  0.5337  0.0096  0.6532 -0.0020
                                           -0.5065  0.0010  0.1769 -0.0003 -0.0167
                                            0.0058 -0.0046  0.0039 -0.0089
                ( 50.06%)   0.7075* C   7 s( 28.56%)p 2.50( 71.40%)d 0.00(  0.04%)
                                            0.0003  0.5344  0.0093 -0.6527  0.0023
                                            0.5065 -0.0012 -0.1771  0.0004 -0.0166
                                            0.0059 -0.0046  0.0038 -0.0088
    18. (1.97736) BD ( 1) C   6 - H  24  
                ( 60.69%)   0.7790* C   6 s( 21.51%)p 3.65( 78.45%)d 0.00(  0.05%)
                                           -0.0001  0.4637 -0.0079  0.0978  0.0002
                                            0.7658  0.0036  0.4339 -0.0106  0.0037
                                            0.0020  0.0156 -0.0138 -0.0027
                ( 39.31%)   0.6270* H  24 s( 99.92%)p 0.00(  0.08%)
                                            0.9996 -0.0045 -0.0030 -0.0249 -0.0132
    19. (1.97723) BD ( 1) C   6 - H  25  
                ( 60.68%)   0.7790* C   6 s( 21.47%)p 3.66( 78.48%)d 0.00(  0.05%)
                                            0.0001 -0.4633  0.0081 -0.0147 -0.0012
                                           -0.2059 -0.0104  0.8615 -0.0044 -0.0002
                                            0.0006  0.0082  0.0013 -0.0198
                ( 39.32%)   0.6271* H  25 s( 99.92%)p 0.00(  0.08%)
                                           -0.9996  0.0044  0.0005  0.0074 -0.0273
    20. (1.97996) BD ( 1) C   7 - C   8  
                ( 49.94%)   0.7066* C   7 s( 28.48%)p 2.51( 71.48%)d 0.00(  0.04%)
                                            0.0003  0.5336  0.0096  0.7508 -0.0022
                                            0.3371 -0.0004 -0.1935  0.0003  0.0130
                                           -0.0074 -0.0033  0.0110 -0.0086
                ( 50.06%)   0.7076* C   8 s( 28.58%)p 2.50( 71.38%)d 0.00(  0.04%)
                                            0.0003  0.5345  0.0091 -0.7500  0.0025
                                           -0.3374  0.0008  0.1933 -0.0005  0.0130
                                           -0.0073 -0.0034  0.0108 -0.0086
    21. (1.97730) BD ( 1) C   7 - H  26  
                ( 60.67%)   0.7789* C   7 s( 21.48%)p 3.65( 78.47%)d 0.00(  0.05%)
                                            0.0001 -0.4634  0.0081  0.0972  0.0006
                                            0.7657  0.0038  0.4345 -0.0106 -0.0035
                                           -0.0019 -0.0156  0.0139  0.0027
                ( 39.33%)   0.6272* H  26 s( 99.92%)p 0.00(  0.08%)
                                           -0.9996  0.0044 -0.0033 -0.0248 -0.0131
    22. (1.97722) BD ( 1) C   7 - H  27  
                ( 60.70%)   0.7791* C   7 s( 21.50%)p 3.65( 78.46%)d 0.00(  0.05%)
                                           -0.0001  0.4636 -0.0081 -0.0146 -0.0016
                                           -0.2064 -0.0102  0.8612 -0.0044  0.0002
                                           -0.0005 -0.0083 -0.0013  0.0197
                ( 39.30%)   0.6269* H  27 s( 99.92%)p 0.00(  0.08%)
                                            0.9996 -0.0044  0.0007  0.0073 -0.0273
    23. (1.97975) BD ( 1) C   8 - C   9  
                ( 49.79%)   0.7057* C   8 s( 28.40%)p 2.52( 71.56%)d 0.00(  0.04%)
                                            0.0003  0.5328  0.0101  0.6534 -0.0015
                                           -0.5074  0.0009  0.1766 -0.0002 -0.0168
                                            0.0059 -0.0046  0.0039 -0.0089
                ( 50.21%)   0.7086* C   9 s( 28.69%)p 2.48( 71.27%)d 0.00(  0.04%)
                                            0.0003  0.5355  0.0091 -0.6504  0.0031
                                            0.5080 -0.0012 -0.1777  0.0002 -0.0164
                                            0.0058 -0.0047  0.0035 -0.0087
    24. (1.97735) BD ( 1) C   8 - H  28  
                ( 60.67%)   0.7789* C   8 s( 21.50%)p 3.65( 78.45%)d 0.00(  0.05%)
                                            0.0001 -0.4636  0.0082 -0.0153 -0.0009
                                           -0.2064 -0.0105  0.8611 -0.0046 -0.0002
                                            0.0007  0.0082  0.0013 -0.0198
                ( 39.33%)   0.6271* H  28 s( 99.92%)p 0.00(  0.08%)
                                           -0.9996  0.0044  0.0004  0.0074 -0.0273
    25. (1.97729) BD ( 1) C   8 - H  29  
                ( 60.75%)   0.7794* C   8 s( 21.54%)p 3.64( 78.41%)d 0.00(  0.05%)
                                           -0.0001  0.4641 -0.0081  0.0984  0.0001
                                            0.7650  0.0037  0.4349 -0.0107  0.0037
                                            0.0021  0.0156 -0.0138 -0.0026
                ( 39.25%)   0.6265* H  29 s( 99.92%)p 0.00(  0.08%)
                                            0.9996 -0.0044 -0.0031 -0.0249 -0.0132
    26. (1.97841) BD ( 1) C   9 - C  10  
                ( 49.95%)   0.7067* C   9 s( 28.27%)p 2.54( 71.69%)d 0.00(  0.04%)
                                            0.0003  0.5316  0.0093  0.7529 -0.0023
                                            0.3368  0.0000 -0.1912  0.0009  0.0129
                                           -0.0074 -0.0033  0.0114 -0.0089
                ( 50.05%)   0.7075* C  10 s( 28.80%)p 2.47( 71.16%)d 0.00(  0.04%)
                                            0.0003  0.5367  0.0060 -0.7503  0.0007
                                           -0.3358 -0.0013  0.1893  0.0010  0.0133
                                           -0.0067 -0.0038  0.0098 -0.0086
    27. (1.97751) BD ( 1) C   9 - H  30  
                ( 60.72%)   0.7792* C   9 s( 21.53%)p 3.64( 78.42%)d 0.00(  0.05%)
                                            0.0001 -0.4640  0.0079  0.0962  0.0007
                                            0.7644  0.0042  0.4364 -0.0106 -0.0033
                                           -0.0018 -0.0157  0.0137  0.0026
                ( 39.28%)   0.6267* H  30 s( 99.92%)p 0.00(  0.08%)
                                           -0.9996  0.0046 -0.0036 -0.0249 -0.0132
    28. (1.97703) BD ( 1) C   9 - H  31  
                ( 60.80%)   0.7797* C   9 s( 21.53%)p 3.64( 78.42%)d 0.00(  0.05%)
                                           -0.0001  0.4640 -0.0079 -0.0157 -0.0015
                                           -0.2078 -0.0102  0.8606 -0.0043  0.0002
                                           -0.0004 -0.0083 -0.0012  0.0196
                ( 39.20%)   0.6261* H  31 s( 99.92%)p 0.00(  0.08%)
                                            0.9996 -0.0045  0.0009  0.0073 -0.0274
    29. (1.98662) BD ( 1) C  10 - C  11  
                ( 51.37%)   0.7167* C  10 s( 27.86%)p 2.59( 72.10%)d 0.00(  0.05%)
                                            0.0003  0.5276  0.0136  0.6515  0.0151
                                           -0.5173  0.0096  0.1691 -0.0047 -0.0175
                                            0.0050 -0.0043  0.0039 -0.0093
                ( 48.63%)   0.6973* C  11 s( 30.98%)p 2.23( 68.97%)d 0.00(  0.05%)
                                            0.0004  0.5566 -0.0010 -0.6208  0.0062
                                            0.5213 -0.0004 -0.1806  0.0014 -0.0183
                                            0.0062 -0.0052  0.0034 -0.0080
    30. (1.97624) BD ( 1) C  10 - H  32  
                ( 60.30%)   0.7765* C  10 s( 21.38%)p 3.68( 78.58%)d 0.00(  0.05%)
                                            0.0001 -0.4623  0.0086 -0.0181 -0.0010
                                           -0.2128 -0.0105  0.8602 -0.0080 -0.0002
                                            0.0013  0.0077  0.0007 -0.0200
                ( 39.70%)   0.6301* H  32 s( 99.92%)p 0.00(  0.08%)
                                           -0.9996  0.0049 -0.0001  0.0082 -0.0270
    31. (1.97624) BD ( 1) C  10 - H  33  
                ( 61.13%)   0.7818* C  10 s( 21.97%)p 3.55( 77.99%)d 0.00(  0.04%)
                                           -0.0001  0.4687 -0.0076  0.1074  0.0046
                                            0.7573  0.0008  0.4413 -0.0125  0.0043
                                            0.0024  0.0155 -0.0127 -0.0023
                ( 38.87%)   0.6235* H  33 s( 99.92%)p 0.00(  0.08%)
                                            0.9996 -0.0055 -0.0050 -0.0248 -0.0135
    32. (1.99504) BD ( 1) C  11 - O  12  
                ( 32.40%)   0.5692* C  11 s( 21.35%)p 3.67( 78.36%)d 0.01(  0.29%)
                                            0.0001  0.4604  0.0403  0.7792  0.0463
                                            0.3693  0.0045 -0.1945  0.0066  0.0350
                                           -0.0187 -0.0094  0.0271 -0.0219
                ( 67.60%)   0.8222* O  12 s( 33.08%)p 2.02( 66.85%)d 0.00(  0.07%)
                                           -0.0001  0.5751  0.0034 -0.7235  0.0027
                                           -0.3571 -0.0040  0.1320  0.0092  0.0168
                                            0.0041  0.0006  0.0169 -0.0104
    33. (1.97865) BD ( 1) C  11 - H  34  
                ( 59.92%)   0.7741* C  11 s( 23.65%)p 3.23( 76.30%)d 0.00(  0.05%)
                                           -0.0002  0.4863 -0.0046  0.0200  0.0187
                                           -0.2011 -0.0031  0.8495 -0.0136 -0.0015
                                            0.0007 -0.0076 -0.0026  0.0215
                ( 40.08%)   0.6331* H  34 s( 99.92%)p 0.00(  0.08%)
                                            0.9996 -0.0047 -0.0008  0.0078 -0.0280
    34. (1.98750) BD ( 1) C  11 - H  35  
                ( 59.15%)   0.7691* C  11 s( 24.02%)p 3.16( 75.93%)d 0.00(  0.05%)
                                            0.0000 -0.4898  0.0155  0.0511 -0.0135
                                            0.7413  0.0001  0.4547 -0.0151 -0.0030
                                           -0.0030 -0.0167  0.0154  0.0006
                ( 40.85%)   0.6391* H  35 s( 99.92%)p 0.00(  0.08%)
                                           -0.9996  0.0066 -0.0021 -0.0256 -0.0130
    35. (1.98934) BD ( 1) O  12 - H  36  
                ( 72.68%)   0.8526* O  12 s( 19.83%)p 4.04( 80.08%)d 0.00(  0.09%)
                                           -0.0002 -0.4450 -0.0181 -0.0808 -0.0216
                                           -0.2342 -0.0167  0.8589  0.0310  0.0019
                                           -0.0103  0.0065 -0.0003 -0.0264
                ( 27.32%)   0.5226* H  36 s( 99.63%)p 0.00(  0.37%)
                                           -0.9981  0.0047  0.0088  0.0172 -0.0581
    36. (1.99925) CR ( 1) C   1           s(100.00%)p 0.00(  0.00%)
                                            1.0000 -0.0002 -0.0000 -0.0003 -0.0000
                                           -0.0001  0.0000  0.0001  0.0000 -0.0000
                                            0.0000  0.0000 -0.0000  0.0000
    37. (1.99914) CR ( 1) C   2           s(100.00%)p 0.00(  0.00%)
                                            1.0000 -0.0002 -0.0000  0.0002  0.0000
                                           -0.0002  0.0000 -0.0003  0.0000 -0.0000
                                            0.0000 -0.0000 -0.0000  0.0000
    38. (1.99912) CR ( 1) C   3           s(100.00%)p 0.00(  0.00%)
                                            1.0000 -0.0002 -0.0000 -0.0002  0.0000
                                            0.0002 -0.0000  0.0003  0.0000 -0.0000
                                            0.0000 -0.0000 -0.0000  0.0000
    39. (1.99912) CR ( 1) C   4           s(100.00%)p 0.00(  0.00%)
                                            1.0000 -0.0002 -0.0000  0.0001 -0.0000
                                            0.0004 -0.0000 -0.0002 -0.0000  0.0000
                                            0.0000  0.0000 -0.0000  0.0000
    40. (1.99913) CR ( 1) C   5           s(100.00%)p 0.00(  0.00%)
                                            1.0000 -0.0002 -0.0000 -0.0001 -0.0000
                                           -0.0004 -0.0000  0.0002  0.0000  0.0000
                                            0.0000  0.0000 -0.0000  0.0000
    41. (1.99913) CR ( 1) C   6           s(100.00%)p 0.00(  0.00%)
                                            1.0000 -0.0002 -0.0000  0.0000  0.0000
                                            0.0004  0.0000 -0.0002 -0.0000  0.0000
                                            0.0000  0.0000 -0.0000  0.0000
    42. (1.99913) CR ( 1) C   7           s(100.00%)p 0.00(  0.00%)
                                            1.0000 -0.0002 -0.0000 -0.0000 -0.0000
                                           -0.0004 -0.0000  0.0002  0.0000  0.0000
                                            0.0000  0.0000 -0.0000  0.0000
    43. (1.99913) CR ( 1) C   8           s(100.00%)p 0.00(  0.00%)
                                            1.0000 -0.0002 -0.0000  0.0000 -0.0000
                                            0.0004  0.0000 -0.0002 -0.0000  0.0000
                                            0.0000  0.0000 -0.0000  0.0000
    44. (1.99912) CR ( 1) C   9           s(100.00%)p 0.00(  0.00%)
                                            1.0000 -0.0002 -0.0000 -0.0001 -0.0000
                                           -0.0004 -0.0000  0.0002  0.0000  0.0000
                                            0.0000  0.0000 -0.0000  0.0000
    45. (1.99912) CR ( 1) C  10           s(100.00%)p 0.00(  0.00%)
                                            1.0000 -0.0002 -0.0000  0.0000 -0.0000
                                            0.0004 -0.0000 -0.0002  0.0000  0.0000
                                            0.0000  0.0000 -0.0000  0.0000
    46. (1.99912) CR ( 1) C  11           s(100.00%)p 0.00(  0.00%)
                                            1.0000 -0.0001 -0.0000  0.0002 -0.0000
                                           -0.0003 -0.0000  0.0002 -0.0000  0.0000
                                           -0.0000  0.0000 -0.0000  0.0000
    47. (1.99976) CR ( 1) O  12           s(100.00%)p 0.00(  0.00%)
                                            1.0000 -0.0001 -0.0000 -0.0001 -0.0000
                                           -0.0000 -0.0000  0.0001  0.0000  0.0000
                                           -0.0000  0.0000  0.0000 -0.0000
    48. (1.98040) LP ( 1) O  12           s( 47.07%)p 1.12( 52.89%)d 0.00(  0.04%)
                                            0.0000  0.6860 -0.0103  0.5454 -0.0061
                                            0.1658 -0.0014  0.4516 -0.0069 -0.0025
                                           -0.0167 -0.0060 -0.0070 -0.0003
    49. (1.95574) LP ( 2) O  12           s(  0.03%)p99.99( 99.92%)d 2.16(  0.05%)
                                            0.0000  0.0144  0.0067  0.4141 -0.0094
                                           -0.8883  0.0149 -0.1957  0.0037  0.0134
                                           -0.0033  0.0147 -0.0102  0.0061
    50. (0.00315) RY*( 1) C   1           s(  5.71%)p15.12( 86.27%)d 1.41(  8.02%)
                                           -0.0000  0.0114  0.2386  0.0034  0.1302
                                            0.0165  0.7685  0.0106  0.5047  0.1973
                                            0.1446  0.0582 -0.1068 -0.0748
    51. (0.00152) RY*( 2) C   1           s(  0.00%)p 1.00( 76.23%)d 0.31( 23.77%)
                                           -0.0000  0.0003  0.0027  0.0056  0.3351
                                           -0.0072 -0.4801  0.0099  0.6476 -0.2232
                                            0.2506  0.1531  0.2031 -0.2458
    52. (0.00038) RY*( 3) C   1           s( 14.35%)p 5.94( 85.20%)d 0.03(  0.45%)
                                            0.0000  0.0118  0.3786 -0.0165  0.8238
                                           -0.0044  0.0361  0.0060 -0.4144 -0.0408
                                           -0.0386  0.0165  0.0334  0.0005
    53. (0.00015) RY*( 4) C   1           s( 66.71%)p 0.22( 14.51%)d 0.28( 18.78%)
                                            0.0000 -0.0069  0.8167  0.0017 -0.3516
                                           -0.0029 -0.1049 -0.0028  0.1023 -0.2940
                                           -0.2642 -0.0110  0.1394  0.1098
    54. (0.00001) RY*( 5) C   1           s(  6.60%)p 1.95( 12.90%)d12.19( 80.50%)
    55. (0.00001) RY*( 6) C   1           s(  5.04%)p 2.29( 11.53%)d16.56( 83.43%)
    56. (0.00001) RY*( 7) C   1           s(  0.83%)p 3.89(  3.24%)d99.99( 95.92%)
    57. (0.00000) RY*( 8) C   1           s(  0.18%)p23.87(  4.34%)d99.99( 95.48%)
    58. (0.00001) RY*( 9) C   1           s(  0.61%)p 9.62(  5.91%)d99.99( 93.47%)
    59. (0.00340) RY*( 1) C   2           s( 18.22%)p 4.14( 75.43%)d 0.35(  6.36%)
                                            0.0000  0.0036  0.4268  0.0072  0.6556
                                            0.0026  0.3994 -0.0104 -0.4059  0.1236
                                            0.0370 -0.0690  0.0602 -0.1963
    60. (0.00273) RY*( 2) C   2           s(  1.60%)p53.31( 85.07%)d 8.36( 13.34%)
                                            0.0000  0.0014  0.1263  0.0119  0.5697
                                           -0.0123 -0.4447  0.0142  0.5726  0.2423
                                           -0.0373 -0.0410  0.0485  0.2631
    61. (0.00111) RY*( 3) C   2           s( 13.22%)p 4.80( 63.50%)d 1.76( 23.28%)
                                            0.0000 -0.0152  0.3633  0.0121 -0.1990
                                           -0.0007 -0.6446 -0.0077 -0.4238  0.3342
                                            0.2594  0.1246 -0.1402 -0.1366
    62. (0.00035) RY*( 4) C   2           s(  6.86%)p 0.90(  6.19%)d12.67( 86.94%)
                                            0.0000  0.0015  0.2620  0.0027 -0.1509
                                           -0.0039  0.0933 -0.0043  0.1744  0.1772
                                           -0.4991 -0.3215 -0.6729 -0.1809
    63. (0.00032) RY*( 5) C   2           s( 39.82%)p 1.09( 43.49%)d 0.42( 16.69%)
                                            0.0000  0.0053  0.6310  0.0087 -0.3622
                                           -0.0081  0.3164 -0.0115  0.4508  0.0860
                                            0.2713  0.1885  0.2238 -0.0176
    64. (0.00014) RY*( 6) C   2           s( 20.06%)p 0.40(  8.04%)d 3.58( 71.90%)
                                           -0.0000 -0.0052  0.4478  0.0034 -0.0090
                                            0.0110 -0.2364  0.0062 -0.1559 -0.6975
                                           -0.3497 -0.0150  0.1011  0.3159
    65. (0.00011) RY*( 7) C   2           s(  0.05%)p94.06(  4.79%)d99.99( 95.16%)
                                            0.0000 -0.0033  0.0223  0.0201 -0.1793
                                            0.0140 -0.1150  0.0018 -0.0437  0.2514
                                           -0.3449 -0.5412  0.6582 -0.2082
    66. (0.00001) RY*( 8) C   2           s(  0.11%)p 1.90(  0.22%)d99.99( 99.67%)
    67. (0.00000) RY*( 9) C   2           s(  0.05%)p99.99( 13.47%)d99.99( 86.48%)
    68. (0.00474) RY*( 1) C   3           s(  0.20%)p99.99( 93.36%)d32.51(  6.44%)
                                           -0.0000  0.0103  0.0433  0.0202  0.6126
                                           -0.0125 -0.5499  0.0120  0.5051 -0.1770
                                            0.0276  0.0345  0.0196 -0.1753
    69. (0.00339) RY*( 2) C   3           s( 24.94%)p 2.69( 67.14%)d 0.32(  7.92%)
                                            0.0000 -0.0044  0.4994 -0.0051 -0.6454
                                            0.0034 -0.3563  0.0095  0.3574  0.1916
                                            0.0466 -0.0696  0.0613 -0.1781
    70. (0.00122) RY*( 3) C   3           s(  1.71%)p45.81( 78.53%)d11.52( 19.75%)
                                            0.0000 -0.0155  0.1300 -0.0076  0.1326
                                           -0.0053  0.6814  0.0049  0.5507  0.2005
                                            0.2367  0.1408 -0.1877 -0.2151
    71. (0.00061) RY*( 4) C   3           s( 51.21%)p 0.44( 22.74%)d 0.51( 26.06%)
                                            0.0000  0.0032  0.7156 -0.0063  0.3287
                                            0.0055  0.0568  0.0059 -0.3406  0.0789
                                            0.2885  0.2001  0.2993  0.2039
    72. (0.00023) RY*( 5) C   3           s( 17.94%)p 0.41(  7.39%)d 4.16( 74.67%)
                                            0.0000  0.0013  0.4236 -0.0020  0.1808
                                           -0.0014  0.0705  0.0051 -0.1903 -0.0352
                                           -0.4908 -0.3657 -0.5715 -0.2102
    73. (0.00014) RY*( 6) C   3           s(  2.68%)p 7.05( 18.88%)d29.29( 78.44%)
                                           -0.0000 -0.0076  0.1635 -0.0069 -0.0553
                                           -0.0176  0.2845 -0.0129  0.3230 -0.5053
                                           -0.4065 -0.2396  0.4422  0.3330
    74. (0.00009) RY*( 7) C   3           s(  1.10%)p 4.14(  4.56%)d85.64( 94.34%)
    75. (0.00002) RY*( 8) C   3           s(  0.23%)p32.77(  7.51%)d99.99( 92.26%)
    76. (0.00001) RY*( 9) C   3           s(  0.02%)p 2.43(  0.04%)d99.99( 99.95%)
    77. (0.00485) RY*( 1) C   4           s(  0.21%)p99.99( 93.48%)d29.85(  6.31%)
                                           -0.0000  0.0097  0.0449 -0.0104 -0.2141
                                           -0.0163 -0.5876 -0.0177 -0.7369  0.0526
                                            0.0439  0.1386 -0.1352 -0.1445
    78. (0.00332) RY*( 2) C   4           s( 20.22%)p 3.54( 71.65%)d 0.40(  8.13%)
                                            0.0000 -0.0035  0.4497  0.0029  0.6957
                                            0.0078  0.2745 -0.0065 -0.3963  0.0309
                                           -0.0590  0.0969  0.2317 -0.1173
    79. (0.00121) RY*( 3) C   4           s(  2.08%)p37.72( 78.56%)d 9.29( 19.36%)
                                            0.0000 -0.0160  0.1434  0.0088 -0.5883
                                            0.0024  0.5987 -0.0054 -0.2845 -0.2846
                                            0.1187  0.1340  0.2031 -0.1981
    80. (0.00058) RY*( 4) C   4           s( 51.38%)p 0.38( 19.42%)d 0.57( 29.19%)
                                            0.0000  0.0033  0.7168 -0.0002 -0.1949
                                            0.0110 -0.2780 -0.0034  0.2808  0.1185
                                            0.4602 -0.1511  0.1988  0.0611
    81. (0.00023) RY*( 5) C   4           s( 19.28%)p 0.42(  8.18%)d 3.76( 72.54%)
                                            0.0000  0.0020  0.4391 -0.0005 -0.1298
                                            0.0044 -0.1637 -0.0056  0.1952 -0.3649
                                           -0.7290  0.1841 -0.1622 -0.0261
    82. (0.00013) RY*( 6) C   4           s(  5.31%)p 3.11( 16.53%)d14.73( 78.17%)
                                           -0.0000 -0.0075  0.2302  0.0187 -0.1918
                                           -0.0125  0.3179  0.0062 -0.1639  0.6422
                                           -0.2189 -0.1627 -0.4391  0.3195
    83. (0.00008) RY*( 7) C   4           s(  1.19%)p 4.14(  4.92%)d79.09( 93.90%)
    84. (0.00001) RY*( 8) C   4           s(  0.08%)p45.78(  3.81%)d99.99( 96.10%)
    85. (0.00002) RY*( 9) C   4           s(  0.28%)p13.06(  3.60%)d99.99( 96.13%)
    86. (0.00362) RY*( 1) C   5           s(  2.44%)p38.23( 93.13%)d 1.82(  4.43%)
                                            0.0000 -0.0005  0.1561 -0.0075 -0.8821
                                            0.0017  0.1391  0.0068  0.3659  0.1463
                                           -0.0707  0.1019  0.0120 -0.0860
    87. (0.00321) RY*( 2) C   5           s( 14.47%)p 5.23( 75.67%)d 0.68(  9.85%)
                                            0.0000 -0.0053  0.3804  0.0034  0.3782
                                           -0.0009 -0.1825  0.0144  0.7617 -0.0928
                                            0.0604  0.1947  0.0616 -0.2112
    88. (0.00301) RY*( 3) C   5           s( 25.18%)p 2.57( 64.67%)d 0.40( 10.15%)
                                            0.0000 -0.0052  0.5018 -0.0031 -0.1780
                                           -0.0116 -0.7175 -0.0076 -0.3162 -0.0607
                                           -0.0302 -0.0961  0.2860  0.0768
    89. (0.00037) RY*( 4) C   5           s( 32.12%)p 0.94( 30.05%)d 1.18( 37.83%)
                                            0.0000  0.0024  0.5667 -0.0010  0.0914
                                           -0.0136  0.4901  0.0066 -0.2276 -0.2798
                                           -0.5404  0.0669 -0.0426 -0.0421
    90. (0.00035) RY*( 5) C   5           s( 18.55%)p 0.98( 18.26%)d 3.41( 63.19%)
                                            0.0000  0.0019  0.4307 -0.0024  0.0585
                                           -0.0118  0.3866  0.0047 -0.1719  0.3162
                                            0.6990 -0.0910  0.1820 -0.0428
    91. (0.00015) RY*( 6) C   5           s(  6.39%)p 0.33(  2.12%)d14.31( 91.49%)
                                           -0.0000 -0.0007  0.2528  0.0077 -0.0393
                                            0.0114 -0.1360 -0.0044  0.0305 -0.0287
                                            0.1650 -0.1915 -0.8914  0.2358
    92. (0.00007) RY*( 7) C   5           s(  0.72%)p 5.41(  3.90%)d99.99( 95.38%)
    93. (0.00001) RY*( 8) C   5           s(  0.01%)p99.99(  6.92%)d99.99( 93.07%)
    94. (0.00001) RY*( 9) C   5           s(  0.10%)p56.15(  5.48%)d99.99( 94.42%)
    95. (0.00346) RY*( 1) C   6           s(  0.07%)p99.99( 90.61%)d99.99(  9.32%)
                                            0.0000 -0.0005  0.0262 -0.0030 -0.4752
                                            0.0074  0.4049  0.0148  0.7184 -0.1289
                                            0.0200 -0.1927  0.0886  0.1765
    96. (0.00338) RY*( 2) C   6           s(  0.23%)p99.99( 93.50%)d26.66(  6.27%)
                                            0.0000 -0.0007  0.0485  0.0074  0.8529
                                            0.0043  0.1531  0.0090  0.4289  0.1278
                                           -0.0816 -0.1116  0.1222  0.1108
    97. (0.00310) RY*( 3) C   6           s( 37.47%)p 1.42( 53.23%)d 0.25(  9.30%)
                                            0.0000 -0.0078  0.6121  0.0007  0.0300
                                            0.0092  0.6356 -0.0056 -0.3568 -0.0735
                                            0.0070  0.0837  0.2615 -0.1102
    98. (0.00037) RY*( 4) C   6           s( 51.37%)p 0.78( 39.97%)d 0.17(  8.66%)
                                            0.0000  0.0031  0.7167  0.0017 -0.0662
                                            0.0171 -0.5735 -0.0080  0.2570  0.0956
                                            0.2549 -0.0437  0.0815 -0.0626
    99. (0.00035) RY*( 5) C   6           s(  4.47%)p 0.79(  3.53%)d20.59( 92.01%)
                                            0.0000  0.0010  0.2114  0.0004 -0.0188
                                            0.0049 -0.1708 -0.0024  0.0754 -0.3719
                                           -0.8722  0.1116 -0.0925 -0.0019
   100. (0.00013) RY*( 6) C   6           s(  6.17%)p 0.58(  3.56%)d14.63( 90.27%)
                                           -0.0000 -0.0012  0.2484 -0.0013  0.0190
                                           -0.0124  0.1717  0.0053 -0.0744  0.2122
                                           -0.0088 -0.2222 -0.8583  0.2675
   101. (0.00007) RY*( 7) C   6           s(  0.00%)p 1.00(  4.13%)d23.20( 95.87%)
   102. (0.00000) RY*( 8) C   6           s(  0.04%)p99.99(  6.78%)d99.99( 93.19%)
   103. (0.00000) RY*( 9) C   6           s(  0.15%)p31.77(  4.90%)d99.99( 94.95%)
   104. (0.00345) RY*( 1) C   7           s(  0.04%)p99.99( 95.92%)d95.02(  4.04%)
                                            0.0000 -0.0002  0.0206  0.0077  0.9676
                                           -0.0018 -0.1504 -0.0001 -0.0166 -0.1815
                                            0.0797 -0.0100 -0.0319 -0.0005
   105. (0.00337) RY*( 2) C   7           s(  0.00%)p 1.00( 88.24%)d 0.13( 11.76%)
                                            0.0000 -0.0000  0.0043 -0.0013 -0.0745
                                           -0.0077 -0.3739 -0.0178 -0.8583 -0.0296
                                           -0.0270 -0.2313  0.1236  0.2172
   106. (0.00311) RY*( 3) C   7           s( 38.25%)p 1.37( 52.58%)d 0.24(  9.17%)
                                            0.0000 -0.0078  0.6184 -0.0015 -0.1106
                                           -0.0097 -0.6524  0.0045  0.2963 -0.0579
                                           -0.0007  0.0675  0.2738 -0.0941
   107. (0.00036) RY*( 4) C   7           s( 54.88%)p 0.81( 44.29%)d 0.02(  0.83%)
                                            0.0000  0.0033  0.7408 -0.0024  0.0725
                                           -0.0183  0.6054  0.0080 -0.2659 -0.0180
                                           -0.0017 -0.0171  0.0663 -0.0571
   108. (0.00035) RY*( 5) C   7           s(  0.00%)p 0.00(  0.00%)d 1.00(100.00%)
                                            0.0000  0.0000  0.0006 -0.0000  0.0004
                                            0.0001  0.0003  0.0003 -0.0025 -0.3851
                                           -0.9088  0.1192 -0.1063  0.0129
   109. (0.00013) RY*( 6) C   7           s(  6.61%)p 0.48(  3.17%)d13.64( 90.22%)
                                           -0.0000 -0.0011  0.2572  0.0018 -0.0223
                                            0.0122 -0.1611 -0.0053  0.0709  0.1966
                                           -0.0080 -0.2218 -0.8611  0.2700
   110. (0.00007) RY*( 7) C   7           s(  0.00%)p 1.00(  4.09%)d23.45( 95.91%)
   111. (0.00000) RY*( 8) C   7           s(  0.07%)p95.27(  6.99%)d99.99( 92.94%)
   112. (0.00000) RY*( 9) C   7           s(  0.11%)p46.34(  4.93%)d99.99( 94.96%)
   113. (0.00340) RY*( 1) C   8           s(  0.00%)p 1.00( 88.48%)d 0.13( 11.52%)
                                            0.0000 -0.0000  0.0012 -0.0001  0.0768
                                           -0.0077 -0.3805 -0.0179 -0.8566  0.0558
                                            0.0127  0.2305 -0.1133 -0.2144
   114. (0.00339) RY*( 2) C   8           s(  0.00%)p 1.00( 95.67%)d 0.05(  4.33%)
                                            0.0000 -0.0001  0.0014  0.0077  0.9694
                                            0.0006 -0.0729  0.0019  0.1078  0.1781
                                           -0.0837 -0.0242  0.0545  0.0325
   115. (0.00309) RY*( 3) C   8           s( 38.72%)p 1.35( 52.10%)d 0.24(  9.18%)
                                            0.0000 -0.0079  0.6222  0.0009  0.0815
                                            0.0101  0.6583 -0.0043 -0.2845 -0.0643
                                            0.0020  0.0645  0.2741 -0.0913
   116. (0.00038) RY*( 4) C   8           s( 55.20%)p 0.80( 44.29%)d 0.01(  0.51%)
                                            0.0000  0.0033  0.7430  0.0016 -0.0779
                                            0.0179 -0.6053 -0.0080  0.2648  0.0007
                                           -0.0010 -0.0121  0.0515 -0.0475
   117. (0.00035) RY*( 5) C   8           s(  0.00%)p 0.00(  0.00%)d 1.00( 99.99%)
                                            0.0000  0.0000  0.0068 -0.0000 -0.0001
                                            0.0003 -0.0044  0.0004 -0.0012 -0.3864
                                           -0.9097  0.1057 -0.1057  0.0279
   118. (0.00013) RY*( 6) C   8           s(  5.91%)p 0.61(  3.62%)d15.30( 90.46%)
                                           -0.0000 -0.0012  0.2431 -0.0009  0.0109
                                           -0.0126  0.1742  0.0054 -0.0748  0.2307
                                           -0.0143 -0.2151 -0.8543  0.2741
   119. (0.00007) RY*( 7) C   8           s(  0.02%)p99.99(  4.25%)d99.99( 95.73%)
   120. (0.00000) RY*( 8) C   8           s(  0.04%)p99.99(  6.91%)d99.99( 93.06%)
   121. (0.00000) RY*( 9) C   8           s(  0.08%)p62.85(  4.88%)d99.99( 95.04%)
   122. (0.00344) RY*( 1) C   9           s(  0.51%)p99.99( 90.43%)d17.89(  9.07%)
                                            0.0000 -0.0006  0.0712  0.0038  0.4706
                                           -0.0081 -0.4284 -0.0142 -0.7064 -0.1252
                                            0.0211 -0.1893  0.0964  0.1716
   123. (0.00332) RY*( 2) C   9           s(  0.00%)p 1.00( 93.46%)d 0.07(  6.53%)
                                            0.0000 -0.0001  0.0069  0.0075  0.8511
                                            0.0025  0.1320  0.0097  0.4390 -0.1353
                                            0.0835  0.1217 -0.1141 -0.1105
   124. (0.00310) RY*( 3) C   9           s( 40.41%)p 1.25( 50.38%)d 0.23(  9.21%)
                                            0.0000 -0.0077  0.6356 -0.0015 -0.0983
                                           -0.0088 -0.6043  0.0061  0.3590 -0.0542
                                            0.0056  0.0927  0.2616 -0.1101
   125. (0.00042) RY*( 4) C   9           s( 50.26%)p 0.96( 48.16%)d 0.03(  1.58%)
                                            0.0000  0.0037  0.7089 -0.0020  0.0370
                                           -0.0180  0.6335  0.0075 -0.2802 -0.0415
                                            0.0323  0.0205  0.1057 -0.0385
   126. (0.00035) RY*( 5) C   9           s(  0.04%)p 0.67(  0.02%)d99.99( 99.94%)
                                            0.0000  0.0001  0.0188 -0.0002  0.0011
                                           -0.0002  0.0094  0.0009 -0.0121 -0.3777
                                           -0.9107  0.1235 -0.1105 -0.0024
   127. (0.00012) RY*( 6) C   9           s(  8.71%)p 0.22(  1.92%)d10.27( 89.38%)
                                           -0.0000 -0.0007  0.2951  0.0019 -0.0268
                                            0.0117 -0.1252 -0.0047  0.0512  0.2124
                                           -0.0073 -0.1971 -0.8584  0.2699
   128. (0.00007) RY*( 7) C   9           s(  0.05%)p91.50(  4.23%)d99.99( 95.72%)
   129. (0.00001) RY*( 8) C   9           s(  0.01%)p 1.00(  6.90%)d13.50( 93.10%)
   130. (0.00001) RY*( 9) C   9           s(  0.01%)p 1.00(  4.70%)d20.26( 95.29%)
   131. (0.00365) RY*( 1) C  10           s(  7.99%)p11.10( 88.77%)d 0.40(  3.23%)
                                           -0.0000  0.0073  0.2826  0.0047 -0.8798
                                            0.0055  0.2457  0.0070  0.2308 -0.1341
                                            0.0300 -0.0221  0.1130  0.0137
   132. (0.00292) RY*( 2) C  10           s(  3.13%)p26.99( 84.44%)d 3.97( 12.43%)
                                            0.0000 -0.0016  0.1769 -0.0046 -0.1990
                                           -0.0044 -0.0474 -0.0208 -0.8956 -0.0359
                                            0.0724  0.2426 -0.0439 -0.2387
   133. (0.00240) RY*( 3) C  10           s( 12.09%)p 6.74( 81.48%)d 0.53(  6.42%)
                                            0.0000 -0.0135  0.3475 -0.0121  0.3649
                                            0.0131  0.8211  0.0027 -0.0842 -0.1028
                                            0.0035 -0.0617  0.2225  0.0191
   134. (0.00071) RY*( 4) C  10           s( 58.89%)p 0.43( 25.26%)d 0.27( 15.85%)
                                            0.0000  0.0003  0.7674  0.0059  0.1747
                                            0.0172 -0.4418 -0.0103  0.1626  0.1818
                                           -0.0357  0.0831  0.3236 -0.1122
   135. (0.00036) RY*( 5) C  10           s(  0.20%)p 0.32(  0.06%)d99.99( 99.73%)
                                            0.0000 -0.0003  0.0451 -0.0003  0.0138
                                            0.0006 -0.0129 -0.0019  0.0170 -0.3324
                                           -0.9122  0.1957 -0.1202 -0.0447
   136. (0.00010) RY*( 6) C  10           s(  0.15%)p42.41(  6.29%)d99.99( 93.57%)
                                            0.0000  0.0007  0.0385 -0.0204  0.1223
                                            0.0107 -0.2159 -0.0004  0.0273 -0.9072
                                            0.3052 -0.0995  0.0951 -0.0227
   137. (0.00010) RY*( 7) C  10           s( 17.21%)p 0.01(  0.25%)d 4.79( 82.54%)
   138. (0.00001) RY*( 8) C  10           s(  0.28%)p30.44(  8.61%)d99.99( 91.11%)
   139. (0.00001) RY*( 9) C  10           s(  0.03%)p99.99(  5.02%)d99.99( 94.95%)
   140. (0.00496) RY*( 1) C  11           s(  0.50%)p99.99( 87.49%)d24.20( 12.01%)
                                           -0.0000  0.0354  0.0609  0.0267 -0.8807
                                           -0.0031 -0.2416 -0.0036 -0.2004 -0.1120
                                            0.0536  0.0531  0.3159 -0.0458
   141. (0.00235) RY*( 2) C  11           s( 17.05%)p 2.66( 45.42%)d 2.20( 37.53%)
                                            0.0000 -0.0080  0.4129 -0.0197  0.0014
                                           -0.0186  0.1927  0.0200  0.6449 -0.2910
                                           -0.3106  0.1511  0.3857 -0.1500
   142. (0.00131) RY*( 3) C  11           s(  4.35%)p 7.06( 30.71%)d14.92( 64.94%)
                                            0.0000 -0.0077  0.2085 -0.0170  0.1226
                                           -0.0114 -0.5338 -0.0162 -0.0802 -0.0098
                                           -0.5380 -0.4391  0.0647  0.4035
   143. (0.00122) RY*( 4) C  11           s( 16.43%)p 1.79( 29.47%)d 3.29( 54.11%)
                                           -0.0000 -0.0122  0.4051 -0.0355  0.1039
                                           -0.0114 -0.5007  0.0155  0.1776  0.5842
                                            0.3075  0.1530  0.0337 -0.2842
   144. (0.00097) RY*( 5) C  11           s(  6.51%)p 5.24( 34.09%)d 9.13( 59.40%)
                                            0.0000 -0.0157  0.2546 -0.0144  0.3700
                                           -0.0252  0.0540 -0.0108 -0.4474 -0.2587
                                            0.3806 -0.1122  0.6077  0.0181
   145. (0.00033) RY*( 6) C  11           s( 39.53%)p 1.01( 39.74%)d 0.52( 20.73%)
                                           -0.0000  0.0026  0.6287 -0.0241 -0.1937
                                           -0.0151  0.5409 -0.0036 -0.2580  0.3043
                                           -0.0908 -0.1957 -0.2376  0.1082
   146. (0.00011) RY*( 7) C  11           s( 12.85%)p 0.54(  6.92%)d 6.24( 80.23%)
                                            0.0000  0.0065  0.3585  0.0315 -0.0306
                                            0.0082 -0.2386 -0.0043  0.1013 -0.6018
                                            0.3804 -0.0358 -0.5378  0.0701
   147. (0.00001) RY*( 8) C  11           s(  2.61%)p 5.49( 14.30%)d31.89( 83.09%)
   148. (0.00001) RY*( 9) C  11           s(  0.18%)p69.81( 12.31%)d99.99( 87.52%)
   149. (0.00186) RY*( 1) O  12           s(  1.60%)p58.04( 92.98%)d 3.38(  5.42%)
                                           -0.0000  0.0012  0.1266 -0.0078 -0.4755
                                            0.0120  0.8253  0.0045  0.1497 -0.1507
                                           -0.0468  0.0083  0.1708  0.0078
   150. (0.00089) RY*( 2) O  12           s( 10.88%)p 6.24( 67.83%)d 1.96( 21.29%)
                                            0.0000  0.0011  0.3298  0.0040  0.4316
                                            0.0033  0.0664  0.0011  0.6983 -0.0040
                                           -0.3136 -0.2307 -0.0651  0.2390
   151. (0.00011) RY*( 3) O  12           s( 81.95%)p 0.19( 15.61%)d 0.03(  2.45%)
                                           -0.0000 -0.0029  0.9052 -0.0006 -0.2309
                                            0.0017 -0.1937  0.0159 -0.2549  0.0132
                                            0.0264 -0.0381 -0.1307 -0.0712
   152. (0.00004) RY*( 4) O  12           s(  0.73%)p99.99( 93.97%)d 7.22(  5.29%)
   153. (0.00001) RY*( 5) O  12           s(  0.02%)p99.99(  3.09%)d99.99( 96.89%)
   154. (0.00000) RY*( 6) O  12           s(  1.32%)p 8.21( 10.83%)d66.59( 87.85%)
   155. (0.00000) RY*( 7) O  12           s(  1.47%)p 2.65(  3.90%)d64.34( 94.63%)
   156. (0.00001) RY*( 8) O  12           s(  1.94%)p 3.11(  6.03%)d47.40( 92.03%)
   157. (0.00000) RY*( 9) O  12           s(  0.09%)p68.90(  6.01%)d99.99( 93.90%)
   158. (0.00144) RY*( 1) H  13           s( 97.93%)p 0.02(  2.07%)
                                            0.0044  0.9896 -0.0896 -0.1072 -0.0336
   159. (0.00021) RY*( 2) H  13           s(  0.00%)p 1.00(100.00%)
                                            0.0001  0.0021 -0.3838  0.5681 -0.7280
   160. (0.00013) RY*( 3) H  13           s(  0.06%)p99.99( 99.94%)
                                            0.0073  0.0242  0.7715 -0.2356 -0.5904
   161. (0.00003) RY*( 4) H  13           s(  2.08%)p47.09( 97.92%)
   162. (0.00182) RY*( 1) H  14           s( 98.44%)p 0.02(  1.56%)
                                            0.0051  0.9922 -0.0674 -0.0237  0.1024
   163. (0.00021) RY*( 2) H  14           s(  0.02%)p99.99( 99.98%)
                                            0.0004  0.0137  0.2404 -0.9508 -0.1951
   164. (0.00013) RY*( 3) H  14           s(  0.09%)p99.99( 99.91%)
                                            0.0063  0.0288  0.9182  0.1583  0.3618
   165. (0.00004) RY*( 4) H  14           s(  1.53%)p64.30( 98.47%)
   166. (0.00185) RY*( 1) H  15           s( 98.45%)p 0.02(  1.55%)
                                            0.0051  0.9922 -0.1157  0.0440  0.0144
   167. (0.00021) RY*( 2) H  15           s(  0.02%)p99.99( 99.98%)
                                            0.0004  0.0145 -0.1347 -0.3830 -0.9138
   168. (0.00013) RY*( 3) H  15           s(  0.09%)p99.99( 99.91%)
                                            0.0068  0.0293  0.4960  0.7721 -0.3962
   169. (0.00004) RY*( 4) H  15           s(  1.52%)p64.88( 98.48%)
   170. (0.00250) RY*( 1) H  16           s( 99.51%)p 0.00(  0.49%)
                                            0.0052  0.9975  0.0562 -0.0388 -0.0147
   171. (0.00019) RY*( 2) H  16           s(  0.05%)p99.99( 99.95%)
                                            0.0029  0.0214 -0.2769 -0.2069  0.9381
   172. (0.00014) RY*( 3) H  16           s(  0.02%)p99.99( 99.98%)
                                           -0.0026  0.0136 -0.7349 -0.5833 -0.3458
   173. (0.00005) RY*( 4) H  16           s(  0.50%)p99.99( 99.50%)
   174. (0.00286) RY*( 1) H  17           s( 99.52%)p 0.00(  0.48%)
                                            0.0060  0.9976  0.0223 -0.0068 -0.0654
   175. (0.00018) RY*( 2) H  17           s(  0.03%)p99.99( 99.97%)
                                            0.0035  0.0167 -0.6802  0.7309 -0.0531
   176. (0.00013) RY*( 3) H  17           s(  0.00%)p 1.00(100.00%)
                                            0.0007  0.0007 -0.7163 -0.6784 -0.1634
   177. (0.00004) RY*( 4) H  17           s(  0.53%)p99.99( 99.47%)
   178. (0.00262) RY*( 1) H  18           s( 99.40%)p 0.01(  0.60%)
                                            0.0054  0.9970 -0.0533  0.0514  0.0233
   179. (0.00019) RY*( 2) H  18           s(  0.06%)p99.99( 99.94%)
                                            0.0030  0.0233  0.0735  0.0746 -0.9942
   180. (0.00012) RY*( 3) H  18           s(  0.00%)p 1.00(100.00%)
                                           -0.0013  0.0032 -0.6832 -0.7227 -0.1047
   181. (0.00004) RY*( 4) H  18           s(  0.63%)p99.99( 99.37%)
   182. (0.00295) RY*( 1) H  19           s( 99.55%)p 0.00(  0.45%)
                                            0.0063  0.9977 -0.0177  0.0061  0.0647
   183. (0.00019) RY*( 2) H  19           s(  0.02%)p99.99( 99.98%)
                                            0.0035  0.0141  0.6571 -0.7530  0.0326
   184. (0.00013) RY*( 3) H  19           s(  0.00%)p 1.00(100.00%)
                                            0.0002  0.0007  0.7441  0.6551  0.1308
   185. (0.00004) RY*( 4) H  19           s(  0.51%)p99.99( 99.49%)
   186. (0.00289) RY*( 1) H  20           s( 99.54%)p 0.00(  0.46%)
                                            0.0063  0.9977  0.0029  0.0364 -0.0570
   187. (0.00019) RY*( 2) H  20           s(  0.02%)p99.99( 99.98%)
                                            0.0036  0.0131 -0.1118 -0.9238 -0.3658
   188. (0.00013) RY*( 3) H  20           s(  0.00%)p 1.00(100.00%)
                                            0.0003  0.0002 -0.9936  0.1109  0.0237
   189. (0.00004) RY*( 4) H  20           s(  0.52%)p99.99( 99.48%)
   190. (0.00257) RY*( 1) H  21           s( 99.41%)p 0.01(  0.59%)
                                            0.0053  0.9970  0.0096  0.0761  0.0022
   191. (0.00019) RY*( 2) H  21           s(  0.05%)p99.99( 99.95%)
                                            0.0031  0.0226 -0.0151 -0.3222  0.9463
   192. (0.00013) RY*( 3) H  21           s(  0.00%)p 1.00(100.00%)
                                           -0.0015  0.0034  0.9849 -0.1681 -0.0416
   193. (0.00004) RY*( 4) H  21           s(  0.62%)p99.99( 99.38%)
   194. (0.00293) RY*( 1) H  22           s( 99.54%)p 0.00(  0.46%)
                                            0.0063  0.9977 -0.0070 -0.0425  0.0525
   195. (0.00019) RY*( 2) H  22           s(  0.04%)p99.99( 99.96%)
                                            0.0035  0.0205  0.0598  0.9274  0.3686
   196. (0.00013) RY*( 3) H  22           s(  0.00%)p 1.00(100.00%)
                                            0.0001  0.0037  0.9976 -0.0680  0.0091
   197. (0.00004) RY*( 4) H  22           s(  0.50%)p99.99( 99.50%)
   198. (0.00258) RY*( 1) H  23           s( 99.54%)p 0.00(  0.46%)
                                            0.0054  0.9977 -0.0179 -0.0656 -0.0012
   199. (0.00019) RY*( 2) H  23           s(  0.06%)p99.99( 99.94%)
                                            0.0029  0.0249  0.1583  0.3530 -0.9218
   200. (0.00014) RY*( 3) H  23           s(  0.02%)p99.99( 99.98%)
                                           -0.0033  0.0137  0.9872 -0.0647  0.1451
   201. (0.00005) RY*( 4) H  23           s(  0.46%)p99.99( 99.54%)
   202. (0.00290) RY*( 1) H  24           s( 99.53%)p 0.00(  0.47%)
                                            0.0062  0.9976  0.0091  0.0678  0.0018
   203. (0.00019) RY*( 2) H  24           s(  0.05%)p99.99( 99.95%)
                                            0.0036  0.0224 -0.0135 -0.3520  0.9356
   204. (0.00013) RY*( 3) H  24           s(  0.00%)p 1.00(100.00%)
                                            0.0004  0.0009 -0.9924  0.1195  0.0307
   205. (0.00004) RY*( 4) H  24           s(  0.50%)p99.99( 99.50%)
   206. (0.00289) RY*( 1) H  25           s( 99.53%)p 0.00(  0.47%)
                                            0.0062  0.9976  0.0036  0.0440 -0.0522
   207. (0.00019) RY*( 2) H  25           s(  0.05%)p99.99( 99.95%)
                                            0.0035  0.0212 -0.1092 -0.9197 -0.3766
   208. (0.00013) RY*( 3) H  25           s(  0.00%)p 1.00(100.00%)
                                            0.0001  0.0005  0.9936 -0.1114 -0.0162
   209. (0.00004) RY*( 4) H  25           s(  0.50%)p99.99( 99.50%)
   210. (0.00286) RY*( 1) H  26           s( 99.51%)p 0.00(  0.49%)
                                            0.0062  0.9975 -0.0074 -0.0693 -0.0023
   211. (0.00019) RY*( 2) H  26           s(  0.05%)p99.99( 99.95%)
                                            0.0036  0.0223  0.0422  0.3483 -0.9361
   212. (0.00013) RY*( 3) H  26           s(  0.00%)p 1.00(100.00%)
                                            0.0002  0.0012 -0.9924  0.1232  0.0011
   213. (0.00004) RY*( 4) H  26           s(  0.51%)p99.99( 99.49%)
   214. (0.00287) RY*( 1) H  27           s( 99.52%)p 0.00(  0.48%)
                                            0.0062  0.9976 -0.0038 -0.0454  0.0520
   215. (0.00019) RY*( 2) H  27           s(  0.05%)p99.99( 99.95%)
                                            0.0036  0.0225  0.1302  0.9166  0.3773
   216. (0.00013) RY*( 3) H  27           s(  0.00%)p 1.00(100.00%)
                                            0.0001  0.0015 -0.9908  0.1342  0.0157
   217. (0.00004) RY*( 4) H  27           s(  0.51%)p99.99( 99.49%)
   218. (0.00286) RY*( 1) H  28           s( 99.52%)p 0.00(  0.48%)
                                            0.0062  0.9976  0.0054  0.0447 -0.0528
   219. (0.00019) RY*( 2) H  28           s(  0.05%)p99.99( 99.95%)
                                            0.0036  0.0215 -0.0923 -0.9196 -0.3814
   220. (0.00013) RY*( 3) H  28           s(  0.00%)p 1.00(100.00%)
                                            0.0001  0.0015 -0.9953  0.0967  0.0077
   221. (0.00004) RY*( 4) H  28           s(  0.51%)p99.99( 99.49%)
   222. (0.00286) RY*( 1) H  29           s( 99.54%)p 0.00(  0.46%)
                                            0.0062  0.9977  0.0094  0.0674  0.0017
   223. (0.00019) RY*( 2) H  29           s(  0.05%)p99.99( 99.95%)
                                            0.0037  0.0223  0.0008 -0.3531  0.9353
   224. (0.00013) RY*( 3) H  29           s(  0.00%)p 1.00(100.00%)
                                            0.0002  0.0020 -0.9932  0.1084  0.0417
   225. (0.00004) RY*( 4) H  29           s(  0.49%)p99.99( 99.51%)
   226. (0.00309) RY*( 1) H  30           s( 99.57%)p 0.00(  0.43%)
                                            0.0062  0.9978  0.0031 -0.0656  0.0007
   227. (0.00019) RY*( 2) H  30           s(  0.06%)p99.99( 99.94%)
                                            0.0035  0.0238  0.0323  0.3543 -0.9343
   228. (0.00013) RY*( 3) H  30           s(  0.01%)p99.99( 99.99%)
                                            0.0001  0.0118 -0.9908  0.1338  0.0168
   229. (0.00004) RY*( 4) H  30           s(  0.44%)p99.99( 99.56%)
   230. (0.00294) RY*( 1) H  31           s( 99.53%)p 0.00(  0.47%)
                                            0.0062  0.9976  0.0048 -0.0491  0.0478
   231. (0.00019) RY*( 2) H  31           s(  0.07%)p99.99( 99.93%)
                                            0.0035  0.0262  0.1702  0.9123  0.3716
   232. (0.00013) RY*( 3) H  31           s(  0.01%)p99.99( 99.99%)
                                            0.0006  0.0115 -0.9848  0.1700  0.0328
   233. (0.00004) RY*( 4) H  31           s(  0.47%)p99.99( 99.53%)
   234. (0.00386) RY*( 1) H  32           s( 99.66%)p 0.00(  0.34%)
                                            0.0063  0.9983 -0.0281  0.0153 -0.0487
   235. (0.00019) RY*( 2) H  32           s(  0.01%)p99.99( 99.99%)
                                           -0.0018  0.0101  0.2578  0.9035  0.3423
   236. (0.00016) RY*( 3) H  32           s(  0.07%)p99.99( 99.93%)
                                            0.0000  0.0273  0.9656 -0.2472 -0.0755
   237. (0.00005) RY*( 4) H  32           s(  0.33%)p99.99( 99.67%)
   238. (0.00433) RY*( 1) H  33           s( 99.80%)p 0.00(  0.20%)
                                            0.0064  0.9990 -0.0255  0.0309  0.0198
   239. (0.00018) RY*( 2) H  33           s(  0.00%)p 1.00(100.00%)
                                            0.0028 -0.0020  0.1319 -0.4071  0.9038
   240. (0.00012) RY*( 3) H  33           s(  0.08%)p99.99( 99.92%)
                                            0.0032  0.0280  0.9893  0.0032 -0.1428
   241. (0.00005) RY*( 4) H  33           s(  0.20%)p99.99( 99.80%)
   242. (0.00233) RY*( 1) H  34           s( 99.59%)p 0.00(  0.41%)
                                            0.0056  0.9979  0.0572 -0.0125  0.0253
   243. (0.00021) RY*( 2) H  34           s(  0.04%)p99.99( 99.96%)
                                            0.0030  0.0208 -0.3277  0.8756  0.3542
   244. (0.00010) RY*( 3) H  34           s(  0.39%)p99.99( 99.61%)
                                           -0.0190  0.0594 -0.7388 -0.0065 -0.6710
   245. (0.00004) RY*( 4) H  34           s(  0.06%)p99.99( 99.94%)
   246. (0.00290) RY*( 1) H  35           s( 99.79%)p 0.00(  0.21%)
                                            0.0076  0.9989 -0.0242 -0.0208 -0.0324
   247. (0.00024) RY*( 2) H  35           s(  0.08%)p99.99( 99.92%)
                                            0.0010  0.0277  0.6041 -0.4252  0.6734
   248. (0.00012) RY*( 3) H  35           s(  0.04%)p99.99( 99.96%)
                                            0.0143 -0.0134  0.6395 -0.2457 -0.7283
   249. (0.00003) RY*( 4) H  35           s(  0.17%)p99.99( 99.83%)
   250. (0.00194) RY*( 1) H  36           s( 85.22%)p 0.17( 14.78%)
                                            0.0150  0.9230  0.3382  0.1625 -0.0836
   251. (0.00170) RY*( 2) H  36           s(  0.02%)p99.99( 99.98%)
                                            0.0015  0.0141 -0.4224  0.8891  0.1755
   252. (0.00102) RY*( 3) H  36           s( 11.07%)p 8.04( 88.93%)
                                            0.0067  0.3326 -0.8243 -0.3352 -0.3123
   253. (0.00002) RY*( 4) H  36           s(  4.06%)p23.61( 95.94%)
   254. (0.00728) BD*( 1) C   1 - C   2  
                ( 50.37%)   0.7097* C   1 s( 30.17%)p 2.31( 69.79%)d 0.00(  0.04%)
                                            0.0004  0.5492  0.0046  0.7671  0.0034
                                            0.2548 -0.0096 -0.2106 -0.0098  0.0100
                                           -0.0077 -0.0026  0.0130 -0.0082
                ( 49.63%)  -0.7045* C   2 s( 27.96%)p 2.57( 71.99%)d 0.00(  0.04%)
                                            0.0002  0.5286  0.0163 -0.7794 -0.0033
                                           -0.2622 -0.0135  0.2086 -0.0090  0.0097
                                           -0.0088 -0.0029  0.0138 -0.0083
   255. (0.00556) BD*( 1) C   1 - H  13  
                ( 39.21%)   0.6262* C   1 s( 23.46%)p 3.26( 76.50%)d 0.00(  0.04%)
                                            0.0000  0.4843  0.0030 -0.2289 -0.0087
                                           -0.7191  0.0048 -0.4419  0.0084  0.0072
                                            0.0050  0.0146 -0.0113 -0.0021
                ( 60.79%)  -0.7797* H  13 s( 99.92%)p 0.00(  0.08%)
                                            0.9996 -0.0008  0.0081  0.0231  0.0138
   256. (0.00909) BD*( 1) C   1 - H  14  
                ( 39.47%)   0.6283* C   1 s( 23.16%)p 3.32( 76.80%)d 0.00(  0.04%)
                                           -0.0000 -0.4812  0.0034  0.0479  0.0144
                                            0.1861  0.0070 -0.8549  0.0025 -0.0002
                                            0.0017  0.0070  0.0012 -0.0194
                ( 60.53%)  -0.7780* H  14 s( 99.92%)p 0.00(  0.08%)
                                           -0.9996  0.0020 -0.0027 -0.0066  0.0270
   257. (0.00924) BD*( 1) C   1 - H  15  
                ( 39.49%)   0.6284* C   1 s( 23.18%)p 3.31( 76.77%)d 0.00(  0.04%)
                                            0.0000  0.4815 -0.0032 -0.5967 -0.0116
                                            0.6185 -0.0111 -0.1700  0.0023 -0.0175
                                            0.0048 -0.0045 -0.0011 -0.0090
                ( 60.51%)  -0.7779* H  15 s( 99.92%)p 0.00(  0.08%)
                                            0.9996 -0.0021  0.0200 -0.0188  0.0053
   258. (0.01791) BD*( 1) C   2 - C   3  
                ( 50.00%)   0.7071* C   2 s( 28.39%)p 2.52( 71.57%)d 0.00(  0.04%)
                                           -0.0003 -0.5328 -0.0026 -0.2400  0.0030
                                           -0.6942 -0.0000 -0.4197 -0.0007 -0.0080
                                           -0.0049 -0.0148  0.0106  0.0025
                ( 50.00%)  -0.7071* C   3 s( 28.32%)p 2.53( 71.63%)d 0.00(  0.04%)
                                           -0.0003 -0.5322 -0.0052  0.2285  0.0069
                                            0.6988  0.0018  0.4193  0.0020 -0.0079
                                           -0.0050 -0.0146  0.0110  0.0028
   259. (0.01711) BD*( 1) C   2 - H  16  
                ( 39.35%)   0.6273* C   2 s( 21.96%)p 3.55( 77.99%)d 0.00(  0.05%)
                                            0.0001 -0.4685  0.0081 -0.5772  0.0056
                                            0.6508  0.0017 -0.1518  0.0129  0.0179
                                           -0.0042  0.0050  0.0022  0.0094
                ( 60.65%)  -0.7788* H  16 s( 99.92%)p 0.00(  0.08%)
                                           -0.9996  0.0034  0.0184 -0.0208  0.0038
   260. (0.01764) BD*( 1) C   2 - H  17  
                ( 39.37%)   0.6275* C   2 s( 21.69%)p 3.61( 78.26%)d 0.00(  0.05%)
                                           -0.0001  0.4657 -0.0082  0.0296  0.0028
                                            0.1585 -0.0131 -0.8697  0.0022 -0.0001
                                           -0.0012 -0.0068 -0.0005  0.0202
                ( 60.63%)  -0.7787* H  17 s( 99.92%)p 0.00(  0.08%)
                                            0.9996 -0.0042 -0.0016 -0.0041  0.0280
   261. (0.01332) BD*( 1) C   3 - C   4  
                ( 50.05%)   0.7074* C   3 s( 28.58%)p 2.50( 71.37%)d 0.00(  0.04%)
                                            0.0003  0.5346  0.0085  0.7587 -0.0078
                                            0.2943  0.0219 -0.2256  0.0051  0.0107
                                           -0.0088 -0.0034  0.0126 -0.0080
                ( 49.95%)  -0.7068* C   4 s( 28.59%)p 2.50( 71.37%)d 0.00(  0.04%)
                                            0.0003  0.5346  0.0089 -0.7527 -0.0074
                                           -0.3118  0.0225  0.2221  0.0032  0.0122
                                           -0.0083 -0.0035  0.0113 -0.0081
   262. (0.01487) BD*( 1) C   3 - H  18  
                ( 39.12%)   0.6255* C   3 s( 21.59%)p 3.63( 78.37%)d 0.00(  0.05%)
                                            0.0001 -0.4646  0.0031  0.6091 -0.0071
                                           -0.6293  0.0010  0.1278 -0.0144  0.0183
                                           -0.0039  0.0040  0.0006  0.0094
                ( 60.88%)  -0.7802* H  18 s( 99.92%)p 0.00(  0.08%)
                                           -0.9996  0.0034 -0.0194  0.0206 -0.0028
   263. (0.01828) BD*( 1) C   3 - H  19  
                ( 39.36%)   0.6274* C   3 s( 21.48%)p 3.65( 78.47%)d 0.00(  0.05%)
                                            0.0002 -0.4634  0.0078  0.0029  0.0096
                                            0.1681 -0.0138 -0.8696 -0.0004  0.0005
                                            0.0001  0.0072  0.0007 -0.0202
                ( 60.64%)  -0.7787* H  19 s( 99.92%)p 0.00(  0.08%)
                                           -0.9996  0.0045 -0.0010 -0.0042  0.0280
   264. (0.01565) BD*( 1) C   4 - C   5  
                ( 50.21%)   0.7086* C   4 s( 28.35%)p 2.53( 71.60%)d 0.00(  0.04%)
                                            0.0003  0.5325  0.0049  0.6453  0.0047
                                           -0.5171  0.0009  0.1796  0.0027 -0.0167
                                            0.0059 -0.0045  0.0036 -0.0089
                ( 49.79%)  -0.7056* C   5 s( 28.39%)p 2.52( 71.57%)d 0.00(  0.04%)
                                            0.0003  0.5328  0.0084 -0.6535  0.0037
                                            0.5054 -0.0001 -0.1820  0.0006 -0.0166
                                            0.0061 -0.0047  0.0039 -0.0088
   265. (0.01822) BD*( 1) C   4 - H  20  
                ( 39.35%)   0.6273* C   4 s( 21.46%)p 3.66( 78.50%)d 0.00(  0.05%)
                                           -0.0002  0.4631 -0.0080  0.0003 -0.0011
                                            0.1754  0.0159 -0.8683  0.0052  0.0003
                                           -0.0002 -0.0069 -0.0013  0.0203
                ( 60.65%)  -0.7788* H  20 s( 99.92%)p 0.00(  0.08%)
                                            0.9996 -0.0045  0.0002 -0.0070  0.0274
   266. (0.01479) BD*( 1) C   4 - H  21  
                ( 39.10%)   0.6253* C   4 s( 21.57%)p 3.63( 78.38%)d 0.00(  0.05%)
                                            0.0001 -0.4644  0.0035 -0.1272  0.0072
                                           -0.7770 -0.0003 -0.4045  0.0144 -0.0049
                                           -0.0026 -0.0148  0.0141  0.0033
                ( 60.90%)  -0.7804* H  21 s( 99.92%)p 0.00(  0.08%)
                                           -0.9996  0.0033  0.0034  0.0255  0.0120
   267. (0.01264) BD*( 1) C   5 - C   6  
                ( 50.01%)   0.7072* C   5 s( 28.46%)p 2.51( 71.50%)d 0.00(  0.04%)
                                            0.0003  0.5333  0.0100  0.7504 -0.0023
                                            0.3390 -0.0000 -0.1923  0.0003  0.0130
                                           -0.0074 -0.0034  0.0109 -0.0086
                ( 49.99%)  -0.7070* C   6 s( 28.55%)p 2.50( 71.41%)d 0.00(  0.04%)
                                            0.0003  0.5342  0.0093 -0.7503  0.0024
                                           -0.3371  0.0009  0.1937 -0.0001  0.0130
                                           -0.0073 -0.0034  0.0109 -0.0086
   268. (0.01837) BD*( 1) C   5 - H  22  
                ( 39.33%)   0.6272* C   5 s( 21.46%)p 3.66( 78.50%)d 0.00(  0.05%)
                                            0.0002 -0.4632  0.0077  0.0176  0.0011
                                            0.1997  0.0100 -0.8629  0.0036 -0.0002
                                            0.0006  0.0080  0.0012 -0.0197
                ( 60.67%)  -0.7789* H  22 s( 99.92%)p 0.00(  0.08%)
                                           -0.9996  0.0045 -0.0007 -0.0072  0.0273
   269. (0.01794) BD*( 1) C   5 - H  23  
                ( 39.33%)   0.6271* C   5 s( 21.72%)p 3.60( 78.24%)d 0.00(  0.05%)
                                           -0.0001  0.4660 -0.0076 -0.0943  0.0002
                                           -0.7674 -0.0042 -0.4295  0.0102  0.0031
                                            0.0019  0.0155 -0.0139 -0.0029
                ( 60.67%)  -0.7789* H  23 s( 99.92%)p 0.00(  0.08%)
                                            0.9996 -0.0037  0.0031  0.0245  0.0129
   270. (0.01253) BD*( 1) C   6 - C   7  
                ( 50.06%)   0.7075* C   6 s( 28.50%)p 2.51( 71.46%)d 0.00(  0.04%)
                                            0.0003  0.5337  0.0096  0.6532 -0.0020
                                           -0.5065  0.0010  0.1769 -0.0003 -0.0167
                                            0.0058 -0.0046  0.0039 -0.0089
                ( 49.94%)  -0.7067* C   7 s( 28.56%)p 2.50( 71.40%)d 0.00(  0.04%)
                                            0.0003  0.5344  0.0093 -0.6527  0.0023
                                            0.5065 -0.0012 -0.1771  0.0004 -0.0166
                                            0.0059 -0.0046  0.0038 -0.0088
   271. (0.01838) BD*( 1) C   6 - H  24  
                ( 39.31%)   0.6270* C   6 s( 21.51%)p 3.65( 78.45%)d 0.00(  0.05%)
                                            0.0001 -0.4637  0.0079 -0.0978 -0.0002
                                           -0.7658 -0.0036 -0.4339  0.0106 -0.0037
                                           -0.0020 -0.0156  0.0138  0.0027
                ( 60.69%)  -0.7790* H  24 s( 99.92%)p 0.00(  0.08%)
                                           -0.9996  0.0045  0.0030  0.0249  0.0132
   272. (0.01827) BD*( 1) C   6 - H  25  
                ( 39.32%)   0.6271* C   6 s( 21.47%)p 3.66( 78.48%)d 0.00(  0.05%)
                                           -0.0001  0.4633 -0.0081  0.0147  0.0012
                                            0.2059  0.0104 -0.8615  0.0044  0.0002
                                           -0.0006 -0.0082 -0.0013  0.0198
                ( 60.68%)  -0.7790* H  25 s( 99.92%)p 0.00(  0.08%)
                                            0.9996 -0.0044 -0.0005 -0.0074  0.0273
   273. (0.01261) BD*( 1) C   7 - C   8  
                ( 50.06%)   0.7076* C   7 s( 28.48%)p 2.51( 71.48%)d 0.00(  0.04%)
                                            0.0003  0.5336  0.0096  0.7508 -0.0022
                                            0.3371 -0.0004 -0.1935  0.0003  0.0130
                                           -0.0074 -0.0033  0.0110 -0.0086
                ( 49.94%)  -0.7066* C   8 s( 28.58%)p 2.50( 71.38%)d 0.00(  0.04%)
                                            0.0003  0.5345  0.0091 -0.7500  0.0025
                                           -0.3374  0.0008  0.1933 -0.0005  0.0130
                                           -0.0073 -0.0034  0.0108 -0.0086
   274. (0.01827) BD*( 1) C   7 - H  26  
                ( 39.33%)   0.6272* C   7 s( 21.48%)p 3.65( 78.47%)d 0.00(  0.05%)
                                           -0.0001  0.4634 -0.0081 -0.0972 -0.0006
                                           -0.7657 -0.0038 -0.4345  0.0106  0.0035
                                            0.0019  0.0156 -0.0139 -0.0027
                ( 60.67%)  -0.7789* H  26 s( 99.92%)p 0.00(  0.08%)
                                            0.9996 -0.0044  0.0033  0.0248  0.0131
   275. (0.01825) BD*( 1) C   7 - H  27  
                ( 39.30%)   0.6269* C   7 s( 21.50%)p 3.65( 78.46%)d 0.00(  0.05%)
                                            0.0001 -0.4636  0.0081  0.0146  0.0016
                                            0.2064  0.0102 -0.8612  0.0044 -0.0002
                                            0.0005  0.0083  0.0013 -0.0197
                ( 60.70%)  -0.7791* H  27 s( 99.92%)p 0.00(  0.08%)
                                           -0.9996  0.0044 -0.0007 -0.0073  0.0273
   276. (0.01260) BD*( 1) C   8 - C   9  
                ( 50.21%)   0.7086* C   8 s( 28.40%)p 2.52( 71.56%)d 0.00(  0.04%)
                                            0.0003  0.5328  0.0101  0.6534 -0.0015
                                           -0.5074  0.0009  0.1766 -0.0002 -0.0168
                                            0.0059 -0.0046  0.0039 -0.0089
                ( 49.79%)  -0.7057* C   9 s( 28.69%)p 2.48( 71.27%)d 0.00(  0.04%)
                                            0.0003  0.5355  0.0091 -0.6504  0.0031
                                            0.5080 -0.0012 -0.1777  0.0002 -0.0164
                                            0.0058 -0.0047  0.0035 -0.0087
   277. (0.01823) BD*( 1) C   8 - H  28  
                ( 39.33%)   0.6271* C   8 s( 21.50%)p 3.65( 78.45%)d 0.00(  0.05%)
                                           -0.0001  0.4636 -0.0082  0.0153  0.0009
                                            0.2064  0.0105 -0.8611  0.0046  0.0002
                                           -0.0007 -0.0082 -0.0013  0.0198
                ( 60.67%)  -0.7789* H  28 s( 99.92%)p 0.00(  0.08%)
                                            0.9996 -0.0044 -0.0004 -0.0074  0.0273
   278. (0.01814) BD*( 1) C   8 - H  29  
                ( 39.25%)   0.6265* C   8 s( 21.54%)p 3.64( 78.41%)d 0.00(  0.05%)
                                            0.0001 -0.4641  0.0081 -0.0984 -0.0001
                                           -0.7650 -0.0037 -0.4349  0.0107 -0.0037
                                           -0.0021 -0.0156  0.0138  0.0026
                ( 60.75%)  -0.7794* H  29 s( 99.92%)p 0.00(  0.08%)
                                           -0.9996  0.0044  0.0031  0.0249  0.0132
   279. (0.01402) BD*( 1) C   9 - C  10  
                ( 50.05%)   0.7075* C   9 s( 28.27%)p 2.54( 71.69%)d 0.00(  0.04%)
                                            0.0003  0.5316  0.0093  0.7529 -0.0023
                                            0.3368  0.0000 -0.1912  0.0009  0.0129
                                           -0.0074 -0.0033  0.0114 -0.0089
                ( 49.95%)  -0.7067* C  10 s( 28.80%)p 2.47( 71.16%)d 0.00(  0.04%)
                                            0.0003  0.5367  0.0060 -0.7503  0.0007
                                           -0.3358 -0.0013  0.1893  0.0010  0.0133
                                           -0.0067 -0.0038  0.0098 -0.0086
   280. (0.01846) BD*( 1) C   9 - H  30  
                ( 39.28%)   0.6267* C   9 s( 21.53%)p 3.64( 78.42%)d 0.00(  0.05%)
                                           -0.0001  0.4640 -0.0079 -0.0962 -0.0007
                                           -0.7644 -0.0042 -0.4364  0.0106  0.0033
                                            0.0018  0.0157 -0.0137 -0.0026
                ( 60.72%)  -0.7792* H  30 s( 99.92%)p 0.00(  0.08%)
                                            0.9996 -0.0046  0.0036  0.0249  0.0132
   281. (0.01822) BD*( 1) C   9 - H  31  
                ( 39.20%)   0.6261* C   9 s( 21.53%)p 3.64( 78.42%)d 0.00(  0.05%)
                                            0.0001 -0.4640  0.0079  0.0157  0.0015
                                            0.2078  0.0102 -0.8606  0.0043 -0.0002
                                            0.0004  0.0083  0.0012 -0.0196
                ( 60.80%)  -0.7797* H  31 s( 99.92%)p 0.00(  0.08%)
                                           -0.9996  0.0045 -0.0009 -0.0073  0.0274
   282. (0.02507) BD*( 1) C  10 - C  11  
                ( 48.63%)   0.6973* C  10 s( 27.86%)p 2.59( 72.10%)d 0.00(  0.05%)
                                           -0.0003 -0.5276 -0.0136 -0.6515 -0.0151
                                            0.5173 -0.0096 -0.1691  0.0047  0.0175
                                           -0.0050  0.0043 -0.0039  0.0093
                ( 51.37%)  -0.7167* C  11 s( 30.98%)p 2.23( 68.97%)d 0.00(  0.05%)
                                           -0.0004 -0.5566  0.0010  0.6208 -0.0062
                                           -0.5213  0.0004  0.1806 -0.0014  0.0183
                                           -0.0062  0.0052 -0.0034  0.0080
   283. (0.01896) BD*( 1) C  10 - H  32  
                ( 39.70%)   0.6301* C  10 s( 21.38%)p 3.68( 78.58%)d 0.00(  0.05%)
                                           -0.0001  0.4623 -0.0086  0.0181  0.0010
                                            0.2128  0.0105 -0.8602  0.0080  0.0002
                                           -0.0013 -0.0077 -0.0007  0.0200
                ( 60.30%)  -0.7765* H  32 s( 99.92%)p 0.00(  0.08%)
                                            0.9996 -0.0049  0.0001 -0.0082  0.0270
   284. (0.01808) BD*( 1) C  10 - H  33  
                ( 38.87%)   0.6235* C  10 s( 21.97%)p 3.55( 77.99%)d 0.00(  0.04%)
                                            0.0001 -0.4687  0.0076 -0.1074 -0.0046
                                           -0.7573 -0.0008 -0.4413  0.0125 -0.0043
                                           -0.0024 -0.0155  0.0127  0.0023
                ( 61.13%)  -0.7818* H  33 s( 99.92%)p 0.00(  0.08%)
                                           -0.9996  0.0055  0.0050  0.0248  0.0135
   285. (0.01190) BD*( 1) C  11 - O  12  
                ( 67.60%)   0.8222* C  11 s( 21.35%)p 3.67( 78.36%)d 0.01(  0.29%)
                                            0.0001  0.4604  0.0403  0.7792  0.0463
                                            0.3693  0.0045 -0.1945  0.0066  0.0350
                                           -0.0187 -0.0094  0.0271 -0.0219
                ( 32.40%)  -0.5692* O  12 s( 33.08%)p 2.02( 66.85%)d 0.00(  0.07%)
                                           -0.0001  0.5751  0.0034 -0.7235  0.0027
                                           -0.3571 -0.0040  0.1320  0.0092  0.0168
                                            0.0041  0.0006  0.0169 -0.0104
   286. (0.02193) BD*( 1) C  11 - H  34  
                ( 40.08%)   0.6331* C  11 s( 23.65%)p 3.23( 76.30%)d 0.00(  0.05%)
                                            0.0002 -0.4863  0.0046 -0.0200 -0.0187
                                            0.2011  0.0031 -0.8495  0.0136  0.0015
                                           -0.0007  0.0076  0.0026 -0.0215
                ( 59.92%)  -0.7741* H  34 s( 99.92%)p 0.00(  0.08%)
                                           -0.9996  0.0047  0.0008 -0.0078  0.0280
   287. (0.03150) BD*( 1) C  11 - H  35  
                ( 40.85%)   0.6391* C  11 s( 24.02%)p 3.16( 75.93%)d 0.00(  0.05%)
                                           -0.0000  0.4898 -0.0155 -0.0511  0.0135
                                           -0.7413 -0.0001 -0.4547  0.0151  0.0030
                                            0.0030  0.0167 -0.0154 -0.0006
                ( 59.15%)  -0.7691* H  35 s( 99.92%)p 0.00(  0.08%)
                                            0.9996 -0.0066  0.0021  0.0256  0.0130
   288. (0.00884) BD*( 1) O  12 - H  36  
                ( 27.32%)   0.5226* O  12 s( 19.83%)p 4.04( 80.08%)d 0.00(  0.09%)
                                            0.0002  0.4450  0.0181  0.0808  0.0216
                                            0.2342  0.0167 -0.8589 -0.0310 -0.0019
                                            0.0103 -0.0065  0.0003  0.0264
                ( 72.68%)  -0.8526* H  36 s( 99.63%)p 0.00(  0.37%)
                                            0.9981 -0.0047 -0.0088 -0.0172  0.0581


 NHO Directionality and "Bond Bending" (deviations from line of nuclear centers)

         [Thresholds for printing:  angular deviation  >  1.0 degree]
                                    hybrid p-character > 25.0%
                                    orbital occupancy  >  0.10e

                                Line of Centers        Hybrid 1              Hybrid 2
                                ---------------  -------------------   ------------------
                NBO               Theta   Phi    Theta   Phi    Dev    Theta   Phi    Dev
 ========================================================================================
     1. BD (   1) C   1 - C   2   104.4   18.6   105.3   17.7   1.2     76.5  199.4   1.2
    29. BD (   1) C  10 - C  11    78.4  321.9     --     --    --     102.5  139.7   2.3
    32. BD (   1) C  11 - O  12   100.4   25.4   101.7   24.4   1.6     80.1  206.6   1.3
    33. BD (   1) C  11 - H  34    13.7  269.5    14.0  280.7   2.7      --     --    --
    34. BD (   1) C  11 - H  35   120.0  262.8   120.6  267.1   3.8      --     --    --
    35. BD (   1) O  12 - H  36   165.9   82.4   163.1   67.8   4.8      --     --    --
    48. LP (   1) O  12             --     --     51.7   17.0   --       --     --    --
    49. LP (   2) O  12             --     --    101.3  294.9   --       --     --    --


 Second Order Perturbation Theory Analysis of Fock Matrix in NBO Basis

     Threshold for printing:   0.50 kcal/mol
                                                                              E(2)  E(j)-E(i) F(i,j)
         Donor NBO (i)                     Acceptor NBO (j)                 kcal/mol   a.u.    a.u. 
 ===================================================================================================

 within unit  1
   1. BD (   1) C   1 - C   2        / 69. RY*(   2) C   3                    1.09    1.47    0.036
   1. BD (   1) C   1 - C   2        /255. BD*(   1) C   1 - H  13            0.60    1.04    0.022
   1. BD (   1) C   1 - C   2        /258. BD*(   1) C   2 - C   3            1.15    1.00    0.030
   1. BD (   1) C   1 - C   2        /259. BD*(   1) C   2 - H  16            0.62    1.04    0.023
   1. BD (   1) C   1 - C   2        /260. BD*(   1) C   2 - H  17            0.57    1.04    0.022
   1. BD (   1) C   1 - C   2        /261. BD*(   1) C   3 - C   4            2.43    1.00    0.044
   2. BD (   1) C   1 - H  13        /258. BD*(   1) C   2 - C   3            3.37    0.89    0.049
   3. BD (   1) C   1 - H  14        /260. BD*(   1) C   2 - H  17            3.14    0.93    0.048
   4. BD (   1) C   1 - H  15        /259. BD*(   1) C   2 - H  16            3.05    0.93    0.048
   5. BD (   1) C   2 - C   3        / 50. RY*(   1) C   1                    1.20    1.40    0.037
   5. BD (   1) C   2 - C   3        / 77. RY*(   1) C   4                    1.31    1.55    0.040
   5. BD (   1) C   2 - C   3        /254. BD*(   1) C   1 - C   2            1.00    0.99    0.028
   5. BD (   1) C   2 - C   3        /255. BD*(   1) C   1 - H  13            1.69    1.04    0.038
   5. BD (   1) C   2 - C   3        /259. BD*(   1) C   2 - H  16            0.62    1.04    0.023
   5. BD (   1) C   2 - C   3        /260. BD*(   1) C   2 - H  17            0.55    1.03    0.021
   5. BD (   1) C   2 - C   3        /261. BD*(   1) C   3 - C   4            1.15    1.00    0.030
   5. BD (   1) C   2 - C   3        /262. BD*(   1) C   3 - H  18            0.60    1.03    0.022
   5. BD (   1) C   2 - C   3        /263. BD*(   1) C   3 - H  19            0.55    1.03    0.021
   5. BD (   1) C   2 - C   3        /266. BD*(   1) C   4 - H  21            1.53    1.03    0.036
   6. BD (   1) C   2 - H  16        / 68. RY*(   1) C   3                    0.51    1.43    0.024
   6. BD (   1) C   2 - H  16        /257. BD*(   1) C   1 - H  15            3.24    0.92    0.049
   6. BD (   1) C   2 - H  16        /262. BD*(   1) C   3 - H  18            3.12    0.92    0.048
   7. BD (   1) C   2 - H  17        / 51. RY*(   2) C   1                    0.51    1.46    0.025
   7. BD (   1) C   2 - H  17        /256. BD*(   1) C   1 - H  14            3.23    0.92    0.049
   7. BD (   1) C   2 - H  17        /263. BD*(   1) C   3 - H  19            3.30    0.91    0.049
   8. BD (   1) C   3 - C   4        / 59. RY*(   1) C   2                    0.86    1.44    0.032
   8. BD (   1) C   3 - C   4        /254. BD*(   1) C   1 - C   2            2.03    0.99    0.040
   8. BD (   1) C   3 - C   4        /258. BD*(   1) C   2 - C   3            1.15    0.99    0.030
   8. BD (   1) C   3 - C   4        /262. BD*(   1) C   3 - H  18            0.64    1.03    0.023
   8. BD (   1) C   3 - C   4        /263. BD*(   1) C   3 - H  19            0.60    1.03    0.022
   8. BD (   1) C   3 - C   4        /264. BD*(   1) C   4 - C   5            1.23    0.99    0.031
   8. BD (   1) C   3 - C   4        /265. BD*(   1) C   4 - H  20            0.60    1.03    0.022
   8. BD (   1) C   3 - C   4        /266. BD*(   1) C   4 - H  21            0.65    1.03    0.023
   8. BD (   1) C   3 - C   4        /267. BD*(   1) C   5 - C   6            2.01    1.00    0.040
   9. BD (   1) C   3 - H  18        /259. BD*(   1) C   2 - H  16            3.35    0.92    0.050
   9. BD (   1) C   3 - H  18        /264. BD*(   1) C   4 - C   5            3.75    0.88    0.051
  10. BD (   1) C   3 - H  19        /260. BD*(   1) C   2 - H  17            3.20    0.92    0.048
  10. BD (   1) C   3 - H  19        /265. BD*(   1) C   4 - H  20            3.23    0.91    0.049
  11. BD (   1) C   4 - C   5        / 68. RY*(   1) C   3                    1.28    1.54    0.040
  11. BD (   1) C   4 - C   5        / 97. RY*(   3) C   6                    0.81    1.51    0.031
  11. BD (   1) C   4 - C   5        /261. BD*(   1) C   3 - C   4            1.14    1.00    0.030
  11. BD (   1) C   4 - C   5        /262. BD*(   1) C   3 - H  18            1.52    1.03    0.035
  11. BD (   1) C   4 - C   5        /265. BD*(   1) C   4 - H  20            0.57    1.03    0.022
  11. BD (   1) C   4 - C   5        /266. BD*(   1) C   4 - H  21            0.61    1.03    0.022
  11. BD (   1) C   4 - C   5        /267. BD*(   1) C   5 - C   6            1.26    1.00    0.032
  11. BD (   1) C   4 - C   5        /268. BD*(   1) C   5 - H  22            0.60    1.03    0.022
  11. BD (   1) C   4 - C   5        /269. BD*(   1) C   5 - H  23            0.67    1.03    0.024
  11. BD (   1) C   4 - C   5        /270. BD*(   1) C   6 - C   7            2.09    1.00    0.041
  12. BD (   1) C   4 - H  20        / 86. RY*(   1) C   5                    0.58    1.31    0.025
  12. BD (   1) C   4 - H  20        /263. BD*(   1) C   3 - H  19            3.22    0.91    0.048
  12. BD (   1) C   4 - H  20        /268. BD*(   1) C   5 - H  22            3.26    0.91    0.049
  13. BD (   1) C   4 - H  21        /258. BD*(   1) C   2 - C   3            3.76    0.88    0.051
  13. BD (   1) C   4 - H  21        /269. BD*(   1) C   5 - H  23            3.40    0.92    0.050
  14. BD (   1) C   5 - C   6        / 78. RY*(   2) C   4                    1.07    1.48    0.036
  14. BD (   1) C   5 - C   6        /106. RY*(   3) C   7                    0.81    1.51    0.031
  14. BD (   1) C   5 - C   6        /261. BD*(   1) C   3 - C   4            2.25    1.00    0.042
  14. BD (   1) C   5 - C   6        /264. BD*(   1) C   4 - C   5            1.24    1.00    0.031
  14. BD (   1) C   5 - C   6        /268. BD*(   1) C   5 - H  22            0.61    1.03    0.022
  14. BD (   1) C   5 - C   6        /269. BD*(   1) C   5 - H  23            0.65    1.03    0.023
  14. BD (   1) C   5 - C   6        /270. BD*(   1) C   6 - C   7            1.21    1.00    0.031
  14. BD (   1) C   5 - C   6        /271. BD*(   1) C   6 - H  24            0.62    1.03    0.023
  14. BD (   1) C   5 - C   6        /272. BD*(   1) C   6 - H  25            0.61    1.03    0.022
  14. BD (   1) C   5 - C   6        /273. BD*(   1) C   7 - C   8            2.10    1.00    0.041
  15. BD (   1) C   5 - H  22        / 96. RY*(   2) C   6                    0.68    1.35    0.027
  15. BD (   1) C   5 - H  22        /265. BD*(   1) C   4 - H  20            3.21    0.91    0.048
  15. BD (   1) C   5 - H  22        /272. BD*(   1) C   6 - H  25            3.22    0.91    0.048
  16. BD (   1) C   5 - H  23        / 77. RY*(   1) C   4                    0.55    1.43    0.025
  16. BD (   1) C   5 - H  23        / 95. RY*(   1) C   6                    0.81    1.44    0.031
  16. BD (   1) C   5 - H  23        /266. BD*(   1) C   4 - H  21            3.03    0.92    0.047
  16. BD (   1) C   5 - H  23        /271. BD*(   1) C   6 - H  24            3.23    0.91    0.049
  17. BD (   1) C   6 - C   7        / 87. RY*(   2) C   5                    0.58    1.55    0.027
  17. BD (   1) C   6 - C   7        /115. RY*(   3) C   8                    0.76    1.51    0.030
  17. BD (   1) C   6 - C   7        /264. BD*(   1) C   4 - C   5            2.09    1.00    0.041
  17. BD (   1) C   6 - C   7        /267. BD*(   1) C   5 - C   6            1.22    1.00    0.031
  17. BD (   1) C   6 - C   7        /271. BD*(   1) C   6 - H  24            0.61    1.03    0.022
  17. BD (   1) C   6 - C   7        /272. BD*(   1) C   6 - H  25            0.61    1.03    0.022
  17. BD (   1) C   6 - C   7        /273. BD*(   1) C   7 - C   8            1.22    1.00    0.031
  17. BD (   1) C   6 - C   7        /274. BD*(   1) C   7 - H  26            0.62    1.03    0.023
  17. BD (   1) C   6 - C   7        /275. BD*(   1) C   7 - H  27            0.62    1.03    0.022
  17. BD (   1) C   6 - C   7        /276. BD*(   1) C   8 - C   9            2.12    1.00    0.041
  18. BD (   1) C   6 - H  24        / 86. RY*(   1) C   5                    0.54    1.31    0.024
  18. BD (   1) C   6 - H  24        /105. RY*(   2) C   7                    0.52    1.51    0.025
  18. BD (   1) C   6 - H  24        /269. BD*(   1) C   5 - H  23            3.15    0.92    0.048
  18. BD (   1) C   6 - H  24        /274. BD*(   1) C   7 - H  26            3.22    0.91    0.048
  19. BD (   1) C   6 - H  25        / 87. RY*(   2) C   5                    0.58    1.44    0.026
  19. BD (   1) C   6 - H  25        /268. BD*(   1) C   5 - H  22            3.23    0.91    0.049
  19. BD (   1) C   6 - H  25        /275. BD*(   1) C   7 - H  27            3.23    0.91    0.049
  20. BD (   1) C   7 - C   8        / 97. RY*(   3) C   6                    0.72    1.51    0.029
  20. BD (   1) C   7 - C   8        /124. RY*(   3) C   9                    0.77    1.51    0.031
  20. BD (   1) C   7 - C   8        /267. BD*(   1) C   5 - C   6            2.09    1.00    0.041
  20. BD (   1) C   7 - C   8        /270. BD*(   1) C   6 - C   7            1.22    1.00    0.031
  20. BD (   1) C   7 - C   8        /274. BD*(   1) C   7 - H  26            0.60    1.03    0.022
  20. BD (   1) C   7 - C   8        /275. BD*(   1) C   7 - H  27            0.60    1.03    0.022
  20. BD (   1) C   7 - C   8        /276. BD*(   1) C   8 - C   9            1.20    1.00    0.031
  20. BD (   1) C   7 - C   8        /277. BD*(   1) C   8 - H  28            0.62    1.03    0.022
  20. BD (   1) C   7 - C   8        /278. BD*(   1) C   8 - H  29            0.62    1.03    0.023
  20. BD (   1) C   7 - C   8        /279. BD*(   1) C   9 - C  10            2.13    1.00    0.041
  21. BD (   1) C   7 - H  26        / 96. RY*(   2) C   6                    0.72    1.35    0.028
  21. BD (   1) C   7 - H  26        /113. RY*(   1) C   8                    0.59    1.50    0.027
  21. BD (   1) C   7 - H  26        /271. BD*(   1) C   6 - H  24            3.22    0.91    0.048
  21. BD (   1) C   7 - H  26        /278. BD*(   1) C   8 - H  29            3.22    0.91    0.048
  22. BD (   1) C   7 - H  27        / 95. RY*(   1) C   6                    0.78    1.44    0.030
  22. BD (   1) C   7 - H  27        /272. BD*(   1) C   6 - H  25            3.22    0.91    0.048
  22. BD (   1) C   7 - H  27        /277. BD*(   1) C   8 - H  28            3.23    0.91    0.049
  23. BD (   1) C   8 - C   9        /106. RY*(   3) C   7                    0.73    1.51    0.030
  23. BD (   1) C   8 - C   9        /131. RY*(   1) C  10                    0.52    1.33    0.024
  23. BD (   1) C   8 - C   9        /133. RY*(   3) C  10                    0.60    1.35    0.026
  23. BD (   1) C   8 - C   9        /270. BD*(   1) C   6 - C   7            2.08    1.00    0.041
  23. BD (   1) C   8 - C   9        /273. BD*(   1) C   7 - C   8            1.20    1.00    0.031
  23. BD (   1) C   8 - C   9        /277. BD*(   1) C   8 - H  28            0.59    1.03    0.022
  23. BD (   1) C   8 - C   9        /278. BD*(   1) C   8 - H  29            0.59    1.03    0.022
  23. BD (   1) C   8 - C   9        /279. BD*(   1) C   9 - C  10            1.26    1.00    0.032
  23. BD (   1) C   8 - C   9        /280. BD*(   1) C   9 - H  30            0.63    1.03    0.023
  23. BD (   1) C   8 - C   9        /281. BD*(   1) C   9 - H  31            0.64    1.03    0.023
  23. BD (   1) C   8 - C   9        /282. BD*(   1) C  10 - C  11            2.11    0.99    0.041
  24. BD (   1) C   8 - H  28        /105. RY*(   2) C   7                    0.53    1.51    0.025
  24. BD (   1) C   8 - H  28        /122. RY*(   1) C   9                    0.75    1.42    0.029
  24. BD (   1) C   8 - H  28        /275. BD*(   1) C   7 - H  27            3.21    0.92    0.048
  24. BD (   1) C   8 - H  28        /281. BD*(   1) C   9 - H  31            3.21    0.91    0.048
  25. BD (   1) C   8 - H  29        /123. RY*(   2) C   9                    0.70    1.34    0.027
  25. BD (   1) C   8 - H  29        /274. BD*(   1) C   7 - H  26            3.21    0.91    0.048
  25. BD (   1) C   8 - H  29        /280. BD*(   1) C   9 - H  30            3.22    0.91    0.048
  26. BD (   1) C   9 - C  10        /115. RY*(   3) C   8                    0.77    1.51    0.031
  26. BD (   1) C   9 - C  10        /273. BD*(   1) C   7 - C   8            2.08    1.01    0.041
  26. BD (   1) C   9 - C  10        /276. BD*(   1) C   8 - C   9            1.19    1.00    0.031
  26. BD (   1) C   9 - C  10        /280. BD*(   1) C   9 - H  30            0.58    1.03    0.022
  26. BD (   1) C   9 - C  10        /281. BD*(   1) C   9 - H  31            0.57    1.03    0.022
  26. BD (   1) C   9 - C  10        /282. BD*(   1) C  10 - C  11            0.79    1.00    0.025
  26. BD (   1) C   9 - C  10        /283. BD*(   1) C  10 - H  32            0.64    1.02    0.023
  26. BD (   1) C   9 - C  10        /284. BD*(   1) C  10 - H  33            0.63    1.04    0.023
  26. BD (   1) C   9 - C  10        /285. BD*(   1) C  11 - O  12            2.66    0.91    0.044
  27. BD (   1) C   9 - H  30        /131. RY*(   1) C  10                    0.54    1.22    0.023
  27. BD (   1) C   9 - H  30        /278. BD*(   1) C   8 - H  29            3.20    0.92    0.048
  27. BD (   1) C   9 - H  30        /284. BD*(   1) C  10 - H  33            3.24    0.92    0.049
  28. BD (   1) C   9 - H  31        /113. RY*(   1) C   8                    0.61    1.50    0.027
  28. BD (   1) C   9 - H  31        /132. RY*(   2) C  10                    0.61    1.49    0.027
  28. BD (   1) C   9 - H  31        /277. BD*(   1) C   8 - H  28            3.21    0.92    0.048
  28. BD (   1) C   9 - H  31        /283. BD*(   1) C  10 - H  32            3.32    0.91    0.049
  29. BD (   1) C  10 - C  11        /124. RY*(   3) C   9                    0.80    1.52    0.031
  29. BD (   1) C  10 - C  11        /149. RY*(   1) O  12                    0.87    1.73    0.035
  29. BD (   1) C  10 - C  11        /276. BD*(   1) C   8 - C   9            2.19    1.01    0.042
  29. BD (   1) C  10 - C  11        /279. BD*(   1) C   9 - C  10            1.30    1.01    0.032
  29. BD (   1) C  10 - C  11        /283. BD*(   1) C  10 - H  32            0.56    1.03    0.022
  29. BD (   1) C  10 - C  11        /284. BD*(   1) C  10 - H  33            0.60    1.05    0.022
  29. BD (   1) C  10 - C  11        /286. BD*(   1) C  11 - H  34            0.60    1.05    0.023
  30. BD (   1) C  10 - H  32        /123. RY*(   2) C   9                    0.73    1.35    0.028
  30. BD (   1) C  10 - H  32        /281. BD*(   1) C   9 - H  31            3.22    0.92    0.049
  30. BD (   1) C  10 - H  32        /286. BD*(   1) C  11 - H  34            3.05    0.93    0.048
  31. BD (   1) C  10 - H  33        /122. RY*(   1) C   9                    0.78    1.43    0.030
  31. BD (   1) C  10 - H  33        /140. RY*(   1) C  11                    0.51    1.27    0.023
  31. BD (   1) C  10 - H  33        /280. BD*(   1) C   9 - H  30            3.22    0.91    0.049
  31. BD (   1) C  10 - H  33        /285. BD*(   1) C  11 - O  12            0.56    0.79    0.019
  31. BD (   1) C  10 - H  33        /287. BD*(   1) C  11 - H  35            3.14    0.91    0.048
  32. BD (   1) C  11 - O  12        /250. RY*(   1) H  36                    0.59    1.47    0.026
  32. BD (   1) C  11 - O  12        /279. BD*(   1) C   9 - C  10            1.61    1.23    0.040
  33. BD (   1) C  11 - H  34        /150. RY*(   2) O  12                    0.63    2.02    0.032
  33. BD (   1) C  11 - H  34        /283. BD*(   1) C  10 - H  32            3.41    0.92    0.050
  33. BD (   1) C  11 - H  34        /288. BD*(   1) O  12 - H  36            2.97    0.92    0.047
  34. BD (   1) C  11 - H  35        /149. RY*(   1) O  12                    0.55    1.62    0.027
  34. BD (   1) C  11 - H  35        /284. BD*(   1) C  10 - H  33            3.23    0.94    0.049
  35. BD (   1) O  12 - H  36        /140. RY*(   1) C  11                    0.69    1.49    0.029
  35. BD (   1) O  12 - H  36        /286. BD*(   1) C  11 - H  34            2.82    1.14    0.051
  36. CR (   1) C   1                /158. RY*(   1) H  13                    0.62   10.48    0.072
  36. CR (   1) C   1                /162. RY*(   1) H  14                    0.62   10.48    0.072
  36. CR (   1) C   1                /166. RY*(   1) H  15                    0.63   10.48    0.072
  37. CR (   1) C   2                / 52. RY*(   3) C   1                    1.25   10.61    0.103
  37. CR (   1) C   2                / 70. RY*(   3) C   3                    0.64   11.00    0.075
  37. CR (   1) C   2                /170. RY*(   1) H  16                    0.63   10.49    0.073
  37. CR (   1) C   2                /174. RY*(   1) H  17                    0.59   10.46    0.070
  38. CR (   1) C   3                / 63. RY*(   5) C   2                    0.57   10.99    0.071
  38. CR (   1) C   3                /178. RY*(   1) H  18                    0.57   10.46    0.069
  38. CR (   1) C   3                /182. RY*(   1) H  19                    0.59   10.46    0.070
  39. CR (   1) C   4                / 71. RY*(   4) C   3                    0.53   11.22    0.069
  39. CR (   1) C   4                / 86. RY*(   1) C   5                    0.61   10.89    0.073
  39. CR (   1) C   4                /186. RY*(   1) H  20                    0.59   10.47    0.070
  39. CR (   1) C   4                /190. RY*(   1) H  21                    0.57   10.46    0.069
  40. CR (   1) C   5                / 79. RY*(   3) C   4                    0.63   10.99    0.074
  40. CR (   1) C   5                / 96. RY*(   2) C   6                    0.51   10.93    0.067
  40. CR (   1) C   5                / 98. RY*(   4) C   6                    0.53   10.93    0.068
  40. CR (   1) C   5                /194. RY*(   1) H  22                    0.59   10.47    0.070
  40. CR (   1) C   5                /198. RY*(   1) H  23                    0.63   10.51    0.073
  41. CR (   1) C   6                / 86. RY*(   1) C   5                    0.57   10.89    0.071
  41. CR (   1) C   6                /104. RY*(   1) C   7                    0.72   10.86    0.079
  41. CR (   1) C   6                /107. RY*(   4) C   7                    0.58   10.83    0.071
  41. CR (   1) C   6                /202. RY*(   1) H  24                    0.59   10.47    0.070
  41. CR (   1) C   6                /206. RY*(   1) H  25                    0.59   10.47    0.070
  42. CR (   1) C   7                / 98. RY*(   4) C   6                    0.53   10.94    0.068
  42. CR (   1) C   7                /114. RY*(   2) C   8                    0.69   10.87    0.077
  42. CR (   1) C   7                /116. RY*(   4) C   8                    0.59   10.82    0.072
  42. CR (   1) C   7                /210. RY*(   1) H  26                    0.59   10.47    0.070
  42. CR (   1) C   7                /214. RY*(   1) H  27                    0.59   10.47    0.070
  43. CR (   1) C   8                /104. RY*(   1) C   7                    0.70   10.87    0.078
  43. CR (   1) C   8                /107. RY*(   4) C   7                    0.59   10.83    0.071
  43. CR (   1) C   8                /125. RY*(   4) C   9                    0.64   10.82    0.075
  43. CR (   1) C   8                /218. RY*(   1) H  28                    0.59   10.47    0.070
  43. CR (   1) C   8                /222. RY*(   1) H  29                    0.60   10.47    0.071
  44. CR (   1) C   9                /114. RY*(   2) C   8                    0.71   10.87    0.079
  44. CR (   1) C   9                /116. RY*(   4) C   8                    0.57   10.83    0.070
  44. CR (   1) C   9                /131. RY*(   1) C  10                    0.88   10.80    0.087
  44. CR (   1) C   9                /226. RY*(   1) H  30                    0.60   10.46    0.070
  44. CR (   1) C   9                /230. RY*(   1) H  31                    0.60   10.47    0.071
  45. CR (   1) C  10                /123. RY*(   2) C   9                    0.55   10.93    0.069
  45. CR (   1) C  10                /125. RY*(   4) C   9                    0.53   10.82    0.068
  45. CR (   1) C  10                /145. RY*(   6) C  11                    0.61   11.02    0.073
  45. CR (   1) C  10                /234. RY*(   1) H  32                    0.59   10.45    0.070
  45. CR (   1) C  10                /238. RY*(   1) H  33                    0.63   10.44    0.073
  46. CR (   1) C  11                /131. RY*(   1) C  10                    0.57   10.86    0.070
  46. CR (   1) C  11                /134. RY*(   4) C  10                    0.68   11.15    0.078
  46. CR (   1) C  11                /242. RY*(   1) H  34                    0.57   10.49    0.069
  46. CR (   1) C  11                /246. RY*(   1) H  35                    0.53   10.49    0.067
  46. CR (   1) C  11                /285. BD*(   1) C  11 - O  12            0.92   10.44    0.088
  47. CR (   1) O  12                /140. RY*(   1) C  11                    1.50   19.74    0.154
  47. CR (   1) O  12                /144. RY*(   5) C  11                    0.65   20.50    0.103
  48. LP (   1) O  12                /140. RY*(   1) C  11                    1.86    1.36    0.045
  48. LP (   1) O  12                /252. RY*(   3) H  36                    0.94    2.23    0.041
  48. LP (   1) O  12                /282. BD*(   1) C  10 - C  11            1.40    0.97    0.033
  48. LP (   1) O  12                /286. BD*(   1) C  11 - H  34            1.88    1.01    0.039
  48. LP (   1) O  12                /287. BD*(   1) C  11 - H  35            1.40    1.00    0.033
  49. LP (   2) O  12                /141. RY*(   2) C  11                    0.62    1.54    0.028
  49. LP (   2) O  12                /145. RY*(   6) C  11                    0.62    1.25    0.025
  49. LP (   2) O  12                /251. RY*(   2) H  36                    2.17    1.93    0.058
  49. LP (   2) O  12                /279. BD*(   1) C   9 - C  10            0.77    0.70    0.021
  49. LP (   2) O  12                /282. BD*(   1) C  10 - C  11            6.11    0.69    0.058
  49. LP (   2) O  12                /287. BD*(   1) C  11 - H  35            7.09    0.72    0.064


 Natural Bond Orbitals (Summary):

                                                            Principal Delocalizations
           NBO                        Occupancy    Energy   (geminal,vicinal,remote)
 ====================================================================================
 Molecular unit  1  (C11H24O)
     1. BD (   1) C   1 - C   2          1.98763    -0.58607  261(v),258(g),69(v),259(g)
                                                    255(g),260(g)
     2. BD (   1) C   1 - H  13          1.98880    -0.47774  258(v)
     3. BD (   1) C   1 - H  14          1.98896    -0.47709  260(v)
     4. BD (   1) C   1 - H  15          1.98915    -0.47710  259(v)
     5. BD (   1) C   2 - C   3          1.98129    -0.57958  255(v),266(v),77(v),50(v)
                                                    261(g),254(g),259(g),262(g)
                                                    263(g),260(g)
     6. BD (   1) C   2 - H  16          1.97706    -0.46863  257(v),262(v),68(v)
     7. BD (   1) C   2 - H  17          1.97747    -0.46688  263(v),256(v),51(v)
     8. BD (   1) C   3 - C   4          1.98066    -0.57992  254(v),267(v),264(g),258(g)
                                                    59(v),266(g),262(g),265(g)
                                                    263(g)
     9. BD (   1) C   3 - H  18          1.97775    -0.46515  264(v),259(v)
    10. BD (   1) C   3 - H  19          1.97759    -0.46584  265(v),260(v)
    11. BD (   1) C   4 - C   5          1.98047    -0.57969  270(v),262(v),68(v),267(g)
                                                    261(g),97(v),269(g),266(g)
                                                    268(g),265(g)
    12. BD (   1) C   4 - H  20          1.97747    -0.46597  268(v),263(v),86(v)
    13. BD (   1) C   4 - H  21          1.97762    -0.46531  258(v),269(v)
    14. BD (   1) C   5 - C   6          1.97959    -0.58094  261(v),273(v),264(g),270(g)
                                                    78(v),106(v),269(g),271(g)
                                                    268(g),272(g)
    15. BD (   1) C   5 - H  22          1.97735    -0.46645  272(v),265(v),96(v)
    16. BD (   1) C   5 - H  23          1.97697    -0.46825  271(v),266(v),95(v),77(v)
    17. BD (   1) C   6 - C   7          1.97991    -0.58208  276(v),264(v),267(g),273(g)
                                                    115(v),274(g),275(g),271(g)
                                                    272(g),87(v)
    18. BD (   1) C   6 - H  24          1.97736    -0.46705  274(v),269(v),86(v),105(v)
    19. BD (   1) C   6 - H  25          1.97723    -0.46712  275(v),268(v),87(v)
    20. BD (   1) C   7 - C   8          1.97996    -0.58327  279(v),267(v),270(g),276(g)
                                                    124(v),97(v),278(g),277(g)
                                                    275(g),274(g)
    21. BD (   1) C   7 - H  26          1.97730    -0.46809  278(v),271(v),96(v),113(v)
    22. BD (   1) C   7 - H  27          1.97722    -0.46793  277(v),272(v),95(v)
    23. BD (   1) C   8 - C   9          1.97975    -0.58507  282(v),270(v),279(g),273(g)
                                                    106(v),281(g),280(g),133(v)
                                                    278(g),277(g),131(v)
    24. BD (   1) C   8 - H  28          1.97735    -0.46947  275(v),281(v),122(v),105(v)
    25. BD (   1) C   8 - H  29          1.97729    -0.46911  280(v),274(v),123(v)
    26. BD (   1) C   9 - C  10          1.97841    -0.58897  285(v),273(v),276(g),282(g)
                                                    115(v),283(g),284(g),280(g)
                                                    281(g)
    27. BD (   1) C   9 - H  30          1.97751    -0.47223  284(v),278(v),131(v)
    28. BD (   1) C   9 - H  31          1.97703    -0.47166  283(v),277(v),113(v),132(v)
    29. BD (   1) C  10 - C  11          1.98662    -0.59913  276(v),279(g),149(v),124(v)
                                                    286(g),284(g),283(g)
    30. BD (   1) C  10 - H  32          1.97624    -0.47574  281(v),286(v),123(v)
    31. BD (   1) C  10 - H  33          1.97624    -0.47203  280(v),287(v),122(v),285(v)
                                                    140(v)
    32. BD (   1) C  11 - O  12          1.99504    -0.81778  279(v),250(v)
    33. BD (   1) C  11 - H  34          1.97865    -0.48549  283(v),288(v),150(v)
    34. BD (   1) C  11 - H  35          1.98750    -0.48842  284(v),149(v)
    35. BD (   1) O  12 - H  36          1.98934    -0.68717  286(v),140(v)
    36. CR (   1) C   1                  1.99925   -10.05977  166(v),162(v),158(v)
    37. CR (   1) C   2                  1.99914   -10.05692  52(v),70(v),170(v),174(v)
    38. CR (   1) C   3                  1.99912   -10.05392  182(v),63(v),178(v)
    39. CR (   1) C   4                  1.99912   -10.05379  86(v),186(v),190(v),71(v)
    40. CR (   1) C   5                  1.99913   -10.05253  198(v),79(v),194(v),98(v)
                                                    96(v)
    41. CR (   1) C   6                  1.99913   -10.05362  104(v),202(v),206(v),107(v)
                                                    86(v)
    42. CR (   1) C   7                  1.99913   -10.05449  114(v),116(v),214(v),210(v)
                                                    98(v)
    43. CR (   1) C   8                  1.99913   -10.05617  104(v),125(v),222(v),218(v)
                                                    107(v)
    44. CR (   1) C   9                  1.99912   -10.05932  131(v),114(v),230(v),226(v)
                                                    116(v)
    45. CR (   1) C  10                  1.99912   -10.05827  238(v),145(v),234(v),123(v)
                                                    125(v)
    46. CR (   1) C  11                  1.99912   -10.11973  285(g),134(v),242(v),131(v)
                                                    246(v)
    47. CR (   1) O  12                  1.99976   -18.94052  140(v),144(v)
    48. LP (   1) O  12                  1.98040    -0.55918  286(v),140(v),287(v),282(v)
                                                    252(v)
    49. LP (   2) O  12                  1.95574    -0.28387  287(v),282(v),251(v),279(r)
                                                    141(v),145(v)
    50. RY*(   1) C   1                  0.00315     0.81974   
    51. RY*(   2) C   1                  0.00152     0.99644   
    52. RY*(   3) C   1                  0.00038     0.55783   
    53. RY*(   4) C   1                  0.00015     1.07066   
    54. RY*(   5) C   1                  0.00001     2.01723   
    55. RY*(   6) C   1                  0.00001     1.89460   
    56. RY*(   7) C   1                  0.00001     2.22863   
    57. RY*(   8) C   1                  0.00000     2.14700   
    58. RY*(   9) C   1                  0.00001     2.24993   
    59. RY*(   1) C   2                  0.00340     0.85667   
    60. RY*(   2) C   2                  0.00273     1.00968   
    61. RY*(   3) C   2                  0.00111     1.01821   
    62. RY*(   4) C   2                  0.00035     1.87657   
    63. RY*(   5) C   2                  0.00032     0.93548   
    64. RY*(   6) C   2                  0.00014     1.82106   
    65. RY*(   7) C   2                  0.00011     2.18470   
    66. RY*(   8) C   2                  0.00001     2.18982   
    67. RY*(   9) C   2                  0.00000     2.20966   
    68. RY*(   1) C   3                  0.00474     0.95904   
    69. RY*(   2) C   3                  0.00339     0.88852   
    70. RY*(   3) C   3                  0.00122     0.94404   
    71. RY*(   4) C   3                  0.00061     1.16773   
    72. RY*(   5) C   3                  0.00023     1.74779   
    73. RY*(   6) C   3                  0.00014     1.90098   
    74. RY*(   7) C   3                  0.00009     2.17591   
    75. RY*(   8) C   3                  0.00002     2.30287   
    76. RY*(   9) C   3                  0.00001     2.18429   
    77. RY*(   1) C   4                  0.00485     0.96630   
    78. RY*(   2) C   4                  0.00332     0.89714   
    79. RY*(   3) C   4                  0.00121     0.93580   
    80. RY*(   4) C   4                  0.00058     1.22442   
    81. RY*(   5) C   4                  0.00023     1.72835   
    82. RY*(   6) C   4                  0.00013     1.91728   
    83. RY*(   7) C   4                  0.00008     2.17281   
    84. RY*(   8) C   4                  0.00001     2.27373   
    85. RY*(   9) C   4                  0.00002     2.21508   
    86. RY*(   1) C   5                  0.00362     0.84106   
    87. RY*(   2) C   5                  0.00321     0.96874   
    88. RY*(   3) C   5                  0.00301     0.97255   
    89. RY*(   4) C   5                  0.00037     1.24696   
    90. RY*(   5) C   5                  0.00035     1.57981   
    91. RY*(   6) C   5                  0.00015     2.12981   
    92. RY*(   7) C   5                  0.00007     2.19850   
    93. RY*(   8) C   5                  0.00001     2.21533   
    94. RY*(   9) C   5                  0.00001     2.22446   
    95. RY*(   1) C   6                  0.00346     0.97334   
    96. RY*(   2) C   6                  0.00338     0.88034   
    97. RY*(   3) C   6                  0.00310     0.92910   
    98. RY*(   4) C   6                  0.00037     0.88078   
    99. RY*(   5) C   6                  0.00035     1.95153   
   100. RY*(   6) C   6                  0.00013     2.09866   
   101. RY*(   7) C   6                  0.00007     2.21541   
   102. RY*(   8) C   6                  0.00000     2.22999   
   103. RY*(   9) C   6                  0.00000     2.22095   
   104. RY*(   1) C   7                  0.00345     0.81092   
   105. RY*(   2) C   7                  0.00337     1.04182   
   106. RY*(   3) C   7                  0.00311     0.92702   
   107. RY*(   4) C   7                  0.00036     0.77708   
   108. RY*(   5) C   7                  0.00035     2.05294   
   109. RY*(   6) C   7                  0.00013     2.09915   
   110. RY*(   7) C   7                  0.00007     2.21465   
   111. RY*(   8) C   7                  0.00000     2.22585   
   112. RY*(   9) C   7                  0.00000     2.21810   
   113. RY*(   1) C   8                  0.00340     1.03319   
   114. RY*(   2) C   8                  0.00339     0.81539   
   115. RY*(   3) C   8                  0.00309     0.92561   
   116. RY*(   4) C   8                  0.00038     0.76930   
   117. RY*(   5) C   8                  0.00035     2.05102   
   118. RY*(   6) C   8                  0.00013     2.10087   
   119. RY*(   7) C   8                  0.00007     2.20904   
   120. RY*(   8) C   8                  0.00000     2.22477   
   121. RY*(   9) C   8                  0.00000     2.21745   
   122. RY*(   1) C   9                  0.00344     0.95356   
   123. RY*(   2) C   9                  0.00332     0.86965   
   124. RY*(   3) C   9                  0.00310     0.92289   
   125. RY*(   4) C   9                  0.00042     0.76553   
   126. RY*(   5) C   9                  0.00035     2.04577   
   127. RY*(   6) C   9                  0.00012     2.08745   
   128. RY*(   7) C   9                  0.00007     2.20315   
   129. RY*(   8) C   9                  0.00001     2.21879   
   130. RY*(   9) C   9                  0.00001     2.21801   
   131. RY*(   1) C  10                  0.00365     0.74290   
   132. RY*(   2) C  10                  0.00292     1.01466   
   133. RY*(   3) C  10                  0.00240     0.76592   
   134. RY*(   4) C  10                  0.00071     1.02942   
   135. RY*(   5) C  10                  0.00036     2.04188   
   136. RY*(   6) C  10                  0.00010     2.16721   
   137. RY*(   7) C  10                  0.00010     1.96441   
   138. RY*(   8) C  10                  0.00001     2.20229   
   139. RY*(   9) C  10                  0.00001     2.19829   
   140. RY*(   1) C  11                  0.00496     0.79850   
   141. RY*(   2) C  11                  0.00235     1.25814   
   142. RY*(   3) C  11                  0.00131     1.73302   
   143. RY*(   4) C  11                  0.00122     1.51138   
   144. RY*(   5) C  11                  0.00097     1.56365   
   145. RY*(   6) C  11                  0.00033     0.96128   
   146. RY*(   7) C  11                  0.00011     1.94821   
   147. RY*(   8) C  11                  0.00001     1.92029   
   148. RY*(   9) C  11                  0.00001     2.04293   
   149. RY*(   1) O  12                  0.00186     1.13231   
   150. RY*(   2) O  12                  0.00089     1.53115   
   151. RY*(   3) O  12                  0.00011     1.49851   
   152. RY*(   4) O  12                  0.00004     1.21301   
   153. RY*(   5) O  12                  0.00001     2.93723   
   154. RY*(   6) O  12                  0.00000     2.69627   
   155. RY*(   7) O  12                  0.00000     2.78675   
   156. RY*(   8) O  12                  0.00001     2.75707   
   157. RY*(   9) O  12                  0.00000     3.10922   
   158. RY*(   1) H  13                  0.00144     0.42324   
   159. RY*(   2) H  13                  0.00021     1.78736   
   160. RY*(   3) H  13                  0.00013     1.79149   
   161. RY*(   4) H  13                  0.00003     2.25468   
   162. RY*(   1) H  14                  0.00182     0.41954   
   163. RY*(   2) H  14                  0.00021     1.79341   
   164. RY*(   3) H  14                  0.00013     1.78043   
   165. RY*(   4) H  14                  0.00004     2.27354   
   166. RY*(   1) H  15                  0.00185     0.41949   
   167. RY*(   2) H  15                  0.00021     1.79343   
   168. RY*(   3) H  15                  0.00013     1.78619   
   169. RY*(   4) H  15                  0.00004     2.27024   
   170. RY*(   1) H  16                  0.00250     0.43694   
   171. RY*(   2) H  16                  0.00019     1.83048   
   172. RY*(   3) H  16                  0.00014     1.82280   
   173. RY*(   4) H  16                  0.00005     2.34223   
   174. RY*(   1) H  17                  0.00286     0.39961   
   175. RY*(   2) H  17                  0.00018     1.81451   
   176. RY*(   3) H  17                  0.00013     1.81517   
   177. RY*(   4) H  17                  0.00004     2.33125   
   178. RY*(   1) H  18                  0.00262     0.40455   
   179. RY*(   2) H  18                  0.00019     1.84040   
   180. RY*(   3) H  18                  0.00012     1.84456   
   181. RY*(   4) H  18                  0.00004     2.33782   
   182. RY*(   1) H  19                  0.00295     0.41107   
   183. RY*(   2) H  19                  0.00019     1.86633   
   184. RY*(   3) H  19                  0.00013     1.82915   
   185. RY*(   4) H  19                  0.00004     2.33370   
   186. RY*(   1) H  20                  0.00289     0.41338   
   187. RY*(   2) H  20                  0.00019     1.87026   
   188. RY*(   3) H  20                  0.00013     1.84036   
   189. RY*(   4) H  20                  0.00004     2.33400   
   190. RY*(   1) H  21                  0.00257     0.40743   
   191. RY*(   2) H  21                  0.00019     1.84559   
   192. RY*(   3) H  21                  0.00013     1.85119   
   193. RY*(   4) H  21                  0.00004     2.33842   
   194. RY*(   1) H  22                  0.00293     0.41452   
   195. RY*(   2) H  22                  0.00019     1.84008   
   196. RY*(   3) H  22                  0.00013     1.86805   
   197. RY*(   4) H  22                  0.00004     2.34006   
   198. RY*(   1) H  23                  0.00258     0.45681   
   199. RY*(   2) H  23                  0.00019     1.84069   
   200. RY*(   3) H  23                  0.00014     1.88620   
   201. RY*(   4) H  23                  0.00005     2.35348   
   202. RY*(   1) H  24                  0.00290     0.41383   
   203. RY*(   2) H  24                  0.00019     1.84264   
   204. RY*(   3) H  24                  0.00013     1.88122   
   205. RY*(   4) H  24                  0.00004     2.33970   
   206. RY*(   1) H  25                  0.00289     0.41278   
   207. RY*(   2) H  25                  0.00019     1.84203   
   208. RY*(   3) H  25                  0.00013     1.87911   
   209. RY*(   4) H  25                  0.00004     2.33904   
   210. RY*(   1) H  26                  0.00286     0.41661   
   211. RY*(   2) H  26                  0.00019     1.84172   
   212. RY*(   3) H  26                  0.00013     1.87647   
   213. RY*(   4) H  26                  0.00004     2.33925   
   214. RY*(   1) H  27                  0.00287     0.41314   
   215. RY*(   2) H  27                  0.00019     1.84109   
   216. RY*(   3) H  27                  0.00013     1.87549   
   217. RY*(   4) H  27                  0.00004     2.33861   
   218. RY*(   1) H  28                  0.00286     0.41108   
   219. RY*(   2) H  28                  0.00019     1.84019   
   220. RY*(   3) H  28                  0.00013     1.87500   
   221. RY*(   4) H  28                  0.00004     2.33599   
   222. RY*(   1) H  29                  0.00286     0.41066   
   223. RY*(   2) H  29                  0.00019     1.84044   
   224. RY*(   3) H  29                  0.00013     1.87431   
   225. RY*(   4) H  29                  0.00004     2.33756   
   226. RY*(   1) H  30                  0.00309     0.40506   
   227. RY*(   2) H  30                  0.00019     1.83425   
   228. RY*(   3) H  30                  0.00013     1.86435   
   229. RY*(   4) H  30                  0.00004     2.33645   
   230. RY*(   1) H  31                  0.00294     0.40659   
   231. RY*(   2) H  31                  0.00019     1.83327   
   232. RY*(   3) H  31                  0.00013     1.86425   
   233. RY*(   4) H  31                  0.00004     2.33730   
   234. RY*(   1) H  32                  0.00386     0.39246   
   235. RY*(   2) H  32                  0.00019     1.81321   
   236. RY*(   3) H  32                  0.00016     1.84047   
   237. RY*(   4) H  32                  0.00005     2.33732   
   238. RY*(   1) H  33                  0.00433     0.38273   
   239. RY*(   2) H  33                  0.00018     1.82667   
   240. RY*(   3) H  33                  0.00012     1.84039   
   241. RY*(   4) H  33                  0.00005     2.35222   
   242. RY*(   1) H  34                  0.00233     0.36650   
   243. RY*(   2) H  34                  0.00021     1.79557   
   244. RY*(   3) H  34                  0.00010     2.02422   
   245. RY*(   4) H  34                  0.00004     2.13339   
   246. RY*(   1) H  35                  0.00290     0.37226   
   247. RY*(   2) H  35                  0.00024     1.76731   
   248. RY*(   3) H  35                  0.00012     1.94953   
   249. RY*(   4) H  35                  0.00003     2.21580   
   250. RY*(   1) H  36                  0.00194     0.65245   
   251. RY*(   2) H  36                  0.00170     1.65001   
   252. RY*(   3) H  36                  0.00102     1.67252   
   253. RY*(   4) H  36                  0.00002     2.28446   
   254. BD*(   1) C   1 - C   2          0.00728     0.41222   
   255. BD*(   1) C   1 - H  13          0.00556     0.45577   
   256. BD*(   1) C   1 - H  14          0.00909     0.44903   
   257. BD*(   1) C   1 - H  15          0.00924     0.44902   
   258. BD*(   1) C   2 - C   3          0.01791     0.41049   
   259. BD*(   1) C   2 - H  16          0.01711     0.45697   
   260. BD*(   1) C   2 - H  17          0.01764     0.45146   
   261. BD*(   1) C   3 - C   4          0.01332     0.41821   
   262. BD*(   1) C   3 - H  18          0.01487     0.45360   
   263. BD*(   1) C   3 - H  19          0.01828     0.44783   
   264. BD*(   1) C   4 - C   5          0.01565     0.41464   
   265. BD*(   1) C   4 - H  20          0.01822     0.44730   
   266. BD*(   1) C   4 - H  21          0.01479     0.45330   
   267. BD*(   1) C   5 - C   6          0.01264     0.41951   
   268. BD*(   1) C   5 - H  22          0.01837     0.44621   
   269. BD*(   1) C   5 - H  23          0.01794     0.45130   
   270. BD*(   1) C   6 - C   7          0.01253     0.41896   
   271. BD*(   1) C   6 - H  24          0.01838     0.44664   
   272. BD*(   1) C   6 - H  25          0.01827     0.44627   
   273. BD*(   1) C   7 - C   8          0.01261     0.41777   
   274. BD*(   1) C   7 - H  26          0.01827     0.44541   
   275. BD*(   1) C   7 - H  27          0.01825     0.44586   
   276. BD*(   1) C   8 - C   9          0.01260     0.41533   
   277. BD*(   1) C   8 - H  28          0.01823     0.44433   
   278. BD*(   1) C   8 - H  29          0.01814     0.44581   
   279. BD*(   1) C   9 - C  10          0.01402     0.41262   
   280. BD*(   1) C   9 - H  30          0.01846     0.44272   
   281. BD*(   1) C   9 - H  31          0.01822     0.44377   
   282. BD*(   1) C  10 - C  11          0.02507     0.40954   
   283. BD*(   1) C  10 - H  32          0.01896     0.43474   
   284. BD*(   1) C  10 - H  33          0.01808     0.45115   
   285. BD*(   1) C  11 - O  12          0.01190     0.32116   
   286. BD*(   1) C  11 - H  34          0.02193     0.45372   
   287. BD*(   1) C  11 - H  35          0.03150     0.43763   
   288. BD*(   1) O  12 - H  36          0.00884     0.43438   
       -------------------------------
              Total Lewis   97.24818  ( 99.2328%)
        Valence non-Lewis    0.56214  (  0.5736%)
        Rydberg non-Lewis    0.18968  (  0.1935%)
       -------------------------------
            Total unit  1   98.00000  (100.0000%)
           Charge unit  1    0.00000
 Unable to Open any file for archive entry.
 1\1\GINC-COMPUTE-0-13\SP\RB3LYP\def2SVP\C11H24O1\ZAHRT2\08-Jan-2021\0\
 \# b3lyp/def2svp geom=NewRedundant pop=NBO\\27\\0,1\C,0,-6.0271710015,
 1.2257361238,0.2617276043\C,0,-4.6422738845,0.6340163826,0.5201578288\
 C,0,-4.2187158514,-0.3869568212,-0.5394503688\C,0,-2.8663828063,-1.059
 515329,-0.2809673544\C,0,-1.6611945717,-0.1176303667,-0.3306974589\C,0
 ,-0.3226589695,-0.8314448398,-0.1396645827\C,0,0.8856119545,0.10403614
 73,-0.1841520808\C,0,2.2240569045,-0.6091730458,0.0073077231\C,0,3.431
 1782952,0.328141289,-0.0368506684\C,0,4.7696166483,-0.3855860363,0.148
 7619667\C,0,5.9712131591,0.5545647435,0.1178918633\O,0,7.2074064175,-0
 .1198588757,0.2217039218\H,0,-6.3093587798,1.9561881968,1.0365047513\H
 ,0,-6.0639719823,1.7417611825,-0.7123145154\H,0,-6.8007215541,0.439770
 3496,0.2455629242\H,0,-3.9016223694,1.4505513415,0.5701129016\H,0,-4.6
 244145268,0.1497043109,1.5137258542\H,0,-4.998137877,-1.1667407751,-0.
 6093299466\H,0,-4.1978064049,0.1059365152,-1.5294609239\H,0,-2.8922841
 729,-1.5638481321,0.7029463384\H,0,-2.7183505596,-1.862244452,-1.02508
 9794\H,0,-1.6564246543,0.4152342084,-1.2998557799\H,0,-1.7619809583,0.
 6651402379,0.4413696313\H,0,-0.2096515259,-1.611268406,-0.9153004536\H
 ,0,-0.3316153383,-1.3703382487,0.8258070195\H,0,0.7728583893,0.8833130
 703,0.5921478411\H,0,0.894326727,0.6434208834,-1.1492613192\H,0,2.2158
 410909,-1.1487082383,0.972319122\H,0,2.3383699939,-1.3874689896,-0.769
 2805782\H,0,3.3165382484,1.1053333112,0.7412829184\H,0,3.4367067018,0.
 8686077949,-1.0012364955\H,0,4.7646358808,-0.9294047469,1.1132976817\H
 ,0,4.9069862322,-1.1511082676,-0.634610968\H,0,5.9963365512,1.09336709
 1,-0.8441130386\H,0,5.8584420907,1.3279225157,0.9072745394\H,0,7.21461
 25034,-0.5970666781,1.0617338958\\Version=ES64L-G16RevC.01\State=1-A\H
 F=-508.4918595\RMSD=3.515e-09\Dipole=-0.4901942,-0.0669198,0.4258324\Q
 uadrupole=-8.8853554,3.4620667,5.4232886,-1.1196333,5.4964551,-0.79043
 77\PG=C01 [X(C11H24O1)]\\@
 The archive entry for this job was punched.


 THERE ARE PEOPLE SO ADDICTED TO EXAGERATING THEY
 CAN'T TELL THE TRUTH WITHOUT LYING. -- FORTUNE COOKIE
 File lengths (MBytes):  RWF=     50 Int=      0 D2E=      0 Chk=      6 Scr=      1
 Normal termination of Gaussian 16
