# Supplementary material for: Machine-Learning-Guided Discovery of Electrochemical Reactions
Source: J Am Chem Soc. 2022 Dec 2;144(49):22599–610. doi: 10.1021/jacs.2c08997 (PMC9756344; doi:10.1021/jacs.2c08997)
Supplement: Supplementary file 3 — ja2c08997_si_003.zip [file ja2c08997_si_003.zip › Oxidation Site Selectivity/Nlogs_notimes/33.log]

 Entering Gaussian System, Link 0=g16
 Input=33.com
 Output=33.log
 Initial command:
  
 Copyright (c) 1988-2019, Gaussian, Inc.  All Rights Reserved.
  
 This is part of the Gaussian(R) 16 program.  It is based on
 the Gaussian(R) 09 system (copyright 2009, Gaussian, Inc.),
 the Gaussian(R) 03 system (copyright 2003, Gaussian, Inc.),
 the Gaussian(R) 98 system (copyright 1998, Gaussian, Inc.),
 the Gaussian(R) 94 system (copyright 1995, Gaussian, Inc.),
 the Gaussian 92(TM) system (copyright 1992, Gaussian, Inc.),
 the Gaussian 90(TM) system (copyright 1990, Gaussian, Inc.),
 the Gaussian 88(TM) system (copyright 1988, Gaussian, Inc.),
 the Gaussian 86(TM) system (copyright 1986, Carnegie Mellon
 University), and the Gaussian 82(TM) system (copyright 1983,
 Carnegie Mellon University). Gaussian is a federally registered
 trademark of Gaussian, Inc.
  
 This software contains proprietary and confidential information,
 including trade secrets, belonging to Gaussian, Inc.
  
 This software is provided under written license and may be
 used, copied, transmitted, or stored only in accord with that
 written license.
  
 The following legend is applicable only to US Government
 contracts under FAR:
  
                    RESTRICTED RIGHTS LEGEND
  
 Use, reproduction and disclosure by the US Government is
 subject to restrictions as set forth in subparagraphs (a)
 and (c) of the Commercial Computer Software - Restricted
 Rights clause in FAR 52.227-19.
  
 Gaussian, Inc.
 340 Quinnipiac St., Bldg. 40, Wallingford CT 06492
  
  
 ---------------------------------------------------------------
 Warning -- This program may not be used in any manner that
 competes with the business of Gaussian, Inc. or will provide
 assistance to any competitor of Gaussian, Inc.  The licensee
 of this program is prohibited from giving any competitor of
 Gaussian, Inc. access to this program.  By using this program,
 the user acknowledges that Gaussian, Inc. is engaged in the
 business of creating and licensing software in the field of
 computational chemistry and represents and warrants to the
 licensee that it is not a competitor of Gaussian, Inc. and that
 it will not use this program in any manner prohibited above.
 ---------------------------------------------------------------
  

 Cite this work as:
 Gaussian 16, Revision C.01,
 M. J. Frisch, G. W. Trucks, H. B. Schlegel, G. E. Scuseria, 
 M. A. Robb, J. R. Cheeseman, G. Scalmani, V. Barone, 
 G. A. Petersson, H. Nakatsuji, X. Li, M. Caricato, A. V. Marenich, 
 J. Bloino, B. G. Janesko, R. Gomperts, B. Mennucci, H. P. Hratchian, 
 J. V. Ortiz, A. F. Izmaylov, J. L. Sonnenberg, D. Williams-Young, 
 F. Ding, F. Lipparini, F. Egidi, J. Goings, B. Peng, A. Petrone, 
 T. Henderson, D. Ranasinghe, V. G. Zakrzewski, J. Gao, N. Rega, 
 G. Zheng, W. Liang, M. Hada, M. Ehara, K. Toyota, R. Fukuda, 
 J. Hasegawa, M. Ishida, T. Nakajima, Y. Honda, O. Kitao, H. Nakai, 
 T. Vreven, K. Throssell, J. A. Montgomery, Jr., J. E. Peralta, 
 F. Ogliaro, M. J. Bearpark, J. J. Heyd, E. N. Brothers, K. N. Kudin, 
 V. N. Staroverov, T. A. Keith, R. Kobayashi, J. Normand, 
 K. Raghavachari, A. P. Rendell, J. C. Burant, S. S. Iyengar, 
 J. Tomasi, M. Cossi, J. M. Millam, M. Klene, C. Adamo, R. Cammi, 
 J. W. Ochterski, R. L. Martin, K. Morokuma, O. Farkas, 
 J. B. Foresman, and D. J. Fox, Gaussian, Inc., Wallingford CT, 2019.
 
 ******************************************
 Gaussian 16:  ES64L-G16RevC.01  3-Jul-2019
                 8-Jan-2021 
 ******************************************
 %nprocshared=16
 Will use up to   16 processors via shared memory.
 %mem=7GB
 -----------------------------------------
 # b3lyp/def2svp geom=NewRedundant pop=NBO
 -----------------------------------------
 1/29=4000,38=1,172=1/1;
 2/12=2,17=6,18=5,40=1/2;
 3/5=43,7=101,11=2,25=1,30=1,74=-5/1,2,3;
 4//1;
 5/5=2,38=5/2;
 6/7=2,8=2,9=2,10=2,28=1,40=1/1,7;
 99/5=1,9=1/99;
 --
 33
 --
 Symbolic Z-matrix:
 Charge =  0 Multiplicity = 1
 C                     0.6436    2.01518   0.60228 
 C                     0.46879   0.62257   0.02297 
 C                     0.58358   0.55562  -1.52003 
 C                    -0.08667  -0.79878  -1.88715 
 C                    -0.45897  -1.37915  -0.50796 
 C                     0.86111  -1.77729   0.18356 
 C                     1.48768  -0.41742   0.57985 
 O                     2.79621  -0.3097    0.04973 
 C                    -0.89267  -0.11176   0.28943 
 C                    -2.11287   0.61138  -0.29613 
 C                    -1.20467  -0.38394   1.76889 
 H                     1.64189   2.41915   0.35961 
 H                    -0.09559   2.72114   0.19198 
 H                     0.54226   2.01527   1.69995 
 H                     1.6384    0.59653  -1.82111 
 H                     0.07186   1.41033  -1.98658 
 H                    -0.97615  -0.65588  -2.51808 
 H                     0.59188  -1.4696   -2.4344 
 H                    -1.20743  -2.18527  -0.54509 
 H                     1.54259  -2.31074  -0.49433 
 H                     0.69826  -2.4206    1.05993 
 H                     1.53463  -0.31497   1.6794 
 H                     3.17866   0.52156   0.35943 
 H                    -2.33868   1.52028   0.28438 
 H                    -1.98655   0.91359  -1.34336 
 H                    -3.00119  -0.03897  -0.24225 
 H                    -1.37567   0.56066   2.30996 
 H                    -2.12852  -0.97868   1.85418 
 H                    -0.41574  -0.93051   2.30093 
 
                          Input orientation:                          
 ---------------------------------------------------------------------
 Center     Atomic      Atomic             Coordinates (Angstroms)
 Number     Number       Type             X           Y           Z
 ---------------------------------------------------------------------
      1          6           0        0.643601    2.015184    0.602284
      2          6           0        0.468788    0.622565    0.022969
      3          6           0        0.583578    0.555620   -1.520032
      4          6           0       -0.086675   -0.798776   -1.887145
      5          6           0       -0.458975   -1.379148   -0.507960
      6          6           0        0.861112   -1.777289    0.183564
      7          6           0        1.487676   -0.417421    0.579855
      8          8           0        2.796210   -0.309698    0.049730
      9          6           0       -0.892672   -0.111759    0.289434
     10          6           0       -2.112872    0.611385   -0.296130
     11          6           0       -1.204671   -0.383943    1.768894
     12          1           0        1.641892    2.419146    0.359614
     13          1           0       -0.095594    2.721143    0.191982
     14          1           0        0.542255    2.015272    1.699946
     15          1           0        1.638397    0.596526   -1.821108
     16          1           0        0.071857    1.410326   -1.986585
     17          1           0       -0.976152   -0.655883   -2.518082
     18          1           0        0.591882   -1.469603   -2.434401
     19          1           0       -1.207426   -2.185268   -0.545088
     20          1           0        1.542589   -2.310736   -0.494334
     21          1           0        0.698263   -2.420601    1.059933
     22          1           0        1.534630   -0.314968    1.679401
     23          1           0        3.178659    0.521557    0.359425
     24          1           0       -2.338681    1.520279    0.284378
     25          1           0       -1.986550    0.913594   -1.343362
     26          1           0       -3.001188   -0.038970   -0.242246
     27          1           0       -1.375667    0.560656    2.309958
     28          1           0       -2.128523   -0.978681    1.854179
     29          1           0       -0.415745   -0.930508    2.300927
 ---------------------------------------------------------------------
                    Distance matrix (angstroms):
                    1          2          3          4          5
     1  C    0.000000
     2  C    1.518405   0.000000
     3  C    2.576462   1.548712   0.000000
     4  C    3.827392   2.444848   1.555121   0.000000
     5  C    3.737620   2.269247   2.419615   1.541943   0.000000
     6  C    3.821713   2.437008   2.902022   2.478633   1.542515
     7  C    2.574982   1.558790   2.484699   2.951288   2.428520
     8  O    3.216228   2.507334   2.847573   3.507379   3.471451
     9  C    2.642328   1.569653   2.428761   2.420562   1.558912
    10  C    3.221172   2.601330   2.961739   2.936896   2.596627
    11  C    3.245444   2.619500   3.859748   3.845598   2.594333
    12  H    1.103929   2.171913   2.850583   4.288460   4.426439
    13  H    1.101424   2.179707   2.842843   4.088115   4.175446
    14  H    1.102331   2.181120   3.535612   4.602352   4.171258
    15  H    2.979100   2.183869   1.097708   2.219708   3.166483
    16  H    2.719372   2.194636   1.100024   2.217015   3.201450
    17  H    4.415302   3.190489   2.212827   1.099850   2.197993
    18  H    4.622540   3.229704   2.222087   1.099972   2.196283
    19  H    4.731444   3.319082   3.416238   2.231493   1.100630
    20  H    4.552399   3.166213   3.191827   2.623061   2.207781
    21  H    4.459666   3.223169   3.940466   3.454231   2.209551
    22  H    2.717301   2.181458   3.449464   3.947525   3.145073
    23  H    2.952359   2.732546   3.204367   4.177651   4.194928
    24  H    3.039738   2.959072   3.567361   3.894235   3.545106
    25  H    3.452063   2.824932   2.600945   2.614849   2.878897
    26  H    4.268169   3.542414   3.851860   3.431819   2.886092
    27  H    3.018153   2.938735   4.302033   4.596219   3.541726
    28  H    4.267920   3.558559   4.592916   4.266031   2.920183
    29  H    3.561559   2.895432   4.219829   4.203045   2.844819
                    6          7          8          9         10
     6  C    0.000000
     7  C    1.548829   0.000000
     8  O    2.432352   1.415944   0.000000
     9  C    2.420942   2.417402   3.701958   0.000000
    10  C    3.844536   3.845743   5.006706   1.534507   0.000000
    11  C    2.953328   2.943411   4.355237   1.536304   2.465731
    12  H    4.272081   2.849281   2.979105   3.582516   4.218561
    13  H    4.599049   3.536633   4.191512   2.944515   2.959518
    14  H    4.096902   2.840144   3.634421   2.927938   3.606234
    15  H    3.202793   2.610638   2.379456   3.370812   4.049420
    16  H    3.936161   3.454246   3.811452   2.902985   2.875585
    17  H    3.454270   3.965417   4.576486   2.860977   2.799138
    18  H    2.649698   3.315913   3.517862   3.386284   4.027209
    19  H    2.230747   3.413847   4.461017   2.257197   2.950098
    20  H    1.099327   2.177507   2.423164   3.373468   4.684066
    21  H    1.099270   2.205987   3.142897   2.907834   4.351360
    22  H    2.197621   1.105307   2.060932   2.804478   4.250309
    23  H    3.269043   1.946714   0.966004   4.120889   5.332741
    24  H    4.595955   4.299186   5.456280   2.180486   1.101848
    25  H    4.204942   4.188151   5.129517   2.216741   1.097262
    26  H    4.256810   4.579189   5.811056   2.175734   1.102256
    27  H    3.871785   3.485487   4.823971   2.183561   2.708826
    28  H    3.516625   3.875024   5.287397   2.174237   2.674394
    29  H    2.613548   2.616937   3.971139   2.223491   3.464445
                   11         12         13         14         15
    11  C    0.000000
    12  H    4.236308   0.000000
    13  H    3.654896   1.771486   0.000000
    14  H    2.968626   1.780115   1.782992   0.000000
    15  H    4.683212   2.842095   3.401949   3.951226   0.000000
    16  H    4.353453   2.997895   2.548026   3.765335   1.773049
    17  H    4.301667   4.958941   4.418613   5.218467   2.981639
    18  H    4.698293   4.902184   4.993282   5.407370   2.395874
    19  H    2.932455   5.489784   5.084517   5.074061   4.179153
    20  H    4.047489   4.807377   5.336149   4.952764   3.197137
    21  H    2.876067   4.980365   5.274570   4.484521   4.276366
    22  H    2.741630   3.037882   3.753401   2.532834   3.618723
    23  H    4.692560   2.441822   3.948031   3.313428   2.670722
    24  H    2.667552   4.081494   2.545987   3.247868   4.593860
    25  H    3.461370   4.281636   3.033188   4.107344   3.670016
    26  H    2.718670   5.287983   4.031036   4.532991   4.941903
    27  H    1.101933   4.045181   3.285135   2.483233   5.113861
    28  H    1.102038   5.291029   4.537003   4.015046   5.493515
    29  H    1.097359   4.384375   4.229031   3.155401   4.852062
                   16         17         18         19         20
    16  H    0.000000
    17  H    2.376980   0.000000
    18  H    2.960567   1.768579   0.000000
    19  H    4.079556   2.507032   2.705400   0.000000
    20  H    4.270383   3.630172   2.318450   2.753343   0.000000
    21  H    4.934538   4.326672   3.622994   2.502624   1.772202
    22  H    4.307645   4.902970   4.375538   3.995653   2.950979
    23  H    3.993231   5.189304   4.296697   5.232857   3.380461
    24  H    3.313617   3.800783   4.991929   3.962175   5.508841
    25  H    2.213034   2.205477   3.676725   3.293512   4.855098
    26  H    3.819264   3.108180   4.445492   2.813519   5.086293
    27  H    4.612759   4.994952   5.522874   3.964806   4.962374
    28  H    5.029960   4.533082   5.102307   2.839147   4.557076
    29  H    4.909177   4.859252   4.871270   3.209515   3.681519
                   21         22         23         24         25
    21  H    0.000000
    22  H    2.348817   0.000000
    23  H    3.911441   2.268247   0.000000
    24  H    5.035381   4.507412   5.607506   0.000000
    25  H    4.909268   4.800539   5.452758   1.772457   0.000000
    26  H    4.588439   4.933816   6.234317   1.774121   1.774634
    27  H    3.840786   3.103892   4.954593   2.439518   3.720819
    28  H    3.271189   3.726895   5.714122   2.958589   3.718217
    29  H    2.236394   2.137555   4.335627   3.710864   4.375956
                   26         27         28         29
    26  H    0.000000
    27  H    3.084739   0.000000
    28  H    2.457560   1.773157   0.000000
    29  H    3.734580   1.773443   1.770738   0.000000
 Stoichiometry    C10H18O
 Framework group  C1[X(C10H18O)]
 Deg. of freedom    81
 Full point group                 C1      NOp   1
 Largest Abelian subgroup         C1      NOp   1
 Largest concise Abelian subgroup C1      NOp   1
                         Standard orientation:                         
 ---------------------------------------------------------------------
 Center     Atomic      Atomic             Coordinates (Angstroms)
 Number     Number       Type             X           Y           Z
 ---------------------------------------------------------------------
      1          6           0        0.166002    2.148077   -0.632269
      2          6           0        0.195496    0.658297   -0.340308
      3          6           0        0.442613   -0.229816   -1.584776
      4          6           0       -0.040163   -1.639799   -1.140621
      5          6           0       -0.456740   -1.410490    0.326168
      6          6           0        0.838634   -1.175672    1.130045
      7          6           0        1.275148    0.248836    0.706841
      8          8           0        2.602381    0.226634    0.214036
      9          6           0       -1.092738    0.012085    0.281521
     10          6           0       -2.334086    0.117021   -0.614445
     11          6           0       -1.492155    0.558706    1.660615
     12          1           0        1.129461    2.485143   -1.052736
     13          1           0       -0.611349    2.401701   -1.370196
     14          1           0       -0.023987    2.737995    0.279342
     15          1           0        1.507321   -0.216082   -1.851553
     16          1           0       -0.121448    0.146784   -2.450836
     17          1           0       -0.885536   -1.992040   -1.749671
     18          1           0        0.751381   -2.399632   -1.218402
     19          1           0       -1.105058   -2.198188    0.739209
     20          1           0        1.628411   -1.893824    0.867308
     21          1           0        0.677565   -1.245881    2.215182
     22          1           0        1.220463    0.944578    1.563962
     23          1           0        2.863156    1.134432    0.011396
     24          1           0       -2.706498    1.153740   -0.638762
     25          1           0       -2.157197   -0.192738   -1.652107
     26          1           0       -3.145730   -0.511639   -0.213209
     27          1           0       -1.811042    1.610701    1.583982
     28          1           0       -2.347761   -0.011782    2.056811
     29          1           0       -0.693267    0.510192    2.411362
 ---------------------------------------------------------------------
 Rotational constants (GHZ):           1.4812921           1.1117284           1.0428599
 Standard basis: def2SVP (5D, 7F)
 There are   255 symmetry adapted cartesian basis functions of A   symmetry.
 There are   244 symmetry adapted basis functions of A   symmetry.
   244 basis functions,   401 primitive gaussians,   255 cartesian basis functions
    43 alpha electrons       43 beta electrons
       nuclear repulsion energy       715.4223930824 Hartrees.
 NAtoms=   29 NActive=   29 NUniq=   29 SFac= 1.00D+00 NAtFMM=   60 NAOKFM=F Big=F
 Integral buffers will be    131072 words long.
 Raffenetti 2 integral format.
 Two-electron integral symmetry is turned on.
 One-electron integrals computed using PRISM.
   1 Symmetry operations used in ECPInt.
 ECPInt:  NShTT=    7260 NPrTT=   24950 LenC2=    7233 LenP2D=   20185.
 LDataN:  DoStor=T MaxTD1= 4 Len=   56
 NBasis=   244 RedAO= T EigKep=  3.64D-04  NBF=   244
 NBsUse=   244 1.00D-06 EigRej= -1.00D+00 NBFU=   244
 ExpMin= 1.22D-01 ExpMax= 2.27D+03 ExpMxC= 3.41D+02 IAcc=3 IRadAn=         5 AccDes= 0.00D+00
 Harris functional with IExCor=  402 and IRadAn=       5 diagonalized for initial guess.
 HarFok:  IExCor=  402 AccDes= 0.00D+00 IRadAn=         5 IDoV= 1 UseB2=F ITyADJ=14
 ICtDFT=  3500011 ScaDFX=  1.000000  1.000000  1.000000  1.000000
 FoFCou: FMM=F IPFlag=           0 FMFlag=      100000 FMFlg1=           0
         NFxFlg=           0 DoJE=T BraDBF=F KetDBF=T FulRan=T
         wScrn=  0.000000 ICntrl=       500 IOpCl=  0 I1Cent=   200000004 NGrid=           0
         NMat0=    1 NMatS0=      1 NMatT0=    0 NMatD0=    1 NMtDS0=    0 NMtDT0=    0
 Petite list used in FoFCou.
 Requested convergence on RMS density matrix=1.00D-08 within 128 cycles.
 Requested convergence on MAX density matrix=1.00D-06.
 Requested convergence on             energy=1.00D-06.
 No special actions if energy rises.
 Integral accuracy reduced to 1.0D-05 until final iterations.
 Initial convergence to 1.0D-05 achieved.  Increase integral accuracy.
 SCF Done:  E(RB3LYP) =  -466.782784787     A.U. after   13 cycles
            NFock= 13  Conv=0.67D-08     -V/T= 2.0119

 **********************************************************************

            Population analysis using the SCF Density.

 **********************************************************************

 Orbital symmetries:
       Occupied  (A) (A) (A) (A) (A) (A) (A) (A) (A) (A) (A) (A)
                 (A) (A) (A) (A) (A) (A) (A) (A) (A) (A) (A) (A)
                 (A) (A) (A) (A) (A) (A) (A) (A) (A) (A) (A) (A)
                 (A) (A) (A) (A) (A) (A) (A)
       Virtual   (A) (A) (A) (A) (A) (A) (A) (A) (A) (A) (A) (A)
                 (A) (A) (A) (A) (A) (A) (A) (A) (A) (A) (A) (A)
                 (A) (A) (A) (A) (A) (A) (A) (A) (A) (A) (A) (A)
                 (A) (A) (A) (A) (A) (A) (A) (A) (A) (A) (A) (A)
                 (A) (A) (A) (A) (A) (A) (A) (A) (A) (A) (A) (A)
                 (A) (A) (A) (A) (A) (A) (A) (A) (A) (A) (A) (A)
                 (A) (A) (A) (A) (A) (A) (A) (A) (A) (A) (A) (A)
                 (A) (A) (A) (A) (A) (A) (A) (A) (A) (A) (A) (A)
                 (A) (A) (A) (A) (A) (A) (A) (A) (A) (A) (A) (A)
                 (A) (A) (A) (A) (A) (A) (A) (A) (A) (A) (A) (A)
                 (A) (A) (A) (A) (A) (A) (A) (A) (A) (A) (A) (A)
                 (A) (A) (A) (A) (A) (A) (A) (A) (A) (A) (A) (A)
                 (A) (A) (A) (A) (A) (A) (A) (A) (A) (A) (A) (A)
                 (A) (A) (A) (A) (A) (A) (A) (A) (A) (A) (A) (A)
                 (A) (A) (A) (A) (A) (A) (A) (A) (A) (A) (A) (A)
                 (A) (A) (A) (A) (A) (A) (A) (A) (A) (A) (A) (A)
                 (A) (A) (A) (A) (A) (A) (A) (A) (A)
 The electronic state is 1-A.
 Alpha  occ. eigenvalues --  -19.12757 -10.22533 -10.19037 -10.18406 -10.18148
 Alpha  occ. eigenvalues --  -10.18012 -10.17649 -10.17487 -10.17310 -10.17257
 Alpha  occ. eigenvalues --  -10.17018  -1.00631  -0.86733  -0.75208  -0.74697
 Alpha  occ. eigenvalues --   -0.72938  -0.66778  -0.65781  -0.62388  -0.59138
 Alpha  occ. eigenvalues --   -0.52866  -0.51969  -0.50737  -0.47522  -0.47160
 Alpha  occ. eigenvalues --   -0.43980  -0.42872  -0.41208  -0.39910  -0.39607
 Alpha  occ. eigenvalues --   -0.38621  -0.38324  -0.37875  -0.37139  -0.36062
 Alpha  occ. eigenvalues --   -0.33678  -0.33282  -0.32261  -0.31528  -0.30944
 Alpha  occ. eigenvalues --   -0.29956  -0.28516  -0.25716
 Alpha virt. eigenvalues --    0.03579   0.05970   0.07617   0.08010   0.08742
 Alpha virt. eigenvalues --    0.10201   0.11774   0.12364   0.12576   0.12909
 Alpha virt. eigenvalues --    0.13924   0.14102   0.15295   0.16082   0.17467
 Alpha virt. eigenvalues --    0.17562   0.18285   0.19006   0.19686   0.20702
 Alpha virt. eigenvalues --    0.21683   0.22665   0.24352   0.24645   0.25589
 Alpha virt. eigenvalues --    0.26690   0.27765   0.28996   0.31709   0.32050
 Alpha virt. eigenvalues --    0.40562   0.41143   0.42075   0.43274   0.44761
 Alpha virt. eigenvalues --    0.46367   0.49129   0.50724   0.52919   0.54008
 Alpha virt. eigenvalues --    0.54875   0.56230   0.57432   0.58657   0.59226
 Alpha virt. eigenvalues --    0.60034   0.60832   0.61291   0.61932   0.63437
 Alpha virt. eigenvalues --    0.63822   0.65217   0.65296   0.65547   0.66909
 Alpha virt. eigenvalues --    0.67183   0.67404   0.67701   0.68457   0.69121
 Alpha virt. eigenvalues --    0.69306   0.70445   0.70682   0.70981   0.72213
 Alpha virt. eigenvalues --    0.72603   0.73172   0.74261   0.74585   0.75957
 Alpha virt. eigenvalues --    0.77206   0.80608   0.81828   0.82271   0.83135
 Alpha virt. eigenvalues --    0.87716   0.89151   0.93945   0.95342   0.99563
 Alpha virt. eigenvalues --    1.02280   1.04055   1.07802   1.08402   1.10486
 Alpha virt. eigenvalues --    1.14034   1.15514   1.17887   1.20825   1.21682
 Alpha virt. eigenvalues --    1.27174   1.33029   1.33454   1.36006   1.36205
 Alpha virt. eigenvalues --    1.41562   1.42610   1.45393   1.46132   1.50340
 Alpha virt. eigenvalues --    1.52890   1.53152   1.55016   1.55857   1.57852
 Alpha virt. eigenvalues --    1.58680   1.62480   1.64200   1.66492   1.66959
 Alpha virt. eigenvalues --    1.69279   1.70389   1.70618   1.73971   1.73997
 Alpha virt. eigenvalues --    1.74533   1.76146   1.76669   1.77715   1.79126
 Alpha virt. eigenvalues --    1.79428   1.80742   1.82203   1.82683   1.83345
 Alpha virt. eigenvalues --    1.84057   1.84886   1.85369   1.86244   1.87431
 Alpha virt. eigenvalues --    1.87739   1.90455   1.92734   1.93028   1.93926
 Alpha virt. eigenvalues --    1.96787   1.98107   1.99165   2.00579   2.00723
 Alpha virt. eigenvalues --    2.02825   2.03718   2.04800   2.07642   2.08817
 Alpha virt. eigenvalues --    2.09992   2.11240   2.15211   2.15945   2.17278
 Alpha virt. eigenvalues --    2.20060   2.21929   2.22369   2.25236   2.25502
 Alpha virt. eigenvalues --    2.31102   2.32243   2.33731   2.37727   2.39671
 Alpha virt. eigenvalues --    2.40125   2.41722   2.42681   2.43622   2.45571
 Alpha virt. eigenvalues --    2.46219   2.51469   2.54571   2.57504   2.58968
 Alpha virt. eigenvalues --    2.59369   2.61165   2.63910   2.66287   2.66695
 Alpha virt. eigenvalues --    2.68412   2.70080   2.78531   2.82323   2.84001
 Alpha virt. eigenvalues --    2.85318   2.87321   2.89536   2.91029   2.92154
 Alpha virt. eigenvalues --    2.93873   2.94401   2.96041   2.96999   2.97746
 Alpha virt. eigenvalues --    2.99864   3.00860   3.02808   3.03890   3.06817
 Alpha virt. eigenvalues --    3.09172   3.13561   3.14979   3.18027   3.41354
 Alpha virt. eigenvalues --    3.77802
          Condensed to atoms (all electrons):
               1          2          3          4          5          6
     1  C    4.548568   0.407432  -0.067497   0.013503   0.007888   0.019328
     2  C    0.407432   5.538271   0.333972  -0.044327  -0.024979  -0.054124
     3  C   -0.067497   0.333972   4.773485   0.358306  -0.036374  -0.063253
     4  C    0.013503  -0.044327   0.358306   4.664854   0.349578   0.019149
     5  C    0.007888  -0.024979  -0.036374   0.349578   4.998573   0.319657
     6  C    0.019328  -0.054124  -0.063253   0.019149   0.319657   4.875852
     7  C   -0.070002   0.284394   0.000308  -0.046379  -0.023626   0.241918
     8  O   -0.002447  -0.063803  -0.013524   0.001775  -0.001120  -0.052207
     9  C   -0.046311   0.142976  -0.075719  -0.054566   0.243349  -0.038076
    10  C   -0.005632  -0.039839  -0.018950  -0.005335  -0.048967   0.009592
    11  C   -0.006609  -0.059653   0.013822   0.010518  -0.056580  -0.009203
    12  H    0.363250  -0.025787  -0.009909   0.000259  -0.001181   0.000705
    13  H    0.366548  -0.002744  -0.007048   0.000056   0.001194  -0.001032
    14  H    0.366282  -0.010648   0.010347  -0.000906   0.000974  -0.000116
    15  H   -0.001274  -0.011333   0.294463   0.022516  -0.006909  -0.002189
    16  H   -0.005602  -0.002856   0.333895  -0.006899  -0.004860   0.001547
    17  H   -0.000243  -0.008948  -0.003602   0.330759   0.001045   0.003649
    18  H   -0.000450  -0.000574   0.012987   0.313197  -0.002500  -0.005799
    19  H   -0.000587   0.006361   0.010775  -0.034960   0.365579  -0.034414
    20  H   -0.000727  -0.006080  -0.000946  -0.009826   0.012388   0.269911
    21  H   -0.000348  -0.001071   0.001162   0.004815   0.000462   0.316811
    22  H   -0.010290  -0.049792   0.009099   0.000561  -0.005831  -0.019924
    23  H    0.003544   0.001027  -0.002424   0.000091  -0.000709   0.012223
    24  H    0.003193  -0.009650  -0.000758  -0.000557   0.010657  -0.000769
    25  H   -0.001584  -0.012036   0.005930   0.006518  -0.012229   0.000067
    26  H    0.000023   0.010223  -0.000038  -0.001445  -0.009203   0.000566
    27  H    0.002690  -0.009500   0.000443  -0.000757   0.010694  -0.000651
    28  H    0.000011   0.010471  -0.000648   0.000424  -0.007846  -0.001012
    29  H   -0.001090  -0.012894   0.000206   0.000247  -0.011958   0.006461
               7          8          9         10         11         12
     1  C   -0.070002  -0.002447  -0.046311  -0.005632  -0.006609   0.363250
     2  C    0.284394  -0.063803   0.142976  -0.039839  -0.059653  -0.025787
     3  C    0.000308  -0.013524  -0.075719  -0.018950   0.013822  -0.009909
     4  C   -0.046379   0.001775  -0.054566  -0.005335   0.010518   0.000259
     5  C   -0.023626  -0.001120   0.243349  -0.048967  -0.056580  -0.001181
     6  C    0.241918  -0.052207  -0.038076   0.009592  -0.009203   0.000705
     7  C    4.843432   0.337177  -0.059835   0.008348  -0.008177  -0.004790
     8  O    0.337177   7.735294   0.007544  -0.000130   0.000071   0.005035
     9  C   -0.059835   0.007544   5.478408   0.372716   0.395162   0.013790
    10  C    0.008348  -0.000130   0.372716   4.548545  -0.045742  -0.000514
    11  C   -0.008177   0.000071   0.395162  -0.045742   4.542059  -0.000216
    12  H   -0.004790   0.005035   0.013790  -0.000514  -0.000216   0.715264
    13  H    0.009682  -0.000085  -0.012178   0.005549  -0.000952  -0.024866
    14  H   -0.006217  -0.000272  -0.011120  -0.001361   0.004618  -0.026002
    15  H   -0.011763   0.032784   0.014058  -0.000158  -0.000384   0.005327
    16  H    0.003366   0.000626  -0.003216   0.001425  -0.000190  -0.000817
    17  H    0.001969  -0.000035  -0.001413   0.003850  -0.000002   0.000022
    18  H   -0.003850   0.000101   0.007949   0.000095  -0.000416  -0.000020
    19  H    0.011273  -0.000131  -0.020491  -0.006007  -0.005046   0.000024
    20  H    0.034945   0.006361   0.005920  -0.000335   0.000387  -0.000074
    21  H    0.006918   0.003187  -0.003301   0.000074   0.002084  -0.000007
    22  H    0.354928  -0.029948   0.003314  -0.000532   0.003764  -0.000329
    23  H   -0.035679   0.315710  -0.000024  -0.000003  -0.000044   0.005020
    24  H    0.000508  -0.000001  -0.018372   0.372351  -0.005193  -0.000244
    25  H    0.000431  -0.000002  -0.006975   0.376537   0.007648  -0.000041
    26  H   -0.000536   0.000002  -0.016391   0.370087  -0.004229   0.000022
    27  H   -0.000968  -0.000006  -0.019301  -0.004943   0.374527  -0.000325
    28  H   -0.000146   0.000000  -0.018695  -0.004706   0.370525   0.000019
    29  H    0.004353  -0.000043  -0.007955   0.007287   0.376818   0.000022
              13         14         15         16         17         18
     1  C    0.366548   0.366282  -0.001274  -0.005602  -0.000243  -0.000450
     2  C   -0.002744  -0.010648  -0.011333  -0.002856  -0.008948  -0.000574
     3  C   -0.007048   0.010347   0.294463   0.333895  -0.003602   0.012987
     4  C    0.000056  -0.000906   0.022516  -0.006899   0.330759   0.313197
     5  C    0.001194   0.000974  -0.006909  -0.004860   0.001045  -0.002500
     6  C   -0.001032  -0.000116  -0.002189   0.001547   0.003649  -0.005799
     7  C    0.009682  -0.006217  -0.011763   0.003366   0.001969  -0.003850
     8  O   -0.000085  -0.000272   0.032784   0.000626  -0.000035   0.000101
     9  C   -0.012178  -0.011120   0.014058  -0.003216  -0.001413   0.007949
    10  C    0.005549  -0.001361  -0.000158   0.001425   0.003850   0.000095
    11  C   -0.000952   0.004618  -0.000384  -0.000190  -0.000002  -0.000416
    12  H   -0.024866  -0.026002   0.005327  -0.000817   0.000022  -0.000020
    13  H    0.677207  -0.023899  -0.000790   0.005818  -0.000102   0.000015
    14  H   -0.023899   0.688495  -0.000356   0.000001   0.000025   0.000026
    15  H   -0.000790  -0.000356   0.724260  -0.031662   0.006890  -0.018694
    16  H    0.005818   0.000001  -0.031662   0.746218  -0.026128   0.006725
    17  H   -0.000102   0.000025   0.006890  -0.026128   0.746670  -0.035071
    18  H    0.000015   0.000026  -0.018694   0.006725  -0.035071   0.734745
    19  H   -0.000002  -0.000004  -0.000450  -0.000333  -0.007080   0.000554
    20  H    0.000033   0.000025   0.000827  -0.000107   0.000997   0.003789
    21  H    0.000028  -0.000076  -0.000243   0.000104  -0.000622   0.000782
    22  H   -0.000087   0.007450   0.002629  -0.000576   0.000132  -0.000074
    23  H   -0.000317  -0.000134  -0.000622  -0.000150  -0.000000   0.000017
    24  H    0.003444   0.000384  -0.000017   0.000197  -0.000165   0.000006
    25  H    0.000688   0.000068  -0.000384   0.001235  -0.000071  -0.000204
    26  H   -0.000341  -0.000016   0.000018  -0.000137   0.000531  -0.000017
    27  H    0.000372   0.004047  -0.000007  -0.000017  -0.000003   0.000023
    28  H   -0.000034  -0.000310   0.000023   0.000001  -0.000023   0.000001
    29  H    0.000032   0.000173   0.000004   0.000012  -0.000004  -0.000015
              19         20         21         22         23         24
     1  C   -0.000587  -0.000727  -0.000348  -0.010290   0.003544   0.003193
     2  C    0.006361  -0.006080  -0.001071  -0.049792   0.001027  -0.009650
     3  C    0.010775  -0.000946   0.001162   0.009099  -0.002424  -0.000758
     4  C   -0.034960  -0.009826   0.004815   0.000561   0.000091  -0.000557
     5  C    0.365579   0.012388   0.000462  -0.005831  -0.000709   0.010657
     6  C   -0.034414   0.269911   0.316811  -0.019924   0.012223  -0.000769
     7  C    0.011273   0.034945   0.006918   0.354928  -0.035679   0.000508
     8  O   -0.000131   0.006361   0.003187  -0.029948   0.315710  -0.000001
     9  C   -0.020491   0.005920  -0.003301   0.003314  -0.000024  -0.018372
    10  C   -0.006007  -0.000335   0.000074  -0.000532  -0.000003   0.372351
    11  C   -0.005046   0.000387   0.002084   0.003764  -0.000044  -0.005193
    12  H    0.000024  -0.000074  -0.000007  -0.000329   0.005020  -0.000244
    13  H   -0.000002   0.000033   0.000028  -0.000087  -0.000317   0.003444
    14  H   -0.000004   0.000025  -0.000076   0.007450  -0.000134   0.000384
    15  H   -0.000450   0.000827  -0.000243   0.002629  -0.000622  -0.000017
    16  H   -0.000333  -0.000107   0.000104  -0.000576  -0.000150   0.000197
    17  H   -0.007080   0.000997  -0.000622   0.000132  -0.000000  -0.000165
    18  H    0.000554   0.003789   0.000782  -0.000074   0.000017   0.000006
    19  H    0.746930   0.000351  -0.008036  -0.000425   0.000028  -0.000158
    20  H    0.000351   0.713581  -0.025241   0.007751  -0.000542   0.000022
    21  H   -0.008036  -0.025241   0.732426  -0.023854  -0.000580  -0.000002
    22  H   -0.000425   0.007751  -0.023854   0.785803  -0.007269  -0.000012
    23  H    0.000028  -0.000542  -0.000580  -0.007269   0.549029   0.000001
    24  H   -0.000158   0.000022  -0.000002  -0.000012   0.000001   0.688579
    25  H   -0.000202  -0.000014   0.000005  -0.000007   0.000000  -0.023756
    26  H    0.004090  -0.000005  -0.000048   0.000017   0.000000  -0.023437
    27  H   -0.000174   0.000010  -0.000144   0.000413  -0.000002   0.005188
    28  H    0.003511  -0.000023   0.000190  -0.000155   0.000000  -0.001608
    29  H   -0.000230  -0.000324   0.002203   0.001571  -0.000020   0.000176
              25         26         27         28         29
     1  C   -0.001584   0.000023   0.002690   0.000011  -0.001090
     2  C   -0.012036   0.010223  -0.009500   0.010471  -0.012894
     3  C    0.005930  -0.000038   0.000443  -0.000648   0.000206
     4  C    0.006518  -0.001445  -0.000757   0.000424   0.000247
     5  C   -0.012229  -0.009203   0.010694  -0.007846  -0.011958
     6  C    0.000067   0.000566  -0.000651  -0.001012   0.006461
     7  C    0.000431  -0.000536  -0.000968  -0.000146   0.004353
     8  O   -0.000002   0.000002  -0.000006   0.000000  -0.000043
     9  C   -0.006975  -0.016391  -0.019301  -0.018695  -0.007955
    10  C    0.376537   0.370087  -0.004943  -0.004706   0.007287
    11  C    0.007648  -0.004229   0.374527   0.370525   0.376818
    12  H   -0.000041   0.000022  -0.000325   0.000019   0.000022
    13  H    0.000688  -0.000341   0.000372  -0.000034   0.000032
    14  H    0.000068  -0.000016   0.004047  -0.000310   0.000173
    15  H   -0.000384   0.000018  -0.000007   0.000023   0.000004
    16  H    0.001235  -0.000137  -0.000017   0.000001   0.000012
    17  H   -0.000071   0.000531  -0.000003  -0.000023  -0.000004
    18  H   -0.000204  -0.000017   0.000023   0.000001  -0.000015
    19  H   -0.000202   0.004090  -0.000174   0.003511  -0.000230
    20  H   -0.000014  -0.000005   0.000010  -0.000023  -0.000324
    21  H    0.000005  -0.000048  -0.000144   0.000190   0.002203
    22  H   -0.000007   0.000017   0.000413  -0.000155   0.001571
    23  H    0.000000   0.000000  -0.000002   0.000000  -0.000020
    24  H   -0.023756  -0.023437   0.005188  -0.001608   0.000176
    25  H    0.680532  -0.023521   0.000129   0.000116  -0.000578
    26  H   -0.023521   0.690202  -0.001504   0.004986   0.000105
    27  H    0.000129  -0.001504   0.685944  -0.023124  -0.024818
    28  H    0.000116   0.004986  -0.023124   0.690065  -0.022127
    29  H   -0.000578   0.000105  -0.024818  -0.022127   0.680749
 Mulliken charges:
               1
     1  C    0.118430
     2  C   -0.284490
     3  C    0.141493
     4  C    0.108832
     5  C   -0.067168
     6  C    0.185333
     7  C    0.128018
     8  O   -0.281914
     9  C   -0.271246
    10  C    0.106698
    11  C    0.100633
    12  H   -0.013637
    13  H    0.003811
    14  H   -0.001475
    15  H   -0.016564
    16  H   -0.017623
    17  H   -0.013029
    18  H   -0.013329
    19  H   -0.030749
    20  H   -0.013052
    21  H   -0.007678
    22  H   -0.028330
    23  H    0.161829
    24  H   -0.000005
    25  H    0.001700
    26  H   -0.000002
    27  H    0.001766
    28  H    0.000115
    29  H    0.001636
 Sum of Mulliken charges =  -0.00000
 Mulliken charges with hydrogens summed into heavy atoms:
               1
     1  C    0.107128
     2  C   -0.284490
     3  C    0.107306
     4  C    0.082474
     5  C   -0.097917
     6  C    0.164603
     7  C    0.099688
     8  O   -0.120085
     9  C   -0.271246
    10  C    0.108390
    11  C    0.104150
 Electronic spatial extent (au):  <R**2>=           1545.2045
 Charge=             -0.0000 electrons
 Dipole moment (field-independent basis, Debye):
    X=             -0.7193    Y=              1.2348    Z=              0.1241  Tot=              1.4344
 Quadrupole moment (field-independent basis, Debye-Ang):
   XX=            -72.7095   YY=            -68.6990   ZZ=            -70.5294
   XY=              3.8588   XZ=             -0.4564   YZ=             -0.1789
 Traceless Quadrupole moment (field-independent basis, Debye-Ang):
   XX=             -2.0635   YY=              1.9469   ZZ=              0.1166
   XY=              3.8588   XZ=             -0.4564   YZ=             -0.1789
 Octapole moment (field-independent basis, Debye-Ang**2):
  XXX=              7.5664  YYY=              3.4219  ZZZ=              2.2663  XYY=             10.3030
  XXY=             11.7382  XXZ=             -2.5567  XZZ=              3.6980  YZZ=              0.7015
  YYZ=              1.0979  XYZ=              0.4242
 Hexadecapole moment (field-independent basis, Debye-Ang**3):
 XXXX=           -896.0092 YYYY=           -654.4747 ZZZZ=           -564.5518 XXXY=             45.3724
 XXXZ=            -12.9504 YYYX=              7.6400 YYYZ=              1.6715 ZZZX=              8.6698
 ZZZY=             -2.0959 XXYY=           -231.4642 XXZZ=           -243.0301 YYZZ=           -203.6864
 XXYZ=             -2.3233 YYXZ=              0.4981 ZZXY=              3.6568
 N-N= 7.154223930824D+02 E-N=-2.512198335487D+03  KE= 4.612929669375D+02
 ******************************Gaussian NBO Version 3.1******************************
             N A T U R A L   A T O M I C   O R B I T A L   A N D
          N A T U R A L   B O N D   O R B I T A L   A N A L Y S I S
 ******************************Gaussian NBO Version 3.1******************************
       /RESON  / : Allow strongly delocalized NBO set

 Analyzing the SCF density

 Job title: 33                                                              

 Storage needed:    181404 in NPA,    239731 in NBO ( 939519601 available)
 GSVD:  LWork=       34902 too small for GESVD, short by       13385 words or       13385 for optimal perf.


 NATURAL POPULATIONS:  Natural atomic orbital occupancies 
                                                          
   NAO  Atom  No  lang   Type(AO)    Occupancy      Energy
 ----------------------------------------------------------
     1    C    1  S      Cor( 1S)     1.99915     -10.05383
     2    C    1  S      Val( 2S)     1.05895      -0.21580
     3    C    1  S      Ryd( 3S)     0.00100       0.91497
     4    C    1  px     Val( 2p)     1.22319      -0.07857
     5    C    1  px     Ryd( 3p)     0.00443       0.66140
     6    C    1  py     Val( 2p)     1.11203      -0.06419
     7    C    1  py     Ryd( 3p)     0.00204       0.50921
     8    C    1  pz     Val( 2p)     1.22260      -0.07567
     9    C    1  pz     Ryd( 3p)     0.00447       0.65259
    10    C    1  dxy    Ryd( 3d)     0.00039       2.19062
    11    C    1  dxz    Ryd( 3d)     0.00054       2.39281
    12    C    1  dyz    Ryd( 3d)     0.00063       2.33097
    13    C    1  dx2y2  Ryd( 3d)     0.00062       2.35062
    14    C    1  dz2    Ryd( 3d)     0.00032       2.23288

    15    C    2  S      Cor( 1S)     1.99879     -10.04682
    16    C    2  S      Val( 2S)     0.86697      -0.14665
    17    C    2  S      Ryd( 3S)     0.00330       1.03871
    18    C    2  px     Val( 2p)     1.05554      -0.08280
    19    C    2  px     Ryd( 3p)     0.00327       0.79060
    20    C    2  py     Val( 2p)     1.07473      -0.08455
    21    C    2  py     Ryd( 3p)     0.00694       1.06675
    22    C    2  pz     Val( 2p)     1.07201      -0.08284
    23    C    2  pz     Ryd( 3p)     0.00424       0.84856
    24    C    2  dxy    Ryd( 3d)     0.00074       2.12937
    25    C    2  dxz    Ryd( 3d)     0.00096       2.22834
    26    C    2  dyz    Ryd( 3d)     0.00098       2.24595
    27    C    2  dx2y2  Ryd( 3d)     0.00095       2.32597
    28    C    2  dz2    Ryd( 3d)     0.00066       2.13229

    29    C    3  S      Cor( 1S)     1.99910     -10.04026
    30    C    3  S      Val( 2S)     1.00083      -0.18333
    31    C    3  S      Ryd( 3S)     0.00224       1.01485
    32    C    3  px     Val( 2p)     1.23524      -0.06367
    33    C    3  px     Ryd( 3p)     0.00482       0.87132
    34    C    3  py     Val( 2p)     1.04720      -0.06212
    35    C    3  py     Ryd( 3p)     0.00304       0.64214
    36    C    3  pz     Val( 2p)     1.13888      -0.05442
    37    C    3  pz     Ryd( 3p)     0.00482       0.65279
    38    C    3  dxy    Ryd( 3d)     0.00042       2.13397
    39    C    3  dxz    Ryd( 3d)     0.00061       2.34118
    40    C    3  dyz    Ryd( 3d)     0.00073       2.26438
    41    C    3  dx2y2  Ryd( 3d)     0.00077       2.37918
    42    C    3  dz2    Ryd( 3d)     0.00049       2.28581

    43    C    4  S      Cor( 1S)     1.99913     -10.04709
    44    C    4  S      Val( 2S)     1.00917      -0.18953
    45    C    4  S      Ryd( 3S)     0.00130       1.03666
    46    C    4  px     Val( 2p)     1.20478      -0.06434
    47    C    4  px     Ryd( 3p)     0.00460       0.89756
    48    C    4  py     Val( 2p)     1.12257      -0.05646
    49    C    4  py     Ryd( 3p)     0.00386       0.62875
    50    C    4  pz     Val( 2p)     1.08014      -0.05884
    51    C    4  pz     Ryd( 3p)     0.00308       0.61304
    52    C    4  dxy    Ryd( 3d)     0.00079       2.42757
    53    C    4  dxz    Ryd( 3d)     0.00068       2.29066
    54    C    4  dyz    Ryd( 3d)     0.00051       2.15712
    55    C    4  dx2y2  Ryd( 3d)     0.00046       2.19661
    56    C    4  dz2    Ryd( 3d)     0.00069       2.28533

    57    C    5  S      Cor( 1S)     1.99890     -10.04613
    58    C    5  S      Val( 2S)     0.93396      -0.15825
    59    C    5  S      Ryd( 3S)     0.00244       1.07150
    60    C    5  px     Val( 2p)     1.09273      -0.07014
    61    C    5  px     Ryd( 3p)     0.00475       0.82544
    62    C    5  py     Val( 2p)     1.11639      -0.06300
    63    C    5  py     Ryd( 3p)     0.00675       0.79907
    64    C    5  pz     Val( 2p)     1.06883      -0.06960
    65    C    5  pz     Ryd( 3p)     0.00449       0.74248
    66    C    5  dxy    Ryd( 3d)     0.00088       2.34456
    67    C    5  dxz    Ryd( 3d)     0.00085       2.24705
    68    C    5  dyz    Ryd( 3d)     0.00059       2.14296
    69    C    5  dx2y2  Ryd( 3d)     0.00067       2.17912
    70    C    5  dz2    Ryd( 3d)     0.00087       2.25328

    71    C    6  S      Cor( 1S)     1.99909     -10.04470
    72    C    6  S      Val( 2S)     1.01267      -0.19381
    73    C    6  S      Ryd( 3S)     0.00158       1.03142
    74    C    6  px     Val( 2p)     1.12281      -0.06306
    75    C    6  px     Ryd( 3p)     0.00405       0.68722
    76    C    6  py     Val( 2p)     1.10502      -0.06859
    77    C    6  py     Ryd( 3p)     0.00333       0.62653
    78    C    6  pz     Val( 2p)     1.19526      -0.06392
    79    C    6  pz     Ryd( 3p)     0.00570       0.82591
    80    C    6  dxy    Ryd( 3d)     0.00072       2.32986
    81    C    6  dxz    Ryd( 3d)     0.00047       2.22135
    82    C    6  dyz    Ryd( 3d)     0.00045       2.15009
    83    C    6  dx2y2  Ryd( 3d)     0.00058       2.18373
    84    C    6  dz2    Ryd( 3d)     0.00082       2.48179

    85    C    7  S      Cor( 1S)     1.99881     -10.10720
    86    C    7  S      Val( 2S)     0.90105      -0.16557
    87    C    7  S      Ryd( 3S)     0.00444       0.98293
    88    C    7  px     Val( 2p)     0.76114      -0.04702
    89    C    7  px     Ryd( 3p)     0.00787       0.68668
    90    C    7  py     Val( 2p)     1.10145      -0.07787
    91    C    7  py     Ryd( 3p)     0.00491       0.77847
    92    C    7  pz     Val( 2p)     1.06666      -0.06841
    93    C    7  pz     Ryd( 3p)     0.00354       0.81036
    94    C    7  dxy    Ryd( 3d)     0.00125       2.10372
    95    C    7  dxz    Ryd( 3d)     0.00173       2.21531
    96    C    7  dyz    Ryd( 3d)     0.00099       2.33421
    97    C    7  dx2y2  Ryd( 3d)     0.00195       2.34235
    98    C    7  dz2    Ryd( 3d)     0.00106       2.16526

    99    O    8  S      Cor( 1S)     1.99973     -18.93258
   100    O    8  S      Val( 2S)     1.66293      -0.84786
   101    O    8  S      Ryd( 3S)     0.00113       1.54131
   102    O    8  px     Val( 2p)     1.57607      -0.28902
   103    O    8  px     Ryd( 3p)     0.00194       1.12406
   104    O    8  py     Val( 2p)     1.61927      -0.27568
   105    O    8  py     Ryd( 3p)     0.00208       1.27300
   106    O    8  pz     Val( 2p)     1.87962      -0.28490
   107    O    8  pz     Ryd( 3p)     0.00229       1.12654
   108    O    8  dxy    Ryd( 3d)     0.00089       2.94427
   109    O    8  dxz    Ryd( 3d)     0.00053       2.90497
   110    O    8  dyz    Ryd( 3d)     0.00074       2.86442
   111    O    8  dx2y2  Ryd( 3d)     0.00135       3.27347
   112    O    8  dz2    Ryd( 3d)     0.00059       2.96624

   113    C    9  S      Cor( 1S)     1.99883     -10.05422
   114    C    9  S      Val( 2S)     0.86039      -0.15022
   115    C    9  S      Ryd( 3S)     0.00303       0.98701
   116    C    9  px     Val( 2p)     1.06308      -0.08387
   117    C    9  px     Ryd( 3p)     0.00509       0.88683
   118    C    9  py     Val( 2p)     1.05539      -0.08091
   119    C    9  py     Ryd( 3p)     0.00359       0.80788
   120    C    9  pz     Val( 2p)     1.06972      -0.08611
   121    C    9  pz     Ryd( 3p)     0.00424       0.94625
   122    C    9  dxy    Ryd( 3d)     0.00081       2.19202
   123    C    9  dxz    Ryd( 3d)     0.00107       2.31299
   124    C    9  dyz    Ryd( 3d)     0.00072       2.08265
   125    C    9  dx2y2  Ryd( 3d)     0.00084       2.22799
   126    C    9  dz2    Ryd( 3d)     0.00094       2.22521

   127    C   10  S      Cor( 1S)     1.99918     -10.04813
   128    C   10  S      Val( 2S)     1.06127      -0.21184
   129    C   10  S      Ryd( 3S)     0.00130       0.91788
   130    C   10  px     Val( 2p)     1.14067      -0.06525
   131    C   10  px     Ryd( 3p)     0.00282       0.58034
   132    C   10  py     Val( 2p)     1.22674      -0.07339
   133    C   10  py     Ryd( 3p)     0.00354       0.68049
   134    C   10  pz     Val( 2p)     1.18711      -0.06672
   135    C   10  pz     Ryd( 3p)     0.00325       0.65155
   136    C   10  dxy    Ryd( 3d)     0.00058       2.34104
   137    C   10  dxz    Ryd( 3d)     0.00049       2.28603
   138    C   10  dyz    Ryd( 3d)     0.00024       2.19787
   139    C   10  dx2y2  Ryd( 3d)     0.00045       2.27467
   140    C   10  dz2    Ryd( 3d)     0.00070       2.43263

   141    C   11  S      Cor( 1S)     1.99918     -10.04995
   142    C   11  S      Val( 2S)     1.06135      -0.21348
   143    C   11  S      Ryd( 3S)     0.00122       0.91064
   144    C   11  px     Val( 2p)     1.21973      -0.07394
   145    C   11  px     Ryd( 3p)     0.00365       0.67845
   146    C   11  py     Val( 2p)     1.21106      -0.07353
   147    C   11  py     Ryd( 3p)     0.00327       0.65522
   148    C   11  pz     Val( 2p)     1.12432      -0.06254
   149    C   11  pz     Ryd( 3p)     0.00255       0.57284
   150    C   11  dxy    Ryd( 3d)     0.00040       2.31455
   151    C   11  dxz    Ryd( 3d)     0.00076       2.41394
   152    C   11  dyz    Ryd( 3d)     0.00031       2.17069
   153    C   11  dx2y2  Ryd( 3d)     0.00046       2.31838
   154    C   11  dz2    Ryd( 3d)     0.00053       2.30368

   155    H   12  S      Val( 1S)     0.78575       0.06073
   156    H   12  S      Ryd( 2S)     0.00305       0.38188
   157    H   12  px     Ryd( 2p)     0.00054       2.23353
   158    H   12  py     Ryd( 2p)     0.00021       1.84342
   159    H   12  pz     Ryd( 2p)     0.00032       1.91087

   160    H   13  S      Val( 1S)     0.77449       0.07342
   161    H   13  S      Ryd( 2S)     0.00140       0.40149
   162    H   13  px     Ryd( 2p)     0.00045       2.10213
   163    H   13  py     Ryd( 2p)     0.00015       1.82604
   164    H   13  pz     Ryd( 2p)     0.00043       2.07749

   165    H   14  S      Val( 1S)     0.78118       0.06890
   166    H   14  S      Ryd( 2S)     0.00156       0.40280
   167    H   14  px     Ryd( 2p)     0.00023       1.84351
   168    H   14  py     Ryd( 2p)     0.00029       1.97357
   169    H   14  pz     Ryd( 2p)     0.00050       2.19069

   170    H   15  S      Val( 1S)     0.75740       0.10723
   171    H   15  S      Ryd( 2S)     0.00417       0.39129
   172    H   15  px     Ryd( 2p)     0.00071       2.38553
   173    H   15  py     Ryd( 2p)     0.00013       1.86224
   174    H   15  pz     Ryd( 2p)     0.00020       1.93186

   175    H   16  S      Val( 1S)     0.77698       0.08908
   176    H   16  S      Ryd( 2S)     0.00179       0.40079
   177    H   16  px     Ryd( 2p)     0.00029       2.06469
   178    H   16  py     Ryd( 2p)     0.00019       1.87716
   179    H   16  pz     Ryd( 2p)     0.00051       2.20884

   180    H   17  S      Val( 1S)     0.77628       0.09087
   181    H   17  S      Ryd( 2S)     0.00183       0.38877
   182    H   17  px     Ryd( 2p)     0.00046       2.18778
   183    H   17  py     Ryd( 2p)     0.00023       1.95373
   184    H   17  pz     Ryd( 2p)     0.00032       1.98689

   185    H   18  S      Val( 1S)     0.77200       0.09571
   186    H   18  S      Ryd( 2S)     0.00204       0.37893
   187    H   18  px     Ryd( 2p)     0.00043       2.16941
   188    H   18  py     Ryd( 2p)     0.00043       2.12771
   189    H   18  pz     Ryd( 2p)     0.00015       1.83522

   190    H   19  S      Val( 1S)     0.76335       0.10634
   191    H   19  S      Ryd( 2S)     0.00209       0.35466
   192    H   19  px     Ryd( 2p)     0.00034       2.05808
   193    H   19  py     Ryd( 2p)     0.00045       2.15232
   194    H   19  pz     Ryd( 2p)     0.00019       2.01625

   195    H   20  S      Val( 1S)     0.75855       0.09631
   196    H   20  S      Ryd( 2S)     0.00285       0.39037
   197    H   20  px     Ryd( 2p)     0.00048       2.11095
   198    H   20  py     Ryd( 2p)     0.00037       2.06638
   199    H   20  pz     Ryd( 2p)     0.00017       1.97175

   200    H   21  S      Val( 1S)     0.77166       0.08852
   201    H   21  S      Ryd( 2S)     0.00172       0.38447
   202    H   21  px     Ryd( 2p)     0.00017       1.88198
   203    H   21  py     Ryd( 2p)     0.00016       1.87648
   204    H   21  pz     Ryd( 2p)     0.00070       2.38336

   205    H   22  S      Val( 1S)     0.80453       0.07693
   206    H   22  S      Ryd( 2S)     0.00220       0.39861
   207    H   22  px     Ryd( 2p)     0.00009       1.98730
   208    H   22  py     Ryd( 2p)     0.00038       2.07467
   209    H   22  pz     Ryd( 2p)     0.00054       2.18707

   210    H   23  S      Val( 1S)     0.53948       0.10589
   211    H   23  S      Ryd( 2S)     0.00153       0.44293
   212    H   23  px     Ryd( 2p)     0.00122       1.84429
   213    H   23  py     Ryd( 2p)     0.00192       2.38432
   214    H   23  pz     Ryd( 2p)     0.00168       1.72461

   215    H   24  S      Val( 1S)     0.77971       0.07406
   216    H   24  S      Ryd( 2S)     0.00146       0.40171
   217    H   24  px     Ryd( 2p)     0.00023       1.88047
   218    H   24  py     Ryd( 2p)     0.00062       2.31985
   219    H   24  pz     Ryd( 2p)     0.00019       1.82420

   220    H   25  S      Val( 1S)     0.77920       0.08089
   221    H   25  S      Ryd( 2S)     0.00114       0.43429
   222    H   25  px     Ryd( 2p)     0.00015       1.83350
   223    H   25  py     Ryd( 2p)     0.00027       1.88965
   224    H   25  pz     Ryd( 2p)     0.00063       2.34981

   225    H   26  S      Val( 1S)     0.77698       0.07497
   226    H   26  S      Ryd( 2S)     0.00163       0.38027
   227    H   26  px     Ryd( 2p)     0.00044       2.13043
   228    H   26  py     Ryd( 2p)     0.00037       2.01332
   229    H   26  pz     Ryd( 2p)     0.00023       1.89017

   230    H   27  S      Val( 1S)     0.77980       0.07292
   231    H   27  S      Ryd( 2S)     0.00148       0.40323
   232    H   27  px     Ryd( 2p)     0.00026       1.88515
   233    H   27  py     Ryd( 2p)     0.00064       2.34393
   234    H   27  pz     Ryd( 2p)     0.00013       1.80046

   235    H   28  S      Val( 1S)     0.77600       0.07468
   236    H   28  S      Ryd( 2S)     0.00162       0.37952
   237    H   28  px     Ryd( 2p)     0.00050       2.16987
   238    H   28  py     Ryd( 2p)     0.00032       1.96422
   239    H   28  pz     Ryd( 2p)     0.00021       1.88900

   240    H   29  S      Val( 1S)     0.78169       0.07764
   241    H   29  S      Ryd( 2S)     0.00133       0.43098
   242    H   29  px     Ryd( 2p)     0.00043       2.12647
   243    H   29  py     Ryd( 2p)     0.00022       1.84024
   244    H   29  pz     Ryd( 2p)     0.00040       2.09831

 WARNING:  1 low occupancy (<1.9990e) core orbital  found on  C    2
           1 low occupancy (<1.9990e) core orbital  found on  C    5
           1 low occupancy (<1.9990e) core orbital  found on  C    7
           1 low occupancy (<1.9990e) core orbital  found on  C    9


 Summary of Natural Population Analysis:                  
                                                          
                                       Natural Population 
                Natural  -----------------------------------------------
    Atom  No    Charge         Core      Valence    Rydberg      Total
 -----------------------------------------------------------------------
      C    1   -0.63035      1.99915     4.61677    0.01443     6.63035
      C    2   -0.09010      1.99879     4.06925    0.02206     6.09010
      C    3   -0.43918      1.99910     4.42214    0.01794     6.43918
      C    4   -0.43175      1.99913     4.41666    0.01595     6.43175
      C    5   -0.23310      1.99890     4.21191    0.02229     6.23310
      C    6   -0.45256      1.99909     4.43577    0.01770     6.45256
      C    7    0.14316      1.99881     3.83030    0.02773     5.85684
      O    8   -0.74915      1.99973     6.73789    0.01153     8.74915
      C    9   -0.06774      1.99883     4.04858    0.02033     6.06774
      C   10   -0.62832      1.99918     4.61579    0.01336     6.62832
      C   11   -0.62880      1.99918     4.61647    0.01315     6.62880
      H   12    0.21014      0.00000     0.78575    0.00411     0.78986
      H   13    0.22309      0.00000     0.77449    0.00243     0.77691
      H   14    0.21624      0.00000     0.78118    0.00258     0.78376
      H   15    0.23740      0.00000     0.75740    0.00521     0.76260
      H   16    0.22024      0.00000     0.77698    0.00278     0.77976
      H   17    0.22088      0.00000     0.77628    0.00284     0.77912
      H   18    0.22495      0.00000     0.77200    0.00305     0.77505
      H   19    0.23359      0.00000     0.76335    0.00306     0.76641
      H   20    0.23759      0.00000     0.75855    0.00386     0.76241
      H   21    0.22559      0.00000     0.77166    0.00275     0.77441
      H   22    0.19226      0.00000     0.80453    0.00320     0.80774
      H   23    0.45418      0.00000     0.53948    0.00634     0.54582
      H   24    0.21781      0.00000     0.77971    0.00249     0.78219
      H   25    0.21860      0.00000     0.77920    0.00219     0.78140
      H   26    0.22036      0.00000     0.77698    0.00266     0.77964
      H   27    0.21768      0.00000     0.77980    0.00251     0.78232
      H   28    0.22136      0.00000     0.77600    0.00265     0.77864
      H   29    0.21592      0.00000     0.78169    0.00238     0.78408
 =======================================================================
   * Total *    0.00000     21.98990    63.75654    0.25356    86.00000

                                 Natural Population      
 --------------------------------------------------------
   Core                      21.98990 ( 99.9541% of  22)
   Valence                   63.75654 ( 99.6196% of  64)
   Natural Minimal Basis     85.74644 ( 99.7052% of  86)
   Natural Rydberg Basis      0.25356 (  0.2948% of  86)
 --------------------------------------------------------

    Atom  No          Natural Electron Configuration
 ----------------------------------------------------------------------------
      C    1      [core]2S( 1.06)2p( 3.56)3p( 0.01)
      C    2      [core]2S( 0.87)2p( 3.20)3p( 0.01)
      C    3      [core]2S( 1.00)2p( 3.42)3p( 0.01)
      C    4      [core]2S( 1.01)2p( 3.41)3p( 0.01)
      C    5      [core]2S( 0.93)2p( 3.28)3p( 0.02)
      C    6      [core]2S( 1.01)2p( 3.42)3p( 0.01)
      C    7      [core]2S( 0.90)2p( 2.93)3p( 0.02)3d( 0.01)
      O    8      [core]2S( 1.66)2p( 5.07)3p( 0.01)
      C    9      [core]2S( 0.86)2p( 3.19)3p( 0.01)
      C   10      [core]2S( 1.06)2p( 3.55)3p( 0.01)
      C   11      [core]2S( 1.06)2p( 3.56)3p( 0.01)
      H   12            1S( 0.79)
      H   13            1S( 0.77)
      H   14            1S( 0.78)
      H   15            1S( 0.76)
      H   16            1S( 0.78)
      H   17            1S( 0.78)
      H   18            1S( 0.77)
      H   19            1S( 0.76)
      H   20            1S( 0.76)
      H   21            1S( 0.77)
      H   22            1S( 0.80)
      H   23            1S( 0.54)
      H   24            1S( 0.78)
      H   25            1S( 0.78)
      H   26            1S( 0.78)
      H   27            1S( 0.78)
      H   28            1S( 0.78)
      H   29            1S( 0.78)


 NATURAL BOND ORBITAL ANALYSIS:

                       Occupancies       Lewis Structure    Low   High
           Occ.    -------------------  -----------------   occ   occ
  Cycle   Thresh.   Lewis   Non-Lewis     CR  BD  3C  LP    (L)   (NL)   Dev
 =============================================================================
   1(1)    1.90    85.29021   0.70979     11  30   0   2     0      0    0.03
 -----------------------------------------------------------------------------

 Structure accepted: No low occupancy Lewis orbitals

 WARNING:  1 low occupancy (<1.9990e) core orbital  found on  C    2
           1 low occupancy (<1.9990e) core orbital  found on  C    5
           1 low occupancy (<1.9990e) core orbital  found on  C    7
           1 low occupancy (<1.9990e) core orbital  found on  C    9

 --------------------------------------------------------
   Core                     21.98992 ( 99.954% of  22)
   Valence Lewis            63.30029 ( 98.907% of  64)
  ==================       ============================
   Total Lewis              85.29021 ( 99.175% of  86)
  -----------------------------------------------------
   Valence non-Lewis         0.53881 (  0.627% of  86)
   Rydberg non-Lewis         0.17098 (  0.199% of  86)
  ==================       ============================
   Total non-Lewis           0.70979 (  0.825% of  86)
 --------------------------------------------------------


       (Occupancy)   Bond orbital/ Coefficients/ Hybrids
 ---------------------------------------------------------------------------------
     1. (1.97893) BD ( 1) C   1 - C   2  
                ( 48.91%)   0.6993* C   1 s( 31.49%)p 2.17( 68.47%)d 0.00(  0.04%)
                                            0.0005  0.5611 -0.0033  0.0119  0.0009
                                           -0.8113  0.0037  0.1622 -0.0037 -0.0011
                                            0.0001 -0.0065 -0.0161 -0.0089
                ( 51.09%)   0.7148* C   2 s( 27.69%)p 2.61( 72.26%)d 0.00(  0.04%)
                                            0.0001  0.5253  0.0310 -0.0225  0.0001
                                            0.8339  0.0043 -0.1632 -0.0048 -0.0000
                                            0.0002 -0.0066 -0.0175 -0.0093
     2. (1.98566) BD ( 1) C   1 - H  12  
                ( 60.64%)   0.7787* C   1 s( 22.48%)p 3.45( 77.48%)d 0.00(  0.04%)
                                           -0.0000  0.4741  0.0014  0.7687 -0.0095
                                            0.2731  0.0187 -0.3301 -0.0037  0.0095
                                           -0.0116 -0.0039  0.0127 -0.0056
                ( 39.36%)   0.6274* H  12 s( 99.92%)p 0.00(  0.08%)
                                            0.9996 -0.0025 -0.0231 -0.0094  0.0118
     3. (1.98699) BD ( 1) C   1 - H  13  
                ( 61.21%)   0.7824* C   1 s( 23.08%)p 3.33( 76.88%)d 0.00(  0.04%)
                                            0.0000 -0.4804 -0.0030  0.6205 -0.0069
                                           -0.2064 -0.0181  0.5838 -0.0021  0.0060
                                           -0.0161  0.0055 -0.0085 -0.0042
                ( 38.79%)   0.6228* H  13 s( 99.92%)p 0.00(  0.08%)
                                           -0.9996  0.0011 -0.0195  0.0067 -0.0186
     4. (1.98725) BD ( 1) C   1 - H  14  
                ( 60.89%)   0.7803* C   1 s( 22.87%)p 3.37( 77.08%)d 0.00(  0.04%)
                                           -0.0001  0.4783  0.0008 -0.1527 -0.0004
                                            0.4731  0.0176  0.7234 -0.0108 -0.0030
                                           -0.0046  0.0163 -0.0037  0.0108
                ( 39.11%)   0.6254* H  14 s( 99.92%)p 0.00(  0.08%)
                                            0.9996 -0.0014  0.0052 -0.0153 -0.0225
     5. (1.96335) BD ( 1) C   2 - C   3  
                ( 51.28%)   0.7161* C   2 s( 24.08%)p 3.15( 75.87%)d 0.00(  0.05%)
                                           -0.0001  0.4907 -0.0053  0.1535  0.0091
                                           -0.4478  0.0335 -0.7300 -0.0209 -0.0035
                                           -0.0054  0.0177 -0.0054  0.0095
                ( 48.72%)   0.6980* C   3 s( 27.21%)p 2.67( 72.75%)d 0.00(  0.04%)
                                            0.0004  0.5214 -0.0156 -0.1245  0.0086
                                            0.5240  0.0193  0.6606 -0.0222 -0.0034
                                           -0.0051  0.0165 -0.0054  0.0100
     6. (1.96212) BD ( 1) C   2 - C   7  
                ( 51.51%)   0.7177* C   2 s( 23.43%)p 3.27( 76.52%)d 0.00(  0.05%)
                                           -0.0000  0.4840 -0.0066  0.6388  0.0176
                                           -0.1761  0.0373  0.5696 -0.0062 -0.0067
                                            0.0182 -0.0068  0.0084  0.0032
                ( 48.49%)   0.6964* C   7 s( 28.82%)p 2.47( 71.13%)d 0.00(  0.05%)
                                            0.0004  0.5365 -0.0195 -0.5247  0.0188
                                            0.2674  0.0204 -0.6030  0.0110 -0.0060
                                            0.0174 -0.0075  0.0066  0.0039
     7. (1.94351) BD ( 1) C   2 - C   9  
                ( 50.05%)   0.7075* C   2 s( 24.56%)p 3.07( 75.39%)d 0.00(  0.05%)
                                            0.0001  0.4953 -0.0172 -0.7529 -0.0081
                                           -0.2654  0.0382  0.3392 -0.0070  0.0122
                                           -0.0124 -0.0062  0.0097 -0.0046
                ( 49.95%)   0.7067* C   9 s( 24.18%)p 3.13( 75.77%)d 0.00(  0.05%)
                                            0.0001  0.4914 -0.0176  0.6560 -0.0238
                                            0.4617  0.0240 -0.3361  0.0022  0.0126
                                           -0.0122 -0.0062  0.0093 -0.0067
     8. (1.98079) BD ( 1) C   3 - C   4  
                ( 50.10%)   0.7078* C   3 s( 26.13%)p 2.83( 73.83%)d 0.00(  0.05%)
                                            0.0001  0.5111  0.0025 -0.2470  0.0088
                                           -0.8010 -0.0185  0.1851 -0.0322  0.0106
                                           -0.0033 -0.0103 -0.0134 -0.0077
                ( 49.90%)   0.7064* C   4 s( 26.26%)p 2.81( 73.70%)d 0.00(  0.05%)
                                            0.0001  0.5124 -0.0022  0.2850  0.0138
                                            0.7493 -0.0104 -0.3047 -0.0348  0.0107
                                           -0.0028 -0.0088 -0.0139 -0.0082
     9. (1.98228) BD ( 1) C   3 - H  15  
                ( 62.26%)   0.7890* C   3 s( 23.52%)p 3.25( 76.44%)d 0.00(  0.04%)
                                           -0.0001  0.4849  0.0081  0.8454 -0.0090
                                           -0.0020  0.0006 -0.2218 -0.0186  0.0003
                                           -0.0068 -0.0005  0.0167 -0.0082
                ( 37.74%)   0.6143* H  15 s( 99.91%)p 0.00(  0.09%)
                                            0.9995 -0.0057 -0.0285 -0.0010  0.0075
    10. (1.98235) BD ( 1) C   3 - H  16  
                ( 61.17%)   0.7821* C   3 s( 22.97%)p 3.35( 76.99%)d 0.00(  0.04%)
                                            0.0002 -0.4793 -0.0047  0.4558 -0.0217
                                           -0.2871  0.0040  0.6921  0.0121  0.0067
                                           -0.0144  0.0094 -0.0037 -0.0073
                ( 38.83%)   0.6231* H  16 s( 99.92%)p 0.00(  0.08%)
                                           -0.9996  0.0023 -0.0127  0.0098 -0.0235
    11. (1.97339) BD ( 1) C   4 - C   5  
                ( 49.46%)   0.7033* C   4 s( 27.18%)p 2.68( 72.77%)d 0.00(  0.05%)
                                            0.0003  0.5213 -0.0115 -0.2474 -0.0089
                                            0.0679 -0.0390  0.8126 -0.0007 -0.0016
                                           -0.0095  0.0057  0.0006  0.0180
                ( 50.54%)   0.7109* C   5 s( 25.00%)p 3.00( 74.95%)d 0.00(  0.05%)
                                           -0.0000  0.5000 -0.0019  0.2144 -0.0203
                                           -0.2003 -0.0516 -0.8126  0.0019 -0.0018
                                           -0.0110  0.0041  0.0016  0.0190
    12. (1.98284) BD ( 1) C   4 - H  17  
                ( 61.21%)   0.7823* C   4 s( 22.99%)p 3.35( 76.97%)d 0.00(  0.04%)
                                            0.0001 -0.4794 -0.0051  0.6743 -0.0165
                                            0.2715  0.0191  0.4906  0.0043 -0.0074
                                           -0.0151 -0.0057 -0.0099  0.0018
                ( 38.79%)   0.6229* H  17 s( 99.92%)p 0.00(  0.08%)
                                           -0.9996  0.0023 -0.0205 -0.0114 -0.0163
    13. (1.98460) BD ( 1) C   4 - H  18  
                ( 61.46%)   0.7840* C   4 s( 23.38%)p 3.28( 76.58%)d 0.00(  0.04%)
                                           -0.0001  0.4834  0.0078  0.6337 -0.0163
                                           -0.5993 -0.0058 -0.0673 -0.0151 -0.0174
                                           -0.0007  0.0014  0.0017 -0.0098
                ( 38.54%)   0.6208* H  18 s( 99.92%)p 0.00(  0.08%)
                                            0.9996 -0.0027 -0.0194  0.0212  0.0037
    14. (1.97252) BD ( 1) C   5 - C   6  
                ( 50.31%)   0.7093* C   5 s( 24.81%)p 3.03( 75.14%)d 0.00(  0.05%)
                                           -0.0000  0.4981 -0.0026  0.7153 -0.0091
                                            0.0647 -0.0456  0.4822  0.0295  0.0059
                                            0.0167  0.0039  0.0137 -0.0033
                ( 49.69%)   0.7049* C   6 s( 27.46%)p 2.64( 72.49%)d 0.00(  0.04%)
                                            0.0002  0.5240 -0.0100 -0.7201 -0.0027
                                           -0.1848 -0.0353 -0.4129  0.0211  0.0035
                                            0.0162  0.0022  0.0124 -0.0020
    15. (1.95309) BD ( 1) C   5 - C   9  
                ( 49.11%)   0.7008* C   5 s( 25.26%)p 2.96( 74.69%)d 0.00(  0.05%)
                                            0.0003  0.5023 -0.0170 -0.4296 -0.0381
                                            0.7480 -0.0278  0.0139  0.0199 -0.0135
                                            0.0011 -0.0010 -0.0137 -0.0103
                ( 50.89%)   0.7134* C   9 s( 23.88%)p 3.19( 76.07%)d 0.00(  0.05%)
                                           -0.0000  0.4885 -0.0136  0.2530 -0.0402
                                           -0.8306 -0.0075  0.0694  0.0160 -0.0140
                                           -0.0000 -0.0015 -0.0126 -0.0117
    16. (1.98073) BD ( 1) C   5 - H  19  
                ( 62.08%)   0.7879* C   5 s( 24.48%)p 3.08( 75.48%)d 0.00(  0.04%)
                                            0.0002 -0.4944 -0.0190  0.5057 -0.0098
                                            0.6272 -0.0022 -0.3248  0.0049 -0.0141
                                            0.0073  0.0092  0.0031  0.0056
                ( 37.92%)   0.6158* H  19 s( 99.91%)p 0.00(  0.09%)
                                           -0.9996  0.0041 -0.0174 -0.0214  0.0110
    17. (1.97412) BD ( 1) C   6 - C   7  
                ( 49.96%)   0.7069* C   6 s( 26.07%)p 2.83( 73.88%)d 0.00(  0.05%)
                                            0.0003  0.5106 -0.0010  0.2812  0.0332
                                            0.7875  0.0033 -0.1949  0.0207  0.0100
                                           -0.0030 -0.0101 -0.0146 -0.0080
                ( 50.04%)   0.7074* C   7 s( 27.16%)p 2.68( 72.79%)d 0.00(  0.05%)
                                           -0.0001  0.5211  0.0029 -0.1729  0.0368
                                           -0.7913  0.0046  0.2646  0.0227  0.0088
                                           -0.0019 -0.0093 -0.0169 -0.0086
    18. (1.98034) BD ( 1) C   6 - H  20  
                ( 62.06%)   0.7878* C   6 s( 23.16%)p 3.32( 76.80%)d 0.00(  0.04%)
                                            0.0001 -0.4813 -0.0054 -0.6191  0.0026
                                            0.5844  0.0020  0.2063 -0.0253  0.0156
                                            0.0070 -0.0062 -0.0024  0.0068
                ( 37.94%)   0.6160* H  20 s( 99.91%)p 0.00(  0.09%)
                                           -0.9996  0.0034  0.0221 -0.0186 -0.0042
    19. (1.98132) BD ( 1) C   6 - H  21  
                ( 61.38%)   0.7834* C   6 s( 23.09%)p 3.33( 76.87%)d 0.00(  0.04%)
                                           -0.0002  0.4805  0.0070 -0.1328  0.0169
                                           -0.0505 -0.0183  0.8648 -0.0044 -0.0011
                                           -0.0060 -0.0003  0.0004  0.0191
                ( 38.62%)   0.6215* H  21 s( 99.92%)p 0.00(  0.08%)
                                            0.9996 -0.0019  0.0025  0.0041 -0.0284
    20. (1.99348) BD ( 1) C   7 - O   8  
                ( 31.98%)   0.5655* C   7 s( 20.31%)p 3.91( 79.41%)d 0.01(  0.28%)
                                           -0.0000  0.4481  0.0479  0.8302  0.0423
                                            0.0080 -0.0034 -0.3211  0.0041  0.0017
                                           -0.0309  0.0003  0.0398 -0.0161
                ( 68.02%)   0.8247* O   8 s( 34.62%)p 1.89( 65.31%)d 0.00(  0.07%)
                                           -0.0001  0.5884 -0.0011 -0.7550  0.0033
                                            0.0330 -0.0044  0.2864  0.0034 -0.0105
                                           -0.0131  0.0029  0.0151 -0.0117
    21. (1.98088) BD ( 1) C   7 - H  22  
                ( 60.31%)   0.7766* C   7 s( 23.59%)p 3.24( 76.36%)d 0.00(  0.05%)
                                           -0.0003  0.4856 -0.0072 -0.0046  0.0212
                                            0.5488 -0.0109  0.6796 -0.0019 -0.0009
                                           -0.0008  0.0184 -0.0095  0.0096
                ( 39.69%)   0.6300* H  22 s( 99.92%)p 0.00(  0.08%)
                                            0.9996 -0.0051  0.0012 -0.0177 -0.0230
    22. (1.98713) BD ( 1) O   8 - H  23  
                ( 73.03%)   0.8546* O   8 s( 19.32%)p 4.17( 80.59%)d 0.00(  0.08%)
                                            0.0002  0.4392  0.0182  0.2969  0.0295
                                            0.8190  0.0231 -0.2131 -0.0139  0.0017
                                            0.0006 -0.0067 -0.0248 -0.0132
                ( 26.97%)   0.5194* H  23 s( 99.62%)p 0.00(  0.38%)
                                            0.9981 -0.0040 -0.0219 -0.0555  0.0142
    23. (1.97492) BD ( 1) C   9 - C  10  
                ( 51.28%)   0.7161* C   9 s( 25.94%)p 2.85( 74.02%)d 0.00(  0.05%)
                                            0.0000  0.5090  0.0169 -0.6824 -0.0141
                                            0.0483  0.0025 -0.5214  0.0105 -0.0025
                                            0.0176 -0.0010  0.0125  0.0007
                ( 48.72%)   0.6980* C  10 s( 30.82%)p 2.24( 69.15%)d 0.00(  0.04%)
                                            0.0005  0.5551 -0.0072  0.6827 -0.0078
                                           -0.0624 -0.0002  0.4705 -0.0004 -0.0018
                                            0.0161 -0.0015  0.0110 -0.0000
    24. (1.97508) BD ( 1) C   9 - C  11  
                ( 51.20%)   0.7155* C   9 s( 25.85%)p 2.87( 74.11%)d 0.00(  0.05%)
                                            0.0000  0.5081  0.0163 -0.1954 -0.0178
                                            0.3050  0.0018  0.7807  0.0009 -0.0037
                                           -0.0081  0.0123 -0.0006  0.0158
                ( 48.80%)   0.6986* C  11 s( 30.82%)p 2.24( 69.15%)d 0.00(  0.04%)
                                            0.0005  0.5551 -0.0075  0.2379 -0.0057
                                           -0.2958  0.0007 -0.7398  0.0058 -0.0031
                                           -0.0084  0.0107 -0.0010  0.0136
    25. (1.98693) BD ( 1) C  10 - H  24  
                ( 60.94%)   0.7806* C  10 s( 22.73%)p 3.40( 77.23%)d 0.00(  0.04%)
                                           -0.0001  0.4768  0.0022 -0.2973 -0.0151
                                            0.8264 -0.0050 -0.0213 -0.0131 -0.0114
                                           -0.0005 -0.0009 -0.0139 -0.0101
                ( 39.06%)   0.6250* H  24 s( 99.92%)p 0.00(  0.08%)
                                            0.9996 -0.0011  0.0099 -0.0258  0.0010
    26. (1.98836) BD ( 1) C  10 - H  25  
                ( 60.99%)   0.7810* C  10 s( 23.74%)p 3.21( 76.22%)d 0.00(  0.04%)
                                            0.0001 -0.4873 -0.0035 -0.1482  0.0224
                                            0.2493 -0.0043  0.8231  0.0051  0.0012
                                            0.0057 -0.0093  0.0017 -0.0171
                ( 39.01%)   0.6246* H  25 s( 99.92%)p 0.00(  0.08%)
                                           -0.9996  0.0005  0.0035 -0.0078 -0.0265
    27. (1.98683) BD ( 1) C  10 - H  26  
                ( 61.07%)   0.7815* C  10 s( 22.62%)p 3.42( 77.34%)d 0.00(  0.04%)
                                            0.0000 -0.4755 -0.0030  0.6502  0.0110
                                            0.5003 -0.0045 -0.3162  0.0156 -0.0148
                                            0.0102  0.0068 -0.0037  0.0063
                ( 38.93%)   0.6239* H  26 s( 99.92%)p 0.00(  0.08%)
                                           -0.9996  0.0012 -0.0207 -0.0160  0.0097
    28. (1.98708) BD ( 1) C  11 - H  27  
                ( 60.94%)   0.7806* C  11 s( 22.71%)p 3.40( 77.25%)d 0.00(  0.04%)
                                           -0.0001  0.4765  0.0019 -0.2524 -0.0036
                                            0.8395  0.0017 -0.0594  0.0202 -0.0096
                                            0.0010 -0.0023 -0.0145 -0.0108
                ( 39.06%)   0.6250* H  27 s( 99.92%)p 0.00(  0.08%)
                                            0.9996 -0.0011  0.0082 -0.0264  0.0014
    29. (1.98677) BD ( 1) C  11 - H  28  
                ( 61.13%)   0.7819* C  11 s( 22.65%)p 3.41( 77.31%)d 0.00(  0.04%)
                                            0.0000 -0.4759 -0.0031  0.6826 -0.0015
                                            0.4531 -0.0100 -0.3186 -0.0165 -0.0139
                                            0.0097  0.0072 -0.0062  0.0066
                ( 38.87%)   0.6234* H  28 s( 99.92%)p 0.00(  0.08%)
                                           -0.9996  0.0013 -0.0215 -0.0144  0.0105
    30. (1.98804) BD ( 1) C  11 - H  29  
                ( 60.87%)   0.7802* C  11 s( 23.73%)p 3.21( 76.23%)d 0.00(  0.04%)
                                           -0.0000  0.4871  0.0036  0.6427 -0.0148
                                           -0.0419  0.0081  0.5890  0.0165 -0.0007
                                            0.0179 -0.0015  0.0091  0.0037
                ( 39.13%)   0.6256* H  29 s( 99.92%)p 0.00(  0.08%)
                                            0.9996 -0.0008 -0.0191  0.0010 -0.0200
    31. (1.99915) CR ( 1) C   1           s(100.00%)p 0.00(  0.00%)
                                            1.0000 -0.0002  0.0000 -0.0000 -0.0000
                                            0.0004  0.0000 -0.0001  0.0000  0.0000
                                           -0.0000  0.0000  0.0000  0.0000
    32. (1.99879) CR ( 1) C   2           s(100.00%)p 0.00(  0.00%)
                                            1.0000 -0.0000 -0.0000  0.0001  0.0000
                                           -0.0001 -0.0000 -0.0001 -0.0000 -0.0000
                                            0.0000  0.0000 -0.0000  0.0000
    33. (1.99910) CR ( 1) C   3           s(100.00%)p 0.00(  0.00%)
                                            1.0000 -0.0001  0.0000  0.0001 -0.0000
                                           -0.0001 -0.0000 -0.0004  0.0000 -0.0000
                                            0.0000 -0.0000  0.0000 -0.0000
    34. (1.99914) CR ( 1) C   4           s(100.00%)p 0.00(  0.00%)
                                            1.0000 -0.0001  0.0000  0.0000  0.0000
                                           -0.0002  0.0000 -0.0003  0.0000 -0.0000
                                            0.0000  0.0000  0.0000 -0.0000
    35. (1.99891) CR ( 1) C   5           s(100.00%)p 0.00(  0.00%)
                                            1.0000 -0.0000  0.0000  0.0000  0.0000
                                           -0.0003  0.0000  0.0001 -0.0000  0.0000
                                           -0.0000 -0.0000  0.0000  0.0000
    36. (1.99909) CR ( 1) C   6           s(100.00%)p 0.00(  0.00%)
                                            1.0000 -0.0001  0.0000  0.0001 -0.0000
                                           -0.0002  0.0000  0.0003 -0.0000 -0.0000
                                           -0.0000  0.0000  0.0000  0.0000
    37. (1.99882) CR ( 1) C   7           s(100.00%)p 0.00(  0.00%)
                                            1.0000 -0.0000  0.0000  0.0002  0.0000
                                           -0.0000 -0.0000  0.0005 -0.0000  0.0000
                                           -0.0000  0.0000 -0.0000  0.0000
    38. (1.99973) CR ( 1) O   8           s(100.00%)p 0.00(  0.00%)
                                            1.0000 -0.0001 -0.0000 -0.0001 -0.0000
                                           -0.0001 -0.0000  0.0001  0.0000 -0.0000
                                           -0.0000  0.0000  0.0000  0.0000
    39. (1.99884) CR ( 1) C   9           s(100.00%)
                                            1.0000 -0.0001  0.0000 -0.0001  0.0000
                                           -0.0001 -0.0000  0.0000 -0.0000 -0.0000
                                            0.0000  0.0000 -0.0000  0.0000
    40. (1.99918) CR ( 1) C  10           s(100.00%)p 0.00(  0.00%)
                                            1.0000 -0.0002  0.0000 -0.0004  0.0000
                                            0.0000  0.0000 -0.0003 -0.0000  0.0000
                                           -0.0000  0.0000 -0.0000  0.0000
    41. (1.99918) CR ( 1) C  11           s(100.00%)p 0.00(  0.00%)
                                            1.0000 -0.0002  0.0000 -0.0001  0.0000
                                            0.0002  0.0000  0.0004 -0.0000  0.0000
                                            0.0000 -0.0000  0.0000 -0.0000
    42. (1.97753) LP ( 1) O   8           s( 45.78%)p 1.18( 54.19%)d 0.00(  0.03%)
                                            0.0001  0.6766 -0.0078  0.4340 -0.0026
                                           -0.5667  0.0069 -0.1798  0.0015  0.0160
                                            0.0010 -0.0055  0.0042  0.0060
    43. (1.95109) LP ( 2) O   8           s(  0.27%)p99.99( 99.68%)d 0.19(  0.05%)
                                            0.0000  0.0513  0.0058  0.3903 -0.0078
                                            0.0693 -0.0013  0.9162 -0.0149  0.0069
                                           -0.0105  0.0170 -0.0063  0.0042
    44. (0.00513) RY*( 1) C   1           s(  0.74%)p99.99( 94.53%)d 6.41(  4.73%)
                                           -0.0000  0.0048  0.0857  0.0123  0.6637
                                            0.0029  0.0480  0.0099  0.7087 -0.1379
                                            0.0773 -0.1377  0.0420  0.0399
    45. (0.00416) RY*( 2) C   1           s(  0.01%)p 1.00( 93.98%)d 0.06(  6.01%)
                                           -0.0000  0.0015  0.0094 -0.0098 -0.7060
                                           -0.0007  0.1150  0.0083  0.6542  0.1678
                                           -0.0438 -0.1656  0.0499  0.0091
    46. (0.00160) RY*( 3) C   1           s( 53.93%)p 0.84( 45.23%)d 0.02(  0.84%)
                                           -0.0000  0.0186  0.7341  0.0003 -0.0728
                                            0.0048 -0.6673 -0.0016  0.0418  0.0170
                                           -0.0112  0.0815  0.0202  0.0310
    47. (0.00015) RY*( 4) C   1           s( 41.10%)p 1.29( 52.88%)d 0.15(  6.02%)
                                           -0.0000 -0.0214  0.6407  0.0008  0.0108
                                           -0.0181  0.7136  0.0036 -0.1381  0.0562
                                            0.0293  0.0456  0.1544  0.1741
    48. (0.00004) RY*( 5) C   1           s(  0.04%)p99.99(  5.19%)d99.99( 94.77%)
    49. (0.00002) RY*( 6) C   1           s(  0.58%)p 8.48(  4.94%)d99.99( 94.48%)
    50. (0.00002) RY*( 7) C   1           s(  1.64%)p 1.14(  1.88%)d58.74( 96.48%)
    51. (0.00001) RY*( 8) C   1           s(  0.05%)p 4.04(  0.22%)d99.99( 99.73%)
    52. (0.00001) RY*( 9) C   1           s(  1.99%)p 0.62(  1.23%)d48.56( 96.77%)
    53. (0.00416) RY*( 1) C   2           s(  0.05%)p99.99( 95.64%)d87.55(  4.32%)
                                            0.0000  0.0084  0.0206  0.0011 -0.2193
                                           -0.0090 -0.4171  0.0089 -0.8568  0.0536
                                            0.1481 -0.1092 -0.0090 -0.0797
    54. (0.00348) RY*( 2) C   2           s( 13.84%)p 5.84( 80.79%)d 0.39(  5.37%)
                                           -0.0000 -0.0470  0.3691 -0.0005 -0.3125
                                            0.0150  0.7858 -0.0012 -0.3043 -0.0641
                                            0.0812  0.0774  0.1699  0.0901
    55. (0.00266) RY*( 3) C   2           s(  0.43%)p99.99( 97.46%)d 4.96(  2.11%)
                                           -0.0000 -0.0268  0.0595 -0.0152  0.9055
                                            0.0111  0.2171 -0.0008 -0.3273  0.0774
                                           -0.0560 -0.0922  0.0514 -0.0293
    56. (0.00175) RY*( 4) C   2           s( 81.70%)p 0.12(  9.55%)d 0.11(  8.75%)
                                            0.0000  0.0143  0.9037 -0.0042  0.0482
                                           -0.0452 -0.2565  0.0115  0.1588  0.0774
                                           -0.0537 -0.0997 -0.2197 -0.1429
    57. (0.00058) RY*( 5) C   2           s(  0.00%)p 1.00(  0.04%)d99.99( 99.95%)
                                            0.0000  0.0011  0.0046 -0.0027 -0.0109
                                           -0.0051 -0.0113 -0.0062 -0.0107 -0.8069
                                           -0.2615 -0.4738  0.1406 -0.1893
    58. (0.00055) RY*( 6) C   2           s(  0.01%)p 1.00(  0.86%)d99.99( 99.13%)
                                            0.0000  0.0010  0.0079 -0.0036 -0.0258
                                           -0.0017  0.0085 -0.0134  0.0875  0.1959
                                            0.2337 -0.7117  0.0077  0.6260
    59. (0.00043) RY*( 7) C   2           s(  0.38%)p 5.79(  2.22%)d99.99( 97.40%)
                                            0.0000  0.0081  0.0614  0.0211 -0.0952
                                            0.0066 -0.1109 -0.0025 -0.0183  0.3530
                                           -0.6720 -0.0632  0.6246  0.0602
    60. (0.00033) RY*( 8) C   2           s(  3.81%)p 2.69( 10.25%)d22.57( 85.94%)
                                           -0.0000  0.0175  0.1944 -0.0190  0.1470
                                            0.0024 -0.2808  0.0037  0.0409 -0.3571
                                            0.3318  0.4043  0.5121  0.4428
    61. (0.00023) RY*( 9) C   2           s(  0.01%)p99.99(  3.15%)d99.99( 96.84%)
                                           -0.0000 -0.0027  0.0098  0.0014 -0.0023
                                            0.0031 -0.0189  0.0229 -0.1749 -0.1982
                                           -0.5294  0.2545 -0.4975  0.5802
    62. (0.00567) RY*( 1) C   3           s(  4.70%)p19.49( 91.51%)d 0.81(  3.79%)
                                           -0.0000  0.0123  0.2163  0.0186  0.7582
                                           -0.0033 -0.1746  0.0165  0.5559 -0.0181
                                            0.1368 -0.0811 -0.0458  0.1012
    63. (0.00304) RY*( 2) C   3           s(  1.90%)p47.24( 89.57%)d 4.50(  8.53%)
                                            0.0000 -0.0239  0.1356  0.0080  0.4395
                                           -0.0109  0.7181 -0.0097 -0.4321  0.0173
                                            0.1287  0.0999 -0.1928 -0.1459
    64. (0.00229) RY*( 3) C   3           s( 51.01%)p 0.91( 46.26%)d 0.05(  2.74%)
                                           -0.0000  0.0239  0.7138 -0.0168 -0.3880
                                           -0.0036  0.3852  0.0076  0.4041  0.0324
                                           -0.1170 -0.0806  0.0620 -0.0478
    65. (0.00086) RY*( 4) C   3           s( 39.32%)p 1.28( 50.13%)d 0.27( 10.55%)
                                           -0.0000 -0.0201  0.6267  0.0006  0.0494
                                            0.0212 -0.5354  0.0094 -0.4601 -0.0504
                                            0.1265  0.2411 -0.1006 -0.1368
    66. (0.00033) RY*( 5) C   3           s(  0.00%)p 1.00(  0.16%)d99.99( 99.84%)
                                            0.0000 -0.0016  0.0045  0.0037  0.0189
                                            0.0016 -0.0220 -0.0001 -0.0275 -0.7962
                                           -0.3556 -0.3103 -0.3595 -0.1113
    67. (0.00012) RY*( 6) C   3           s(  2.28%)p 5.41( 12.35%)d37.41( 85.37%)
                                           -0.0000 -0.0173  0.1501  0.0026  0.1045
                                            0.0153 -0.0525  0.0134 -0.3307  0.2453
                                           -0.1066 -0.8161  0.2230  0.2576
    68. (0.00005) RY*( 7) C   3           s(  0.73%)p 4.99(  3.66%)d99.99( 95.61%)
    69. (0.00004) RY*( 8) C   3           s(  0.12%)p22.89(  2.83%)d99.99( 97.05%)
    70. (0.00003) RY*( 9) C   3           s(  0.11%)p30.79(  3.53%)d99.99( 96.35%)
    71. (0.00476) RY*( 1) C   4           s(  1.45%)p64.18( 92.78%)d 4.00(  5.78%)
                                           -0.0000  0.0032  0.1202  0.0260  0.8779
                                           -0.0075 -0.1333  0.0126  0.3721  0.1761
                                            0.1461  0.0226  0.0525  0.0463
    72. (0.00249) RY*( 2) C   4           s( 12.23%)p 6.26( 76.61%)d 0.91( 11.15%)
                                           -0.0000  0.0393  0.3476 -0.0107 -0.0515
                                            0.0142  0.8091  0.0157  0.3290 -0.1152
                                            0.0934  0.2579 -0.0828 -0.1271
    73. (0.00114) RY*( 3) C   4           s(  2.22%)p42.07( 93.47%)d 1.94(  4.31%)
                                           -0.0000 -0.0092  0.1488 -0.0130  0.3857
                                           -0.0167  0.3595  0.0235 -0.8097 -0.0039
                                           -0.1025 -0.0981  0.1180  0.0950
    74. (0.00086) RY*( 4) C   4           s( 74.99%)p 0.12(  9.01%)d 0.21( 16.00%)
                                            0.0000 -0.0058  0.8659 -0.0022 -0.1684
                                            0.0057 -0.2436  0.0005  0.0486  0.0759
                                           -0.1307 -0.3554  0.0588  0.0860
    75. (0.00036) RY*( 5) C   4           s(  0.03%)p 6.12(  0.17%)d99.99( 99.80%)
                                            0.0000 -0.0002  0.0166  0.0007  0.0010
                                           -0.0017 -0.0280 -0.0004  0.0298  0.3992
                                           -0.6438  0.3381  0.3496 -0.4332
    76. (0.00008) RY*( 6) C   4           s(  0.20%)p 6.75(  1.34%)d99.99( 98.46%)
    77. (0.00006) RY*( 7) C   4           s(  8.54%)p 2.37( 20.25%)d 8.34( 71.21%)
    78. (0.00002) RY*( 8) C   4           s(  0.48%)p12.03(  5.73%)d99.99( 93.79%)
    79. (0.00003) RY*( 9) C   4           s(  0.07%)p 9.05(  0.62%)d99.99( 99.32%)
    80. (0.00434) RY*( 1) C   5           s( 11.53%)p 6.82( 78.67%)d 0.85(  9.80%)
                                            0.0000 -0.0509  0.3358 -0.0215 -0.6923
                                           -0.0301 -0.3542  0.0137  0.4246 -0.1923
                                            0.0810  0.1607  0.1143  0.1248
    81. (0.00334) RY*( 2) C   5           s(  0.10%)p99.99( 94.45%)d53.40(  5.45%)
                                            0.0000 -0.0042  0.0317  0.0044 -0.3953
                                            0.0008 -0.2111  0.0155 -0.8622 -0.0377
                                            0.1558 -0.1065  0.1120 -0.0703
    82. (0.00160) RY*( 3) C   5           s( 20.06%)p 3.64( 72.95%)d 0.35(  7.00%)
                                           -0.0000  0.0410  0.4460  0.0299 -0.3136
                                            0.0195  0.7920 -0.0148 -0.0481  0.2372
                                           -0.0819 -0.0817  0.0143  0.0105
    83. (0.00117) RY*( 4) C   5           s( 67.88%)p 0.42( 28.72%)d 0.05(  3.40%)
                                           -0.0000 -0.0012  0.8239 -0.0004  0.4390
                                            0.0293 -0.2867 -0.0060 -0.1066 -0.0303
                                           -0.0026 -0.0219 -0.1415 -0.1120
    84. (0.00056) RY*( 5) C   5           s(  0.00%)p 1.00(  0.55%)d99.99( 99.45%)
                                           -0.0000 -0.0041  0.0046 -0.0105  0.0339
                                            0.0058 -0.0647  0.0009 -0.0001  0.4436
                                            0.5873 -0.0147 -0.3114  0.5964
    85. (0.00038) RY*( 6) C   5           s(  0.08%)p20.26(  1.67%)d99.99( 98.24%)
                                           -0.0000 -0.0010  0.0287  0.0001  0.0483
                                            0.0017  0.0076 -0.0010  0.1197 -0.2966
                                            0.0672 -0.8849  0.2176  0.2441
    86. (0.00016) RY*( 7) C   5           s(  0.00%)p 1.00(  4.22%)d22.68( 95.78%)
                                            0.0000  0.0048 -0.0001 -0.0089  0.0686
                                           -0.0074  0.1017 -0.0282  0.1620  0.0370
                                            0.7275 -0.0104  0.3166 -0.5717
    87. (0.00012) RY*( 8) C   5           s(  0.08%)p94.74(  7.74%)d99.99( 92.18%)
                                           -0.0000 -0.0190  0.0213 -0.0166  0.0159
                                            0.0159 -0.2685 -0.0012  0.0670  0.7256
                                           -0.2717 -0.1243  0.5529 -0.0173
    88. (0.00006) RY*( 9) C   5           s(  0.71%)p15.19( 10.78%)d99.99( 88.51%)
    89. (0.00551) RY*( 1) C   6           s(  4.01%)p22.91( 91.87%)d 1.03(  4.13%)
                                           -0.0000  0.0109  0.1999  0.0072  0.4505
                                           -0.0130 -0.1850 -0.0283 -0.8249  0.0638
                                           -0.0006 -0.0423 -0.0275  0.1861
    90. (0.00257) RY*( 2) C   6           s(  8.83%)p 9.03( 79.71%)d 1.30( 11.46%)
                                           -0.0000  0.0390  0.2945 -0.0106 -0.6385
                                            0.0148  0.4891 -0.0055 -0.3871 -0.2795
                                            0.0143 -0.1803  0.0251  0.0563
    91. (0.00174) RY*( 3) C   6           s( 15.11%)p 5.37( 81.16%)d 0.25(  3.73%)
                                            0.0000 -0.0010  0.3888 -0.0273  0.5504
                                           -0.0190  0.6802 -0.0011  0.2119  0.0114
                                           -0.0272  0.0447  0.1521 -0.1062
    92. (0.00100) RY*( 4) C   6           s( 65.71%)p 0.32( 21.05%)d 0.20( 13.23%)
                                            0.0000 -0.0101  0.8106  0.0041 -0.2016
                                            0.0101 -0.3811 -0.0006  0.1566  0.2540
                                           -0.0447  0.2335 -0.0222 -0.1039
    93. (0.00026) RY*( 5) C   6           s(  0.04%)p49.30(  2.14%)d99.99( 97.82%)
                                            0.0000 -0.0037  0.0205  0.0012  0.0020
                                           -0.0033 -0.1456  0.0038 -0.0137  0.1556
                                           -0.4016 -0.6640  0.4645 -0.3688
    94. (0.00010) RY*( 6) C   6           s(  0.01%)p99.99(  2.29%)d99.99( 97.70%)
                                            0.0000  0.0042  0.0092 -0.0143  0.0118
                                           -0.0251  0.1482  0.0015 -0.0008  0.3433
                                           -0.1067 -0.3458 -0.8260 -0.2143
    95. (0.00006) RY*( 7) C   6           s(  5.24%)p 2.94( 15.38%)d15.16( 79.38%)
    96. (0.00004) RY*( 8) C   6           s(  0.00%)p 1.00(  0.73%)d99.99( 99.27%)
    97. (0.00001) RY*( 9) C   6           s(  1.25%)p 4.51(  5.63%)d74.53( 93.12%)
    98. (0.00659) RY*( 1) C   7           s(  3.63%)p25.41( 92.14%)d 1.17(  4.23%)
                                           -0.0000 -0.0308  0.1879 -0.0300  0.6580
                                            0.0036 -0.6580 -0.0150 -0.2332  0.1198
                                           -0.0453  0.0450 -0.0981  0.1193
    99. (0.00332) RY*( 2) C   7           s(  1.04%)p76.21( 79.57%)d18.57( 19.39%)
                                           -0.0000  0.0461  0.0912  0.0002 -0.5868
                                           -0.0200 -0.4231 -0.0070 -0.5214  0.0631
                                            0.3154  0.2146  0.1310 -0.1648
   100. (0.00308) RY*( 3) C   7           s(  0.00%)p 1.00( 88.86%)d 0.13( 11.14%)
                                           -0.0000  0.0043 -0.0016 -0.0063 -0.2883
                                            0.0096 -0.5238 -0.0033  0.7287  0.2706
                                           -0.1079 -0.0859  0.1305 -0.0461
   101. (0.00283) RY*( 4) C   7           s( 75.62%)p 0.08(  5.86%)d 0.24( 18.53%)
                                           -0.0000 -0.0158  0.8694 -0.0441  0.0541
                                            0.0176  0.2206  0.0196  0.0660  0.1838
                                            0.1509 -0.1928  0.1735 -0.2478
   102. (0.00113) RY*( 5) C   7           s(  1.20%)p10.41( 12.52%)d71.77( 86.28%)
                                           -0.0000  0.0192  0.1079  0.0041 -0.2538
                                            0.0039  0.1159 -0.0145 -0.2170  0.6173
                                           -0.3884 -0.1074 -0.4230  0.3747
   103. (0.00086) RY*( 6) C   7           s( 15.82%)p 0.32(  5.03%)d 5.00( 79.15%)
                                           -0.0000  0.0068  0.3976 -0.0319 -0.1984
                                           -0.0092 -0.0886 -0.0037  0.0447 -0.5509
                                           -0.5227  0.3637  0.0111  0.2869
   104. (0.00048) RY*( 7) C   7           s(  2.28%)p 2.59(  5.92%)d40.19( 91.80%)
                                            0.0000  0.0137  0.1505  0.0373 -0.1272
                                            0.0065 -0.1230 -0.0155  0.1618 -0.3461
                                            0.4336 -0.2593 -0.7259  0.1264
   105. (0.00027) RY*( 8) C   7           s(  0.02%)p43.01(  0.89%)d99.99( 99.09%)
                                            0.0000  0.0061  0.0130  0.0053 -0.0573
                                           -0.0113 -0.0316  0.0142 -0.0654 -0.0904
                                            0.2340 -0.4312  0.4665  0.7242
   106. (0.00003) RY*( 9) C   7           s(  0.52%)p18.36(  9.51%)d99.99( 89.97%)
   107. (0.00225) RY*( 1) O   8           s(  6.71%)p13.27( 88.98%)d 0.64(  4.31%)
                                           -0.0000  0.0042  0.2589 -0.0068 -0.4429
                                           -0.0008 -0.2209 -0.0131 -0.8029  0.0574
                                            0.1468 -0.0435  0.0649 -0.1103
   108. (0.00143) RY*( 2) O   8           s( 11.72%)p 6.56( 76.86%)d 0.97( 11.42%)
                                           -0.0000  0.0050  0.3423  0.0048  0.1942
                                            0.0040 -0.8225 -0.0018  0.2333  0.2881
                                           -0.0876 -0.1326 -0.0757  0.0142
   109. (0.00022) RY*( 3) O   8           s( 73.89%)p 0.28( 20.58%)d 0.07(  5.54%)
                                            0.0000 -0.0021  0.8596 -0.0063 -0.1792
                                           -0.0163  0.3524 -0.0019  0.2216 -0.1110
                                           -0.1147  0.0665 -0.1046  0.1204
   110. (0.00006) RY*( 4) O   8           s(  3.59%)p21.64( 77.61%)d 5.24( 18.80%)
   111. (0.00001) RY*( 5) O   8           s(  0.46%)p30.57( 14.14%)d99.99( 85.40%)
   112. (0.00001) RY*( 6) O   8           s(  0.19%)p55.81( 10.33%)d99.99( 89.48%)
   113. (0.00001) RY*( 7) O   8           s(  0.03%)p88.30(  2.73%)d99.99( 97.24%)
   114. (0.00001) RY*( 8) O   8           s(  2.70%)p 2.64(  7.12%)d33.41( 90.18%)
   115. (0.00001) RY*( 9) O   8           s(  0.73%)p 2.57(  1.88%)d99.99( 97.39%)
   116. (0.00452) RY*( 1) C   9           s(  0.02%)p99.99( 91.18%)d99.99(  8.80%)
                                           -0.0000 -0.0018  0.0156  0.0060  0.2771
                                            0.0041  0.1650  0.0125  0.8986  0.0199
                                            0.2173 -0.1044  0.1078 -0.1336
   117. (0.00388) RY*( 2) C   9           s( 14.05%)p 5.94( 83.47%)d 0.18(  2.48%)
                                            0.0000 -0.0340  0.3733 -0.0063 -0.5460
                                           -0.0045  0.7319  0.0023  0.0288  0.0074
                                           -0.0023 -0.0498 -0.1348 -0.0642
   118. (0.00204) RY*( 3) C   9           s(  0.85%)p99.99( 94.54%)d 5.41(  4.61%)
                                            0.0000 -0.0326  0.0863 -0.0027 -0.7056
                                            0.0212 -0.5801 -0.0039  0.3325  0.1318
                                           -0.1353 -0.0688  0.0719 -0.0217
   119. (0.00175) RY*( 4) C   9           s( 80.31%)p 0.14( 10.86%)d 0.11(  8.83%)
                                           -0.0000  0.0116  0.8961  0.0366  0.2433
                                           -0.0118 -0.2132 -0.0108 -0.0485 -0.0973
                                            0.0218  0.1478  0.2159  0.0996
   120. (0.00055) RY*( 5) C   9           s(  0.02%)p 2.33(  0.05%)d99.99( 99.93%)
                                           -0.0000  0.0002  0.0145  0.0021  0.0068
                                            0.0001  0.0070  0.0016 -0.0196 -0.3909
                                           -0.0817 -0.8028  0.1200  0.4254
   121. (0.00053) RY*( 6) C   9           s(  0.00%)p 1.00(  0.28%)d99.99( 99.72%)
                                            0.0000 -0.0009  0.0012 -0.0125  0.0447
                                            0.0086  0.0000  0.0039 -0.0244 -0.4555
                                           -0.4837 -0.0833  0.1746 -0.7199
   122. (0.00042) RY*( 7) C   9           s(  0.04%)p99.99(  4.47%)d99.99( 95.49%)
                                            0.0000  0.0066  0.0198 -0.0116  0.1304
                                           -0.0264  0.1449  0.0098 -0.0761  0.7209
                                           -0.4003 -0.2568  0.4557 -0.0363
   123. (0.00028) RY*( 8) C   9           s(  0.05%)p99.99(  8.94%)d99.99( 91.01%)
                                            0.0000  0.0027  0.0219 -0.0075  0.1367
                                           -0.0034  0.0513 -0.0196  0.2600 -0.0437
                                           -0.7267  0.2330 -0.4199  0.3867
   124. (0.00021) RY*( 9) C   9           s(  4.81%)p 1.30(  6.25%)d18.49( 88.94%)
                                           -0.0000  0.0153  0.2188 -0.0006  0.1659
                                            0.0088 -0.1758  0.0015 -0.0631  0.3007
                                            0.0676 -0.4338 -0.6994 -0.3422
   125. (0.00391) RY*( 1) C  10           s(  0.01%)p 1.00( 94.49%)d 0.06(  5.50%)
                                           -0.0000  0.0024  0.0096  0.0115  0.5565
                                            0.0006  0.1161 -0.0103 -0.7884  0.0471
                                           -0.0721 -0.0130  0.0944 -0.1962
   126. (0.00375) RY*( 2) C  10           s(  0.03%)p99.99( 93.85%)d99.99(  6.13%)
                                           -0.0000  0.0008  0.0163 -0.0010  0.0045
                                            0.0120  0.9574  0.0028  0.1474  0.1989
                                           -0.0028  0.1205  0.0617  0.0580
   127. (0.00185) RY*( 3) C  10           s( 60.66%)p 0.63( 38.19%)d 0.02(  1.14%)
                                           -0.0000  0.0198  0.7786 -0.0005  0.5130
                                            0.0009 -0.0757  0.0005  0.3362  0.0101
                                           -0.0266  0.0342 -0.0514  0.0825
   128. (0.00018) RY*( 4) C  10           s( 37.07%)p 1.66( 61.61%)d 0.04(  1.32%)
                                           -0.0000 -0.0253  0.6083  0.0128 -0.6401
                                           -0.0005  0.0531  0.0130 -0.4508  0.0033
                                           -0.0687  0.0571 -0.0412  0.0592
   129. (0.00003) RY*( 5) C  10           s(  0.00%)p 1.00(  5.73%)d16.47( 94.27%)
   130. (0.00003) RY*( 6) C  10           s(  0.26%)p 4.24(  1.08%)d99.99( 98.66%)
   131. (0.00001) RY*( 7) C  10           s(  0.15%)p 2.44(  0.35%)d99.99( 99.50%)
   132. (0.00001) RY*( 8) C  10           s(  0.25%)p 3.85(  0.95%)d99.99( 98.81%)
   133. (0.00001) RY*( 9) C  10           s(  1.68%)p 2.27(  3.82%)d56.19( 94.50%)
   134. (0.00382) RY*( 1) C  11           s(  0.01%)p 1.00( 94.64%)d 0.06(  5.35%)
                                           -0.0000  0.0026  0.0095  0.0159  0.9332
                                            0.0005  0.1372  0.0014  0.2377 -0.0307
                                           -0.1998 -0.0558  0.0317 -0.0925
   135. (0.00375) RY*( 2) C  11           s(  0.22%)p99.99( 93.45%)d29.12(  6.33%)
                                           -0.0000  0.0028  0.0465 -0.0006 -0.0246
                                            0.0103  0.8764 -0.0048 -0.4071  0.0959
                                           -0.0152 -0.1421  0.1207  0.1383
   136. (0.00174) RY*( 3) C  11           s( 59.49%)p 0.66( 39.02%)d 0.03(  1.49%)
                                           -0.0000  0.0201  0.7710 -0.0011  0.1943
                                            0.0004 -0.2784 -0.0002 -0.5243  0.0046
                                            0.1209 -0.0015 -0.0114  0.0136
   137. (0.00019) RY*( 4) C  11           s( 38.12%)p 1.58( 60.30%)d 0.04(  1.58%)
                                           -0.0000 -0.0250  0.6169  0.0022 -0.2193
                                           -0.0053  0.2680 -0.0174  0.6948  0.0150
                                            0.0623 -0.0724  0.0708 -0.0387
   138. (0.00004) RY*( 5) C  11           s(  0.00%)p 1.00(  5.75%)d16.39( 94.25%)
   139. (0.00002) RY*( 6) C  11           s(  2.24%)p 1.29(  2.88%)d42.44( 94.89%)
   140. (0.00002) RY*( 7) C  11           s(  0.01%)p 1.00(  3.35%)d28.86( 96.64%)
   141. (0.00001) RY*( 8) C  11           s(  0.01%)p13.43(  0.14%)d99.99( 99.85%)
   142. (0.00001) RY*( 9) C  11           s(  0.01%)p 1.00(  0.55%)d99.99( 99.44%)
   143. (0.00306) RY*( 1) H  12           s( 99.63%)p 0.00(  0.37%)
                                            0.0040  0.9982  0.0521  0.0309 -0.0003
   144. (0.00023) RY*( 2) H  12           s(  0.05%)p99.99( 99.95%)
                                            0.0014  0.0225 -0.3629 -0.1244 -0.9232
   145. (0.00015) RY*( 3) H  12           s(  0.00%)p 1.00(100.00%)
                                            0.0021  0.0052  0.4331 -0.9000 -0.0489
   146. (0.00006) RY*( 4) H  12           s(  0.39%)p99.99( 99.61%)
   147. (0.00143) RY*( 1) H  13           s( 98.13%)p 0.02(  1.87%)
                                            0.0046  0.9906 -0.0810  0.0809 -0.0747
   148. (0.00022) RY*( 2) H  13           s(  0.00%)p 1.00(100.00%)
                                           -0.0001  0.0057  0.6829 -0.0585 -0.7281
   149. (0.00013) RY*( 3) H  13           s(  0.06%)p99.99( 99.94%)
                                            0.0059  0.0239 -0.3583 -0.8952 -0.2639
   150. (0.00004) RY*( 4) H  13           s(  1.88%)p52.14( 98.12%)
   151. (0.00158) RY*( 1) H  14           s( 98.40%)p 0.02(  1.60%)
                                            0.0047  0.9920 -0.0080  0.1013  0.0753
   152. (0.00021) RY*( 2) H  14           s(  0.02%)p99.99( 99.98%)
                                            0.0005  0.0135 -0.9853 -0.1187 -0.1219
   153. (0.00013) RY*( 3) H  14           s(  0.03%)p99.99( 99.97%)
                                            0.0056  0.0162 -0.0051 -0.6941  0.7196
   154. (0.00004) RY*( 4) H  14           s(  1.63%)p60.43( 98.37%)
   155. (0.00424) RY*( 1) H  15           s( 98.91%)p 0.01(  1.09%)
                                            0.0074  0.9945  0.0789  0.0182  0.0657
   156. (0.00016) RY*( 2) H  15           s(  0.88%)p99.99( 99.12%)
                                           -0.0061  0.0939 -0.4644  0.0586 -0.8787
   157. (0.00013) RY*( 3) H  15           s(  0.04%)p99.99( 99.96%)
                                            0.0023  0.0187  0.0825 -0.9906 -0.1077
   158. (0.00004) RY*( 4) H  15           s(  0.25%)p99.99( 99.75%)
   159. (0.00180) RY*( 1) H  16           s( 99.29%)p 0.01(  0.71%)
                                            0.0045  0.9965 -0.0412  0.0556 -0.0475
   160. (0.00017) RY*( 2) H  16           s(  0.06%)p99.99( 99.94%)
                                           -0.0052  0.0244  0.9591  0.0363 -0.2796
   161. (0.00013) RY*( 3) H  16           s(  0.07%)p99.99( 99.93%)
                                            0.0026  0.0256 -0.0927 -0.8966 -0.4322
   162. (0.00004) RY*( 4) H  16           s(  0.66%)p99.99( 99.34%)
   163. (0.00184) RY*( 1) H  17           s( 99.40%)p 0.01(  0.60%)
                                            0.0043  0.9970 -0.0707 -0.0221 -0.0217
   164. (0.00017) RY*( 2) H  17           s(  0.09%)p99.99( 99.91%)
                                           -0.0047  0.0295  0.6539 -0.7559 -0.0064
   165. (0.00014) RY*( 3) H  17           s(  0.05%)p99.99( 99.95%)
                                            0.0001  0.0214  0.4332  0.3825 -0.8158
   166. (0.00004) RY*( 4) H  17           s(  0.54%)p99.99( 99.46%)
   167. (0.00206) RY*( 1) H  18           s( 99.44%)p 0.01(  0.56%)
                                            0.0047  0.9972  0.0607 -0.0417  0.0125
   168. (0.00015) RY*( 2) H  18           s(  0.07%)p99.99( 99.93%)
                                           -0.0040  0.0268 -0.8263 -0.5626  0.0005
   169. (0.00015) RY*( 3) H  18           s(  0.07%)p99.99( 99.93%)
                                           -0.0023  0.0268 -0.1187  0.1747 -0.9771
   170. (0.00004) RY*( 4) H  18           s(  0.50%)p99.99( 99.50%)
   171. (0.00210) RY*( 1) H  19           s( 99.92%)p 0.00(  0.08%)
                                            0.0049  0.9996 -0.0150 -0.0173  0.0157
   172. (0.00013) RY*( 2) H  19           s(  0.00%)p 1.00(100.00%)
                                           -0.0016  0.0034  0.7392 -0.6382 -0.2150
   173. (0.00009) RY*( 3) H  19           s(  0.00%)p 1.00(100.00%)
   174. (0.00005) RY*( 4) H  19           s(  0.16%)p99.99( 99.84%)
   175. (0.00287) RY*( 1) H  20           s( 99.63%)p 0.00(  0.37%)
                                            0.0050  0.9982  0.0258 -0.0469 -0.0283
   176. (0.00017) RY*( 2) H  20           s(  0.02%)p99.99( 99.98%)
                                           -0.0057  0.0142 -0.4668 -0.4230  0.7765
   177. (0.00013) RY*( 3) H  20           s(  0.10%)p99.99( 99.90%)
                                           -0.0017  0.0315  0.5208  0.5780  0.6274
   178. (0.00004) RY*( 4) H  20           s(  0.33%)p99.99( 99.67%)
   179. (0.00174) RY*( 1) H  21           s( 99.26%)p 0.01(  0.74%)
                                            0.0041  0.9963 -0.0429 -0.0186  0.0724
   180. (0.00017) RY*( 2) H  21           s(  0.13%)p99.99( 99.87%)
                                           -0.0044  0.0352  0.7763 -0.6037 -0.1782
   181. (0.00014) RY*( 3) H  21           s(  0.06%)p99.99( 99.94%)
                                            0.0018  0.0246  0.6289  0.7435  0.2260
   182. (0.00004) RY*( 4) H  21           s(  0.64%)p99.99( 99.36%)
   183. (0.00223) RY*( 1) H  22           s( 99.43%)p 0.01(  0.57%)
                                            0.0057  0.9971  0.0114  0.0699 -0.0270
   184. (0.00018) RY*( 2) H  22           s(  0.33%)p99.99( 99.67%)
                                            0.0026  0.0577  0.4288 -0.6521  0.6225
   185. (0.00006) RY*( 3) H  22           s(  0.25%)p99.99( 99.75%)
   186. (0.00006) RY*( 4) H  22           s(  0.07%)p99.99( 99.93%)
   187. (0.00178) RY*( 1) H  23           s( 46.50%)p 1.15( 53.50%)
                                            0.0075  0.6818  0.5050  0.0230  0.5287
   188. (0.00163) RY*( 2) H  23           s( 36.04%)p 1.77( 63.96%)
                                            0.0111  0.6003  0.0266 -0.0569 -0.7973
   189. (0.00092) RY*( 3) H  23           s( 13.83%)p 6.23( 86.17%)
                                            0.0093  0.3718 -0.7545  0.4943  0.2196
   190. (0.00002) RY*( 4) H  23           s(  4.01%)p23.95( 95.99%)
   191. (0.00148) RY*( 1) H  24           s( 98.32%)p 0.02(  1.68%)
                                            0.0045  0.9915 -0.0738  0.1037 -0.0254
   192. (0.00023) RY*( 2) H  24           s(  0.00%)p 1.00(100.00%)
                                            0.0003  0.0029  0.5986  0.2092 -0.7733
   193. (0.00013) RY*( 3) H  24           s(  0.02%)p99.99( 99.98%)
                                            0.0053  0.0138  0.6324  0.4689  0.6164
   194. (0.00004) RY*( 4) H  24           s(  1.74%)p56.52( 98.26%)
   195. (0.00116) RY*( 1) H  25           s( 98.71%)p 0.01(  1.29%)
                                            0.0037  0.9935  0.0064 -0.0249 -0.1105
   196. (0.00024) RY*( 2) H  25           s(  0.00%)p 1.00(100.00%)
                                            0.0003  0.0037 -0.2453 -0.9415  0.2313
   197. (0.00013) RY*( 3) H  25           s(  0.06%)p99.99( 99.94%)
                                           -0.0080  0.0236 -0.9570  0.2729  0.0955
   198. (0.00005) RY*( 4) H  25           s(  1.30%)p75.90( 98.70%)
   199. (0.00166) RY*( 1) H  26           s( 98.32%)p 0.02(  1.68%)
                                            0.0044  0.9915 -0.1237 -0.0388  0.0061
   200. (0.00022) RY*( 2) H  26           s(  0.02%)p99.99( 99.98%)
                                            0.0004  0.0137  0.3247 -0.7718 -0.5466
   201. (0.00013) RY*( 3) H  26           s(  0.09%)p99.99( 99.91%)
                                            0.0062  0.0290  0.4017 -0.4100  0.8183
   202. (0.00004) RY*( 4) H  26           s(  1.66%)p59.41( 98.34%)
   203. (0.00151) RY*( 1) H  27           s( 98.32%)p 0.02(  1.68%)
                                            0.0045  0.9916 -0.0443  0.1166  0.0351
   204. (0.00023) RY*( 2) H  27           s(  0.00%)p 1.00(100.00%)
                                            0.0004  0.0008  0.9416  0.3143  0.1204
   205. (0.00013) RY*( 3) H  27           s(  0.03%)p99.99( 99.97%)
                                            0.0057  0.0158  0.0636  0.1849 -0.9805
   206. (0.00004) RY*( 4) H  27           s(  1.73%)p56.88( 98.27%)
   207. (0.00164) RY*( 1) H  28           s( 98.35%)p 0.02(  1.65%)
                                            0.0045  0.9917 -0.0997 -0.0182  0.0791
   208. (0.00022) RY*( 2) H  28           s(  0.02%)p99.99( 99.98%)
                                            0.0004  0.0153  0.6263 -0.6360  0.4506
   209. (0.00013) RY*( 3) H  28           s(  0.07%)p99.99( 99.93%)
                                            0.0062  0.0265 -0.1774 -0.6787 -0.7122
   210. (0.00004) RY*( 4) H  28           s(  1.63%)p60.23( 98.37%)
   211. (0.00134) RY*( 1) H  29           s( 98.77%)p 0.01(  1.23%)
                                            0.0038  0.9938  0.0894  0.0034  0.0652
   212. (0.00025) RY*( 2) H  29           s(  0.03%)p99.99( 99.97%)
                                           -0.0002  0.0161 -0.3571 -0.8874  0.2911
   213. (0.00014) RY*( 3) H  29           s(  0.18%)p99.99( 99.82%)
                                           -0.0071  0.0419 -0.7865  0.4539  0.4166
   214. (0.00005) RY*( 4) H  29           s(  1.10%)p90.29( 98.90%)
   215. (0.02529) BD*( 1) C   1 - C   2  
                ( 51.09%)   0.7148* C   1 s( 31.49%)p 2.17( 68.47%)d 0.00(  0.04%)
                                            0.0005  0.5611 -0.0033  0.0119  0.0009
                                           -0.8113  0.0037  0.1622 -0.0037 -0.0011
                                            0.0001 -0.0065 -0.0161 -0.0089
                ( 48.91%)  -0.6993* C   2 s( 27.69%)p 2.61( 72.26%)d 0.00(  0.04%)
                                            0.0001  0.5253  0.0310 -0.0225  0.0001
                                            0.8339  0.0043 -0.1632 -0.0048 -0.0000
                                            0.0002 -0.0066 -0.0175 -0.0093
   216. (0.00798) BD*( 1) C   1 - H  12  
                ( 39.36%)   0.6274* C   1 s( 22.48%)p 3.45( 77.48%)d 0.00(  0.04%)
                                            0.0000 -0.4741 -0.0014 -0.7687  0.0095
                                           -0.2731 -0.0187  0.3301  0.0037 -0.0095
                                            0.0116  0.0039 -0.0127  0.0056
                ( 60.64%)  -0.7787* H  12 s( 99.92%)p 0.00(  0.08%)
                                           -0.9996  0.0025  0.0231  0.0094 -0.0118
   217. (0.00705) BD*( 1) C   1 - H  13  
                ( 38.79%)   0.6228* C   1 s( 23.08%)p 3.33( 76.88%)d 0.00(  0.04%)
                                           -0.0000  0.4804  0.0030 -0.6205  0.0069
                                            0.2064  0.0181 -0.5838  0.0021 -0.0060
                                            0.0161 -0.0055  0.0085  0.0042
                ( 61.21%)  -0.7824* H  13 s( 99.92%)p 0.00(  0.08%)
                                            0.9996 -0.0011  0.0195 -0.0067  0.0186
   218. (0.00763) BD*( 1) C   1 - H  14  
                ( 39.11%)   0.6254* C   1 s( 22.87%)p 3.37( 77.08%)d 0.00(  0.04%)
                                            0.0001 -0.4783 -0.0008  0.1527  0.0004
                                           -0.4731 -0.0176 -0.7234  0.0108  0.0030
                                            0.0046 -0.0163  0.0037 -0.0108
                ( 60.89%)  -0.7803* H  14 s( 99.92%)p 0.00(  0.08%)
                                           -0.9996  0.0014 -0.0052  0.0153  0.0225
   219. (0.02866) BD*( 1) C   2 - C   3  
                ( 48.72%)   0.6980* C   2 s( 24.08%)p 3.15( 75.87%)d 0.00(  0.05%)
                                            0.0001 -0.4907  0.0053 -0.1535 -0.0091
                                            0.4478 -0.0335  0.7300  0.0209  0.0035
                                            0.0054 -0.0177  0.0054 -0.0095
                ( 51.28%)  -0.7161* C   3 s( 27.21%)p 2.67( 72.75%)d 0.00(  0.04%)
                                           -0.0004 -0.5214  0.0156  0.1245 -0.0086
                                           -0.5240 -0.0193 -0.6606  0.0222  0.0034
                                            0.0051 -0.0165  0.0054 -0.0100
   220. (0.05180) BD*( 1) C   2 - C   7  
                ( 48.49%)   0.6964* C   2 s( 23.43%)p 3.27( 76.52%)d 0.00(  0.05%)
                                            0.0000 -0.4840  0.0066 -0.6388 -0.0176
                                            0.1761 -0.0373 -0.5696  0.0062  0.0067
                                           -0.0182  0.0068 -0.0084 -0.0032
                ( 51.51%)  -0.7177* C   7 s( 28.82%)p 2.47( 71.13%)d 0.00(  0.05%)
                                           -0.0004 -0.5365  0.0195  0.5247 -0.0188
                                           -0.2674 -0.0204  0.6030 -0.0110  0.0060
                                           -0.0174  0.0075 -0.0066 -0.0039
   221. (0.04894) BD*( 1) C   2 - C   9  
                ( 49.95%)   0.7067* C   2 s( 24.56%)p 3.07( 75.39%)d 0.00(  0.05%)
                                           -0.0001 -0.4953  0.0172  0.7529  0.0081
                                            0.2654 -0.0382 -0.3392  0.0070 -0.0122
                                            0.0124  0.0062 -0.0097  0.0046
                ( 50.05%)  -0.7075* C   9 s( 24.18%)p 3.13( 75.77%)d 0.00(  0.05%)
                                           -0.0001 -0.4914  0.0176 -0.6560  0.0238
                                           -0.4617 -0.0240  0.3361 -0.0022 -0.0126
                                            0.0122  0.0062 -0.0093  0.0067
   222. (0.01269) BD*( 1) C   3 - C   4  
                ( 49.90%)   0.7064* C   3 s( 26.13%)p 2.83( 73.83%)d 0.00(  0.05%)
                                           -0.0001 -0.5111 -0.0025  0.2470 -0.0088
                                            0.8010  0.0185 -0.1851  0.0322 -0.0106
                                            0.0033  0.0103  0.0134  0.0077
                ( 50.10%)  -0.7078* C   4 s( 26.26%)p 2.81( 73.70%)d 0.00(  0.05%)
                                           -0.0001 -0.5124  0.0022 -0.2850 -0.0138
                                           -0.7493  0.0104  0.3047  0.0348 -0.0107
                                            0.0028  0.0088  0.0139  0.0082
   223. (0.01587) BD*( 1) C   3 - H  15  
                ( 37.74%)   0.6143* C   3 s( 23.52%)p 3.25( 76.44%)d 0.00(  0.04%)
                                            0.0001 -0.4849 -0.0081 -0.8454  0.0090
                                            0.0020 -0.0006  0.2218  0.0186 -0.0003
                                            0.0068  0.0005 -0.0167  0.0082
                ( 62.26%)  -0.7890* H  15 s( 99.91%)p 0.00(  0.09%)
                                           -0.9995  0.0057  0.0285  0.0010 -0.0075
   224. (0.01283) BD*( 1) C   3 - H  16  
                ( 38.83%)   0.6231* C   3 s( 22.97%)p 3.35( 76.99%)d 0.00(  0.04%)
                                           -0.0002  0.4793  0.0047 -0.4558  0.0217
                                            0.2871 -0.0040 -0.6921 -0.0121 -0.0067
                                            0.0144 -0.0094  0.0037  0.0073
                ( 61.17%)  -0.7821* H  16 s( 99.92%)p 0.00(  0.08%)
                                            0.9996 -0.0023  0.0127 -0.0098  0.0235
   225. (0.01776) BD*( 1) C   4 - C   5  
                ( 50.54%)   0.7109* C   4 s( 27.18%)p 2.68( 72.77%)d 0.00(  0.05%)
                                            0.0003  0.5213 -0.0115 -0.2474 -0.0089
                                            0.0679 -0.0390  0.8126 -0.0007 -0.0016
                                           -0.0095  0.0057  0.0006  0.0180
                ( 49.46%)  -0.7033* C   5 s( 25.00%)p 3.00( 74.95%)d 0.00(  0.05%)
                                           -0.0000  0.5000 -0.0019  0.2144 -0.0203
                                           -0.2003 -0.0516 -0.8126  0.0019 -0.0018
                                           -0.0110  0.0041  0.0016  0.0190
   226. (0.01257) BD*( 1) C   4 - H  17  
                ( 38.79%)   0.6229* C   4 s( 22.99%)p 3.35( 76.97%)d 0.00(  0.04%)
                                           -0.0001  0.4794  0.0051 -0.6743  0.0165
                                           -0.2715 -0.0191 -0.4906 -0.0043  0.0074
                                            0.0151  0.0057  0.0099 -0.0018
                ( 61.21%)  -0.7823* H  17 s( 99.92%)p 0.00(  0.08%)
                                            0.9996 -0.0023  0.0205  0.0114  0.0163
   227. (0.01270) BD*( 1) C   4 - H  18  
                ( 38.54%)   0.6208* C   4 s( 23.38%)p 3.28( 76.58%)d 0.00(  0.04%)
                                            0.0001 -0.4834 -0.0078 -0.6337  0.0163
                                            0.5993  0.0058  0.0673  0.0151  0.0174
                                            0.0007 -0.0014 -0.0017  0.0098
                ( 61.46%)  -0.7840* H  18 s( 99.92%)p 0.00(  0.08%)
                                           -0.9996  0.0027  0.0194 -0.0212 -0.0037
   228. (0.01735) BD*( 1) C   5 - C   6  
                ( 49.69%)   0.7049* C   5 s( 24.81%)p 3.03( 75.14%)d 0.00(  0.05%)
                                            0.0000 -0.4981  0.0026 -0.7153  0.0091
                                           -0.0647  0.0456 -0.4822 -0.0295 -0.0059
                                           -0.0167 -0.0039 -0.0137  0.0033
                ( 50.31%)  -0.7093* C   6 s( 27.46%)p 2.64( 72.49%)d 0.00(  0.04%)
                                           -0.0002 -0.5240  0.0100  0.7201  0.0027
                                            0.1848  0.0353  0.4129 -0.0211 -0.0035
                                           -0.0162 -0.0022 -0.0124  0.0020
   229. (0.03687) BD*( 1) C   5 - C   9  
                ( 50.89%)   0.7134* C   5 s( 25.26%)p 2.96( 74.69%)d 0.00(  0.05%)
                                            0.0003  0.5023 -0.0170 -0.4296 -0.0381
                                            0.7480 -0.0278  0.0139  0.0199 -0.0135
                                            0.0011 -0.0010 -0.0137 -0.0103
                ( 49.11%)  -0.7008* C   9 s( 23.88%)p 3.19( 76.07%)d 0.00(  0.05%)
                                           -0.0000  0.4885 -0.0136  0.2530 -0.0402
                                           -0.8306 -0.0075  0.0694  0.0160 -0.0140
                                           -0.0000 -0.0015 -0.0126 -0.0117
   230. (0.02071) BD*( 1) C   5 - H  19  
                ( 37.92%)   0.6158* C   5 s( 24.48%)p 3.08( 75.48%)d 0.00(  0.04%)
                                           -0.0002  0.4944  0.0190 -0.5057  0.0098
                                           -0.6272  0.0022  0.3248 -0.0049  0.0141
                                           -0.0073 -0.0092 -0.0031 -0.0056
                ( 62.08%)  -0.7879* H  19 s( 99.91%)p 0.00(  0.09%)
                                            0.9996 -0.0041  0.0174  0.0214 -0.0110
   231. (0.02545) BD*( 1) C   6 - C   7  
                ( 50.04%)   0.7074* C   6 s( 26.07%)p 2.83( 73.88%)d 0.00(  0.05%)
                                            0.0003  0.5106 -0.0010  0.2812  0.0332
                                            0.7875  0.0033 -0.1949  0.0207  0.0100
                                           -0.0030 -0.0101 -0.0146 -0.0080
                ( 49.96%)  -0.7069* C   7 s( 27.16%)p 2.68( 72.79%)d 0.00(  0.05%)
                                           -0.0001  0.5211  0.0029 -0.1729  0.0368
                                           -0.7913  0.0046  0.2646  0.0227  0.0088
                                           -0.0019 -0.0093 -0.0169 -0.0086
   232. (0.01252) BD*( 1) C   6 - H  20  
                ( 37.94%)   0.6160* C   6 s( 23.16%)p 3.32( 76.80%)d 0.00(  0.04%)
                                           -0.0001  0.4813  0.0054  0.6191 -0.0026
                                           -0.5844 -0.0020 -0.2063  0.0253 -0.0156
                                           -0.0070  0.0062  0.0024 -0.0068
                ( 62.06%)  -0.7878* H  20 s( 99.91%)p 0.00(  0.09%)
                                            0.9996 -0.0034 -0.0221  0.0186  0.0042
   233. (0.01156) BD*( 1) C   6 - H  21  
                ( 38.62%)   0.6215* C   6 s( 23.09%)p 3.33( 76.87%)d 0.00(  0.04%)
                                            0.0002 -0.4805 -0.0070  0.1328 -0.0169
                                            0.0505  0.0183 -0.8648  0.0044  0.0011
                                            0.0060  0.0003 -0.0004 -0.0191
                ( 61.38%)  -0.7834* H  21 s( 99.92%)p 0.00(  0.08%)
                                           -0.9996  0.0019 -0.0025 -0.0041  0.0284
   234. (0.02387) BD*( 1) C   7 - O   8  
                ( 68.02%)   0.8247* C   7 s( 20.31%)p 3.91( 79.41%)d 0.01(  0.28%)
                                           -0.0000  0.4481  0.0479  0.8302  0.0423
                                            0.0080 -0.0034 -0.3211  0.0041  0.0017
                                           -0.0309  0.0003  0.0398 -0.0161
                ( 31.98%)  -0.5655* O   8 s( 34.62%)p 1.89( 65.31%)d 0.00(  0.07%)
                                           -0.0001  0.5884 -0.0011 -0.7550  0.0033
                                            0.0330 -0.0044  0.2864  0.0034 -0.0105
                                           -0.0131  0.0029  0.0151 -0.0117
   235. (0.03136) BD*( 1) C   7 - H  22  
                ( 39.69%)   0.6300* C   7 s( 23.59%)p 3.24( 76.36%)d 0.00(  0.05%)
                                            0.0003 -0.4856  0.0072  0.0046 -0.0212
                                           -0.5488  0.0109 -0.6796  0.0019  0.0009
                                            0.0008 -0.0184  0.0095 -0.0096
                ( 60.31%)  -0.7766* H  22 s( 99.92%)p 0.00(  0.08%)
                                           -0.9996  0.0051 -0.0012  0.0177  0.0230
   236. (0.00752) BD*( 1) O   8 - H  23  
                ( 26.97%)   0.5194* O   8 s( 19.32%)p 4.17( 80.59%)d 0.00(  0.08%)
                                           -0.0002 -0.4392 -0.0182 -0.2969 -0.0295
                                           -0.8190 -0.0231  0.2131  0.0139 -0.0017
                                           -0.0006  0.0067  0.0248  0.0132
                ( 73.03%)  -0.8546* H  23 s( 99.62%)p 0.00(  0.38%)
                                           -0.9981  0.0040  0.0219  0.0555 -0.0142
   237. (0.02414) BD*( 1) C   9 - C  10  
                ( 48.72%)   0.6980* C   9 s( 25.94%)p 2.85( 74.02%)d 0.00(  0.05%)
                                           -0.0000 -0.5090 -0.0169  0.6824  0.0141
                                           -0.0483 -0.0025  0.5214 -0.0105  0.0025
                                           -0.0176  0.0010 -0.0125 -0.0007
                ( 51.28%)  -0.7161* C  10 s( 30.82%)p 2.24( 69.15%)d 0.00(  0.04%)
                                           -0.0005 -0.5551  0.0072 -0.6827  0.0078
                                            0.0624  0.0002 -0.4705  0.0004  0.0018
                                           -0.0161  0.0015 -0.0110  0.0000
   238. (0.02397) BD*( 1) C   9 - C  11  
                ( 48.80%)   0.6986* C   9 s( 25.85%)p 2.87( 74.11%)d 0.00(  0.05%)
                                           -0.0000 -0.5081 -0.0163  0.1954  0.0178
                                           -0.3050 -0.0018 -0.7807 -0.0009  0.0037
                                            0.0081 -0.0123  0.0006 -0.0158
                ( 51.20%)  -0.7155* C  11 s( 30.82%)p 2.24( 69.15%)d 0.00(  0.04%)
                                           -0.0005 -0.5551  0.0075 -0.2379  0.0057
                                            0.2958 -0.0007  0.7398 -0.0058  0.0031
                                            0.0084 -0.0107  0.0010 -0.0136
   239. (0.00688) BD*( 1) C  10 - H  24  
                ( 39.06%)   0.6250* C  10 s( 22.73%)p 3.40( 77.23%)d 0.00(  0.04%)
                                            0.0001 -0.4768 -0.0022  0.2973  0.0151
                                           -0.8264  0.0050  0.0213  0.0131  0.0114
                                            0.0005  0.0009  0.0139  0.0101
                ( 60.94%)  -0.7806* H  24 s( 99.92%)p 0.00(  0.08%)
                                           -0.9996  0.0011 -0.0099  0.0258 -0.0010
   240. (0.00682) BD*( 1) C  10 - H  25  
                ( 39.01%)   0.6246* C  10 s( 23.74%)p 3.21( 76.22%)d 0.00(  0.04%)
                                           -0.0001  0.4873  0.0035  0.1482 -0.0224
                                           -0.2493  0.0043 -0.8231 -0.0051 -0.0012
                                           -0.0057  0.0093 -0.0017  0.0171
                ( 60.99%)  -0.7810* H  25 s( 99.92%)p 0.00(  0.08%)
                                            0.9996 -0.0005 -0.0035  0.0078  0.0265
   241. (0.00671) BD*( 1) C  10 - H  26  
                ( 38.93%)   0.6239* C  10 s( 22.62%)p 3.42( 77.34%)d 0.00(  0.04%)
                                           -0.0000  0.4755  0.0030 -0.6502 -0.0110
                                           -0.5003  0.0045  0.3162 -0.0156  0.0148
                                           -0.0102 -0.0068  0.0037 -0.0063
                ( 61.07%)  -0.7815* H  26 s( 99.92%)p 0.00(  0.08%)
                                            0.9996 -0.0012  0.0207  0.0160 -0.0097
   242. (0.00702) BD*( 1) C  11 - H  27  
                ( 39.06%)   0.6250* C  11 s( 22.71%)p 3.40( 77.25%)d 0.00(  0.04%)
                                            0.0001 -0.4765 -0.0019  0.2524  0.0036
                                           -0.8395 -0.0017  0.0594 -0.0202  0.0096
                                           -0.0010  0.0023  0.0145  0.0108
                ( 60.94%)  -0.7806* H  27 s( 99.92%)p 0.00(  0.08%)
                                           -0.9996  0.0011 -0.0082  0.0264 -0.0014
   243. (0.00723) BD*( 1) C  11 - H  28  
                ( 38.87%)   0.6234* C  11 s( 22.65%)p 3.41( 77.31%)d 0.00(  0.04%)
                                           -0.0000  0.4759  0.0031 -0.6826  0.0015
                                           -0.4531  0.0100  0.3186  0.0165  0.0139
                                           -0.0097 -0.0072  0.0062 -0.0066
                ( 61.13%)  -0.7819* H  28 s( 99.92%)p 0.00(  0.08%)
                                            0.9996 -0.0013  0.0215  0.0144 -0.0105
   244. (0.00707) BD*( 1) C  11 - H  29  
                ( 39.13%)   0.6256* C  11 s( 23.73%)p 3.21( 76.23%)d 0.00(  0.04%)
                                            0.0000 -0.4871 -0.0036 -0.6427  0.0148
                                            0.0419 -0.0081 -0.5890 -0.0165  0.0007
                                           -0.0179  0.0015 -0.0091 -0.0037
                ( 60.87%)  -0.7802* H  29 s( 99.92%)p 0.00(  0.08%)
                                           -0.9996  0.0008  0.0191 -0.0010  0.0200


 NHO Directionality and "Bond Bending" (deviations from line of nuclear centers)

         [Thresholds for printing:  angular deviation  >  1.0 degree]
                                    hybrid p-character > 25.0%
                                    orbital occupancy  >  0.10e

                                Line of Centers        Hybrid 1              Hybrid 2
                                ---------------  -------------------   ------------------
                NBO               Theta   Phi    Theta   Phi    Dev    Theta   Phi    Dev
 ========================================================================================
     2. BD (   1) C   1 - H  12   112.4   19.3   112.3   21.0   1.6      --     --    --
     3. BD (   1) C   1 - H  13   132.1  161.9   131.7  159.9   1.6      --     --    --
     4. BD (   1) C   1 - H  14    34.2  107.9    35.8  107.3   1.6      --     --    --
     5. BD (   1) C   2 - C   3   143.5  285.5   149.3  291.4   6.7     41.0  102.0   5.0
     6. BD (   1) C   2 - C   7    47.8  339.2    50.0  348.1   7.0    135.5  150.4   7.2
     7. BD (   1) C   2 - C   9    66.7  206.6    67.3  196.6   9.2    112.7   37.5  10.0
     8. BD (   1) C   3 - C   4    73.4  251.1    79.8  253.8   6.9    113.1   68.0   7.1
     9. BD (   1) C   3 - H  15   104.1    0.7   106.0  359.9   2.1      --     --    --
    10. BD (   1) C   3 - H  16   141.9  146.3   143.7  146.9   1.8      --     --    --
    11. BD (   1) C   4 - C   5    18.0  151.2    17.6  173.6   6.8    158.6  307.6   8.6
    12. BD (   1) C   4 - H  17   123.6  202.6   124.5  203.8   1.4      --     --    --
    13. BD (   1) C   4 - H  18    94.1  316.2    95.4  315.6   1.5      --     --    --
    14. BD (   1) C   5 - C   6    58.6   10.3    54.1    1.6   8.5    117.4  196.9   7.1
    15. BD (   1) C   5 - C   9    91.6  114.1    87.7  123.0   9.7     84.4  284.2  10.6
    17. BD (   1) C   6 - C   7   105.9   73.0   101.6   68.3   6.2     70.2  260.2   7.9
    18. BD (   1) C   6 - H  20   103.8  317.7   102.0  316.4   2.2      --     --    --
    19. BD (   1) C   6 - H  21     9.2  203.6     8.9  210.7   1.2      --     --    --
    20. BD (   1) C   7 - O   8   110.4  359.0   110.0    0.3   1.2     68.9  177.8   1.3
    21. BD (   1) C   7 - H  22    39.2   94.5    38.4   88.2   4.0      --     --    --
    22. BD (   1) O   8 - H  23   102.1   74.0   104.1   68.8   5.4      --     --    --
    23. BD (   1) C   9 - C  10   125.7  175.2     --     --    --      55.3  354.7   1.1
    24. BD (   1) C   9 - C  11    26.1  126.2     --     --    --     152.9  308.2   1.3
    25. BD (   1) C  10 - H  24    91.3  109.8    92.2  110.8   1.4      --     --    --
    27. BD (   1) C  10 - H  26    68.7  217.8    70.0  216.9   1.6      --     --    --
    28. BD (   1) C  11 - H  27    94.0  106.9    92.6  106.9   1.4      --     --    --
    29. BD (   1) C  11 - H  28    68.9  213.7    67.6  213.0   1.5      --     --    --
    42. LP (   1) O   8             --     --    104.2  307.6   --       --     --    --
    43. LP (   2) O   8             --     --     23.3   10.1   --       --     --    --


 Second Order Perturbation Theory Analysis of Fock Matrix in NBO Basis

     Threshold for printing:   0.50 kcal/mol
                                                                              E(2)  E(j)-E(i) F(i,j)
         Donor NBO (i)                     Acceptor NBO (j)                 kcal/mol   a.u.    a.u. 
 ===================================================================================================

 within unit  1
   1. BD (   1) C   1 - C   2        / 63. RY*(   2) C   3                    0.83    1.38    0.030
   1. BD (   1) C   1 - C   2        / 99. RY*(   2) C   7                    0.53    1.59    0.026
   1. BD (   1) C   1 - C   2        /117. RY*(   2) C   9                    1.13    1.52    0.037
   1. BD (   1) C   1 - C   2        /216. BD*(   1) C   1 - H  12            0.74    1.04    0.025
   1. BD (   1) C   1 - C   2        /217. BD*(   1) C   1 - H  13            0.82    1.05    0.026
   1. BD (   1) C   1 - C   2        /218. BD*(   1) C   1 - H  14            0.75    1.04    0.025
   1. BD (   1) C   1 - C   2        /219. BD*(   1) C   2 - C   3            1.75    0.99    0.037
   1. BD (   1) C   1 - C   2        /220. BD*(   1) C   2 - C   7            1.64    0.97    0.036
   1. BD (   1) C   1 - C   2        /221. BD*(   1) C   2 - C   9            2.23    0.96    0.042
   1. BD (   1) C   1 - C   2        /222. BD*(   1) C   3 - C   4            1.21    0.99    0.031
   1. BD (   1) C   1 - C   2        /229. BD*(   1) C   5 - C   9            0.77    0.97    0.024
   1. BD (   1) C   1 - C   2        /231. BD*(   1) C   6 - C   7            1.23    0.99    0.031
   2. BD (   1) C   1 - H  12        / 54. RY*(   2) C   2                    0.83    1.57    0.032
   2. BD (   1) C   1 - H  12        /215. BD*(   1) C   1 - C   2            0.80    0.90    0.024
   2. BD (   1) C   1 - H  12        /221. BD*(   1) C   2 - C   9            4.44    0.85    0.055
   3. BD (   1) C   1 - H  13        /215. BD*(   1) C   1 - C   2            0.87    0.90    0.025
   3. BD (   1) C   1 - H  13        /220. BD*(   1) C   2 - C   7            3.95    0.85    0.052
   4. BD (   1) C   1 - H  14        / 54. RY*(   2) C   2                    0.71    1.57    0.030
   4. BD (   1) C   1 - H  14        /215. BD*(   1) C   1 - C   2            0.77    0.90    0.024
   4. BD (   1) C   1 - H  14        /219. BD*(   1) C   2 - C   3            4.01    0.87    0.053
   5. BD (   1) C   2 - C   3        / 45. RY*(   2) C   1                    0.78    1.32    0.029
   5. BD (   1) C   2 - C   3        / 73. RY*(   3) C   4                    0.70    1.21    0.026
   5. BD (   1) C   2 - C   3        / 98. RY*(   1) C   7                    1.57    1.46    0.043
   5. BD (   1) C   2 - C   3        /116. RY*(   1) C   9                    0.56    1.70    0.028
   5. BD (   1) C   2 - C   3        /215. BD*(   1) C   1 - C   2            1.65    0.97    0.036
   5. BD (   1) C   2 - C   3        /218. BD*(   1) C   1 - H  14            1.82    1.00    0.038
   5. BD (   1) C   2 - C   3        /220. BD*(   1) C   2 - C   7            1.29    0.93    0.031
   5. BD (   1) C   2 - C   3        /221. BD*(   1) C   2 - C   9            1.62    0.92    0.034
   5. BD (   1) C   2 - C   3        /222. BD*(   1) C   3 - C   4            0.91    0.94    0.026
   5. BD (   1) C   2 - C   3        /223. BD*(   1) C   3 - H  15            0.72    1.04    0.025
   5. BD (   1) C   2 - C   3        /224. BD*(   1) C   3 - H  16            0.75    1.02    0.025
   5. BD (   1) C   2 - C   3        /226. BD*(   1) C   4 - H  17            0.87    1.02    0.027
   5. BD (   1) C   2 - C   3        /227. BD*(   1) C   4 - H  18            0.97    1.03    0.028
   5. BD (   1) C   2 - C   3        /235. BD*(   1) C   7 - H  22            1.98    1.01    0.040
   5. BD (   1) C   2 - C   3        /238. BD*(   1) C   9 - C  11            3.18    0.95    0.049
   6. BD (   1) C   2 - C   7        / 44. RY*(   1) C   1                    1.40    1.31    0.038
   6. BD (   1) C   2 - C   7        / 62. RY*(   1) C   3                    1.36    1.61    0.042
   6. BD (   1) C   2 - C   7        /107. RY*(   1) O   8                    0.99    1.76    0.038
   6. BD (   1) C   2 - C   7        /116. RY*(   1) C   9                    0.82    1.71    0.034
   6. BD (   1) C   2 - C   7        /215. BD*(   1) C   1 - C   2            1.59    0.98    0.035
   6. BD (   1) C   2 - C   7        /217. BD*(   1) C   1 - H  13            1.83    1.01    0.039
   6. BD (   1) C   2 - C   7        /219. BD*(   1) C   2 - C   3            1.39    0.95    0.032
   6. BD (   1) C   2 - C   7        /221. BD*(   1) C   2 - C   9            1.49    0.92    0.033
   6. BD (   1) C   2 - C   7        /224. BD*(   1) C   3 - H  16            2.04    1.03    0.041
   6. BD (   1) C   2 - C   7        /231. BD*(   1) C   6 - C   7            1.28    0.94    0.031
   6. BD (   1) C   2 - C   7        /232. BD*(   1) C   6 - H  20            0.68    1.03    0.024
   6. BD (   1) C   2 - C   7        /233. BD*(   1) C   6 - H  21            1.17    1.03    0.031
   6. BD (   1) C   2 - C   7        /235. BD*(   1) C   7 - H  22            0.68    1.02    0.023
   6. BD (   1) C   2 - C   7        /237. BD*(   1) C   9 - C  10            3.05    0.96    0.048
   7. BD (   1) C   2 - C   9        / 45. RY*(   2) C   1                    1.00    1.31    0.033
   7. BD (   1) C   2 - C   9        / 63. RY*(   2) C   3                    0.55    1.32    0.024
   7. BD (   1) C   2 - C   9        / 80. RY*(   1) C   5                    0.57    1.67    0.028
   7. BD (   1) C   2 - C   9        / 83. RY*(   4) C   5                    0.69    1.59    0.030
   7. BD (   1) C   2 - C   9        /100. RY*(   3) C   7                    0.61    1.41    0.027
   7. BD (   1) C   2 - C   9        /125. RY*(   1) C  10                    0.84    1.34    0.030
   7. BD (   1) C   2 - C   9        /134. RY*(   1) C  11                    0.63    1.33    0.026
   7. BD (   1) C   2 - C   9        /215. BD*(   1) C   1 - C   2            2.05    0.96    0.040
   7. BD (   1) C   2 - C   9        /216. BD*(   1) C   1 - H  12            1.62    0.98    0.036
   7. BD (   1) C   2 - C   9        /219. BD*(   1) C   2 - C   3            1.22    0.93    0.030
   7. BD (   1) C   2 - C   9        /220. BD*(   1) C   2 - C   7            1.04    0.91    0.028
   7. BD (   1) C   2 - C   9        /223. BD*(   1) C   3 - H  15            2.02    1.02    0.041
   7. BD (   1) C   2 - C   9        /229. BD*(   1) C   5 - C   9            1.36    0.91    0.032
   7. BD (   1) C   2 - C   9        /230. BD*(   1) C   5 - H  19            3.69    1.02    0.055
   7. BD (   1) C   2 - C   9        /234. BD*(   1) C   7 - O   8            3.47    0.85    0.049
   7. BD (   1) C   2 - C   9        /237. BD*(   1) C   9 - C  10            1.49    0.94    0.034
   7. BD (   1) C   2 - C   9        /238. BD*(   1) C   9 - C  11            1.55    0.94    0.034
   7. BD (   1) C   2 - C   9        /241. BD*(   1) C  10 - H  26            1.49    0.99    0.035
   7. BD (   1) C   2 - C   9        /243. BD*(   1) C  11 - H  28            1.41    0.99    0.034
   8. BD (   1) C   3 - C   4        /215. BD*(   1) C   1 - C   2            2.75    0.97    0.046
   8. BD (   1) C   3 - C   4        /219. BD*(   1) C   2 - C   3            1.11    0.94    0.029
   8. BD (   1) C   3 - C   4        /223. BD*(   1) C   3 - H  15            0.75    1.03    0.025
   8. BD (   1) C   3 - C   4        /224. BD*(   1) C   3 - H  16            0.58    1.02    0.022
   8. BD (   1) C   3 - C   4        /225. BD*(   1) C   4 - C   5            0.89    0.95    0.026
   8. BD (   1) C   3 - C   4        /226. BD*(   1) C   4 - H  17            0.59    1.02    0.022
   8. BD (   1) C   3 - C   4        /227. BD*(   1) C   4 - H  18            0.70    1.02    0.024
   8. BD (   1) C   3 - C   4        /230. BD*(   1) C   5 - H  19            2.60    1.04    0.046
   9. BD (   1) C   3 - H  15        / 53. RY*(   1) C   2                    0.97    1.43    0.033
   9. BD (   1) C   3 - H  15        /219. BD*(   1) C   2 - C   3            0.72    0.85    0.022
   9. BD (   1) C   3 - H  15        /221. BD*(   1) C   2 - C   9            2.55    0.83    0.041
   9. BD (   1) C   3 - H  15        /225. BD*(   1) C   4 - C   5            0.64    0.86    0.021
   9. BD (   1) C   3 - H  15        /226. BD*(   1) C   4 - H  17            0.97    0.93    0.027
  10. BD (   1) C   3 - H  16        /219. BD*(   1) C   2 - C   3            0.66    0.86    0.021
  10. BD (   1) C   3 - H  16        /220. BD*(   1) C   2 - C   7            2.70    0.84    0.043
  10. BD (   1) C   3 - H  16        /225. BD*(   1) C   4 - C   5            0.75    0.86    0.023
  10. BD (   1) C   3 - H  16        /227. BD*(   1) C   4 - H  18            0.85    0.94    0.025
  11. BD (   1) C   4 - C   5        / 89. RY*(   1) C   6                    1.55    1.64    0.045
  11. BD (   1) C   4 - C   5        /116. RY*(   1) C   9                    0.57    1.71    0.028
  11. BD (   1) C   4 - C   5        /215. BD*(   1) C   1 - C   2            0.63    0.98    0.022
  11. BD (   1) C   4 - C   5        /222. BD*(   1) C   3 - C   4            0.85    0.94    0.025
  11. BD (   1) C   4 - C   5        /223. BD*(   1) C   3 - H  15            0.82    1.04    0.026
  11. BD (   1) C   4 - C   5        /224. BD*(   1) C   3 - H  16            1.07    1.02    0.030
  11. BD (   1) C   4 - C   5        /226. BD*(   1) C   4 - H  17            0.73    1.02    0.025
  11. BD (   1) C   4 - C   5        /227. BD*(   1) C   4 - H  18            0.63    1.03    0.023
  11. BD (   1) C   4 - C   5        /228. BD*(   1) C   5 - C   6            1.07    0.95    0.028
  11. BD (   1) C   4 - C   5        /229. BD*(   1) C   5 - C   9            1.29    0.93    0.031
  11. BD (   1) C   4 - C   5        /230. BD*(   1) C   5 - H  19            0.91    1.04    0.027
  11. BD (   1) C   4 - C   5        /233. BD*(   1) C   6 - H  21            2.06    1.02    0.041
  11. BD (   1) C   4 - C   5        /238. BD*(   1) C   9 - C  11            3.23    0.95    0.050
  12. BD (   1) C   4 - H  17        / 62. RY*(   1) C   3                    0.56    1.52    0.026
  12. BD (   1) C   4 - H  17        /219. BD*(   1) C   2 - C   3            0.64    0.86    0.021
  12. BD (   1) C   4 - H  17        /223. BD*(   1) C   3 - H  15            1.06    0.95    0.028
  12. BD (   1) C   4 - H  17        /228. BD*(   1) C   5 - C   6            2.65    0.86    0.043
  13. BD (   1) C   4 - H  18        /219. BD*(   1) C   2 - C   3            0.82    0.86    0.024
  13. BD (   1) C   4 - H  18        /224. BD*(   1) C   3 - H  16            0.83    0.94    0.025
  13. BD (   1) C   4 - H  18        /229. BD*(   1) C   5 - C   9            2.35    0.84    0.040
  14. BD (   1) C   5 - C   6        / 71. RY*(   1) C   4                    1.16    1.65    0.039
  14. BD (   1) C   5 - C   6        /215. BD*(   1) C   1 - C   2            0.66    0.98    0.023
  14. BD (   1) C   5 - C   6        /225. BD*(   1) C   4 - C   5            1.06    0.95    0.028
  14. BD (   1) C   5 - C   6        /226. BD*(   1) C   4 - H  17            2.11    1.03    0.042
  14. BD (   1) C   5 - C   6        /229. BD*(   1) C   5 - C   9            1.22    0.93    0.030
  14. BD (   1) C   5 - C   6        /230. BD*(   1) C   5 - H  19            0.87    1.04    0.027
  14. BD (   1) C   5 - C   6        /231. BD*(   1) C   6 - C   7            0.77    0.94    0.024
  14. BD (   1) C   5 - C   6        /232. BD*(   1) C   6 - H  20            0.65    1.03    0.023
  14. BD (   1) C   5 - C   6        /233. BD*(   1) C   6 - H  21            0.76    1.02    0.025
  14. BD (   1) C   5 - C   6        /234. BD*(   1) C   7 - O   8            1.08    0.87    0.027
  14. BD (   1) C   5 - C   6        /235. BD*(   1) C   7 - H  22            0.92    1.02    0.027
  14. BD (   1) C   5 - C   6        /237. BD*(   1) C   9 - C  10            3.23    0.96    0.050
  15. BD (   1) C   5 - C   9        / 56. RY*(   4) C   2                    0.63    1.78    0.030
  15. BD (   1) C   5 - C   9        / 72. RY*(   2) C   4                    0.54    1.39    0.025
  15. BD (   1) C   5 - C   9        / 91. RY*(   3) C   6                    0.67    1.27    0.026
  15. BD (   1) C   5 - C   9        /126. RY*(   2) C  10                    1.10    1.33    0.034
  15. BD (   1) C   5 - C   9        /135. RY*(   2) C  11                    1.03    1.33    0.033
  15. BD (   1) C   5 - C   9        /215. BD*(   1) C   1 - C   2            4.88    0.96    0.061
  15. BD (   1) C   5 - C   9        /221. BD*(   1) C   2 - C   9            1.59    0.90    0.034
  15. BD (   1) C   5 - C   9        /225. BD*(   1) C   4 - C   5            1.02    0.94    0.028
  15. BD (   1) C   5 - C   9        /227. BD*(   1) C   4 - H  18            2.21    1.01    0.043
  15. BD (   1) C   5 - C   9        /228. BD*(   1) C   5 - C   6            1.00    0.94    0.027
  15. BD (   1) C   5 - C   9        /230. BD*(   1) C   5 - H  19            1.10    1.03    0.030
  15. BD (   1) C   5 - C   9        /232. BD*(   1) C   6 - H  20            2.22    1.01    0.043
  15. BD (   1) C   5 - C   9        /237. BD*(   1) C   9 - C  10            1.46    0.94    0.033
  15. BD (   1) C   5 - C   9        /238. BD*(   1) C   9 - C  11            1.37    0.94    0.032
  15. BD (   1) C   5 - C   9        /239. BD*(   1) C  10 - H  24            1.58    0.99    0.036
  15. BD (   1) C   5 - C   9        /242. BD*(   1) C  11 - H  27            1.63    0.99    0.036
  16. BD (   1) C   5 - H  19        /117. RY*(   2) C   9                    0.54    1.39    0.025
  16. BD (   1) C   5 - H  19        /221. BD*(   1) C   2 - C   9            1.44    0.84    0.031
  16. BD (   1) C   5 - H  19        /222. BD*(   1) C   3 - C   4            1.92    0.86    0.036
  16. BD (   1) C   5 - H  19        /225. BD*(   1) C   4 - C   5            0.50    0.87    0.019
  16. BD (   1) C   5 - H  19        /229. BD*(   1) C   5 - C   9            0.63    0.85    0.021
  16. BD (   1) C   5 - H  19        /231. BD*(   1) C   6 - C   7            1.90    0.86    0.036
  17. BD (   1) C   6 - C   7        / 53. RY*(   1) C   2                    0.62    1.53    0.028
  17. BD (   1) C   6 - C   7        /108. RY*(   2) O   8                    1.07    1.99    0.041
  17. BD (   1) C   6 - C   7        /215. BD*(   1) C   1 - C   2            2.73    0.99    0.046
  17. BD (   1) C   6 - C   7        /220. BD*(   1) C   2 - C   7            1.33    0.94    0.032
  17. BD (   1) C   6 - C   7        /228. BD*(   1) C   5 - C   6            0.96    0.96    0.027
  17. BD (   1) C   6 - C   7        /230. BD*(   1) C   5 - H  19            2.35    1.05    0.044
  17. BD (   1) C   6 - C   7        /232. BD*(   1) C   6 - H  20            0.71    1.04    0.024
  17. BD (   1) C   6 - C   7        /233. BD*(   1) C   6 - H  21            0.68    1.03    0.024
  17. BD (   1) C   6 - C   7        /235. BD*(   1) C   7 - H  22            0.78    1.03    0.025
  17. BD (   1) C   6 - C   7        /236. BD*(   1) O   8 - H  23            2.05    1.00    0.041
  18. BD (   1) C   6 - H  20        / 81. RY*(   2) C   5                    0.62    1.24    0.025
  18. BD (   1) C   6 - H  20        /100. RY*(   3) C   7                    0.57    1.34    0.025
  18. BD (   1) C   6 - H  20        /220. BD*(   1) C   2 - C   7            0.61    0.84    0.020
  18. BD (   1) C   6 - H  20        /229. BD*(   1) C   5 - C   9            2.21    0.84    0.039
  18. BD (   1) C   6 - H  20        /234. BD*(   1) C   7 - O   8            2.01    0.79    0.035
  18. BD (   1) C   6 - H  20        /235. BD*(   1) C   7 - H  22            1.17    0.93    0.029
  19. BD (   1) C   6 - H  21        / 99. RY*(   2) C   7                    0.58    1.47    0.026
  19. BD (   1) C   6 - H  21        /220. BD*(   1) C   2 - C   7            1.01    0.85    0.026
  19. BD (   1) C   6 - H  21        /225. BD*(   1) C   4 - C   5            2.47    0.87    0.041
  19. BD (   1) C   6 - H  21        /234. BD*(   1) C   7 - O   8            1.02    0.79    0.025
  20. BD (   1) C   7 - O   8        /220. BD*(   1) C   2 - C   7            0.52    1.20    0.023
  20. BD (   1) C   7 - O   8        /221. BD*(   1) C   2 - C   9            0.91    1.19    0.030
  21. BD (   1) C   7 - H  22        / 89. RY*(   1) C   6                    0.64    1.56    0.028
  21. BD (   1) C   7 - H  22        /219. BD*(   1) C   2 - C   3            2.90    0.87    0.045
  21. BD (   1) C   7 - H  22        /228. BD*(   1) C   5 - C   6            0.60    0.88    0.020
  21. BD (   1) C   7 - H  22        /231. BD*(   1) C   6 - C   7            0.50    0.87    0.019
  21. BD (   1) C   7 - H  22        /232. BD*(   1) C   6 - H  20            1.03    0.95    0.028
  22. BD (   1) O   8 - H  23        / 98. RY*(   1) C   7                    1.04    1.60    0.036
  22. BD (   1) O   8 - H  23        /102. RY*(   5) C   7                    0.62    2.67    0.037
  22. BD (   1) O   8 - H  23        /231. BD*(   1) C   6 - C   7            3.44    1.07    0.054
  23. BD (   1) C   9 - C  10        / 54. RY*(   2) C   2                    0.63    1.67    0.029
  23. BD (   1) C   9 - C  10        / 81. RY*(   2) C   5                    0.79    1.36    0.029
  23. BD (   1) C   9 - C  10        /134. RY*(   1) C  11                    0.97    1.38    0.033
  23. BD (   1) C   9 - C  10        /220. BD*(   1) C   2 - C   7            1.39    0.95    0.033
  23. BD (   1) C   9 - C  10        /221. BD*(   1) C   2 - C   9            2.04    0.94    0.039
  23. BD (   1) C   9 - C  10        /228. BD*(   1) C   5 - C   6            1.33    0.98    0.032
  23. BD (   1) C   9 - C  10        /229. BD*(   1) C   5 - C   9            1.72    0.95    0.036
  23. BD (   1) C   9 - C  10        /238. BD*(   1) C   9 - C  11            1.39    0.98    0.033
  23. BD (   1) C   9 - C  10        /239. BD*(   1) C  10 - H  24            0.70    1.03    0.024
  23. BD (   1) C   9 - C  10        /240. BD*(   1) C  10 - H  25            0.80    1.04    0.026
  23. BD (   1) C   9 - C  10        /241. BD*(   1) C  10 - H  26            0.68    1.03    0.024
  23. BD (   1) C   9 - C  10        /244. BD*(   1) C  11 - H  29            2.20    1.04    0.043
  24. BD (   1) C   9 - C  11        / 53. RY*(   1) C   2                    0.93    1.55    0.034
  24. BD (   1) C   9 - C  11        / 81. RY*(   2) C   5                    0.60    1.36    0.026
  24. BD (   1) C   9 - C  11        /125. RY*(   1) C  10                    0.82    1.38    0.030
  24. BD (   1) C   9 - C  11        /219. BD*(   1) C   2 - C   3            1.34    0.97    0.032
  24. BD (   1) C   9 - C  11        /221. BD*(   1) C   2 - C   9            1.92    0.95    0.038
  24. BD (   1) C   9 - C  11        /225. BD*(   1) C   4 - C   5            1.36    0.98    0.033
  24. BD (   1) C   9 - C  11        /229. BD*(   1) C   5 - C   9            1.67    0.95    0.036
  24. BD (   1) C   9 - C  11        /237. BD*(   1) C   9 - C  10            1.38    0.98    0.033
  24. BD (   1) C   9 - C  11        /240. BD*(   1) C  10 - H  25            2.15    1.04    0.042
  24. BD (   1) C   9 - C  11        /242. BD*(   1) C  11 - H  27            0.69    1.03    0.024
  24. BD (   1) C   9 - C  11        /243. BD*(   1) C  11 - H  28            0.69    1.03    0.024
  24. BD (   1) C   9 - C  11        /244. BD*(   1) C  11 - H  29            0.79    1.04    0.026
  25. BD (   1) C  10 - H  24        /116. RY*(   1) C   9                    0.58    1.63    0.027
  25. BD (   1) C  10 - H  24        /229. BD*(   1) C   5 - C   9            3.92    0.85    0.052
  25. BD (   1) C  10 - H  24        /237. BD*(   1) C   9 - C  10            0.69    0.88    0.022
  26. BD (   1) C  10 - H  25        /117. RY*(   2) C   9                    0.63    1.40    0.027
  26. BD (   1) C  10 - H  25        /237. BD*(   1) C   9 - C  10            0.68    0.88    0.022
  26. BD (   1) C  10 - H  25        /238. BD*(   1) C   9 - C  11            2.74    0.88    0.044
  27. BD (   1) C  10 - H  26        /116. RY*(   1) C   9                    0.51    1.63    0.026
  27. BD (   1) C  10 - H  26        /221. BD*(   1) C   2 - C   9            3.99    0.84    0.052
  27. BD (   1) C  10 - H  26        /237. BD*(   1) C   9 - C  10            0.70    0.87    0.022
  28. BD (   1) C  11 - H  27        /116. RY*(   1) C   9                    0.63    1.63    0.029
  28. BD (   1) C  11 - H  27        /229. BD*(   1) C   5 - C   9            3.86    0.85    0.051
  28. BD (   1) C  11 - H  27        /238. BD*(   1) C   9 - C  11            0.68    0.87    0.022
  29. BD (   1) C  11 - H  28        /116. RY*(   1) C   9                    0.56    1.63    0.027
  29. BD (   1) C  11 - H  28        /221. BD*(   1) C   2 - C   9            4.13    0.84    0.053
  29. BD (   1) C  11 - H  28        /238. BD*(   1) C   9 - C  11            0.74    0.87    0.023
  30. BD (   1) C  11 - H  29        /117. RY*(   2) C   9                    0.63    1.40    0.027
  30. BD (   1) C  11 - H  29        /237. BD*(   1) C   9 - C  10            2.67    0.88    0.043
  30. BD (   1) C  11 - H  29        /238. BD*(   1) C   9 - C  11            0.66    0.88    0.022
  31. CR (   1) C   1                / 54. RY*(   2) C   2                    1.63   11.14    0.120
  31. CR (   1) C   1                /143. RY*(   1) H  12                    0.56   10.45    0.069
  31. CR (   1) C   1                /147. RY*(   1) H  13                    0.63   10.52    0.073
  31. CR (   1) C   1                /151. RY*(   1) H  14                    0.62   10.51    0.072
  32. CR (   1) C   2                / 46. RY*(   3) C   1                    0.97   10.80    0.091
  32. CR (   1) C   2                / 64. RY*(   3) C   3                    0.83   10.93    0.085
  32. CR (   1) C   2                / 99. RY*(   2) C   7                    0.55   11.04    0.070
  32. CR (   1) C   2                /118. RY*(   3) C   9                    1.27   10.91    0.105
  32. CR (   1) C   2                /221. BD*(   1) C   2 - C   9            0.55   10.41    0.068
  33. CR (   1) C   3                / 53. RY*(   1) C   2                    1.21   11.00    0.103
  33. CR (   1) C   3                / 73. RY*(   3) C   4                    0.86   10.70    0.086
  33. CR (   1) C   3                /155. RY*(   1) H  15                    0.72   10.46    0.078
  33. CR (   1) C   3                /159. RY*(   1) H  16                    0.59   10.47    0.070
  34. CR (   1) C   4                / 63. RY*(   2) C   3                    0.64   10.82    0.074
  34. CR (   1) C   4                / 65. RY*(   4) C   3                    0.56   10.98    0.070
  34. CR (   1) C   4                / 81. RY*(   2) C   5                    0.88   10.82    0.087
  34. CR (   1) C   4                /163. RY*(   1) H  17                    0.61   10.46    0.071
  34. CR (   1) C   4                /167. RY*(   1) H  18                    0.62   10.45    0.072
  35. CR (   1) C   5                / 73. RY*(   3) C   4                    0.77   10.70    0.081
  35. CR (   1) C   5                / 80. RY*(   1) C   5                    0.53   11.17    0.069
  35. CR (   1) C   5                /117. RY*(   2) C   9                    0.77   10.96    0.082
  35. CR (   1) C   5                /171. RY*(   1) H  19                    0.60   10.41    0.071
  36. CR (   1) C   6                / 81. RY*(   2) C   5                    0.90   10.82    0.088
  36. CR (   1) C   6                /100. RY*(   3) C   7                    0.96   10.91    0.091
  36. CR (   1) C   6                /175. RY*(   1) H  20                    0.68   10.45    0.075
  36. CR (   1) C   6                /179. RY*(   1) H  21                    0.61   10.46    0.072
  37. CR (   1) C   7                / 53. RY*(   1) C   2                    0.73   11.07    0.080
  37. CR (   1) C   7                / 91. RY*(   3) C   6                    1.08   10.84    0.096
  37. CR (   1) C   7                /183. RY*(   1) H  22                    0.53   10.52    0.067
  37. CR (   1) C   7                /220. BD*(   1) C   2 - C   7            0.74   10.48    0.080
  37. CR (   1) C   7                /234. BD*(   1) C   7 - O   8            1.16   10.42    0.099
  38. CR (   1) O   8                / 98. RY*(   1) C   7                    1.68   19.84    0.163
  38. CR (   1) O   8                /101. RY*(   4) C   7                    0.57   20.16    0.096
  39. CR (   1) C   9                / 55. RY*(   3) C   2                    1.38   10.88    0.109
  39. CR (   1) C   9                / 82. RY*(   3) C   5                    1.05   11.01    0.096
  39. CR (   1) C   9                /127. RY*(   3) C  10                    0.85   10.86    0.086
  39. CR (   1) C   9                /136. RY*(   3) C  11                    0.87   10.85    0.087
  39. CR (   1) C   9                /221. BD*(   1) C   2 - C   9            0.56   10.42    0.069
  40. CR (   1) C  10                /116. RY*(   1) C   9                    0.68   11.20    0.078
  40. CR (   1) C  10                /117. RY*(   2) C   9                    0.70   10.97    0.078
  40. CR (   1) C  10                /191. RY*(   1) H  24                    0.62   10.51    0.072
  40. CR (   1) C  10                /195. RY*(   1) H  25                    0.69   10.53    0.076
  40. CR (   1) C  10                /199. RY*(   1) H  26                    0.61   10.49    0.071
  41. CR (   1) C  11                /116. RY*(   1) C   9                    0.85   11.20    0.087
  41. CR (   1) C  11                /117. RY*(   2) C   9                    0.62   10.97    0.074
  41. CR (   1) C  11                /203. RY*(   1) H  27                    0.63   10.51    0.073
  41. CR (   1) C  11                /207. RY*(   1) H  28                    0.61   10.49    0.071
  41. CR (   1) C  11                /211. RY*(   1) H  29                    0.68   10.53    0.076
  42. LP (   1) O   8                / 98. RY*(   1) C   7                    2.37    1.47    0.053
  42. LP (   1) O   8                /101. RY*(   4) C   7                    0.53    1.78    0.028
  42. LP (   1) O   8                /189. RY*(   3) H  23                    0.88    2.24    0.040
  42. LP (   1) O   8                /220. BD*(   1) C   2 - C   7            1.11    0.93    0.029
  42. LP (   1) O   8                /231. BD*(   1) C   6 - C   7            0.91    0.95    0.026
  42. LP (   1) O   8                /235. BD*(   1) C   7 - H  22            1.78    1.02    0.038
  43. LP (   2) O   8                / 99. RY*(   2) C   7                    0.52    1.28    0.023
  43. LP (   2) O   8                /187. RY*(   1) H  23                    1.49    1.39    0.041
  43. LP (   2) O   8                /188. RY*(   2) H  23                    1.38    1.57    0.042
  43. LP (   2) O   8                /220. BD*(   1) C   2 - C   7            7.86    0.66    0.064
  43. LP (   2) O   8                /221. BD*(   1) C   2 - C   9            0.55    0.65    0.017
  43. LP (   2) O   8                /223. BD*(   1) C   3 - H  15            0.55    0.77    0.018
  43. LP (   2) O   8                /235. BD*(   1) C   7 - H  22            5.13    0.75    0.056


 Natural Bond Orbitals (Summary):

                                                            Principal Delocalizations
           NBO                        Occupancy    Energy   (geminal,vicinal,remote)
 ====================================================================================
 Molecular unit  1  (C10H18O)
     1. BD (   1) C   1 - C   2          1.97893    -0.60048  221(g),219(g),220(g),231(v)
                                                    222(v),117(v),63(v),217(g)
                                                    229(v),218(g),216(g),99(v)
     2. BD (   1) C   1 - H  12          1.98566    -0.48284  221(v),54(v),215(g)
     3. BD (   1) C   1 - H  13          1.98699    -0.48156  220(v),215(g)
     4. BD (   1) C   1 - H  14          1.98725    -0.48240  219(v),215(g),54(v)
     5. BD (   1) C   2 - C   3          1.96335    -0.55339  238(v),235(v),218(v),215(g)
                                                    221(g),98(v),220(g),227(v)
                                                    222(g),226(v),45(v),224(g)
                                                    223(g),73(v),116(v)
     6. BD (   1) C   2 - C   7          1.96212    -0.55982  237(v),224(v),217(v),215(g)
                                                    221(g),44(v),219(g),62(v)
                                                    231(g),233(v),107(v),116(v)
                                                    232(v),235(g)
     7. BD (   1) C   2 - C   9          1.94351    -0.53990  230(v),234(v),215(g),223(v)
                                                    216(v),238(g),241(v),237(g)
                                                    243(v),229(g),219(g),220(g)
                                                    45(v),125(v),83(v),134(v)
                                                    100(v),80(v),63(v)
     8. BD (   1) C   3 - C   4          1.98079    -0.55151  215(v),230(v),219(g),225(g)
                                                    223(g),227(g),226(g),224(g)
     9. BD (   1) C   3 - H  15          1.98228    -0.46588  221(v),53(v),226(v),219(g)
                                                    225(v)
    10. BD (   1) C   3 - H  16          1.98235    -0.46961  220(v),227(v),225(v),219(g)
    11. BD (   1) C   4 - C   5          1.97339    -0.55604  238(v),233(v),89(v),229(g)
                                                    224(v),228(g),230(g),222(g)
                                                    223(v),226(g),227(g),215(r)
                                                    116(v)
    12. BD (   1) C   4 - H  17          1.98284    -0.47036  228(v),223(v),219(v),62(v)
    13. BD (   1) C   4 - H  18          1.98460    -0.46968  229(v),224(v),219(v)
    14. BD (   1) C   5 - C   6          1.97252    -0.55820  237(v),226(v),229(g),71(v)
                                                    234(v),225(g),235(v),230(g)
                                                    231(g),233(g),215(r),232(g)
    15. BD (   1) C   5 - C   9          1.95309    -0.54169  215(v),232(v),227(v),242(v)
                                                    239(v),221(g),237(g),238(g)
                                                    126(v),230(g),135(v),225(g)
                                                    228(g),91(v),56(v),72(v)
    16. BD (   1) C   5 - H  19          1.98073    -0.47660  222(v),231(v),221(v),229(g)
                                                    117(v)
    17. BD (   1) C   6 - C   7          1.97412    -0.56611  215(v),230(v),236(v),220(g)
                                                    108(v),228(g),235(g),232(g)
                                                    233(g),53(v)
    18. BD (   1) C   6 - H  20          1.98034    -0.47004  229(v),234(v),235(v),81(v)
                                                    220(v),100(v)
    19. BD (   1) C   6 - H  21          1.98132    -0.47425  225(v),220(v),234(v),99(v)
    20. BD (   1) C   7 - O   8          1.99348    -0.83016  221(v),220(g)
    21. BD (   1) C   7 - H  22          1.98088    -0.48419  219(v),232(v),89(v),228(v)
                                                    231(g)
    22. BD (   1) O   8 - H  23          1.98713    -0.68765  231(v),98(v),102(v)
    23. BD (   1) C   9 - C  10          1.97492    -0.58228  244(v),221(g),229(g),220(v)
                                                    238(g),228(v),134(v),240(g)
                                                    81(v),239(g),241(g),54(v)
    24. BD (   1) C   9 - C  11          1.97508    -0.58280  240(v),221(g),229(g),237(g)
                                                    225(v),219(v),53(v),125(v)
                                                    244(g),242(g),243(g),81(v)
    25. BD (   1) C  10 - H  24          1.98693    -0.47658  229(v),237(g),116(v)
    26. BD (   1) C  10 - H  25          1.98836    -0.48242  238(v),237(g),117(v)
    27. BD (   1) C  10 - H  26          1.98683    -0.47536  221(v),237(g),116(v)
    28. BD (   1) C  11 - H  27          1.98708    -0.47791  229(v),238(g),116(v)
    29. BD (   1) C  11 - H  28          1.98677    -0.47635  221(v),238(g),116(v)
    30. BD (   1) C  11 - H  29          1.98804    -0.48498  237(v),238(g),117(v)
    31. CR (   1) C   1                  1.99915   -10.05356  54(v),147(v),151(v),143(v)
    32. CR (   1) C   2                  1.99879   -10.04676  118(v),46(v),64(v),221(g)
                                                    99(v)
    33. CR (   1) C   3                  1.99910   -10.04010  53(v),73(v),155(v),159(v)
    34. CR (   1) C   4                  1.99914   -10.04691  81(v),63(v),167(v),163(v)
                                                    65(v)
    35. CR (   1) C   5                  1.99891   -10.04609  117(v),73(v),171(v),80(g)
                                                    229(g)
    36. CR (   1) C   6                  1.99909   -10.04452  100(v),81(v),175(v),179(v)
    37. CR (   1) C   7                  1.99882   -10.10717  234(g),91(v),220(g),53(v)
                                                    183(v)
    38. CR (   1) O   8                  1.99973   -18.93288  98(v),101(v)
    39. CR (   1) C   9                  1.99884   -10.05408  55(v),82(v),136(v),127(v)
                                                    221(g)
    40. CR (   1) C  10                  1.99918   -10.04784  117(v),195(v),116(v),191(v)
                                                    199(v)
    41. CR (   1) C  11                  1.99918   -10.04965  116(v),211(v),203(v),117(v)
                                                    207(v)
    42. LP (   1) O   8                  1.97753    -0.56058  98(v),235(v),220(v),231(v)
                                                    189(v),101(v)
    43. LP (   2) O   8                  1.95109    -0.28911  220(v),235(v),187(v),188(v)
                                                    223(r),221(r),99(v)
    44. RY*(   1) C   1                  0.00513     0.74695   
    45. RY*(   2) C   1                  0.00416     0.76631   
    46. RY*(   3) C   1                  0.00160     0.74839   
    47. RY*(   4) C   1                  0.00015     0.76015   
    48. RY*(   5) C   1                  0.00004     2.23758   
    49. RY*(   6) C   1                  0.00002     2.23338   
    50. RY*(   7) C   1                  0.00002     2.31139   
    51. RY*(   8) C   1                  0.00001     2.24817   
    52. RY*(   9) C   1                  0.00001     2.17187   
    53. RY*(   1) C   2                  0.00416     0.96270   
    54. RY*(   2) C   2                  0.00348     1.08652   
    55. RY*(   3) C   2                  0.00266     0.82766   
    56. RY*(   4) C   2                  0.00175     1.23546   
    57. RY*(   5) C   2                  0.00058     2.06528   
    58. RY*(   6) C   2                  0.00055     2.07960   
    59. RY*(   7) C   2                  0.00043     2.25549   
    60. RY*(   8) C   2                  0.00033     2.12073   
    61. RY*(   9) C   2                  0.00023     2.16901   
    62. RY*(   1) C   3                  0.00567     1.04850   
    63. RY*(   2) C   3                  0.00304     0.77551   
    64. RY*(   3) C   3                  0.00229     0.87973   
    65. RY*(   4) C   3                  0.00086     0.93252   
    66. RY*(   5) C   3                  0.00033     2.07582   
    67. RY*(   6) C   3                  0.00012     1.97789   
    68. RY*(   7) C   3                  0.00005     2.21513   
    69. RY*(   8) C   3                  0.00004     2.29161   
    70. RY*(   9) C   3                  0.00003     2.38014   
    71. RY*(   1) C   4                  0.00476     1.09260   
    72. RY*(   2) C   4                  0.00249     0.84600   
    73. RY*(   3) C   4                  0.00114     0.65698   
    74. RY*(   4) C   4                  0.00086     1.20874   
    75. RY*(   5) C   4                  0.00036     2.05774   
    76. RY*(   6) C   4                  0.00008     2.25440   
    77. RY*(   7) C   4                  0.00006     1.75683   
    78. RY*(   8) C   4                  0.00002     2.37452   
    79. RY*(   9) C   4                  0.00003     2.27566   
    80. RY*(   1) C   5                  0.00434     1.12689   
    81. RY*(   2) C   5                  0.00334     0.77454   
    82. RY*(   3) C   5                  0.00160     0.95615   
    83. RY*(   4) C   5                  0.00117     1.04965   
    84. RY*(   5) C   5                  0.00056     2.07823   
    85. RY*(   6) C   5                  0.00038     2.01794   
    86. RY*(   7) C   5                  0.00016     2.21596   
    87. RY*(   8) C   5                  0.00012     2.18639   
    88. RY*(   9) C   5                  0.00006     2.19607   
    89. RY*(   1) C   6                  0.00551     1.07949   
    90. RY*(   2) C   6                  0.00257     0.81410   
    91. RY*(   3) C   6                  0.00174     0.72885   
    92. RY*(   4) C   6                  0.00100     1.09406   
    93. RY*(   5) C   6                  0.00026     2.06287   
    94. RY*(   6) C   6                  0.00010     2.24280   
    95. RY*(   7) C   6                  0.00006     1.87952   
    96. RY*(   8) C   6                  0.00004     2.28950   
    97. RY*(   9) C   6                  0.00001     2.33587   
    98. RY*(   1) C   7                  0.00659     0.90841   
    99. RY*(   2) C   7                  0.00332     0.99192   
   100. RY*(   3) C   7                  0.00308     0.86553   
   101. RY*(   4) C   7                  0.00283     1.22218   
   102. RY*(   5) C   7                  0.00113     1.98243   
   103. RY*(   6) C   7                  0.00086     1.99580   
   104. RY*(   7) C   7                  0.00048     2.15604   
   105. RY*(   8) C   7                  0.00027     2.14154   
   106. RY*(   9) C   7                  0.00003     2.13972   
   107. RY*(   1) O   8                  0.00225     1.20067   
   108. RY*(   2) O   8                  0.00143     1.42745   
   109. RY*(   3) O   8                  0.00022     1.66735   
   110. RY*(   4) O   8                  0.00006     1.43074   
   111. RY*(   5) O   8                  0.00001     2.71321   
   112. RY*(   6) O   8                  0.00001     2.77629   
   113. RY*(   7) O   8                  0.00001     2.79876   
   114. RY*(   8) O   8                  0.00001     3.08543   
   115. RY*(   9) O   8                  0.00001     2.91567   
   116. RY*(   1) C   9                  0.00452     1.15013   
   117. RY*(   2) C   9                  0.00388     0.91784   
   118. RY*(   3) C   9                  0.00204     0.86486   
   119. RY*(   4) C   9                  0.00175     1.12127   
   120. RY*(   5) C   9                  0.00055     1.97455   
   121. RY*(   6) C   9                  0.00053     2.17663   
   122. RY*(   7) C   9                  0.00042     2.26791   
   123. RY*(   8) C   9                  0.00028     2.16293   
   124. RY*(   9) C   9                  0.00021     2.02830   
   125. RY*(   1) C  10                  0.00391     0.79549   
   126. RY*(   2) C  10                  0.00375     0.79046   
   127. RY*(   3) C  10                  0.00185     0.80461   
   128. RY*(   4) C  10                  0.00018     0.67909   
   129. RY*(   5) C  10                  0.00003     2.11638   
   130. RY*(   6) C  10                  0.00003     2.30772   
   131. RY*(   7) C  10                  0.00001     2.31774   
   132. RY*(   8) C  10                  0.00001     2.17942   
   133. RY*(   9) C  10                  0.00001     2.36131   
   134. RY*(   1) C  11                  0.00382     0.79303   
   135. RY*(   2) C  11                  0.00375     0.79030   
   136. RY*(   3) C  11                  0.00174     0.79954   
   137. RY*(   4) C  11                  0.00019     0.68451   
   138. RY*(   5) C  11                  0.00004     2.19137   
   139. RY*(   6) C  11                  0.00002     2.31003   
   140. RY*(   7) C  11                  0.00002     2.23744   
   141. RY*(   8) C  11                  0.00001     2.25328   
   142. RY*(   9) C  11                  0.00001     2.26878   
   143. RY*(   1) H  12                  0.00306     0.40083   
   144. RY*(   2) H  12                  0.00023     1.82903   
   145. RY*(   3) H  12                  0.00015     1.78841   
   146. RY*(   4) H  12                  0.00006     2.34366   
   147. RY*(   1) H  13                  0.00143     0.46525   
   148. RY*(   2) H  13                  0.00022     1.82501   
   149. RY*(   3) H  13                  0.00013     1.81596   
   150. RY*(   4) H  13                  0.00004     2.29364   
   151. RY*(   1) H  14                  0.00158     0.45998   
   152. RY*(   2) H  14                  0.00021     1.82644   
   153. RY*(   3) H  14                  0.00013     1.81946   
   154. RY*(   4) H  14                  0.00004     2.29733   
   155. RY*(   1) H  15                  0.00424     0.42043   
   156. RY*(   2) H  15                  0.00016     1.92295   
   157. RY*(   3) H  15                  0.00013     1.85869   
   158. RY*(   4) H  15                  0.00004     2.35900   
   159. RY*(   1) H  16                  0.00180     0.43249   
   160. RY*(   2) H  16                  0.00017     1.97028   
   161. RY*(   3) H  16                  0.00013     1.81217   
   162. RY*(   4) H  16                  0.00004     2.32832   
   163. RY*(   1) H  17                  0.00184     0.41739   
   164. RY*(   2) H  17                  0.00017     1.97221   
   165. RY*(   3) H  17                  0.00014     1.78465   
   166. RY*(   4) H  17                  0.00004     2.33465   
   167. RY*(   1) H  18                  0.00206     0.40599   
   168. RY*(   2) H  18                  0.00015     1.92514   
   169. RY*(   3) H  18                  0.00015     1.83551   
   170. RY*(   4) H  18                  0.00004     2.33605   
   171. RY*(   1) H  19                  0.00210     0.36135   
   172. RY*(   2) H  19                  0.00013     1.88406   
   173. RY*(   3) H  19                  0.00009     1.95465   
   174. RY*(   4) H  19                  0.00005     2.37181   
   175. RY*(   1) H  20                  0.00287     0.40867   
   176. RY*(   2) H  20                  0.00017     1.93698   
   177. RY*(   3) H  20                  0.00013     1.84763   
   178. RY*(   4) H  20                  0.00004     2.33732   
   179. RY*(   1) H  21                  0.00174     0.41743   
   180. RY*(   2) H  21                  0.00017     1.96326   
   181. RY*(   3) H  21                  0.00014     1.81019   
   182. RY*(   4) H  21                  0.00004     2.32723   
   183. RY*(   1) H  22                  0.00223     0.41190   
   184. RY*(   2) H  22                  0.00018     1.85783   
   185. RY*(   3) H  22                  0.00006     2.23782   
   186. RY*(   4) H  22                  0.00006     2.13097   
   187. RY*(   1) H  23                  0.00178     1.10400   
   188. RY*(   2) H  23                  0.00163     1.27686   
   189. RY*(   3) H  23                  0.00092     1.68187   
   190. RY*(   4) H  23                  0.00002     2.30615   
   191. RY*(   1) H  24                  0.00148     0.46233   
   192. RY*(   2) H  24                  0.00023     1.83655   
   193. RY*(   3) H  24                  0.00013     1.81823   
   194. RY*(   4) H  24                  0.00004     2.30189   
   195. RY*(   1) H  25                  0.00116     0.48545   
   196. RY*(   2) H  25                  0.00024     1.85038   
   197. RY*(   3) H  25                  0.00013     1.86931   
   198. RY*(   4) H  25                  0.00005     2.29493   
   199. RY*(   1) H  26                  0.00166     0.43892   
   200. RY*(   2) H  26                  0.00022     1.84682   
   201. RY*(   3) H  26                  0.00013     1.82800   
   202. RY*(   4) H  26                  0.00004     2.29304   
   203. RY*(   1) H  27                  0.00151     0.46320   
   204. RY*(   2) H  27                  0.00023     1.84144   
   205. RY*(   3) H  27                  0.00013     1.82204   
   206. RY*(   4) H  27                  0.00004     2.29884   
   207. RY*(   1) H  28                  0.00164     0.43759   
   208. RY*(   2) H  28                  0.00022     1.83769   
   209. RY*(   3) H  28                  0.00013     1.82683   
   210. RY*(   4) H  28                  0.00004     2.29302   
   211. RY*(   1) H  29                  0.00134     0.48086   
   212. RY*(   2) H  29                  0.00025     1.84801   
   213. RY*(   3) H  29                  0.00014     1.85718   
   214. RY*(   4) H  29                  0.00005     2.30272   
   215. BD*(   1) C   1 - C   2          0.02529     0.41907   
   216. BD*(   1) C   1 - H  12          0.00798     0.43574   
   217. BD*(   1) C   1 - H  13          0.00705     0.44591   
   218. BD*(   1) C   1 - H  14          0.00763     0.44296   
   219. BD*(   1) C   2 - C   3          0.02866     0.38678   
   220. BD*(   1) C   2 - C   7          0.05180     0.37241   
   221. BD*(   1) C   2 - C   9          0.04894     0.36248   
   222. BD*(   1) C   3 - C   4          0.01269     0.38731   
   223. BD*(   1) C   3 - H  15          0.01587     0.48188   
   224. BD*(   1) C   3 - H  16          0.01283     0.46679   
   225. BD*(   1) C   4 - C   5          0.01776     0.39364   
   226. BD*(   1) C   4 - H  17          0.01257     0.46888   
   227. BD*(   1) C   4 - H  18          0.01270     0.47276   
   228. BD*(   1) C   5 - C   6          0.01735     0.39353   
   229. BD*(   1) C   5 - C   9          0.03687     0.37142   
   230. BD*(   1) C   5 - H  19          0.02071     0.48358   
   231. BD*(   1) C   6 - C   7          0.02545     0.38461   
   232. BD*(   1) C   6 - H  20          0.01252     0.46927   
   233. BD*(   1) C   6 - H  21          0.01156     0.46633   
   234. BD*(   1) C   7 - O   8          0.02387     0.31503   
   235. BD*(   1) C   7 - H  22          0.03136     0.46008   
   236. BD*(   1) O   8 - H  23          0.00752     0.43369   
   237. BD*(   1) C   9 - C  10          0.02414     0.39918   
   238. BD*(   1) C   9 - C  11          0.02397     0.39649   
   239. BD*(   1) C  10 - H  24          0.00688     0.44779   
   240. BD*(   1) C  10 - H  25          0.00682     0.46126   
   241. BD*(   1) C  10 - H  26          0.00671     0.44726   
   242. BD*(   1) C  11 - H  27          0.00702     0.44640   
   243. BD*(   1) C  11 - H  28          0.00723     0.44685   
   244. BD*(   1) C  11 - H  29          0.00707     0.45912   
       -------------------------------
              Total Lewis   85.29021  ( 99.1747%)
        Valence non-Lewis    0.53881  (  0.6265%)
        Rydberg non-Lewis    0.17098  (  0.1988%)
       -------------------------------
            Total unit  1   86.00000  (100.0000%)
           Charge unit  1    0.00000
 Unable to Open any file for archive entry.
 1\1\GINC-COMPUTE-1-6\SP\RB3LYP\def2SVP\C10H18O1\ZAHRT2\08-Jan-2021\0\\
 # b3lyp/def2svp geom=NewRedundant pop=NBO\\33\\0,1\C,0,0.6436013985,2.
 0151841494,0.6022840367\C,0,0.4687879161,0.6225650017,0.022968736\C,0,
 0.583578498,0.555620307,-1.5200321894\C,0,-0.0866749046,-0.7987759727,
 -1.8871451159\C,0,-0.4589747595,-1.3791478242,-0.5079602112\C,0,0.8611
 12446,-1.7772891728,0.1835636694\C,0,1.4876758784,-0.417420984,0.57985
 49562\O,0,2.7962101925,-0.3096984965,0.0497300609\C,0,-0.8926721725,-0
 .1117591815,0.2894342387\C,0,-2.1128724826,0.6113847575,-0.2961296212\
 C,0,-1.2046713679,-0.3839433015,1.7688944176\H,0,1.6418924902,2.419145
 8689,0.3596135795\H,0,-0.0955940212,2.7211433467,0.1919823267\H,0,0.54
 22552423,2.0152716734,1.6999462547\H,0,1.638397315,0.5965261716,-1.821
 1082036\H,0,0.0718570969,1.4103263424,-1.9865848368\H,0,-0.9761522604,
 -0.6558832773,-2.5180822748\H,0,0.5918817165,-1.469603009,-2.434401458
 4\H,0,-1.2074261058,-2.1852678827,-0.5450882022\H,0,1.5425887781,-2.31
 07359933,-0.4943336721\H,0,0.6982630839,-2.4206014628,1.0599330346\H,0
 ,1.5346295968,-0.3149684685,1.6794014681\H,0,3.1786594073,0.5215570251
 ,0.3594252601\H,0,-2.338681328,1.5202792557,0.2843779808\H,0,-1.986549
 8263,0.9135939938,-1.3433623291\H,0,-3.001187764,-0.0389698462,-0.2422
 463637\H,0,-1.3756665431,0.5606557761,2.3099576947\H,0,-2.1285228918,-
 0.9786811664,1.8541794771\H,0,-0.4157446286,-0.9305076299,2.3009272868
 \\Version=ES64L-G16RevC.01\State=1-A\HF=-466.7827848\RMSD=6.716e-09\Di
 pole=-0.2129173,0.4045325,0.3309282\Quadrupole=-0.69662,0.5422111,0.15
 44089,2.8264793,1.4703487,0.1985543\PG=C01 [X(C10H18O1)]\\@
 The archive entry for this job was punched.


 HOW IS IT THAT THE SKY FEEDS THE STARS?

                           -- LUCRETIUS
 File lengths (MBytes):  RWF=     38 Int=      0 D2E=      0 Chk=      5 Scr=      1
 Normal termination of Gaussian 16
