# Supplementary material for: Machine-Learning-Guided Discovery of Electrochemical Reactions
Source: J Am Chem Soc. 2022 Dec 2;144(49):22599–610. doi: 10.1021/jacs.2c08997 (PMC9756344; doi:10.1021/jacs.2c08997)
Supplement: Supplementary file 3 — ja2c08997_si_003.zip [file ja2c08997_si_003.zip › Oxidation Site Selectivity/Nlogs_notimes/34.log]

 Entering Gaussian System, Link 0=g16
 Input=34.com
 Output=34.log
 Initial command:
  
 Copyright (c) 1988-2019, Gaussian, Inc.  All Rights Reserved.
  
 This is part of the Gaussian(R) 16 program.  It is based on
 the Gaussian(R) 09 system (copyright 2009, Gaussian, Inc.),
 the Gaussian(R) 03 system (copyright 2003, Gaussian, Inc.),
 the Gaussian(R) 98 system (copyright 1998, Gaussian, Inc.),
 the Gaussian(R) 94 system (copyright 1995, Gaussian, Inc.),
 the Gaussian 92(TM) system (copyright 1992, Gaussian, Inc.),
 the Gaussian 90(TM) system (copyright 1990, Gaussian, Inc.),
 the Gaussian 88(TM) system (copyright 1988, Gaussian, Inc.),
 the Gaussian 86(TM) system (copyright 1986, Carnegie Mellon
 University), and the Gaussian 82(TM) system (copyright 1983,
 Carnegie Mellon University). Gaussian is a federally registered
 trademark of Gaussian, Inc.
  
 This software contains proprietary and confidential information,
 including trade secrets, belonging to Gaussian, Inc.
  
 This software is provided under written license and may be
 used, copied, transmitted, or stored only in accord with that
 written license.
  
 The following legend is applicable only to US Government
 contracts under FAR:
  
                    RESTRICTED RIGHTS LEGEND
  
 Use, reproduction and disclosure by the US Government is
 subject to restrictions as set forth in subparagraphs (a)
 and (c) of the Commercial Computer Software - Restricted
 Rights clause in FAR 52.227-19.
  
 Gaussian, Inc.
 340 Quinnipiac St., Bldg. 40, Wallingford CT 06492
  
  
 ---------------------------------------------------------------
 Warning -- This program may not be used in any manner that
 competes with the business of Gaussian, Inc. or will provide
 assistance to any competitor of Gaussian, Inc.  The licensee
 of this program is prohibited from giving any competitor of
 Gaussian, Inc. access to this program.  By using this program,
 the user acknowledges that Gaussian, Inc. is engaged in the
 business of creating and licensing software in the field of
 computational chemistry and represents and warrants to the
 licensee that it is not a competitor of Gaussian, Inc. and that
 it will not use this program in any manner prohibited above.
 ---------------------------------------------------------------
  

 Cite this work as:
 Gaussian 16, Revision C.01,
 M. J. Frisch, G. W. Trucks, H. B. Schlegel, G. E. Scuseria, 
 M. A. Robb, J. R. Cheeseman, G. Scalmani, V. Barone, 
 G. A. Petersson, H. Nakatsuji, X. Li, M. Caricato, A. V. Marenich, 
 J. Bloino, B. G. Janesko, R. Gomperts, B. Mennucci, H. P. Hratchian, 
 J. V. Ortiz, A. F. Izmaylov, J. L. Sonnenberg, D. Williams-Young, 
 F. Ding, F. Lipparini, F. Egidi, J. Goings, B. Peng, A. Petrone, 
 T. Henderson, D. Ranasinghe, V. G. Zakrzewski, J. Gao, N. Rega, 
 G. Zheng, W. Liang, M. Hada, M. Ehara, K. Toyota, R. Fukuda, 
 J. Hasegawa, M. Ishida, T. Nakajima, Y. Honda, O. Kitao, H. Nakai, 
 T. Vreven, K. Throssell, J. A. Montgomery, Jr., J. E. Peralta, 
 F. Ogliaro, M. J. Bearpark, J. J. Heyd, E. N. Brothers, K. N. Kudin, 
 V. N. Staroverov, T. A. Keith, R. Kobayashi, J. Normand, 
 K. Raghavachari, A. P. Rendell, J. C. Burant, S. S. Iyengar, 
 J. Tomasi, M. Cossi, J. M. Millam, M. Klene, C. Adamo, R. Cammi, 
 J. W. Ochterski, R. L. Martin, K. Morokuma, O. Farkas, 
 J. B. Foresman, and D. J. Fox, Gaussian, Inc., Wallingford CT, 2019.
 
 ******************************************
 Gaussian 16:  ES64L-G16RevC.01  3-Jul-2019
                 8-Jan-2021 
 ******************************************
 %nprocshared=16
 Will use up to   16 processors via shared memory.
 %mem=7GB
 -----------------------------------------
 # b3lyp/def2svp geom=NewRedundant pop=NBO
 -----------------------------------------
 1/29=4000,38=1,172=1/1;
 2/12=2,17=6,18=5,40=1/2;
 3/5=43,7=101,11=2,25=1,30=1,74=-5/1,2,3;
 4//1;
 5/5=2,38=5/2;
 6/7=2,8=2,9=2,10=2,28=1,40=1/1,7;
 99/5=1,9=1/99;
 --
 34
 --
 Symbolic Z-matrix:
 Charge =  0 Multiplicity = 1
 C                    -2.96512   2.85362  -0.41804 
 C                    -1.83521   1.89857  -0.752 
 O                    -1.78836   0.89196   0.23086 
 C                    -0.81288  -0.1167    0.02279 
 C                     0.54807   0.28821   0.58678 
 C                     1.73458  -0.344    -0.13208 
 O                     1.57167  -1.75063  -0.11783 
 C                     3.05422   0.05731   0.48969 
 C                     4.3179   -0.02141  -0.33266 
 C                     3.74753   1.31909   0.05804 
 O                    -1.22989  -1.26325   0.67028 
 C                    -2.32394  -1.92815   0.06748 
 C                    -2.66081  -3.14676   0.90269 
 H                    -3.03225   3.65559  -1.16964 
 H                    -2.80104   3.31112   0.56958 
 H                    -3.92622   2.31747  -0.3894 
 H                    -0.87393   2.45206  -0.79975 
 H                    -1.98787   1.44855  -1.75596 
 H                    -0.73545  -0.2973   -1.07559 
 H                     0.55742   0.01229   1.65277 
 H                     0.65367   1.38173   0.52202 
 H                     1.73211   0.02876  -1.18205 
 H                     2.38191  -2.1351   -0.47789 
 H                     3.13746  -0.22155   1.54605 
 H                     4.22913  -0.32243  -1.382 
 H                     5.23657  -0.35965   0.15372 
 H                     4.27158   1.90905   0.81426 
 H                     3.27336   1.91726  -0.72627 
 H                    -3.18975  -1.24492  -0.00213 
 H                    -2.0518   -2.2252   -0.96626 
 H                    -2.94294  -2.84629   1.92349 
 H                    -1.78965  -3.81614   0.9716 
 H                    -3.50006  -3.70316   0.45688 
 
                          Input orientation:                          
 ---------------------------------------------------------------------
 Center     Atomic      Atomic             Coordinates (Angstroms)
 Number     Number       Type             X           Y           Z
 ---------------------------------------------------------------------
      1          6           0       -2.965120    2.853619   -0.418042
      2          6           0       -1.835211    1.898574   -0.752004
      3          8           0       -1.788358    0.891965    0.230856
      4          6           0       -0.812880   -0.116702    0.022786
      5          6           0        0.548067    0.288213    0.586776
      6          6           0        1.734580   -0.344003   -0.132081
      7          8           0        1.571671   -1.750629   -0.117835
      8          6           0        3.054224    0.057314    0.489688
      9          6           0        4.317900   -0.021412   -0.332661
     10          6           0        3.747533    1.319088    0.058041
     11          8           0       -1.229893   -1.263250    0.670284
     12          6           0       -2.323940   -1.928149    0.067479
     13          6           0       -2.660807   -3.146756    0.902694
     14          1           0       -3.032249    3.655588   -1.169641
     15          1           0       -2.801041    3.311117    0.569581
     16          1           0       -3.926216    2.317469   -0.389396
     17          1           0       -0.873934    2.452058   -0.799749
     18          1           0       -1.987874    1.448552   -1.755961
     19          1           0       -0.735448   -0.297297   -1.075592
     20          1           0        0.557416    0.012294    1.652769
     21          1           0        0.653672    1.381729    0.522017
     22          1           0        1.732111    0.028759   -1.182045
     23          1           0        2.381909   -2.135105   -0.477895
     24          1           0        3.137461   -0.221550    1.546053
     25          1           0        4.229128   -0.322432   -1.381998
     26          1           0        5.236568   -0.359646    0.153721
     27          1           0        4.271577    1.909046    0.814260
     28          1           0        3.273356    1.917259   -0.726270
     29          1           0       -3.189749   -1.244924   -0.002131
     30          1           0       -2.051798   -2.225201   -0.966264
     31          1           0       -2.942944   -2.846292    1.923493
     32          1           0       -1.789652   -3.816139    0.971601
     33          1           0       -3.500060   -3.703158    0.456876
 ---------------------------------------------------------------------
                    Distance matrix (angstroms):
                    1          2          3          4          5
     1  C    0.000000
     2  C    1.516686   0.000000
     3  O    2.377798   1.407647   0.000000
     4  C    3.694493   2.388891   1.418542   0.000000
     5  C    4.464690   3.172635   2.439279   1.527815   0.000000
     6  C    5.691550   4.261088   3.751058   2.562265   1.524554
     7  O    6.470835   5.032465   4.288903   2.894058   2.387701
     8  C    6.698940   5.370160   4.920797   3.899073   2.518643
     9  C    7.830419   6.459331   6.199854   5.143959   3.892668
    10  C    6.902256   5.670891   5.555033   4.781224   3.402770
    11  O    4.598269   3.519438   2.269346   1.381204   2.361176
    12  C    4.848932   3.943883   2.875166   2.359372   3.664745
    13  C    6.151541   5.373545   4.186144   3.656542   4.711230
    14  H    1.101164   2.166661   3.338603   4.536260   5.219472
    15  H    1.100738   2.162103   2.644344   4.000214   4.511626
    16  H    1.100901   2.163160   2.643333   3.973405   5.008992
    17  H    2.163333   1.110260   2.081396   2.697929   2.937136
    18  H    2.172384   1.110746   2.072930   2.644726   3.642225
    19  H    3.915620   2.477103   2.056641   1.115816   2.180298
    20  H    4.976911   3.881449   2.880679   2.133352   1.101162
    21  H    4.018186   2.843377   2.507619   2.155296   1.100510
    22  H    5.534213   4.050547   3.890388   2.819531   2.144296
    23  H    7.313116   5.842072   5.201597   3.811995   3.220088
    24  H    7.110262   5.873964   5.218558   4.235154   2.808029
    25  H    7.922987   6.488911   6.347142   5.238090   4.218906
    26  H    8.827212   7.478633   7.135971   6.055740   4.752820
    27  H    7.401390   6.304455   6.172328   5.530081   4.067355
    28  H    6.315881   5.108665   5.252453   4.625516   3.435852
    29  H    4.125711   3.504092   2.566023   2.631162   4.082719
    30  H    5.189327   4.135013   3.349510   2.637973   3.935541
    31  H    6.162164   5.558697   4.262939   3.949749   4.878431
    32  H    6.913647   5.969157   4.766020   3.942102   4.739064
    33  H    6.636488   5.967622   4.908784   4.502448   5.686409
                    6          7          8          9         10
     6  C    0.000000
     7  O    1.416100   0.000000
     8  C    1.512981   2.415720   0.000000
     9  C    2.611098   3.252401   1.509745   0.000000
    10  C    2.618014   3.766759   1.503021   1.508280   0.000000
    11  O    3.205761   2.950836   4.486665   5.772873   5.640751
    12  C    4.361299   3.904055   5.748476   6.921690   6.885305
    13  C    5.314660   4.572147   6.564924   7.745723   7.856464
    14  H    6.308401   7.178410   7.262652   8.261087   7.275430
    15  H    5.867205   6.724167   6.699086   7.911959   6.863940
    16  H    6.260532   6.844701   7.389698   8.569657   7.751347
    17  H    3.881764   4.910048   4.777853   5.769867   4.835016
    18  H    4.439247   5.058516   5.692209   6.629431   6.016831
    19  H    2.644510   2.890030   4.115515   5.115113   4.898463
    20  H    2.167568   2.696599   2.754784   4.252564   3.798383
    21  H    2.138775   3.326229   2.741856   4.015700   3.129085
    22  H    1.114174   2.079545   2.131547   2.722182   2.695309
    23  H    1.935631   0.966411   2.488960   2.869991   3.752813
    24  H    2.190708   2.749237   1.095720   2.227792   2.227091
    25  H    2.790256   3.271076   2.242279   1.095264   2.236121
    26  H    3.513666   3.929382   2.247077   1.093125   2.246003
    27  H    3.522520   4.642361   2.239690   2.245939   1.092950
    28  H    2.798963   4.088927   2.232928   2.237062   1.094438
    29  H    5.007751   4.789598   6.397259   7.613871   7.396193
    30  H    4.309458   3.751610   5.779371   6.769873   6.873385
    31  H    5.689118   5.074371   6.815625   8.111105   8.098937
    32  H    5.068931   4.092884   6.220854   7.307752   7.606943
    33  H    6.247579   5.464899   7.556512   8.677506   8.826643
                   11         12         13         14         15
    11  O    0.000000
    12  C    1.415063   0.000000
    13  C    2.376789   1.515278   0.000000
    14  H    5.552367   5.762837   7.120704   0.000000
    15  H    4.837714   5.284849   6.467979   1.788018   0.000000
    16  H    4.605934   4.560844   5.755738   1.788441   1.781288
    17  H    4.011386   4.694765   6.118656   2.498725   2.515310
    18  H    3.716863   3.852269   5.351461   2.511075   3.088451
    19  H    2.055632   2.547469   3.967372   4.572684   4.471456
    20  H    2.405569   3.818465   4.571561   5.841685   4.830606
    21  H    3.250493   4.475272   5.624754   4.649533   3.957251
    22  H    3.724765   4.673580   5.807561   5.987752   5.864429
    23  H    3.888902   4.741865   5.325266   7.957622   7.590883
    24  H    4.574482   5.909785   6.526152   7.776407   6.978469
    25  H    5.907446   6.900871   7.788957   8.282351   8.150743
    26  H    6.549691   7.721977   8.408180   9.286912   8.845937
    27  H    6.352194   7.666981   8.580613   7.767377   7.214402
    28  H    5.687288   6.837171   7.969445   6.555838   6.365561
    29  H    2.072080   1.105110   2.171510   5.040129   4.608194
    30  H    2.068615   1.109472   2.170982   5.965427   5.794048
    31  H    2.647848   2.161236   1.100868   7.200688   6.306100
    32  H    2.630849   2.160419   1.100787   7.871193   7.209876
    33  H    3.339514   2.164612   1.101218   7.550864   7.049920
                   16         17         18         19         20
    16  H    0.000000
    17  H    3.082682   0.000000
    18  H    2.525804   1.778266   0.000000
    19  H    4.181970   2.766626   2.253766   0.000000
    20  H    5.439414   3.743802   4.490075   3.035011   0.000000
    21  H    4.762526   2.286099   3.488755   2.702061   1.778543
    22  H    6.154929   3.579106   4.022870   2.491283   3.068607
    23  H    7.721767   5.634374   5.794054   3.667791   3.532680
    24  H    7.751652   5.361180   6.321519   4.677412   2.592817
    25  H    8.629251   5.837641   6.475133   4.974086   4.775283
    26  H    9.561304   6.793602   7.688240   6.097546   4.927469
    27  H    8.295746   5.419979   6.782244   5.788764   4.253911
    28  H    7.218551   4.182274   5.381495   4.593124   4.082284
    29  H    3.658278   4.434735   3.431506   2.841463   4.284920
    30  H    4.947936   4.826162   3.758213   2.336994   4.321309
    31  H    5.742884   6.306296   5.735523   4.512752   4.527397
    32  H    6.636141   6.577729   5.932610   4.205306   4.541984
    33  H    6.094730   6.808989   5.807191   4.646658   5.630085
                   21         22         23         24         25
    21  H    0.000000
    22  H    2.428453   0.000000
    23  H    4.044100   2.366510   0.000000
    24  H    3.128636   3.078991   2.885986   0.000000
    25  H    4.394693   2.529509   2.741424   3.126564   0.000000
    26  H    4.916398   3.770458   3.420566   2.522680   1.837050
    27  H    3.667794   3.737594   4.647114   2.522138   3.131269
    28  H    2.950891   2.479838   4.156683   3.123527   2.521843
    29  H    4.684647   5.219116   5.662345   6.593766   7.602288
    30  H    4.748103   4.409632   4.461432   6.103668   6.575971
    31  H    5.725027   6.306062   5.884430   6.633480   8.290643
    32  H    5.761058   5.641299   4.725341   6.125971   7.346506
    33  H    6.566110   6.632411   6.158746   7.573941   8.634299
                   26         27         28         29         30
    26  H    0.000000
    27  H    2.552349   0.000000
    28  H    3.132552   1.835687   0.000000
    29  H    8.474128   8.141586   7.231563   0.000000
    30  H    7.606243   7.761916   6.750913   1.784778   0.000000
    31  H    8.730402   8.711656   8.267711   2.516609   3.087166
    32  H    7.872995   8.339126   7.835092   3.085381   2.520938
    33  H    9.359468   9.592857   8.880770   2.519900   2.511404
                   31         32         33
    31  H    0.000000
    32  H    1.782353   0.000000
    33  H    1.787614   1.789749   0.000000
 Stoichiometry    C10H20O3
 Framework group  C1[X(C10H20O3)]
 Deg. of freedom    93
 Full point group                 C1      NOp   1
 Largest Abelian subgroup         C1      NOp   1
 Largest concise Abelian subgroup C1      NOp   1
                         Standard orientation:                         
 ---------------------------------------------------------------------
 Center     Atomic      Atomic             Coordinates (Angstroms)
 Number     Number       Type             X           Y           Z
 ---------------------------------------------------------------------
      1          6           0        2.807782    3.179383   -0.009837
      2          6           0        1.731726    2.228327    0.477946
      3          8           0        1.764805    1.064088   -0.312576
      4          6           0        0.848523    0.048022    0.061988
      5          6           0       -0.523465    0.261127   -0.575549
      6          6           0       -1.682946   -0.308848    0.233769
      7          8           0       -1.434757   -1.683067    0.468852
      8          6           0       -3.012393   -0.106801   -0.459671
      9          6           0       -4.284436   -0.119703    0.353391
     10          6           0       -3.789090    1.164816   -0.262688
     11          8           0        1.346615   -1.165654   -0.370007
     12          6           0        2.467276   -1.644223    0.349365
     13          6           0        2.893340   -2.966661   -0.255363
     14          1           0        2.811770    4.103303    0.589260
     15          1           0        2.635139    3.445386   -1.063905
     16          1           0        3.800007    2.708226    0.064219
     17          1           0        0.737904    2.719852    0.419634
     18          1           0        1.892212    1.971812    1.546683
     19          1           0        0.761231    0.058254    1.174337
     20          1           0       -0.495700   -0.197422   -1.576308
     21          1           0       -0.696434    1.340188   -0.705289
     22          1           0       -1.723145    0.241606    1.201637
     23          1           0       -2.226904   -2.048802    0.884413
     24          1           0       -3.058371   -0.571218   -1.451036
     25          1           0       -4.197619   -0.225899    1.440031
     26          1           0       -5.171437   -0.595230   -0.073252
     27          1           0       -4.333426    1.578819   -1.115237
     28          1           0       -3.367140    1.919917    0.407816
     29          1           0        3.288552   -0.906141    0.304566
     30          1           0        2.193967   -1.772022    1.417024
     31          1           0        3.176169   -2.832610   -1.310801
     32          1           0        2.065876   -3.691358   -0.212354
     33          1           0        3.756137   -3.382226    0.288300
 ---------------------------------------------------------------------
 Rotational constants (GHZ):           0.8979388           0.4292909           0.3052045
 Standard basis: def2SVP (5D, 7F)
 There are   295 symmetry adapted cartesian basis functions of A   symmetry.
 There are   282 symmetry adapted basis functions of A   symmetry.
   282 basis functions,   465 primitive gaussians,   295 cartesian basis functions
    52 alpha electrons       52 beta electrons
       nuclear repulsion energy       865.2992112286 Hartrees.
 NAtoms=   33 NActive=   33 NUniq=   33 SFac= 1.00D+00 NAtFMM=   60 NAOKFM=F Big=F
 Integral buffers will be    131072 words long.
 Raffenetti 2 integral format.
 Two-electron integral symmetry is turned on.
 One-electron integrals computed using PRISM.
   1 Symmetry operations used in ECPInt.
 ECPInt:  NShTT=    9591 NPrTT=   33125 LenC2=    8967 LenP2D=   22717.
 LDataN:  DoStor=T MaxTD1= 4 Len=   56
 NBasis=   282 RedAO= T EigKep=  1.14D-03  NBF=   282
 NBsUse=   282 1.00D-06 EigRej= -1.00D+00 NBFU=   282
 ExpMin= 1.22D-01 ExpMax= 2.27D+03 ExpMxC= 3.41D+02 IAcc=3 IRadAn=         5 AccDes= 0.00D+00
 Harris functional with IExCor=  402 and IRadAn=       5 diagonalized for initial guess.
 HarFok:  IExCor=  402 AccDes= 0.00D+00 IRadAn=         5 IDoV= 1 UseB2=F ITyADJ=14
 ICtDFT=  3500011 ScaDFX=  1.000000  1.000000  1.000000  1.000000
 FoFCou: FMM=F IPFlag=           0 FMFlag=      100000 FMFlg1=           0
         NFxFlg=           0 DoJE=T BraDBF=F KetDBF=T FulRan=T
         wScrn=  0.000000 ICntrl=       500 IOpCl=  0 I1Cent=   200000004 NGrid=           0
         NMat0=    1 NMatS0=      1 NMatT0=    0 NMatD0=    1 NMtDS0=    0 NMtDT0=    0
 Petite list used in FoFCou.
 Requested convergence on RMS density matrix=1.00D-08 within 128 cycles.
 Requested convergence on MAX density matrix=1.00D-06.
 Requested convergence on             energy=1.00D-06.
 No special actions if energy rises.
 Integral accuracy reduced to 1.0D-05 until final iterations.
 Initial convergence to 1.0D-05 achieved.  Increase integral accuracy.
 SCF Done:  E(RB3LYP) =  -618.277025033     A.U. after   13 cycles
            NFock= 13  Conv=0.45D-08     -V/T= 2.0105

 **********************************************************************

            Population analysis using the SCF Density.

 **********************************************************************

 Orbital symmetries:
       Occupied  (A) (A) (A) (A) (A) (A) (A) (A) (A) (A) (A) (A)
                 (A) (A) (A) (A) (A) (A) (A) (A) (A) (A) (A) (A)
                 (A) (A) (A) (A) (A) (A) (A) (A) (A) (A) (A) (A)
                 (A) (A) (A) (A) (A) (A) (A) (A) (A) (A) (A) (A)
                 (A) (A) (A) (A)
       Virtual   (A) (A) (A) (A) (A) (A) (A) (A) (A) (A) (A) (A)
                 (A) (A) (A) (A) (A) (A) (A) (A) (A) (A) (A) (A)
                 (A) (A) (A) (A) (A) (A) (A) (A) (A) (A) (A) (A)
                 (A) (A) (A) (A) (A) (A) (A) (A) (A) (A) (A) (A)
                 (A) (A) (A) (A) (A) (A) (A) (A) (A) (A) (A) (A)
                 (A) (A) (A) (A) (A) (A) (A) (A) (A) (A) (A) (A)
                 (A) (A) (A) (A) (A) (A) (A) (A) (A) (A) (A) (A)
                 (A) (A) (A) (A) (A) (A) (A) (A) (A) (A) (A) (A)
                 (A) (A) (A) (A) (A) (A) (A) (A) (A) (A) (A) (A)
                 (A) (A) (A) (A) (A) (A) (A) (A) (A) (A) (A) (A)
                 (A) (A) (A) (A) (A) (A) (A) (A) (A) (A) (A) (A)
                 (A) (A) (A) (A) (A) (A) (A) (A) (A) (A) (A) (A)
                 (A) (A) (A) (A) (A) (A) (A) (A) (A) (A) (A) (A)
                 (A) (A) (A) (A) (A) (A) (A) (A) (A) (A) (A) (A)
                 (A) (A) (A) (A) (A) (A) (A) (A) (A) (A) (A) (A)
                 (A) (A) (A) (A) (A) (A) (A) (A) (A) (A) (A) (A)
                 (A) (A) (A) (A) (A) (A) (A) (A) (A) (A) (A) (A)
                 (A) (A) (A) (A) (A) (A) (A) (A) (A) (A) (A) (A)
                 (A) (A) (A) (A) (A) (A) (A) (A) (A) (A) (A) (A)
                 (A) (A)
 The electronic state is 1-A.
 Alpha  occ. eigenvalues --  -19.12583 -19.12401 -19.12234 -10.27255 -10.23469
 Alpha  occ. eigenvalues --  -10.23282 -10.22121 -10.19697 -10.19620 -10.19448
 Alpha  occ. eigenvalues --  -10.18001 -10.17535 -10.17135  -1.05326  -1.00483
 Alpha  occ. eigenvalues --   -0.99254  -0.85941  -0.77922  -0.74173  -0.73252
 Alpha  occ. eigenvalues --   -0.66107  -0.61421  -0.60039  -0.59692  -0.58029
 Alpha  occ. eigenvalues --   -0.57125  -0.53091  -0.50796  -0.50587  -0.48727
 Alpha  occ. eigenvalues --   -0.47108  -0.46521  -0.44524  -0.43835  -0.40510
 Alpha  occ. eigenvalues --   -0.40272  -0.39219  -0.38491  -0.37527  -0.37258
 Alpha  occ. eigenvalues --   -0.36857  -0.36081  -0.35540  -0.34625  -0.33746
 Alpha  occ. eigenvalues --   -0.32147  -0.30840  -0.30325  -0.29971  -0.26667
 Alpha  occ. eigenvalues --   -0.26042  -0.25382
 Alpha virt. eigenvalues --    0.04618   0.06113   0.06379   0.06846   0.08146
 Alpha virt. eigenvalues --    0.08598   0.08687   0.11082   0.11808   0.12272
 Alpha virt. eigenvalues --    0.12740   0.12981   0.13344   0.13879   0.14190
 Alpha virt. eigenvalues --    0.15021   0.15631   0.15756   0.16107   0.17521
 Alpha virt. eigenvalues --    0.17950   0.19479   0.20389   0.21767   0.22263
 Alpha virt. eigenvalues --    0.23218   0.23991   0.24625   0.26732   0.27338
 Alpha virt. eigenvalues --    0.28269   0.30815   0.32021   0.40331   0.41591
 Alpha virt. eigenvalues --    0.42300   0.43147   0.43841   0.44976   0.47358
 Alpha virt. eigenvalues --    0.47688   0.47965   0.48776   0.49717   0.50571
 Alpha virt. eigenvalues --    0.50947   0.52910   0.54908   0.55917   0.56438
 Alpha virt. eigenvalues --    0.57736   0.58542   0.59404   0.60666   0.61612
 Alpha virt. eigenvalues --    0.62450   0.62644   0.63538   0.64083   0.64938
 Alpha virt. eigenvalues --    0.64999   0.65392   0.66059   0.66235   0.66442
 Alpha virt. eigenvalues --    0.67054   0.67291   0.67858   0.68465   0.68718
 Alpha virt. eigenvalues --    0.68787   0.69257   0.69471   0.69901   0.70292
 Alpha virt. eigenvalues --    0.70333   0.71081   0.72683   0.72886   0.73379
 Alpha virt. eigenvalues --    0.73871   0.75841   0.79751   0.81872   0.83996
 Alpha virt. eigenvalues --    0.85242   0.88002   0.89186   0.93978   0.98513
 Alpha virt. eigenvalues --    1.01012   1.02881   1.04146   1.08232   1.10799
 Alpha virt. eigenvalues --    1.12489   1.14101   1.14233   1.21092   1.22231
 Alpha virt. eigenvalues --    1.24884   1.27832   1.28763   1.29269   1.31495
 Alpha virt. eigenvalues --    1.31905   1.35064   1.36661   1.38190   1.39787
 Alpha virt. eigenvalues --    1.42048   1.45018   1.47138   1.48176   1.49370
 Alpha virt. eigenvalues --    1.51316   1.53234   1.53828   1.54206   1.56857
 Alpha virt. eigenvalues --    1.58914   1.60629   1.61868   1.62907   1.66910
 Alpha virt. eigenvalues --    1.68398   1.68864   1.69979   1.70533   1.72577
 Alpha virt. eigenvalues --    1.74434   1.74868   1.75550   1.75670   1.77519
 Alpha virt. eigenvalues --    1.77643   1.78090   1.78443   1.78920   1.80821
 Alpha virt. eigenvalues --    1.81259   1.81291   1.81918   1.82525   1.83310
 Alpha virt. eigenvalues --    1.85707   1.86586   1.87233   1.88721   1.89735
 Alpha virt. eigenvalues --    1.91933   1.92304   1.93934   1.94160   1.95183
 Alpha virt. eigenvalues --    1.95559   1.97273   1.99238   2.00029   2.01159
 Alpha virt. eigenvalues --    2.04329   2.05478   2.06729   2.08287   2.10531
 Alpha virt. eigenvalues --    2.12484   2.14804   2.16507   2.16984   2.18448
 Alpha virt. eigenvalues --    2.18689   2.21527   2.22466   2.23312   2.24311
 Alpha virt. eigenvalues --    2.24574   2.28875   2.30311   2.32201   2.36271
 Alpha virt. eigenvalues --    2.38378   2.39637   2.41797   2.42863   2.47630
 Alpha virt. eigenvalues --    2.47746   2.48946   2.49062   2.51610   2.54780
 Alpha virt. eigenvalues --    2.56106   2.58988   2.62019   2.63550   2.64427
 Alpha virt. eigenvalues --    2.67488   2.68315   2.73295   2.76719   2.76934
 Alpha virt. eigenvalues --    2.78512   2.81170   2.83209   2.84596   2.88162
 Alpha virt. eigenvalues --    2.89963   2.90086   2.92419   2.93296   2.93567
 Alpha virt. eigenvalues --    2.94082   2.94736   2.95775   2.98658   3.00146
 Alpha virt. eigenvalues --    3.02186   3.05457   3.06380   3.09284   3.10442
 Alpha virt. eigenvalues --    3.11860   3.14187   3.16270   3.20129   3.31127
 Alpha virt. eigenvalues --    3.38878   3.42644   3.51160   3.61995   3.80196
          Condensed to atoms (all electrons):
               1          2          3          4          5          6
     1  C    4.549807   0.433845  -0.057373   0.005689  -0.000230  -0.000011
     2  C    0.433845   4.413794   0.315039  -0.011107  -0.008819   0.000090
     3  O   -0.057373   0.315039   8.037954   0.284318  -0.039830   0.003804
     4  C    0.005689  -0.011107   0.284318   4.424823   0.263913   0.001403
     5  C   -0.000230  -0.008819  -0.039830   0.263913   5.108335   0.241973
     6  C   -0.000011   0.000090   0.003804   0.001403   0.241973   4.658838
     7  O    0.000000   0.000011   0.000024   0.007676  -0.074208   0.337485
     8  C   -0.000001  -0.000023  -0.000199   0.009359  -0.037534   0.362416
     9  C   -0.000000   0.000001   0.000001  -0.000312   0.010561  -0.021243
    10  C    0.000000  -0.000014  -0.000003  -0.000167  -0.004736  -0.020656
    11  O   -0.000130   0.003201  -0.058546   0.367726  -0.056054  -0.005651
    12  C    0.000021  -0.000008  -0.007401  -0.024720   0.010769   0.000080
    13  C    0.000002   0.000027  -0.000072   0.004965   0.000083  -0.000046
    14  H    0.356569  -0.006151   0.003913  -0.000125   0.000004  -0.000000
    15  H    0.377802  -0.016650   0.004468   0.000060  -0.000215   0.000017
    16  H    0.380410  -0.018435   0.004057  -0.000142   0.000041  -0.000005
    17  H   -0.027658   0.360815  -0.040348  -0.002097   0.010608  -0.003205
    18  H   -0.025874   0.366087  -0.038060  -0.001696  -0.006372   0.000950
    19  H    0.000953  -0.006194  -0.051622   0.399780  -0.099289   0.008813
    20  H    0.000060   0.000140   0.001182  -0.007662   0.293554   0.005191
    21  H   -0.000479  -0.000800   0.001067  -0.001794   0.318774  -0.004294
    22  H    0.000005   0.000136  -0.000031  -0.018091  -0.039962   0.338218
    23  H    0.000000  -0.000000   0.000008  -0.000511   0.013533  -0.036467
    24  H    0.000000  -0.000001   0.000001  -0.000225  -0.013848  -0.020313
    25  H   -0.000000  -0.000000  -0.000000  -0.000046   0.001242  -0.008399
    26  H   -0.000000  -0.000000  -0.000000   0.000010  -0.000440   0.001460
    27  H    0.000000   0.000001   0.000000  -0.000019   0.000716   0.001415
    28  H    0.000000  -0.000007  -0.000002  -0.000105  -0.002793  -0.008496
    29  H   -0.000318  -0.000851   0.020315  -0.005492   0.001753  -0.000194
    30  H   -0.000003  -0.000162  -0.002401  -0.001896  -0.001769   0.000146
    31  H   -0.000000  -0.000002  -0.000026   0.000413  -0.000139   0.000000
    32  H    0.000000  -0.000000   0.000019  -0.000137  -0.000019   0.000005
    33  H    0.000000  -0.000002   0.000007  -0.000181   0.000003  -0.000001
               7          8          9         10         11         12
     1  C    0.000000  -0.000001  -0.000000   0.000000  -0.000130   0.000021
     2  C    0.000011  -0.000023   0.000001  -0.000014   0.003201  -0.000008
     3  O    0.000024  -0.000199   0.000001  -0.000003  -0.058546  -0.007401
     4  C    0.007676   0.009359  -0.000312  -0.000167   0.367726  -0.024720
     5  C   -0.074208  -0.037534   0.010561  -0.004736  -0.056054   0.010769
     6  C    0.337485   0.362416  -0.021243  -0.020656  -0.005651   0.000080
     7  O    7.758930  -0.036694  -0.006967   0.007793   0.000976   0.000887
     8  C   -0.036694   5.099563   0.251623   0.192608  -0.000496   0.000023
     9  C   -0.006967   0.251623   4.858242   0.251927   0.000001  -0.000000
    10  C    0.007793   0.192608   0.251927   4.873893   0.000003  -0.000000
    11  O    0.000976  -0.000496   0.000001   0.000003   7.935016   0.304150
    12  C    0.000887   0.000023  -0.000000  -0.000000   0.304150   4.407215
    13  C   -0.000312   0.000001   0.000000   0.000000  -0.055295   0.436335
    14  H   -0.000000   0.000000  -0.000000  -0.000000   0.000003  -0.000001
    15  H   -0.000000  -0.000000   0.000000  -0.000000  -0.000002  -0.000003
    16  H   -0.000000   0.000000  -0.000000   0.000000  -0.000048  -0.000047
    17  H    0.000004   0.000205  -0.000017   0.000014  -0.000330   0.000012
    18  H   -0.000010  -0.000019   0.000001  -0.000001   0.000257  -0.000367
    19  H   -0.000682   0.000887   0.000007  -0.000145  -0.038714  -0.012911
    20  H    0.001832  -0.013761  -0.000075  -0.000740   0.007860  -0.000772
    21  H    0.004488  -0.007640  -0.000180   0.004393   0.003528  -0.000345
    22  H   -0.036751  -0.039335  -0.017899   0.001857  -0.000072   0.000020
    23  H    0.317899  -0.006248   0.010213  -0.000266   0.000323  -0.000036
    24  H    0.003033   0.370448  -0.030990  -0.014889  -0.000011   0.000004
    25  H    0.000153  -0.016745   0.367648   0.000501  -0.000000  -0.000000
    26  H    0.000304   0.000975   0.358603   0.000424  -0.000000   0.000000
    27  H   -0.000150   0.005281   0.000627   0.353422  -0.000000   0.000000
    28  H    0.000098  -0.010953  -0.005949   0.373482   0.000000   0.000000
    29  H    0.000011   0.000000  -0.000000   0.000000  -0.035730   0.372870
    30  H    0.000561   0.000013  -0.000000  -0.000000  -0.036812   0.362138
    31  H    0.000001   0.000000  -0.000000   0.000000   0.004049  -0.018933
    32  H    0.000402  -0.000002   0.000000  -0.000000   0.004261  -0.016040
    33  H    0.000000   0.000000  -0.000000   0.000000   0.003842  -0.005895
              13         14         15         16         17         18
     1  C    0.000002   0.356569   0.377802   0.380410  -0.027658  -0.025874
     2  C    0.000027  -0.006151  -0.016650  -0.018435   0.360815   0.366087
     3  O   -0.000072   0.003913   0.004468   0.004057  -0.040348  -0.038060
     4  C    0.004965  -0.000125   0.000060  -0.000142  -0.002097  -0.001696
     5  C    0.000083   0.000004  -0.000215   0.000041   0.010608  -0.006372
     6  C   -0.000046  -0.000000   0.000017  -0.000005  -0.003205   0.000950
     7  O   -0.000312  -0.000000  -0.000000  -0.000000   0.000004  -0.000010
     8  C    0.000001   0.000000  -0.000000   0.000000   0.000205  -0.000019
     9  C    0.000000  -0.000000   0.000000  -0.000000  -0.000017   0.000001
    10  C    0.000000  -0.000000  -0.000000   0.000000   0.000014  -0.000001
    11  O   -0.055295   0.000003  -0.000002  -0.000048  -0.000330   0.000257
    12  C    0.436335  -0.000001  -0.000003  -0.000047   0.000012  -0.000367
    13  C    4.557763  -0.000000  -0.000001  -0.000000   0.000001  -0.000035
    14  H   -0.000000   0.682991  -0.020195  -0.020374  -0.002266  -0.002157
    15  H   -0.000001  -0.020195   0.664139  -0.027880  -0.014122   0.010459
    16  H   -0.000000  -0.020374  -0.027880   0.664117   0.010706  -0.013695
    17  H    0.000001  -0.002266  -0.014122   0.010706   0.789676  -0.063257
    18  H   -0.000035  -0.002157   0.010459  -0.013695  -0.063257   0.770722
    19  H    0.000052   0.000064   0.000198  -0.000157  -0.006143   0.018312
    20  H   -0.000149   0.000000   0.000010   0.000002  -0.000466   0.000139
    21  H    0.000012   0.000041   0.000145  -0.000015   0.002973   0.000947
    22  H   -0.000005   0.000000  -0.000000   0.000001   0.000230   0.000033
    23  H    0.000004  -0.000000   0.000000  -0.000000  -0.000002   0.000001
    24  H   -0.000000  -0.000000  -0.000000  -0.000000   0.000004   0.000000
    25  H    0.000000   0.000000  -0.000000   0.000000   0.000000  -0.000000
    26  H    0.000000   0.000000  -0.000000   0.000000   0.000000  -0.000000
    27  H   -0.000000  -0.000000  -0.000000   0.000000  -0.000002  -0.000000
    28  H    0.000000  -0.000000  -0.000000   0.000000   0.000080  -0.000001
    29  H   -0.028778  -0.000009  -0.000034   0.000833   0.000334  -0.000685
    30  H   -0.027759   0.000002  -0.000000  -0.000005   0.000014   0.000193
    31  H    0.378792   0.000000  -0.000000   0.000001   0.000001   0.000000
    32  H    0.375800  -0.000000   0.000000  -0.000000  -0.000000   0.000002
    33  H    0.355241  -0.000000  -0.000000   0.000000   0.000000  -0.000000
              19         20         21         22         23         24
     1  C    0.000953   0.000060  -0.000479   0.000005   0.000000   0.000000
     2  C   -0.006194   0.000140  -0.000800   0.000136  -0.000000  -0.000001
     3  O   -0.051622   0.001182   0.001067  -0.000031   0.000008   0.000001
     4  C    0.399780  -0.007662  -0.001794  -0.018091  -0.000511  -0.000225
     5  C   -0.099289   0.293554   0.318774  -0.039962   0.013533  -0.013848
     6  C    0.008813   0.005191  -0.004294   0.338218  -0.036467  -0.020313
     7  O   -0.000682   0.001832   0.004488  -0.036751   0.317899   0.003033
     8  C    0.000887  -0.013761  -0.007640  -0.039335  -0.006248   0.370448
     9  C    0.000007  -0.000075  -0.000180  -0.017899   0.010213  -0.030990
    10  C   -0.000145  -0.000740   0.004393   0.001857  -0.000266  -0.014889
    11  O   -0.038714   0.007860   0.003528  -0.000072   0.000323  -0.000011
    12  C   -0.012911  -0.000772  -0.000345   0.000020  -0.000036   0.000004
    13  C    0.000052  -0.000149   0.000012  -0.000005   0.000004  -0.000000
    14  H    0.000064   0.000000   0.000041   0.000000  -0.000000  -0.000000
    15  H    0.000198   0.000010   0.000145  -0.000000   0.000000  -0.000000
    16  H   -0.000157   0.000002  -0.000015   0.000001  -0.000000  -0.000000
    17  H   -0.006143  -0.000466   0.002973   0.000230  -0.000002   0.000004
    18  H    0.018312   0.000139   0.000947   0.000033   0.000001   0.000000
    19  H    0.796751   0.011723   0.001893   0.007060  -0.000266  -0.000010
    20  H    0.011723   0.688102  -0.012106   0.011245  -0.000337   0.008253
    21  H    0.001893  -0.012106   0.707243  -0.006839  -0.000532  -0.001309
    22  H    0.007060   0.011245  -0.006839   0.829061  -0.006069   0.011880
    23  H   -0.000266  -0.000337  -0.000532  -0.006069   0.552152  -0.001619
    24  H   -0.000010   0.008253  -0.001309   0.011880  -0.001619   0.685934
    25  H    0.000002   0.000020  -0.000072   0.005786   0.000969   0.003899
    26  H   -0.000000   0.000010   0.000032   0.000033  -0.000519  -0.008997
    27  H    0.000003   0.000022  -0.000403  -0.000289   0.000018  -0.009930
    28  H   -0.000025   0.000115   0.002143   0.006844   0.000126   0.003999
    29  H   -0.005656  -0.000143   0.000050  -0.000002   0.000003   0.000000
    30  H    0.018454   0.000335  -0.000006  -0.000060  -0.000049  -0.000002
    31  H    0.000228   0.000097  -0.000000  -0.000000  -0.000001  -0.000000
    32  H   -0.000139   0.000019   0.000004   0.000004   0.000002   0.000001
    33  H    0.000046   0.000008  -0.000000   0.000000   0.000000  -0.000000
              25         26         27         28         29         30
     1  C   -0.000000  -0.000000   0.000000   0.000000  -0.000318  -0.000003
     2  C   -0.000000  -0.000000   0.000001  -0.000007  -0.000851  -0.000162
     3  O   -0.000000  -0.000000   0.000000  -0.000002   0.020315  -0.002401
     4  C   -0.000046   0.000010  -0.000019  -0.000105  -0.005492  -0.001896
     5  C    0.001242  -0.000440   0.000716  -0.002793   0.001753  -0.001769
     6  C   -0.008399   0.001460   0.001415  -0.008496  -0.000194   0.000146
     7  O    0.000153   0.000304  -0.000150   0.000098   0.000011   0.000561
     8  C   -0.016745   0.000975   0.005281  -0.010953   0.000000   0.000013
     9  C    0.367648   0.358603   0.000627  -0.005949  -0.000000  -0.000000
    10  C    0.000501   0.000424   0.353422   0.373482   0.000000  -0.000000
    11  O   -0.000000  -0.000000  -0.000000   0.000000  -0.035730  -0.036812
    12  C   -0.000000   0.000000   0.000000   0.000000   0.372870   0.362138
    13  C    0.000000   0.000000  -0.000000   0.000000  -0.028778  -0.027759
    14  H    0.000000   0.000000  -0.000000  -0.000000  -0.000009   0.000002
    15  H   -0.000000  -0.000000  -0.000000  -0.000000  -0.000034  -0.000000
    16  H    0.000000   0.000000   0.000000   0.000000   0.000833  -0.000005
    17  H    0.000000   0.000000  -0.000002   0.000080   0.000334   0.000014
    18  H   -0.000000  -0.000000  -0.000000  -0.000001  -0.000685   0.000193
    19  H    0.000002  -0.000000   0.000003  -0.000025  -0.005656   0.018454
    20  H    0.000020   0.000010   0.000022   0.000115  -0.000143   0.000335
    21  H   -0.000072   0.000032  -0.000403   0.002143   0.000050  -0.000006
    22  H    0.005786   0.000033  -0.000289   0.006844  -0.000002  -0.000060
    23  H    0.000969  -0.000519   0.000018   0.000126   0.000003  -0.000049
    24  H    0.003899  -0.008997  -0.009930   0.003999   0.000000  -0.000002
    25  H    0.668045  -0.033927   0.003261  -0.012034   0.000000  -0.000000
    26  H   -0.033927   0.662789  -0.012724   0.003416  -0.000000   0.000000
    27  H    0.003261  -0.012724   0.664627  -0.034017   0.000000   0.000000
    28  H   -0.012034   0.003416  -0.034017   0.660698  -0.000000  -0.000000
    29  H    0.000000  -0.000000   0.000000  -0.000000   0.746597  -0.053967
    30  H   -0.000000   0.000000   0.000000  -0.000000  -0.053967   0.766476
    31  H   -0.000000   0.000000   0.000000  -0.000000  -0.013038   0.010306
    32  H   -0.000000  -0.000000   0.000000  -0.000000   0.009775  -0.013252
    33  H   -0.000000   0.000000   0.000000  -0.000000  -0.001545  -0.002046
              31         32         33
     1  C   -0.000000   0.000000   0.000000
     2  C   -0.000002  -0.000000  -0.000002
     3  O   -0.000026   0.000019   0.000007
     4  C    0.000413  -0.000137  -0.000181
     5  C   -0.000139  -0.000019   0.000003
     6  C    0.000000   0.000005  -0.000001
     7  O    0.000001   0.000402   0.000000
     8  C    0.000000  -0.000002   0.000000
     9  C   -0.000000   0.000000  -0.000000
    10  C    0.000000  -0.000000   0.000000
    11  O    0.004049   0.004261   0.003842
    12  C   -0.018933  -0.016040  -0.005895
    13  C    0.378792   0.375800   0.355241
    14  H    0.000000  -0.000000  -0.000000
    15  H   -0.000000   0.000000  -0.000000
    16  H    0.000001  -0.000000   0.000000
    17  H    0.000001  -0.000000   0.000000
    18  H    0.000000   0.000002  -0.000000
    19  H    0.000228  -0.000139   0.000046
    20  H    0.000097   0.000019   0.000008
    21  H   -0.000000   0.000004  -0.000000
    22  H   -0.000000   0.000004   0.000000
    23  H   -0.000001   0.000002   0.000000
    24  H   -0.000000   0.000001  -0.000000
    25  H   -0.000000  -0.000000  -0.000000
    26  H    0.000000  -0.000000   0.000000
    27  H    0.000000   0.000000   0.000000
    28  H   -0.000000  -0.000000  -0.000000
    29  H   -0.013038   0.009775  -0.001545
    30  H    0.010306  -0.013252  -0.002046
    31  H    0.665779  -0.028301  -0.020055
    32  H   -0.028301   0.664207  -0.020100
    33  H   -0.020055  -0.020100   0.686276
 Mulliken charges:
               1
     1  C    0.006913
     2  C    0.176039
     3  O   -0.380263
     4  C    0.306388
     5  C    0.110394
     6  C    0.166676
     7  O   -0.286795
     8  C   -0.123753
     9  C   -0.025823
    10  C   -0.018699
    11  O   -0.347303
    12  C    0.192957
    13  C    0.003376
    14  H    0.007693
    15  H    0.021804
    16  H    0.020636
    17  H   -0.015762
    18  H   -0.015874
    19  H   -0.043272
    20  H    0.006289
    21  H   -0.010919
    22  H   -0.047007
    23  H    0.157672
    24  H    0.014690
    25  H    0.019697
    26  H    0.028551
    27  H    0.028142
    28  H    0.023380
    29  H   -0.006098
    30  H   -0.018450
    31  H    0.020831
    32  H    0.023490
    33  H    0.004402
 Sum of Mulliken charges =  -0.00000
 Mulliken charges with hydrogens summed into heavy atoms:
               1
     1  C    0.057046
     2  C    0.144403
     3  O   -0.380263
     4  C    0.263116
     5  C    0.105763
     6  C    0.119670
     7  O   -0.129123
     8  C   -0.109063
     9  C    0.022424
    10  C    0.032822
    11  O   -0.347303
    12  C    0.168409
    13  C    0.052099
 Electronic spatial extent (au):  <R**2>=           3717.9534
 Charge=             -0.0000 electrons
 Dipole moment (field-independent basis, Debye):
    X=             -1.5793    Y=              1.1149    Z=              1.7348  Tot=              2.5975
 Quadrupole moment (field-independent basis, Debye-Ang):
   XX=            -75.2013   YY=            -79.8663   ZZ=            -80.8277
   XY=              1.4236   XZ=              2.5458   YZ=             -0.8117
 Traceless Quadrupole moment (field-independent basis, Debye-Ang):
   XX=              3.4305   YY=             -1.2346   ZZ=             -2.1959
   XY=              1.4236   XZ=              2.5458   YZ=             -0.8117
 Octapole moment (field-independent basis, Debye-Ang**2):
  XXX=             -1.2188  YYY=             -2.6576  ZZZ=             -1.2239  XYY=              5.7717
  XXY=            -19.1241  XXZ=              2.4858  XZZ=             -3.7686  YZZ=             -4.6046
  YYZ=              5.9384  XYZ=              4.8481
 Hexadecapole moment (field-independent basis, Debye-Ang**3):
 XXXX=          -3197.2084 YYYY=          -1529.0435 ZZZZ=           -221.1424 XXXY=             46.1721
 XXXZ=             33.2245 YYYX=             34.7220 YYYZ=            -10.6683 ZZZX=             -9.9184
 ZZZY=             -5.5696 XXYY=           -771.7542 XXZZ=           -562.6708 YYZZ=           -292.2406
 XXYZ=            -16.6303 YYXZ=             -2.7464 ZZXY=              9.4370
 N-N= 8.652992112286D+02 E-N=-3.169750442774D+03  KE= 6.118679644161D+02
 ******************************Gaussian NBO Version 3.1******************************
             N A T U R A L   A T O M I C   O R B I T A L   A N D
          N A T U R A L   B O N D   O R B I T A L   A N A L Y S I S
 ******************************Gaussian NBO Version 3.1******************************
       /RESON  / : Allow strongly delocalized NBO set

 Analyzing the SCF density

 Job title: 34                                                              

 Storage needed:    242154 in NPA,    320045 in NBO ( 939518321 available)
 GSVD:  LWork=       47274 too small for GESVD, short by       16101 words or       16101 for optimal perf.


 NATURAL POPULATIONS:  Natural atomic orbital occupancies 
                                                          
   NAO  Atom  No  lang   Type(AO)    Occupancy      Energy
 ----------------------------------------------------------
     1    C    1  S      Cor( 1S)     1.99925     -10.06416
     2    C    1  S      Val( 2S)     1.09889      -0.23677
     3    C    1  S      Ryd( 3S)     0.00052       0.84330
     4    C    1  px     Val( 2p)     1.15429      -0.07107
     5    C    1  px     Ryd( 3p)     0.00114       0.53417
     6    C    1  py     Val( 2p)     1.16532      -0.07049
     7    C    1  py     Ryd( 3p)     0.00223       0.56158
     8    C    1  pz     Val( 2p)     1.20975      -0.07050
     9    C    1  pz     Ryd( 3p)     0.00167       0.57775
    10    C    1  dxy    Ryd( 3d)     0.00054       2.29564
    11    C    1  dxz    Ryd( 3d)     0.00019       2.10546
    12    C    1  dyz    Ryd( 3d)     0.00058       2.31860
    13    C    1  dx2y2  Ryd( 3d)     0.00051       2.24755
    14    C    1  dz2    Ryd( 3d)     0.00064       2.37928

    15    C    2  S      Cor( 1S)     1.99914     -10.12516
    16    C    2  S      Val( 2S)     0.99774      -0.21430
    17    C    2  S      Ryd( 3S)     0.00348       0.81395
    18    C    2  px     Val( 2p)     1.14371      -0.07872
    19    C    2  px     Ryd( 3p)     0.00246       0.64204
    20    C    2  py     Val( 2p)     0.84891      -0.05237
    21    C    2  py     Ryd( 3p)     0.00171       0.63426
    22    C    2  pz     Val( 2p)     1.04400      -0.06559
    23    C    2  pz     Ryd( 3p)     0.00248       0.58543
    24    C    2  dxy    Ryd( 3d)     0.00147       2.29352
    25    C    2  dxz    Ryd( 3d)     0.00054       2.08340
    26    C    2  dyz    Ryd( 3d)     0.00178       2.22511
    27    C    2  dx2y2  Ryd( 3d)     0.00145       2.16867
    28    C    2  dz2    Ryd( 3d)     0.00155       2.37964

    29    O    3  S      Cor( 1S)     1.99967     -18.92426
    30    O    3  S      Val( 2S)     1.60388      -0.82208
    31    O    3  S      Ryd( 3S)     0.00152       1.50822
    32    O    3  px     Val( 2p)     1.76581      -0.29079
    33    O    3  px     Ryd( 3p)     0.00235       1.23607
    34    O    3  py     Val( 2p)     1.46234      -0.27968
    35    O    3  py     Ryd( 3p)     0.00115       1.44327
    36    O    3  pz     Val( 2p)     1.78726      -0.29330
    37    O    3  pz     Ryd( 3p)     0.00200       1.23731
    38    O    3  dxy    Ryd( 3d)     0.00075       3.00307
    39    O    3  dxz    Ryd( 3d)     0.00092       2.78709
    40    O    3  dyz    Ryd( 3d)     0.00093       3.04276
    41    O    3  dx2y2  Ryd( 3d)     0.00053       2.91242
    42    O    3  dz2    Ryd( 3d)     0.00091       2.80716

    43    C    4  S      Cor( 1S)     1.99899     -10.16748
    44    C    4  S      Val( 2S)     0.87561      -0.16662
    45    C    4  S      Ryd( 3S)     0.00628       0.88770
    46    C    4  px     Val( 2p)     0.86719      -0.05540
    47    C    4  px     Ryd( 3p)     0.00598       0.73923
    48    C    4  py     Val( 2p)     0.65310      -0.02704
    49    C    4  py     Ryd( 3p)     0.00477       0.72678
    50    C    4  pz     Val( 2p)     1.09673      -0.07652
    51    C    4  pz     Ryd( 3p)     0.00630       0.78056
    52    C    4  dxy    Ryd( 3d)     0.00303       2.28047
    53    C    4  dxz    Ryd( 3d)     0.00133       2.15343
    54    C    4  dyz    Ryd( 3d)     0.00196       2.11348
    55    C    4  dx2y2  Ryd( 3d)     0.00285       2.19450
    56    C    4  dz2    Ryd( 3d)     0.00182       2.40208

    57    C    5  S      Cor( 1S)     1.99903     -10.04845
    58    C    5  S      Val( 2S)     1.02124      -0.20542
    59    C    5  S      Ryd( 3S)     0.00244       0.94772
    60    C    5  px     Val( 2p)     1.05426      -0.07368
    61    C    5  px     Ryd( 3p)     0.00383       0.69152
    62    C    5  py     Val( 2p)     1.20622      -0.07252
    63    C    5  py     Ryd( 3p)     0.00649       0.80752
    64    C    5  pz     Val( 2p)     1.17847      -0.07342
    65    C    5  pz     Ryd( 3p)     0.00261       0.66017
    66    C    5  dxy    Ryd( 3d)     0.00036       2.16030
    67    C    5  dxz    Ryd( 3d)     0.00072       2.23164
    68    C    5  dyz    Ryd( 3d)     0.00033       2.24337
    69    C    5  dx2y2  Ryd( 3d)     0.00085       2.40796
    70    C    5  dz2    Ryd( 3d)     0.00071       2.32796

    71    C    6  S      Cor( 1S)     1.99887     -10.11762
    72    C    6  S      Val( 2S)     0.90500      -0.17233
    73    C    6  S      Ryd( 3S)     0.00324       0.83216
    74    C    6  px     Val( 2p)     1.03823      -0.07119
    75    C    6  px     Ryd( 3p)     0.00545       0.73995
    76    C    6  py     Val( 2p)     0.76709      -0.05493
    77    C    6  py     Ryd( 3p)     0.00588       0.77754
    78    C    6  pz     Val( 2p)     1.13170      -0.08051
    79    C    6  pz     Ryd( 3p)     0.00406       0.76361
    80    C    6  dxy    Ryd( 3d)     0.00157       2.11698
    81    C    6  dxz    Ryd( 3d)     0.00088       2.23127
    82    C    6  dyz    Ryd( 3d)     0.00192       2.23647
    83    C    6  dx2y2  Ryd( 3d)     0.00204       2.30915
    84    C    6  dz2    Ryd( 3d)     0.00101       2.22078

    85    O    7  S      Cor( 1S)     1.99974     -18.93073
    86    O    7  S      Val( 2S)     1.66774      -0.84280
    87    O    7  S      Ryd( 3S)     0.00133       1.48967
    88    O    7  px     Val( 2p)     1.69847      -0.27655
    89    O    7  px     Ryd( 3p)     0.00192       1.25211
    90    O    7  py     Val( 2p)     1.50183      -0.27867
    91    O    7  py     Ryd( 3p)     0.00170       1.13370
    92    O    7  pz     Val( 2p)     1.86407      -0.27835
    93    O    7  pz     Ryd( 3p)     0.00228       1.13591
    94    O    7  dxy    Ryd( 3d)     0.00101       3.00055
    95    O    7  dxz    Ryd( 3d)     0.00101       3.02912
    96    O    7  dyz    Ryd( 3d)     0.00047       2.87966
    97    O    7  dx2y2  Ryd( 3d)     0.00119       3.13725
    98    O    7  dz2    Ryd( 3d)     0.00056       2.91838

    99    C    8  S      Cor( 1S)     1.99890     -10.06860
   100    C    8  S      Val( 2S)     0.93144      -0.17599
   101    C    8  S      Ryd( 3S)     0.00326       0.79296
   102    C    8  px     Val( 2p)     1.02215      -0.07481
   103    C    8  px     Ryd( 3p)     0.00389       0.66005
   104    C    8  py     Val( 2p)     1.12303      -0.08786
   105    C    8  py     Ryd( 3p)     0.00443       0.69223
   106    C    8  pz     Val( 2p)     1.17956      -0.07832
   107    C    8  pz     Ryd( 3p)     0.00387       0.84559
   108    C    8  dxy    Ryd( 3d)     0.00084       2.15696
   109    C    8  dxz    Ryd( 3d)     0.00095       2.29319
   110    C    8  dyz    Ryd( 3d)     0.00059       2.16413
   111    C    8  dx2y2  Ryd( 3d)     0.00100       2.24183
   112    C    8  dz2    Ryd( 3d)     0.00067       2.28374

   113    C    9  S      Cor( 1S)     1.99909     -10.07789
   114    C    9  S      Val( 2S)     1.00657      -0.20738
   115    C    9  S      Ryd( 3S)     0.00132       0.74749
   116    C    9  px     Val( 2p)     1.12352      -0.07359
   117    C    9  px     Ryd( 3p)     0.00399       0.59551
   118    C    9  py     Val( 2p)     1.12240      -0.09111
   119    C    9  py     Ryd( 3p)     0.00196       0.52068
   120    C    9  pz     Val( 2p)     1.16792      -0.06800
   121    C    9  pz     Ryd( 3p)     0.00356       0.67518
   122    C    9  dxy    Ryd( 3d)     0.00079       2.15463
   123    C    9  dxz    Ryd( 3d)     0.00074       2.31036
   124    C    9  dyz    Ryd( 3d)     0.00055       2.14586
   125    C    9  dx2y2  Ryd( 3d)     0.00079       2.21668
   126    C    9  dz2    Ryd( 3d)     0.00063       2.40656

   127    C   10  S      Cor( 1S)     1.99907     -10.07645
   128    C   10  S      Val( 2S)     1.00448      -0.20425
   129    C   10  S      Ryd( 3S)     0.00124       0.75020
   130    C   10  px     Val( 2p)     1.15926      -0.08726
   131    C   10  px     Ryd( 3p)     0.00222       0.59738
   132    C   10  py     Val( 2p)     1.04857      -0.06358
   133    C   10  py     Ryd( 3p)     0.00412       0.49441
   134    C   10  pz     Val( 2p)     1.19720      -0.07524
   135    C   10  pz     Ryd( 3p)     0.00249       0.70602
   136    C   10  dxy    Ryd( 3d)     0.00091       2.30909
   137    C   10  dxz    Ryd( 3d)     0.00057       2.22396
   138    C   10  dyz    Ryd( 3d)     0.00079       2.40836
   139    C   10  dx2y2  Ryd( 3d)     0.00077       2.14693
   140    C   10  dz2    Ryd( 3d)     0.00047       2.16492

   141    O   11  S      Cor( 1S)     1.99965     -18.91897
   142    O   11  S      Val( 2S)     1.59442      -0.81426
   143    O   11  S      Ryd( 3S)     0.00188       1.51360
   144    O   11  px     Val( 2p)     1.61678      -0.27816
   145    O   11  px     Ryd( 3p)     0.00195       1.39391
   146    O   11  py     Val( 2p)     1.59245      -0.28799
   147    O   11  py     Ryd( 3p)     0.00166       1.33623
   148    O   11  pz     Val( 2p)     1.78934      -0.29049
   149    O   11  pz     Ryd( 3p)     0.00189       1.24944
   150    O   11  dxy    Ryd( 3d)     0.00067       2.97462
   151    O   11  dxz    Ryd( 3d)     0.00097       2.94542
   152    O   11  dyz    Ryd( 3d)     0.00095       2.90952
   153    O   11  dx2y2  Ryd( 3d)     0.00072       2.99304
   154    O   11  dz2    Ryd( 3d)     0.00093       2.81132

   155    C   12  S      Cor( 1S)     1.99912     -10.11368
   156    C   12  S      Val( 2S)     1.00258      -0.20449
   157    C   12  S      Ryd( 3S)     0.00352       0.83165
   158    C   12  px     Val( 2p)     0.90773      -0.04162
   159    C   12  px     Ryd( 3p)     0.00196       0.61417
   160    C   12  py     Val( 2p)     1.06575      -0.06398
   161    C   12  py     Ryd( 3p)     0.00255       0.68855
   162    C   12  pz     Val( 2p)     1.05884      -0.05691
   163    C   12  pz     Ryd( 3p)     0.00226       0.59089
   164    C   12  dxy    Ryd( 3d)     0.00161       2.33760
   165    C   12  dxz    Ryd( 3d)     0.00137       2.20162
   166    C   12  dyz    Ryd( 3d)     0.00083       2.13630
   167    C   12  dx2y2  Ryd( 3d)     0.00138       2.13773
   168    C   12  dz2    Ryd( 3d)     0.00145       2.38147

   169    C   13  S      Cor( 1S)     1.99925     -10.05556
   170    C   13  S      Val( 2S)     1.09912      -0.22827
   171    C   13  S      Ryd( 3S)     0.00048       0.85107
   172    C   13  px     Val( 2p)     1.21030      -0.06169
   173    C   13  px     Ryd( 3p)     0.00207       0.59740
   174    C   13  py     Val( 2p)     1.11938      -0.06295
   175    C   13  py     Ryd( 3p)     0.00117       0.52139
   176    C   13  pz     Val( 2p)     1.20129      -0.06211
   177    C   13  pz     Ryd( 3p)     0.00153       0.57956
   178    C   13  dxy    Ryd( 3d)     0.00064       2.38476
   179    C   13  dxz    Ryd( 3d)     0.00044       2.27120
   180    C   13  dyz    Ryd( 3d)     0.00035       2.16659
   181    C   13  dx2y2  Ryd( 3d)     0.00039       2.18246
   182    C   13  dz2    Ryd( 3d)     0.00064       2.38325

   183    H   14  S      Val( 1S)     0.78305       0.06587
   184    H   14  S      Ryd( 2S)     0.00123       0.35268
   185    H   14  px     Ryd( 2p)     0.00017       1.74566
   186    H   14  py     Ryd( 2p)     0.00056       2.19151
   187    H   14  pz     Ryd( 2p)     0.00032       1.93099

   188    H   15  S      Val( 1S)     0.77978       0.07601
   189    H   15  S      Ryd( 2S)     0.00254       0.35744
   190    H   15  px     Ryd( 2p)     0.00016       1.75229
   191    H   15  py     Ryd( 2p)     0.00019       1.82353
   192    H   15  pz     Ryd( 2p)     0.00067       2.32878

   193    H   16  S      Val( 1S)     0.78111       0.07549
   194    H   16  S      Ryd( 2S)     0.00263       0.36464
   195    H   16  px     Ryd( 2p)     0.00058       2.26904
   196    H   16  py     Ryd( 2p)     0.00026       1.86930
   197    H   16  pz     Ryd( 2p)     0.00018       1.76991

   198    H   17  S      Val( 1S)     0.82490       0.05097
   199    H   17  S      Ryd( 2S)     0.00371       0.40258
   200    H   17  px     Ryd( 2p)     0.00067       2.24523
   201    H   17  py     Ryd( 2p)     0.00026       1.93289
   202    H   17  pz     Ryd( 2p)     0.00019       1.79828

   203    H   18  S      Val( 1S)     0.82155       0.05113
   204    H   18  S      Ryd( 2S)     0.00367       0.37246
   205    H   18  px     Ryd( 2p)     0.00022       1.83481
   206    H   18  py     Ryd( 2p)     0.00016       1.80681
   207    H   18  pz     Ryd( 2p)     0.00069       2.31773

   208    H   19  S      Val( 1S)     0.84140       0.04450
   209    H   19  S      Ryd( 2S)     0.00446       0.44257
   210    H   19  px     Ryd( 2p)     0.00016       1.93344
   211    H   19  py     Ryd( 2p)     0.00012       1.93097
   212    H   19  pz     Ryd( 2p)     0.00078       2.36968

   213    H   20  S      Val( 1S)     0.75803       0.08898
   214    H   20  S      Ryd( 2S)     0.00486       0.39244
   215    H   20  px     Ryd( 2p)     0.00017       1.89056
   216    H   20  py     Ryd( 2p)     0.00029       1.97421
   217    H   20  pz     Ryd( 2p)     0.00058       2.30526

   218    H   21  S      Val( 1S)     0.77004       0.07309
   219    H   21  S      Ryd( 2S)     0.00164       0.44770
   220    H   21  px     Ryd( 2p)     0.00015       1.89136
   221    H   21  py     Ryd( 2p)     0.00068       2.38785
   222    H   21  pz     Ryd( 2p)     0.00022       1.85892

   223    H   22  S      Val( 1S)     0.82089       0.05293
   224    H   22  S      Ryd( 2S)     0.00381       0.39384
   225    H   22  px     Ryd( 2p)     0.00022       1.90670
   226    H   22  py     Ryd( 2p)     0.00019       2.02709
   227    H   22  pz     Ryd( 2p)     0.00066       2.22481

   228    H   23  S      Val( 1S)     0.54011       0.10894
   229    H   23  S      Ryd( 2S)     0.00165       0.43663
   230    H   23  px     Ryd( 2p)     0.00183       2.22233
   231    H   23  py     Ryd( 2p)     0.00131       1.90435
   232    H   23  pz     Ryd( 2p)     0.00165       1.83351

   233    H   24  S      Val( 1S)     0.76199       0.09419
   234    H   24  S      Ryd( 2S)     0.00328       0.35238
   235    H   24  px     Ryd( 2p)     0.00008       1.94595
   236    H   24  py     Ryd( 2p)     0.00028       1.90046
   237    H   24  pz     Ryd( 2p)     0.00064       2.27578

   238    H   25  S      Val( 1S)     0.78391       0.06989
   239    H   25  S      Ryd( 2S)     0.00185       0.34656
   240    H   25  px     Ryd( 2p)     0.00012       1.80868
   241    H   25  py     Ryd( 2p)     0.00018       1.73555
   242    H   25  pz     Ryd( 2p)     0.00072       2.36440

   243    H   26  S      Val( 1S)     0.77349       0.08109
   244    H   26  S      Ryd( 2S)     0.00145       0.32773
   245    H   26  px     Ryd( 2p)     0.00055       2.16476
   246    H   26  py     Ryd( 2p)     0.00028       1.84051
   247    H   26  pz     Ryd( 2p)     0.00019       1.92232

   248    H   27  S      Val( 1S)     0.77299       0.08217
   249    H   27  S      Ryd( 2S)     0.00149       0.32943
   250    H   27  px     Ryd( 2p)     0.00032       1.87591
   251    H   27  py     Ryd( 2p)     0.00019       1.93655
   252    H   27  pz     Ryd( 2p)     0.00051       2.12481

   253    H   28  S      Val( 1S)     0.78076       0.07464
   254    H   28  S      Ryd( 2S)     0.00177       0.35336
   255    H   28  px     Ryd( 2p)     0.00025       1.80931
   256    H   28  py     Ryd( 2p)     0.00040       2.11161
   257    H   28  pz     Ryd( 2p)     0.00036       2.00290

   258    H   29  S      Val( 1S)     0.80835       0.07578
   259    H   29  S      Ryd( 2S)     0.00487       0.39274
   260    H   29  px     Ryd( 2p)     0.00044       2.13294
   261    H   29  py     Ryd( 2p)     0.00054       2.05643
   262    H   29  pz     Ryd( 2p)     0.00018       1.82173

   263    H   30  S      Val( 1S)     0.82088       0.06071
   264    H   30  S      Ryd( 2S)     0.00356       0.37835
   265    H   30  px     Ryd( 2p)     0.00018       1.80746
   266    H   30  py     Ryd( 2p)     0.00020       1.85885
   267    H   30  pz     Ryd( 2p)     0.00070       2.32867

   268    H   31  S      Val( 1S)     0.78081       0.08358
   269    H   31  S      Ryd( 2S)     0.00254       0.36492
   270    H   31  px     Ryd( 2p)     0.00021       1.84069
   271    H   31  py     Ryd( 2p)     0.00015       1.75153
   272    H   31  pz     Ryd( 2p)     0.00067       2.33775

   273    H   32  S      Val( 1S)     0.77934       0.08550
   274    H   32  S      Ryd( 2S)     0.00265       0.36750
   275    H   32  px     Ryd( 2p)     0.00049       2.11484
   276    H   32  py     Ryd( 2p)     0.00036       2.04580
   277    H   32  pz     Ryd( 2p)     0.00017       1.77079

   278    H   33  S      Val( 1S)     0.78450       0.07250
   279    H   33  S      Ryd( 2S)     0.00118       0.35956
   280    H   33  px     Ryd( 2p)     0.00051       2.14764
   281    H   33  py     Ryd( 2p)     0.00025       1.83482
   282    H   33  pz     Ryd( 2p)     0.00029       1.90323

 WARNING:  1 low occupancy (<1.9990e) core orbital  found on  C    4
           1 low occupancy (<1.9990e) core orbital  found on  C    6
           1 low occupancy (<1.9990e) core orbital  found on  C    8


 Summary of Natural Population Analysis:                  
                                                          
                                       Natural Population 
                Natural  -----------------------------------------------
    Atom  No    Charge         Core      Valence    Rydberg      Total
 -----------------------------------------------------------------------
      C    1   -0.63553      1.99925     4.62824    0.00804     6.63553
      C    2   -0.05043      1.99914     4.03437    0.01693     6.05043
      O    3   -0.63002      1.99967     6.61929    0.01106     8.63002
      C    4    0.47406      1.99899     3.49263    0.03432     5.52594
      C    5   -0.47757      1.99903     4.46019    0.01835     6.47757
      C    6    0.13307      1.99887     3.84202    0.02604     5.86693
      O    7   -0.74333      1.99974     6.73212    0.01148     8.74333
      C    8   -0.27458      1.99890     4.25618    0.01950     6.27458
      C    9   -0.43383      1.99909     4.42041    0.01434     6.43383
      C   10   -0.42217      1.99907     4.40951    0.01359     6.42217
      O   11   -0.60426      1.99965     6.59299    0.01162     8.60426
      C   12   -0.05097      1.99912     4.03490    0.01695     6.05097
      C   13   -0.63705      1.99925     4.63008    0.00772     6.63705
      H   14    0.21468      0.00000     0.78305    0.00227     0.78532
      H   15    0.21666      0.00000     0.77978    0.00357     0.78334
      H   16    0.21523      0.00000     0.78111    0.00365     0.78477
      H   17    0.17028      0.00000     0.82490    0.00483     0.82972
      H   18    0.17370      0.00000     0.82155    0.00475     0.82630
      H   19    0.15309      0.00000     0.84140    0.00552     0.84691
      H   20    0.23608      0.00000     0.75803    0.00589     0.76392
      H   21    0.22726      0.00000     0.77004    0.00270     0.77274
      H   22    0.17422      0.00000     0.82089    0.00489     0.82578
      H   23    0.45345      0.00000     0.54011    0.00644     0.54655
      H   24    0.23374      0.00000     0.76199    0.00428     0.76626
      H   25    0.21321      0.00000     0.78391    0.00287     0.78679
      H   26    0.22404      0.00000     0.77349    0.00247     0.77596
      H   27    0.22450      0.00000     0.77299    0.00251     0.77550
      H   28    0.21646      0.00000     0.78076    0.00278     0.78354
      H   29    0.18563      0.00000     0.80835    0.00602     0.81437
      H   30    0.17449      0.00000     0.82088    0.00463     0.82551
      H   31    0.21563      0.00000     0.78081    0.00357     0.78437
      H   32    0.21699      0.00000     0.77934    0.00367     0.78301
      H   33    0.21327      0.00000     0.78450    0.00223     0.78673
 =======================================================================
   * Total *   -0.00000     25.98974    77.72079    0.28948   104.00000

                                 Natural Population      
 --------------------------------------------------------
   Core                      25.98974 ( 99.9605% of  26)
   Valence                   77.72079 ( 99.6420% of  78)
   Natural Minimal Basis    103.71052 ( 99.7217% of 104)
   Natural Rydberg Basis      0.28948 (  0.2783% of 104)
 --------------------------------------------------------

    Atom  No          Natural Electron Configuration
 ----------------------------------------------------------------------------
      C    1      [core]2S( 1.10)2p( 3.53)3p( 0.01)
      C    2      [core]2S( 1.00)2p( 3.04)3p( 0.01)3d( 0.01)
      O    3      [core]2S( 1.60)2p( 5.02)3p( 0.01)
      C    4      [core]2S( 0.88)2p( 2.62)3S( 0.01)3p( 0.02)3d( 0.01)
      C    5      [core]2S( 1.02)2p( 3.44)3p( 0.01)
      C    6      [core]2S( 0.90)2p( 2.94)3p( 0.02)3d( 0.01)
      O    7      [core]2S( 1.67)2p( 5.06)3p( 0.01)
      C    8      [core]2S( 0.93)2p( 3.32)3p( 0.01)
      C    9      [core]2S( 1.01)2p( 3.41)3p( 0.01)
      C   10      [core]2S( 1.00)2p( 3.41)3p( 0.01)
      O   11      [core]2S( 1.59)2p( 5.00)3p( 0.01)
      C   12      [core]2S( 1.00)2p( 3.03)3p( 0.01)3d( 0.01)
      C   13      [core]2S( 1.10)2p( 3.53)
      H   14            1S( 0.78)
      H   15            1S( 0.78)
      H   16            1S( 0.78)
      H   17            1S( 0.82)
      H   18            1S( 0.82)
      H   19            1S( 0.84)
      H   20            1S( 0.76)
      H   21            1S( 0.77)
      H   22            1S( 0.82)
      H   23            1S( 0.54)
      H   24            1S( 0.76)
      H   25            1S( 0.78)
      H   26            1S( 0.77)
      H   27            1S( 0.77)
      H   28            1S( 0.78)
      H   29            1S( 0.81)
      H   30            1S( 0.82)
      H   31            1S( 0.78)
      H   32            1S( 0.78)
      H   33            1S( 0.78)


 NATURAL BOND ORBITAL ANALYSIS:

                       Occupancies       Lewis Structure    Low   High
           Occ.    -------------------  -----------------   occ   occ
  Cycle   Thresh.   Lewis   Non-Lewis     CR  BD  3C  LP    (L)   (NL)   Dev
 =============================================================================
   1(1)    1.90   102.67917   1.32083     13  34   0   5     2      1    0.05
   2(2)    1.90   102.49359   1.50641     13  34   0   5     2      1    0.05
   3(3)    1.90   102.67917   1.32083     13  34   0   5     2      1    0.05
   4(1)    1.80   103.01405   0.98595     13  33   0   6     0      0    0.05
 -----------------------------------------------------------------------------

 Structure accepted: No low occupancy Lewis orbitals

 WARNING:  1 low occupancy (<1.9990e) core orbital  found on  C    4
           1 low occupancy (<1.9990e) core orbital  found on  C    6
           1 low occupancy (<1.9990e) core orbital  found on  C    8

 --------------------------------------------------------
   Core                     25.98975 ( 99.961% of  26)
   Valence Lewis            77.02430 ( 98.749% of  78)
  ==================       ============================
   Total Lewis             103.01405 ( 99.052% of 104)
  -----------------------------------------------------
   Valence non-Lewis         0.77329 (  0.744% of 104)
   Rydberg non-Lewis         0.21266 (  0.204% of 104)
  ==================       ============================
   Total non-Lewis           0.98595 (  0.948% of 104)
 --------------------------------------------------------


       (Occupancy)   Bond orbital/ Coefficients/ Hybrids
 ---------------------------------------------------------------------------------
     1. (1.98929) BD ( 1) C   1 - C   2  
                ( 49.81%)   0.7058* C   1 s( 29.47%)p 2.39( 70.48%)d 0.00(  0.04%)
                                            0.0004  0.5427  0.0139 -0.5968 -0.0082
                                           -0.5229 -0.0056  0.2742  0.0048  0.0164
                                           -0.0084 -0.0074  0.0020 -0.0073
                ( 50.19%)   0.7084* C   2 s( 30.22%)p 2.31( 69.74%)d 0.00(  0.05%)
                                            0.0000  0.5490  0.0280  0.5956 -0.0032
                                            0.5179 -0.0073 -0.2726 -0.0009  0.0158
                                           -0.0094 -0.0088  0.0037 -0.0065
     2. (1.98414) BD ( 1) C   1 - H  14  
                ( 60.64%)   0.7787* C   1 s( 23.39%)p 3.27( 76.57%)d 0.00(  0.04%)
                                            0.0000  0.4836 -0.0031  0.0099  0.0101
                                            0.7370  0.0029  0.4714 -0.0085 -0.0015
                                           -0.0008  0.0167 -0.0118  0.0001
                ( 39.36%)   0.6273* H  14 s( 99.92%)p 0.00(  0.08%)
                                            0.9996 -0.0002 -0.0016 -0.0245 -0.0143
     3. (1.98708) BD ( 1) C   1 - H  15  
                ( 61.00%)   0.7810* C   1 s( 23.57%)p 3.24( 76.39%)d 0.00(  0.04%)
                                           -0.0000 -0.4855  0.0043  0.1337 -0.0122
                                           -0.2177 -0.0050  0.8357 -0.0042  0.0015
                                           -0.0066  0.0075  0.0008 -0.0173
                ( 39.00%)   0.6245* H  15 s( 99.92%)p 0.00(  0.08%)
                                           -0.9996  0.0026 -0.0033  0.0064 -0.0273
     4. (1.98729) BD ( 1) C   1 - H  16  
                ( 60.94%)   0.7807* C   1 s( 23.58%)p 3.24( 76.38%)d 0.00(  0.04%)
                                            0.0000  0.4856 -0.0043  0.7905  0.0011
                                           -0.3675  0.0122  0.0598 -0.0065 -0.0139
                                            0.0031 -0.0011  0.0099 -0.0100
                ( 39.06%)   0.6250* H  16 s( 99.92%)p 0.00(  0.08%)
                                            0.9996 -0.0028 -0.0255  0.0118 -0.0008
     5. (1.98744) BD ( 1) C   2 - O   3  
                ( 31.81%)   0.5640* C   2 s( 21.26%)p 3.69( 78.45%)d 0.01(  0.29%)
                                            0.0001  0.4605  0.0220 -0.0021  0.0197
                                           -0.7408 -0.0168 -0.4838 -0.0313  0.0003
                                           -0.0002  0.0431 -0.0327 -0.0026
                ( 68.19%)   0.8258* O   3 s( 30.10%)p 2.32( 69.83%)d 0.00(  0.07%)
                                            0.0001  0.5485  0.0100 -0.0210  0.0061
                                            0.6954  0.0116  0.4627 -0.0007 -0.0064
                                           -0.0075  0.0213 -0.0095  0.0051
     6. (1.98583) BD ( 1) C   2 - H  17  
                ( 59.41%)   0.7708* C   2 s( 24.33%)p 3.11( 75.62%)d 0.00(  0.05%)
                                            0.0000 -0.4929  0.0183  0.7917 -0.0085
                                           -0.3526 -0.0062  0.0696 -0.0087  0.0149
                                           -0.0020  0.0032 -0.0130  0.0110
                ( 40.59%)   0.6371* H  17 s( 99.92%)p 0.00(  0.08%)
                                           -0.9996  0.0078 -0.0253  0.0135 -0.0012
     7. (1.98589) BD ( 1) C   2 - H  18  
                ( 59.56%)   0.7717* C   2 s( 24.35%)p 3.10( 75.60%)d 0.00(  0.05%)
                                           -0.0001  0.4931 -0.0185  0.1298 -0.0018
                                           -0.2354  0.0135  0.8268 -0.0025 -0.0009
                                            0.0055 -0.0107  0.0011  0.0194
                ( 40.44%)   0.6359* H  18 s( 99.92%)p 0.00(  0.08%)
                                            0.9995 -0.0080 -0.0044  0.0060 -0.0281
     8. (1.98907) BD ( 1) O   3 - C   4  
                ( 69.05%)   0.8310* O   3 s( 30.68%)p 2.26( 69.26%)d 0.00(  0.06%)
                                           -0.0001 -0.5539 -0.0034  0.5393 -0.0034
                                            0.5960  0.0095 -0.2153  0.0066 -0.0170
                                            0.0147  0.0100 -0.0043  0.0051
                ( 30.95%)   0.5563* C   4 s( 21.29%)p 3.68( 78.41%)d 0.01(  0.30%)
                                           -0.0000 -0.4609 -0.0223 -0.5755 -0.0287
                                           -0.6271 -0.0066  0.2414  0.0235 -0.0449
                                            0.0144  0.0180  0.0050  0.0211
     9. (1.97681) BD ( 1) C   4 - C   5  
                ( 49.10%)   0.7007* C   4 s( 31.00%)p 2.22( 68.94%)d 0.00(  0.05%)
                                           -0.0001  0.5566  0.0133 -0.7380  0.0245
                                            0.1299 -0.0136 -0.3565 -0.0058 -0.0048
                                            0.0156 -0.0017  0.0160 -0.0034
                ( 50.90%)   0.7134* C   5 s( 27.65%)p 2.61( 72.30%)d 0.00(  0.05%)
                                            0.0004  0.5257  0.0147  0.7581  0.0107
                                           -0.1168  0.0113  0.3665 -0.0109 -0.0047
                                            0.0147 -0.0022  0.0143 -0.0043
    10. (1.98760) BD ( 1) C   4 - O  11  
                ( 31.58%)   0.5619* C   4 s( 21.99%)p 3.53( 77.70%)d 0.01(  0.31%)
                                           -0.0001  0.4677  0.0349  0.3472 -0.0002
                                           -0.7646 -0.0238 -0.2660 -0.0233 -0.0336
                                           -0.0110  0.0249 -0.0288 -0.0190
                ( 68.42%)   0.8272* O  11 s( 32.46%)p 2.08( 67.47%)d 0.00(  0.07%)
                                            0.0000  0.5697  0.0058 -0.3070 -0.0059
                                            0.7174  0.0057  0.2562 -0.0045 -0.0072
                                           -0.0027  0.0188 -0.0163 -0.0041
    11. (1.98547) BD ( 1) C   4 - H  19  
                ( 59.14%)   0.7691* C   4 s( 25.82%)p 2.87( 74.12%)d 0.00(  0.06%)
                                           -0.0002  0.5068 -0.0380 -0.0352 -0.0064
                                           -0.0068 -0.0076  0.8600 -0.0119 -0.0014
                                           -0.0017  0.0009  0.0010  0.0234
                ( 40.86%)   0.6392* H  19 s( 99.91%)p 0.00(  0.09%)
                                            0.9995 -0.0116  0.0030  0.0016 -0.0290
    12. (1.96941) BD ( 1) C   5 - C   6  
                ( 50.05%)   0.7075* C   5 s( 28.36%)p 2.52( 71.60%)d 0.00(  0.04%)
                                            0.0004  0.5325  0.0058 -0.6372 -0.0012
                                           -0.3272 -0.0022  0.4504  0.0029  0.0102
                                           -0.0148 -0.0084  0.0064 -0.0004
                ( 49.95%)   0.7067* C   6 s( 28.75%)p 2.48( 71.21%)d 0.00(  0.05%)
                                            0.0001  0.5361  0.0033  0.6551 -0.0104
                                            0.2910 -0.0044 -0.4450  0.0063  0.0099
                                           -0.0156 -0.0066  0.0101 -0.0005
    13. (1.97329) BD ( 1) C   5 - H  20  
                ( 62.10%)   0.7880* C   5 s( 22.21%)p 3.50( 77.75%)d 0.00(  0.04%)
                                            0.0002 -0.4713  0.0057 -0.0077 -0.0025
                                            0.3578 -0.0146  0.8057 -0.0005  0.0012
                                            0.0010 -0.0125  0.0037 -0.0143
                ( 37.90%)   0.6157* H  20 s( 99.92%)p 0.00(  0.08%)
                                           -0.9996  0.0061  0.0023 -0.0123 -0.0262
    14. (1.96923) BD ( 1) C   5 - H  21  
                ( 61.19%)   0.7823* C   5 s( 21.78%)p 3.59( 78.18%)d 0.00(  0.04%)
                                           -0.0002  0.4666 -0.0079 -0.1352  0.0030
                                            0.8662 -0.0049 -0.1132 -0.0211 -0.0050
                                            0.0003 -0.0016 -0.0171 -0.0103
                ( 38.81%)   0.6229* H  21 s( 99.92%)p 0.00(  0.08%)
                                            0.9996 -0.0007  0.0044 -0.0277  0.0062
    15. (1.99089) BD ( 1) C   6 - O   7  
                ( 32.34%)   0.5687* C   6 s( 19.78%)p 4.04( 79.94%)d 0.01(  0.28%)
                                            0.0001 -0.4436 -0.0317 -0.1356 -0.0162
                                            0.8669  0.0358 -0.1665 -0.0169  0.0125
                                           -0.0027  0.0161  0.0424  0.0242
                ( 67.66%)   0.8226* O   7 s( 33.70%)p 1.97( 66.24%)d 0.00(  0.07%)
                                            0.0001 -0.5805  0.0003  0.1486 -0.0053
                                           -0.7917  0.0007  0.1162 -0.0006  0.0160
                                            0.0014  0.0031  0.0144  0.0144
    16. (1.97579) BD ( 1) C   6 - C   8  
                ( 49.09%)   0.7007* C   6 s( 29.44%)p 2.39( 70.51%)d 0.00(  0.05%)
                                            0.0004  0.5426  0.0041 -0.7425  0.0060
                                            0.0882 -0.0060 -0.3819  0.0044 -0.0035
                                            0.0154 -0.0026  0.0154 -0.0034
                ( 50.91%)   0.7135* C   8 s( 30.96%)p 2.23( 69.01%)d 0.00(  0.03%)
                                            0.0003  0.5564 -0.0025  0.7327  0.0003
                                           -0.1051 -0.0237  0.3761 -0.0135 -0.0036
                                            0.0143  0.0002  0.0113  0.0005
    17. (1.97550) BD ( 1) C   6 - H  22  
                ( 59.66%)   0.7724* C   6 s( 22.07%)p 3.53( 77.88%)d 0.00(  0.05%)
                                           -0.0003  0.4692 -0.0222 -0.0185  0.0066
                                            0.3887 -0.0153  0.7919 -0.0016 -0.0003
                                           -0.0023  0.0176 -0.0034  0.0145
                ( 40.34%)   0.6351* H  22 s( 99.92%)p 0.00(  0.08%)
                                            0.9995 -0.0084 -0.0004 -0.0137 -0.0256
    18. (1.98762) BD ( 1) O   7 - H  23  
                ( 73.03%)   0.8546* O   7 s( 19.63%)p 4.09( 80.28%)d 0.00(  0.08%)
                                           -0.0002 -0.4427 -0.0175  0.7000  0.0146
                                            0.3983  0.0328 -0.3908 -0.0145 -0.0064
                                            0.0185  0.0026 -0.0204  0.0063
                ( 26.97%)   0.5194* H  23 s( 99.62%)p 0.00(  0.38%)
                                           -0.9981  0.0045 -0.0484 -0.0288  0.0255
    19. (1.95019) BD ( 1) C   8 - C   9  
                ( 50.30%)   0.7092* C   8 s( 21.13%)p 3.73( 78.80%)d 0.00(  0.07%)
                                            0.0001  0.4597  0.0044 -0.6517 -0.0031
                                           -0.3491 -0.0118  0.4907 -0.0232  0.0027
                                           -0.0211 -0.0034  0.0141 -0.0003
                ( 49.70%)   0.7050* C   9 s( 23.10%)p 3.33( 76.84%)d 0.00(  0.06%)
                                            0.0004  0.4806 -0.0048  0.7151 -0.0169
                                           -0.3350 -0.0062 -0.3801 -0.0027 -0.0021
                                           -0.0195  0.0009  0.0160 -0.0025
    20. (1.94964) BD ( 1) C   8 - C  10  
                ( 50.57%)   0.7111* C   8 s( 22.08%)p 3.53( 77.85%)d 0.00(  0.06%)
                                            0.0001  0.4699  0.0036 -0.1908 -0.0032
                                            0.8570 -0.0009 -0.0846 -0.0241 -0.0167
                                           -0.0026  0.0046 -0.0130 -0.0126
                ( 49.43%)   0.7031* C  10 s( 23.23%)p 3.30( 76.71%)d 0.00(  0.07%)
                                            0.0004  0.4819 -0.0038  0.6451 -0.0082
                                           -0.5135  0.0130 -0.2947 -0.0119 -0.0205
                                           -0.0035  0.0057 -0.0076 -0.0121
    21. (1.97544) BD ( 1) C   8 - H  24  
                ( 62.13%)   0.7882* C   8 s( 25.72%)p 2.89( 74.25%)d 0.00(  0.03%)
                                            0.0003 -0.5071  0.0089  0.0363 -0.0029
                                            0.3629  0.0007  0.7807 -0.0063 -0.0014
                                           -0.0045 -0.0101  0.0016 -0.0121
                ( 37.87%)   0.6154* H  24 s( 99.91%)p 0.00(  0.09%)
                                           -0.9996  0.0054 -0.0020 -0.0127 -0.0263
    22. (1.95970) BD ( 1) C   9 - C  10  
                ( 50.21%)   0.7086* C   9 s( 22.02%)p 3.54( 77.91%)d 0.00(  0.06%)
                                            0.0002  0.4693  0.0039 -0.0165 -0.0160
                                            0.8604  0.0009 -0.1958  0.0057  0.0109
                                           -0.0043 -0.0146 -0.0152 -0.0071
                ( 49.79%)   0.7056* C  10 s( 21.93%)p 3.56( 78.01%)d 0.00(  0.06%)
                                            0.0002  0.4682  0.0042 -0.5475 -0.0128
                                           -0.5145  0.0118  0.4640  0.0006  0.0138
                                           -0.0068 -0.0158 -0.0115 -0.0053
    23. (1.98740) BD ( 1) C   9 - H  25  
                ( 60.95%)   0.7807* C   9 s( 27.20%)p 2.68( 72.77%)d 0.00(  0.03%)
                                           -0.0002  0.5215 -0.0054  0.0558 -0.0271
                                           -0.0912 -0.0101  0.8458  0.0004  0.0001
                                            0.0067 -0.0005  0.0009  0.0161
                ( 39.05%)   0.6249* H  25 s( 99.92%)p 0.00(  0.08%)
                                            0.9996 -0.0030  0.0005  0.0029 -0.0285
    24. (1.98660) BD ( 1) C   9 - H  26  
                ( 61.41%)   0.7836* C   9 s( 27.55%)p 2.63( 72.43%)d 0.00(  0.03%)
                                            0.0001 -0.5248 -0.0012  0.6958  0.0032
                                            0.3720  0.0066  0.3180 -0.0222 -0.0089
                                           -0.0118 -0.0056 -0.0061  0.0010
                ( 38.59%)   0.6212* H  26 s( 99.92%)p 0.00(  0.08%)
                                           -0.9996  0.0023 -0.0241 -0.0130 -0.0096
    25. (1.98615) BD ( 1) C  10 - H  27  
                ( 61.43%)   0.7838* C  10 s( 27.48%)p 2.64( 72.49%)d 0.00(  0.03%)
                                           -0.0001  0.5242  0.0004 -0.4242  0.0079
                                            0.3360  0.0200 -0.6569  0.0104 -0.0031
                                            0.0129 -0.0053  0.0028  0.0087
                ( 38.57%)   0.6210* H  27 s( 99.92%)p 0.00(  0.08%)
                                            0.9996 -0.0023  0.0140 -0.0128  0.0220
    26. (1.98673) BD ( 1) C  10 - H  28  
                ( 61.10%)   0.7816* C  10 s( 27.23%)p 2.67( 72.74%)d 0.00(  0.03%)
                                           -0.0002  0.5218 -0.0054  0.3212 -0.0141
                                            0.5983  0.0196  0.5153 -0.0158  0.0073
                                            0.0097  0.0116 -0.0018  0.0042
                ( 38.90%)   0.6237* H  28 s( 99.92%)p 0.00(  0.08%)
                                            0.9996 -0.0029 -0.0098 -0.0215 -0.0162
    27. (1.98769) BD ( 1) O  11 - C  12  
                ( 68.60%)   0.8283* O  11 s( 29.28%)p 2.41( 70.66%)d 0.00(  0.07%)
                                            0.0001  0.5410  0.0066  0.6695  0.0040
                                           -0.2914 -0.0116  0.4162 -0.0039 -0.0033
                                            0.0222 -0.0019  0.0121  0.0033
                ( 31.40%)   0.5603* C  12 s( 20.70%)p 3.82( 79.00%)d 0.01(  0.30%)
                                            0.0001  0.4546  0.0187 -0.7019 -0.0216
                                            0.3218 -0.0121 -0.4385 -0.0291 -0.0269
                                            0.0371 -0.0165  0.0235 -0.0072
    28. (1.98958) BD ( 1) C  12 - C  13  
                ( 50.03%)   0.7073* C  12 s( 30.21%)p 2.31( 69.74%)d 0.00(  0.05%)
                                            0.0000  0.5488  0.0297  0.2312 -0.0050
                                           -0.7288  0.0056 -0.3357 -0.0005 -0.0072
                                           -0.0047  0.0142 -0.0136 -0.0045
                ( 49.97%)   0.7069* C  13 s( 29.50%)p 2.39( 70.46%)d 0.00(  0.05%)
                                            0.0004  0.5429  0.0133 -0.2321 -0.0012
                                            0.7321  0.0090  0.3385  0.0056 -0.0091
                                           -0.0040  0.0128 -0.0126 -0.0055
    29. (1.98660) BD ( 1) C  12 - H  29  
                ( 60.13%)   0.7754* C  12 s( 24.91%)p 3.01( 75.04%)d 0.00(  0.05%)
                                           -0.0001  0.4988 -0.0181  0.6262  0.0019
                                            0.5963 -0.0091 -0.0501  0.0059  0.0197
                                           -0.0033  0.0001  0.0010 -0.0105
                ( 39.87%)   0.6314* H  29 s( 99.91%)p 0.00(  0.09%)
                                            0.9995 -0.0082 -0.0213 -0.0205  0.0019
    30. (1.98579) BD ( 1) C  12 - H  30  
                ( 59.50%)   0.7714* C  12 s( 24.33%)p 3.11( 75.62%)d 0.00(  0.05%)
                                           -0.0001  0.4929 -0.0171 -0.2418  0.0122
                                           -0.0890 -0.0038  0.8304 -0.0029  0.0023
                                           -0.0113 -0.0035 -0.0006  0.0196
                ( 40.50%)   0.6364* H  30 s( 99.92%)p 0.00(  0.08%)
                                            0.9996 -0.0073  0.0068  0.0041 -0.0280
    31. (1.98708) BD ( 1) C  13 - H  31  
                ( 60.95%)   0.7807* C  13 s( 23.56%)p 3.24( 76.40%)d 0.00(  0.04%)
                                            0.0000  0.4853 -0.0042  0.2288  0.0000
                                            0.1003 -0.0131 -0.8375  0.0031  0.0010
                                           -0.0087 -0.0055  0.0011  0.0171
                ( 39.05%)   0.6249* H  31 s( 99.92%)p 0.00(  0.08%)
                                            0.9996 -0.0026 -0.0065 -0.0028  0.0273
    32. (1.98743) BD ( 1) C  13 - H  32  
                ( 61.03%)   0.7812* C  13 s( 23.62%)p 3.23( 76.34%)d 0.00(  0.04%)
                                           -0.0000 -0.4859  0.0042  0.6507 -0.0100
                                            0.5820  0.0048 -0.0341  0.0069 -0.0167
                                            0.0015  0.0019 -0.0031  0.0101
                ( 38.97%)   0.6242* H  32 s( 99.92%)p 0.00(  0.08%)
                                           -0.9996  0.0028 -0.0215 -0.0184  0.0000
    33. (1.98393) BD ( 1) C  13 - H  33  
                ( 60.56%)   0.7782* C  13 s( 23.34%)p 3.28( 76.61%)d 0.00(  0.04%)
                                            0.0000  0.4831 -0.0028  0.6854 -0.0015
                                           -0.3379 -0.0095  0.4267 -0.0092 -0.0089
                                            0.0147 -0.0063  0.0091 -0.0015
                ( 39.44%)   0.6280* H  33 s( 99.92%)p 0.00(  0.08%)
                                            0.9996 -0.0001 -0.0221  0.0122 -0.0128
    34. (1.99925) CR ( 1) C   1           s(100.00%)p 0.00(  0.00%)
                                            1.0000 -0.0003 -0.0000  0.0002  0.0000
                                            0.0002  0.0000 -0.0001 -0.0000 -0.0000
                                            0.0000  0.0000 -0.0000  0.0000
    35. (1.99913) CR ( 1) C   2           s(100.00%)p 0.00(  0.00%)
                                            1.0000 -0.0000 -0.0000 -0.0001 -0.0000
                                            0.0001  0.0000  0.0001  0.0000 -0.0000
                                            0.0000 -0.0000  0.0000  0.0000
    36. (1.99967) CR ( 1) O   3           s(100.00%)
                                            1.0000 -0.0002 -0.0000 -0.0000 -0.0000
                                           -0.0000 -0.0000  0.0000  0.0000 -0.0000
                                            0.0000 -0.0000  0.0000  0.0000
    37. (1.99898) CR ( 1) C   4           s(100.00%)p 0.00(  0.00%)
                                            1.0000  0.0002 -0.0000 -0.0000 -0.0000
                                           -0.0001 -0.0000  0.0001 -0.0000 -0.0000
                                           -0.0000  0.0000 -0.0000  0.0000
    38. (1.99903) CR ( 1) C   5           s(100.00%)p 0.00(  0.00%)
                                            1.0000 -0.0002 -0.0000 -0.0001 -0.0000
                                            0.0002 -0.0000 -0.0005  0.0000 -0.0000
                                           -0.0000  0.0000 -0.0000  0.0000
    39. (1.99887) CR ( 1) C   6           s(100.00%)p 0.00(  0.00%)
                                            1.0000 -0.0001 -0.0000  0.0002  0.0000
                                           -0.0000 -0.0000  0.0004 -0.0000 -0.0000
                                           -0.0000  0.0000 -0.0000  0.0000
    40. (1.99974) CR ( 1) O   7           s(100.00%)p 0.00(  0.00%)
                                            1.0000 -0.0001 -0.0000  0.0001  0.0000
                                            0.0002  0.0000 -0.0001 -0.0000 -0.0000
                                            0.0000  0.0000 -0.0000 -0.0000
    41. (1.99890) CR ( 1) C   8           s(100.00%)p 0.00(  0.00%)
                                            1.0000 -0.0001 -0.0000 -0.0001  0.0000
                                           -0.0002  0.0000 -0.0004  0.0000  0.0000
                                            0.0000  0.0000 -0.0000  0.0000
    42. (1.99909) CR ( 1) C   9           s(100.00%)p 0.00(  0.00%)
                                            1.0000 -0.0001  0.0000 -0.0003  0.0000
                                           -0.0001 -0.0000  0.0003  0.0000 -0.0000
                                            0.0000  0.0000 -0.0000  0.0000
    43. (1.99907) CR ( 1) C  10           s(100.00%)p 0.00(  0.00%)
                                            1.0000 -0.0001 -0.0000 -0.0001  0.0000
                                            0.0005 -0.0000  0.0000  0.0000  0.0000
                                            0.0000  0.0000  0.0000  0.0000
    44. (1.99965) CR ( 1) O  11           s(100.00%)
                                            1.0000 -0.0002  0.0000  0.0000 -0.0000
                                            0.0001  0.0000  0.0001 -0.0000  0.0000
                                            0.0000  0.0000 -0.0000  0.0000
    45. (1.99912) CR ( 1) C  12           s(100.00%)p 0.00(  0.00%)
                                            1.0000  0.0000 -0.0000  0.0001  0.0000
                                            0.0000 -0.0000  0.0001  0.0000  0.0000
                                           -0.0000  0.0000 -0.0000  0.0000
    46. (1.99925) CR ( 1) C  13           s(100.00%)p 0.00(  0.00%)
                                            1.0000 -0.0003 -0.0000  0.0001  0.0000
                                           -0.0003 -0.0000 -0.0001 -0.0000  0.0000
                                            0.0000 -0.0000  0.0000  0.0000
    47. (1.95210) LP ( 1) O   3           s( 38.19%)p 1.62( 61.77%)d 0.00(  0.04%)
                                            0.0001  0.6179 -0.0056  0.3793 -0.0016
                                           -0.0178 -0.0011 -0.6882  0.0020  0.0027
                                            0.0140 -0.0009 -0.0065 -0.0106
    48. (1.91457) LP ( 2) O   3           s(  1.02%)p96.70( 98.93%)d 0.04(  0.04%)
                                            0.0000  0.1011  0.0005  0.7511 -0.0044
                                           -0.3997  0.0008  0.5151 -0.0032  0.0073
                                            0.0059 -0.0050 -0.0089  0.0156
    49. (1.97849) LP ( 1) O   7           s( 46.58%)p 1.15( 53.39%)d 0.00(  0.04%)
                                            0.0001  0.6824 -0.0076  0.5639 -0.0060
                                           -0.4225  0.0026 -0.1930  0.0017  0.0154
                                            0.0044 -0.0061 -0.0063  0.0052
    50. (1.94966) LP ( 2) O   7           s(  0.09%)p99.99( 99.86%)d 0.60(  0.05%)
                                            0.0000  0.0290  0.0070  0.4101 -0.0070
                                            0.1866 -0.0004  0.8918 -0.0146  0.0013
                                           -0.0153  0.0113 -0.0097  0.0087
    51. (1.95968) LP ( 1) O  11           s( 38.24%)p 1.61( 61.72%)d 0.00(  0.04%)
                                            0.0002  0.6184 -0.0057 -0.2940  0.0022
                                           -0.3989  0.0029 -0.6096  0.0045 -0.0089
                                           -0.0086 -0.0127  0.0021 -0.0079
    52. (1.89224) LP ( 2) O  11           s(  0.01%)p 1.00( 99.94%)d 0.00(  0.05%)
                                            0.0000  0.0091  0.0024 -0.6084  0.0008
                                           -0.4903  0.0016  0.6236 -0.0021 -0.0113
                                           -0.0056 -0.0004  0.0019  0.0179
    53. (0.00279) RY*( 1) C   1           s(  4.10%)p22.44( 92.04%)d 0.94(  3.86%)
                                            0.0000  0.0030  0.2025  0.0081  0.0594
                                           -0.0028 -0.7958 -0.0091 -0.5324  0.0600
                                            0.0876  0.0674 -0.1351 -0.0673
    54. (0.00157) RY*( 2) C   1           s(  0.04%)p99.99( 80.72%)d99.99( 19.25%)
                                            0.0000  0.0001  0.0196  0.0121  0.5648
                                           -0.0070 -0.3512  0.0115  0.6037 -0.0063
                                           -0.0767 -0.2144 -0.3025  0.2214
    55. (0.00055) RY*( 3) C   1           s( 17.47%)p 4.68( 81.73%)d 0.05(  0.81%)
                                            0.0000  0.0071  0.4179  0.0149 -0.6914
                                            0.0162 -0.2726 -0.0068  0.5142  0.0112
                                            0.0327  0.0586 -0.0132 -0.0570
    56. (0.00014) RY*( 4) C   1           s( 47.35%)p 0.42( 19.99%)d 0.69( 32.66%)
                                           -0.0000 -0.0055  0.6881 -0.0052  0.3311
                                           -0.0089  0.2989 -0.0055 -0.0285 -0.2273
                                            0.2047  0.4408 -0.1715 -0.0966
    57. (0.00008) RY*( 5) C   1           s(  0.35%)p46.27( 16.26%)d99.99( 83.39%)
    58. (0.00006) RY*( 6) C   1           s( 29.81%)p 0.14(  4.31%)d 2.21( 65.87%)
    59. (0.00000) RY*( 7) C   1           s(  0.63%)p 2.66(  1.67%)d99.99( 97.71%)
    60. (0.00001) RY*( 8) C   1           s(  0.20%)p11.79(  2.31%)d99.99( 97.49%)
    61. (0.00000) RY*( 9) C   1           s(  0.04%)p28.77(  1.15%)d99.99( 98.82%)
    62. (0.00339) RY*( 1) C   2           s( 51.33%)p 0.49( 25.20%)d 0.46( 23.47%)
                                            0.0000 -0.0091  0.7164 -0.0317 -0.0465
                                            0.0103 -0.4241  0.0401 -0.2593  0.3087
                                            0.1299 -0.1228 -0.1687 -0.2811
    63. (0.00237) RY*( 2) C   2           s(  0.12%)p99.99( 77.41%)d99.99( 22.47%)
                                            0.0000 -0.0079  0.0339  0.0047  0.8603
                                            0.0089 -0.1083  0.0101  0.1486  0.2658
                                            0.1911  0.2035  0.2522  0.1117
    64. (0.00178) RY*( 3) C   2           s(  0.21%)p99.99( 84.43%)d72.81( 15.36%)
                                           -0.0000  0.0109  0.0446  0.0052 -0.1783
                                           -0.0246 -0.1508  0.0006  0.8883  0.0585
                                            0.0918  0.0767 -0.0150 -0.3682
    65. (0.00151) RY*( 4) C   2           s(  0.26%)p72.32( 18.75%)d99.99( 81.00%)
                                           -0.0000  0.0046  0.0507 -0.0162 -0.3920
                                            0.0004  0.1594 -0.0147  0.0889  0.5935
                                            0.3384  0.1670  0.0851  0.5551
    66. (0.00092) RY*( 5) C   2           s(  1.46%)p35.82( 52.28%)d31.70( 46.26%)
                                            0.0000 -0.0056  0.1207 -0.0008  0.1966
                                            0.0160  0.6955  0.0061  0.0134  0.1293
                                            0.1596  0.0631 -0.6005 -0.2363
    67. (0.00039) RY*( 6) C   2           s(  5.05%)p 3.08( 15.52%)d15.74( 79.43%)
                                           -0.0000  0.0083  0.2245 -0.0074  0.0889
                                           -0.0436  0.3325 -0.0269  0.1845  0.1395
                                           -0.2166 -0.7872  0.3173  0.0873
    68. (0.00017) RY*( 7) C   2           s( 23.25%)p 0.74( 17.21%)d 2.56( 59.54%)
                                            0.0000 -0.0022  0.4822  0.0005 -0.1183
                                           -0.0033  0.3946  0.0124 -0.0473 -0.2750
                                           -0.0274  0.4443  0.5495 -0.1402
    69. (0.00011) RY*( 8) C   2           s( 17.65%)p 0.54(  9.61%)d 4.12( 72.73%)
                                            0.0000 -0.0040  0.4202 -0.0116  0.1054
                                            0.0166 -0.0945  0.0104  0.2749 -0.3379
                                           -0.3221  0.1020 -0.3685  0.6026
    70. (0.00001) RY*( 9) C   2           s(  0.51%)p 0.37(  0.19%)d99.99( 99.30%)
    71. (0.00303) RY*( 1) O   3           s(  0.09%)p99.99( 97.56%)d25.91(  2.35%)
                                            0.0000  0.0001  0.0301 -0.0029 -0.6684
                                           -0.0009  0.3853 -0.0010 -0.6168 -0.0390
                                            0.0035  0.0361  0.0416 -0.1375
    72. (0.00235) RY*( 2) O   3           s( 36.95%)p 1.49( 55.16%)d 0.21(  7.89%)
                                            0.0000 -0.0088  0.6078  0.0048  0.5584
                                           -0.0024  0.1453 -0.0067 -0.4676  0.1712
                                            0.1003 -0.0091 -0.1165 -0.1608
    73. (0.00087) RY*( 3) O   3           s( 57.57%)p 0.66( 38.21%)d 0.07(  4.21%)
                                            0.0000  0.0000  0.7588 -0.0029 -0.4026
                                           -0.0078  0.0301 -0.0066  0.4680 -0.1058
                                           -0.0331  0.0214 -0.1378  0.1020
    74. (0.00048) RY*( 4) O   3           s(  0.98%)p84.28( 82.58%)d16.78( 16.44%)
                                           -0.0000 -0.0010  0.0990 -0.0007 -0.1655
                                            0.0025 -0.8384  0.0033 -0.3091 -0.1589
                                            0.1902  0.2965 -0.1145 -0.0436
    75. (0.00017) RY*( 5) O   3           s(  0.47%)p 1.94(  0.92%)d99.99( 98.61%)
                                            0.0000  0.0006  0.0687 -0.0033 -0.0618
                                            0.0016  0.0404 -0.0016  0.0609  0.5260
                                            0.3975  0.4032  0.5523  0.2894
    76. (0.00009) RY*( 6) O   3           s(  1.38%)p10.85( 14.94%)d60.78( 83.69%)
    77. (0.00004) RY*( 7) O   3           s(  1.88%)p 1.69(  3.18%)d50.39( 94.93%)
    78. (0.00001) RY*( 8) O   3           s(  0.66%)p 2.45(  1.62%)d99.99( 97.72%)
    79. (0.00001) RY*( 9) O   3           s(  0.02%)p99.99(  6.03%)d99.99( 93.95%)
    80. (0.00704) RY*( 1) C   4           s(  0.14%)p99.99( 89.42%)d72.80( 10.43%)
                                           -0.0000  0.0298 -0.0234  0.0141 -0.7107
                                            0.0193 -0.2837 -0.0195  0.5547 -0.0197
                                           -0.1542  0.1233  0.2532  0.0299
    81. (0.00614) RY*( 2) C   4           s( 46.44%)p 0.94( 43.58%)d 0.21(  9.98%)
                                           -0.0000 -0.0293  0.6808 -0.0034  0.1228
                                            0.0216 -0.6284  0.0440 -0.1530 -0.1946
                                            0.0793 -0.1200  0.1516 -0.1351
    82. (0.00518) RY*( 3) C   4           s( 17.28%)p 3.69( 63.77%)d 1.10( 18.96%)
                                            0.0000  0.0126  0.4155 -0.0060  0.2307
                                           -0.0069  0.3357  0.0332  0.6860  0.0462
                                            0.1550 -0.0459 -0.2852 -0.2827
    83. (0.00251) RY*( 4) C   4           s(  8.18%)p 4.64( 37.99%)d 6.58( 53.83%)
                                            0.0000 -0.0052  0.2860 -0.0259 -0.4644
                                           -0.0156  0.1723  0.0176 -0.3650  0.5965
                                            0.2333  0.1197 -0.1122 -0.3180
    84. (0.00205) RY*( 5) C   4           s(  3.19%)p 4.90( 15.65%)d25.43( 81.16%)
                                            0.0000  0.0041  0.1786  0.0182  0.1383
                                           -0.0015  0.3688  0.0091 -0.0316 -0.1327
                                            0.1447  0.5030  0.7210 -0.0141
    85. (0.00134) RY*( 6) C   4           s(  5.04%)p 4.97( 25.03%)d13.88( 69.93%)
                                           -0.0000  0.0004  0.2244 -0.0105 -0.3489
                                            0.0573  0.2715  0.0048 -0.2268 -0.6683
                                           -0.1223  0.2566 -0.4143  0.0168
    86. (0.00109) RY*( 7) C   4           s(  0.01%)p99.99( 16.34%)d99.99( 83.65%)
                                            0.0000  0.0098  0.0069  0.0004 -0.1965
                                           -0.0207  0.3394  0.0029 -0.0955 -0.2191
                                           -0.1115 -0.7448  0.3536 -0.3104
    87. (0.00035) RY*( 8) C   4           s( 12.26%)p 0.30(  3.69%)d 6.85( 84.05%)
                                            0.0000 -0.0067  0.3501 -0.0270  0.0882
                                           -0.0164  0.1631  0.0117 -0.0372  0.2919
                                           -0.8315  0.0085  0.0314  0.2506
    88. (0.00026) RY*( 9) C   4           s(  7.34%)p 0.73(  5.36%)d11.89( 87.30%)
                                            0.0000  0.0132  0.2706  0.0170 -0.1490
                                           -0.0108  0.1729 -0.0149  0.0287  0.0570
                                            0.3888 -0.2819  0.0187  0.7993
    89. (0.00659) RY*( 1) C   5           s(  4.68%)p19.98( 93.57%)d 0.37(  1.74%)
                                           -0.0000  0.0054  0.2164  0.0070  0.1293
                                           -0.0124 -0.9512 -0.0122 -0.1177  0.0096
                                            0.0058 -0.0677 -0.0580 -0.0967
    90. (0.00399) RY*( 2) C   5           s( 12.70%)p 6.68( 84.91%)d 0.19(  2.39%)
                                           -0.0000  0.0062  0.3564  0.0022 -0.9199
                                            0.0041 -0.0480 -0.0052  0.0243  0.0129
                                            0.1261  0.0302  0.0702 -0.0442
    91. (0.00264) RY*( 3) C   5           s( 28.65%)p 2.18( 62.43%)d 0.31(  8.92%)
                                            0.0000 -0.0165  0.5350 -0.0150  0.1920
                                           -0.0069  0.2504 -0.0101 -0.7241 -0.0066
                                           -0.0539  0.0517  0.1408 -0.2524
    92. (0.00124) RY*( 4) C   5           s( 50.77%)p 0.92( 46.94%)d 0.05(  2.29%)
                                            0.0000  0.0023  0.7125 -0.0020  0.2688
                                            0.0195  0.1145 -0.0072  0.6194  0.0709
                                           -0.1074  0.0375 -0.0287  0.0639
    93. (0.00027) RY*( 5) C   5           s(  1.48%)p 1.48(  2.19%)d65.03( 96.33%)
                                           -0.0000 -0.0014  0.1217 -0.0008 -0.0434
                                           -0.0061  0.0022  0.0135 -0.1408 -0.7313
                                           -0.1804  0.0674 -0.4062  0.4758
    94. (0.00018) RY*( 6) C   5           s(  0.63%)p 3.14(  1.98%)d99.99( 97.38%)
                                           -0.0000 -0.0012  0.0795 -0.0163  0.1117
                                           -0.0115  0.0830  0.0035 -0.0075 -0.0245
                                            0.8661 -0.0887 -0.4537 -0.0970
    95. (0.00013) RY*( 7) C   5           s(  0.00%)p 1.00(  2.96%)d32.84( 97.04%)
                                           -0.0000 -0.0007  0.0027  0.0187 -0.1043
                                           -0.0098  0.0517  0.0075 -0.1245  0.5264
                                           -0.3697  0.0056 -0.7459 -0.0161
    96. (0.00007) RY*( 8) C   5           s(  0.71%)p 6.28(  4.48%)d99.99( 94.81%)
    97. (0.00001) RY*( 9) C   5           s(  0.36%)p 1.92(  0.70%)d99.99( 98.94%)
    98. (0.00796) RY*( 1) C   6           s(  0.48%)p99.99( 97.09%)d 5.07(  2.43%)
                                            0.0000 -0.0210  0.0660  0.0046  0.6921
                                            0.0200 -0.6568 -0.0171 -0.2445  0.1200
                                            0.0099  0.0888 -0.0038  0.0439
    99. (0.00493) RY*( 2) C   6           s( 24.98%)p 2.74( 68.37%)d 0.27(  6.65%)
                                            0.0000 -0.0142  0.4996 -0.0034  0.2970
                                            0.0341  0.0940  0.0101  0.7651  0.1533
                                           -0.0120  0.0000 -0.0339 -0.2041
   100. (0.00285) RY*( 3) C   6           s( 10.96%)p 4.13( 45.28%)d 3.99( 43.76%)
                                            0.0000  0.0113  0.3308  0.0064  0.3367
                                            0.0064  0.4496  0.0179 -0.3700  0.0013
                                            0.1744 -0.6198  0.1210  0.0915
   101. (0.00157) RY*( 4) C   6           s( 26.92%)p 1.70( 45.74%)d 1.02( 27.34%)
                                            0.0000 -0.0085  0.5188 -0.0130 -0.5152
                                            0.0057 -0.4222  0.0164 -0.1147  0.3078
                                           -0.2222 -0.2389  0.2489  0.1014
   102. (0.00139) RY*( 5) C   6           s(  2.97%)p 3.09(  9.19%)d29.54( 87.84%)
                                            0.0000 -0.0106  0.1721  0.0114 -0.0678
                                            0.0173 -0.2686  0.0032  0.1214 -0.8525
                                            0.2359 -0.0974  0.2907 -0.0449
   103. (0.00083) RY*( 6) C   6           s(  1.61%)p 7.38( 11.87%)d53.81( 86.52%)
                                            0.0000  0.0149  0.1259  0.0098  0.1221
                                           -0.0424  0.2756  0.0118 -0.1607  0.0734
                                           -0.1001  0.5384  0.7459 -0.0597
   104. (0.00041) RY*( 7) C   6           s( 26.05%)p 0.64( 16.70%)d 2.20( 57.25%)
                                           -0.0000  0.0010  0.5104 -0.0070 -0.0453
                                            0.0313  0.1348 -0.0059 -0.3818 -0.2465
                                           -0.1998  0.3782 -0.5060 -0.2698
   105. (0.00021) RY*( 8) C   6           s(  0.06%)p93.82(  5.30%)d99.99( 94.64%)
                                            0.0000 -0.0024  0.0236  0.0124 -0.1675
                                            0.0127 -0.0945  0.0063 -0.1251  0.2674
                                            0.7590  0.0655  0.0168 -0.5425
   106. (0.00012) RY*( 9) C   6           s(  5.94%)p 0.16(  0.93%)d15.68( 93.13%)
                                           -0.0000  0.0043  0.2437  0.0095 -0.0624
                                           -0.0102  0.0513 -0.0090  0.0504  0.0519
                                            0.4877  0.3218 -0.1515  0.7512
   107. (0.00187) RY*( 1) O   7           s( 19.99%)p 3.68( 73.49%)d 0.33(  6.52%)
                                            0.0000  0.0049  0.4471 -0.0061  0.2631
                                           -0.0043 -0.0398 -0.0087 -0.8148  0.1139
                                           -0.0058 -0.2229  0.0306  0.0395
   108. (0.00173) RY*( 2) O   7           s(  6.13%)p14.23( 87.22%)d 1.09(  6.65%)
                                            0.0000  0.0029  0.2476  0.0013  0.8316
                                           -0.0036  0.1236  0.0079  0.4065  0.2176
                                           -0.0826  0.0693 -0.0863 -0.0111
   109. (0.00036) RY*( 3) O   7           s( 59.19%)p 0.61( 36.23%)d 0.08(  4.58%)
                                           -0.0000  0.0009  0.7693  0.0054 -0.3807
                                            0.0019  0.4121 -0.0095  0.2176 -0.0895
                                            0.0323  0.1861  0.0446  0.0109
   110. (0.00005) RY*( 4) O   7           s(  7.28%)p 7.40( 53.86%)d 5.34( 38.86%)
   111. (0.00003) RY*( 5) O   7           s(  5.53%)p 7.13( 39.40%)d 9.96( 55.07%)
   112. (0.00002) RY*( 6) O   7           s(  0.55%)p 3.25(  1.78%)d99.99( 97.67%)
   113. (0.00001) RY*( 7) O   7           s(  1.14%)p 6.27(  7.16%)d80.29( 91.69%)
   114. (0.00000) RY*( 8) O   7           s(  0.05%)p11.90(  0.63%)d99.99( 99.32%)
   115. (0.00001) RY*( 9) O   7           s(  0.15%)p 3.05(  0.46%)d99.99( 99.39%)
   116. (0.00589) RY*( 1) C   8           s(  4.14%)p21.48( 88.93%)d 1.67(  6.93%)
                                           -0.0000  0.0171  0.2028  0.0005 -0.7121
                                            0.0008  0.4066  0.0125  0.4656 -0.1563
                                            0.0444  0.1664  0.0793  0.0945
   117. (0.00415) RY*( 2) C   8           s( 44.11%)p 1.08( 47.81%)d 0.18(  8.08%)
                                            0.0000 -0.0069  0.6641  0.0137  0.0951
                                           -0.0135  0.4132 -0.0140 -0.5457 -0.1099
                                           -0.0587  0.0171  0.2052 -0.1512
   118. (0.00314) RY*( 3) C   8           s( 22.07%)p 3.23( 71.31%)d 0.30(  6.62%)
                                            0.0000 -0.0159  0.4696 -0.0058 -0.2615
                                            0.0007 -0.8017 -0.0181  0.0404 -0.1609
                                            0.0311 -0.0130  0.1609 -0.1151
   119. (0.00163) RY*( 4) C   8           s( 14.79%)p 4.58( 67.74%)d 1.18( 17.47%)
                                           -0.0000  0.0148  0.3842 -0.0006  0.5936
                                            0.0078  0.0281  0.0139  0.5692 -0.0976
                                           -0.2070  0.2863 -0.0520  0.1941
   120. (0.00033) RY*( 5) C   8           s(  0.83%)p 0.61(  0.50%)d99.99( 98.67%)
                                            0.0000  0.0025  0.0909 -0.0038  0.0480
                                           -0.0163  0.0490  0.0055  0.0013 -0.6229
                                            0.1955 -0.5036 -0.5309  0.1583
   121. (0.00022) RY*( 6) C   8           s(  1.88%)p 1.29(  2.43%)d50.93( 95.69%)
                                           -0.0000  0.0040  0.1370 -0.0216  0.1399
                                            0.0120  0.0216  0.0064  0.0600  0.2491
                                            0.8401 -0.0935  0.2468  0.3456
   122. (0.00015) RY*( 7) C   8           s(  0.60%)p 0.25(  0.15%)d99.99( 99.25%)
                                           -0.0000  0.0028  0.0771 -0.0078  0.0169
                                           -0.0180  0.0116  0.0099  0.0248  0.0848
                                            0.4049  0.4390 -0.5268 -0.5927
   123. (0.00012) RY*( 8) C   8           s( 11.66%)p 0.21(  2.41%)d 7.37( 85.93%)
                                           -0.0000  0.0116  0.3412  0.0082 -0.1481
                                            0.0046 -0.0032 -0.0001  0.0456  0.6824
                                           -0.2032 -0.3439 -0.4587  0.1537
   124. (0.00006) RY*( 9) C   8           s(  0.04%)p99.99( 18.79%)d99.99( 81.17%)
   125. (0.00448) RY*( 1) C   9           s( 19.27%)p 3.55( 68.36%)d 0.64( 12.37%)
                                           -0.0000  0.0260  0.4383  0.0090  0.7394
                                           -0.0012  0.3607  0.0143 -0.0806  0.2912
                                           -0.0362 -0.0864  0.1731 -0.0117
   126. (0.00404) RY*( 2) C   9           s(  0.00%)p 1.00( 91.14%)d 0.10(  8.86%)
                                            0.0000  0.0035  0.0042 -0.0201 -0.3013
                                           -0.0071  0.3401 -0.0103 -0.8392  0.0607
                                           -0.1080 -0.1489 -0.0051  0.2260
   127. (0.00119) RY*( 3) C   9           s( 19.61%)p 3.55( 69.69%)d 0.55( 10.70%)
                                           -0.0000  0.0012  0.4428 -0.0046  0.1425
                                            0.0051 -0.7699 -0.0060 -0.2894 -0.1869
                                           -0.0477 -0.0570  0.0336  0.2557
   128. (0.00033) RY*( 4) C   9           s( 40.74%)p 0.99( 40.33%)d 0.46( 18.93%)
                                            0.0000 -0.0215  0.6379  0.0075 -0.5249
                                           -0.0105  0.1248 -0.0040  0.3347  0.3457
                                            0.0689 -0.1392 -0.0978  0.1900
   129. (0.00021) RY*( 5) C   9           s(  0.19%)p 6.40(  1.20%)d99.99( 98.61%)
                                           -0.0000  0.0009  0.0433  0.0017 -0.0219
                                           -0.0048  0.0916 -0.0010  0.0555 -0.4279
                                            0.3749 -0.7647  0.2237 -0.1666
   130. (0.00006) RY*( 6) C   9           s(  7.06%)p 0.61(  4.34%)d12.54( 88.60%)
   131. (0.00003) RY*( 7) C   9           s(  5.91%)p 2.13( 12.61%)d13.79( 81.48%)
   132. (0.00002) RY*( 8) C   9           s(  2.70%)p 0.57(  1.53%)d35.48( 95.77%)
   133. (0.00001) RY*( 9) C   9           s(  4.65%)p 2.33( 10.85%)d18.16( 84.50%)
   134. (0.00478) RY*( 1) C  10           s( 17.12%)p 4.18( 71.59%)d 0.66( 11.29%)
                                           -0.0000  0.0264  0.4129  0.0129  0.3384
                                            0.0053 -0.6386  0.0111  0.4395 -0.1020
                                            0.1945 -0.1418 -0.2041 -0.0540
   135. (0.00338) RY*( 2) C  10           s(  0.30%)p99.99( 88.64%)d36.82( 11.06%)
                                            0.0000  0.0050  0.0546 -0.0144 -0.5428
                                            0.0062 -0.5672 -0.0187 -0.5191  0.1138
                                            0.0644  0.1768 -0.2216 -0.1147
   136. (0.00073) RY*( 3) C  10           s( 27.31%)p 2.22( 60.52%)d 0.45( 12.17%)
                                            0.0000  0.0007  0.5226 -0.0086  0.5283
                                           -0.0043  0.1323  0.0019 -0.5554  0.0392
                                           -0.0093  0.3001  0.1192 -0.1259
   137. (0.00031) RY*( 4) C  10           s( 36.86%)p 1.10( 40.58%)d 0.61( 22.56%)
                                            0.0000 -0.0215  0.6067  0.0105 -0.4099
                                           -0.0004  0.4546 -0.0084  0.1760  0.2230
                                            0.2482 -0.0848 -0.3248  0.0401
   138. (0.00020) RY*( 5) C  10           s(  0.02%)p99.99(  2.50%)d99.99( 97.48%)
                                           -0.0000  0.0030  0.0137  0.0061 -0.0995
                                            0.0014 -0.0338 -0.0043  0.1177  0.3657
                                            0.2123 -0.1615  0.5377 -0.6934
   139. (0.00008) RY*( 6) C  10           s( 13.21%)p 0.46(  6.09%)d 6.11( 80.70%)
   140. (0.00003) RY*( 7) C  10           s(  0.65%)p31.80( 20.54%)d99.99( 78.82%)
   141. (0.00002) RY*( 8) C  10           s(  3.68%)p 1.65(  6.07%)d24.53( 90.25%)
   142. (0.00002) RY*( 9) C  10           s(  0.99%)p 3.56(  3.54%)d95.96( 95.47%)
   143. (0.00383) RY*( 1) O  11           s( 39.50%)p 1.40( 55.42%)d 0.13(  5.08%)
                                            0.0000 -0.0056  0.6285 -0.0047 -0.4856
                                           -0.0017 -0.4927 -0.0084 -0.2747 -0.1892
                                           -0.0188 -0.0853  0.0016 -0.0860
   144. (0.00232) RY*( 2) O  11           s(  2.55%)p36.19( 92.32%)d 2.01(  5.13%)
                                            0.0000 -0.0034  0.1597 -0.0024  0.5350
                                           -0.0015  0.1641 -0.0022 -0.7811 -0.0315
                                           -0.0094 -0.0054  0.0338 -0.2214
   145. (0.00080) RY*( 3) O  11           s(  0.00%)p 1.00( 86.77%)d 0.15( 13.23%)
                                           -0.0000  0.0009  0.0025  0.0012 -0.5761
                                           -0.0014  0.6948  0.0015 -0.2303  0.0776
                                            0.1815 -0.1435  0.2672 -0.0374
   146. (0.00033) RY*( 4) O  11           s( 55.91%)p 0.64( 35.78%)d 0.15(  8.31%)
                                           -0.0000  0.0022  0.7477 -0.0009  0.2883
                                           -0.0017  0.3342 -0.0012  0.4038  0.2812
                                           -0.0405 -0.0042  0.0408  0.0271
   147. (0.00015) RY*( 5) O  11           s(  0.00%)p 1.00(  0.59%)d99.99( 99.41%)
                                            0.0000 -0.0004  0.0011 -0.0059  0.0756
                                            0.0077 -0.0036  0.0023 -0.0104  0.0526
                                            0.4336 -0.7214 -0.5157  0.1304
   148. (0.00007) RY*( 6) O  11           s(  0.07%)p99.99( 12.09%)d99.99( 87.85%)
   149. (0.00003) RY*( 7) O  11           s(  1.23%)p 7.62(  9.35%)d72.90( 89.43%)
   150. (0.00001) RY*( 8) O  11           s(  0.18%)p10.18(  1.84%)d99.99( 97.98%)
   151. (0.00002) RY*( 9) O  11           s(  0.58%)p10.47(  6.06%)d99.99( 93.36%)
   152. (0.00389) RY*( 1) C  12           s( 45.57%)p 0.74( 33.65%)d 0.46( 20.78%)
                                            0.0000 -0.0043  0.6751  0.0142 -0.3212
                                            0.0268  0.4651  0.0335 -0.1224 -0.3178
                                           -0.1932 -0.0200 -0.1194 -0.2341
   153. (0.00219) RY*( 2) C  12           s(  3.63%)p23.95( 86.98%)d 2.58(  9.38%)
                                            0.0000 -0.0103  0.1903  0.0068 -0.5686
                                           -0.0081 -0.7374  0.0226  0.0464  0.0955
                                            0.0441 -0.0310 -0.1198 -0.2597
   154. (0.00183) RY*( 3) C  12           s(  0.48%)p99.99( 81.22%)d38.15( 18.30%)
                                           -0.0000 -0.0119  0.0682  0.0260  0.0853
                                            0.0002 -0.2214  0.0013 -0.8690 -0.1154
                                           -0.0382 -0.0802 -0.1560  0.3707
   155. (0.00146) RY*( 4) C  12           s(  0.07%)p99.99( 12.11%)d99.99( 87.83%)
                                           -0.0000  0.0039  0.0258 -0.0002 -0.0005
                                            0.0092  0.0036 -0.0082  0.3477 -0.1943
                                            0.1823 -0.4606 -0.6646  0.3916
   156. (0.00100) RY*( 5) C  12           s(  4.61%)p10.53( 48.57%)d10.15( 46.81%)
                                            0.0000 -0.0043  0.2148  0.0151  0.5766
                                           -0.0012 -0.3763  0.0085  0.1067 -0.5440
                                           -0.0356 -0.2236  0.1970 -0.2865
   157. (0.00038) RY*( 6) C  12           s(  6.81%)p 2.43( 16.58%)d11.24( 76.61%)
                                            0.0000  0.0078  0.2609 -0.0384  0.3005
                                            0.0274 -0.1915 -0.0232  0.1899  0.2146
                                           -0.5898  0.4747 -0.3362  0.1839
   158. (0.00014) RY*( 7) C  12           s(  0.43%)p36.42( 15.77%)d99.99( 83.80%)
                                           -0.0000 -0.0021  0.0658  0.0191 -0.3026
                                            0.0033 -0.1044 -0.0016  0.2341 -0.3885
                                           -0.1223  0.1402  0.4873  0.6442
   159. (0.00009) RY*( 8) C  12           s( 37.42%)p 0.15(  5.63%)d 1.52( 56.95%)
   160. (0.00001) RY*( 9) C  12           s(  0.83%)p 0.10(  0.08%)d99.99( 99.09%)
   161. (0.00276) RY*( 1) C  13           s(  3.83%)p24.15( 92.43%)d 0.98(  3.74%)
                                            0.0000  0.0030  0.1956 -0.0057 -0.7454
                                           -0.0041  0.3039 -0.0094 -0.5256 -0.1373
                                            0.0165 -0.0965  0.0364 -0.0874
   162. (0.00144) RY*( 2) C  13           s(  0.02%)p99.99( 77.26%)d99.99( 22.71%)
                                            0.0000  0.0002  0.0147 -0.0111 -0.5509
                                           -0.0090 -0.4158  0.0112  0.5441 -0.2159
                                           -0.1921  0.1276  0.2313  0.2717
   163. (0.00049) RY*( 3) C  13           s( 14.76%)p 5.76( 84.95%)d 0.02(  0.29%)
                                            0.0000  0.0072  0.3841  0.0083  0.0119
                                           -0.0195  0.7273 -0.0077  0.5656 -0.0366
                                            0.0162 -0.0197  0.0052 -0.0291
   164. (0.00013) RY*( 4) C  13           s( 53.87%)p 0.31( 16.45%)d 0.55( 29.68%)
                                           -0.0000 -0.0050  0.7340 -0.0075  0.1767
                                            0.0067 -0.3582 -0.0035 -0.0696 -0.0546
                                            0.2742 -0.3488  0.3089 -0.0388
   165. (0.00007) RY*( 5) C  13           s(  3.26%)p 5.11( 16.67%)d24.56( 80.07%)
   166. (0.00005) RY*( 6) C  13           s( 22.94%)p 0.29(  6.54%)d 3.07( 70.51%)
   167. (0.00000) RY*( 7) C  13           s(  0.97%)p 0.85(  0.83%)d99.99( 98.21%)
   168. (0.00001) RY*( 8) C  13           s(  0.18%)p16.52(  2.90%)d99.99( 96.92%)
   169. (0.00000) RY*( 9) C  13           s(  0.16%)p13.40(  2.14%)d99.99( 97.70%)
   170. (0.00127) RY*( 1) H  14           s( 96.99%)p 0.03(  3.01%)
                                            0.0049  0.9848  0.0497  0.1588  0.0493
   171. (0.00020) RY*( 2) H  14           s(  0.00%)p 1.00(100.00%)
                                            0.0001  0.0016  0.6500 -0.4115  0.6388
   172. (0.00014) RY*( 3) H  14           s(  0.06%)p99.99( 99.94%)
                                            0.0052  0.0247 -0.7354 -0.1298  0.6646
   173. (0.00002) RY*( 4) H  14           s(  3.03%)p32.01( 96.97%)
   174. (0.00257) RY*( 1) H  15           s( 99.20%)p 0.01(  0.80%)
                                            0.0045  0.9960  0.0205  0.0662 -0.0567
   175. (0.00019) RY*( 2) H  15           s(  0.05%)p99.99( 99.95%)
                                            0.0021  0.0231  0.5236 -0.7876 -0.3239
   176. (0.00014) RY*( 3) H  15           s(  0.12%)p99.99( 99.88%)
                                            0.0068  0.0338 -0.8504 -0.4609 -0.2515
   177. (0.00005) RY*( 4) H  15           s(  0.71%)p99.99( 99.29%)
   178. (0.00266) RY*( 1) H  16           s( 99.22%)p 0.01(  0.78%)
                                            0.0047  0.9961  0.0856  0.0210  0.0040
   179. (0.00019) RY*( 2) H  16           s(  0.04%)p99.99( 99.96%)
                                            0.0019  0.0200 -0.0895 -0.4125 -0.9063
   180. (0.00014) RY*( 3) H  16           s(  0.10%)p99.99( 99.90%)
                                            0.0068  0.0310 -0.1619 -0.8913  0.4224
   181. (0.00005) RY*( 4) H  16           s(  0.72%)p99.99( 99.28%)
   182. (0.00377) RY*( 1) H  17           s( 99.79%)p 0.00(  0.21%)
                                            0.0084  0.9989 -0.0135  0.0221  0.0378
   183. (0.00022) RY*( 2) H  17           s(  0.04%)p99.99( 99.96%)
                                            0.0017  0.0197  0.2884  0.5850 -0.7578
   184. (0.00015) RY*( 3) H  17           s(  0.06%)p99.99( 99.94%)
                                            0.0128  0.0220 -0.6931 -0.4185 -0.5863
   185. (0.00004) RY*( 4) H  17           s(  0.19%)p99.99( 99.81%)
   186. (0.00374) RY*( 1) H  18           s( 99.72%)p 0.00(  0.28%)
                                            0.0088  0.9986 -0.0304  0.0203  0.0382
   187. (0.00020) RY*( 2) H  18           s(  0.11%)p99.99( 99.89%)
                                            0.0036  0.0330  0.9976 -0.0380 -0.0479
   188. (0.00013) RY*( 3) H  18           s(  0.02%)p99.99( 99.98%)
                                            0.0134  0.0083 -0.0238 -0.9617  0.2727
   189. (0.00003) RY*( 4) H  18           s(  0.23%)p99.99( 99.77%)
   190. (0.00457) RY*( 1) H  19           s( 99.98%)p 0.00(  0.02%)
                                            0.0117  0.9998  0.0012  0.0139  0.0023
   191. (0.00017) RY*( 2) H  19           s(  0.00%)p 1.00(100.00%)
                                            0.0055 -0.0012  0.9567 -0.0454  0.2875
   192. (0.00012) RY*( 3) H  19           s(  0.02%)p99.99( 99.98%)
                                            0.0023  0.0139 -0.0515 -0.9985  0.0135
   193. (0.00004) RY*( 4) H  19           s(  0.08%)p99.99( 99.92%)
   194. (0.00490) RY*( 1) H  20           s( 99.76%)p 0.00(  0.24%)
                                            0.0071  0.9988 -0.0146  0.0078 -0.0456
   195. (0.00016) RY*( 2) H  20           s(  0.02%)p99.99( 99.98%)
                                            0.0034  0.0129  0.9992 -0.0058 -0.0376
   196. (0.00016) RY*( 3) H  20           s(  0.03%)p99.99( 99.97%)
                                            0.0082  0.0147 -0.0002 -0.9878  0.1551
   197. (0.00004) RY*( 4) H  20           s(  0.27%)p99.99( 99.73%)
   198. (0.00166) RY*( 1) H  21           s( 98.77%)p 0.01(  1.23%)
                                            0.0037  0.9938 -0.0222  0.0907 -0.0596
   199. (0.00020) RY*( 2) H  21           s(  0.09%)p99.99( 99.91%)
                                            0.0025  0.0299  0.1203  0.3185  0.9398
   200. (0.00014) RY*( 3) H  21           s(  0.00%)p 1.00(100.00%)
                                           -0.0019  0.0061 -0.9660 -0.1809  0.1848
   201. (0.00004) RY*( 4) H  21           s(  1.21%)p81.31( 98.79%)
   202. (0.00388) RY*( 1) H  22           s( 99.71%)p 0.00(  0.29%)
                                            0.0091  0.9985 -0.0462  0.0085  0.0255
   203. (0.00022) RY*( 2) H  22           s(  0.16%)p99.99( 99.84%)
                                            0.0059  0.0399  0.9764 -0.0212  0.2112
   204. (0.00009) RY*( 3) H  22           s(  0.09%)p99.99( 99.91%)
   205. (0.00003) RY*( 4) H  22           s(  0.12%)p99.99( 99.88%)
   206. (0.00187) RY*( 1) H  23           s( 81.14%)p 0.23( 18.86%)
                                            0.0132  0.9007  0.1294 -0.3703  0.1861
   207. (0.00162) RY*( 2) H  23           s(  1.08%)p91.84( 98.92%)
                                            0.0047  0.1037 -0.3607 -0.3124 -0.8727
   208. (0.00092) RY*( 3) H  23           s( 14.08%)p 6.10( 85.92%)
                                            0.0096  0.3751 -0.5797  0.7228  0.0255
   209. (0.00002) RY*( 4) H  23           s(  4.08%)p23.51( 95.92%)
   210. (0.00331) RY*( 1) H  24           s( 99.76%)p 0.00(  0.24%)
                                            0.0062  0.9988 -0.0179  0.0219 -0.0401
   211. (0.00019) RY*( 2) H  24           s(  0.09%)p99.99( 99.91%)
                                            0.0012  0.0293 -0.3156 -0.8595  0.4010
   212. (0.00008) RY*( 3) H  24           s(  0.20%)p99.99( 99.80%)
   213. (0.00004) RY*( 4) H  24           s(  0.04%)p99.99( 99.96%)
   214. (0.00187) RY*( 1) H  25           s( 99.25%)p 0.01(  0.75%)
                                            0.0051  0.9962  0.0423 -0.0053  0.0756
   215. (0.00021) RY*( 2) H  25           s(  0.02%)p99.99( 99.98%)
                                            0.0017  0.0144 -0.4765  0.8681  0.1386
   216. (0.00011) RY*( 3) H  25           s(  0.53%)p99.99( 99.47%)
                                           -0.0136  0.0714 -0.7720 -0.3399 -0.5321
   217. (0.00003) RY*( 4) H  25           s(  0.29%)p99.99( 99.71%)
   218. (0.00147) RY*( 1) H  26           s( 99.24%)p 0.01(  0.76%)
                                            0.0046  0.9962 -0.0497 -0.0516 -0.0495
   219. (0.00019) RY*( 2) H  26           s(  0.06%)p99.99( 99.94%)
                                            0.0004  0.0245 -0.5246  0.8382  0.1470
   220. (0.00011) RY*( 3) H  26           s(  0.36%)p99.99( 99.64%)
                                           -0.0144  0.0586  0.2339 -0.0255  0.9700
   221. (0.00003) RY*( 4) H  26           s(  0.42%)p99.99( 99.58%)
   222. (0.00151) RY*( 1) H  27           s( 99.32%)p 0.01(  0.68%)
                                            0.0045  0.9966 -0.0310  0.0107 -0.0755
   223. (0.00019) RY*( 2) H  27           s(  0.01%)p99.99( 99.99%)
                                            0.0003  0.0121 -0.8612 -0.0500  0.5057
   224. (0.00011) RY*( 3) H  27           s(  0.41%)p99.99( 99.59%)
                                           -0.0145  0.0620  0.3990  0.5482  0.7323
   225. (0.00004) RY*( 4) H  27           s(  0.34%)p99.99( 99.66%)
   226. (0.00179) RY*( 1) H  28           s( 99.19%)p 0.01(  0.81%)
                                            0.0052  0.9959  0.0508  0.0386  0.0634
   227. (0.00020) RY*( 2) H  28           s(  0.01%)p 1.00( 99.99%)
                                            0.0006  0.0070 -0.8251 -0.0215  0.5645
   228. (0.00011) RY*( 3) H  28           s(  0.52%)p99.99( 99.48%)
                                           -0.0134  0.0706 -0.5527  0.2209 -0.8004
   229. (0.00003) RY*( 4) H  28           s(  0.37%)p99.99( 99.63%)
   230. (0.00493) RY*( 1) H  29           s( 99.70%)p 0.00(  0.30%)
                                            0.0089  0.9985 -0.0108  0.0478  0.0246
   231. (0.00020) RY*( 2) H  29           s(  0.27%)p99.99( 99.73%)
                                           -0.0038  0.0522  0.4804 -0.7500 -0.4517
   232. (0.00017) RY*( 3) H  29           s(  0.02%)p99.99( 99.98%)
                                            0.0120 -0.0035 -0.0072  0.5123 -0.8587
   233. (0.00004) RY*( 4) H  29           s(  0.10%)p99.99( 99.90%)
   234. (0.00361) RY*( 1) H  30           s( 99.61%)p 0.00(  0.39%)
                                            0.0081  0.9980  0.0395  0.0252  0.0412
   235. (0.00020) RY*( 2) H  30           s(  0.18%)p99.99( 99.82%)
                                            0.0049  0.0423 -0.4204 -0.9036 -0.0700
   236. (0.00012) RY*( 3) H  30           s(  0.03%)p99.99( 99.97%)
                                            0.0139  0.0106 -0.8628  0.3758  0.3377
   237. (0.00003) RY*( 4) H  30           s(  0.26%)p99.99( 99.74%)
   238. (0.00257) RY*( 1) H  31           s( 99.12%)p 0.01(  0.88%)
                                            0.0045  0.9956  0.0532 -0.0447 -0.0631
   239. (0.00019) RY*( 2) H  31           s(  0.06%)p99.99( 99.94%)
                                            0.0021  0.0250 -0.9418 -0.1270 -0.3103
   240. (0.00014) RY*( 3) H  31           s(  0.14%)p99.99( 99.86%)
                                            0.0072  0.0369 -0.0739  0.9812 -0.1743
   241. (0.00005) RY*( 4) H  31           s(  0.76%)p99.99( 99.24%)
   242. (0.00267) RY*( 1) H  32           s( 99.18%)p 0.01(  0.82%)
                                            0.0045  0.9959 -0.0039 -0.0907 -0.0017
   243. (0.00018) RY*( 2) H  32           s(  0.07%)p99.99( 99.93%)
                                            0.0023  0.0256 -0.3759  0.3136 -0.8716
   244. (0.00013) RY*( 3) H  32           s(  0.15%)p99.99( 99.85%)
                                            0.0082  0.0381 -0.7536  0.4419  0.4851
   245. (0.00005) RY*( 4) H  32           s(  0.69%)p99.99( 99.31%)
   246. (0.00122) RY*( 1) H  33           s( 96.72%)p 0.03(  3.28%)
                                            0.0050  0.9835  0.1338 -0.1151  0.0404
   247. (0.00021) RY*( 2) H  33           s(  0.00%)p 1.00(100.00%)
                                            0.0001  0.0021 -0.6177 -0.4823  0.6212
   248. (0.00014) RY*( 3) H  33           s(  0.06%)p99.99( 99.94%)
                                            0.0049  0.0248  0.1860  0.6776  0.7110
   249. (0.00002) RY*( 4) H  33           s(  3.29%)p29.37( 96.71%)
   250. (0.00977) BD*( 1) C   1 - C   2  
                ( 50.19%)   0.7084* C   1 s( 29.47%)p 2.39( 70.48%)d 0.00(  0.04%)
                                            0.0004  0.5427  0.0139 -0.5968 -0.0082
                                           -0.5229 -0.0056  0.2742  0.0048  0.0164
                                           -0.0084 -0.0074  0.0020 -0.0073
                ( 49.81%)  -0.7058* C   2 s( 30.22%)p 2.31( 69.74%)d 0.00(  0.05%)
                                            0.0000  0.5490  0.0280  0.5956 -0.0032
                                            0.5179 -0.0073 -0.2726 -0.0009  0.0158
                                           -0.0094 -0.0088  0.0037 -0.0065
   251. (0.00465) BD*( 1) C   1 - H  14  
                ( 39.36%)   0.6273* C   1 s( 23.39%)p 3.27( 76.57%)d 0.00(  0.04%)
                                           -0.0000 -0.4836  0.0031 -0.0099 -0.0101
                                           -0.7370 -0.0029 -0.4714  0.0085  0.0015
                                            0.0008 -0.0167  0.0118 -0.0001
                ( 60.64%)  -0.7787* H  14 s( 99.92%)p 0.00(  0.08%)
                                           -0.9996  0.0002  0.0016  0.0245  0.0143
   252. (0.00884) BD*( 1) C   1 - H  15  
                ( 39.00%)   0.6245* C   1 s( 23.57%)p 3.24( 76.39%)d 0.00(  0.04%)
                                            0.0000  0.4855 -0.0043 -0.1337  0.0122
                                            0.2177  0.0050 -0.8357  0.0042 -0.0015
                                            0.0066 -0.0075 -0.0008  0.0173
                ( 61.00%)  -0.7810* H  15 s( 99.92%)p 0.00(  0.08%)
                                            0.9996 -0.0026  0.0033 -0.0064  0.0273
   253. (0.00913) BD*( 1) C   1 - H  16  
                ( 39.06%)   0.6250* C   1 s( 23.58%)p 3.24( 76.38%)d 0.00(  0.04%)
                                           -0.0000 -0.4856  0.0043 -0.7905 -0.0011
                                            0.3675 -0.0122 -0.0598  0.0065  0.0139
                                           -0.0031  0.0011 -0.0099  0.0100
                ( 60.94%)  -0.7807* H  16 s( 99.92%)p 0.00(  0.08%)
                                           -0.9996  0.0028  0.0255 -0.0118  0.0008
   254. (0.02406) BD*( 1) C   2 - O   3  
                ( 68.19%)   0.8258* C   2 s( 21.26%)p 3.69( 78.45%)d 0.01(  0.29%)
                                            0.0001  0.4605  0.0220 -0.0021  0.0197
                                           -0.7408 -0.0168 -0.4838 -0.0313  0.0003
                                           -0.0002  0.0431 -0.0327 -0.0026
                ( 31.81%)  -0.5640* O   3 s( 30.10%)p 2.32( 69.83%)d 0.00(  0.07%)
                                            0.0001  0.5485  0.0100 -0.0210  0.0061
                                            0.6954  0.0116  0.4627 -0.0007 -0.0064
                                           -0.0075  0.0213 -0.0095  0.0051
   255. (0.03280) BD*( 1) C   2 - H  17  
                ( 40.59%)   0.6371* C   2 s( 24.33%)p 3.11( 75.62%)d 0.00(  0.05%)
                                           -0.0000  0.4929 -0.0183 -0.7917  0.0085
                                            0.3526  0.0062 -0.0696  0.0087 -0.0149
                                            0.0020 -0.0032  0.0130 -0.0110
                ( 59.41%)  -0.7708* H  17 s( 99.92%)p 0.00(  0.08%)
                                            0.9996 -0.0078  0.0253 -0.0135  0.0012
   256. (0.03200) BD*( 1) C   2 - H  18  
                ( 40.44%)   0.6359* C   2 s( 24.35%)p 3.10( 75.60%)d 0.00(  0.05%)
                                            0.0001 -0.4931  0.0185 -0.1298  0.0018
                                            0.2354 -0.0135 -0.8268  0.0025  0.0009
                                           -0.0055  0.0107 -0.0011 -0.0194
                ( 59.56%)  -0.7717* H  18 s( 99.92%)p 0.00(  0.08%)
                                           -0.9995  0.0080  0.0044 -0.0060  0.0281
   257. (0.06530) BD*( 1) O   3 - C   4  
                ( 30.95%)   0.5563* O   3 s( 30.68%)p 2.26( 69.26%)d 0.00(  0.06%)
                                            0.0001  0.5539  0.0034 -0.5393  0.0034
                                           -0.5960 -0.0095  0.2153 -0.0066  0.0170
                                           -0.0147 -0.0100  0.0043 -0.0051
                ( 69.05%)  -0.8310* C   4 s( 21.29%)p 3.68( 78.41%)d 0.01(  0.30%)
                                            0.0000  0.4609  0.0223  0.5755  0.0287
                                            0.6271  0.0066 -0.2414 -0.0235  0.0449
                                           -0.0144 -0.0180 -0.0050 -0.0211
   258. (0.03414) BD*( 1) C   4 - C   5  
                ( 50.90%)   0.7134* C   4 s( 31.00%)p 2.22( 68.94%)d 0.00(  0.05%)
                                           -0.0001  0.5566  0.0133 -0.7380  0.0245
                                            0.1299 -0.0136 -0.3565 -0.0058 -0.0048
                                            0.0156 -0.0017  0.0160 -0.0034
                ( 49.10%)  -0.7007* C   5 s( 27.65%)p 2.61( 72.30%)d 0.00(  0.05%)
                                            0.0004  0.5257  0.0147  0.7581  0.0107
                                           -0.1168  0.0113  0.3665 -0.0109 -0.0047
                                            0.0147 -0.0022  0.0143 -0.0043
   259. (0.04260) BD*( 1) C   4 - O  11  
                ( 68.42%)   0.8272* C   4 s( 21.99%)p 3.53( 77.70%)d 0.01(  0.31%)
                                           -0.0001  0.4677  0.0349  0.3472 -0.0002
                                           -0.7646 -0.0238 -0.2660 -0.0233 -0.0336
                                           -0.0110  0.0249 -0.0288 -0.0190
                ( 31.58%)  -0.5619* O  11 s( 32.46%)p 2.08( 67.47%)d 0.00(  0.07%)
                                            0.0000  0.5697  0.0058 -0.3070 -0.0059
                                            0.7174  0.0057  0.2562 -0.0045 -0.0072
                                           -0.0027  0.0188 -0.0163 -0.0041
   260. (0.05217) BD*( 1) C   4 - H  19  
                ( 40.86%)   0.6392* C   4 s( 25.82%)p 2.87( 74.12%)d 0.00(  0.06%)
                                            0.0002 -0.5068  0.0380  0.0352  0.0064
                                            0.0068  0.0076 -0.8600  0.0119  0.0014
                                            0.0017 -0.0009 -0.0010 -0.0234
                ( 59.14%)  -0.7691* H  19 s( 99.91%)p 0.00(  0.09%)
                                           -0.9995  0.0116 -0.0030 -0.0016  0.0290
   261. (0.02736) BD*( 1) C   5 - C   6  
                ( 49.95%)   0.7067* C   5 s( 28.36%)p 2.52( 71.60%)d 0.00(  0.04%)
                                           -0.0004 -0.5325 -0.0058  0.6372  0.0012
                                            0.3272  0.0022 -0.4504 -0.0029 -0.0102
                                            0.0148  0.0084 -0.0064  0.0004
                ( 50.05%)  -0.7075* C   6 s( 28.75%)p 2.48( 71.21%)d 0.00(  0.05%)
                                           -0.0001 -0.5361 -0.0033 -0.6551  0.0104
                                           -0.2910  0.0044  0.4450 -0.0063 -0.0099
                                            0.0156  0.0066 -0.0101  0.0005
   262. (0.01721) BD*( 1) C   5 - H  20  
                ( 37.90%)   0.6157* C   5 s( 22.21%)p 3.50( 77.75%)d 0.00(  0.04%)
                                           -0.0002  0.4713 -0.0057  0.0077  0.0025
                                           -0.3578  0.0146 -0.8057  0.0005 -0.0012
                                           -0.0010  0.0125 -0.0037  0.0143
                ( 62.10%)  -0.7880* H  20 s( 99.92%)p 0.00(  0.08%)
                                            0.9996 -0.0061 -0.0023  0.0123  0.0262
   263. (0.01064) BD*( 1) C   5 - H  21  
                ( 38.81%)   0.6229* C   5 s( 21.78%)p 3.59( 78.18%)d 0.00(  0.04%)
                                            0.0002 -0.4666  0.0079  0.1352 -0.0030
                                           -0.8662  0.0049  0.1132  0.0211  0.0050
                                           -0.0003  0.0016  0.0171  0.0103
                ( 61.19%)  -0.7823* H  21 s( 99.92%)p 0.00(  0.08%)
                                           -0.9996  0.0007 -0.0044  0.0277 -0.0062
   264. (0.03270) BD*( 1) C   6 - O   7  
                ( 67.66%)   0.8226* C   6 s( 19.78%)p 4.04( 79.94%)d 0.01(  0.28%)
                                            0.0001 -0.4436 -0.0317 -0.1356 -0.0162
                                            0.8669  0.0358 -0.1665 -0.0169  0.0125
                                           -0.0027  0.0161  0.0424  0.0242
                ( 32.34%)  -0.5687* O   7 s( 33.70%)p 1.97( 66.24%)d 0.00(  0.07%)
                                            0.0001 -0.5805  0.0003  0.1486 -0.0053
                                           -0.7917  0.0007  0.1162 -0.0006  0.0160
                                            0.0014  0.0031  0.0144  0.0144
   265. (0.03776) BD*( 1) C   6 - C   8  
                ( 50.91%)   0.7135* C   6 s( 29.44%)p 2.39( 70.51%)d 0.00(  0.05%)
                                            0.0004  0.5426  0.0041 -0.7425  0.0060
                                            0.0882 -0.0060 -0.3819  0.0044 -0.0035
                                            0.0154 -0.0026  0.0154 -0.0034
                ( 49.09%)  -0.7007* C   8 s( 30.96%)p 2.23( 69.01%)d 0.00(  0.03%)
                                            0.0003  0.5564 -0.0025  0.7327  0.0003
                                           -0.1051 -0.0237  0.3761 -0.0135 -0.0036
                                            0.0143  0.0002  0.0113  0.0005
   266. (0.04137) BD*( 1) C   6 - H  22  
                ( 40.34%)   0.6351* C   6 s( 22.07%)p 3.53( 77.88%)d 0.00(  0.05%)
                                            0.0003 -0.4692  0.0222  0.0185 -0.0066
                                           -0.3887  0.0153 -0.7919  0.0016  0.0003
                                            0.0023 -0.0176  0.0034 -0.0145
                ( 59.66%)  -0.7724* H  22 s( 99.92%)p 0.00(  0.08%)
                                           -0.9995  0.0084  0.0004  0.0137  0.0256
   267. (0.00821) BD*( 1) O   7 - H  23  
                ( 26.97%)   0.5194* O   7 s( 19.63%)p 4.09( 80.28%)d 0.00(  0.08%)
                                            0.0002  0.4427  0.0175 -0.7000 -0.0146
                                           -0.3983 -0.0328  0.3908  0.0145  0.0064
                                           -0.0185 -0.0026  0.0204 -0.0063
                ( 73.03%)  -0.8546* H  23 s( 99.62%)p 0.00(  0.38%)
                                            0.9981 -0.0045  0.0484  0.0288 -0.0255
   268. (0.03278) BD*( 1) C   8 - C   9  
                ( 49.70%)   0.7050* C   8 s( 21.13%)p 3.73( 78.80%)d 0.00(  0.07%)
                                           -0.0001 -0.4597 -0.0044  0.6517  0.0031
                                            0.3491  0.0118 -0.4907  0.0232 -0.0027
                                            0.0211  0.0034 -0.0141  0.0003
                ( 50.30%)  -0.7092* C   9 s( 23.10%)p 3.33( 76.84%)d 0.00(  0.06%)
                                           -0.0004 -0.4806  0.0048 -0.7151  0.0169
                                            0.3350  0.0062  0.3801  0.0027  0.0021
                                            0.0195 -0.0009 -0.0160  0.0025
   269. (0.03306) BD*( 1) C   8 - C  10  
                ( 49.43%)   0.7031* C   8 s( 22.08%)p 3.53( 77.85%)d 0.00(  0.06%)
                                           -0.0001 -0.4699 -0.0036  0.1908  0.0032
                                           -0.8570  0.0009  0.0846  0.0241  0.0167
                                            0.0026 -0.0046  0.0130  0.0126
                ( 50.57%)  -0.7111* C  10 s( 23.23%)p 3.30( 76.71%)d 0.00(  0.07%)
                                           -0.0004 -0.4819  0.0038 -0.6451  0.0082
                                            0.5135 -0.0130  0.2947  0.0119  0.0205
                                            0.0035 -0.0057  0.0076  0.0121
   270. (0.02339) BD*( 1) C   8 - H  24  
                ( 37.87%)   0.6154* C   8 s( 25.72%)p 2.89( 74.25%)d 0.00(  0.03%)
                                           -0.0003  0.5071 -0.0089 -0.0363  0.0029
                                           -0.3629 -0.0007 -0.7807  0.0063  0.0014
                                            0.0045  0.0101 -0.0016  0.0121
                ( 62.13%)  -0.7882* H  24 s( 99.91%)p 0.00(  0.09%)
                                            0.9996 -0.0054  0.0020  0.0127  0.0263
   271. (0.02634) BD*( 1) C   9 - C  10  
                ( 49.79%)   0.7056* C   9 s( 22.02%)p 3.54( 77.91%)d 0.00(  0.06%)
                                           -0.0002 -0.4693 -0.0039  0.0165  0.0160
                                           -0.8604 -0.0009  0.1958 -0.0057 -0.0109
                                            0.0043  0.0146  0.0152  0.0071
                ( 50.21%)  -0.7086* C  10 s( 21.93%)p 3.56( 78.01%)d 0.00(  0.06%)
                                           -0.0002 -0.4682 -0.0042  0.5475  0.0128
                                            0.5145 -0.0118 -0.4640 -0.0006 -0.0138
                                            0.0068  0.0158  0.0115  0.0053
   272. (0.01402) BD*( 1) C   9 - H  25  
                ( 39.05%)   0.6249* C   9 s( 27.20%)p 2.68( 72.77%)d 0.00(  0.03%)
                                            0.0002 -0.5215  0.0054 -0.0558  0.0271
                                            0.0912  0.0101 -0.8458 -0.0004 -0.0001
                                           -0.0067  0.0005 -0.0009 -0.0161
                ( 60.95%)  -0.7807* H  25 s( 99.92%)p 0.00(  0.08%)
                                           -0.9996  0.0030 -0.0005 -0.0029  0.0285
   273. (0.01227) BD*( 1) C   9 - H  26  
                ( 38.59%)   0.6212* C   9 s( 27.55%)p 2.63( 72.43%)d 0.00(  0.03%)
                                           -0.0001  0.5248  0.0012 -0.6958 -0.0032
                                           -0.3720 -0.0066 -0.3180  0.0222  0.0089
                                            0.0118  0.0056  0.0061 -0.0010
                ( 61.41%)  -0.7836* H  26 s( 99.92%)p 0.00(  0.08%)
                                            0.9996 -0.0023  0.0241  0.0130  0.0096
   274. (0.01238) BD*( 1) C  10 - H  27  
                ( 38.57%)   0.6210* C  10 s( 27.48%)p 2.64( 72.49%)d 0.00(  0.03%)
                                            0.0001 -0.5242 -0.0004  0.4242 -0.0079
                                           -0.3360 -0.0200  0.6569 -0.0104  0.0031
                                           -0.0129  0.0053 -0.0028 -0.0087
                ( 61.43%)  -0.7838* H  27 s( 99.92%)p 0.00(  0.08%)
                                           -0.9996  0.0023 -0.0140  0.0128 -0.0220
   275. (0.01391) BD*( 1) C  10 - H  28  
                ( 38.90%)   0.6237* C  10 s( 27.23%)p 2.67( 72.74%)d 0.00(  0.03%)
                                            0.0002 -0.5218  0.0054 -0.3212  0.0141
                                           -0.5983 -0.0196 -0.5153  0.0158 -0.0073
                                           -0.0097 -0.0116  0.0018 -0.0042
                ( 61.10%)  -0.7816* H  28 s( 99.92%)p 0.00(  0.08%)
                                           -0.9996  0.0029  0.0098  0.0215  0.0162
   276. (0.02589) BD*( 1) O  11 - C  12  
                ( 31.40%)   0.5603* O  11 s( 29.28%)p 2.41( 70.66%)d 0.00(  0.07%)
                                           -0.0001 -0.5410 -0.0066 -0.6695 -0.0040
                                            0.2914  0.0116 -0.4162  0.0039  0.0033
                                           -0.0222  0.0019 -0.0121 -0.0033
                ( 68.60%)  -0.8283* C  12 s( 20.70%)p 3.82( 79.00%)d 0.01(  0.30%)
                                           -0.0001 -0.4546 -0.0187  0.7019  0.0216
                                           -0.3218  0.0121  0.4385  0.0291  0.0269
                                           -0.0371  0.0165 -0.0235  0.0072
   277. (0.00869) BD*( 1) C  12 - C  13  
                ( 49.97%)   0.7069* C  12 s( 30.21%)p 2.31( 69.74%)d 0.00(  0.05%)
                                           -0.0000 -0.5488 -0.0297 -0.2312  0.0050
                                            0.7288 -0.0056  0.3357  0.0005  0.0072
                                            0.0047 -0.0142  0.0136  0.0045
                ( 50.03%)  -0.7073* C  13 s( 29.50%)p 2.39( 70.46%)d 0.00(  0.05%)
                                           -0.0004 -0.5429 -0.0133  0.2321  0.0012
                                           -0.7321 -0.0090 -0.3385 -0.0056  0.0091
                                            0.0040 -0.0128  0.0126  0.0055
   278. (0.02818) BD*( 1) C  12 - H  29  
                ( 39.87%)   0.6314* C  12 s( 24.91%)p 3.01( 75.04%)d 0.00(  0.05%)
                                            0.0001 -0.4988  0.0181 -0.6262 -0.0019
                                           -0.5963  0.0091  0.0501 -0.0059 -0.0197
                                            0.0033 -0.0001 -0.0010  0.0105
                ( 60.13%)  -0.7754* H  29 s( 99.91%)p 0.00(  0.09%)
                                           -0.9995  0.0082  0.0213  0.0205 -0.0019
   279. (0.02923) BD*( 1) C  12 - H  30  
                ( 40.50%)   0.6364* C  12 s( 24.33%)p 3.11( 75.62%)d 0.00(  0.05%)
                                            0.0001 -0.4929  0.0171  0.2418 -0.0122
                                            0.0890  0.0038 -0.8304  0.0029 -0.0023
                                            0.0113  0.0035  0.0006 -0.0196
                ( 59.50%)  -0.7714* H  30 s( 99.92%)p 0.00(  0.08%)
                                           -0.9996  0.0073 -0.0068 -0.0041  0.0280
   280. (0.00887) BD*( 1) C  13 - H  31  
                ( 39.05%)   0.6249* C  13 s( 23.56%)p 3.24( 76.40%)d 0.00(  0.04%)
                                           -0.0000 -0.4853  0.0042 -0.2288 -0.0000
                                           -0.1003  0.0131  0.8375 -0.0031 -0.0010
                                            0.0087  0.0055 -0.0011 -0.0171
                ( 60.95%)  -0.7807* H  31 s( 99.92%)p 0.00(  0.08%)
                                           -0.9996  0.0026  0.0065  0.0028 -0.0273
   281. (0.00909) BD*( 1) C  13 - H  32  
                ( 38.97%)   0.6242* C  13 s( 23.62%)p 3.23( 76.34%)d 0.00(  0.04%)
                                            0.0000  0.4859 -0.0042 -0.6507  0.0100
                                           -0.5820 -0.0048  0.0341 -0.0069  0.0167
                                           -0.0015 -0.0019  0.0031 -0.0101
                ( 61.03%)  -0.7812* H  32 s( 99.92%)p 0.00(  0.08%)
                                            0.9996 -0.0028  0.0215  0.0184 -0.0000
   282. (0.00447) BD*( 1) C  13 - H  33  
                ( 39.44%)   0.6280* C  13 s( 23.34%)p 3.28( 76.61%)d 0.00(  0.04%)
                                           -0.0000 -0.4831  0.0028 -0.6854  0.0015
                                            0.3379  0.0095 -0.4267  0.0092  0.0089
                                           -0.0147  0.0063 -0.0091  0.0015
                ( 60.56%)  -0.7782* H  33 s( 99.92%)p 0.00(  0.08%)
                                           -0.9996  0.0001  0.0221 -0.0122  0.0128


 NHO Directionality and "Bond Bending" (deviations from line of nuclear centers)

         [Thresholds for printing:  angular deviation  >  1.0 degree]
                                    hybrid p-character > 25.0%
                                    orbital occupancy  >  0.10e

                                Line of Centers        Hybrid 1              Hybrid 2
                                ---------------  -------------------   ------------------
                NBO               Theta   Phi    Theta   Phi    Dev    Theta   Phi    Dev
 ========================================================================================
     2. BD (   1) C   1 - H  14    57.0   89.8    58.0   88.4   1.4      --     --    --
     3. BD (   1) C   1 - H  15   163.3  123.0   163.0  118.6   1.3      --     --    --
     4. BD (   1) C   1 - H  16    86.1  334.6    86.5  335.8   1.3      --     --    --
     5. BD (   1) C   2 - O   3   124.2  271.6     --     --    --      56.8   91.2   1.1
     6. BD (   1) C   2 - H  17    93.0  153.7    94.0  155.4   2.0      --     --    --
     7. BD (   1) C   2 - H  18    15.8  302.0    17.3  300.0   1.6      --     --    --
     8. BD (   1) O   3 - C   4    74.7  228.0     --     --    --     106.8   46.4   2.2
     9. BD (   1) C   4 - C   5   114.7  171.2   116.6  170.7   2.0      --     --    --
    10. BD (   1) C   4 - O  11   108.2  292.3   108.6  293.8   1.4     72.3  113.4   1.1
    11. BD (   1) C   4 - H  19     4.5  173.3     3.0  199.1   2.3      --     --    --
    12. BD (   1) C   5 - C   6    57.9  206.2     --     --    --     121.9   24.0   1.9
    13. BD (   1) C   5 - H  20   155.3  273.5   156.9  271.7   1.7      --     --    --
    14. BD (   1) C   5 - H  21    96.8   99.1    98.8   98.7   2.0      --     --    --
    15. BD (   1) C   6 - O   7    80.4  280.2    78.7  279.5   1.9     98.2  100.3   1.4
    16. BD (   1) C   6 - C   8   117.3  171.4   117.0  173.6   2.0     64.0  350.0   1.8
    17. BD (   1) C   6 - H  22    29.7   94.2    25.3   91.8   4.5      --     --    --
    18. BD (   1) O   7 - H  23    64.5  204.8    64.1  211.1   5.7      --     --    --
    19. BD (   1) C   8 - C   9    57.4  180.6    58.0  208.9  23.8    116.2  334.0  24.0
    20. BD (   1) C   8 - C  10    82.5  121.4    97.1  102.8  23.6    110.7  321.8  23.8
    22. BD (   1) C   9 - C  10   114.1   68.9   102.4   92.2  24.9     58.3  221.9  25.0
    23. BD (   1) C   9 - H  25     7.2  309.3     7.1  285.8   2.9      --     --    --
    24. BD (   1) C   9 - H  26   113.0  208.2   110.4  208.4   2.6      --     --    --
    25. BD (   1) C  10 - H  27   141.3  142.7   139.7  139.5   2.6      --     --    --
    26. BD (   1) C  10 - H  28    52.2   60.8    54.1   63.6   2.9      --     --    --
    27. BD (   1) O  11 - C  12    59.4  336.9    60.8  335.8   1.7      --     --    --
    29. BD (   1) C  12 - H  29    92.3   41.9    92.9   43.1   1.3      --     --    --
    30. BD (   1) C  12 - H  30    15.8  205.1    16.7  202.0   1.2      --     --    --
    31. BD (   1) C  13 - H  31   163.5   25.4   163.6   20.9   1.3      --     --    --
    32. BD (   1) C  13 - H  32    87.8  221.2    88.2  222.5   1.3      --     --    --
    33. BD (   1) C  13 - H  33    60.4  334.3    61.4  333.1   1.5      --     --    --
    47. LP (   1) O   3             --     --    151.1  357.1   --       --     --    --
    48. LP (   2) O   3             --     --     58.8  331.9   --       --     --    --
    49. LP (   1) O   7             --     --    105.3  323.0   --       --     --    --
    50. LP (   2) O   7             --     --     26.8   24.8   --       --     --    --
    51. LP (   1) O  11             --     --    140.9  233.6   --       --     --    --
    52. LP (   2) O  11             --     --     51.4  218.8   --       --     --    --


 Second Order Perturbation Theory Analysis of Fock Matrix in NBO Basis

     Threshold for printing:   0.50 kcal/mol
                                                                              E(2)  E(j)-E(i) F(i,j)
         Donor NBO (i)                     Acceptor NBO (j)                 kcal/mol   a.u.    a.u. 
 ===================================================================================================

 within unit  1
   1. BD (   1) C   1 - C   2        / 72. RY*(   2) O   3                    1.07    1.89    0.040
   1. BD (   1) C   1 - C   2        /251. BD*(   1) C   1 - H  14            0.50    1.06    0.021
   1. BD (   1) C   1 - C   2        /252. BD*(   1) C   1 - H  15            0.51    1.06    0.021
   1. BD (   1) C   1 - C   2        /255. BD*(   1) C   2 - H  17            0.55    1.04    0.021
   1. BD (   1) C   1 - C   2        /256. BD*(   1) C   2 - H  18            0.52    1.04    0.021
   1. BD (   1) C   1 - C   2        /257. BD*(   1) O   3 - C   4            2.70    0.93    0.045
   2. BD (   1) C   1 - H  14        /254. BD*(   1) C   2 - O   3            4.41    0.81    0.054
   3. BD (   1) C   1 - H  15        / 63. RY*(   2) C   2                    0.54    1.43    0.025
   3. BD (   1) C   1 - H  15        /254. BD*(   1) C   2 - O   3            0.59    0.81    0.020
   3. BD (   1) C   1 - H  15        /256. BD*(   1) C   2 - H  18            3.25    0.91    0.049
   4. BD (   1) C   1 - H  16        /254. BD*(   1) C   2 - O   3            0.60    0.81    0.020
   4. BD (   1) C   1 - H  16        /255. BD*(   1) C   2 - H  17            3.18    0.92    0.048
   5. BD (   1) C   2 - O   3        / 53. RY*(   1) C   1                    0.51    1.49    0.025
   5. BD (   1) C   2 - O   3        / 80. RY*(   1) C   4                    1.23    1.67    0.041
   5. BD (   1) C   2 - O   3        / 82. RY*(   3) C   4                    0.66    2.01    0.032
   5. BD (   1) C   2 - O   3        /251. BD*(   1) C   1 - H  14            1.45    1.25    0.038
   5. BD (   1) C   2 - O   3        /259. BD*(   1) C   4 - O  11            1.65    1.17    0.040
   6. BD (   1) C   2 - H  17        / 54. RY*(   2) C   1                    0.55    1.39    0.025
   6. BD (   1) C   2 - H  17        / 71. RY*(   1) O   3                    0.53    1.72    0.027
   6. BD (   1) C   2 - H  17        /253. BD*(   1) C   1 - H  16            3.22    0.95    0.049
   7. BD (   1) C   2 - H  18        / 54. RY*(   2) C   1                    0.58    1.39    0.025
   7. BD (   1) C   2 - H  18        /252. BD*(   1) C   1 - H  15            3.16    0.95    0.049
   8. BD (   1) O   3 - C   4        / 64. RY*(   3) C   2                    0.95    1.68    0.036
   8. BD (   1) O   3 - C   4        /250. BD*(   1) C   1 - C   2            1.59    1.22    0.039
   8. BD (   1) O   3 - C   4        /261. BD*(   1) C   5 - C   6            1.27    1.22    0.035
   9. BD (   1) C   4 - C   5        / 71. RY*(   1) O   3                    1.01    1.83    0.039
   9. BD (   1) C   4 - C   5        / 99. RY*(   2) C   6                    1.03    1.51    0.035
   9. BD (   1) C   4 - C   5        /143. RY*(   1) O  11                    1.08    1.86    0.040
   9. BD (   1) C   4 - C   5        /254. BD*(   1) C   2 - O   3            0.72    0.93    0.023
   9. BD (   1) C   4 - C   5        /260. BD*(   1) C   4 - H  19            0.55    1.03    0.021
   9. BD (   1) C   4 - C   5        /261. BD*(   1) C   5 - C   6            1.35    1.01    0.033
   9. BD (   1) C   4 - C   5        /262. BD*(   1) C   5 - H  20            0.70    1.06    0.024
   9. BD (   1) C   4 - C   5        /263. BD*(   1) C   5 - H  21            0.71    1.05    0.025
   9. BD (   1) C   4 - C   5        /265. BD*(   1) C   6 - C   8            2.09    1.03    0.042
   9. BD (   1) C   4 - C   5        /276. BD*(   1) O  11 - C  12            3.26    0.93    0.049
  10. BD (   1) C   4 - O  11        / 89. RY*(   1) C   5                    0.84    1.74    0.034
  10. BD (   1) C   4 - O  11        /254. BD*(   1) C   2 - O   3            1.41    1.17    0.036
  10. BD (   1) C   4 - O  11        /263. BD*(   1) C   5 - H  21            1.09    1.29    0.033
  10. BD (   1) C   4 - O  11        /277. BD*(   1) C  12 - C  13            1.38    1.26    0.037
  11. BD (   1) C   4 - H  19        / 90. RY*(   2) C   5                    0.62    1.28    0.025
  11. BD (   1) C   4 - H  19        /250. BD*(   1) C   1 - C   2            0.56    0.91    0.020
  11. BD (   1) C   4 - H  19        /262. BD*(   1) C   5 - H  20            2.26    0.96    0.042
  12. BD (   1) C   5 - C   6        / 80. RY*(   1) C   4                    1.01    1.46    0.034
  12. BD (   1) C   5 - C   6        /107. RY*(   1) O   7                    0.68    1.90    0.032
  12. BD (   1) C   5 - C   6        /117. RY*(   2) C   8                    1.28    1.45    0.039
  12. BD (   1) C   5 - C   6        /257. BD*(   1) O   3 - C   4            2.12    0.91    0.040
  12. BD (   1) C   5 - C   6        /258. BD*(   1) C   4 - C   5            0.98    1.00    0.028
  12. BD (   1) C   5 - C   6        /262. BD*(   1) C   5 - H  20            0.71    1.05    0.024
  12. BD (   1) C   5 - C   6        /263. BD*(   1) C   5 - H  21            0.64    1.05    0.023
  12. BD (   1) C   5 - C   6        /265. BD*(   1) C   6 - C   8            1.72    1.02    0.037
  12. BD (   1) C   5 - C   6        /266. BD*(   1) C   6 - H  22            0.70    1.02    0.024
  12. BD (   1) C   5 - C   6        /267. BD*(   1) O   7 - H  23            1.96    1.03    0.040
  12. BD (   1) C   5 - C   6        /268. BD*(   1) C   8 - C   9            2.77    0.95    0.046
  13. BD (   1) C   5 - H  20        /259. BD*(   1) C   4 - O  11            1.74    0.83    0.034
  13. BD (   1) C   5 - H  20        /260. BD*(   1) C   4 - H  19            2.80    0.89    0.045
  13. BD (   1) C   5 - H  20        /266. BD*(   1) C   6 - H  22            3.09    0.89    0.047
  14. BD (   1) C   5 - H  21        / 98. RY*(   1) C   6                    0.69    1.33    0.027
  14. BD (   1) C   5 - H  21        /257. BD*(   1) O   3 - C   4            1.38    0.80    0.030
  14. BD (   1) C   5 - H  21        /259. BD*(   1) C   4 - O  11            2.90    0.84    0.044
  14. BD (   1) C   5 - H  21        /264. BD*(   1) C   6 - O   7            4.73    0.79    0.055
  15. BD (   1) C   6 - O   7        / 89. RY*(   1) C   5                    0.51    1.72    0.026
  15. BD (   1) C   6 - O   7        /118. RY*(   3) C   8                    0.53    1.58    0.026
  15. BD (   1) C   6 - O   7        /206. RY*(   1) H  23                    0.56    1.53    0.026
  15. BD (   1) C   6 - O   7        /263. BD*(   1) C   5 - H  21            1.45    1.27    0.038
  15. BD (   1) C   6 - O   7        /269. BD*(   1) C   8 - C  10            1.83    1.18    0.042
  16. BD (   1) C   6 - C   8        / 90. RY*(   2) C   5                    0.97    1.39    0.033
  16. BD (   1) C   6 - C   8        / 91. RY*(   3) C   5                    0.57    1.46    0.026
  16. BD (   1) C   6 - C   8        /108. RY*(   2) O   7                    0.64    1.87    0.031
  16. BD (   1) C   6 - C   8        /126. RY*(   2) C   9                    0.97    1.47    0.034
  16. BD (   1) C   6 - C   8        /135. RY*(   2) C  10                    0.89    1.54    0.033
  16. BD (   1) C   6 - C   8        /258. BD*(   1) C   4 - C   5            2.28    1.02    0.043
  16. BD (   1) C   6 - C   8        /261. BD*(   1) C   5 - C   6            1.88    1.02    0.039
  16. BD (   1) C   6 - C   8        /266. BD*(   1) C   6 - H  22            0.60    1.04    0.022
  16. BD (   1) C   6 - C   8        /268. BD*(   1) C   8 - C   9            0.99    0.97    0.028
  16. BD (   1) C   6 - C   8        /269. BD*(   1) C   8 - C  10            1.35    0.98    0.032
  16. BD (   1) C   6 - C   8        /270. BD*(   1) C   8 - H  24            0.77    1.09    0.026
  16. BD (   1) C   6 - C   8        /273. BD*(   1) C   9 - H  26            1.08    1.08    0.031
  16. BD (   1) C   6 - C   8        /274. BD*(   1) C  10 - H  27            1.06    1.08    0.030
  17. BD (   1) C   6 - H  22        / 89. RY*(   1) C   5                    0.66    1.38    0.027
  17. BD (   1) C   6 - H  22        /116. RY*(   1) C   8                    0.64    1.39    0.027
  17. BD (   1) C   6 - H  22        /262. BD*(   1) C   5 - H  20            3.31    0.94    0.050
  17. BD (   1) C   6 - H  22        /270. BD*(   1) C   8 - H  24            3.67    0.96    0.053
  18. BD (   1) O   7 - H  23        / 98. RY*(   1) C   6                    1.04    1.54    0.036
  18. BD (   1) O   7 - H  23        /102. RY*(   5) C   6                    0.72    2.65    0.039
  18. BD (   1) O   7 - H  23        /261. BD*(   1) C   5 - C   6            3.22    1.09    0.053
  19. BD (   1) C   8 - C   9        / 99. RY*(   2) C   6                    0.71    1.44    0.029
  19. BD (   1) C   8 - C   9        /134. RY*(   1) C  10                    2.21    1.30    0.048
  19. BD (   1) C   8 - C   9        /261. BD*(   1) C   5 - C   6            2.53    0.94    0.044
  19. BD (   1) C   8 - C   9        /264. BD*(   1) C   6 - O   7            0.65    0.85    0.021
  19. BD (   1) C   8 - C   9        /265. BD*(   1) C   6 - C   8            1.49    0.96    0.034
  19. BD (   1) C   8 - C   9        /269. BD*(   1) C   8 - C  10            5.78    0.89    0.064
  19. BD (   1) C   8 - C   9        /270. BD*(   1) C   8 - H  24            0.83    1.01    0.026
  19. BD (   1) C   8 - C   9        /271. BD*(   1) C   9 - C  10            6.79    0.88    0.069
  19. BD (   1) C   8 - C   9        /273. BD*(   1) C   9 - H  26            0.62    1.00    0.022
  19. BD (   1) C   8 - C   9        /274. BD*(   1) C  10 - H  27            3.31    1.00    0.052
  19. BD (   1) C   8 - C   9        /275. BD*(   1) C  10 - H  28            3.29    0.99    0.052
  20. BD (   1) C   8 - C  10        / 98. RY*(   1) C   6                    0.86    1.39    0.031
  20. BD (   1) C   8 - C  10        / 99. RY*(   2) C   6                    0.65    1.45    0.028
  20. BD (   1) C   8 - C  10        /125. RY*(   1) C   9                    2.12    1.32    0.048
  20. BD (   1) C   8 - C  10        /264. BD*(   1) C   6 - O   7            3.32    0.85    0.048
  20. BD (   1) C   8 - C  10        /265. BD*(   1) C   6 - C   8            1.34    0.96    0.032
  20. BD (   1) C   8 - C  10        /268. BD*(   1) C   8 - C   9            5.81    0.89    0.064
  20. BD (   1) C   8 - C  10        /270. BD*(   1) C   8 - H  24            0.87    1.01    0.027
  20. BD (   1) C   8 - C  10        /271. BD*(   1) C   9 - C  10            6.39    0.88    0.067
  20. BD (   1) C   8 - C  10        /272. BD*(   1) C   9 - H  25            3.27    0.99    0.051
  20. BD (   1) C   8 - C  10        /273. BD*(   1) C   9 - H  26            3.28    1.01    0.052
  20. BD (   1) C   8 - C  10        /274. BD*(   1) C  10 - H  27            0.64    1.01    0.023
  21. BD (   1) C   8 - H  24        / 98. RY*(   1) C   6                    0.92    1.35    0.032
  21. BD (   1) C   8 - H  24        /266. BD*(   1) C   6 - H  22            2.52    0.92    0.043
  21. BD (   1) C   8 - H  24        /272. BD*(   1) C   9 - H  25            1.72    0.95    0.036
  21. BD (   1) C   8 - H  24        /275. BD*(   1) C  10 - H  28            1.71    0.96    0.036
  22. BD (   1) C   9 - C  10        /116. RY*(   1) C   8                    0.94    1.44    0.033
  22. BD (   1) C   9 - C  10        /117. RY*(   2) C   8                    0.63    1.38    0.027
  22. BD (   1) C   9 - C  10        /265. BD*(   1) C   6 - C   8            4.37    0.95    0.058
  22. BD (   1) C   9 - C  10        /268. BD*(   1) C   8 - C   9            7.17    0.88    0.071
  22. BD (   1) C   9 - C  10        /269. BD*(   1) C   8 - C  10            6.91    0.89    0.070
  22. BD (   1) C   9 - C  10        /270. BD*(   1) C   8 - H  24            3.71    1.00    0.055
  22. BD (   1) C   9 - C  10        /272. BD*(   1) C   9 - H  25            0.50    0.98    0.020
  22. BD (   1) C   9 - C  10        /273. BD*(   1) C   9 - H  26            0.56    0.99    0.021
  22. BD (   1) C   9 - C  10        /274. BD*(   1) C  10 - H  27            0.55    1.00    0.021
  23. BD (   1) C   9 - H  25        /116. RY*(   1) C   8                    0.60    1.42    0.026
  23. BD (   1) C   9 - H  25        /135. RY*(   2) C  10                    0.71    1.43    0.028
  23. BD (   1) C   9 - H  25        /270. BD*(   1) C   8 - H  24            1.79    0.98    0.037
  23. BD (   1) C   9 - H  25        /274. BD*(   1) C  10 - H  27            1.51    0.98    0.034
  24. BD (   1) C   9 - H  26        /116. RY*(   1) C   8                    0.54    1.41    0.025
  24. BD (   1) C   9 - H  26        /134. RY*(   1) C  10                    0.66    1.27    0.026
  24. BD (   1) C   9 - H  26        /265. BD*(   1) C   6 - C   8            1.73    0.93    0.036
  24. BD (   1) C   9 - H  26        /275. BD*(   1) C  10 - H  28            1.48    0.97    0.034
  25. BD (   1) C  10 - H  27        /116. RY*(   1) C   8                    0.57    1.41    0.025
  25. BD (   1) C  10 - H  27        /125. RY*(   1) C   9                    0.62    1.29    0.025
  25. BD (   1) C  10 - H  27        /265. BD*(   1) C   6 - C   8            1.94    0.93    0.038
  25. BD (   1) C  10 - H  27        /272. BD*(   1) C   9 - H  25            1.50    0.96    0.034
  26. BD (   1) C  10 - H  28        /116. RY*(   1) C   8                    0.58    1.41    0.026
  26. BD (   1) C  10 - H  28        /126. RY*(   2) C   9                    0.62    1.36    0.026
  26. BD (   1) C  10 - H  28        /270. BD*(   1) C   8 - H  24            1.93    0.98    0.039
  26. BD (   1) C  10 - H  28        /273. BD*(   1) C   9 - H  26            1.53    0.97    0.034
  27. BD (   1) O  11 - C  12        / 82. RY*(   3) C   4                    0.83    1.99    0.036
  27. BD (   1) O  11 - C  12        / 89. RY*(   1) C   5                    0.71    1.68    0.031
  27. BD (   1) O  11 - C  12        /161. RY*(   1) C  13                    0.52    1.48    0.025
  27. BD (   1) O  11 - C  12        /258. BD*(   1) C   4 - C   5            2.08    1.20    0.045
  27. BD (   1) O  11 - C  12        /282. BD*(   1) C  13 - H  33            1.51    1.24    0.039
  28. BD (   1) C  12 - C  13        /143. RY*(   1) O  11                    0.73    1.85    0.033
  28. BD (   1) C  12 - C  13        /259. BD*(   1) C   4 - O  11            2.59    0.96    0.045
  28. BD (   1) C  12 - C  13        /278. BD*(   1) C  12 - H  29            0.53    1.06    0.021
  28. BD (   1) C  12 - C  13        /279. BD*(   1) C  12 - H  30            0.51    1.05    0.021
  28. BD (   1) C  12 - C  13        /280. BD*(   1) C  13 - H  31            0.51    1.06    0.021
  28. BD (   1) C  12 - C  13        /281. BD*(   1) C  13 - H  32            0.51    1.06    0.021
  28. BD (   1) C  12 - C  13        /282. BD*(   1) C  13 - H  33            0.51    1.06    0.021
  29. BD (   1) C  12 - H  29        /162. RY*(   2) C  13                    0.52    1.45    0.025
  29. BD (   1) C  12 - H  29        /281. BD*(   1) C  13 - H  32            3.17    0.95    0.049
  30. BD (   1) C  12 - H  30        /144. RY*(   2) O  11                    0.57    1.76    0.028
  30. BD (   1) C  12 - H  30        /162. RY*(   2) C  13                    0.53    1.45    0.025
  30. BD (   1) C  12 - H  30        /259. BD*(   1) C   4 - O  11            0.51    0.85    0.019
  30. BD (   1) C  12 - H  30        /280. BD*(   1) C  13 - H  31            3.20    0.95    0.049
  31. BD (   1) C  13 - H  31        /153. RY*(   2) C  12                    0.55    1.30    0.024
  31. BD (   1) C  13 - H  31        /276. BD*(   1) O  11 - C  12            0.59    0.80    0.019
  31. BD (   1) C  13 - H  31        /279. BD*(   1) C  12 - H  30            3.25    0.92    0.049
  32. BD (   1) C  13 - H  32        /276. BD*(   1) O  11 - C  12            0.66    0.80    0.020
  32. BD (   1) C  13 - H  32        /278. BD*(   1) C  12 - H  29            3.15    0.93    0.049
  33. BD (   1) C  13 - H  33        /276. BD*(   1) O  11 - C  12            4.40    0.80    0.053
  34. CR (   1) C   1                /170. RY*(   1) H  14                    0.66   10.51    0.074
  34. CR (   1) C   1                /174. RY*(   1) H  15                    0.66   10.45    0.074
  34. CR (   1) C   1                /178. RY*(   1) H  16                    0.66   10.46    0.074
  35. CR (   1) C   2                / 55. RY*(   3) C   1                    1.29   10.69    0.105
  35. CR (   1) C   2                /182. RY*(   1) H  17                    0.55   10.53    0.068
  35. CR (   1) C   2                /186. RY*(   1) H  18                    0.56   10.51    0.068
  35. CR (   1) C   2                /254. BD*(   1) C   2 - O   3            0.76   10.45    0.080
  35. CR (   1) C   2                /257. BD*(   1) O   3 - C   4            1.27   10.44    0.104
  36. CR (   1) O   3                / 62. RY*(   1) C   2                    1.20   20.00    0.139
  36. CR (   1) O   3                / 80. RY*(   1) C   4                    1.86   19.79    0.172
  37. CR (   1) C   4                / 90. RY*(   2) C   5                    0.51   10.94    0.066
  37. CR (   1) C   4                / 92. RY*(   4) C   5                    0.71   11.03    0.079
  37. CR (   1) C   4                /254. BD*(   1) C   2 - O   3            1.21   10.50    0.101
  37. CR (   1) C   4                /257. BD*(   1) O   3 - C   4            0.52   10.49    0.067
  37. CR (   1) C   4                /258. BD*(   1) C   4 - C   5            0.56   10.58    0.069
  37. CR (   1) C   4                /276. BD*(   1) O  11 - C  12            1.42   10.49    0.110
  38. CR (   1) C   5                / 83. RY*(   4) C   4                    0.70   11.59    0.081
  38. CR (   1) C   5                /100. RY*(   3) C   6                    0.86   11.42    0.089
  38. CR (   1) C   5                /194. RY*(   1) H  20                    0.70   10.45    0.077
  38. CR (   1) C   5                /198. RY*(   1) H  21                    0.67   10.54    0.075
  39. CR (   1) C   6                / 90. RY*(   2) C   5                    0.95   10.89    0.091
  39. CR (   1) C   6                /119. RY*(   4) C   8                    0.97   11.16    0.093
  39. CR (   1) C   6                /202. RY*(   1) H  22                    0.51   10.52    0.065
  39. CR (   1) C   6                /264. BD*(   1) C   6 - O   7            0.97   10.43    0.090
  40. CR (   1) O   7                / 98. RY*(   1) C   6                    1.39   19.79    0.148
  40. CR (   1) O   7                /101. RY*(   4) C   6                    0.50   20.08    0.090
  41. CR (   1) C   8                / 98. RY*(   1) C   6                    0.55   10.92    0.069
  41. CR (   1) C   8                /101. RY*(   4) C   6                    0.69   11.22    0.078
  41. CR (   1) C   8                /125. RY*(   1) C   9                    0.71   10.85    0.078
  41. CR (   1) C   8                /134. RY*(   1) C  10                    0.73   10.84    0.079
  41. CR (   1) C   8                /210. RY*(   1) H  24                    0.70   10.43    0.076
  42. CR (   1) C   9                /116. RY*(   1) C   8                    0.82   10.99    0.085
  42. CR (   1) C   9                /134. RY*(   1) C  10                    0.58   10.85    0.071
  42. CR (   1) C   9                /214. RY*(   1) H  25                    0.70   10.45    0.077
  42. CR (   1) C   9                /218. RY*(   1) H  26                    0.73   10.44    0.078
  42. CR (   1) C   9                /265. BD*(   1) C   6 - C   8            0.52   10.50    0.067
  43. CR (   1) C  10                /116. RY*(   1) C   8                    0.75   10.99    0.081
  43. CR (   1) C  10                /117. RY*(   2) C   8                    0.56   10.93    0.070
  43. CR (   1) C  10                /125. RY*(   1) C   9                    0.54   10.86    0.068
  43. CR (   1) C  10                /222. RY*(   1) H  27                    0.73   10.44    0.078
  43. CR (   1) C  10                /226. RY*(   1) H  28                    0.71   10.46    0.077
  43. CR (   1) C  10                /265. BD*(   1) C   6 - C   8            0.53   10.50    0.067
  44. CR (   1) O  11                / 81. RY*(   2) C   4                    2.46   19.79    0.197
  44. CR (   1) O  11                /152. RY*(   1) C  12                    0.90   20.02    0.120
  45. CR (   1) C  12                /163. RY*(   3) C  13                    1.32   10.67    0.106
  45. CR (   1) C  12                /230. RY*(   1) H  29                    0.61   10.51    0.072
  45. CR (   1) C  12                /234. RY*(   1) H  30                    0.55   10.50    0.068
  45. CR (   1) C  12                /259. BD*(   1) C   4 - O  11            1.34   10.48    0.107
  45. CR (   1) C  12                /276. BD*(   1) O  11 - C  12            0.80   10.44    0.082
  46. CR (   1) C  13                /238. RY*(   1) H  31                    0.66   10.45    0.074
  46. CR (   1) C  13                /242. RY*(   1) H  32                    0.66   10.45    0.074
  46. CR (   1) C  13                /246. RY*(   1) H  33                    0.66   10.52    0.074
  47. LP (   1) O   3                / 62. RY*(   1) C   2                    2.07    1.59    0.052
  47. LP (   1) O   3                / 80. RY*(   1) C   4                    2.09    1.37    0.048
  47. LP (   1) O   3                / 82. RY*(   3) C   4                    0.50    1.71    0.027
  47. LP (   1) O   3                /250. BD*(   1) C   1 - C   2            1.14    0.92    0.029
  47. LP (   1) O   3                /251. BD*(   1) C   1 - H  14            0.60    0.95    0.022
  47. LP (   1) O   3                /255. BD*(   1) C   2 - H  17            0.56    0.94    0.021
  47. LP (   1) O   3                /256. BD*(   1) C   2 - H  18            2.38    0.94    0.042
  47. LP (   1) O   3                /259. BD*(   1) C   4 - O  11            2.99    0.87    0.046
  47. LP (   1) O   3                /260. BD*(   1) C   4 - H  19            3.29    0.93    0.050
  48. LP (   2) O   3                / 63. RY*(   2) C   2                    0.58    1.24    0.024
  48. LP (   2) O   3                / 65. RY*(   4) C   2                    1.08    2.25    0.045
  48. LP (   2) O   3                / 84. RY*(   5) C   4                    0.93    2.17    0.041
  48. LP (   2) O   3                /255. BD*(   1) C   2 - H  17            7.99    0.72    0.069
  48. LP (   2) O   3                /256. BD*(   1) C   2 - H  18            5.18    0.72    0.055
  48. LP (   2) O   3                /258. BD*(   1) C   4 - C   5            7.10    0.70    0.064
  48. LP (   2) O   3                /259. BD*(   1) C   4 - O  11            3.32    0.65    0.042
  48. LP (   2) O   3                /260. BD*(   1) C   4 - H  19            2.16    0.71    0.035
  48. LP (   2) O   3                /261. BD*(   1) C   5 - C   6            0.67    0.70    0.020
  49. LP (   1) O   7                / 98. RY*(   1) C   6                    1.89    1.41    0.046
  49. LP (   1) O   7                /101. RY*(   4) C   6                    0.65    1.71    0.030
  49. LP (   1) O   7                /208. RY*(   3) H  23                    0.84    2.23    0.039
  49. LP (   1) O   7                /261. BD*(   1) C   5 - C   6            0.94    0.97    0.027
  49. LP (   1) O   7                /265. BD*(   1) C   6 - C   8            1.65    0.98    0.036
  49. LP (   1) O   7                /266. BD*(   1) C   6 - H  22            1.13    0.98    0.030
  50. LP (   2) O   7                /100. RY*(   3) C   6                    0.92    1.66    0.035
  50. LP (   2) O   7                /207. RY*(   2) H  23                    1.98    1.95    0.056
  50. LP (   2) O   7                /265. BD*(   1) C   6 - C   8            5.15    0.71    0.054
  50. LP (   2) O   7                /266. BD*(   1) C   6 - H  22            7.94    0.71    0.067
  50. LP (   2) O   7                /269. BD*(   1) C   8 - C  10            0.82    0.65    0.021
  51. LP (   1) O  11                / 81. RY*(   2) C   4                    3.84    1.37    0.065
  51. LP (   1) O  11                /152. RY*(   1) C  12                    1.83    1.60    0.049
  51. LP (   1) O  11                /258. BD*(   1) C   4 - C   5            1.10    0.91    0.028
  51. LP (   1) O  11                /260. BD*(   1) C   4 - H  19            2.80    0.93    0.046
  51. LP (   1) O  11                /277. BD*(   1) C  12 - C  13            1.16    0.93    0.029
  51. LP (   1) O  11                /278. BD*(   1) C  12 - H  29            1.21    0.97    0.031
  51. LP (   1) O  11                /279. BD*(   1) C  12 - H  30            1.24    0.95    0.031
  51. LP (   1) O  11                /282. BD*(   1) C  13 - H  33            0.65    0.96    0.022
  52. LP (   2) O  11                / 83. RY*(   4) C   4                    0.56    1.82    0.029
  52. LP (   2) O  11                / 84. RY*(   5) C   4                    0.96    2.16    0.042
  52. LP (   2) O  11                /155. RY*(   4) C  12                    1.32    2.20    0.049
  52. LP (   2) O  11                /257. BD*(   1) O   3 - C   4           15.23    0.60    0.086
  52. LP (   2) O  11                /260. BD*(   1) C   4 - H  19            4.88    0.70    0.053
  52. LP (   2) O  11                /278. BD*(   1) C  12 - H  29            6.09    0.74    0.061
  52. LP (   2) O  11                /279. BD*(   1) C  12 - H  30            6.06    0.72    0.060


 Natural Bond Orbitals (Summary):

                                                            Principal Delocalizations
           NBO                        Occupancy    Energy   (geminal,vicinal,remote)
 ====================================================================================
 Molecular unit  1  (C10H20O3)
     1. BD (   1) C   1 - C   2          1.98929    -0.60949  257(v),72(v),255(g),256(g)
                                                    252(g),251(g)
     2. BD (   1) C   1 - H  14          1.98414    -0.48581  254(v)
     3. BD (   1) C   1 - H  15          1.98708    -0.48095  256(v),254(v),63(v)
     4. BD (   1) C   1 - H  16          1.98729    -0.48108  255(v),254(v)
     5. BD (   1) C   2 - O   3          1.98744    -0.80449  259(v),251(v),80(v),82(v)
                                                    53(v)
     6. BD (   1) C   2 - H  17          1.98583    -0.49468  253(v),54(v),71(v)
     7. BD (   1) C   2 - H  18          1.98589    -0.49393  252(v),54(v)
     8. BD (   1) O   3 - C   4          1.98907    -0.80673  250(v),261(v),64(v)
     9. BD (   1) C   4 - C   5          1.97681    -0.60265  276(v),265(v),261(g),143(v)
                                                    99(v),71(v),254(v),263(g)
                                                    262(g),260(g)
    10. BD (   1) C   4 - O  11          1.98760    -0.83993  254(v),277(v),263(v),89(v)
    11. BD (   1) C   4 - H  19          1.98547    -0.50066  262(v),90(v),250(r)
    12. BD (   1) C   5 - C   6          1.96941    -0.59487  268(v),257(v),267(v),265(g)
                                                    117(v),80(v),258(g),262(g)
                                                    266(g),107(v),263(g)
    13. BD (   1) C   5 - H  20          1.97329    -0.46827  266(v),260(v),259(v)
    14. BD (   1) C   5 - H  21          1.96923    -0.47597  264(v),259(v),257(v),98(v)
    15. BD (   1) C   6 - O   7          1.99089    -0.82033  269(v),263(v),206(v),118(v)
                                                    89(v)
    16. BD (   1) C   6 - C   8          1.97579    -0.61321  258(v),261(g),269(g),273(v)
                                                    274(v),268(g),126(v),90(v)
                                                    135(v),270(g),108(v),266(g)
                                                    91(v)
    17. BD (   1) C   6 - H  22          1.97550    -0.48265  270(v),262(v),89(v),116(v)
    18. BD (   1) O   7 - H  23          1.98762    -0.68410  261(v),98(v),102(v)
    19. BD (   1) C   8 - C   9          1.95019    -0.53133  271(g),269(g),274(v),275(v)
                                                    261(v),134(v),265(g),270(g)
                                                    99(v),264(v),273(g)
    20. BD (   1) C   8 - C  10          1.94964    -0.53608  271(g),268(g),264(v),273(v)
                                                    272(v),125(v),265(g),270(g)
                                                    98(v),99(v),274(g)
    21. BD (   1) C   8 - H  24          1.97544    -0.49241  266(v),272(v),275(v),98(v)
    22. BD (   1) C   9 - C  10          1.95970    -0.52553  268(g),269(g),265(v),270(v)
                                                    116(v),117(v),273(g),274(g)
                                                    272(g)
    23. BD (   1) C   9 - H  25          1.98740    -0.50642  270(v),274(v),135(v),116(v)
    24. BD (   1) C   9 - H  26          1.98660    -0.50441  265(v),275(v),134(v),116(v)
    25. BD (   1) C  10 - H  27          1.98615    -0.50300  265(v),272(v),125(v),116(v)
    26. BD (   1) C  10 - H  28          1.98673    -0.50400  270(v),273(v),126(v),116(v)
    27. BD (   1) O  11 - C  12          1.98769    -0.78717  258(v),282(v),82(v),89(r)
                                                    161(v)
    28. BD (   1) C  12 - C  13          1.98958    -0.60077  259(v),143(v),278(g),279(g)
                                                    281(g),280(g),282(g)
    29. BD (   1) C  12 - H  29          1.98660    -0.48369  281(v),162(v)
    30. BD (   1) C  12 - H  30          1.98579    -0.48444  280(v),144(v),162(v),259(v)
    31. BD (   1) C  13 - H  31          1.98708    -0.47270  279(v),276(v),153(v)
    32. BD (   1) C  13 - H  32          1.98743    -0.47213  278(v),276(v)
    33. BD (   1) C  13 - H  33          1.98393    -0.47791  276(v)
    34. CR (   1) C   1                  1.99925   -10.06378  178(v),174(v),170(v)
    35. CR (   1) C   2                  1.99913   -10.12513  257(v),55(v),254(g),186(v)
                                                    182(v)
    36. CR (   1) O   3                  1.99967   -18.92476  80(v),62(v)
    37. CR (   1) C   4                  1.99898   -10.16766  276(v),254(v),92(v),258(g)
                                                    257(g),90(v)
    38. CR (   1) C   5                  1.99903   -10.04808  100(v),194(v),83(v),198(v)
    39. CR (   1) C   6                  1.99887   -10.11750  264(g),119(v),90(v),202(v)
    40. CR (   1) O   7                  1.99974   -18.93097  98(v),101(v)
    41. CR (   1) C   8                  1.99890   -10.06846  134(v),125(v),210(v),101(v)
                                                    98(v)
    42. CR (   1) C   9                  1.99909   -10.07773  116(v),218(v),214(v),134(v)
                                                    265(v)
    43. CR (   1) C  10                  1.99907   -10.07629  116(v),222(v),226(v),117(v)
                                                    265(v),125(v)
    44. CR (   1) O  11                  1.99965   -18.91950  81(v),152(v)
    45. CR (   1) C  12                  1.99912   -10.11369  259(v),163(v),276(g),230(v)
                                                    234(v)
    46. CR (   1) C  13                  1.99925   -10.05517  242(v),238(v),246(v)
    47. LP (   1) O   3                  1.95210    -0.50719  260(v),259(v),256(v),80(v)
                                                    62(v),250(v),251(r),255(v)
                                                    82(v)
    48. LP (   2) O   3                  1.91457    -0.28939  255(v),258(v),256(v),259(v)
                                                    260(v),65(v),84(v),261(r)
                                                    63(v)
    49. LP (   1) O   7                  1.97849    -0.55806  98(v),265(v),266(v),261(v)
                                                    208(v),101(v)
    50. LP (   2) O   7                  1.94966    -0.28386  266(v),265(v),207(v),100(v)
                                                    269(r)
    51. LP (   1) O  11                  1.95968    -0.50388  81(v),260(v),152(v),279(v)
                                                    278(v),277(v),258(v),282(r)
    52. LP (   2) O  11                  1.89224    -0.27695  257(v),278(v),279(v),260(v)
                                                    155(v),84(v),83(v)
    53. RY*(   1) C   1                  0.00279     0.68211   
    54. RY*(   2) C   1                  0.00157     0.89907   
    55. RY*(   3) C   1                  0.00055     0.56981   
    56. RY*(   4) C   1                  0.00014     1.25362   
    57. RY*(   5) C   1                  0.00008     2.08459   
    58. RY*(   6) C   1                  0.00006     1.80878   
    59. RY*(   7) C   1                  0.00000     2.09145   
    60. RY*(   8) C   1                  0.00001     2.23755   
    61. RY*(   9) C   1                  0.00000     2.21846   
    62. RY*(   1) C   2                  0.00339     1.07997   
    63. RY*(   2) C   2                  0.00237     0.94644   
    64. RY*(   3) C   2                  0.00178     0.87289   
    65. RY*(   4) C   2                  0.00151     1.96493   
    66. RY*(   5) C   2                  0.00092     1.35661   
    67. RY*(   6) C   2                  0.00039     1.93093   
    68. RY*(   7) C   2                  0.00017     1.61344   
    69. RY*(   8) C   2                  0.00011     1.81983   
    70. RY*(   9) C   2                  0.00001     2.21066   
    71. RY*(   1) O   3                  0.00303     1.22765   
    72. RY*(   2) O   3                  0.00235     1.28295   
    73. RY*(   3) O   3                  0.00087     1.59442   
    74. RY*(   4) O   3                  0.00048     1.86168   
    75. RY*(   5) O   3                  0.00017     2.77782   
    76. RY*(   6) O   3                  0.00009     2.80899   
    77. RY*(   7) O   3                  0.00004     2.94795   
    78. RY*(   8) O   3                  0.00001     2.75588   
    79. RY*(   9) O   3                  0.00001     2.71508   
    80. RY*(   1) C   4                  0.00704     0.86416   
    81. RY*(   2) C   4                  0.00614     0.87001   
    82. RY*(   3) C   4                  0.00518     1.20302   
    83. RY*(   4) C   4                  0.00251     1.54425   
    84. RY*(   5) C   4                  0.00205     1.88046   
    85. RY*(   6) C   4                  0.00134     1.91001   
    86. RY*(   7) C   4                  0.00109     1.89572   
    87. RY*(   8) C   4                  0.00035     1.98564   
    88. RY*(   9) C   4                  0.00026     2.08926   
    89. RY*(   1) C   5                  0.00659     0.89683   
    90. RY*(   2) C   5                  0.00399     0.77470   
    91. RY*(   3) C   5                  0.00264     0.84549   
    92. RY*(   4) C   5                  0.00124     0.86037   
    93. RY*(   5) C   5                  0.00027     2.17413   
    94. RY*(   6) C   5                  0.00018     2.21514   
    95. RY*(   7) C   5                  0.00013     2.22979   
    96. RY*(   8) C   5                  0.00007     2.27322   
    97. RY*(   9) C   5                  0.00001     2.19106   
    98. RY*(   1) C   6                  0.00796     0.85409   
    99. RY*(   2) C   6                  0.00493     0.91166   
   100. RY*(   3) C   6                  0.00285     1.37244   
   101. RY*(   4) C   6                  0.00157     1.15299   
   102. RY*(   5) C   6                  0.00139     1.96812   
   103. RY*(   6) C   6                  0.00083     2.02631   
   104. RY*(   7) C   6                  0.00041     1.64964   
   105. RY*(   8) C   6                  0.00021     2.07133   
   106. RY*(   9) C   6                  0.00012     2.19848   
   107. RY*(   1) O   7                  0.00187     1.30328   
   108. RY*(   2) O   7                  0.00173     1.25894   
   109. RY*(   3) O   7                  0.00036     1.62682   
   110. RY*(   4) O   7                  0.00005     1.88538   
   111. RY*(   5) O   7                  0.00003     2.27697   
   112. RY*(   6) O   7                  0.00002     3.08503   
   113. RY*(   7) O   7                  0.00001     2.73692   
   114. RY*(   8) O   7                  0.00000     2.89230   
   115. RY*(   9) O   7                  0.00001     2.90784   
   116. RY*(   1) C   8                  0.00589     0.91012   
   117. RY*(   2) C   8                  0.00415     0.85064   
   118. RY*(   3) C   8                  0.00314     0.76413   
   119. RY*(   4) C   8                  0.00163     1.04748   
   120. RY*(   5) C   8                  0.00033     2.11725   
   121. RY*(   6) C   8                  0.00022     2.23671   
   122. RY*(   7) C   8                  0.00015     2.12751   
   123. RY*(   8) C   8                  0.00012     2.00648   
   124. RY*(   9) C   8                  0.00006     2.06100   
   125. RY*(   1) C   9                  0.00448     0.78653   
   126. RY*(   2) C   9                  0.00404     0.85649   
   127. RY*(   3) C   9                  0.00119     0.80369   
   128. RY*(   4) C   9                  0.00033     0.87132   
   129. RY*(   5) C   9                  0.00021     2.02464   
   130. RY*(   6) C   9                  0.00006     2.00489   
   131. RY*(   7) C   9                  0.00003     1.96383   
   132. RY*(   8) C   9                  0.00002     2.29544   
   133. RY*(   9) C   9                  0.00001     2.15497   
   134. RY*(   1) C  10                  0.00478     0.77052   
   135. RY*(   2) C  10                  0.00338     0.92388   
   136. RY*(   3) C  10                  0.00073     0.81919   
   137. RY*(   4) C  10                  0.00031     0.92229   
   138. RY*(   5) C  10                  0.00020     2.01287   
   139. RY*(   6) C  10                  0.00008     1.89393   
   140. RY*(   7) C  10                  0.00003     1.99020   
   141. RY*(   8) C  10                  0.00002     2.16750   
   142. RY*(   9) C  10                  0.00002     2.28918   
   143. RY*(   1) O  11                  0.00383     1.25420   
   144. RY*(   2) O  11                  0.00232     1.27701   
   145. RY*(   3) O  11                  0.00080     1.84993   
   146. RY*(   4) O  11                  0.00033     1.75257   
   147. RY*(   5) O  11                  0.00015     2.83567   
   148. RY*(   6) O  11                  0.00007     2.88472   
   149. RY*(   7) O  11                  0.00003     2.77318   
   150. RY*(   8) O  11                  0.00001     2.75994   
   151. RY*(   9) O  11                  0.00002     2.73512   
   152. RY*(   1) C  12                  0.00389     1.09560   
   153. RY*(   2) C  12                  0.00219     0.82415   
   154. RY*(   3) C  12                  0.00183     0.94280   
   155. RY*(   4) C  12                  0.00146     1.92165   
   156. RY*(   5) C  12                  0.00100     1.36533   
   157. RY*(   6) C  12                  0.00038     1.89856   
   158. RY*(   7) C  12                  0.00014     2.01786   
   159. RY*(   8) C  12                  0.00009     1.59531   
   160. RY*(   9) C  12                  0.00001     2.22907   
   161. RY*(   1) C  13                  0.00276     0.69126   
   162. RY*(   2) C  13                  0.00144     0.96453   
   163. RY*(   3) C  13                  0.00049     0.55861   
   164. RY*(   4) C  13                  0.00013     1.22653   
   165. RY*(   5) C  13                  0.00007     2.03582   
   166. RY*(   6) C  13                  0.00005     1.89089   
   167. RY*(   7) C  13                  0.00000     2.13482   
   168. RY*(   8) C  13                  0.00001     2.20019   
   169. RY*(   9) C  13                  0.00000     2.21734   
   170. RY*(   1) H  14                  0.00127     0.44706   
   171. RY*(   2) H  14                  0.00020     1.77239   
   172. RY*(   3) H  14                  0.00014     1.76174   
   173. RY*(   4) H  14                  0.00002     2.23251   
   174. RY*(   1) H  15                  0.00257     0.38551   
   175. RY*(   2) H  15                  0.00019     1.78603   
   176. RY*(   3) H  15                  0.00014     1.77950   
   177. RY*(   4) H  15                  0.00005     2.30296   
   178. RY*(   1) H  16                  0.00266     0.39249   
   179. RY*(   2) H  16                  0.00019     1.78745   
   180. RY*(   3) H  16                  0.00014     1.78025   
   181. RY*(   4) H  16                  0.00005     2.30464   
   182. RY*(   1) H  17                  0.00377     0.40688   
   183. RY*(   2) H  17                  0.00022     1.84133   
   184. RY*(   3) H  17                  0.00015     1.89292   
   185. RY*(   4) H  17                  0.00004     2.22802   
   186. RY*(   1) H  18                  0.00374     0.38026   
   187. RY*(   2) H  18                  0.00020     1.82750   
   188. RY*(   3) H  18                  0.00013     1.90571   
   189. RY*(   4) H  18                  0.00003     2.20828   
   190. RY*(   1) H  19                  0.00457     0.43866   
   191. RY*(   2) H  19                  0.00017     1.94209   
   192. RY*(   3) H  19                  0.00012     1.93082   
   193. RY*(   4) H  19                  0.00004     2.35397   
   194. RY*(   1) H  20                  0.00490     0.40285   
   195. RY*(   2) H  20                  0.00016     1.89193   
   196. RY*(   3) H  20                  0.00016     1.92169   
   197. RY*(   4) H  20                  0.00004     2.33639   
   198. RY*(   1) H  21                  0.00166     0.49271   
   199. RY*(   2) H  21                  0.00020     1.87471   
   200. RY*(   3) H  21                  0.00014     1.87802   
   201. RY*(   4) H  21                  0.00004     2.33309   
   202. RY*(   1) H  22                  0.00388     0.40175   
   203. RY*(   2) H  22                  0.00022     1.91324   
   204. RY*(   3) H  22                  0.00009     1.97565   
   205. RY*(   4) H  22                  0.00003     2.25187   
   206. RY*(   1) H  23                  0.00187     0.71101   
   207. RY*(   2) H  23                  0.00162     1.66809   
   208. RY*(   3) H  23                  0.00092     1.67206   
   209. RY*(   4) H  23                  0.00002     2.31755   
   210. RY*(   1) H  24                  0.00331     0.36062   
   211. RY*(   2) H  24                  0.00019     1.77949   
   212. RY*(   3) H  24                  0.00008     2.13273   
   213. RY*(   4) H  24                  0.00004     2.19188   
   214. RY*(   1) H  25                  0.00187     0.37674   
   215. RY*(   2) H  25                  0.00021     1.68035   
   216. RY*(   3) H  25                  0.00011     1.99340   
   217. RY*(   4) H  25                  0.00003     2.19612   
   218. RY*(   1) H  26                  0.00147     0.36053   
   219. RY*(   2) H  26                  0.00019     1.69815   
   220. RY*(   3) H  26                  0.00011     1.99213   
   221. RY*(   4) H  26                  0.00003     2.19582   
   222. RY*(   1) H  27                  0.00151     0.35981   
   223. RY*(   2) H  27                  0.00019     1.70239   
   224. RY*(   3) H  27                  0.00011     1.99704   
   225. RY*(   4) H  27                  0.00004     2.19874   
   226. RY*(   1) H  28                  0.00179     0.38640   
   227. RY*(   2) H  28                  0.00020     1.68672   
   228. RY*(   3) H  28                  0.00011     1.99459   
   229. RY*(   4) H  28                  0.00003     2.20092   
   230. RY*(   1) H  29                  0.00493     0.39874   
   231. RY*(   2) H  29                  0.00020     1.83521   
   232. RY*(   3) H  29                  0.00017     1.87034   
   233. RY*(   4) H  29                  0.00004     2.28915   
   234. RY*(   1) H  30                  0.00361     0.38797   
   235. RY*(   2) H  30                  0.00020     1.85723   
   236. RY*(   3) H  30                  0.00012     1.91453   
   237. RY*(   4) H  30                  0.00003     2.20375   
   238. RY*(   1) H  31                  0.00257     0.39462   
   239. RY*(   2) H  31                  0.00019     1.79540   
   240. RY*(   3) H  31                  0.00014     1.78896   
   241. RY*(   4) H  31                  0.00005     2.30790   
   242. RY*(   1) H  32                  0.00267     0.39434   
   243. RY*(   2) H  32                  0.00018     1.79517   
   244. RY*(   3) H  32                  0.00013     1.79911   
   245. RY*(   4) H  32                  0.00005     2.30219   
   246. RY*(   1) H  33                  0.00122     0.46116   
   247. RY*(   2) H  33                  0.00021     1.77799   
   248. RY*(   3) H  33                  0.00014     1.76371   
   249. RY*(   4) H  33                  0.00002     2.23532   
   250. BD*(   1) C   1 - C   2          0.00977     0.41302   
   251. BD*(   1) C   1 - H  14          0.00465     0.44755   
   252. BD*(   1) C   1 - H  15          0.00884     0.45300   
   253. BD*(   1) C   1 - H  16          0.00913     0.45283   
   254. BD*(   1) C   2 - O   3          0.02406     0.32802   
   255. BD*(   1) C   2 - H  17          0.03280     0.43544   
   256. BD*(   1) C   2 - H  18          0.03200     0.43363   
   257. BD*(   1) O   3 - C   4          0.06530     0.31905   
   258. BD*(   1) C   4 - C   5          0.03414     0.40932   
   259. BD*(   1) C   4 - O  11          0.04260     0.36243   
   260. BD*(   1) C   4 - H  19          0.05217     0.42482   
   261. BD*(   1) C   5 - C   6          0.02736     0.41086   
   262. BD*(   1) C   5 - H  20          0.01721     0.45596   
   263. BD*(   1) C   5 - H  21          0.01064     0.45043   
   264. BD*(   1) C   6 - O   7          0.03270     0.31411   
   265. BD*(   1) C   6 - C   8          0.03776     0.42538   
   266. BD*(   1) C   6 - H  22          0.04137     0.42669   
   267. BD*(   1) O   7 - H  23          0.00821     0.43809   
   268. BD*(   1) C   8 - C   9          0.03278     0.35226   
   269. BD*(   1) C   8 - C  10          0.03306     0.36316   
   270. BD*(   1) C   8 - H  24          0.02339     0.47458   
   271. BD*(   1) C   9 - C  10          0.02634     0.34531   
   272. BD*(   1) C   9 - H  25          0.01402     0.45841   
   273. BD*(   1) C   9 - H  26          0.01227     0.46915   
   274. BD*(   1) C  10 - H  27          0.01238     0.47025   
   275. BD*(   1) C  10 - H  28          0.01391     0.46270   
   276. BD*(   1) O  11 - C  12          0.02589     0.32634   
   277. BD*(   1) C  12 - C  13          0.00869     0.42371   
   278. BD*(   1) C  12 - H  29          0.02818     0.46148   
   279. BD*(   1) C  12 - H  30          0.02923     0.44458   
   280. BD*(   1) C  13 - H  31          0.00887     0.46083   
   281. BD*(   1) C  13 - H  32          0.00909     0.46235   
   282. BD*(   1) C  13 - H  33          0.00447     0.45453   
       -------------------------------
              Total Lewis  103.01405  ( 99.0520%)
        Valence non-Lewis    0.77329  (  0.7435%)
        Rydberg non-Lewis    0.21266  (  0.2045%)
       -------------------------------
            Total unit  1  104.00000  (100.0000%)
           Charge unit  1    0.00000
 Unable to Open any file for archive entry.
 1\1\GINC-COMPUTE-1-12\SP\RB3LYP\def2SVP\C10H20O3\ZAHRT2\08-Jan-2021\0\
 \# b3lyp/def2svp geom=NewRedundant pop=NBO\\34\\0,1\C,0,-2.9651196412,
 2.8536192952,-0.4180417929\C,0,-1.8352108104,1.8985739529,-0.752004074
 2\O,0,-1.7883584416,0.8919648456,0.2308561625\C,0,-0.8128796846,-0.116
 7023443,0.022786094\C,0,0.5480672922,0.2882127831,0.5867763462\C,0,1.7
 345804473,-0.3440033402,-0.1320806089\O,0,1.5716712333,-1.7506291578,-
 0.1178346362\C,0,3.0542244016,0.0573137441,0.4896878709\C,0,4.31789952
 55,-0.0214121101,-0.3326607699\C,0,3.7475328,1.3190884956,0.05804116\O
 ,0,-1.2298928202,-1.263249661,0.6702839215\C,0,-2.3239400365,-1.928148
 6112,0.0674792373\C,0,-2.6608073568,-3.1467561817,0.902693841\H,0,-3.0
 322489711,3.6555882579,-1.1696410813\H,0,-2.8010409154,3.3111165975,0.
 5695805053\H,0,-3.9262156601,2.3174694814,-0.3893957272\H,0,-0.8739338
 845,2.4520581628,-0.7997492483\H,0,-1.987874382,1.4485516767,-1.755961
 0452\H,0,-0.7354477293,-0.2972970478,-1.0755920634\H,0,0.5574158703,0.
 0122942758,1.6527685578\H,0,0.6536715487,1.3817285268,0.5220168464\H,0
 ,1.732110729,0.0287587999,-1.1820452014\H,0,2.3819093116,-2.1351047759
 ,-0.4778949162\H,0,3.1374606903,-0.2215496669,1.546053446\H,0,4.229128
 42,-0.3224315114,-1.3819983877\H,0,5.2365682921,-0.3596461013,0.153720
 5494\H,0,4.2715773557,1.909046452,0.8142601566\H,0,3.2733555812,1.9172
 586718,-0.7262700233\H,0,-3.1897494842,-1.2449235644,-0.0021305798\H,0
 ,-2.0517976331,-2.2252005046,-0.9662644777\H,0,-2.9429437035,-2.846292
 1879,1.9234932292\H,0,-1.7896524355,-3.8161393751,0.9716009472\H,0,-3.
 5000599089,-3.7031578772,0.456875703\\Version=ES64L-G16RevC.01\State=1
 -A\HF=-618.277025\RMSD=4.527e-09\Dipole=0.5868816,0.348427,-0.7606038\
 Quadrupole=2.6997307,-0.8041005,-1.8956302,-0.4929603,1.9327412,0.5748
 347\PG=C01 [X(C10H20O3)]\\@
 The archive entry for this job was punched.


 IF YOU PERCEIVE THAT THERE ARE FOUR POSSIBLE WAYS IN
 WHICH A PROCEDURE CAN GO WRONG AND CIRCUMVENT THESE, 
 THEN A FIFTH WAY WILL DEVELOP.

                              -- MURPHY'S TWELFTH LAW
 File lengths (MBytes):  RWF=     48 Int=      0 D2E=      0 Chk=      6 Scr=      1
 Normal termination of Gaussian 16
