# Supplementary material for: Machine-Learning-Guided Discovery of Electrochemical Reactions
Source: J Am Chem Soc. 2022 Dec 2;144(49):22599–610. doi: 10.1021/jacs.2c08997 (PMC9756344; doi:10.1021/jacs.2c08997)
Supplement: Supplementary file 3 — ja2c08997_si_003.zip [file ja2c08997_si_003.zip › Oxidation Site Selectivity/Nlogs_notimes/47.log]

 Entering Gaussian System, Link 0=g16
 Input=47.com
 Output=47.log
 Initial command:
  
 Copyright (c) 1988-2019, Gaussian, Inc.  All Rights Reserved.
  
 This is part of the Gaussian(R) 16 program.  It is based on
 the Gaussian(R) 09 system (copyright 2009, Gaussian, Inc.),
 the Gaussian(R) 03 system (copyright 2003, Gaussian, Inc.),
 the Gaussian(R) 98 system (copyright 1998, Gaussian, Inc.),
 the Gaussian(R) 94 system (copyright 1995, Gaussian, Inc.),
 the Gaussian 92(TM) system (copyright 1992, Gaussian, Inc.),
 the Gaussian 90(TM) system (copyright 1990, Gaussian, Inc.),
 the Gaussian 88(TM) system (copyright 1988, Gaussian, Inc.),
 the Gaussian 86(TM) system (copyright 1986, Carnegie Mellon
 University), and the Gaussian 82(TM) system (copyright 1983,
 Carnegie Mellon University). Gaussian is a federally registered
 trademark of Gaussian, Inc.
  
 This software contains proprietary and confidential information,
 including trade secrets, belonging to Gaussian, Inc.
  
 This software is provided under written license and may be
 used, copied, transmitted, or stored only in accord with that
 written license.
  
 The following legend is applicable only to US Government
 contracts under FAR:
  
                    RESTRICTED RIGHTS LEGEND
  
 Use, reproduction and disclosure by the US Government is
 subject to restrictions as set forth in subparagraphs (a)
 and (c) of the Commercial Computer Software - Restricted
 Rights clause in FAR 52.227-19.
  
 Gaussian, Inc.
 340 Quinnipiac St., Bldg. 40, Wallingford CT 06492
  
  
 ---------------------------------------------------------------
 Warning -- This program may not be used in any manner that
 competes with the business of Gaussian, Inc. or will provide
 assistance to any competitor of Gaussian, Inc.  The licensee
 of this program is prohibited from giving any competitor of
 Gaussian, Inc. access to this program.  By using this program,
 the user acknowledges that Gaussian, Inc. is engaged in the
 business of creating and licensing software in the field of
 computational chemistry and represents and warrants to the
 licensee that it is not a competitor of Gaussian, Inc. and that
 it will not use this program in any manner prohibited above.
 ---------------------------------------------------------------
  

 Cite this work as:
 Gaussian 16, Revision C.01,
 M. J. Frisch, G. W. Trucks, H. B. Schlegel, G. E. Scuseria, 
 M. A. Robb, J. R. Cheeseman, G. Scalmani, V. Barone, 
 G. A. Petersson, H. Nakatsuji, X. Li, M. Caricato, A. V. Marenich, 
 J. Bloino, B. G. Janesko, R. Gomperts, B. Mennucci, H. P. Hratchian, 
 J. V. Ortiz, A. F. Izmaylov, J. L. Sonnenberg, D. Williams-Young, 
 F. Ding, F. Lipparini, F. Egidi, J. Goings, B. Peng, A. Petrone, 
 T. Henderson, D. Ranasinghe, V. G. Zakrzewski, J. Gao, N. Rega, 
 G. Zheng, W. Liang, M. Hada, M. Ehara, K. Toyota, R. Fukuda, 
 J. Hasegawa, M. Ishida, T. Nakajima, Y. Honda, O. Kitao, H. Nakai, 
 T. Vreven, K. Throssell, J. A. Montgomery, Jr., J. E. Peralta, 
 F. Ogliaro, M. J. Bearpark, J. J. Heyd, E. N. Brothers, K. N. Kudin, 
 V. N. Staroverov, T. A. Keith, R. Kobayashi, J. Normand, 
 K. Raghavachari, A. P. Rendell, J. C. Burant, S. S. Iyengar, 
 J. Tomasi, M. Cossi, J. M. Millam, M. Klene, C. Adamo, R. Cammi, 
 J. W. Ochterski, R. L. Martin, K. Morokuma, O. Farkas, 
 J. B. Foresman, and D. J. Fox, Gaussian, Inc., Wallingford CT, 2019.
 
 ******************************************
 Gaussian 16:  ES64L-G16RevC.01  3-Jul-2019
                 8-Jan-2021 
 ******************************************
 %nprocshared=16
 Will use up to   16 processors via shared memory.
 %mem=7GB
 -----------------------------------------
 # b3lyp/def2svp geom=NewRedundant pop=NBO
 -----------------------------------------
 1/29=4000,38=1,172=1/1;
 2/12=2,17=6,18=5,40=1/2;
 3/5=43,7=101,11=2,25=1,30=1,74=-5/1,2,3;
 4//1;
 5/5=2,38=5/2;
 6/7=2,8=2,9=2,10=2,28=1,40=1/1,7;
 99/5=1,9=1/99;
 --
 47
 --
 Symbolic Z-matrix:
 Charge =  0 Multiplicity = 1
 C                     5.92616   0.74459  -0.34915 
 C                     4.72268  -0.11267   0.03893 
 C                     3.37885   0.55339  -0.26161 
 C                     2.17237  -0.29643   0.13467 
 C                     0.82862   0.36601  -0.16445 
 C                    -0.37742  -0.44704   0.31253 
 C                    -1.71049   0.20906  -0.05724 
 C                    -2.92963  -0.61414   0.35489 
 C                    -4.26164   0.07394   0.06291 
 C                    -5.47366  -0.75122   0.48625 
 O                    -6.70406  -0.13925   0.16141 
 O                    -0.30336  -0.71365   1.70911 
 H                     5.92091   0.97463  -1.42778 
 H                     6.87738   0.23817  -0.12097 
 H                     5.92197   1.70606   0.19121 
 H                     4.77153  -1.0821   -0.48912 
 H                     4.77058  -0.35636   1.1156 
 H                     3.32946   1.526     0.26302 
 H                     3.32376   0.79396  -1.33985 
 H                     2.21982  -1.26938  -0.38796 
 H                     2.2161   -0.53397   1.21053 
 H                     0.73049   0.55117  -1.24872 
 H                     0.7899    1.36399   0.31522 
 H                    -0.33597  -1.44572  -0.15813 
 H                    -1.73035   0.39638  -1.1452 
 H                    -1.75503   1.20693   0.42158 
 H                    -2.8981   -1.58923  -0.1647 
 H                    -2.84801  -0.84544   1.42992 
 H                    -4.35333   0.29976  -1.01395 
 H                    -4.29343   1.05003   0.58522 
 H                    -5.40312  -0.9833    1.57 
 H                    -5.46494  -1.72008  -0.04045 
 H                    -6.74496   0.70766   0.62446 
 H                    -0.31307   0.13826   2.16842 
 
                          Input orientation:                          
 ---------------------------------------------------------------------
 Center     Atomic      Atomic             Coordinates (Angstroms)
 Number     Number       Type             X           Y           Z
 ---------------------------------------------------------------------
      1          6           0        5.926164    0.744586   -0.349146
      2          6           0        4.722678   -0.112666    0.038928
      3          6           0        3.378848    0.553387   -0.261608
      4          6           0        2.172367   -0.296429    0.134674
      5          6           0        0.828619    0.366012   -0.164446
      6          6           0       -0.377418   -0.447044    0.312533
      7          6           0       -1.710487    0.209058   -0.057236
      8          6           0       -2.929632   -0.614138    0.354887
      9          6           0       -4.261644    0.073939    0.062906
     10          6           0       -5.473662   -0.751215    0.486249
     11          8           0       -6.704063   -0.139253    0.161407
     12          8           0       -0.303362   -0.713655    1.709114
     13          1           0        5.920909    0.974626   -1.427781
     14          1           0        6.877377    0.238174   -0.120971
     15          1           0        5.921969    1.706063    0.191206
     16          1           0        4.771526   -1.082099   -0.489120
     17          1           0        4.770584   -0.356361    1.115599
     18          1           0        3.329463    1.526003    0.263023
     19          1           0        3.323763    0.793960   -1.339849
     20          1           0        2.219818   -1.269376   -0.387957
     21          1           0        2.216098   -0.533974    1.210530
     22          1           0        0.730491    0.551169   -1.248721
     23          1           0        0.789904    1.363987    0.315224
     24          1           0       -0.335972   -1.445719   -0.158135
     25          1           0       -1.730348    0.396376   -1.145202
     26          1           0       -1.755028    1.206930    0.421582
     27          1           0       -2.898098   -1.589233   -0.164698
     28          1           0       -2.848008   -0.845442    1.429920
     29          1           0       -4.353334    0.299755   -1.013953
     30          1           0       -4.293434    1.050034    0.585223
     31          1           0       -5.403118   -0.983296    1.569999
     32          1           0       -5.464941   -1.720081   -0.040446
     33          1           0       -6.744963    0.707661    0.624461
     34          1           0       -0.313068    0.138259    2.168420
 ---------------------------------------------------------------------
                    Distance matrix (angstroms):
                    1          2          3          4          5
     1  C    0.000000
     2  C    1.527698   0.000000
     3  C    2.555981   1.529650   0.000000
     4  C    3.925402   2.558715   1.528013   0.000000
     5  C    5.114920   3.928638   2.558949   1.527730   0.000000
     6  C    6.449260   5.118364   3.929381   2.560415   1.530716
     7  C    7.660968   6.441923   5.105062   3.920319   2.546210
     8  C    8.987042   7.675230   6.445161   5.116623   3.918526
     9  C   10.218170   8.986292   7.662395   6.445062   5.103702
    10  C   11.527851  10.226104   8.979322   7.667608   6.433533
    11  O   12.671404  11.427429  10.115523   8.877862   7.556637
    12  O    6.720855   5.330271   4.364380   2.963473   2.440755
    13  H    1.102905   2.183850   2.828334   4.255398   5.281842
    14  H    1.101510   2.188923   3.515515   4.742180   6.050266
    15  H    1.102921   2.183864   2.828633   4.251197   5.278678
    16  H    2.165539   1.104998   2.160123   2.786041   4.212951
    17  H    2.166317   1.104944   2.158997   2.777865   4.207069
    18  H    2.779968   2.162523   1.106191   2.162545   2.789720
    19  H    2.785035   2.163322   1.106126   2.165382   2.791139
    20  H    4.218359   2.790075   2.163743   1.105451   2.158677
    21  H    4.222783   2.798767   2.168302   1.102636   2.150728
    22  H    5.276520   4.246914   2.826339   2.170532   1.104339
    23  H    5.215957   4.209936   2.773525   2.168129   1.107943
    24  H    6.636887   5.235056   4.219837   2.774594   2.153759
    25  H    7.705656   6.580489   5.187415   4.165243   2.740641
    26  H    7.733595   6.621815   5.220206   4.215072   2.779532
    27  H    9.129531   7.765175   6.633270   5.241239   4.208491
    28  H    9.092819   7.732212   6.602403   5.213755   4.186550
    29  H   10.310573   9.146182   7.772837   6.652786   5.251541
    30  H   10.266768   9.107172   7.734836   6.619859   5.221619
    31  H   11.619868  10.277837   9.101600   7.740796   6.607834
    32  H   11.658780  10.313955   9.134012   7.770838   6.631444
    33  H   12.708530  11.511845  10.163684   8.987039   7.622220
    34  H    6.755279   5.473248   4.439326   3.240751   2.607218
                    6          7          8          9         10
     6  C    0.000000
     7  C    1.531101   0.000000
     8  C    2.558029   1.527682   0.000000
     9  C    3.926952   2.557557   1.527403   0.000000
    10  C    5.108268   3.921606   2.551105   1.526135   0.000000
    11  O    6.335930   5.010482   3.809105   2.453684   1.412057
    12  O    1.423729   2.439547   2.956540   4.358704   5.313080
    13  H    6.687209   7.791193   9.167014  10.330430  11.682392
    14  H    7.299966   8.588150   9.855471  11.141750  12.405474
    15  H    6.658293   7.781846   9.152101  10.314371  11.661289
    16  H    5.249530   6.623451   7.761390   9.123559  10.296830
    17  H    5.211052   6.610561   7.741993   9.103541  10.271152
    18  H    4.199564   5.219004   6.615506   7.731329   9.095635
    19  H    4.239009   5.227894   6.630220   7.747552   9.116847
    20  H    2.812926   4.212178   5.243853   6.634540   7.760307
    21  H    2.745957   4.192540   5.216999   6.606643   7.726848
    22  H    2.159029   2.737709   4.162451   5.183583   6.572507
    23  H    2.154642   2.779306   4.213015   5.219773   6.613289
    24  H    1.104807   2.153546   2.771605   4.215344   5.224311
    25  H    2.160270   1.104152   2.170182   2.823287   4.241580
    26  H    2.155303   1.107699   2.168048   2.774066   4.203184
    27  H    2.808233   2.157735   1.105339   2.162684   2.785595
    28  H    2.740636   2.148850   1.102660   2.170796   2.791676
    29  H    4.257368   2.812148   2.176201   1.104095   2.147156
    30  H    4.201283   2.791345   2.163903   1.107514   2.155745
    31  H    5.208306   4.207747   2.780451   2.166112   1.110564
    32  H    5.256244   4.221112   2.794135   2.162663   1.102807
    33  H    6.478910   5.104828   4.046798   2.623703   1.940007
    34  H    1.947059   2.628942   3.271301   4.475330   5.500236
                   11         12         13         14         15
    11  O    0.000000
    12  O    6.610167   0.000000
    13  H   12.773260   7.171607   0.000000
    14  H   13.589618   7.471158   1.779029   0.000000
    15  H   12.760202   6.849366   1.776548   1.779033   0.000000
    16  H   11.532619   5.542785   2.536195   2.512621   3.091959
    17  H   11.516299   5.121020   3.092500   2.514191   2.536490
    18  H   10.171286   4.506070   3.142997   3.793896   2.599743
    19  H   10.182434   4.972435   2.604907   3.797728   3.150672
    20  H    9.011916   3.327607   4.451388   4.902739   4.784829
    21  H    8.990313   2.574596   4.791888   4.908833   4.448625
    22  H    7.598536   3.378967   5.210740   6.257315   5.509864
    23  H    7.644798   2.730340   5.432944   6.206050   5.144947
    24  H    6.508575   2.005891   6.827784   7.407380   7.015525
    25  H    5.170297   3.378694   7.678278   8.669891   7.877767
    26  H    5.135451   2.730150   7.898994   8.703520   7.696654
    27  H    4.085848   3.318202   9.270579   9.944910   9.422272
    28  H    4.120314   2.563306   9.400691   9.907704   9.217216
    29  H    2.664607   4.984412  10.304697  11.266325  10.440879
    30  H    2.721243   4.504931  10.411084  11.222515  10.244026
    31  H    2.094993   5.108774  11.876605  12.456402  11.721404
    32  H    2.018708   5.542179  11.782348  12.496962  11.893436
    33  H    0.966103   6.685120  12.833833  13.650796  12.713602
    34  H    6.704471   0.967892   7.245319   7.546774   6.726297
                   16         17         18         19         20
    16  H    0.000000
    17  H    1.761198   0.000000
    18  H    3.073673   2.519327   0.000000
    19  H    2.517808   3.073394   1.762135   0.000000
    20  H    2.560570   3.098497   3.077212   2.526292   0.000000
    21  H    3.117606   2.562413   2.526036   3.081358   1.759543
    22  H    4.424310   4.768224   3.160748   2.606206   2.504675
    23  H    4.741690   4.409763   2.545257   3.079714   3.077941
    24  H    5.131111   5.374571   4.737502   4.450424   2.572154
    25  H    6.700052   6.923868   5.372229   5.073460   4.353385
    26  H    6.976026   6.746046   5.096959   5.391410   4.752562
    27  H    7.693216   7.871964   6.976400   6.765511   5.132759
    28  H    7.861044   7.640742   6.719118   6.960604   5.400671
    29  H    9.243811   9.392090   7.884144   7.699887   6.786779
    30  H    9.374097   9.187799   7.644535   7.860863   6.982062
    31  H   10.381383  10.203124   9.179474   9.369328   7.875569
    32  H   10.266138  10.390483   9.379270   9.233102   7.705804
    33  H   11.707810  11.575024  10.114068  10.258908   9.235852
    34  H    5.865568   5.215036   4.338710   5.095531   3.864196
                   21         22         23         24         25
    21  H    0.000000
    22  H    3.071233   0.000000
    23  H    2.537293   1.763555   0.000000
    24  H    3.036047   2.512824   3.063677   0.000000
    25  H    4.689292   2.467875   3.069330   2.512350   0.000000
    26  H    4.407156   3.065573   2.551991   3.063713   1.764205
    27  H    5.399983   4.350067   4.749020   2.566151   2.503531
    28  H    5.078416   4.683086   4.399832   3.031926   3.069613
    29  H    6.985761   5.095449   5.417767   4.462993   2.628044
    30  H    6.728602   5.371409   5.100175   4.737391   3.160862
    31  H    7.640913   6.922495   6.740751   5.373663   4.771274
    32  H    7.872112   6.708344   6.982912   5.137650   4.432500
    33  H    9.065635   7.708159   7.569717   6.806223   5.326816
    34  H    2.786778   3.596716   2.480583   2.814670   3.613226
                   26         27         28         29         30
    26  H    0.000000
    27  H    3.077151   0.000000
    28  H    2.534478   1.760267   0.000000
    29  H    3.104017   2.531249   3.090307   0.000000
    30  H    2.548509   3.078161   2.528952   1.767448   0.000000
    31  H    4.407326   3.106680   2.562658   3.070029   2.517065
    32  H    4.748086   2.573178   3.126549   2.502623   3.072040
    33  H    5.018952   4.549380   4.271669   2.927571   2.475632
    34  H    2.504546   3.887165   2.817618   5.145612   4.379630
                   31         32         33         34
    31  H    0.000000
    32  H    1.772063   0.000000
    33  H    2.356677   2.823913   0.000000
    34  H    5.246390   5.905447   6.639074   0.000000
 Stoichiometry    C10H22O2
 Framework group  C1[X(C10H22O2)]
 Deg. of freedom    96
 Full point group                 C1      NOp   1
 Largest Abelian subgroup         C1      NOp   1
 Largest concise Abelian subgroup C1      NOp   1
                         Standard orientation:                         
 ---------------------------------------------------------------------
 Center     Atomic      Atomic             Coordinates (Angstroms)
 Number     Number       Type             X           Y           Z
 ---------------------------------------------------------------------
      1          6           0       -6.369457   -0.468281    0.139362
      2          6           0       -5.096285    0.281208   -0.249432
      3          6           0       -3.813745   -0.474336    0.102805
      4          6           0       -2.537702    0.276547   -0.274969
      5          6           0       -1.254943   -0.475614    0.075378
      6          6           0        0.021903    0.314246   -0.222749
      7          6           0        1.291238   -0.487543    0.077574
      8          6           0        2.578883    0.257744   -0.269312
      9          6           0        3.848592   -0.504235    0.105102
     10          6           0        5.129767    0.251482   -0.236321
     11          8           0        6.301669   -0.479920    0.056259
     12          8           0        0.028564    1.564950    0.457471
     13          1           0       -6.427954   -1.445545   -0.368508
     14          1           0       -7.274308    0.100535   -0.127125
     15          1           0       -6.403625   -0.660318    1.224899
     16          1           0       -5.105554    0.491170   -1.334260
     17          1           0       -5.079501    1.268852    0.245725
     18          1           0       -3.804303   -0.688986    1.187930
     19          1           0       -3.823239   -1.461763   -0.395603
     20          1           0       -2.545104    0.492801   -1.359036
     21          1           0       -2.517194    1.259354    0.224507
     22          1           0       -1.218186   -1.435924   -0.468696
     23          1           0       -1.259824   -0.740144    1.151267
     24          1           0        0.024513    0.586366   -1.293516
     25          1           0        1.249668   -1.446089   -0.468881
     26          1           0        1.292133   -0.753109    1.152968
     27          1           0        2.587626    0.476488   -1.352755
     28          1           0        2.561172    1.238861    0.233633
     29          1           0        3.876613   -1.484057   -0.403021
     30          1           0        3.840162   -0.721526    1.191058
     31          1           0        5.123546    1.238964    0.271807
     32          1           0        5.160523    0.459065   -1.318978
     33          1           0        6.308076   -0.661869    1.005052
     34          1           0        0.003380    1.379331    1.407063
 ---------------------------------------------------------------------
 Rotational constants (GHZ):           4.4917414           0.1872762           0.1834215
 Standard basis: def2SVP (5D, 7F)
 There are   290 symmetry adapted cartesian basis functions of A   symmetry.
 There are   278 symmetry adapted basis functions of A   symmetry.
   278 basis functions,   454 primitive gaussians,   290 cartesian basis functions
    49 alpha electrons       49 beta electrons
       nuclear repulsion energy       703.8042777895 Hartrees.
 NAtoms=   34 NActive=   34 NUniq=   34 SFac= 1.00D+00 NAtFMM=   60 NAOKFM=F Big=F
 Integral buffers will be    131072 words long.
 Raffenetti 2 integral format.
 Two-electron integral symmetry is turned on.
 One-electron integrals computed using PRISM.
   1 Symmetry operations used in ECPInt.
 ECPInt:  NShTT=    9591 NPrTT=   32607 LenC2=    8313 LenP2D=   21082.
 LDataN:  DoStor=T MaxTD1= 4 Len=   56
 NBasis=   278 RedAO= T EigKep=  8.39D-04  NBF=   278
 NBsUse=   278 1.00D-06 EigRej= -1.00D+00 NBFU=   278
 ExpMin= 1.22D-01 ExpMax= 2.27D+03 ExpMxC= 3.41D+02 IAcc=3 IRadAn=         5 AccDes= 0.00D+00
 Harris functional with IExCor=  402 and IRadAn=       5 diagonalized for initial guess.
 HarFok:  IExCor=  402 AccDes= 0.00D+00 IRadAn=         5 IDoV= 1 UseB2=F ITyADJ=14
 ICtDFT=  3500011 ScaDFX=  1.000000  1.000000  1.000000  1.000000
 FoFCou: FMM=F IPFlag=           0 FMFlag=      100000 FMFlg1=           0
         NFxFlg=           0 DoJE=T BraDBF=F KetDBF=T FulRan=T
         wScrn=  0.000000 ICntrl=       500 IOpCl=  0 I1Cent=   200000004 NGrid=           0
         NMat0=    1 NMatS0=      1 NMatT0=    0 NMatD0=    1 NMtDS0=    0 NMtDT0=    0
 Petite list used in FoFCou.
 Requested convergence on RMS density matrix=1.00D-08 within 128 cycles.
 Requested convergence on MAX density matrix=1.00D-06.
 Requested convergence on             energy=1.00D-06.
 No special actions if energy rises.
 Integral accuracy reduced to 1.0D-05 until final iterations.
 Initial convergence to 1.0D-05 achieved.  Increase integral accuracy.
 SCF Done:  E(RB3LYP) =  -544.366315947     A.U. after   12 cycles
            NFock= 12  Conv=0.43D-08     -V/T= 2.0112

 **********************************************************************

            Population analysis using the SCF Density.

 **********************************************************************

 Orbital symmetries:
       Occupied  (A) (A) (A) (A) (A) (A) (A) (A) (A) (A) (A) (A)
                 (A) (A) (A) (A) (A) (A) (A) (A) (A) (A) (A) (A)
                 (A) (A) (A) (A) (A) (A) (A) (A) (A) (A) (A) (A)
                 (A) (A) (A) (A) (A) (A) (A) (A) (A) (A) (A) (A)
                 (A)
       Virtual   (A) (A) (A) (A) (A) (A) (A) (A) (A) (A) (A) (A)
                 (A) (A) (A) (A) (A) (A) (A) (A) (A) (A) (A) (A)
                 (A) (A) (A) (A) (A) (A) (A) (A) (A) (A) (A) (A)
                 (A) (A) (A) (A) (A) (A) (A) (A) (A) (A) (A) (A)
                 (A) (A) (A) (A) (A) (A) (A) (A) (A) (A) (A) (A)
                 (A) (A) (A) (A) (A) (A) (A) (A) (A) (A) (A) (A)
                 (A) (A) (A) (A) (A) (A) (A) (A) (A) (A) (A) (A)
                 (A) (A) (A) (A) (A) (A) (A) (A) (A) (A) (A) (A)
                 (A) (A) (A) (A) (A) (A) (A) (A) (A) (A) (A) (A)
                 (A) (A) (A) (A) (A) (A) (A) (A) (A) (A) (A) (A)
                 (A) (A) (A) (A) (A) (A) (A) (A) (A) (A) (A) (A)
                 (A) (A) (A) (A) (A) (A) (A) (A) (A) (A) (A) (A)
                 (A) (A) (A) (A) (A) (A) (A) (A) (A) (A) (A) (A)
                 (A) (A) (A) (A) (A) (A) (A) (A) (A) (A) (A) (A)
                 (A) (A) (A) (A) (A) (A) (A) (A) (A) (A) (A) (A)
                 (A) (A) (A) (A) (A) (A) (A) (A) (A) (A) (A) (A)
                 (A) (A) (A) (A) (A) (A) (A) (A) (A) (A) (A) (A)
                 (A) (A) (A) (A) (A) (A) (A) (A) (A) (A) (A) (A)
                 (A) (A) (A) (A) (A) (A) (A) (A) (A) (A) (A) (A)
                 (A)
 The electronic state is 1-A.
 Alpha  occ. eigenvalues --  -19.12957 -19.12292 -10.23180 -10.22615 -10.18502
 Alpha  occ. eigenvalues --  -10.18330 -10.18275 -10.18227 -10.18057 -10.17947
 Alpha  occ. eigenvalues --  -10.17777 -10.17739  -1.00839  -1.00171  -0.80269
 Alpha  occ. eigenvalues --   -0.79263  -0.76104  -0.72782  -0.68509  -0.64039
 Alpha  occ. eigenvalues --   -0.60405  -0.59074  -0.57836  -0.56859  -0.50448
 Alpha  occ. eigenvalues --   -0.48988  -0.47530  -0.46598  -0.45698  -0.45324
 Alpha  occ. eigenvalues --   -0.43123  -0.42028  -0.41104  -0.40689  -0.40328
 Alpha  occ. eigenvalues --   -0.37678  -0.37313  -0.36327  -0.35782  -0.34797
 Alpha  occ. eigenvalues --   -0.33434  -0.33253  -0.33007  -0.32485  -0.32119
 Alpha  occ. eigenvalues --   -0.31439  -0.31245  -0.27394  -0.26243
 Alpha virt. eigenvalues --    0.04099   0.05237   0.05922   0.06278   0.07604
 Alpha virt. eigenvalues --    0.08235   0.08868   0.09270   0.09720   0.10708
 Alpha virt. eigenvalues --    0.11605   0.12587   0.13952   0.14141   0.14877
 Alpha virt. eigenvalues --    0.15561   0.16170   0.16837   0.16971   0.17297
 Alpha virt. eigenvalues --    0.17877   0.18949   0.19019   0.20595   0.21419
 Alpha virt. eigenvalues --    0.22007   0.22499   0.24411   0.25387   0.26155
 Alpha virt. eigenvalues --    0.27522   0.31664   0.32749   0.39685   0.41512
 Alpha virt. eigenvalues --    0.42139   0.42653   0.42830   0.43218   0.44650
 Alpha virt. eigenvalues --    0.46239   0.46947   0.49033   0.49497   0.50898
 Alpha virt. eigenvalues --    0.51447   0.52125   0.54595   0.58248   0.58739
 Alpha virt. eigenvalues --    0.61649   0.62022   0.62482   0.62993   0.63416
 Alpha virt. eigenvalues --    0.63451   0.63679   0.64028   0.64268   0.64927
 Alpha virt. eigenvalues --    0.65429   0.66020   0.66426   0.67045   0.67140
 Alpha virt. eigenvalues --    0.67859   0.68103   0.68235   0.68588   0.69235
 Alpha virt. eigenvalues --    0.69542   0.69788   0.70118   0.70208   0.71041
 Alpha virt. eigenvalues --    0.71511   0.72059   0.72330   0.73392   0.73819
 Alpha virt. eigenvalues --    0.75229   0.76854   0.85106   0.88982   0.90965
 Alpha virt. eigenvalues --    0.95417   0.97278   0.98769   0.99490   1.01057
 Alpha virt. eigenvalues --    1.01739   1.02288   1.02872   1.03692   1.04272
 Alpha virt. eigenvalues --    1.05039   1.05731   1.09974   1.12964   1.16238
 Alpha virt. eigenvalues --    1.18994   1.22525   1.27118   1.29564   1.31847
 Alpha virt. eigenvalues --    1.33468   1.34330   1.34692   1.35301   1.36358
 Alpha virt. eigenvalues --    1.38138   1.38339   1.38647   1.41814   1.43046
 Alpha virt. eigenvalues --    1.44020   1.45191   1.49000   1.53977   1.55244
 Alpha virt. eigenvalues --    1.58616   1.59178   1.62281   1.66330   1.69028
 Alpha virt. eigenvalues --    1.70169   1.70925   1.73954   1.74780   1.75087
 Alpha virt. eigenvalues --    1.76800   1.77325   1.77465   1.78776   1.78955
 Alpha virt. eigenvalues --    1.79254   1.80088   1.80184   1.81051   1.81455
 Alpha virt. eigenvalues --    1.81546   1.83107   1.83592   1.83637   1.83922
 Alpha virt. eigenvalues --    1.84294   1.84860   1.86637   1.87721   1.88397
 Alpha virt. eigenvalues --    1.88466   1.89757   1.90790   1.92170   1.92546
 Alpha virt. eigenvalues --    1.93406   1.94887   1.95183   1.96290   1.96831
 Alpha virt. eigenvalues --    1.98383   1.99013   2.01785   2.04589   2.06430
 Alpha virt. eigenvalues --    2.07391   2.09891   2.11170   2.14871   2.16845
 Alpha virt. eigenvalues --    2.20685   2.21224   2.22224   2.26654   2.28567
 Alpha virt. eigenvalues --    2.30402   2.32507   2.35384   2.38501   2.39088
 Alpha virt. eigenvalues --    2.39431   2.40540   2.41204   2.42059   2.43108
 Alpha virt. eigenvalues --    2.44400   2.48178   2.49970   2.51143   2.52934
 Alpha virt. eigenvalues --    2.55606   2.55835   2.56447   2.57696   2.59043
 Alpha virt. eigenvalues --    2.60556   2.63285   2.64555   2.66147   2.72919
 Alpha virt. eigenvalues --    2.80082   2.82188   2.82875   2.84676   2.88176
 Alpha virt. eigenvalues --    2.88931   2.89578   2.90605   2.91942   2.93240
 Alpha virt. eigenvalues --    2.95982   2.96538   2.97315   2.98515   3.01775
 Alpha virt. eigenvalues --    3.03199   3.03449   3.04791   3.06492   3.08682
 Alpha virt. eigenvalues --    3.08828   3.09461   3.14484   3.16708   3.17469
 Alpha virt. eigenvalues --    3.36755   3.39715   3.76499   3.76847
          Condensed to atoms (all electrons):
               1          2          3          4          5          6
     1  C    4.509389   0.429806  -0.048393   0.007871  -0.000427   0.000006
     2  C    0.429806   4.584774   0.415255  -0.036916   0.006498  -0.000304
     3  C   -0.048393   0.415255   4.668614   0.376805  -0.033127   0.005829
     4  C    0.007871  -0.036916   0.376805   4.694502   0.363131  -0.027400
     5  C   -0.000427   0.006498  -0.033127   0.363131   4.796245   0.341343
     6  C    0.000006  -0.000304   0.005829  -0.027400   0.341343   4.723561
     7  C   -0.000000   0.000007  -0.000257   0.008183  -0.050159   0.324036
     8  C    0.000000  -0.000000   0.000006  -0.000278   0.007802  -0.018616
     9  C   -0.000000   0.000000  -0.000000   0.000005  -0.000183   0.002476
    10  C    0.000000  -0.000000   0.000000  -0.000000   0.000005  -0.000125
    11  O    0.000000  -0.000000   0.000000   0.000000  -0.000000   0.000001
    12  O    0.000000   0.000009   0.000405  -0.011372  -0.042071   0.306799
    13  H    0.382992  -0.020340  -0.008384   0.000444  -0.000002   0.000000
    14  H    0.370214  -0.009743   0.007427  -0.000490   0.000013  -0.000000
    15  H    0.383155  -0.020559  -0.008454   0.000423  -0.000003   0.000000
    16  H   -0.023425   0.363275  -0.021058  -0.007906   0.000371   0.000003
    17  H   -0.023518   0.361940  -0.022046  -0.005537   0.000457   0.000011
    18  H   -0.004633  -0.027565   0.360081  -0.020892  -0.008854   0.000534
    19  H   -0.004567  -0.028272   0.357826  -0.019536  -0.006791   0.000417
    20  H    0.000272  -0.006905  -0.023585   0.356029  -0.022412  -0.005312
    21  H    0.000232  -0.005402  -0.020653   0.349708  -0.021247  -0.014172
    22  H    0.000007   0.000194  -0.006324  -0.020513   0.332774  -0.009873
    23  H    0.000005   0.000280  -0.007696  -0.029628   0.339602  -0.011158
    24  H    0.000000  -0.000017   0.000509  -0.013570  -0.023867   0.331591
    25  H    0.000000  -0.000000  -0.000030   0.000259  -0.001761  -0.009526
    26  H    0.000000  -0.000000  -0.000003   0.000092  -0.013965  -0.010685
    27  H   -0.000000   0.000000  -0.000000  -0.000004   0.000287  -0.004946
    28  H    0.000000  -0.000000  -0.000000   0.000020   0.001976  -0.014103
    29  H    0.000000  -0.000000   0.000000   0.000000  -0.000018   0.000568
    30  H    0.000000  -0.000000   0.000000   0.000000  -0.000015   0.000834
    31  H   -0.000000   0.000000   0.000000  -0.000000  -0.000001   0.000049
    32  H    0.000000   0.000000  -0.000000   0.000000  -0.000000   0.000028
    33  H    0.000000  -0.000000   0.000000  -0.000000   0.000000   0.000001
    34  H   -0.000000  -0.000006   0.000062  -0.003628   0.000854  -0.058961
               7          8          9         10         11         12
     1  C   -0.000000   0.000000  -0.000000   0.000000   0.000000   0.000000
     2  C    0.000007  -0.000000   0.000000  -0.000000  -0.000000   0.000009
     3  C   -0.000257   0.000006  -0.000000   0.000000   0.000000   0.000405
     4  C    0.008183  -0.000278   0.000005  -0.000000   0.000000  -0.011372
     5  C   -0.050159   0.007802  -0.000183   0.000005  -0.000000  -0.042071
     6  C    0.324036  -0.018616   0.002476  -0.000125   0.000001   0.306799
     7  C    4.828216   0.323097  -0.005676   0.004010  -0.000154  -0.042772
     8  C    0.323097   4.821557   0.246984  -0.020966   0.006324  -0.012151
     9  C   -0.005676   0.246984   4.899627   0.392323  -0.053332   0.000433
    10  C    0.004010  -0.020966   0.392323   4.432257   0.343611   0.000008
    11  O   -0.000154   0.006324  -0.053332   0.343611   7.740915  -0.000000
    12  O   -0.042772  -0.012151   0.000433   0.000008  -0.000000   7.781173
    13  H    0.000000  -0.000000   0.000000  -0.000000   0.000000  -0.000000
    14  H    0.000000  -0.000000   0.000000  -0.000000   0.000000   0.000000
    15  H    0.000000  -0.000000   0.000000  -0.000000   0.000000   0.000000
    16  H    0.000000   0.000000  -0.000000   0.000000   0.000000   0.000001
    17  H   -0.000001  -0.000000   0.000000   0.000000  -0.000000  -0.000026
    18  H   -0.000000   0.000000   0.000000  -0.000000  -0.000000  -0.000011
    19  H   -0.000019   0.000000   0.000000  -0.000000  -0.000000  -0.000013
    20  H    0.000279  -0.000003  -0.000000   0.000000  -0.000000  -0.000595
    21  H    0.001967   0.000023  -0.000000  -0.000000   0.000000   0.025297
    22  H   -0.001602   0.000296  -0.000032   0.000000   0.000000   0.005011
    23  H   -0.014420   0.000099  -0.000003   0.000000   0.000000  -0.004715
    24  H   -0.024884  -0.013879   0.000548  -0.000017  -0.000000  -0.033610
    25  H    0.334037  -0.022088  -0.005330   0.000199  -0.000003   0.005029
    26  H    0.340162  -0.029825  -0.008231   0.000304  -0.000000  -0.004413
    27  H   -0.021780   0.359942  -0.025455  -0.006690  -0.000055  -0.000567
    28  H   -0.020659   0.351604  -0.023570  -0.004590  -0.000049   0.026158
    29  H   -0.008947  -0.001472   0.329648  -0.019239   0.009845  -0.000014
    30  H   -0.012580  -0.006755   0.339090  -0.024846  -0.000161  -0.000014
    31  H   -0.000117   0.006769  -0.055891   0.370719  -0.027688  -0.000029
    32  H   -0.000132  -0.004261  -0.018180   0.358284  -0.030644   0.000001
    33  H   -0.000016   0.000225  -0.005064  -0.044882   0.325174   0.000000
    34  H    0.001433  -0.003593   0.000094  -0.000007  -0.000000   0.321412
              13         14         15         16         17         18
     1  C    0.382992   0.370214   0.383155  -0.023425  -0.023518  -0.004633
     2  C   -0.020340  -0.009743  -0.020559   0.363275   0.361940  -0.027565
     3  C   -0.008384   0.007427  -0.008454  -0.021058  -0.022046   0.360081
     4  C    0.000444  -0.000490   0.000423  -0.007906  -0.005537  -0.020892
     5  C   -0.000002   0.000013  -0.000003   0.000371   0.000457  -0.008854
     6  C    0.000000  -0.000000   0.000000   0.000003   0.000011   0.000534
     7  C    0.000000   0.000000   0.000000   0.000000  -0.000001  -0.000000
     8  C   -0.000000  -0.000000  -0.000000   0.000000  -0.000000   0.000000
     9  C    0.000000   0.000000   0.000000  -0.000000   0.000000   0.000000
    10  C   -0.000000  -0.000000  -0.000000   0.000000   0.000000  -0.000000
    11  O    0.000000   0.000000   0.000000   0.000000  -0.000000  -0.000000
    12  O   -0.000000   0.000000   0.000000   0.000001  -0.000026  -0.000011
    13  H    0.686510  -0.025115  -0.026967  -0.009373   0.008829  -0.001808
    14  H   -0.025115   0.687072  -0.025148  -0.006207  -0.006223  -0.000070
    15  H   -0.026967  -0.025148   0.686967   0.008851  -0.009385   0.008196
    16  H   -0.009373  -0.006207   0.008851   0.727480  -0.033532   0.010289
    17  H    0.008829  -0.006223  -0.009385  -0.033532   0.728426  -0.011618
    18  H   -0.001808  -0.000070   0.008196   0.010289  -0.011618   0.739872
    19  H    0.008091  -0.000087  -0.001799  -0.011698   0.010498  -0.036300
    20  H   -0.000053   0.000009   0.000035   0.008895  -0.002128   0.010172
    21  H    0.000032   0.000012  -0.000052  -0.001949   0.007712  -0.011104
    22  H   -0.000006   0.000000   0.000002  -0.000048   0.000021  -0.001970
    23  H    0.000003   0.000000  -0.000006   0.000037  -0.000041   0.009315
    24  H    0.000000   0.000000  -0.000000  -0.000006   0.000006   0.000019
    25  H   -0.000000  -0.000000  -0.000000   0.000000   0.000000   0.000002
    26  H   -0.000000  -0.000000  -0.000000  -0.000000   0.000000  -0.000009
    27  H   -0.000000  -0.000000   0.000000  -0.000000   0.000000  -0.000000
    28  H    0.000000  -0.000000  -0.000000  -0.000000   0.000000  -0.000000
    29  H   -0.000000   0.000000  -0.000000   0.000000  -0.000000  -0.000000
    30  H   -0.000000   0.000000   0.000000   0.000000   0.000000  -0.000000
    31  H   -0.000000   0.000000   0.000000   0.000000  -0.000000   0.000000
    32  H    0.000000  -0.000000  -0.000000  -0.000000   0.000000   0.000000
    33  H    0.000000  -0.000000  -0.000000  -0.000000   0.000000   0.000000
    34  H   -0.000000   0.000000  -0.000000  -0.000000   0.000003  -0.000039
              19         20         21         22         23         24
     1  C   -0.004567   0.000272   0.000232   0.000007   0.000005   0.000000
     2  C   -0.028272  -0.006905  -0.005402   0.000194   0.000280  -0.000017
     3  C    0.357826  -0.023585  -0.020653  -0.006324  -0.007696   0.000509
     4  C   -0.019536   0.356029   0.349708  -0.020513  -0.029628  -0.013570
     5  C   -0.006791  -0.022412  -0.021247   0.332774   0.339602  -0.023867
     6  C    0.000417  -0.005312  -0.014172  -0.009873  -0.011158   0.331591
     7  C   -0.000019   0.000279   0.001967  -0.001602  -0.014420  -0.024884
     8  C    0.000000  -0.000003   0.000023   0.000296   0.000099  -0.013879
     9  C    0.000000  -0.000000  -0.000000  -0.000032  -0.000003   0.000548
    10  C   -0.000000   0.000000  -0.000000   0.000000   0.000000  -0.000017
    11  O   -0.000000  -0.000000   0.000000   0.000000   0.000000  -0.000000
    12  O   -0.000013  -0.000595   0.025297   0.005011  -0.004715  -0.033610
    13  H    0.008091  -0.000053   0.000032  -0.000006   0.000003   0.000000
    14  H   -0.000087   0.000009   0.000012   0.000000   0.000000   0.000000
    15  H   -0.001799   0.000035  -0.000052   0.000002  -0.000006  -0.000000
    16  H   -0.011698   0.008895  -0.001949  -0.000048   0.000037  -0.000006
    17  H    0.010498  -0.002128   0.007712   0.000021  -0.000041   0.000006
    18  H   -0.036300   0.010172  -0.011104  -0.001970   0.009315   0.000019
    19  H    0.740828  -0.011510   0.009330   0.008067  -0.001986  -0.000039
    20  H   -0.011510   0.734127  -0.031080  -0.011654   0.010430   0.007953
    21  H    0.009330  -0.031080   0.722496   0.010926  -0.010908  -0.002327
    22  H    0.008067  -0.011654   0.010926   0.735914  -0.027751  -0.005113
    23  H   -0.001986   0.010430  -0.010908  -0.027751   0.748904   0.010395
    24  H   -0.000039   0.007953  -0.002327  -0.005113   0.010395   0.762048
    25  H    0.000004  -0.000067  -0.000125   0.004536  -0.000995  -0.004944
    26  H    0.000004   0.000038  -0.000124  -0.001045   0.010288   0.010394
    27  H    0.000000  -0.000007  -0.000003  -0.000069   0.000039   0.007867
    28  H    0.000000  -0.000003  -0.000066  -0.000130  -0.000119  -0.002172
    29  H   -0.000000   0.000000   0.000000   0.000004   0.000003  -0.000034
    30  H   -0.000000  -0.000000  -0.000000   0.000002  -0.000008   0.000013
    31  H   -0.000000   0.000000   0.000000   0.000000   0.000000   0.000006
    32  H   -0.000000  -0.000000  -0.000000   0.000000  -0.000000  -0.000008
    33  H    0.000000   0.000000  -0.000000  -0.000000  -0.000000  -0.000000
    34  H    0.000005   0.000102   0.000428  -0.000066   0.006973   0.012322
              25         26         27         28         29         30
     1  C    0.000000   0.000000  -0.000000   0.000000   0.000000   0.000000
     2  C   -0.000000  -0.000000   0.000000  -0.000000  -0.000000  -0.000000
     3  C   -0.000030  -0.000003  -0.000000  -0.000000   0.000000   0.000000
     4  C    0.000259   0.000092  -0.000004   0.000020   0.000000   0.000000
     5  C   -0.001761  -0.013965   0.000287   0.001976  -0.000018  -0.000015
     6  C   -0.009526  -0.010685  -0.004946  -0.014103   0.000568   0.000834
     7  C    0.334037   0.340162  -0.021780  -0.020659  -0.008947  -0.012580
     8  C   -0.022088  -0.029825   0.359942   0.351604  -0.001472  -0.006755
     9  C   -0.005330  -0.008231  -0.025455  -0.023570   0.329648   0.339090
    10  C    0.000199   0.000304  -0.006690  -0.004590  -0.019239  -0.024846
    11  O   -0.000003  -0.000000  -0.000055  -0.000049   0.009845  -0.000161
    12  O    0.005029  -0.004413  -0.000567   0.026158  -0.000014  -0.000014
    13  H   -0.000000  -0.000000  -0.000000   0.000000  -0.000000  -0.000000
    14  H   -0.000000  -0.000000  -0.000000  -0.000000   0.000000   0.000000
    15  H   -0.000000  -0.000000   0.000000  -0.000000  -0.000000   0.000000
    16  H    0.000000  -0.000000  -0.000000  -0.000000   0.000000   0.000000
    17  H    0.000000   0.000000   0.000000   0.000000  -0.000000   0.000000
    18  H    0.000002  -0.000009  -0.000000  -0.000000  -0.000000  -0.000000
    19  H    0.000004   0.000004   0.000000   0.000000  -0.000000  -0.000000
    20  H   -0.000067   0.000038  -0.000007  -0.000003   0.000000  -0.000000
    21  H   -0.000125  -0.000124  -0.000003  -0.000066   0.000000  -0.000000
    22  H    0.004536  -0.001045  -0.000069  -0.000130   0.000004   0.000002
    23  H   -0.000995   0.010288   0.000039  -0.000119   0.000003  -0.000008
    24  H   -0.004944   0.010394   0.007867  -0.002172  -0.000034   0.000013
    25  H    0.733738  -0.027545  -0.011486   0.010869   0.007238  -0.001824
    26  H   -0.027545   0.747885   0.010244  -0.010710  -0.001740   0.009091
    27  H   -0.011486   0.010244   0.726687  -0.031515  -0.012007   0.010279
    28  H    0.010869  -0.010710  -0.031515   0.718012   0.009150  -0.011415
    29  H    0.007238  -0.001740  -0.012007   0.009150   0.730745  -0.039383
    30  H   -0.001824   0.009091   0.010279  -0.011415  -0.039383   0.752906
    31  H    0.000004  -0.000022  -0.002819   0.008154   0.013138  -0.013929
    32  H   -0.000029   0.000033   0.009004  -0.002396  -0.015603   0.010839
    33  H    0.000003  -0.000002   0.000084  -0.000034  -0.002209   0.009084
    34  H   -0.000076   0.006702   0.000107   0.000329   0.000003  -0.000037
              31         32         33         34
     1  C   -0.000000   0.000000   0.000000  -0.000000
     2  C    0.000000   0.000000  -0.000000  -0.000006
     3  C    0.000000  -0.000000   0.000000   0.000062
     4  C   -0.000000   0.000000  -0.000000  -0.003628
     5  C   -0.000001  -0.000000   0.000000   0.000854
     6  C    0.000049   0.000028   0.000001  -0.058961
     7  C   -0.000117  -0.000132  -0.000016   0.001433
     8  C    0.006769  -0.004261   0.000225  -0.003593
     9  C   -0.055891  -0.018180  -0.005064   0.000094
    10  C    0.370719   0.358284  -0.044882  -0.000007
    11  O   -0.027688  -0.030644   0.325174  -0.000000
    12  O   -0.000029   0.000001   0.000000   0.321412
    13  H   -0.000000   0.000000   0.000000  -0.000000
    14  H    0.000000  -0.000000  -0.000000   0.000000
    15  H    0.000000  -0.000000  -0.000000  -0.000000
    16  H    0.000000  -0.000000  -0.000000  -0.000000
    17  H   -0.000000   0.000000   0.000000   0.000003
    18  H    0.000000   0.000000   0.000000  -0.000039
    19  H   -0.000000  -0.000000   0.000000   0.000005
    20  H    0.000000  -0.000000   0.000000   0.000102
    21  H    0.000000  -0.000000  -0.000000   0.000428
    22  H    0.000000   0.000000  -0.000000  -0.000066
    23  H    0.000000  -0.000000  -0.000000   0.006973
    24  H    0.000006  -0.000008  -0.000000   0.012322
    25  H    0.000004  -0.000029   0.000003  -0.000076
    26  H   -0.000022   0.000033  -0.000002   0.006702
    27  H   -0.002819   0.009004   0.000084   0.000107
    28  H    0.008154  -0.002396  -0.000034   0.000329
    29  H    0.013138  -0.015603  -0.002209   0.000003
    30  H   -0.013929   0.010839   0.009084  -0.000037
    31  H    0.768071  -0.042445  -0.008218   0.000001
    32  H   -0.042445   0.725824   0.011174  -0.000000
    33  H   -0.008218   0.011174   0.556620  -0.000000
    34  H    0.000001  -0.000000  -0.000000   0.558497
 Mulliken charges:
               1
     1  C    0.021014
     2  C   -0.006007
     3  C    0.007192
     4  C    0.040198
     5  C    0.033546
     6  C    0.147095
     7  C    0.038747
     8  C    0.009159
     9  C   -0.010280
    10  C    0.219644
    11  O   -0.313784
    12  O   -0.319362
    13  H    0.005148
    14  H    0.008338
    15  H    0.004745
    16  H   -0.003997
    17  H   -0.003848
    18  H   -0.013606
    19  H   -0.012454
    20  H   -0.013029
    21  H   -0.008949
    22  H   -0.011557
    23  H   -0.026942
    24  H   -0.019181
    25  H   -0.010092
    26  H   -0.026919
    27  H   -0.007137
    28  H   -0.004743
    29  H    0.000322
    30  H   -0.021171
    31  H   -0.015753
    32  H   -0.001486
    33  H    0.158061
    34  H    0.157087
 Sum of Mulliken charges =  -0.00000
 Mulliken charges with hydrogens summed into heavy atoms:
               1
     1  C    0.039246
     2  C   -0.013852
     3  C   -0.018868
     4  C    0.018220
     5  C   -0.004952
     6  C    0.127915
     7  C    0.001737
     8  C   -0.002721
     9  C   -0.031130
    10  C    0.202404
    11  O   -0.155723
    12  O   -0.162275
 Electronic spatial extent (au):  <R**2>=           5890.1309
 Charge=             -0.0000 electrons
 Dipole moment (field-independent basis, Debye):
    X=             -1.2712    Y=             -0.8636    Z=              1.7338  Tot=              2.3169
 Quadrupole moment (field-independent basis, Debye-Ang):
   XX=            -93.0640   YY=            -82.6621   ZZ=            -73.0040
   XY=              1.6038   XZ=              7.7224   YZ=              0.5302
 Traceless Quadrupole moment (field-independent basis, Debye-Ang):
   XX=            -10.1540   YY=              0.2479   ZZ=              9.9060
   XY=              1.6038   XZ=              7.7224   YZ=              0.5302
 Octapole moment (field-independent basis, Debye-Ang**2):
  XXX=            -80.8186  YYY=             -1.9164  ZZZ=              8.9801  XYY=             10.0587
  XXY=             17.6523  XXZ=             50.0522  XZZ=             23.7332  YZZ=              4.6949
  YYZ=              2.4177  XYZ=             -7.9001
 Hexadecapole moment (field-independent basis, Debye-Ang**3):
 XXXX=          -8330.4027 YYYY=           -336.7975 ZZZZ=           -173.7062 XXXY=             32.7596
 XXXZ=            358.4201 YYYX=            -14.7041 YYYZ=              9.3446 ZZZX=             13.6241
 ZZZY=              7.7894 XXYY=          -1285.4106 XXZZ=          -1162.8109 YYZZ=            -78.5809
 XXYZ=            -38.6470 YYXZ=              8.2150 ZZXY=            -11.7208
 N-N= 7.038042777895D+02 E-N=-2.671424752141D+03  KE= 5.383315195506D+02
 ******************************Gaussian NBO Version 3.1******************************
             N A T U R A L   A T O M I C   O R B I T A L   A N D
          N A T U R A L   B O N D   O R B I T A L   A N A L Y S I S
 ******************************Gaussian NBO Version 3.1******************************
       /RESON  / : Allow strongly delocalized NBO set

 Analyzing the SCF density

 Job title: 47                                                              

 Storage needed:    235632 in NPA,    311140 in NBO ( 939517976 available)
 GSVD:  LWork=       44524 too small for GESVD, short by       19862 words or       19862 for optimal perf.


 NATURAL POPULATIONS:  Natural atomic orbital occupancies 
                                                          
   NAO  Atom  No  lang   Type(AO)    Occupancy      Energy
 ----------------------------------------------------------
     1    C    1  S      Cor( 1S)     1.99925     -10.06074
     2    C    1  S      Val( 2S)     1.08808      -0.22615
     3    C    1  S      Ryd( 3S)     0.00037       0.87183
     4    C    1  px     Val( 2p)     1.13193      -0.06302
     5    C    1  px     Ryd( 3p)     0.00221       0.57371
     6    C    1  py     Val( 2p)     1.18613      -0.06633
     7    C    1  py     Ryd( 3p)     0.00164       0.58228
     8    C    1  pz     Val( 2p)     1.20782      -0.06753
     9    C    1  pz     Ryd( 3p)     0.00123       0.58910
    10    C    1  dxy    Ryd( 3d)     0.00060       2.31238
    11    C    1  dxz    Ryd( 3d)     0.00027       2.12328
    12    C    1  dyz    Ryd( 3d)     0.00042       2.26076
    13    C    1  dx2y2  Ryd( 3d)     0.00056       2.25402
    14    C    1  dz2    Ryd( 3d)     0.00073       2.42111

    15    C    2  S      Cor( 1S)     1.99914     -10.05809
    16    C    2  S      Val( 2S)     1.01360      -0.20164
    17    C    2  S      Ryd( 3S)     0.00123       0.91281
    18    C    2  px     Val( 2p)     1.03957      -0.06108
    19    C    2  px     Ryd( 3p)     0.00231       0.63125
    20    C    2  py     Val( 2p)     1.15420      -0.06356
    21    C    2  py     Ryd( 3p)     0.00174       0.61465
    22    C    2  pz     Val( 2p)     1.20029      -0.06486
    23    C    2  pz     Ryd( 3p)     0.00250       0.70377
    24    C    2  dxy    Ryd( 3d)     0.00069       2.24204
    25    C    2  dxz    Ryd( 3d)     0.00042       2.08971
    26    C    2  dyz    Ryd( 3d)     0.00051       2.24924
    27    C    2  dx2y2  Ryd( 3d)     0.00078       2.25667
    28    C    2  dz2    Ryd( 3d)     0.00084       2.41298

    29    C    3  S      Cor( 1S)     1.99912     -10.05476
    30    C    3  S      Val( 2S)     1.00864      -0.19672
    31    C    3  S      Ryd( 3S)     0.00175       0.92050
    32    C    3  px     Val( 2p)     1.04436      -0.06068
    33    C    3  px     Ryd( 3p)     0.00322       0.70745
    34    C    3  py     Val( 2p)     1.15547      -0.06502
    35    C    3  py     Ryd( 3p)     0.00205       0.64896
    36    C    3  pz     Val( 2p)     1.19924      -0.06732
    37    C    3  pz     Ryd( 3p)     0.00270       0.74712
    38    C    3  dxy    Ryd( 3d)     0.00069       2.25241
    39    C    3  dxz    Ryd( 3d)     0.00043       2.09535
    40    C    3  dyz    Ryd( 3d)     0.00051       2.25144
    41    C    3  dx2y2  Ryd( 3d)     0.00075       2.26674
    42    C    3  dz2    Ryd( 3d)     0.00083       2.41590

    43    C    4  S      Cor( 1S)     1.99913     -10.05227
    44    C    4  S      Val( 2S)     1.00478      -0.19370
    45    C    4  S      Ryd( 3S)     0.00177       0.93802
    46    C    4  px     Val( 2p)     1.03678      -0.05739
    47    C    4  px     Ryd( 3p)     0.00432       0.73690
    48    C    4  py     Val( 2p)     1.16271      -0.06467
    49    C    4  py     Ryd( 3p)     0.00253       0.66490
    50    C    4  pz     Val( 2p)     1.20450      -0.06755
    51    C    4  pz     Ryd( 3p)     0.00307       0.75925
    52    C    4  dxy    Ryd( 3d)     0.00070       2.26362
    53    C    4  dxz    Ryd( 3d)     0.00041       2.10176
    54    C    4  dyz    Ryd( 3d)     0.00052       2.25705
    55    C    4  dx2y2  Ryd( 3d)     0.00070       2.27728
    56    C    4  dz2    Ryd( 3d)     0.00083       2.41793

    57    C    5  S      Cor( 1S)     1.99909     -10.05704
    58    C    5  S      Val( 2S)     1.01290      -0.20476
    59    C    5  S      Ryd( 3S)     0.00174       0.92703
    60    C    5  px     Val( 2p)     1.05834      -0.07098
    61    C    5  px     Ryd( 3p)     0.00323       0.71998
    62    C    5  py     Val( 2p)     1.15946      -0.07526
    63    C    5  py     Ryd( 3p)     0.00273       0.65594
    64    C    5  pz     Val( 2p)     1.20391      -0.07766
    65    C    5  pz     Ryd( 3p)     0.00311       0.77117
    66    C    5  dxy    Ryd( 3d)     0.00066       2.26569
    67    C    5  dxz    Ryd( 3d)     0.00038       2.08743
    68    C    5  dyz    Ryd( 3d)     0.00056       2.28763
    69    C    5  dx2y2  Ryd( 3d)     0.00074       2.25588
    70    C    5  dz2    Ryd( 3d)     0.00079       2.39122

    71    C    6  S      Cor( 1S)     1.99892     -10.11658
    72    C    6  S      Val( 2S)     0.90973      -0.17876
    73    C    6  S      Ryd( 3S)     0.00213       0.87220
    74    C    6  px     Val( 2p)     1.03527      -0.06820
    75    C    6  px     Ryd( 3p)     0.00447       0.78580
    76    C    6  py     Val( 2p)     0.80993      -0.05239
    77    C    6  py     Ryd( 3p)     0.00870       0.67754
    78    C    6  pz     Val( 2p)     1.07735      -0.07898
    79    C    6  pz     Ryd( 3p)     0.00201       0.79419
    80    C    6  dxy    Ryd( 3d)     0.00187       2.24797
    81    C    6  dxz    Ryd( 3d)     0.00068       2.04767
    82    C    6  dyz    Ryd( 3d)     0.00170       2.19833
    83    C    6  dx2y2  Ryd( 3d)     0.00150       2.20262
    84    C    6  dz2    Ryd( 3d)     0.00148       2.39857

    85    C    7  S      Cor( 1S)     1.99909     -10.05886
    86    C    7  S      Val( 2S)     1.01322      -0.20640
    87    C    7  S      Ryd( 3S)     0.00179       0.92577
    88    C    7  px     Val( 2p)     1.05658      -0.07266
    89    C    7  px     Ryd( 3p)     0.00320       0.71585
    90    C    7  py     Val( 2p)     1.15899      -0.07669
    91    C    7  py     Ryd( 3p)     0.00274       0.65305
    92    C    7  pz     Val( 2p)     1.20423      -0.07908
    93    C    7  pz     Ryd( 3p)     0.00318       0.76921
    94    C    7  dxy    Ryd( 3d)     0.00066       2.26449
    95    C    7  dxz    Ryd( 3d)     0.00038       2.08551
    96    C    7  dyz    Ryd( 3d)     0.00056       2.28747
    97    C    7  dx2y2  Ryd( 3d)     0.00073       2.25222
    98    C    7  dz2    Ryd( 3d)     0.00079       2.38882

    99    C    8  S      Cor( 1S)     1.99912     -10.05770
   100    C    8  S      Val( 2S)     1.00557      -0.19896
   101    C    8  S      Ryd( 3S)     0.00187       0.92614
   102    C    8  px     Val( 2p)     1.03848      -0.06402
   103    C    8  px     Ryd( 3p)     0.00428       0.71885
   104    C    8  py     Val( 2p)     1.16430      -0.06944
   105    C    8  py     Ryd( 3p)     0.00251       0.65829
   106    C    8  pz     Val( 2p)     1.20652      -0.07233
   107    C    8  pz     Ryd( 3p)     0.00307       0.75621
   108    C    8  dxy    Ryd( 3d)     0.00070       2.25740
   109    C    8  dxz    Ryd( 3d)     0.00041       2.09569
   110    C    8  dyz    Ryd( 3d)     0.00053       2.25476
   111    C    8  dx2y2  Ryd( 3d)     0.00069       2.27030
   112    C    8  dz2    Ryd( 3d)     0.00082       2.41189

   113    C    9  S      Cor( 1S)     1.99912     -10.05932
   114    C    9  S      Val( 2S)     1.02517      -0.21048
   115    C    9  S      Ryd( 3S)     0.00137       0.90517
   116    C    9  px     Val( 2p)     1.05447      -0.07299
   117    C    9  px     Ryd( 3p)     0.00354       0.64076
   118    C    9  py     Val( 2p)     1.16489      -0.07152
   119    C    9  py     Ryd( 3p)     0.00225       0.62834
   120    C    9  pz     Val( 2p)     1.19669      -0.07333
   121    C    9  pz     Ryd( 3p)     0.00274       0.72910
   122    C    9  dxy    Ryd( 3d)     0.00072       2.24347
   123    C    9  dxz    Ryd( 3d)     0.00041       2.08802
   124    C    9  dyz    Ryd( 3d)     0.00051       2.25154
   125    C    9  dx2y2  Ryd( 3d)     0.00065       2.25405
   126    C    9  dz2    Ryd( 3d)     0.00084       2.40710

   127    C   10  S      Cor( 1S)     1.99912     -10.11981
   128    C   10  S      Val( 2S)     0.98867      -0.20339
   129    C   10  S      Ryd( 3S)     0.00206       0.81869
   130    C   10  px     Val( 2p)     0.81374      -0.04757
   131    C   10  px     Ryd( 3p)     0.00594       0.57421
   132    C   10  py     Val( 2p)     1.03589      -0.06079
   133    C   10  py     Ryd( 3p)     0.00160       0.60273
   134    C   10  pz     Val( 2p)     1.17073      -0.07574
   135    C   10  pz     Ryd( 3p)     0.00187       0.65025
   136    C   10  dxy    Ryd( 3d)     0.00179       2.22758
   137    C   10  dxz    Ryd( 3d)     0.00108       2.07412
   138    C   10  dyz    Ryd( 3d)     0.00082       2.22219
   139    C   10  dx2y2  Ryd( 3d)     0.00187       2.21346
   140    C   10  dz2    Ryd( 3d)     0.00127       2.38764

   141    O   11  S      Cor( 1S)     1.99976     -18.94051
   142    O   11  S      Val( 2S)     1.67096      -0.84181
   143    O   11  S      Ryd( 3S)     0.00099       1.38701
   144    O   11  px     Val( 2p)     1.68371      -0.28832
   145    O   11  px     Ryd( 3p)     0.00164       1.09236
   146    O   11  py     Val( 2p)     1.82093      -0.28093
   147    O   11  py     Ryd( 3p)     0.00197       1.07656
   148    O   11  pz     Val( 2p)     1.55321      -0.26347
   149    O   11  pz     Ryd( 3p)     0.00223       1.21467
   150    O   11  dxy    Ryd( 3d)     0.00087       2.95755
   151    O   11  dxz    Ryd( 3d)     0.00082       2.88105
   152    O   11  dyz    Ryd( 3d)     0.00059       2.88423
   153    O   11  dx2y2  Ryd( 3d)     0.00073       2.81670
   154    O   11  dz2    Ryd( 3d)     0.00128       3.35530

   155    O   12  S      Cor( 1S)     1.99976     -18.93822
   156    O   12  S      Val( 2S)     1.66900      -0.85157
   157    O   12  S      Ryd( 3S)     0.00114       1.41909
   158    O   12  px     Val( 2p)     1.95028      -0.28856
   159    O   12  px     Ryd( 3p)     0.00260       1.11467
   160    O   12  py     Val( 2p)     1.65811      -0.30076
   161    O   12  py     Ryd( 3p)     0.00101       1.09740
   162    O   12  pz     Val( 2p)     1.46420      -0.26567
   163    O   12  pz     Ryd( 3p)     0.00254       1.26336
   164    O   12  dxy    Ryd( 3d)     0.00091       2.77042
   165    O   12  dxz    Ryd( 3d)     0.00023       2.82404
   166    O   12  dyz    Ryd( 3d)     0.00104       3.07303
   167    O   12  dx2y2  Ryd( 3d)     0.00105       2.92896
   168    O   12  dz2    Ryd( 3d)     0.00097       3.30293

   169    H   13  S      Val( 1S)     0.79033       0.07141
   170    H   13  S      Ryd( 2S)     0.00178       0.36649
   171    H   13  px     Ryd( 2p)     0.00016       1.76616
   172    H   13  py     Ryd( 2p)     0.00058       2.24753
   173    H   13  pz     Ryd( 2p)     0.00030       1.89464

   174    H   14  S      Val( 1S)     0.78194       0.07699
   175    H   14  S      Ryd( 2S)     0.00139       0.35366
   176    H   14  px     Ryd( 2p)     0.00051       2.17978
   177    H   14  py     Ryd( 2p)     0.00029       1.91715
   178    H   14  pz     Ryd( 2p)     0.00022       1.81363

   179    H   15  S      Val( 1S)     0.79061       0.07117
   180    H   15  S      Ryd( 2S)     0.00178       0.36659
   181    H   15  px     Ryd( 2p)     0.00015       1.76400
   182    H   15  py     Ryd( 2p)     0.00021       1.78668
   183    H   15  pz     Ryd( 2p)     0.00067       2.35780

   184    H   16  S      Val( 1S)     0.78736       0.07804
   185    H   16  S      Ryd( 2S)     0.00274       0.37631
   186    H   16  px     Ryd( 2p)     0.00013       1.82267
   187    H   16  py     Ryd( 2p)     0.00020       1.82381
   188    H   16  pz     Ryd( 2p)     0.00068       2.35908

   189    H   17  S      Val( 1S)     0.78697       0.07849
   190    H   17  S      Ryd( 2S)     0.00277       0.37735
   191    H   17  px     Ryd( 2p)     0.00013       1.81951
   192    H   17  py     Ryd( 2p)     0.00060       2.26012
   193    H   17  pz     Ryd( 2p)     0.00029       1.92431

   194    H   18  S      Val( 1S)     0.79013       0.07256
   195    H   18  S      Ryd( 2S)     0.00292       0.38793
   196    H   18  px     Ryd( 2p)     0.00013       1.86200
   197    H   18  py     Ryd( 2p)     0.00021       1.84012
   198    H   18  pz     Ryd( 2p)     0.00068       2.36101

   199    H   19  S      Val( 1S)     0.78971       0.07368
   200    H   19  S      Ryd( 2S)     0.00297       0.38634
   201    H   19  px     Ryd( 2p)     0.00013       1.86248
   202    H   19  py     Ryd( 2p)     0.00060       2.26215
   203    H   19  pz     Ryd( 2p)     0.00030       1.93800

   204    H   20  S      Val( 1S)     0.78626       0.07538
   205    H   20  S      Ryd( 2S)     0.00279       0.39243
   206    H   20  px     Ryd( 2p)     0.00014       1.88671
   207    H   20  py     Ryd( 2p)     0.00021       1.85098
   208    H   20  pz     Ryd( 2p)     0.00068       2.36501

   209    H   21  S      Val( 1S)     0.77438       0.08725
   210    H   21  S      Ryd( 2S)     0.00435       0.40161
   211    H   21  px     Ryd( 2p)     0.00017       1.88060
   212    H   21  py     Ryd( 2p)     0.00062       2.27889
   213    H   21  pz     Ryd( 2p)     0.00028       1.96222

   214    H   22  S      Val( 1S)     0.77709       0.06930
   215    H   22  S      Ryd( 2S)     0.00260       0.38733
   216    H   22  px     Ryd( 2p)     0.00012       1.88032
   217    H   22  py     Ryd( 2p)     0.00059       2.24044
   218    H   22  pz     Ryd( 2p)     0.00033       1.97341

   219    H   23  S      Val( 1S)     0.79341       0.05758
   220    H   23  S      Ryd( 2S)     0.00370       0.39143
   221    H   23  px     Ryd( 2p)     0.00014       1.87602
   222    H   23  py     Ryd( 2p)     0.00024       1.87040
   223    H   23  pz     Ryd( 2p)     0.00066       2.34192

   224    H   24  S      Val( 1S)     0.79250       0.07427
   225    H   24  S      Ryd( 2S)     0.00337       0.37111
   226    H   24  px     Ryd( 2p)     0.00013       1.95117
   227    H   24  py     Ryd( 2p)     0.00013       1.91494
   228    H   24  pz     Ryd( 2p)     0.00073       2.35763

   229    H   25  S      Val( 1S)     0.77641       0.06876
   230    H   25  S      Ryd( 2S)     0.00259       0.38536
   231    H   25  px     Ryd( 2p)     0.00012       1.87752
   232    H   25  py     Ryd( 2p)     0.00059       2.23775
   233    H   25  pz     Ryd( 2p)     0.00033       1.97270

   234    H   26  S      Val( 1S)     0.79323       0.05648
   235    H   26  S      Ryd( 2S)     0.00370       0.38859
   236    H   26  px     Ryd( 2p)     0.00013       1.87365
   237    H   26  py     Ryd( 2p)     0.00024       1.87017
   238    H   26  pz     Ryd( 2p)     0.00067       2.34026

   239    H   27  S      Val( 1S)     0.78421       0.07265
   240    H   27  S      Ryd( 2S)     0.00284       0.38794
   241    H   27  px     Ryd( 2p)     0.00013       1.87609
   242    H   27  py     Ryd( 2p)     0.00022       1.84522
   243    H   27  pz     Ryd( 2p)     0.00068       2.36050

   244    H   28  S      Val( 1S)     0.77284       0.08407
   245    H   28  S      Ryd( 2S)     0.00458       0.39696
   246    H   28  px     Ryd( 2p)     0.00017       1.86989
   247    H   28  py     Ryd( 2p)     0.00062       2.27337
   248    H   28  pz     Ryd( 2p)     0.00028       1.95870

   249    H   29  S      Val( 1S)     0.77998       0.07714
   250    H   29  S      Ryd( 2S)     0.00435       0.37171
   251    H   29  px     Ryd( 2p)     0.00013       1.84591
   252    H   29  py     Ryd( 2p)     0.00060       2.25476
   253    H   29  pz     Ryd( 2p)     0.00029       1.93273

   254    H   30  S      Val( 1S)     0.79672       0.05820
   255    H   30  S      Ryd( 2S)     0.00385       0.37551
   256    H   30  px     Ryd( 2p)     0.00017       1.83841
   257    H   30  py     Ryd( 2p)     0.00022       1.82638
   258    H   30  pz     Ryd( 2p)     0.00068       2.34922

   259    H   31  S      Val( 1S)     0.82871       0.05444
   260    H   31  S      Ryd( 2S)     0.00285       0.36410
   261    H   31  px     Ryd( 2p)     0.00016       1.79443
   262    H   31  py     Ryd( 2p)     0.00064       2.24625
   263    H   31  pz     Ryd( 2p)     0.00030       1.91276

   264    H   32  S      Val( 1S)     0.80505       0.06872
   265    H   32  S      Ryd( 2S)     0.00228       0.35674
   266    H   32  px     Ryd( 2p)     0.00012       1.78439
   267    H   32  py     Ryd( 2p)     0.00019       1.83710
   268    H   32  pz     Ryd( 2p)     0.00076       2.35387

   269    H   33  S      Val( 1S)     0.54806       0.10242
   270    H   33  S      Ryd( 2S)     0.00175       0.41979
   271    H   33  px     Ryd( 2p)     0.00130       1.72904
   272    H   33  py     Ryd( 2p)     0.00159       1.71624
   273    H   33  pz     Ryd( 2p)     0.00203       2.42078

   274    H   34  S      Val( 1S)     0.54739       0.09583
   275    H   34  S      Ryd( 2S)     0.00190       0.44539
   276    H   34  px     Ryd( 2p)     0.00170       1.67441
   277    H   34  py     Ryd( 2p)     0.00106       1.81738
   278    H   34  pz     Ryd( 2p)     0.00207       2.43317

 WARNING:  1 low occupancy (<1.9990e) core orbital  found on  C    6


 Summary of Natural Population Analysis:                  
                                                          
                                       Natural Population 
                Natural  -----------------------------------------------
    Atom  No    Charge         Core      Valence    Rydberg      Total
 -----------------------------------------------------------------------
      C    1   -0.62124      1.99925     4.61396    0.00803     6.62124
      C    2   -0.41782      1.99914     4.40765    0.01102     6.41782
      C    3   -0.41977      1.99912     4.40771    0.01293     6.41977
      C    4   -0.42276      1.99913     4.40878    0.01485     6.42276
      C    5   -0.44764      1.99909     4.43461    0.01394     6.44764
      C    6    0.14425      1.99892     3.83228    0.02455     5.85575
      C    7   -0.44615      1.99909     4.43302    0.01404     6.44615
      C    8   -0.42890      1.99912     4.41487    0.01490     6.42890
      C    9   -0.45339      1.99912     4.44123    0.01305     6.45339
      C   10   -0.02645      1.99912     4.00904    0.01829     6.02645
      O   11   -0.73967      1.99976     6.72881    0.01111     8.73967
      O   12   -0.75282      1.99976     6.74158    0.01147     8.75282
      H   13    0.20685      0.00000     0.79033    0.00282     0.79315
      H   14    0.21565      0.00000     0.78194    0.00242     0.78435
      H   15    0.20658      0.00000     0.79061    0.00281     0.79342
      H   16    0.20888      0.00000     0.78736    0.00376     0.79112
      H   17    0.20924      0.00000     0.78697    0.00379     0.79076
      H   18    0.20593      0.00000     0.79013    0.00394     0.79407
      H   19    0.20630      0.00000     0.78971    0.00399     0.79370
      H   20    0.20992      0.00000     0.78626    0.00382     0.79008
      H   21    0.22020      0.00000     0.77438    0.00542     0.77980
      H   22    0.21928      0.00000     0.77709    0.00364     0.78072
      H   23    0.20185      0.00000     0.79341    0.00474     0.79815
      H   24    0.20314      0.00000     0.79250    0.00436     0.79686
      H   25    0.21996      0.00000     0.77641    0.00362     0.78004
      H   26    0.20204      0.00000     0.79323    0.00474     0.79796
      H   27    0.21191      0.00000     0.78421    0.00387     0.78809
      H   28    0.22151      0.00000     0.77284    0.00566     0.77849
      H   29    0.21465      0.00000     0.77998    0.00537     0.78535
      H   30    0.19837      0.00000     0.79672    0.00491     0.80163
      H   31    0.16734      0.00000     0.82871    0.00395     0.83266
      H   32    0.19160      0.00000     0.80505    0.00335     0.80840
      H   33    0.44527      0.00000     0.54806    0.00667     0.55473
      H   34    0.44589      0.00000     0.54739    0.00673     0.55411
 =======================================================================
   * Total *    0.00000     23.99063    73.74683    0.26255    98.00000

                                 Natural Population      
 --------------------------------------------------------
   Core                      23.99063 ( 99.9609% of  24)
   Valence                   73.74683 ( 99.6579% of  74)
   Natural Minimal Basis     97.73745 ( 99.7321% of  98)
   Natural Rydberg Basis      0.26255 (  0.2679% of  98)
 --------------------------------------------------------

    Atom  No          Natural Electron Configuration
 ----------------------------------------------------------------------------
      C    1      [core]2S( 1.09)2p( 3.53)3p( 0.01)
      C    2      [core]2S( 1.01)2p( 3.39)3p( 0.01)
      C    3      [core]2S( 1.01)2p( 3.40)3p( 0.01)
      C    4      [core]2S( 1.00)2p( 3.40)3p( 0.01)
      C    5      [core]2S( 1.01)2p( 3.42)3p( 0.01)
      C    6      [core]2S( 0.91)2p( 2.92)3p( 0.02)3d( 0.01)
      C    7      [core]2S( 1.01)2p( 3.42)3p( 0.01)
      C    8      [core]2S( 1.01)2p( 3.41)3p( 0.01)
      C    9      [core]2S( 1.03)2p( 3.42)3p( 0.01)
      C   10      [core]2S( 0.99)2p( 3.02)3p( 0.01)3d( 0.01)
      O   11      [core]2S( 1.67)2p( 5.06)3p( 0.01)
      O   12      [core]2S( 1.67)2p( 5.07)3p( 0.01)
      H   13            1S( 0.79)
      H   14            1S( 0.78)
      H   15            1S( 0.79)
      H   16            1S( 0.79)
      H   17            1S( 0.79)
      H   18            1S( 0.79)
      H   19            1S( 0.79)
      H   20            1S( 0.79)
      H   21            1S( 0.77)
      H   22            1S( 0.78)
      H   23            1S( 0.79)
      H   24            1S( 0.79)
      H   25            1S( 0.78)
      H   26            1S( 0.79)
      H   27            1S( 0.78)
      H   28            1S( 0.77)
      H   29            1S( 0.78)
      H   30            1S( 0.80)
      H   31            1S( 0.83)
      H   32            1S( 0.81)
      H   33            1S( 0.55)
      H   34            1S( 0.55)


 NATURAL BOND ORBITAL ANALYSIS:

                       Occupancies       Lewis Structure    Low   High
           Occ.    -------------------  -----------------   occ   occ
  Cycle   Thresh.   Lewis   Non-Lewis     CR  BD  3C  LP    (L)   (NL)   Dev
 =============================================================================
   1(1)    1.90    97.21810   0.78190     12  33   0   4     0      0    0.03
 -----------------------------------------------------------------------------

 Structure accepted: No low occupancy Lewis orbitals

 WARNING:  1 low occupancy (<1.9990e) core orbital  found on  C    6

 --------------------------------------------------------
   Core                     23.99062 ( 99.961% of  24)
   Valence Lewis            73.22748 ( 98.956% of  74)
  ==================       ============================
   Total Lewis              97.21810 ( 99.202% of  98)
  -----------------------------------------------------
   Valence non-Lewis         0.58531 (  0.597% of  98)
   Rydberg non-Lewis         0.19659 (  0.201% of  98)
  ==================       ============================
   Total non-Lewis           0.78190 (  0.798% of  98)
 --------------------------------------------------------


       (Occupancy)   Bond orbital/ Coefficients/ Hybrids
 ---------------------------------------------------------------------------------
     1. (1.98802) BD ( 1) C   1 - C   2  
                ( 49.67%)   0.7048* C   1 s( 30.17%)p 2.31( 69.79%)d 0.00(  0.04%)
                                            0.0004  0.5493  0.0045  0.6939 -0.0056
                                            0.4128  0.0117 -0.2140 -0.0057  0.0141
                                           -0.0073 -0.0043  0.0081 -0.0081
                ( 50.33%)   0.7094* C   2 s( 28.03%)p 2.57( 71.92%)d 0.00(  0.04%)
                                            0.0002  0.5292  0.0157 -0.7080 -0.0131
                                           -0.4141  0.0099  0.2150 -0.0046  0.0151
                                           -0.0078 -0.0048  0.0076 -0.0082
     2. (1.98902) BD ( 1) C   1 - H  13  
                ( 60.51%)   0.7779* C   1 s( 23.17%)p 3.31( 76.79%)d 0.00(  0.04%)
                                           -0.0000 -0.4814  0.0033  0.0445  0.0154
                                            0.7755  0.0013  0.4053 -0.0047 -0.0010
                                           -0.0011 -0.0146  0.0143  0.0037
                ( 39.49%)   0.6284* H  13 s( 99.92%)p 0.00(  0.08%)
                                           -0.9996  0.0020 -0.0028 -0.0247 -0.0127
     3. (1.98868) BD ( 1) C   1 - H  14  
                ( 60.82%)   0.7799* C   1 s( 23.46%)p 3.26( 76.50%)d 0.00(  0.04%)
                                           -0.0000 -0.4843 -0.0030  0.7176  0.0016
                                           -0.4526  0.0114  0.2121 -0.0056  0.0155
                                           -0.0073  0.0041 -0.0069  0.0080
                ( 39.18%)   0.6260* H  14 s( 99.92%)p 0.00(  0.08%)
                                           -0.9996  0.0007 -0.0235  0.0139 -0.0065
     4. (1.98903) BD ( 1) C   1 - H  15  
                ( 60.50%)   0.7778* C   1 s( 23.17%)p 3.31( 76.79%)d 0.00(  0.04%)
                                            0.0000  0.4813 -0.0033 -0.0252 -0.0155
                                           -0.1506 -0.0043  0.8628 -0.0014 -0.0004
                                           -0.0007 -0.0062 -0.0008  0.0198
                ( 39.50%)   0.6285* H  15 s( 99.92%)p 0.00(  0.08%)
                                            0.9996 -0.0020  0.0021  0.0050 -0.0274
     5. (1.98063) BD ( 1) C   2 - C   3  
                ( 49.74%)   0.7053* C   2 s( 28.49%)p 2.51( 71.46%)d 0.00(  0.04%)
                                            0.0003  0.5338  0.0037  0.7055 -0.0007
                                           -0.4222 -0.0012  0.1965  0.0005 -0.0150
                                            0.0070 -0.0044  0.0076 -0.0086
                ( 50.26%)   0.7089* C   3 s( 28.49%)p 2.51( 71.47%)d 0.00(  0.04%)
                                            0.0003  0.5337  0.0099 -0.7081  0.0005
                                            0.4184 -0.0023 -0.1955  0.0010 -0.0150
                                            0.0070 -0.0041  0.0079 -0.0085
     6. (1.97722) BD ( 1) C   2 - H  16  
                ( 60.68%)   0.7790* C   2 s( 21.74%)p 3.60( 78.22%)d 0.00(  0.05%)
                                            0.0001 -0.4662  0.0085  0.0119  0.0060
                                           -0.1647 -0.0106  0.8687 -0.0073 -0.0001
                                           -0.0003  0.0064  0.0010 -0.0204
                ( 39.32%)   0.6270* H  16 s( 99.92%)p 0.00(  0.08%)
                                           -0.9996  0.0041 -0.0006  0.0064 -0.0276
     7. (1.97725) BD ( 1) C   2 - H  17  
                ( 60.70%)   0.7791* C   2 s( 21.75%)p 3.60( 78.21%)d 0.00(  0.05%)
                                           -0.0001  0.4663 -0.0086  0.0082 -0.0063
                                            0.7888  0.0007  0.3994 -0.0128  0.0006
                                            0.0001  0.0149 -0.0149 -0.0036
                ( 39.30%)   0.6269* H  17 s( 99.92%)p 0.00(  0.08%)
                                            0.9996 -0.0041 -0.0001 -0.0259 -0.0118
     8. (1.97958) BD ( 1) C   3 - C   4  
                ( 49.99%)   0.7070* C   3 s( 28.58%)p 2.50( 71.38%)d 0.00(  0.04%)
                                            0.0003  0.5345  0.0086  0.7057 -0.0027
                                            0.4145 -0.0003 -0.2099  0.0000  0.0149
                                           -0.0075 -0.0045  0.0078 -0.0083
                ( 50.01%)   0.7072* C   4 s( 28.64%)p 2.49( 71.31%)d 0.00(  0.04%)
                                            0.0003  0.5351  0.0103 -0.7038  0.0015
                                           -0.4174  0.0007  0.2088 -0.0003  0.0151
                                           -0.0073 -0.0047  0.0073 -0.0083
     9. (1.97740) BD ( 1) C   3 - H  18  
                ( 60.58%)   0.7783* C   3 s( 21.45%)p 3.66( 78.51%)d 0.00(  0.05%)
                                           -0.0001  0.4631 -0.0078  0.0081 -0.0010
                                           -0.1701 -0.0105  0.8694 -0.0041 -0.0001
                                            0.0005 -0.0069 -0.0010  0.0203
                ( 39.42%)   0.6279* H  18 s( 99.92%)p 0.00(  0.08%)
                                            0.9996 -0.0045  0.0001  0.0062 -0.0276
    10. (1.97780) BD ( 1) C   3 - H  19  
                ( 60.61%)   0.7785* C   3 s( 21.51%)p 3.65( 78.45%)d 0.00(  0.05%)
                                            0.0001 -0.4637  0.0076  0.0066  0.0006
                                            0.7895  0.0032  0.4012 -0.0106 -0.0001
                                           -0.0001 -0.0149  0.0150  0.0039
                ( 39.39%)   0.6276* H  19 s( 99.92%)p 0.00(  0.08%)
                                           -0.9996  0.0046 -0.0007 -0.0256 -0.0121
    11. (1.97964) BD ( 1) C   4 - C   5  
                ( 49.54%)   0.7038* C   4 s( 28.00%)p 2.57( 71.95%)d 0.00(  0.04%)
                                            0.0003  0.5291  0.0092  0.7099 -0.0040
                                           -0.4222 -0.0019  0.1930 -0.0005 -0.0154
                                            0.0071 -0.0044  0.0077 -0.0087
                ( 50.46%)   0.7104* C   5 s( 28.80%)p 2.47( 71.16%)d 0.00(  0.04%)
                                            0.0003  0.5366  0.0084 -0.7091  0.0018
                                            0.4139 -0.0040 -0.1934 -0.0012 -0.0144
                                            0.0069 -0.0038  0.0076 -0.0086
    12. (1.97647) BD ( 1) C   4 - H  20  
                ( 60.74%)   0.7793* C   4 s( 21.44%)p 3.66( 78.51%)d 0.00(  0.05%)
                                            0.0002 -0.4630  0.0083  0.0072  0.0010
                                           -0.1701 -0.0111  0.8695 -0.0045  0.0000
                                            0.0001  0.0065  0.0008 -0.0202
                ( 39.26%)   0.6266* H  20 s( 99.92%)p 0.00(  0.08%)
                                           -0.9996  0.0043 -0.0006  0.0067 -0.0275
    13. (1.97629) BD ( 1) C   4 - H  21  
                ( 61.37%)   0.7834* C   4 s( 21.94%)p 3.56( 78.02%)d 0.00(  0.04%)
                                           -0.0001  0.4683 -0.0085  0.0091  0.0008
                                            0.7859  0.0044  0.4029 -0.0125  0.0008
                                            0.0004  0.0149 -0.0144 -0.0035
                ( 38.63%)   0.6216* H  21 s( 99.92%)p 0.00(  0.08%)
                                            0.9996 -0.0060 -0.0019 -0.0265 -0.0115
    14. (1.97832) BD ( 1) C   5 - C   6  
                ( 50.65%)   0.7117* C   5 s( 28.35%)p 2.53( 71.60%)d 0.00(  0.04%)
                                            0.0004  0.5324  0.0079  0.7042 -0.0036
                                            0.4386  0.0013 -0.1664  0.0006  0.0161
                                           -0.0054 -0.0034  0.0076 -0.0092
                ( 49.35%)   0.7025* C   6 s( 29.39%)p 2.40( 70.56%)d 0.00(  0.05%)
                                            0.0003  0.5422  0.0004 -0.7086  0.0093
                                           -0.4119 -0.0004  0.1831 -0.0089  0.0165
                                           -0.0071 -0.0051  0.0089 -0.0083
    15. (1.97431) BD ( 1) C   5 - H  22  
                ( 61.11%)   0.7817* C   5 s( 21.78%)p 3.59( 78.18%)d 0.00(  0.04%)
                                            0.0002 -0.4667  0.0050 -0.0232  0.0022
                                            0.7687  0.0048  0.4360 -0.0103  0.0016
                                            0.0013 -0.0154  0.0140  0.0025
                ( 38.89%)   0.6236* H  22 s( 99.92%)p 0.00(  0.08%)
                                           -0.9996  0.0036  0.0004 -0.0254 -0.0132
    16. (1.97618) BD ( 1) C   5 - H  23  
                ( 60.43%)   0.7774* C   5 s( 21.07%)p 3.74( 78.88%)d 0.00(  0.05%)
                                           -0.0002  0.4590 -0.0088 -0.0114 -0.0029
                                           -0.2111 -0.0155  0.8625 -0.0046  0.0000
                                            0.0006 -0.0081 -0.0017  0.0199
                ( 39.57%)   0.6290* H  23 s( 99.92%)p 0.00(  0.08%)
                                            0.9996 -0.0052  0.0009  0.0083 -0.0270
    17. (1.97836) BD ( 1) C   6 - C   7  
                ( 49.26%)   0.7018* C   6 s( 29.30%)p 2.41( 70.65%)d 0.00(  0.05%)
                                            0.0003  0.5413  0.0009  0.7050 -0.0091
                                           -0.4187 -0.0005  0.1845 -0.0085 -0.0167
                                            0.0070 -0.0052  0.0086 -0.0084
                ( 50.74%)   0.7123* C   7 s( 28.41%)p 2.52( 71.54%)d 0.00(  0.04%)
                                            0.0004  0.5330  0.0075 -0.6998  0.0039
                                            0.4446  0.0010 -0.1675  0.0008 -0.0161
                                            0.0054 -0.0036  0.0071 -0.0092
    18. (1.99170) BD ( 1) C   6 - O  12  
                ( 31.78%)   0.5637* C   6 s( 19.20%)p 4.19( 80.51%)d 0.02(  0.29%)
                                           -0.0001  0.4376  0.0211  0.0036  0.0003
                                            0.7714  0.0479  0.4558 -0.0000  0.0004
                                            0.0002  0.0414 -0.0341 -0.0054
                ( 68.22%)   0.8260* O  12 s( 34.20%)p 1.92( 65.73%)d 0.00(  0.07%)
                                           -0.0001  0.5848 -0.0003 -0.0039  0.0002
                                           -0.7149  0.0051 -0.3823 -0.0071  0.0005
                                           -0.0001  0.0091 -0.0227 -0.0085
    19. (1.96502) BD ( 1) C   6 - H  24  
                ( 60.57%)   0.7783* C   6 s( 22.09%)p 3.53( 77.86%)d 0.00(  0.06%)
                                            0.0004 -0.4698  0.0113 -0.0022  0.0004
                                           -0.2360 -0.0130  0.8500 -0.0134 -0.0001
                                            0.0002  0.0119 -0.0004 -0.0203
                ( 39.43%)   0.6279* H  24 s( 99.91%)p 0.00(  0.09%)
                                           -0.9995  0.0068 -0.0000  0.0070 -0.0288
    20. (1.97946) BD ( 1) C   7 - C   8  
                ( 50.22%)   0.7087* C   7 s( 28.66%)p 2.49( 71.30%)d 0.00(  0.04%)
                                            0.0003  0.5352  0.0091  0.7134 -0.0011
                                            0.4093 -0.0038 -0.1912 -0.0013  0.0145
                                           -0.0069 -0.0037  0.0079 -0.0087
                ( 49.78%)   0.7055* C   8 s( 28.18%)p 2.55( 71.78%)d 0.00(  0.04%)
                                            0.0003  0.5308  0.0091 -0.7107  0.0050
                                           -0.4196 -0.0020  0.1915 -0.0004  0.0151
                                           -0.0070 -0.0043  0.0075 -0.0086
    21. (1.97450) BD ( 1) C   7 - H  25  
                ( 61.14%)   0.7819* C   7 s( 21.83%)p 3.58( 78.13%)d 0.00(  0.04%)
                                            0.0002 -0.4672  0.0052  0.0272 -0.0019
                                            0.7674  0.0048  0.4377 -0.0105 -0.0016
                                           -0.0013 -0.0155  0.0140  0.0024
                ( 38.86%)   0.6234* H  25 s( 99.92%)p 0.00(  0.08%)
                                           -0.9996  0.0036 -0.0006 -0.0254 -0.0133
    22. (1.97637) BD ( 1) C   7 - H  26  
                ( 60.44%)   0.7774* C   7 s( 21.12%)p 3.73( 78.84%)d 0.00(  0.05%)
                                           -0.0002  0.4594 -0.0087  0.0084  0.0022
                                           -0.2124 -0.0153  0.8619 -0.0048  0.0000
                                           -0.0005 -0.0081 -0.0017  0.0199
                ( 39.56%)   0.6290* H  26 s( 99.92%)p 0.00(  0.08%)
                                            0.9996 -0.0052 -0.0006  0.0083 -0.0270
    23. (1.97803) BD ( 1) C   8 - C   9  
                ( 49.90%)   0.7064* C   8 s( 28.36%)p 2.52( 71.59%)d 0.00(  0.04%)
                                            0.0003  0.5325  0.0100  0.7030 -0.0019
                                           -0.4224 -0.0001  0.2079 -0.0006 -0.0153
                                            0.0073 -0.0048  0.0075 -0.0086
                ( 50.10%)   0.7078* C   9 s( 28.85%)p 2.46( 71.11%)d 0.00(  0.04%)
                                            0.0003  0.5371  0.0055 -0.7028  0.0013
                                            0.4177  0.0012 -0.2067 -0.0011 -0.0150
                                            0.0068 -0.0049  0.0065 -0.0083
    24. (1.97628) BD ( 1) C   8 - H  27  
                ( 60.84%)   0.7800* C   8 s( 21.48%)p 3.65( 78.48%)d 0.00(  0.05%)
                                            0.0002 -0.4633  0.0081 -0.0099 -0.0006
                                           -0.1724 -0.0110  0.8688 -0.0043 -0.0000
                                            0.0003  0.0066  0.0007 -0.0201
                ( 39.16%)   0.6258* H  27 s( 99.92%)p 0.00(  0.08%)
                                           -0.9996  0.0044  0.0003  0.0067 -0.0276
    25. (1.97646) BD ( 1) C   8 - H  28  
                ( 61.46%)   0.7839* C   8 s( 22.00%)p 3.54( 77.95%)d 0.00(  0.04%)
                                           -0.0001  0.4690 -0.0084 -0.0037 -0.0012
                                            0.7841  0.0048  0.4056 -0.0123 -0.0003
                                           -0.0001  0.0150 -0.0142 -0.0034
                ( 38.54%)   0.6208* H  28 s( 99.92%)p 0.00(  0.08%)
                                            0.9996 -0.0063  0.0024 -0.0266 -0.0116
    26. (1.98647) BD ( 1) C   9 - C  10  
                ( 51.43%)   0.7171* C   9 s( 27.85%)p 2.59( 72.10%)d 0.00(  0.04%)
                                            0.0003  0.5276  0.0136  0.7107  0.0138
                                            0.4243 -0.0114 -0.1884  0.0052  0.0157
                                           -0.0062 -0.0040  0.0083 -0.0090
                ( 48.57%)   0.6969* C  10 s( 30.94%)p 2.23( 69.01%)d 0.00(  0.05%)
                                            0.0004  0.5562 -0.0008 -0.6800  0.0063
                                           -0.4331 -0.0008  0.2004 -0.0013  0.0167
                                           -0.0076 -0.0047  0.0079 -0.0077
    27. (1.97671) BD ( 1) C   9 - H  29  
                ( 61.08%)   0.7815* C   9 s( 21.98%)p 3.55( 77.98%)d 0.00(  0.04%)
                                            0.0001 -0.4688  0.0073 -0.0121 -0.0046
                                            0.7835  0.0009  0.4070 -0.0123  0.0010
                                            0.0004 -0.0148  0.0142  0.0035
                ( 38.92%)   0.6239* H  29 s( 99.92%)p 0.00(  0.08%)
                                           -0.9996  0.0055  0.0021 -0.0258 -0.0124
    28. (1.97624) BD ( 1) C   9 - H  30  
                ( 60.23%)   0.7761* C   9 s( 21.33%)p 3.69( 78.63%)d 0.00(  0.05%)
                                           -0.0001  0.4617 -0.0084 -0.0074  0.0001
                                           -0.1755 -0.0110  0.8690 -0.0074  0.0000
                                            0.0003 -0.0063 -0.0005  0.0205
                ( 39.77%)   0.6306* H  30 s( 99.92%)p 0.00(  0.08%)
                                            0.9996 -0.0049  0.0009  0.0069 -0.0273
    29. (1.99504) BD ( 1) C  10 - O  11  
                ( 32.39%)   0.5691* C  10 s( 21.35%)p 3.67( 78.36%)d 0.01(  0.29%)
                                            0.0001  0.4603  0.0402  0.7281  0.0454
                                           -0.4518 -0.0105  0.2173 -0.0061 -0.0397
                                            0.0194 -0.0126  0.0184 -0.0209
                ( 67.61%)   0.8223* O  11 s( 33.09%)p 2.02( 66.84%)d 0.00(  0.07%)
                                           -0.0001  0.5752  0.0034 -0.6742  0.0031
                                            0.4360  0.0031 -0.1537 -0.0093 -0.0206
                                           -0.0030  0.0009  0.0122 -0.0105
    30. (1.98745) BD ( 1) C  10 - H  31  
                ( 59.20%)   0.7694* C  10 s( 24.05%)p 3.16( 75.89%)d 0.00(  0.05%)
                                           -0.0000  0.4902 -0.0156  0.0387  0.0133
                                            0.7625 -0.0021  0.4191 -0.0153  0.0007
                                           -0.0010  0.0161 -0.0164 -0.0019
                ( 40.80%)   0.6387* H  31 s( 99.92%)p 0.00(  0.08%)
                                            0.9996 -0.0065 -0.0009 -0.0263 -0.0117
    31. (1.97857) BD ( 1) C  10 - H  32  
                ( 59.94%)   0.7742* C  10 s( 23.66%)p 3.22( 76.28%)d 0.00(  0.05%)
                                            0.0002 -0.4864  0.0046 -0.0455 -0.0190
                                           -0.1565 -0.0016  0.8578 -0.0136 -0.0020
                                            0.0018  0.0057  0.0019 -0.0220
                ( 40.06%)   0.6329* H  32 s( 99.92%)p 0.00(  0.08%)
                                           -0.9996  0.0047  0.0018  0.0063 -0.0283
    32. (1.98934) BD ( 1) O  11 - H  33  
                ( 72.67%)   0.8525* O  11 s( 19.82%)p 4.04( 80.10%)d 0.00(  0.09%)
                                            0.0002  0.4448  0.0181  0.0549  0.0195
                                           -0.1938 -0.0175  0.8710  0.0320  0.0011
                                           -0.0109 -0.0026  0.0009  0.0269
                ( 27.33%)   0.5228* H  33 s( 99.63%)p 0.00(  0.37%)
                                            0.9981 -0.0047 -0.0069  0.0148 -0.0590
    33. (1.98896) BD ( 1) O  12 - H  34  
                ( 72.78%)   0.8531* O  12 s( 19.74%)p 4.06( 80.17%)d 0.00(  0.08%)
                                            0.0002  0.4440  0.0180 -0.0214 -0.0006
                                           -0.1118  0.0164  0.8871  0.0387  0.0006
                                           -0.0012 -0.0199 -0.0043  0.0206
                ( 27.22%)   0.5218* H  34 s( 99.63%)p 0.00(  0.37%)
                                            0.9981 -0.0057  0.0017  0.0045 -0.0610
    34. (1.99925) CR ( 1) C   1           s(100.00%)p 0.00(  0.00%)
                                            1.0000 -0.0002 -0.0000 -0.0003  0.0000
                                           -0.0002 -0.0000  0.0001  0.0000 -0.0000
                                            0.0000  0.0000 -0.0000  0.0000
    35. (1.99914) CR ( 1) C   2           s(100.00%)p 0.00(  0.00%)
                                            1.0000 -0.0002 -0.0000 -0.0001  0.0000
                                            0.0004 -0.0000 -0.0002  0.0000  0.0000
                                           -0.0000  0.0000 -0.0000  0.0000
    36. (1.99912) CR ( 1) C   3           s(100.00%)p 0.00(  0.00%)
                                            1.0000 -0.0002 -0.0000  0.0000  0.0000
                                           -0.0004 -0.0000  0.0002  0.0000  0.0000
                                            0.0000  0.0000 -0.0000  0.0000
    37. (1.99913) CR ( 1) C   4           s(100.00%)p 0.00(  0.00%)
                                            1.0000 -0.0002 -0.0000  0.0000  0.0000
                                            0.0004  0.0000 -0.0002 -0.0000  0.0000
                                            0.0000  0.0000 -0.0000  0.0000
    38. (1.99909) CR ( 1) C   5           s(100.00%)p 0.00(  0.00%)
                                            1.0000 -0.0002 -0.0000 -0.0001 -0.0000
                                           -0.0005 -0.0000  0.0002  0.0000 -0.0000
                                            0.0000  0.0000 -0.0000  0.0000
    39. (1.99893) CR ( 1) C   6           s(100.00%)p 0.00(  0.00%)
                                            1.0000 -0.0001 -0.0000  0.0000 -0.0000
                                            0.0004  0.0000 -0.0004  0.0000  0.0000
                                           -0.0000  0.0000 -0.0000  0.0000
    40. (1.99909) CR ( 1) C   7           s(100.00%)p 0.00(  0.00%)
                                            1.0000 -0.0002 -0.0000  0.0001 -0.0000
                                           -0.0005 -0.0000  0.0002  0.0000  0.0000
                                            0.0000  0.0000 -0.0000  0.0000
    41. (1.99912) CR ( 1) C   8           s(100.00%)p 0.00(  0.00%)
                                            1.0000 -0.0002 -0.0000 -0.0000 -0.0000
                                            0.0004  0.0000 -0.0002 -0.0000  0.0000
                                           -0.0000  0.0000 -0.0000  0.0000
    42. (1.99912) CR ( 1) C   9           s(100.00%)p 0.00(  0.00%)
                                            1.0000 -0.0002 -0.0000 -0.0000 -0.0000
                                           -0.0004  0.0000  0.0002 -0.0000 -0.0000
                                           -0.0000  0.0000 -0.0000  0.0000
    43. (1.99912) CR ( 1) C  10           s(100.00%)p 0.00(  0.00%)
                                            1.0000 -0.0001 -0.0000  0.0002 -0.0000
                                            0.0003  0.0000 -0.0003  0.0000 -0.0000
                                            0.0000  0.0000 -0.0000  0.0000
    44. (1.99976) CR ( 1) O  11           s(100.00%)p 0.00(  0.00%)
                                            1.0000 -0.0001 -0.0000 -0.0001 -0.0000
                                            0.0000  0.0000 -0.0001 -0.0000 -0.0000
                                            0.0000  0.0000  0.0000 -0.0000
    45. (1.99976) CR ( 1) O  12           s(100.00%)p 0.00(  0.00%)
                                            1.0000 -0.0001 -0.0000  0.0000  0.0000
                                           -0.0001 -0.0000 -0.0002 -0.0000  0.0000
                                            0.0000  0.0000 -0.0000 -0.0000
    46. (1.98045) LP ( 1) O  11           s( 47.07%)p 1.12( 52.90%)d 0.00(  0.04%)
                                            0.0000  0.6860 -0.0103  0.5174 -0.0058
                                           -0.2594  0.0026 -0.4403  0.0068  0.0050
                                            0.0156 -0.0084 -0.0056  0.0003
    47. (1.95570) LP ( 2) O  11           s(  0.03%)p99.99( 99.91%)d 1.78(  0.05%)
                                            0.0000  0.0162  0.0067  0.5231 -0.0112
                                            0.8391 -0.0138  0.1453 -0.0029 -0.0101
                                            0.0058  0.0139 -0.0140  0.0047
    48. (1.97830) LP ( 1) O  12           s( 46.05%)p 1.17( 53.91%)d 0.00(  0.04%)
                                            0.0001  0.6786 -0.0074  0.0180 -0.0003
                                            0.6894 -0.0061 -0.2520  0.0033 -0.0006
                                            0.0001  0.0124  0.0118  0.0080
    49. (1.95220) LP ( 2) O  12           s(  0.00%)p 1.00( 99.95%)d 0.00(  0.05%)
                                           -0.0000  0.0004  0.0000 -0.9992  0.0186
                                            0.0176 -0.0002 -0.0221  0.0004  0.0204
                                           -0.0102  0.0006  0.0009 -0.0004
    50. (0.00316) RY*( 1) C   1           s(  6.02%)p14.30( 86.06%)d 1.32(  7.92%)
                                           -0.0000  0.0115  0.2451  0.0151  0.6959
                                           -0.0116 -0.5536  0.0055  0.2634 -0.1288
                                            0.0589  0.0605  0.2223 -0.0782
    51. (0.00147) RY*( 2) C   1           s(  0.00%)p 1.00( 75.35%)d 0.33( 24.65%)
                                           -0.0000  0.0000  0.0002 -0.0002 -0.0113
                                           -0.0060 -0.3847 -0.0121 -0.7780 -0.1528
                                           -0.2980 -0.2197  0.1400  0.2579
    52. (0.00037) RY*( 3) C   1           s( 10.95%)p 8.10( 88.65%)d 0.04(  0.40%)
                                            0.0000  0.0120  0.3307 -0.0140  0.5673
                                           -0.0102  0.6701  0.0053 -0.3395  0.0301
                                           -0.0143 -0.0346 -0.0411 -0.0061
    53. (0.00013) RY*( 4) C   1           s( 66.90%)p 0.16( 11.04%)d 0.33( 22.07%)
                                            0.0000 -0.0060  0.8179 -0.0024 -0.2707
                                            0.0037 -0.1714 -0.0017  0.0876  0.1920
                                           -0.0864 -0.1645 -0.3789  0.0753
    54. (0.00002) RY*( 5) C   1           s(  0.39%)p 0.88(  0.35%)d99.99( 99.26%)
    55. (0.00000) RY*( 6) C   1           s(  0.00%)p 1.00( 15.44%)d 5.48( 84.55%)
    56. (0.00000) RY*( 7) C   1           s(  2.35%)p 2.29(  5.38%)d39.31( 92.27%)
    57. (0.00000) RY*( 8) C   1           s( 12.29%)p 1.07( 13.10%)d 6.07( 74.61%)
    58. (0.00000) RY*( 9) C   1           s(  1.13%)p 4.24(  4.78%)d83.50( 94.09%)
    59. (0.00326) RY*( 1) C   2           s( 16.04%)p 4.75( 76.15%)d 0.49(  7.81%)
                                            0.0000  0.0021  0.4005  0.0048  0.6936
                                            0.0100  0.4883 -0.0039 -0.2046  0.1101
                                           -0.0586  0.0458  0.2349 -0.0726
    60. (0.00297) RY*( 2) C   2           s(  0.02%)p99.99( 87.10%)d99.99( 12.87%)
                                            0.0000  0.0000  0.0156 -0.0002  0.0178
                                           -0.0100 -0.3904 -0.0214 -0.8472  0.0017
                                           -0.0204  0.2215 -0.1313 -0.2490
    61. (0.00107) RY*( 3) C   2           s( 13.09%)p 4.96( 64.96%)d 1.68( 21.95%)
                                            0.0000 -0.0147  0.3615  0.0069 -0.6595
                                            0.0113  0.4193 -0.0057 -0.1965 -0.2284
                                            0.1031  0.0854  0.3612 -0.1377
    62. (0.00034) RY*( 4) C   2           s(  0.00%)p 0.00(  0.00%)d 1.00( 99.99%)
                                            0.0000  0.0000  0.0031 -0.0000 -0.0003
                                           -0.0003 -0.0053 -0.0009 -0.0045  0.4412
                                            0.8963  0.0076  0.0049 -0.0426
    63. (0.00033) RY*( 5) C   2           s( 47.70%)p 0.98( 46.91%)d 0.11(  5.40%)
                                            0.0000  0.0063  0.6906 -0.0022  0.0552
                                            0.0169 -0.6126 -0.0083  0.3007 -0.0639
                                            0.0206  0.0110  0.1932 -0.1095
    64. (0.00013) RY*( 6) C   2           s( 18.45%)p 0.47(  8.76%)d 3.94( 72.78%)
                                           -0.0000 -0.0058  0.4296  0.0210 -0.2476
                                           -0.0033  0.1463  0.0011 -0.0667  0.5211
                                           -0.2438 -0.1569 -0.5780  0.1953
    65. (0.00008) RY*( 7) C   2           s(  4.36%)p 0.75(  3.28%)d21.21( 92.36%)
    66. (0.00000) RY*( 8) C   2           s(  0.13%)p43.07(  5.81%)d99.99( 94.05%)
    67. (0.00000) RY*( 9) C   2           s(  0.19%)p37.77(  7.21%)d99.99( 92.60%)
    68. (0.00338) RY*( 1) C   3           s(  3.86%)p23.76( 91.69%)d 1.15(  4.45%)
                                            0.0000 -0.0037  0.1964 -0.0064 -0.9457
                                           -0.0039 -0.1468  0.0006  0.0302  0.1767
                                           -0.0886  0.0046  0.0734 -0.0078
    69. (0.00324) RY*( 2) C   3           s(  0.77%)p99.99( 87.04%)d15.84( 12.19%)
                                            0.0000 -0.0010  0.0877  0.0003 -0.0062
                                            0.0072  0.3198  0.0182  0.8762  0.0084
                                           -0.0023  0.2236 -0.0988 -0.2491
    70. (0.00310) RY*( 3) C   3           s( 37.51%)p 1.42( 53.44%)d 0.24(  9.06%)
                                            0.0000 -0.0074  0.6124  0.0035  0.2478
                                           -0.0109 -0.6618  0.0025  0.1868 -0.0492
                                            0.0202  0.0390  0.2867 -0.0635
    71. (0.00037) RY*( 4) C   3           s( 49.57%)p 0.98( 48.42%)d 0.04(  2.01%)
                                            0.0000  0.0039  0.7040 -0.0001  0.0445
                                           -0.0168  0.6231  0.0087 -0.3060 -0.0531
                                           -0.0859 -0.0003  0.0781 -0.0616
    72. (0.00035) RY*( 5) C   3           s(  0.51%)p 0.92(  0.47%)d99.99( 99.02%)
                                            0.0000  0.0004  0.0715 -0.0002  0.0045
                                           -0.0017  0.0631  0.0003 -0.0267  0.4403
                                            0.8919 -0.0171  0.0205 -0.0048
    73. (0.00013) RY*( 6) C   3           s(  7.60%)p 0.33(  2.49%)d11.82( 89.91%)
                                           -0.0000 -0.0010  0.2758  0.0003  0.0109
                                            0.0117 -0.1442 -0.0052  0.0617  0.0068
                                            0.0037 -0.2342 -0.8791  0.2671
    74. (0.00007) RY*( 7) C   3           s(  0.00%)p 1.00(  4.26%)d22.49( 95.74%)
    75. (0.00000) RY*( 8) C   3           s(  0.03%)p99.99(  6.39%)d99.99( 93.58%)
    76. (0.00000) RY*( 9) C   3           s(  0.12%)p48.35(  6.01%)d99.99( 93.87%)
    77. (0.00469) RY*( 1) C   4           s(  5.19%)p17.74( 92.12%)d 0.52(  2.68%)
                                            0.0000 -0.0015  0.2279  0.0074  0.8830
                                            0.0026  0.3690  0.0020  0.0729  0.1157
                                           -0.0622 -0.0143  0.0954  0.0171
    78. (0.00358) RY*( 2) C   4           s(  0.15%)p99.99( 89.88%)d65.88(  9.97%)
                                            0.0000  0.0003  0.0389 -0.0010 -0.2597
                                            0.0092  0.4027  0.0175  0.8178 -0.0408
                                            0.0250 -0.1957  0.1264  0.2077
    79. (0.00321) RY*( 3) C   4           s( 32.30%)p 1.84( 59.54%)d 0.25(  8.17%)
                                            0.0000 -0.0075  0.5683 -0.0021 -0.3549
                                            0.0067  0.5558 -0.0064 -0.4005 -0.0750
                                            0.0285  0.0941  0.2285 -0.1190
    80. (0.00038) RY*( 4) C   4           s( 37.07%)p 0.78( 28.75%)d 0.92( 34.18%)
                                            0.0000  0.0023  0.6088  0.0010  0.0162
                                            0.0165 -0.4865 -0.0085  0.2240  0.2970
                                            0.4897 -0.0044  0.0800 -0.0858
    81. (0.00033) RY*( 5) C   4           s( 17.62%)p 0.83( 14.69%)d 3.84( 67.69%)
                                            0.0000  0.0018  0.4198 -0.0004  0.0129
                                            0.0123 -0.3536 -0.0041  0.1467 -0.3532
                                           -0.7389 -0.0139  0.0774  0.0048
    82. (0.00014) RY*( 6) C   4           s(  7.30%)p 0.19(  1.38%)d12.51( 91.32%)
                                           -0.0000 -0.0006  0.2702 -0.0049  0.0120
                                           -0.0117  0.1045  0.0044 -0.0509 -0.2131
                                            0.1093 -0.1662 -0.8666  0.2780
    83. (0.00009) RY*( 7) C   4           s(  0.24%)p13.59(  3.27%)d99.99( 96.49%)
    84. (0.00001) RY*( 8) C   4           s(  0.02%)p99.99(  5.43%)d99.99( 94.55%)
    85. (0.00001) RY*( 9) C   4           s(  0.09%)p58.07(  5.14%)d99.99( 94.77%)
    86. (0.00405) RY*( 1) C   5           s(  0.18%)p99.99( 94.06%)d32.28(  5.77%)
                                           -0.0000  0.0038  0.0421 -0.0029 -0.0041
                                            0.0040  0.5503  0.0184  0.7983 -0.0490
                                           -0.0443  0.1532 -0.0746 -0.1557
    87. (0.00334) RY*( 2) C   5           s(  0.21%)p99.99( 95.92%)d18.74(  3.87%)
                                            0.0000 -0.0028  0.0454 -0.0081 -0.9784
                                           -0.0006  0.0384 -0.0013 -0.0203  0.1532
                                           -0.1128 -0.0171  0.0447  0.0154
    88. (0.00304) RY*( 3) C   5           s( 43.35%)p 1.10( 47.65%)d 0.21(  9.00%)
                                            0.0000 -0.0091  0.6584  0.0018  0.0090
                                           -0.0068 -0.5907  0.0054  0.3569  0.0116
                                            0.0097  0.0944  0.2589 -0.1175
    89. (0.00046) RY*( 4) C   5           s( 36.72%)p 0.89( 32.56%)d 0.84( 30.72%)
                                            0.0000  0.0046  0.6059 -0.0015  0.0397
                                           -0.0151  0.4949  0.0033 -0.2809  0.2225
                                            0.4745 -0.1243  0.0469  0.1222
    90. (0.00023) RY*( 5) C   5           s( 16.63%)p 0.14(  2.28%)d 4.87( 81.08%)
                                           -0.0000  0.0009  0.4078 -0.0032  0.0482
                                            0.0063  0.0450  0.0031 -0.1357 -0.0730
                                           -0.5729 -0.0496 -0.6879  0.0396
    91. (0.00016) RY*( 6) C   5           s(  1.24%)p10.58( 13.14%)d68.91( 85.61%)
                                            0.0000  0.0033  0.1114 -0.0048  0.1178
                                           -0.0183  0.2941  0.0024 -0.1753 -0.0345
                                           -0.6239 -0.1530  0.6560 -0.1093
    92. (0.00010) RY*( 7) C   5           s(  0.02%)p99.99(  8.96%)d99.99( 91.02%)
                                            0.0000  0.0008  0.0145 -0.0047  0.0141
                                            0.0008  0.0629  0.0202 -0.2916  0.1841
                                            0.0021  0.7078 -0.0362 -0.6116
    93. (0.00007) RY*( 8) C   5           s(  1.45%)p 3.65(  5.30%)d64.18( 93.24%)
    94. (0.00001) RY*( 9) C   5           s(  0.19%)p 1.61(  0.30%)d99.99( 99.51%)
    95. (0.00765) RY*( 1) C   6           s(  7.83%)p11.55( 90.40%)d 0.23(  1.77%)
                                            0.0000 -0.0269  0.2785  0.0001  0.0217
                                           -0.0400  0.9324 -0.0194 -0.1793 -0.0015
                                           -0.0006  0.0983  0.0892  0.0113
    96. (0.00435) RY*( 2) C   6           s(  0.01%)p 1.00( 97.14%)d 0.03(  2.85%)
                                            0.0000  0.0005  0.0084  0.0132  0.9852
                                            0.0007 -0.0234 -0.0005  0.0044 -0.0493
                                           -0.1610 -0.0047 -0.0078 -0.0102
    97. (0.00273) RY*( 3) C   6           s( 26.55%)p 1.92( 50.90%)d 0.85( 22.55%)
                                            0.0000  0.0006  0.5153 -0.0004 -0.0131
                                            0.0064 -0.2815 -0.0320 -0.6546 -0.0080
                                            0.0006  0.1526 -0.0955 -0.4394
    98. (0.00173) RY*( 4) C   6           s(  0.06%)p21.40(  1.29%)d99.99( 98.65%)
                                           -0.0000  0.0001  0.0246 -0.0193 -0.1075
                                            0.0004  0.0019  0.0005  0.0312 -0.9193
                                           -0.3754 -0.0197 -0.0032 -0.0056
    99. (0.00115) RY*( 5) C   6           s( 11.19%)p 2.09( 23.39%)d 5.85( 65.42%)
                                           -0.0000 -0.0001  0.3345  0.0001 -0.0070
                                            0.0047  0.0778  0.0009  0.4772  0.0318
                                            0.0262 -0.5805 -0.1867 -0.5298
   100. (0.00097) RY*( 6) C   6           s( 23.21%)p 0.20(  4.70%)d 3.11( 72.09%)
                                           -0.0000  0.0088  0.4817  0.0003  0.0012
                                            0.0295 -0.1813  0.0151  0.1143  0.0125
                                            0.0067 -0.1621  0.7837  0.2832
   101. (0.00023) RY*( 7) C   6           s(  0.30%)p 6.22(  1.84%)d99.99( 97.87%)
                                            0.0000 -0.0003  0.0544 -0.0164  0.1287
                                           -0.0042 -0.0133 -0.0015  0.0368 -0.3839
                                            0.9076  0.0490 -0.0515  0.0501
   102. (0.00019) RY*( 8) C   6           s( 30.81%)p 0.29(  9.08%)d 1.95( 60.12%)
                                            0.0000 -0.0028  0.5550  0.0015 -0.0181
                                           -0.0366 -0.0953 -0.0081  0.2827  0.0567
                                           -0.0908  0.2572 -0.5284  0.4943
   103. (0.00006) RY*( 9) C   6           s(  0.08%)p99.99( 21.69%)d99.99( 78.23%)
   104. (0.00414) RY*( 1) C   7           s(  0.22%)p99.99( 94.10%)d25.27(  5.67%)
                                           -0.0000  0.0037  0.0472  0.0029  0.0097
                                            0.0039  0.5455  0.0185  0.8019  0.0482
                                            0.0452  0.1528 -0.0721 -0.1543
   105. (0.00332) RY*( 2) C   7           s(  0.00%)p 1.00( 96.15%)d 0.04(  3.85%)
                                           -0.0000  0.0023  0.0016 -0.0079 -0.9767
                                            0.0009 -0.0733  0.0013  0.0467  0.1541
                                           -0.1136  0.0265 -0.0228 -0.0252
   106. (0.00304) RY*( 3) C   7           s( 44.61%)p 1.04( 46.53%)d 0.20(  8.86%)
                                            0.0000 -0.0093  0.6678 -0.0016  0.0564
                                           -0.0072 -0.5861  0.0053  0.3443 -0.0291
                                           -0.0004  0.0917  0.2580 -0.1131
   107. (0.00049) RY*( 4) C   7           s( 39.98%)p 0.89( 35.48%)d 0.61( 24.54%)
                                            0.0000  0.0048  0.6323  0.0010 -0.0430
                                           -0.0148  0.5108  0.0036 -0.3029 -0.2112
                                           -0.4166 -0.1137  0.0054  0.1197
   108. (0.00024) RY*( 5) C   7           s( 12.81%)p 0.13(  1.64%)d 6.68( 85.55%)
                                           -0.0000  0.0006  0.3579  0.0031 -0.0484
                                            0.0073  0.0149  0.0026 -0.1174  0.0981
                                            0.6151 -0.0381 -0.6815  0.0410
   109. (0.00016) RY*( 6) C   7           s(  0.88%)p13.67( 12.03%)d98.91( 87.09%)
                                            0.0000  0.0032  0.0938  0.0039 -0.1125
                                           -0.0180  0.2840  0.0016 -0.1633  0.0421
                                            0.6251 -0.1628  0.6649 -0.0986
   110. (0.00010) RY*( 7) C   7           s(  0.01%)p 1.00(  8.89%)d10.25( 91.11%)
                                            0.0000  0.0008  0.0080  0.0044 -0.0130
                                            0.0009  0.0638  0.0201 -0.2902 -0.1746
                                            0.0214  0.7154 -0.0257 -0.6063
   111. (0.00008) RY*( 8) C   7           s(  1.38%)p 3.72(  5.14%)d67.57( 93.47%)
   112. (0.00001) RY*( 9) C   7           s(  0.10%)p 2.23(  0.22%)d99.99( 99.68%)
   113. (0.00462) RY*( 1) C   8           s(  4.56%)p20.30( 92.69%)d 0.60(  2.75%)
                                            0.0000 -0.0015  0.2137 -0.0082 -0.8869
                                            0.0013  0.3707  0.0019  0.0523 -0.1192
                                            0.0632 -0.0135  0.0946  0.0106
   114. (0.00364) RY*( 2) C   8           s(  0.96%)p93.38( 89.57%)d 9.87(  9.47%)
                                            0.0000 -0.0000  0.0979  0.0017  0.2712
                                            0.0096  0.4494  0.0165  0.7873  0.0386
                                           -0.0263 -0.1862  0.1420  0.1942
   115. (0.00321) RY*( 3) C   8           s( 35.36%)p 1.60( 56.43%)d 0.23(  8.21%)
                                            0.0000 -0.0073  0.5946  0.0023  0.3329
                                            0.0063  0.4968 -0.0080 -0.4544  0.0651
                                           -0.0261  0.1179  0.2142 -0.1320
   116. (0.00043) RY*( 4) C   8           s( 46.07%)p 0.94( 43.18%)d 0.23( 10.75%)
                                            0.0000  0.0031  0.6788 -0.0003 -0.0558
                                            0.0190 -0.5954 -0.0087  0.2715 -0.1482
                                           -0.2580  0.0275  0.1226 -0.0562
   117. (0.00033) RY*( 5) C   8           s(  4.28%)p 1.02(  4.38%)d21.32( 91.33%)
                                            0.0000  0.0011  0.2070  0.0008 -0.0172
                                            0.0062 -0.1915 -0.0019  0.0827  0.4344
                                            0.8493  0.0056  0.0536  0.0224
   118. (0.00013) RY*( 6) C   8           s(  7.69%)p 0.13(  0.99%)d11.87( 91.32%)
                                           -0.0000 -0.0001  0.2774  0.0066 -0.0313
                                           -0.0119  0.0850  0.0043 -0.0385  0.2704
                                           -0.1366 -0.1309 -0.8497  0.2867
   119. (0.00010) RY*( 7) C   8           s(  0.97%)p 2.79(  2.72%)d99.04( 96.31%)
   120. (0.00001) RY*( 8) C   8           s(  0.06%)p85.95(  5.27%)d99.99( 94.67%)
   121. (0.00001) RY*( 9) C   8           s(  0.00%)p 1.00(  4.98%)d19.06( 95.01%)
   122. (0.00359) RY*( 1) C   9           s(  7.42%)p12.07( 89.49%)d 0.42(  3.09%)
                                           -0.0000  0.0081  0.2722  0.0040 -0.9043
                                           -0.0060 -0.1263 -0.0069 -0.2471  0.0991
                                           -0.0364 -0.0149  0.1386  0.0187
   123. (0.00292) RY*( 2) C   9           s(  3.18%)p26.59( 84.45%)d 3.90( 12.38%)
                                            0.0000 -0.0012  0.1782 -0.0040 -0.2131
                                            0.0059  0.1107  0.0202  0.8868  0.0451
                                           -0.0433  0.2296 -0.0419 -0.2556
   124. (0.00239) RY*( 3) C   9           s( 12.51%)p 6.46( 80.83%)d 0.53(  6.66%)
                                            0.0000 -0.0135  0.3534 -0.0138  0.2380
                                           -0.0116 -0.8583 -0.0025  0.1212  0.0461
                                           -0.0174 -0.0490  0.2475  0.0230
   125. (0.00072) RY*( 4) C   9           s( 58.48%)p 0.43( 25.32%)d 0.28( 16.20%)
                                            0.0000  0.0003  0.7647  0.0034  0.2302
                                           -0.0171  0.4096  0.0111 -0.1788 -0.2473
                                            0.0612  0.0861  0.2732 -0.1227
   126. (0.00036) RY*( 5) C   9           s(  0.16%)p 0.36(  0.06%)d99.99( 99.78%)
                                            0.0000 -0.0004  0.0403 -0.0007  0.0158
                                           -0.0005  0.0065  0.0019 -0.0169  0.4019
                                            0.9095  0.0707 -0.0340 -0.0550
   127. (0.00010) RY*( 6) C   9           s(  3.56%)p 1.61(  5.72%)d25.47( 90.72%)
                                            0.0000  0.0003  0.1887 -0.0225  0.1506
                                           -0.0057  0.1831 -0.0005 -0.0208  0.8567
                                           -0.3735 -0.1667  0.0033  0.0776
   128. (0.00010) RY*( 7) C   9           s( 14.41%)p 0.05(  0.68%)d 5.89( 84.91%)
   129. (0.00001) RY*( 8) C   9           s(  0.23%)p27.87(  6.39%)d99.99( 93.38%)
   130. (0.00001) RY*( 9) C   9           s(  0.05%)p99.99(  7.25%)d99.99( 92.70%)
   131. (0.00495) RY*( 1) C  10           s(  0.51%)p99.99( 87.52%)d23.41( 11.97%)
                                           -0.0000  0.0354  0.0621  0.0267 -0.8435
                                           -0.0001  0.3568  0.0038  0.1888  0.0288
                                           -0.0499  0.0717  0.3294 -0.0519
   132. (0.00235) RY*( 2) C  10           s( 16.81%)p 2.70( 45.41%)d 2.25( 37.78%)
                                            0.0000 -0.0078  0.4099 -0.0167 -0.0284
                                            0.0197 -0.2321 -0.0211 -0.6311  0.2073
                                            0.3124  0.1260  0.4416 -0.1623
   133. (0.00131) RY*( 3) C  10           s(  4.39%)p 7.14( 31.37%)d14.63( 64.24%)
                                           -0.0000 -0.0078  0.2094 -0.0159  0.1881
                                            0.0141  0.5253  0.0150  0.0410  0.0157
                                            0.4852 -0.4558  0.0917  0.4366
   134. (0.00121) RY*( 4) C  10           s( 15.52%)p 1.91( 29.71%)d 3.53( 54.77%)
                                           -0.0000 -0.0120  0.3937 -0.0336  0.1593
                                            0.0142  0.4730 -0.0167 -0.2154 -0.5891
                                           -0.2526  0.1655 -0.1223 -0.3075
   135. (0.00098) RY*( 5) C  10           s(  7.51%)p 4.61( 34.61%)d 7.70( 57.88%)
                                            0.0000 -0.0160  0.2736 -0.0122  0.3635
                                            0.0280 -0.0728  0.0094  0.4556  0.0731
                                           -0.3960 -0.0356  0.6442  0.0200
   136. (0.00033) RY*( 6) C  10           s( 40.11%)p 0.95( 38.10%)d 0.54( 21.79%)
                                           -0.0000  0.0026  0.6333 -0.0220 -0.2578
                                            0.0179 -0.4865  0.0026  0.2775 -0.2337
                                            0.0870 -0.2069 -0.3114  0.1264
   137. (0.00011) RY*( 7) C  10           s( 12.77%)p 0.57(  7.30%)d 6.26( 79.93%)
                                            0.0000  0.0064  0.3573  0.0302  0.0037
                                           -0.0118  0.2446  0.0047 -0.1099  0.6978
                                           -0.4070  0.0098 -0.3780  0.0612
   138. (0.00001) RY*( 8) C  10           s(  2.37%)p 7.94( 18.80%)d33.31( 78.84%)
   139. (0.00001) RY*( 9) C  10           s(  0.01%)p 1.00(  7.64%)d12.09( 92.36%)
   140. (0.00186) RY*( 1) O  11           s(  1.59%)p58.49( 92.99%)d 3.41(  5.42%)
                                            0.0000  0.0013  0.1261 -0.0092 -0.5745
                                           -0.0112 -0.7669 -0.0038 -0.1069  0.1070
                                            0.0413  0.0140  0.2019  0.0061
   141. (0.00089) RY*( 2) O  11           s( 10.93%)p 6.20( 67.74%)d 1.95( 21.34%)
                                           -0.0000  0.0011  0.3305  0.0036  0.4173
                                           -0.0038 -0.1567 -0.0009 -0.6919  0.0347
                                            0.2823 -0.2488 -0.0475  0.2614
   142. (0.00011) RY*( 3) O  11           s( 82.00%)p 0.19( 15.56%)d 0.03(  2.44%)
                                            0.0000 -0.0030  0.9055 -0.0009 -0.2019
                                           -0.0025  0.2307 -0.0161  0.2477  0.0143
                                           -0.0302 -0.0474 -0.1289 -0.0667
   143. (0.00004) RY*( 4) O  11           s(  0.66%)p99.99( 93.96%)d 8.19(  5.38%)
   144. (0.00002) RY*( 5) O  11           s(  0.02%)p99.99(  2.55%)d99.99( 97.43%)
   145. (0.00000) RY*( 6) O  11           s(  1.11%)p 7.94(  8.86%)d80.76( 90.03%)
   146. (0.00000) RY*( 7) O  11           s(  2.13%)p 2.32(  4.94%)d43.65( 92.93%)
   147. (0.00000) RY*( 8) O  11           s(  1.46%)p 4.62(  6.77%)d62.67( 91.76%)
   148. (0.00000) RY*( 9) O  11           s(  0.10%)p69.61(  6.87%)d99.99( 93.03%)
   149. (0.00203) RY*( 1) O  12           s(  0.01%)p 1.00( 94.76%)d 0.06(  5.23%)
                                           -0.0000  0.0002  0.0083  0.0148  0.9731
                                           -0.0002 -0.0154  0.0005  0.0139 -0.2084
                                           -0.0939 -0.0014 -0.0027 -0.0036
   150. (0.00088) RY*( 2) O  12           s(  2.57%)p29.86( 76.73%)d 8.06( 20.70%)
                                            0.0000 -0.0015  0.1603  0.0000  0.0173
                                            0.0020  0.7396 -0.0005 -0.4690 -0.0070
                                           -0.0039  0.1657  0.1303  0.4032
   151. (0.00061) RY*( 3) O  12           s( 91.32%)p 0.09(  7.90%)d 0.01(  0.78%)
                                            0.0000 -0.0010  0.9556  0.0002 -0.0112
                                            0.0021 -0.2788 -0.0132 -0.0312  0.0017
                                            0.0019  0.0176  0.0441  0.0742
   152. (0.00005) RY*( 4) O  12           s(  2.05%)p41.37( 84.63%)d 6.51( 13.32%)
   153. (0.00001) RY*( 5) O  12           s(  0.00%)p 1.00(  4.43%)d21.57( 95.57%)
   154. (0.00001) RY*( 6) O  12           s(  0.07%)p95.89(  7.08%)d99.99( 92.84%)
   155. (0.00000) RY*( 7) O  12           s(  0.00%)p 1.00(  0.85%)d99.99( 99.15%)
   156. (0.00001) RY*( 8) O  12           s(  1.44%)p 6.87(  9.90%)d61.53( 88.66%)
   157. (0.00001) RY*( 9) O  12           s(  2.55%)p 5.48( 13.94%)d32.81( 83.52%)
   158. (0.00181) RY*( 1) H  13           s( 98.39%)p 0.02(  1.61%)
                                            0.0051  0.9919 -0.0527 -0.1151 -0.0109
   159. (0.00021) RY*( 2) H  13           s(  0.02%)p99.99( 99.98%)
                                            0.0004  0.0144 -0.5026  0.4251 -0.7526
   160. (0.00013) RY*( 3) H  13           s(  0.09%)p99.99( 99.91%)
                                            0.0066  0.0298  0.8138 -0.0607 -0.5772
   161. (0.00003) RY*( 4) H  13           s(  1.58%)p62.36( 98.42%)
   162. (0.00142) RY*( 1) H  14           s( 97.83%)p 0.02(  2.17%)
                                            0.0045  0.9891 -0.1461  0.0188 -0.0071
   163. (0.00021) RY*( 2) H  14           s(  0.00%)p 1.00(100.00%)
                                            0.0000  0.0001  0.0137  0.4421  0.8968
   164. (0.00013) RY*( 3) H  14           s(  0.07%)p99.99( 99.93%)
                                            0.0075  0.0258  0.3056  0.8518 -0.4246
   165. (0.00003) RY*( 4) H  14           s(  2.18%)p44.84( 97.82%)
   166. (0.00181) RY*( 1) H  15           s( 98.37%)p 0.02(  1.63%)
                                            0.0051  0.9918 -0.0514 -0.0611  0.0996
   167. (0.00021) RY*( 2) H  15           s(  0.02%)p99.99( 99.98%)
                                            0.0004  0.0144 -0.4875  0.8626  0.1344
   168. (0.00013) RY*( 3) H  15           s(  0.09%)p99.99( 99.91%)
                                            0.0066  0.0300  0.8292  0.4090  0.3796
   169. (0.00003) RY*( 4) H  15           s(  1.59%)p61.79( 98.41%)
   170. (0.00277) RY*( 1) H  16           s( 99.50%)p 0.01(  0.50%)
                                            0.0060  0.9975 -0.0008  0.0395 -0.0586
   171. (0.00019) RY*( 2) H  16           s(  0.03%)p99.99( 99.97%)
                                            0.0036  0.0168 -0.0743 -0.9359 -0.3439
   172. (0.00013) RY*( 3) H  16           s(  0.00%)p 1.00(100.00%)
                                           -0.0006  0.0027  0.9972 -0.0732 -0.0159
   173. (0.00004) RY*( 4) H  16           s(  0.55%)p99.99( 99.45%)
   174. (0.00279) RY*( 1) H  17           s( 99.53%)p 0.00(  0.47%)
                                            0.0059  0.9976  0.0005  0.0685  0.0037
   175. (0.00018) RY*( 2) H  17           s(  0.03%)p99.99( 99.97%)
                                            0.0036  0.0168 -0.0407 -0.2968  0.9539
   176. (0.00013) RY*( 3) H  17           s(  0.00%)p 1.00(100.00%)
                                           -0.0007  0.0025  0.9986 -0.0451  0.0285
   177. (0.00004) RY*( 4) H  17           s(  0.52%)p99.99( 99.48%)
   178. (0.00295) RY*( 1) H  18           s( 99.51%)p 0.00(  0.49%)
                                            0.0063  0.9975  0.0020 -0.0435  0.0548
   179. (0.00019) RY*( 2) H  18           s(  0.05%)p99.99( 99.95%)
                                            0.0033  0.0230 -0.0066  0.9436  0.3302
   180. (0.00013) RY*( 3) H  18           s(  0.00%)p 1.00(100.00%)
                                            0.0003  0.0013 -0.9999 -0.0089  0.0056
   181. (0.00004) RY*( 4) H  18           s(  0.52%)p99.99( 99.48%)
   182. (0.00300) RY*( 1) H  19           s( 99.56%)p 0.00(  0.44%)
                                            0.0063  0.9978  0.0015 -0.0661  0.0005
   183. (0.00019) RY*( 2) H  19           s(  0.05%)p99.99( 99.95%)
                                            0.0035  0.0215 -0.0411  0.3179 -0.9470
   184. (0.00013) RY*( 3) H  19           s(  0.00%)p 1.00(100.00%)
                                            0.0001  0.0016 -0.9990  0.0028  0.0443
   185. (0.00004) RY*( 4) H  19           s(  0.47%)p99.99( 99.53%)
   186. (0.00282) RY*( 1) H  20           s( 99.50%)p 0.01(  0.50%)
                                            0.0062  0.9975 -0.0050  0.0421 -0.0568
   187. (0.00019) RY*( 2) H  20           s(  0.04%)p99.99( 99.96%)
                                            0.0037  0.0187 -0.0455 -0.9322 -0.3585
   188. (0.00014) RY*( 3) H  20           s(  0.00%)p 1.00(100.00%)
                                           -0.0000  0.0051  0.9989 -0.0381 -0.0275
   189. (0.00004) RY*( 4) H  20           s(  0.54%)p99.99( 99.46%)
   190. (0.00440) RY*( 1) H  21           s( 99.42%)p 0.01(  0.58%)
                                            0.0073  0.9970  0.0608  0.0462  0.0015
   191. (0.00019) RY*( 2) H  21           s(  0.00%)p 1.00(100.00%)
                                            0.0030 -0.0025  0.2485 -0.3044  0.9195
   192. (0.00015) RY*( 3) H  21           s(  0.35%)p99.99( 99.65%)
                                            0.0009  0.0594 -0.9651 -0.0205  0.2542
   193. (0.00005) RY*( 4) H  21           s(  0.31%)p99.99( 99.69%)
   194. (0.00263) RY*( 1) H  22           s( 99.30%)p 0.01(  0.70%)
                                            0.0054  0.9965  0.0112 -0.0813  0.0169
   195. (0.00020) RY*( 2) H  22           s(  0.19%)p99.99( 99.81%)
                                            0.0039  0.0433  0.0537  0.3436 -0.9366
   196. (0.00012) RY*( 3) H  22           s(  0.02%)p99.99( 99.98%)
                                            0.0002  0.0129 -0.9985  0.0089 -0.0534
   197. (0.00004) RY*( 4) H  22           s(  0.58%)p99.99( 99.42%)
   198. (0.00374) RY*( 1) H  23           s( 99.45%)p 0.01(  0.55%)
                                            0.0069  0.9972  0.0048 -0.0604  0.0422
   199. (0.00020) RY*( 2) H  23           s(  0.15%)p99.99( 99.85%)
                                            0.0033  0.0385  0.0352  0.9162  0.3973
   200. (0.00013) RY*( 3) H  23           s(  0.00%)p 1.00(100.00%)
                                            0.0023  0.0034 -0.9984  0.0150  0.0537
   201. (0.00004) RY*( 4) H  23           s(  0.47%)p99.99( 99.53%)
   202. (0.00341) RY*( 1) H  24           s( 99.84%)p 0.00(  0.16%)
                                            0.0073  0.9992  0.0005  0.0391 -0.0089
   203. (0.00013) RY*( 2) H  24           s(  0.00%)p 1.00(100.00%)
                                            0.0001  0.0004 -1.0000  0.0035 -0.0015
   204. (0.00009) RY*( 3) H  24           s(  0.19%)p99.99( 99.81%)
   205. (0.00003) RY*( 4) H  24           s(  0.06%)p99.99( 99.94%)
   206. (0.00261) RY*( 1) H  25           s( 99.30%)p 0.01(  0.70%)
                                            0.0054  0.9965 -0.0113 -0.0812  0.0175
   207. (0.00020) RY*( 2) H  25           s(  0.20%)p99.99( 99.80%)
                                            0.0040  0.0441 -0.0237  0.3432 -0.9379
   208. (0.00012) RY*( 3) H  25           s(  0.01%)p99.99( 99.99%)
                                           -0.0000  0.0111  0.9995 -0.0089 -0.0280
   209. (0.00004) RY*( 4) H  25           s(  0.58%)p99.99( 99.42%)
   210. (0.00374) RY*( 1) H  26           s( 99.43%)p 0.01(  0.57%)
                                            0.0068  0.9971 -0.0043 -0.0624  0.0420
   211. (0.00020) RY*( 2) H  26           s(  0.16%)p99.99( 99.84%)
                                            0.0036  0.0400 -0.0088  0.9128  0.4064
   212. (0.00013) RY*( 3) H  26           s(  0.00%)p 1.00(100.00%)
                                            0.0020  0.0014  0.9986 -0.0130  0.0507
   213. (0.00004) RY*( 4) H  26           s(  0.49%)p99.99( 99.51%)
   214. (0.00287) RY*( 1) H  27           s( 99.49%)p 0.01(  0.51%)
                                            0.0061  0.9974  0.0156  0.0452 -0.0527
   215. (0.00020) RY*( 2) H  27           s(  0.05%)p99.99( 99.95%)
                                            0.0036  0.0220  0.0972 -0.9304 -0.3528
   216. (0.00013) RY*( 3) H  27           s(  0.03%)p99.99( 99.97%)
                                            0.0007  0.0166 -0.9950 -0.0839 -0.0518
   217. (0.00004) RY*( 4) H  27           s(  0.51%)p99.99( 99.49%)
   218. (0.00463) RY*( 1) H  28           s( 99.50%)p 0.01(  0.50%)
                                            0.0076  0.9975 -0.0541  0.0455 -0.0005
   219. (0.00019) RY*( 2) H  28           s(  0.00%)p 1.00(100.00%)
                                            0.0031 -0.0024 -0.3088 -0.3044  0.9011
   220. (0.00015) RY*( 3) H  28           s(  0.29%)p99.99( 99.71%)
                                            0.0007  0.0534  0.9479 -0.0402  0.3115
   221. (0.00004) RY*( 4) H  28           s(  0.30%)p99.99( 99.70%)
   222. (0.00438) RY*( 1) H  29           s( 99.80%)p 0.00(  0.20%)
                                            0.0064  0.9990 -0.0302 -0.0272 -0.0187
   223. (0.00018) RY*( 2) H  29           s(  0.00%)p 1.00(100.00%)
                                            0.0028 -0.0021  0.1852  0.3494 -0.9185
   224. (0.00012) RY*( 3) H  29           s(  0.09%)p99.99( 99.91%)
                                            0.0029  0.0298  0.9815 -0.1031  0.1587
   225. (0.00005) RY*( 4) H  29           s(  0.19%)p99.99( 99.81%)
   226. (0.00388) RY*( 1) H  30           s( 99.64%)p 0.00(  0.36%)
                                            0.0063  0.9982 -0.0311 -0.0100  0.0500
   227. (0.00020) RY*( 2) H  30           s(  0.01%)p99.99( 99.99%)
                                           -0.0017  0.0101  0.1533 -0.9431 -0.2950
   228. (0.00016) RY*( 3) H  30           s(  0.08%)p99.99( 99.92%)
                                            0.0002  0.0287  0.9874  0.1392  0.0691
   229. (0.00005) RY*( 4) H  30           s(  0.34%)p99.99( 99.66%)
   230. (0.00289) RY*( 1) H  31           s( 99.81%)p 0.00(  0.19%)
                                            0.0075  0.9990 -0.0209  0.0242  0.0304
   231. (0.00024) RY*( 2) H  31           s(  0.07%)p99.99( 99.93%)
                                            0.0010  0.0270  0.6518  0.3157 -0.6890
   232. (0.00012) RY*( 3) H  31           s(  0.04%)p99.99( 99.96%)
                                            0.0144 -0.0132  0.6622  0.2058  0.7202
   233. (0.00003) RY*( 4) H  31           s(  0.17%)p99.99( 99.83%)
   234. (0.00231) RY*( 1) H  32           s( 99.58%)p 0.00(  0.42%)
                                            0.0056  0.9979  0.0595  0.0044 -0.0255
   235. (0.00021) RY*( 2) H  32           s(  0.04%)p99.99( 99.96%)
                                            0.0029  0.0209 -0.4249 -0.8478 -0.3165
   236. (0.00010) RY*( 3) H  32           s(  0.40%)p99.99( 99.60%)
                                           -0.0191  0.0604 -0.7349  0.1217  0.6642
   237. (0.00004) RY*( 4) H  32           s(  0.06%)p99.99( 99.94%)
   238. (0.00193) RY*( 1) H  33           s( 85.19%)p 0.17( 14.81%)
                                            0.0150  0.9228  0.2971 -0.2279  0.0891
   239. (0.00170) RY*( 2) H  33           s(  0.03%)p99.99( 99.97%)
                                           -0.0009  0.0166  0.5452  0.8282  0.1285
   240. (0.00102) RY*( 3) H  33           s( 11.09%)p 8.02( 88.91%)
                                            0.0067  0.3329 -0.7720  0.4563  0.2915
   241. (0.00002) RY*( 4) H  33           s(  4.07%)p23.57( 95.93%)
   242. (0.00203) RY*( 1) H  34           s( 91.13%)p 0.10(  8.87%)
                                            0.0160  0.9545  0.1243  0.1931  0.1895
   243. (0.00169) RY*( 2) H  34           s(  1.37%)p72.21( 98.63%)
                                            0.0025  0.1169 -0.9916  0.0551  0.0056
   244. (0.00101) RY*( 3) H  34           s(  4.36%)p21.95( 95.64%)
                                            0.0034  0.2087 -0.0299 -0.9768 -0.0363
   245. (0.00002) RY*( 4) H  34           s(  3.52%)p27.43( 96.48%)
   246. (0.00716) BD*( 1) C   1 - C   2  
                ( 50.33%)   0.7094* C   1 s( 30.17%)p 2.31( 69.79%)d 0.00(  0.04%)
                                            0.0004  0.5493  0.0045  0.6939 -0.0056
                                            0.4128  0.0117 -0.2140 -0.0057  0.0141
                                           -0.0073 -0.0043  0.0081 -0.0081
                ( 49.67%)  -0.7048* C   2 s( 28.03%)p 2.57( 71.92%)d 0.00(  0.04%)
                                            0.0002  0.5292  0.0157 -0.7080 -0.0131
                                           -0.4141  0.0099  0.2150 -0.0046  0.0151
                                           -0.0078 -0.0048  0.0076 -0.0082
   247. (0.00913) BD*( 1) C   1 - H  13  
                ( 39.49%)   0.6284* C   1 s( 23.17%)p 3.31( 76.79%)d 0.00(  0.04%)
                                            0.0000  0.4814 -0.0033 -0.0445 -0.0154
                                           -0.7755 -0.0013 -0.4053  0.0047  0.0010
                                            0.0011  0.0146 -0.0143 -0.0037
                ( 60.51%)  -0.7779* H  13 s( 99.92%)p 0.00(  0.08%)
                                            0.9996 -0.0020  0.0028  0.0247  0.0127
   248. (0.00552) BD*( 1) C   1 - H  14  
                ( 39.18%)   0.6260* C   1 s( 23.46%)p 3.26( 76.50%)d 0.00(  0.04%)
                                            0.0000  0.4843  0.0030 -0.7176 -0.0016
                                            0.4526 -0.0114 -0.2121  0.0056 -0.0155
                                            0.0073 -0.0041  0.0069 -0.0080
                ( 60.82%)  -0.7799* H  14 s( 99.92%)p 0.00(  0.08%)
                                            0.9996 -0.0007  0.0235 -0.0139  0.0065
   249. (0.00913) BD*( 1) C   1 - H  15  
                ( 39.50%)   0.6285* C   1 s( 23.17%)p 3.31( 76.79%)d 0.00(  0.04%)
                                           -0.0000 -0.4813  0.0033  0.0252  0.0155
                                            0.1506  0.0043 -0.8628  0.0014  0.0004
                                            0.0007  0.0062  0.0008 -0.0198
                ( 60.50%)  -0.7778* H  15 s( 99.92%)p 0.00(  0.08%)
                                           -0.9996  0.0020 -0.0021 -0.0050  0.0274
   250. (0.01491) BD*( 1) C   2 - C   3  
                ( 50.26%)   0.7089* C   2 s( 28.49%)p 2.51( 71.46%)d 0.00(  0.04%)
                                            0.0003  0.5338  0.0037  0.7055 -0.0007
                                           -0.4222 -0.0012  0.1965  0.0005 -0.0150
                                            0.0070 -0.0044  0.0076 -0.0086
                ( 49.74%)  -0.7053* C   3 s( 28.49%)p 2.51( 71.47%)d 0.00(  0.04%)
                                            0.0003  0.5337  0.0099 -0.7081  0.0005
                                            0.4184 -0.0023 -0.1955  0.0010 -0.0150
                                            0.0070 -0.0041  0.0079 -0.0085
   251. (0.01743) BD*( 1) C   2 - H  16  
                ( 39.32%)   0.6270* C   2 s( 21.74%)p 3.60( 78.22%)d 0.00(  0.05%)
                                           -0.0001  0.4662 -0.0085 -0.0119 -0.0060
                                            0.1647  0.0106 -0.8687  0.0073  0.0001
                                            0.0003 -0.0064 -0.0010  0.0204
                ( 60.68%)  -0.7790* H  16 s( 99.92%)p 0.00(  0.08%)
                                            0.9996 -0.0041  0.0006 -0.0064  0.0276
   252. (0.01742) BD*( 1) C   2 - H  17  
                ( 39.30%)   0.6269* C   2 s( 21.75%)p 3.60( 78.21%)d 0.00(  0.05%)
                                            0.0001 -0.4663  0.0086 -0.0082  0.0063
                                           -0.7888 -0.0007 -0.3994  0.0128 -0.0006
                                           -0.0001 -0.0149  0.0149  0.0036
                ( 60.70%)  -0.7791* H  17 s( 99.92%)p 0.00(  0.08%)
                                           -0.9996  0.0041  0.0001  0.0259  0.0118
   253. (0.01270) BD*( 1) C   3 - C   4  
                ( 50.01%)   0.7072* C   3 s( 28.58%)p 2.50( 71.38%)d 0.00(  0.04%)
                                            0.0003  0.5345  0.0086  0.7057 -0.0027
                                            0.4145 -0.0003 -0.2099  0.0000  0.0149
                                           -0.0075 -0.0045  0.0078 -0.0083
                ( 49.99%)  -0.7070* C   4 s( 28.64%)p 2.49( 71.31%)d 0.00(  0.04%)
                                            0.0003  0.5351  0.0103 -0.7038  0.0015
                                           -0.4174  0.0007  0.2088 -0.0003  0.0151
                                           -0.0073 -0.0047  0.0073 -0.0083
   254. (0.01848) BD*( 1) C   3 - H  18  
                ( 39.42%)   0.6279* C   3 s( 21.45%)p 3.66( 78.51%)d 0.00(  0.05%)
                                            0.0001 -0.4631  0.0078 -0.0081  0.0010
                                            0.1701  0.0105 -0.8694  0.0041  0.0001
                                           -0.0005  0.0069  0.0010 -0.0203
                ( 60.58%)  -0.7783* H  18 s( 99.92%)p 0.00(  0.08%)
                                           -0.9996  0.0045 -0.0001 -0.0062  0.0276
   255. (0.01862) BD*( 1) C   3 - H  19  
                ( 39.39%)   0.6276* C   3 s( 21.51%)p 3.65( 78.45%)d 0.00(  0.05%)
                                           -0.0001  0.4637 -0.0076 -0.0066 -0.0006
                                           -0.7895 -0.0032 -0.4012  0.0106  0.0001
                                            0.0001  0.0149 -0.0150 -0.0039
                ( 60.61%)  -0.7785* H  19 s( 99.92%)p 0.00(  0.08%)
                                            0.9996 -0.0046  0.0007  0.0256  0.0121
   256. (0.01310) BD*( 1) C   4 - C   5  
                ( 50.46%)   0.7104* C   4 s( 28.00%)p 2.57( 71.95%)d 0.00(  0.04%)
                                            0.0003  0.5291  0.0092  0.7099 -0.0040
                                           -0.4222 -0.0019  0.1930 -0.0005 -0.0154
                                            0.0071 -0.0044  0.0077 -0.0087
                ( 49.54%)  -0.7038* C   5 s( 28.80%)p 2.47( 71.16%)d 0.00(  0.04%)
                                            0.0003  0.5366  0.0084 -0.7091  0.0018
                                            0.4139 -0.0040 -0.1934 -0.0012 -0.0144
                                            0.0069 -0.0038  0.0076 -0.0086
   257. (0.01789) BD*( 1) C   4 - H  20  
                ( 39.26%)   0.6266* C   4 s( 21.44%)p 3.66( 78.51%)d 0.00(  0.05%)
                                           -0.0002  0.4630 -0.0083 -0.0072 -0.0010
                                            0.1701  0.0111 -0.8695  0.0045 -0.0000
                                           -0.0001 -0.0065 -0.0008  0.0202
                ( 60.74%)  -0.7793* H  20 s( 99.92%)p 0.00(  0.08%)
                                            0.9996 -0.0043  0.0006 -0.0067  0.0275
   258. (0.01876) BD*( 1) C   4 - H  21  
                ( 38.63%)   0.6216* C   4 s( 21.94%)p 3.56( 78.02%)d 0.00(  0.04%)
                                            0.0001 -0.4683  0.0085 -0.0091 -0.0008
                                           -0.7859 -0.0044 -0.4029  0.0125 -0.0008
                                           -0.0004 -0.0149  0.0144  0.0035
                ( 61.37%)  -0.7834* H  21 s( 99.92%)p 0.00(  0.08%)
                                           -0.9996  0.0060  0.0019  0.0265  0.0115
   259. (0.03007) BD*( 1) C   5 - C   6  
                ( 49.35%)   0.7025* C   5 s( 28.35%)p 2.53( 71.60%)d 0.00(  0.04%)
                                           -0.0004 -0.5324 -0.0079 -0.7042  0.0036
                                           -0.4386 -0.0013  0.1664 -0.0006 -0.0161
                                            0.0054  0.0034 -0.0076  0.0092
                ( 50.65%)  -0.7117* C   6 s( 29.39%)p 2.40( 70.56%)d 0.00(  0.05%)
                                           -0.0003 -0.5422 -0.0004  0.7086 -0.0093
                                            0.4119  0.0004 -0.1831  0.0089 -0.0165
                                            0.0071  0.0051 -0.0089  0.0083
   260. (0.01621) BD*( 1) C   5 - H  22  
                ( 38.89%)   0.6236* C   5 s( 21.78%)p 3.59( 78.18%)d 0.00(  0.04%)
                                           -0.0002  0.4667 -0.0050  0.0232 -0.0022
                                           -0.7687 -0.0048 -0.4360  0.0103 -0.0016
                                           -0.0013  0.0154 -0.0140 -0.0025
                ( 61.11%)  -0.7817* H  22 s( 99.92%)p 0.00(  0.08%)
                                            0.9996 -0.0036 -0.0004  0.0254  0.0132
   261. (0.01995) BD*( 1) C   5 - H  23  
                ( 39.57%)   0.6290* C   5 s( 21.07%)p 3.74( 78.88%)d 0.00(  0.05%)
                                            0.0002 -0.4590  0.0088  0.0114  0.0029
                                            0.2111  0.0155 -0.8625  0.0046 -0.0000
                                           -0.0006  0.0081  0.0017 -0.0199
                ( 60.43%)  -0.7774* H  23 s( 99.92%)p 0.00(  0.08%)
                                           -0.9996  0.0052 -0.0009 -0.0083  0.0270
   262. (0.03061) BD*( 1) C   6 - C   7  
                ( 50.74%)   0.7123* C   6 s( 29.30%)p 2.41( 70.65%)d 0.00(  0.05%)
                                            0.0003  0.5413  0.0009  0.7050 -0.0091
                                           -0.4187 -0.0005  0.1845 -0.0085 -0.0167
                                            0.0070 -0.0052  0.0086 -0.0084
                ( 49.26%)  -0.7018* C   7 s( 28.41%)p 2.52( 71.54%)d 0.00(  0.04%)
                                            0.0004  0.5330  0.0075 -0.6998  0.0039
                                            0.4446  0.0010 -0.1675  0.0008 -0.0161
                                            0.0054 -0.0036  0.0071 -0.0092
   263. (0.03064) BD*( 1) C   6 - O  12  
                ( 68.22%)   0.8260* C   6 s( 19.20%)p 4.19( 80.51%)d 0.02(  0.29%)
                                           -0.0001  0.4376  0.0211  0.0036  0.0003
                                            0.7714  0.0479  0.4558 -0.0000  0.0004
                                            0.0002  0.0414 -0.0341 -0.0054
                ( 31.78%)  -0.5637* O  12 s( 34.20%)p 1.92( 65.73%)d 0.00(  0.07%)
                                           -0.0001  0.5848 -0.0003 -0.0039  0.0002
                                           -0.7149  0.0051 -0.3823 -0.0071  0.0005
                                           -0.0001  0.0091 -0.0227 -0.0085
   264. (0.03040) BD*( 1) C   6 - H  24  
                ( 39.43%)   0.6279* C   6 s( 22.09%)p 3.53( 77.86%)d 0.00(  0.06%)
                                           -0.0004  0.4698 -0.0113  0.0022 -0.0004
                                            0.2360  0.0130 -0.8500  0.0134  0.0001
                                           -0.0002 -0.0119  0.0004  0.0203
                ( 60.57%)  -0.7783* H  24 s( 99.91%)p 0.00(  0.09%)
                                            0.9995 -0.0068  0.0000 -0.0070  0.0288
   265. (0.01317) BD*( 1) C   7 - C   8  
                ( 49.78%)   0.7055* C   7 s( 28.66%)p 2.49( 71.30%)d 0.00(  0.04%)
                                           -0.0003 -0.5352 -0.0091 -0.7134  0.0011
                                           -0.4093  0.0038  0.1912  0.0013 -0.0145
                                            0.0069  0.0037 -0.0079  0.0087
                ( 50.22%)  -0.7087* C   8 s( 28.18%)p 2.55( 71.78%)d 0.00(  0.04%)
                                           -0.0003 -0.5308 -0.0091  0.7107 -0.0050
                                            0.4196  0.0020 -0.1915  0.0004 -0.0151
                                            0.0070  0.0043 -0.0075  0.0086
   266. (0.01607) BD*( 1) C   7 - H  25  
                ( 38.86%)   0.6234* C   7 s( 21.83%)p 3.58( 78.13%)d 0.00(  0.04%)
                                           -0.0002  0.4672 -0.0052 -0.0272  0.0019
                                           -0.7674 -0.0048 -0.4377  0.0105  0.0016
                                            0.0013  0.0155 -0.0140 -0.0024
                ( 61.14%)  -0.7819* H  25 s( 99.92%)p 0.00(  0.08%)
                                            0.9996 -0.0036  0.0006  0.0254  0.0133
   267. (0.01981) BD*( 1) C   7 - H  26  
                ( 39.56%)   0.6290* C   7 s( 21.12%)p 3.73( 78.84%)d 0.00(  0.05%)
                                            0.0002 -0.4594  0.0087 -0.0084 -0.0022
                                            0.2124  0.0153 -0.8619  0.0048 -0.0000
                                            0.0005  0.0081  0.0017 -0.0199
                ( 60.44%)  -0.7774* H  26 s( 99.92%)p 0.00(  0.08%)
                                           -0.9996  0.0052  0.0006 -0.0083  0.0270
   268. (0.01390) BD*( 1) C   8 - C   9  
                ( 50.10%)   0.7078* C   8 s( 28.36%)p 2.52( 71.59%)d 0.00(  0.04%)
                                            0.0003  0.5325  0.0100  0.7030 -0.0019
                                           -0.4224 -0.0001  0.2079 -0.0006 -0.0153
                                            0.0073 -0.0048  0.0075 -0.0086
                ( 49.90%)  -0.7064* C   9 s( 28.85%)p 2.46( 71.11%)d 0.00(  0.04%)
                                            0.0003  0.5371  0.0055 -0.7028  0.0013
                                            0.4177  0.0012 -0.2067 -0.0011 -0.0150
                                            0.0068 -0.0049  0.0065 -0.0083
   269. (0.01785) BD*( 1) C   8 - H  27  
                ( 39.16%)   0.6258* C   8 s( 21.48%)p 3.65( 78.48%)d 0.00(  0.05%)
                                           -0.0002  0.4633 -0.0081  0.0099  0.0006
                                            0.1724  0.0110 -0.8688  0.0043  0.0000
                                           -0.0003 -0.0066 -0.0007  0.0201
                ( 60.84%)  -0.7800* H  27 s( 99.92%)p 0.00(  0.08%)
                                            0.9996 -0.0044 -0.0003 -0.0067  0.0276
   270. (0.01901) BD*( 1) C   8 - H  28  
                ( 38.54%)   0.6208* C   8 s( 22.00%)p 3.54( 77.95%)d 0.00(  0.04%)
                                            0.0001 -0.4690  0.0084  0.0037  0.0012
                                           -0.7841 -0.0048 -0.4056  0.0123  0.0003
                                            0.0001 -0.0150  0.0142  0.0034
                ( 61.46%)  -0.7839* H  28 s( 99.92%)p 0.00(  0.08%)
                                           -0.9996  0.0063 -0.0024  0.0266  0.0116
   271. (0.02531) BD*( 1) C   9 - C  10  
                ( 48.57%)   0.6969* C   9 s( 27.85%)p 2.59( 72.10%)d 0.00(  0.04%)
                                           -0.0003 -0.5276 -0.0136 -0.7107 -0.0138
                                           -0.4243  0.0114  0.1884 -0.0052 -0.0157
                                            0.0062  0.0040 -0.0083  0.0090
                ( 51.43%)  -0.7171* C  10 s( 30.94%)p 2.23( 69.01%)d 0.00(  0.05%)
                                           -0.0004 -0.5562  0.0008  0.6800 -0.0063
                                            0.4331  0.0008 -0.2004  0.0013 -0.0167
                                            0.0076  0.0047 -0.0079  0.0077
   272. (0.01835) BD*( 1) C   9 - H  29  
                ( 38.92%)   0.6239* C   9 s( 21.98%)p 3.55( 77.98%)d 0.00(  0.04%)
                                           -0.0001  0.4688 -0.0073  0.0121  0.0046
                                           -0.7835 -0.0009 -0.4070  0.0123 -0.0010
                                           -0.0004  0.0148 -0.0142 -0.0035
                ( 61.08%)  -0.7815* H  29 s( 99.92%)p 0.00(  0.08%)
                                            0.9996 -0.0055 -0.0021  0.0258  0.0124
   273. (0.01903) BD*( 1) C   9 - H  30  
                ( 39.77%)   0.6306* C   9 s( 21.33%)p 3.69( 78.63%)d 0.00(  0.05%)
                                            0.0001 -0.4617  0.0084  0.0074 -0.0001
                                            0.1755  0.0110 -0.8690  0.0074 -0.0000
                                           -0.0003  0.0063  0.0005 -0.0205
                ( 60.23%)  -0.7761* H  30 s( 99.92%)p 0.00(  0.08%)
                                           -0.9996  0.0049 -0.0009 -0.0069  0.0273
   274. (0.01184) BD*( 1) C  10 - O  11  
                ( 67.61%)   0.8223* C  10 s( 21.35%)p 3.67( 78.36%)d 0.01(  0.29%)
                                            0.0001  0.4603  0.0402  0.7281  0.0454
                                           -0.4518 -0.0105  0.2173 -0.0061 -0.0397
                                            0.0194 -0.0126  0.0184 -0.0209
                ( 32.39%)  -0.5691* O  11 s( 33.09%)p 2.02( 66.84%)d 0.00(  0.07%)
                                           -0.0001  0.5752  0.0034 -0.6742  0.0031
                                            0.4360  0.0031 -0.1537 -0.0093 -0.0206
                                           -0.0030  0.0009  0.0122 -0.0105
   275. (0.03126) BD*( 1) C  10 - H  31  
                ( 40.80%)   0.6387* C  10 s( 24.05%)p 3.16( 75.89%)d 0.00(  0.05%)
                                            0.0000 -0.4902  0.0156 -0.0387 -0.0133
                                           -0.7625  0.0021 -0.4191  0.0153 -0.0007
                                            0.0010 -0.0161  0.0164  0.0019
                ( 59.20%)  -0.7694* H  31 s( 99.92%)p 0.00(  0.08%)
                                           -0.9996  0.0065  0.0009  0.0263  0.0117
   276. (0.02185) BD*( 1) C  10 - H  32  
                ( 40.06%)   0.6329* C  10 s( 23.66%)p 3.22( 76.28%)d 0.00(  0.05%)
                                           -0.0002  0.4864 -0.0046  0.0455  0.0190
                                            0.1565  0.0016 -0.8578  0.0136  0.0020
                                           -0.0018 -0.0057 -0.0019  0.0220
                ( 59.94%)  -0.7742* H  32 s( 99.92%)p 0.00(  0.08%)
                                            0.9996 -0.0047 -0.0018 -0.0063  0.0283
   277. (0.00882) BD*( 1) O  11 - H  33  
                ( 27.33%)   0.5228* O  11 s( 19.82%)p 4.04( 80.10%)d 0.00(  0.09%)
                                           -0.0002 -0.4448 -0.0181 -0.0549 -0.0195
                                            0.1938  0.0175 -0.8710 -0.0320 -0.0011
                                            0.0109  0.0026 -0.0009 -0.0269
                ( 72.67%)  -0.8525* H  33 s( 99.63%)p 0.00(  0.37%)
                                           -0.9981  0.0047  0.0069 -0.0148  0.0590
   278. (0.01088) BD*( 1) O  12 - H  34  
                ( 27.22%)   0.5218* O  12 s( 19.74%)p 4.06( 80.17%)d 0.00(  0.08%)
                                           -0.0002 -0.4440 -0.0180  0.0214  0.0006
                                            0.1118 -0.0164 -0.8871 -0.0387 -0.0006
                                            0.0012  0.0199  0.0043 -0.0206
                ( 72.78%)  -0.8531* H  34 s( 99.63%)p 0.00(  0.37%)
                                           -0.9981  0.0057 -0.0017 -0.0045  0.0610


 NHO Directionality and "Bond Bending" (deviations from line of nuclear centers)

         [Thresholds for printing:  angular deviation  >  1.0 degree]
                                    hybrid p-character > 25.0%
                                    orbital occupancy  >  0.10e

                                Line of Centers        Hybrid 1              Hybrid 2
                                ---------------  -------------------   ------------------
                NBO               Theta   Phi    Theta   Phi    Dev    Theta   Phi    Dev
 ========================================================================================
     1. BD (   1) C   1 - C   2   104.7   30.5   105.2   31.7   1.2     75.7  209.3   1.3
    14. BD (   1) C   5 - C   6   101.2   31.7     --     --    --      77.9  210.5   1.5
    16. BD (   1) C   5 - H  23    13.8  268.9    14.8  266.4   1.2      --     --    --
    17. BD (   1) C   6 - C   7    78.7  327.7    77.8  328.9   1.5      --     --    --
    19. BD (   1) C   6 - H  24   165.7   89.5   163.4   89.6   2.3      --     --    --
    22. BD (   1) C   7 - H  26    13.9  270.2    14.9  272.7   1.2      --     --    --
    26. BD (   1) C   9 - C  10   102.9   30.5     --     --    --      76.1  212.8   2.4
    29. BD (   1) C  10 - O  11    78.0  328.0    76.8  329.1   1.6    101.5  146.8   1.3
    30. BD (   1) C  10 - H  31    62.8   90.4    62.1   86.1   3.9      --     --    --
    31. BD (   1) C  10 - H  32   169.0   81.6   168.6   67.8   2.7      --     --    --
    32. BD (   1) O  11 - H  33    10.9  272.0    13.9  289.4   4.8      --     --    --
    33. BD (   1) O  12 - H  34    11.2  262.3     6.0  257.0   5.2      --     --    --
    46. LP (   1) O  11             --     --    127.1  333.3   --       --     --    --
    47. LP (   2) O  11             --     --     81.7   58.2   --       --     --    --
    48. LP (   1) O  12             --     --    110.0   88.5   --       --     --    --
    49. LP (   2) O  12             --     --     91.3  179.0   --       --     --    --


 Second Order Perturbation Theory Analysis of Fock Matrix in NBO Basis

     Threshold for printing:   0.50 kcal/mol
                                                                              E(2)  E(j)-E(i) F(i,j)
         Donor NBO (i)                     Acceptor NBO (j)                 kcal/mol   a.u.    a.u. 
 ===================================================================================================

 within unit  1
   1. BD (   1) C   1 - C   2        / 68. RY*(   1) C   3                    0.74    1.39    0.029
   1. BD (   1) C   1 - C   2        /248. BD*(   1) C   1 - H  14            0.60    1.04    0.022
   1. BD (   1) C   1 - C   2        /250. BD*(   1) C   2 - C   3            1.12    1.00    0.030
   1. BD (   1) C   1 - C   2        /251. BD*(   1) C   2 - H  16            0.57    1.04    0.022
   1. BD (   1) C   1 - C   2        /252. BD*(   1) C   2 - H  17            0.57    1.04    0.022
   1. BD (   1) C   1 - C   2        /253. BD*(   1) C   3 - C   4            2.24    1.01    0.042
   2. BD (   1) C   1 - H  13        /252. BD*(   1) C   2 - H  17            3.13    0.93    0.048
   3. BD (   1) C   1 - H  14        /250. BD*(   1) C   2 - C   3            3.38    0.89    0.049
   4. BD (   1) C   1 - H  15        /251. BD*(   1) C   2 - H  16            3.13    0.93    0.048
   5. BD (   1) C   2 - C   3        / 50. RY*(   1) C   1                    1.19    1.40    0.037
   5. BD (   1) C   2 - C   3        / 79. RY*(   3) C   4                    1.15    1.49    0.037
   5. BD (   1) C   2 - C   3        /246. BD*(   1) C   1 - C   2            0.95    0.99    0.028
   5. BD (   1) C   2 - C   3        /248. BD*(   1) C   1 - H  14            1.70    1.04    0.038
   5. BD (   1) C   2 - C   3        /251. BD*(   1) C   2 - H  16            0.56    1.03    0.021
   5. BD (   1) C   2 - C   3        /252. BD*(   1) C   2 - H  17            0.56    1.03    0.021
   5. BD (   1) C   2 - C   3        /253. BD*(   1) C   3 - C   4            1.27    1.00    0.032
   5. BD (   1) C   2 - C   3        /254. BD*(   1) C   3 - H  18            0.60    1.03    0.022
   5. BD (   1) C   2 - C   3        /255. BD*(   1) C   3 - H  19            0.60    1.03    0.022
   5. BD (   1) C   2 - C   3        /256. BD*(   1) C   4 - C   5            2.16    1.00    0.042
   6. BD (   1) C   2 - H  16        /249. BD*(   1) C   1 - H  15            3.25    0.92    0.049
   6. BD (   1) C   2 - H  16        /254. BD*(   1) C   3 - H  18            3.33    0.91    0.049
   7. BD (   1) C   2 - H  17        /247. BD*(   1) C   1 - H  13            3.25    0.92    0.049
   7. BD (   1) C   2 - H  17        /255. BD*(   1) C   3 - H  19            3.34    0.91    0.049
   8. BD (   1) C   3 - C   4        / 59. RY*(   1) C   2                    1.09    1.45    0.036
   8. BD (   1) C   3 - C   4        / 88. RY*(   3) C   5                    0.73    1.52    0.030
   8. BD (   1) C   3 - C   4        /246. BD*(   1) C   1 - C   2            2.14    0.99    0.041
   8. BD (   1) C   3 - C   4        /250. BD*(   1) C   2 - C   3            1.15    1.00    0.030
   8. BD (   1) C   3 - C   4        /254. BD*(   1) C   3 - H  18            0.60    1.03    0.022
   8. BD (   1) C   3 - C   4        /255. BD*(   1) C   3 - H  19            0.60    1.03    0.022
   8. BD (   1) C   3 - C   4        /256. BD*(   1) C   4 - C   5            1.24    1.00    0.032
   8. BD (   1) C   3 - C   4        /257. BD*(   1) C   4 - H  20            0.64    1.03    0.023
   8. BD (   1) C   3 - C   4        /258. BD*(   1) C   4 - H  21            0.64    1.04    0.023
   8. BD (   1) C   3 - C   4        /259. BD*(   1) C   5 - C   6            2.14    0.99    0.041
   9. BD (   1) C   3 - H  18        /251. BD*(   1) C   2 - H  16            3.16    0.92    0.048
   9. BD (   1) C   3 - H  18        /257. BD*(   1) C   4 - H  20            3.26    0.91    0.049
  10. BD (   1) C   3 - H  19        / 78. RY*(   2) C   4                    0.70    1.47    0.029
  10. BD (   1) C   3 - H  19        /252. BD*(   1) C   2 - H  17            3.14    0.92    0.048
  10. BD (   1) C   3 - H  19        /258. BD*(   1) C   4 - H  21            3.18    0.93    0.048
  11. BD (   1) C   4 - C   5        / 70. RY*(   3) C   3                    0.94    1.51    0.034
  11. BD (   1) C   4 - C   5        / 95. RY*(   1) C   6                    1.13    1.31    0.035
  11. BD (   1) C   4 - C   5        /250. BD*(   1) C   2 - C   3            2.09    1.00    0.041
  11. BD (   1) C   4 - C   5        /253. BD*(   1) C   3 - C   4            1.15    1.01    0.030
  11. BD (   1) C   4 - C   5        /257. BD*(   1) C   4 - H  20            0.59    1.03    0.022
  11. BD (   1) C   4 - C   5        /258. BD*(   1) C   4 - H  21            0.62    1.04    0.023
  11. BD (   1) C   4 - C   5        /259. BD*(   1) C   5 - C   6            1.29    0.99    0.032
  11. BD (   1) C   4 - C   5        /260. BD*(   1) C   5 - H  22            0.71    1.03    0.024
  11. BD (   1) C   4 - C   5        /261. BD*(   1) C   5 - H  23            0.65    1.01    0.023
  11. BD (   1) C   4 - C   5        /262. BD*(   1) C   6 - C   7            2.09    0.99    0.041
  12. BD (   1) C   4 - H  20        / 86. RY*(   1) C   5                    0.53    1.40    0.024
  12. BD (   1) C   4 - H  20        /254. BD*(   1) C   3 - H  18            3.23    0.91    0.048
  12. BD (   1) C   4 - H  20        /261. BD*(   1) C   5 - H  23            3.43    0.89    0.050
  13. BD (   1) C   4 - H  21        / 86. RY*(   1) C   5                    0.53    1.40    0.024
  13. BD (   1) C   4 - H  21        /255. BD*(   1) C   3 - H  19            3.23    0.91    0.048
  13. BD (   1) C   4 - H  21        /260. BD*(   1) C   5 - H  22            3.39    0.91    0.050
  14. BD (   1) C   5 - C   6        / 77. RY*(   1) C   4                    1.02    1.41    0.034
  14. BD (   1) C   5 - C   6        /105. RY*(   2) C   7                    0.65    1.39    0.027
  14. BD (   1) C   5 - C   6        /106. RY*(   3) C   7                    0.66    1.53    0.029
  14. BD (   1) C   5 - C   6        /149. RY*(   1) O  12                    0.59    1.76    0.029
  14. BD (   1) C   5 - C   6        /253. BD*(   1) C   3 - C   4            2.03    1.02    0.041
  14. BD (   1) C   5 - C   6        /256. BD*(   1) C   4 - C   5            1.36    1.01    0.033
  14. BD (   1) C   5 - C   6        /260. BD*(   1) C   5 - H  22            0.72    1.04    0.024
  14. BD (   1) C   5 - C   6        /261. BD*(   1) C   5 - H  23            0.60    1.02    0.022
  14. BD (   1) C   5 - C   6        /262. BD*(   1) C   6 - C   7            1.23    1.00    0.031
  14. BD (   1) C   5 - C   6        /264. BD*(   1) C   6 - H  24            0.82    1.05    0.026
  14. BD (   1) C   5 - C   6        /265. BD*(   1) C   7 - C   8            2.15    1.01    0.042
  15. BD (   1) C   5 - H  22        /258. BD*(   1) C   4 - H  21            3.03    0.94    0.048
  15. BD (   1) C   5 - H  22        /263. BD*(   1) C   6 - O  12            5.01    0.78    0.056
  16. BD (   1) C   5 - H  23        / 78. RY*(   2) C   4                    0.71    1.48    0.029
  16. BD (   1) C   5 - H  23        /257. BD*(   1) C   4 - H  20            3.11    0.92    0.048
  16. BD (   1) C   5 - H  23        /264. BD*(   1) C   6 - H  24            3.17    0.93    0.048
  17. BD (   1) C   6 - C   7        / 87. RY*(   2) C   5                    0.55    1.40    0.025
  17. BD (   1) C   6 - C   7        / 88. RY*(   3) C   5                    0.75    1.53    0.030
  17. BD (   1) C   6 - C   7        /113. RY*(   1) C   8                    1.03    1.41    0.034
  17. BD (   1) C   6 - C   7        /149. RY*(   1) O  12                    0.63    1.76    0.030
  17. BD (   1) C   6 - C   7        /256. BD*(   1) C   4 - C   5            2.14    1.01    0.042
  17. BD (   1) C   6 - C   7        /259. BD*(   1) C   5 - C   6            1.24    1.00    0.031
  17. BD (   1) C   6 - C   7        /264. BD*(   1) C   6 - H  24            0.79    1.05    0.026
  17. BD (   1) C   6 - C   7        /265. BD*(   1) C   7 - C   8            1.35    1.01    0.033
  17. BD (   1) C   6 - C   7        /266. BD*(   1) C   7 - H  25            0.73    1.04    0.025
  17. BD (   1) C   6 - C   7        /267. BD*(   1) C   7 - H  26            0.61    1.02    0.022
  17. BD (   1) C   6 - C   7        /268. BD*(   1) C   8 - C   9            2.07    1.01    0.041
  18. BD (   1) C   6 - O  12        /260. BD*(   1) C   5 - H  22            1.31    1.26    0.036
  18. BD (   1) C   6 - O  12        /266. BD*(   1) C   7 - H  25            1.31    1.26    0.036
  19. BD (   1) C   6 - H  24        / 86. RY*(   1) C   5                    0.51    1.41    0.024
  19. BD (   1) C   6 - H  24        /104. RY*(   1) C   7                    0.52    1.41    0.024
  19. BD (   1) C   6 - H  24        /150. RY*(   2) O  12                    0.58    2.01    0.031
  19. BD (   1) C   6 - H  24        /261. BD*(   1) C   5 - H  23            3.35    0.91    0.049
  19. BD (   1) C   6 - H  24        /267. BD*(   1) C   7 - H  26            3.36    0.91    0.049
  19. BD (   1) C   6 - H  24        /278. BD*(   1) O  12 - H  34            3.04    0.90    0.047
  20. BD (   1) C   7 - C   8        / 95. RY*(   1) C   6                    1.17    1.32    0.035
  20. BD (   1) C   7 - C   8        /124. RY*(   3) C   9                    0.61    1.36    0.026
  20. BD (   1) C   7 - C   8        /259. BD*(   1) C   5 - C   6            2.07    0.99    0.041
  20. BD (   1) C   7 - C   8        /262. BD*(   1) C   6 - C   7            1.27    0.99    0.032
  20. BD (   1) C   7 - C   8        /266. BD*(   1) C   7 - H  25            0.69    1.03    0.024
  20. BD (   1) C   7 - C   8        /267. BD*(   1) C   7 - H  26            0.64    1.02    0.023
  20. BD (   1) C   7 - C   8        /268. BD*(   1) C   8 - C   9            1.20    1.00    0.031
  20. BD (   1) C   7 - C   8        /269. BD*(   1) C   8 - H  27            0.61    1.03    0.022
  20. BD (   1) C   7 - C   8        /270. BD*(   1) C   8 - H  28            0.64    1.04    0.023
  20. BD (   1) C   7 - C   8        /271. BD*(   1) C   9 - C  10            2.09    1.00    0.041
  21. BD (   1) C   7 - H  25        /263. BD*(   1) C   6 - O  12            4.96    0.78    0.056
  21. BD (   1) C   7 - H  25        /270. BD*(   1) C   8 - H  28            3.03    0.93    0.048
  22. BD (   1) C   7 - H  26        / 96. RY*(   2) C   6                    0.50    1.31    0.023
  22. BD (   1) C   7 - H  26        /114. RY*(   2) C   8                    0.68    1.46    0.028
  22. BD (   1) C   7 - H  26        /264. BD*(   1) C   6 - H  24            3.14    0.93    0.048
  22. BD (   1) C   7 - H  26        /269. BD*(   1) C   8 - H  27            3.10    0.92    0.048
  23. BD (   1) C   8 - C   9        /106. RY*(   3) C   7                    0.79    1.52    0.031
  23. BD (   1) C   8 - C   9        /262. BD*(   1) C   6 - C   7            2.12    0.99    0.041
  23. BD (   1) C   8 - C   9        /265. BD*(   1) C   7 - C   8            1.21    1.00    0.031
  23. BD (   1) C   8 - C   9        /269. BD*(   1) C   8 - H  27            0.60    1.03    0.022
  23. BD (   1) C   8 - C   9        /270. BD*(   1) C   8 - H  28            0.61    1.04    0.023
  23. BD (   1) C   8 - C   9        /271. BD*(   1) C   9 - C  10            0.79    1.00    0.025
  23. BD (   1) C   8 - C   9        /272. BD*(   1) C   9 - H  29            0.63    1.04    0.023
  23. BD (   1) C   8 - C   9        /273. BD*(   1) C   9 - H  30            0.64    1.02    0.023
  23. BD (   1) C   8 - C   9        /274. BD*(   1) C  10 - O  11            2.67    0.91    0.044
  24. BD (   1) C   8 - H  27        /104. RY*(   1) C   7                    0.55    1.40    0.025
  24. BD (   1) C   8 - H  27        /123. RY*(   2) C   9                    0.60    1.49    0.027
  24. BD (   1) C   8 - H  27        /267. BD*(   1) C   7 - H  26            3.41    0.90    0.049
  24. BD (   1) C   8 - H  27        /273. BD*(   1) C   9 - H  30            3.33    0.90    0.049
  25. BD (   1) C   8 - H  28        /104. RY*(   1) C   7                    0.54    1.40    0.025
  25. BD (   1) C   8 - H  28        /122. RY*(   1) C   9                    0.53    1.20    0.023
  25. BD (   1) C   8 - H  28        /266. BD*(   1) C   7 - H  25            3.37    0.91    0.050
  25. BD (   1) C   8 - H  28        /272. BD*(   1) C   9 - H  29            3.25    0.92    0.049
  26. BD (   1) C   9 - C  10        /115. RY*(   3) C   8                    1.19    1.50    0.038
  26. BD (   1) C   9 - C  10        /140. RY*(   1) O  11                    0.88    1.73    0.035
  26. BD (   1) C   9 - C  10        /265. BD*(   1) C   7 - C   8            2.26    1.01    0.043
  26. BD (   1) C   9 - C  10        /268. BD*(   1) C   8 - C   9            1.34    1.01    0.033
  26. BD (   1) C   9 - C  10        /272. BD*(   1) C   9 - H  29            0.60    1.05    0.022
  26. BD (   1) C   9 - C  10        /273. BD*(   1) C   9 - H  30            0.57    1.03    0.022
  26. BD (   1) C   9 - C  10        /276. BD*(   1) C  10 - H  32            0.60    1.05    0.022
  27. BD (   1) C   9 - H  29        /114. RY*(   2) C   8                    0.70    1.46    0.029
  27. BD (   1) C   9 - H  29        /131. RY*(   1) C  10                    0.51    1.27    0.023
  27. BD (   1) C   9 - H  29        /270. BD*(   1) C   8 - H  28            3.16    0.93    0.048
  27. BD (   1) C   9 - H  29        /274. BD*(   1) C  10 - O  11            0.54    0.79    0.019
  27. BD (   1) C   9 - H  29        /275. BD*(   1) C  10 - H  31            3.11    0.91    0.048
  28. BD (   1) C   9 - H  30        /269. BD*(   1) C   8 - H  27            3.25    0.92    0.049
  28. BD (   1) C   9 - H  30        /276. BD*(   1) C  10 - H  32            3.04    0.93    0.048
  29. BD (   1) C  10 - O  11        /238. RY*(   1) H  33                    0.59    1.47    0.026
  29. BD (   1) C  10 - O  11        /268. BD*(   1) C   8 - C   9            1.60    1.23    0.040
  30. BD (   1) C  10 - H  31        /140. RY*(   1) O  11                    0.54    1.62    0.027
  30. BD (   1) C  10 - H  31        /272. BD*(   1) C   9 - H  29            3.25    0.94    0.049
  31. BD (   1) C  10 - H  32        /141. RY*(   2) O  11                    0.63    2.02    0.032
  31. BD (   1) C  10 - H  32        /273. BD*(   1) C   9 - H  30            3.42    0.92    0.050
  31. BD (   1) C  10 - H  32        /277. BD*(   1) O  11 - H  33            2.97    0.92    0.047
  32. BD (   1) O  11 - H  33        /131. RY*(   1) C  10                    0.69    1.49    0.029
  32. BD (   1) O  11 - H  33        /276. BD*(   1) C  10 - H  32            2.82    1.14    0.051
  33. BD (   1) O  12 - H  34        / 95. RY*(   1) C   6                    1.93    1.42    0.047
  33. BD (   1) O  12 - H  34        / 99. RY*(   5) C   6                    0.60    2.28    0.033
  33. BD (   1) O  12 - H  34        /264. BD*(   1) C   6 - H  24            2.58    1.14    0.049
  34. CR (   1) C   1                /158. RY*(   1) H  13                    0.62   10.48    0.072
  34. CR (   1) C   1                /162. RY*(   1) H  14                    0.62   10.49    0.072
  34. CR (   1) C   1                /166. RY*(   1) H  15                    0.62   10.48    0.072
  35. CR (   1) C   2                / 52. RY*(   3) C   1                    1.25   10.60    0.103
  35. CR (   1) C   2                / 68. RY*(   1) C   3                    0.73   10.86    0.080
  35. CR (   1) C   2                / 71. RY*(   4) C   3                    0.52   10.82    0.067
  35. CR (   1) C   2                /170. RY*(   1) H  16                    0.59   10.46    0.070
  35. CR (   1) C   2                /174. RY*(   1) H  17                    0.59   10.46    0.070
  36. CR (   1) C   3                / 63. RY*(   5) C   2                    0.71   10.85    0.078
  36. CR (   1) C   3                / 77. RY*(   1) C   4                    0.68   10.87    0.077
  36. CR (   1) C   3                /178. RY*(   1) H  18                    0.59   10.46    0.070
  36. CR (   1) C   3                /182. RY*(   1) H  19                    0.59   10.46    0.070
  37. CR (   1) C   4                / 68. RY*(   1) C   3                    0.63   10.86    0.074
  37. CR (   1) C   4                / 71. RY*(   4) C   3                    0.65   10.81    0.075
  37. CR (   1) C   4                / 87. RY*(   2) C   5                    0.79   10.85    0.083
  37. CR (   1) C   4                /186. RY*(   1) H  20                    0.59   10.47    0.070
  37. CR (   1) C   4                /190. RY*(   1) H  21                    0.66   10.47    0.074
  38. CR (   1) C   5                / 77. RY*(   1) C   4                    0.51   10.87    0.066
  38. CR (   1) C   5                / 96. RY*(   2) C   6                    0.96   10.89    0.091
  38. CR (   1) C   5                /194. RY*(   1) H  22                    0.61   10.47    0.071
  38. CR (   1) C   5                /198. RY*(   1) H  23                    0.59   10.47    0.070
  39. CR (   1) C   6                / 87. RY*(   2) C   5                    0.63   10.92    0.074
  39. CR (   1) C   6                /105. RY*(   2) C   7                    0.62   10.91    0.073
  39. CR (   1) C   6                /202. RY*(   1) H  24                    0.59   10.49    0.070
  39. CR (   1) C   6                /263. BD*(   1) C   6 - O  12            0.98   10.42    0.091
  40. CR (   1) C   7                / 96. RY*(   2) C   6                    1.03   10.89    0.095
  40. CR (   1) C   7                /116. RY*(   4) C   8                    0.60   10.95    0.072
  40. CR (   1) C   7                /206. RY*(   1) H  25                    0.61   10.47    0.072
  40. CR (   1) C   7                /210. RY*(   1) H  26                    0.59   10.47    0.070
  41. CR (   1) C   8                /105. RY*(   2) C   7                    0.80   10.86    0.083
  41. CR (   1) C   8                /122. RY*(   1) C   9                    0.89   10.79    0.088
  41. CR (   1) C   8                /214. RY*(   1) H  27                    0.60   10.47    0.071
  41. CR (   1) C   8                /218. RY*(   1) H  28                    0.67   10.47    0.075
  42. CR (   1) C   9                /113. RY*(   1) C   8                    0.71   10.87    0.079
  42. CR (   1) C   9                /136. RY*(   6) C  10                    0.59   11.04    0.072
  42. CR (   1) C   9                /222. RY*(   1) H  29                    0.63   10.44    0.072
  42. CR (   1) C   9                /226. RY*(   1) H  30                    0.59   10.45    0.070
  43. CR (   1) C  10                /122. RY*(   1) C   9                    0.56   10.85    0.070
  43. CR (   1) C  10                /125. RY*(   4) C   9                    0.68   11.16    0.078
  43. CR (   1) C  10                /230. RY*(   1) H  31                    0.53   10.49    0.067
  43. CR (   1) C  10                /234. RY*(   1) H  32                    0.57   10.49    0.069
  43. CR (   1) C  10                /274. BD*(   1) C  10 - O  11            0.92   10.44    0.088
  44. CR (   1) O  11                /131. RY*(   1) C  10                    1.49   19.74    0.153
  44. CR (   1) O  11                /135. RY*(   5) C  10                    0.68   20.48    0.105
  45. CR (   1) O  12                / 95. RY*(   1) C   6                    2.15   19.67    0.184
  46. LP (   1) O  11                /131. RY*(   1) C  10                    1.85    1.36    0.045
  46. LP (   1) O  11                /240. RY*(   3) H  33                    0.94    2.23    0.041
  46. LP (   1) O  11                /271. BD*(   1) C   9 - C  10            1.35    0.97    0.032
  46. LP (   1) O  11                /275. BD*(   1) C  10 - H  31            1.44    1.00    0.034
  46. LP (   1) O  11                /276. BD*(   1) C  10 - H  32            1.88    1.01    0.039
  47. LP (   2) O  11                /132. RY*(   2) C  10                    0.62    1.55    0.028
  47. LP (   2) O  11                /136. RY*(   6) C  10                    0.63    1.27    0.026
  47. LP (   2) O  11                /239. RY*(   2) H  33                    2.18    1.93    0.059
  47. LP (   2) O  11                /268. BD*(   1) C   8 - C   9            0.78    0.70    0.021
  47. LP (   2) O  11                /271. BD*(   1) C   9 - C  10            6.22    0.69    0.059
  47. LP (   2) O  11                /275. BD*(   1) C  10 - H  31            6.98    0.72    0.064
  48. LP (   1) O  12                / 95. RY*(   1) C   6                    3.41    1.29    0.059
  48. LP (   1) O  12                /244. RY*(   3) H  34                    0.91    2.33    0.041
  48. LP (   1) O  12                /259. BD*(   1) C   5 - C   6            1.52    0.97    0.034
  48. LP (   1) O  12                /262. BD*(   1) C   6 - C   7            1.37    0.97    0.033
  48. LP (   1) O  12                /264. BD*(   1) C   6 - H  24            1.87    1.01    0.039
  49. LP (   2) O  12                / 98. RY*(   4) C   6                    1.34    2.43    0.051
  49. LP (   2) O  12                /243. RY*(   2) H  34                    2.12    1.95    0.058
  49. LP (   2) O  12                /259. BD*(   1) C   5 - C   6            5.64    0.70    0.056
  49. LP (   2) O  12                /260. BD*(   1) C   5 - H  22            0.76    0.73    0.021
  49. LP (   2) O  12                /262. BD*(   1) C   6 - C   7            5.97    0.69    0.058
  49. LP (   2) O  12                /266. BD*(   1) C   7 - H  25            0.80    0.73    0.022


 Natural Bond Orbitals (Summary):

                                                            Principal Delocalizations
           NBO                        Occupancy    Energy   (geminal,vicinal,remote)
 ====================================================================================
 Molecular unit  1  (C10H22O2)
     1. BD (   1) C   1 - C   2          1.98802    -0.58709  253(v),250(g),68(v),248(g)
                                                    251(g),252(g)
     2. BD (   1) C   1 - H  13          1.98902    -0.47776  252(v)
     3. BD (   1) C   1 - H  14          1.98868    -0.47820  250(v)
     4. BD (   1) C   1 - H  15          1.98903    -0.47781  251(v)
     5. BD (   1) C   2 - C   3          1.98063    -0.58143  256(v),248(v),253(g),50(v)
                                                    79(v),246(g),254(g),255(g)
                                                    251(g),252(g)
     6. BD (   1) C   2 - H  16          1.97722    -0.46722  254(v),249(v)
     7. BD (   1) C   2 - H  17          1.97725    -0.46709  255(v),247(v)
     8. BD (   1) C   3 - C   4          1.97958    -0.58242  246(v),259(v),256(g),250(g)
                                                    59(v),88(v),258(g),257(g)
                                                    254(g),255(g)
     9. BD (   1) C   3 - H  18          1.97740    -0.46788  257(v),251(v)
    10. BD (   1) C   3 - H  19          1.97780    -0.46778  258(v),252(v),78(v)
    11. BD (   1) C   4 - C   5          1.97964    -0.58548  262(v),250(v),259(g),253(g)
                                                    95(v),70(v),260(g),261(g)
                                                    258(g),257(g)
    12. BD (   1) C   4 - H  20          1.97647    -0.46650  261(v),254(v),86(v)
    13. BD (   1) C   4 - H  21          1.97629    -0.46511  260(v),255(v),86(v)
    14. BD (   1) C   5 - C   6          1.97832    -0.59632  265(v),253(v),256(g),262(g)
                                                    77(v),264(g),260(g),106(v)
                                                    105(v),261(g),149(v)
    15. BD (   1) C   5 - H  22          1.97431    -0.47686  263(v),258(v)
    16. BD (   1) C   5 - H  23          1.97618    -0.47625  264(v),257(v),78(v)
    17. BD (   1) C   6 - C   7          1.97836    -0.59665  256(v),268(v),265(g),259(g)
                                                    113(v),264(g),88(v),266(g)
                                                    149(v),267(g),87(v)
    18. BD (   1) C   6 - O  12          1.99170    -0.82175  266(v),260(v)
    19. BD (   1) C   6 - H  24          1.96502    -0.47989  267(v),261(v),278(v),150(v)
                                                    104(v),86(v)
    20. BD (   1) C   7 - C   8          1.97946    -0.58852  271(v),259(v),262(g),268(g)
                                                    95(v),266(g),270(g),267(g)
                                                    124(v),269(g)
    21. BD (   1) C   7 - H  25          1.97450    -0.47836  263(v),270(v)
    22. BD (   1) C   7 - H  26          1.97637    -0.47793  264(v),269(v),114(v),96(v)
    23. BD (   1) C   8 - C   9          1.97803    -0.58954  274(v),262(v),265(g),106(v)
                                                    271(g),273(g),272(g),270(g)
                                                    269(g)
    24. BD (   1) C   8 - H  27          1.97628    -0.47091  267(v),273(v),123(v),104(v)
    25. BD (   1) C   8 - H  28          1.97646    -0.46978  266(v),272(v),104(v),122(v)
    26. BD (   1) C   9 - C  10          1.98647    -0.59901  265(v),268(g),115(v),140(v)
                                                    272(g),276(g),273(g)
    27. BD (   1) C   9 - H  29          1.97671    -0.47290  270(v),275(v),114(v),274(v)
                                                    131(v)
    28. BD (   1) C   9 - H  30          1.97624    -0.47663  269(v),276(v)
    29. BD (   1) C  10 - O  11          1.99504    -0.81788  268(v),238(v)
    30. BD (   1) C  10 - H  31          1.98745    -0.48820  272(v),140(v)
    31. BD (   1) C  10 - H  32          1.97857    -0.48530  273(v),277(v),141(v)
    32. BD (   1) O  11 - H  33          1.98934    -0.68735  276(v),131(v)
    33. BD (   1) O  12 - H  34          1.98896    -0.69252  264(v),95(v),99(v)
    34. CR (   1) C   1                  1.99925   -10.06038  158(v),162(v),166(v)
    35. CR (   1) C   2                  1.99914   -10.05784  52(v),68(v),170(v),174(v)
                                                    71(v)
    36. CR (   1) C   3                  1.99912   -10.05447  63(v),77(v),178(v),182(v)
    37. CR (   1) C   4                  1.99913   -10.05198  87(v),190(v),71(v),68(v)
                                                    186(v)
    38. CR (   1) C   5                  1.99909   -10.05674  96(v),194(v),198(v),77(v)
    39. CR (   1) C   6                  1.99893   -10.11644  263(g),87(v),105(v),202(v)
    40. CR (   1) C   7                  1.99909   -10.05856  96(v),206(v),116(v),210(v)
    41. CR (   1) C   8                  1.99912   -10.05741  122(v),105(v),218(v),214(v)
    42. CR (   1) C   9                  1.99912   -10.05903  113(v),222(v),136(v),226(v)
    43. CR (   1) C  10                  1.99912   -10.11962  274(g),125(v),234(v),122(v)
                                                    230(v)
    44. CR (   1) O  11                  1.99976   -18.94072  131(v),135(v)
    45. CR (   1) O  12                  1.99976   -18.93851  95(v)
    46. LP (   1) O  11                  1.98045    -0.55931  276(v),131(v),275(v),271(v)
                                                    240(v)
    47. LP (   2) O  11                  1.95570    -0.28406  275(v),271(v),239(v),268(r)
                                                    136(v),132(v)
    48. LP (   1) O  12                  1.97830    -0.56299  95(v),264(v),259(v),262(v)
                                                    244(v)
    49. LP (   2) O  12                  1.95220    -0.28952  262(v),259(v),243(v),98(v)
                                                    266(r),260(r)
    50. RY*(   1) C   1                  0.00316     0.81583   
    51. RY*(   2) C   1                  0.00147     1.00877   
    52. RY*(   3) C   1                  0.00037     0.54517   
    53. RY*(   4) C   1                  0.00013     1.13057   
    54. RY*(   5) C   1                  0.00002     2.29881   
    55. RY*(   6) C   1                  0.00000     1.88263   
    56. RY*(   7) C   1                  0.00000     2.12961   
    57. RY*(   8) C   1                  0.00000     1.87862   
    58. RY*(   9) C   1                  0.00000     2.28383   
    59. RY*(   1) C   2                  0.00326     0.87131   
    60. RY*(   2) C   2                  0.00297     1.00568   
    61. RY*(   3) C   2                  0.00107     0.99306   
    62. RY*(   4) C   2                  0.00034     2.04172   
    63. RY*(   5) C   2                  0.00033     0.79651   
    64. RY*(   6) C   2                  0.00013     1.84444   
    65. RY*(   7) C   2                  0.00008     2.13369   
    66. RY*(   8) C   2                  0.00000     2.20288   
    67. RY*(   9) C   2                  0.00000     2.20714   
    68. RY*(   1) C   3                  0.00338     0.80570   
    69. RY*(   2) C   3                  0.00324     1.03760   
    70. RY*(   3) C   3                  0.00310     0.92757   
    71. RY*(   4) C   3                  0.00037     0.76234   
    72. RY*(   5) C   3                  0.00035     2.03505   
    73. RY*(   6) C   3                  0.00013     2.08248   
    74. RY*(   7) C   3                  0.00007     2.20543   
    75. RY*(   8) C   3                  0.00000     2.21390   
    76. RY*(   9) C   3                  0.00000     2.22070   
    77. RY*(   1) C   4                  0.00469     0.81793   
    78. RY*(   2) C   4                  0.00358     1.00196   
    79. RY*(   3) C   4                  0.00321     0.90508   
    80. RY*(   4) C   4                  0.00038     1.20713   
    81. RY*(   5) C   4                  0.00033     1.64239   
    82. RY*(   6) C   4                  0.00014     2.13728   
    83. RY*(   7) C   4                  0.00009     2.22669   
    84. RY*(   8) C   4                  0.00001     2.22572   
    85. RY*(   9) C   4                  0.00001     2.23725   
    86. RY*(   1) C   5                  0.00405     0.93329   
    87. RY*(   2) C   5                  0.00334     0.80250   
    88. RY*(   3) C   5                  0.00304     0.93654   
    89. RY*(   4) C   5                  0.00046     1.17645   
    90. RY*(   5) C   5                  0.00023     1.92598   
    91. RY*(   6) C   5                  0.00016     1.96996   
    92. RY*(   7) C   5                  0.00010     2.26061   
    93. RY*(   8) C   5                  0.00007     2.16685   
    94. RY*(   9) C   5                  0.00001     2.17531   
    95. RY*(   1) C   6                  0.00765     0.72767   
    96. RY*(   2) C   6                  0.00435     0.83422   
    97. RY*(   3) C   6                  0.00273     1.26595   
    98. RY*(   4) C   6                  0.00173     2.13664   
    99. RY*(   5) C   6                  0.00115     1.58646   
   100. RY*(   6) C   6                  0.00097     1.82314   
   101. RY*(   7) C   6                  0.00023     2.10418   
   102. RY*(   8) C   6                  0.00019     1.78591   
   103. RY*(   9) C   6                  0.00006     1.93864   
   104. RY*(   1) C   7                  0.00414     0.93053   
   105. RY*(   2) C   7                  0.00332     0.79799   
   106. RY*(   3) C   7                  0.00304     0.93422   
   107. RY*(   4) C   7                  0.00049     1.09108   
   108. RY*(   5) C   7                  0.00024     1.98006   
   109. RY*(   6) C   7                  0.00016     1.98980   
   110. RY*(   7) C   7                  0.00010     2.25899   
   111. RY*(   8) C   7                  0.00008     2.16872   
   112. RY*(   9) C   7                  0.00001     2.17641   
   113. RY*(   1) C   8                  0.00462     0.81002   
   114. RY*(   2) C   8                  0.00364     0.98598   
   115. RY*(   3) C   8                  0.00321     0.89808   
   116. RY*(   4) C   8                  0.00043     0.88718   
   117. RY*(   5) C   8                  0.00033     1.94129   
   118. RY*(   6) C   8                  0.00013     2.14060   
   119. RY*(   7) C   8                  0.00010     2.21774   
   120. RY*(   8) C   8                  0.00001     2.21673   
   121. RY*(   9) C   8                  0.00001     2.23690   
   122. RY*(   1) C   9                  0.00359     0.73498   
   123. RY*(   2) C   9                  0.00292     1.01511   
   124. RY*(   3) C   9                  0.00239     0.77275   
   125. RY*(   4) C   9                  0.00072     1.03761   
   126. RY*(   5) C   9                  0.00036     2.04263   
   127. RY*(   6) C   9                  0.00010     2.12535   
   128. RY*(   7) C   9                  0.00010     1.99934   
   129. RY*(   8) C   9                  0.00001     2.20180   
   130. RY*(   9) C   9                  0.00001     2.20143   
   131. RY*(   1) C  10                  0.00495     0.79973   
   132. RY*(   2) C  10                  0.00235     1.26259   
   133. RY*(   3) C  10                  0.00131     1.71771   
   134. RY*(   4) C  10                  0.00121     1.52524   
   135. RY*(   5) C  10                  0.00098     1.53919   
   136. RY*(   6) C  10                  0.00033     0.98208   
   137. RY*(   7) C  10                  0.00011     1.94460   
   138. RY*(   8) C  10                  0.00001     1.86373   
   139. RY*(   9) C  10                  0.00001     2.10832   
   140. RY*(   1) O  11                  0.00186     1.13208   
   141. RY*(   2) O  11                  0.00089     1.53242   
   142. RY*(   3) O  11                  0.00011     1.49738   
   143. RY*(   4) O  11                  0.00004     1.21435   
   144. RY*(   5) O  11                  0.00002     3.05965   
   145. RY*(   6) O  11                  0.00000     2.68942   
   146. RY*(   7) O  11                  0.00000     2.73422   
   147. RY*(   8) O  11                  0.00000     2.67651   
   148. RY*(   9) O  11                  0.00000     3.12559   
   149. RY*(   1) O  12                  0.00203     1.16600   
   150. RY*(   2) O  12                  0.00088     1.52802   
   151. RY*(   3) O  12                  0.00061     1.49913   
   152. RY*(   4) O  12                  0.00005     1.36509   
   153. RY*(   5) O  12                  0.00001     2.73045   
   154. RY*(   6) O  12                  0.00001     2.98916   
   155. RY*(   7) O  12                  0.00000     2.81348   
   156. RY*(   8) O  12                  0.00001     2.74478   
   157. RY*(   9) O  12                  0.00001     2.95426   
   158. RY*(   1) H  13                  0.00181     0.42018   
   159. RY*(   2) H  13                  0.00021     1.79447   
   160. RY*(   3) H  13                  0.00013     1.78360   
   161. RY*(   4) H  13                  0.00003     2.26892   
   162. RY*(   1) H  14                  0.00142     0.42536   
   163. RY*(   2) H  14                  0.00021     1.78565   
   164. RY*(   3) H  14                  0.00013     1.79382   
   165. RY*(   4) H  14                  0.00003     2.25200   
   166. RY*(   1) H  15                  0.00181     0.42069   
   167. RY*(   2) H  15                  0.00021     1.79458   
   168. RY*(   3) H  15                  0.00013     1.78376   
   169. RY*(   4) H  15                  0.00003     2.26842   
   170. RY*(   1) H  16                  0.00277     0.39943   
   171. RY*(   2) H  16                  0.00019     1.82596   
   172. RY*(   3) H  16                  0.00013     1.81730   
   173. RY*(   4) H  16                  0.00004     2.33062   
   174. RY*(   1) H  17                  0.00279     0.39934   
   175. RY*(   2) H  17                  0.00018     1.82484   
   176. RY*(   3) H  17                  0.00013     1.81655   
   177. RY*(   4) H  17                  0.00004     2.33199   
   178. RY*(   1) H  18                  0.00295     0.40997   
   179. RY*(   2) H  18                  0.00019     1.83391   
   180. RY*(   3) H  18                  0.00013     1.86185   
   181. RY*(   4) H  18                  0.00004     2.33672   
   182. RY*(   1) H  19                  0.00300     0.40647   
   183. RY*(   2) H  19                  0.00019     1.83403   
   184. RY*(   3) H  19                  0.00013     1.86196   
   185. RY*(   4) H  19                  0.00004     2.33783   
   186. RY*(   1) H  20                  0.00282     0.41515   
   187. RY*(   2) H  20                  0.00019     1.85120   
   188. RY*(   3) H  20                  0.00014     1.88559   
   189. RY*(   4) H  20                  0.00004     2.33458   
   190. RY*(   1) H  21                  0.00440     0.41859   
   191. RY*(   2) H  21                  0.00019     1.85382   
   192. RY*(   3) H  21                  0.00015     1.88177   
   193. RY*(   4) H  21                  0.00005     2.35968   
   194. RY*(   1) H  22                  0.00263     0.41292   
   195. RY*(   2) H  22                  0.00020     1.84854   
   196. RY*(   3) H  22                  0.00012     1.88063   
   197. RY*(   4) H  22                  0.00004     2.33099   
   198. RY*(   1) H  23                  0.00374     0.41178   
   199. RY*(   2) H  23                  0.00020     1.85561   
   200. RY*(   3) H  23                  0.00013     1.87785   
   201. RY*(   4) H  23                  0.00004     2.32572   
   202. RY*(   1) H  24                  0.00341     0.37459   
   203. RY*(   2) H  24                  0.00013     1.95117   
   204. RY*(   3) H  24                  0.00009     2.09754   
   205. RY*(   4) H  24                  0.00003     2.16160   
   206. RY*(   1) H  25                  0.00261     0.41083   
   207. RY*(   2) H  25                  0.00020     1.84763   
   208. RY*(   3) H  25                  0.00012     1.87726   
   209. RY*(   4) H  25                  0.00004     2.32918   
   210. RY*(   1) H  26                  0.00374     0.40939   
   211. RY*(   2) H  26                  0.00020     1.85630   
   212. RY*(   3) H  26                  0.00013     1.87567   
   213. RY*(   4) H  26                  0.00004     2.32251   
   214. RY*(   1) H  27                  0.00287     0.40968   
   215. RY*(   2) H  27                  0.00020     1.84554   
   216. RY*(   3) H  27                  0.00013     1.87265   
   217. RY*(   4) H  27                  0.00004     2.33323   
   218. RY*(   1) H  28                  0.00463     0.41190   
   219. RY*(   2) H  28                  0.00019     1.84614   
   220. RY*(   3) H  28                  0.00015     1.87543   
   221. RY*(   4) H  28                  0.00004     2.35585   
   222. RY*(   1) H  29                  0.00438     0.38031   
   223. RY*(   2) H  29                  0.00018     1.82533   
   224. RY*(   3) H  29                  0.00012     1.83749   
   225. RY*(   4) H  29                  0.00005     2.35272   
   226. RY*(   1) H  30                  0.00388     0.39191   
   227. RY*(   2) H  30                  0.00020     1.81242   
   228. RY*(   3) H  30                  0.00016     1.84007   
   229. RY*(   4) H  30                  0.00005     2.33643   
   230. RY*(   1) H  31                  0.00289     0.37329   
   231. RY*(   2) H  31                  0.00024     1.76761   
   232. RY*(   3) H  31                  0.00012     1.95164   
   233. RY*(   4) H  31                  0.00003     2.21558   
   234. RY*(   1) H  32                  0.00231     0.36736   
   235. RY*(   2) H  32                  0.00021     1.79641   
   236. RY*(   3) H  32                  0.00010     2.02544   
   237. RY*(   4) H  32                  0.00004     2.13381   
   238. RY*(   1) H  33                  0.00193     0.65365   
   239. RY*(   2) H  33                  0.00170     1.64823   
   240. RY*(   3) H  33                  0.00102     1.67262   
   241. RY*(   4) H  33                  0.00002     2.28417   
   242. RY*(   1) H  34                  0.00203     0.60819   
   243. RY*(   2) H  34                  0.00169     1.65839   
   244. RY*(   3) H  34                  0.00101     1.76932   
   245. RY*(   4) H  34                  0.00002     2.30722   
   246. BD*(   1) C   1 - C   2          0.00716     0.41207   
   247. BD*(   1) C   1 - H  13          0.00913     0.44837   
   248. BD*(   1) C   1 - H  14          0.00552     0.45538   
   249. BD*(   1) C   1 - H  15          0.00913     0.44817   
   250. BD*(   1) C   2 - C   3          0.01491     0.41425   
   251. BD*(   1) C   2 - H  16          0.01743     0.45249   
   252. BD*(   1) C   2 - H  17          0.01742     0.45289   
   253. BD*(   1) C   3 - C   4          0.01270     0.42078   
   254. BD*(   1) C   3 - H  18          0.01848     0.44467   
   255. BD*(   1) C   3 - H  19          0.01862     0.44590   
   256. BD*(   1) C   4 - C   5          0.01310     0.41620   
   257. BD*(   1) C   4 - H  20          0.01789     0.44658   
   258. BD*(   1) C   4 - H  21          0.01876     0.45833   
   259. BD*(   1) C   5 - C   6          0.03007     0.40618   
   260. BD*(   1) C   5 - H  22          0.01621     0.44145   
   261. BD*(   1) C   5 - H  23          0.01995     0.42845   
   262. BD*(   1) C   6 - C   7          0.03061     0.40490   
   263. BD*(   1) C   6 - O  12          0.03064     0.30384   
   264. BD*(   1) C   6 - H  24          0.03040     0.45191   
   265. BD*(   1) C   7 - C   8          0.01317     0.41292   
   266. BD*(   1) C   7 - H  25          0.01607     0.44096   
   267. BD*(   1) C   7 - H  26          0.01981     0.42753   
   268. BD*(   1) C   8 - C   9          0.01390     0.41415   
   269. BD*(   1) C   8 - H  27          0.01785     0.44368   
   270. BD*(   1) C   8 - H  28          0.01901     0.45516   
   271. BD*(   1) C   9 - C  10          0.02531     0.40891   
   272. BD*(   1) C   9 - H  29          0.01835     0.45004   
   273. BD*(   1) C   9 - H  30          0.01903     0.43270   
   274. BD*(   1) C  10 - O  11          0.01184     0.32116   
   275. BD*(   1) C  10 - H  31          0.03126     0.43867   
   276. BD*(   1) C  10 - H  32          0.02185     0.45417   
   277. BD*(   1) O  11 - H  33          0.00882     0.43407   
   278. BD*(   1) O  12 - H  34          0.01088     0.42346   
       -------------------------------
              Total Lewis   97.21810  ( 99.2021%)
        Valence non-Lewis    0.58531  (  0.5973%)
        Rydberg non-Lewis    0.19659  (  0.2006%)
       -------------------------------
            Total unit  1   98.00000  (100.0000%)
           Charge unit  1    0.00000
 Unable to Open any file for archive entry.
 1\1\GINC-COMPUTE-1-6\SP\RB3LYP\def2SVP\C10H22O2\ZAHRT2\08-Jan-2021\0\\
 # b3lyp/def2svp geom=NewRedundant pop=NBO\\47\\0,1\C,0,5.9261640389,0.
 7445861869,-0.3491464114\C,0,4.722678422,-0.1126661985,0.0389284351\C,
 0,3.3788482077,0.5533874842,-0.2616078737\C,0,2.1723674084,-0.29642857
 19,0.1346737672\C,0,0.828618556,0.3660115184,-0.1644458616\C,0,-0.3774
 180549,-0.4470438848,0.3125326014\C,0,-1.7104867426,0.2090584245,-0.05
 72360146\C,0,-2.9296319259,-0.614137691,0.3548874921\C,0,-4.2616441751
 ,0.0739392927,0.0629062071\C,0,-5.4736622853,-0.7512152657,0.486248787
 7\O,0,-6.7040633434,-0.1392534295,0.1614073099\O,0,-0.3033618354,-0.71
 36549857,1.70911353\H,0,5.9209089304,0.9746263605,-1.4277812784\H,0,6.
 8773773134,0.238174319,-0.1209713364\H,0,5.9219687251,1.706062643,0.19
 12063936\H,0,4.7715260036,-1.0820990412,-0.4891200603\H,0,4.7705838145
 ,-0.3563609903,1.1155986618\H,0,3.3294631819,1.5260034941,0.2630232362
 \H,0,3.323763132,0.7939602196,-1.339849043\H,0,2.2198179575,-1.2693764
 502,-0.3879567174\H,0,2.2160976552,-0.533973944,1.2105299488\H,0,0.730
 4913207,0.551169152,-1.2487206424\H,0,0.7899040331,1.3639872271,0.3152
 238977\H,0,-0.3359718388,-1.4457191651,-0.1581349406\H,0,-1.7303480072
 ,0.396375852,-1.1452020611\H,0,-1.7550276408,1.2069298361,0.4215815516
 \H,0,-2.8980979234,-1.5892327016,-0.1646981253\H,0,-2.8480075794,-0.84
 54418169,1.4299195858\H,0,-4.353333905,0.2997551738,-1.0139526976\H,0,
 -4.2934335235,1.0500342657,0.5852234044\H,0,-5.4031181993,-0.983296392
 2,1.5699990605\H,0,-5.4649409043,-1.7200806651,-0.0404458298\H,0,-6.74
 49628299,0.7076608961,0.6244605503\H,0,-0.3130679864,0.138258848,2.168
 4202164\\Version=ES64L-G16RevC.01\State=1-A\HF=-544.3663159\RMSD=4.292
 e-09\Dipole=0.4577887,0.7740072,0.1490714\Quadrupole=-7.431096,3.56335
 77,3.8677383,-4.2579036,-4.2935027,3.4886764\PG=C01 [X(C10H22O2)]\\@
 The archive entry for this job was punched.


 A MAN BEGINS CUTTING HIS WISDOM TEETH THE 1ST
 TIME HE BITES OFF MORE THAN HE CAN CHEW.
 File lengths (MBytes):  RWF=     47 Int=      0 D2E=      0 Chk=      6 Scr=      1
 Normal termination of Gaussian 16
