# Supplementary material for: Machine-Learning-Guided Discovery of Electrochemical Reactions
Source: J Am Chem Soc. 2022 Dec 2;144(49):22599–610. doi: 10.1021/jacs.2c08997 (PMC9756344; doi:10.1021/jacs.2c08997)
Supplement: Supplementary file 3 — ja2c08997_si_003.zip [file ja2c08997_si_003.zip › Oxidation Site Selectivity/Nlogs_notimes/52.log]

 Entering Gaussian System, Link 0=g16
 Input=52.com
 Output=52.log
 Initial command:
  
 Copyright (c) 1988-2019, Gaussian, Inc.  All Rights Reserved.
  
 This is part of the Gaussian(R) 16 program.  It is based on
 the Gaussian(R) 09 system (copyright 2009, Gaussian, Inc.),
 the Gaussian(R) 03 system (copyright 2003, Gaussian, Inc.),
 the Gaussian(R) 98 system (copyright 1998, Gaussian, Inc.),
 the Gaussian(R) 94 system (copyright 1995, Gaussian, Inc.),
 the Gaussian 92(TM) system (copyright 1992, Gaussian, Inc.),
 the Gaussian 90(TM) system (copyright 1990, Gaussian, Inc.),
 the Gaussian 88(TM) system (copyright 1988, Gaussian, Inc.),
 the Gaussian 86(TM) system (copyright 1986, Carnegie Mellon
 University), and the Gaussian 82(TM) system (copyright 1983,
 Carnegie Mellon University). Gaussian is a federally registered
 trademark of Gaussian, Inc.
  
 This software contains proprietary and confidential information,
 including trade secrets, belonging to Gaussian, Inc.
  
 This software is provided under written license and may be
 used, copied, transmitted, or stored only in accord with that
 written license.
  
 The following legend is applicable only to US Government
 contracts under FAR:
  
                    RESTRICTED RIGHTS LEGEND
  
 Use, reproduction and disclosure by the US Government is
 subject to restrictions as set forth in subparagraphs (a)
 and (c) of the Commercial Computer Software - Restricted
 Rights clause in FAR 52.227-19.
  
 Gaussian, Inc.
 340 Quinnipiac St., Bldg. 40, Wallingford CT 06492
  
  
 ---------------------------------------------------------------
 Warning -- This program may not be used in any manner that
 competes with the business of Gaussian, Inc. or will provide
 assistance to any competitor of Gaussian, Inc.  The licensee
 of this program is prohibited from giving any competitor of
 Gaussian, Inc. access to this program.  By using this program,
 the user acknowledges that Gaussian, Inc. is engaged in the
 business of creating and licensing software in the field of
 computational chemistry and represents and warrants to the
 licensee that it is not a competitor of Gaussian, Inc. and that
 it will not use this program in any manner prohibited above.
 ---------------------------------------------------------------
  

 Cite this work as:
 Gaussian 16, Revision C.01,
 M. J. Frisch, G. W. Trucks, H. B. Schlegel, G. E. Scuseria, 
 M. A. Robb, J. R. Cheeseman, G. Scalmani, V. Barone, 
 G. A. Petersson, H. Nakatsuji, X. Li, M. Caricato, A. V. Marenich, 
 J. Bloino, B. G. Janesko, R. Gomperts, B. Mennucci, H. P. Hratchian, 
 J. V. Ortiz, A. F. Izmaylov, J. L. Sonnenberg, D. Williams-Young, 
 F. Ding, F. Lipparini, F. Egidi, J. Goings, B. Peng, A. Petrone, 
 T. Henderson, D. Ranasinghe, V. G. Zakrzewski, J. Gao, N. Rega, 
 G. Zheng, W. Liang, M. Hada, M. Ehara, K. Toyota, R. Fukuda, 
 J. Hasegawa, M. Ishida, T. Nakajima, Y. Honda, O. Kitao, H. Nakai, 
 T. Vreven, K. Throssell, J. A. Montgomery, Jr., J. E. Peralta, 
 F. Ogliaro, M. J. Bearpark, J. J. Heyd, E. N. Brothers, K. N. Kudin, 
 V. N. Staroverov, T. A. Keith, R. Kobayashi, J. Normand, 
 K. Raghavachari, A. P. Rendell, J. C. Burant, S. S. Iyengar, 
 J. Tomasi, M. Cossi, J. M. Millam, M. Klene, C. Adamo, R. Cammi, 
 J. W. Ochterski, R. L. Martin, K. Morokuma, O. Farkas, 
 J. B. Foresman, and D. J. Fox, Gaussian, Inc., Wallingford CT, 2019.
 
 ******************************************
 Gaussian 16:  ES64L-G16RevC.01  3-Jul-2019
                 8-Jan-2021 
 ******************************************
 %nprocshared=16
 Will use up to   16 processors via shared memory.
 %mem=7GB
 -----------------------------------------
 # b3lyp/def2svp geom=NewRedundant pop=NBO
 -----------------------------------------
 1/29=4000,38=1,172=1/1;
 2/12=2,17=6,18=5,40=1/2;
 3/5=43,7=101,11=2,25=1,30=1,74=-5/1,2,3;
 4//1;
 5/5=2,38=5/2;
 6/7=2,8=2,9=2,10=2,28=1,40=1/1,7;
 99/5=1,9=1/99;
 --
 52
 --
 Symbolic Z-matrix:
 Charge =  0 Multiplicity = 1
 C                     4.60332   1.15264   0.48718 
 C                     4.29421  -0.32255   0.22732 
 C                     2.90123  -0.76897   0.68654 
 C                     1.74131  -0.10133  -0.05466 
 C                     0.36784  -0.6133    0.38086 
 C                    -0.79024   0.07661  -0.34201 
 C                    -2.1595   -0.46985   0.0666 
 O                    -2.44119  -0.25567   1.43467 
 C                    -3.3521    0.10454  -0.71891 
 C                    -4.65918  -0.60025  -0.40577 
 N                    -3.47338   1.5965   -0.42473 
 O                    -2.67204   2.32651  -0.98673 
 O                    -4.33832   1.96311   0.34372 
 H                     5.63506   1.40196   0.19319 
 H                     3.93243   1.82028  -0.07625 
 H                     4.49289   1.39891   1.55681 
 H                     5.04948  -0.94478   0.73762 
 H                     4.40501  -0.53818  -0.85104 
 H                     2.79646  -0.57698   1.77086 
 H                     2.81741  -1.86381   0.56508 
 H                     1.86024  -0.26259  -1.14192 
 H                     1.77462   0.99156   0.09289 
 H                     0.31376  -1.70614   0.21824 
 H                     0.27158  -0.4602    1.47268 
 H                    -0.76082   1.16013  -0.15407 
 H                    -0.67088  -0.05335  -1.43122 
 H                    -2.17202  -1.55659  -0.16799 
 H                    -1.71515  -0.61475   1.95855 
 H                    -3.11013   0.06921  -1.78964 
 H                    -4.58267  -1.65186  -0.72157 
 H                    -5.50019  -0.1364   -0.9393 
 H                    -4.85905  -0.56442   0.67179 
 
                          Input orientation:                          
 ---------------------------------------------------------------------
 Center     Atomic      Atomic             Coordinates (Angstroms)
 Number     Number       Type             X           Y           Z
 ---------------------------------------------------------------------
      1          6           0        4.603317    1.152635    0.487180
      2          6           0        4.294214   -0.322552    0.227317
      3          6           0        2.901231   -0.768973    0.686542
      4          6           0        1.741313   -0.101333   -0.054658
      5          6           0        0.367840   -0.613296    0.380864
      6          6           0       -0.790236    0.076610   -0.342012
      7          6           0       -2.159499   -0.469849    0.066604
      8          8           0       -2.441189   -0.255668    1.434671
      9          6           0       -3.352096    0.104544   -0.718914
     10          6           0       -4.659180   -0.600247   -0.405767
     11          7           0       -3.473385    1.596495   -0.424732
     12          8           0       -2.672035    2.326507   -0.986732
     13          8           0       -4.338320    1.963110    0.343720
     14          1           0        5.635061    1.401959    0.193193
     15          1           0        3.932434    1.820283   -0.076247
     16          1           0        4.492894    1.398909    1.556812
     17          1           0        5.049476   -0.944778    0.737624
     18          1           0        4.405005   -0.538175   -0.851039
     19          1           0        2.796458   -0.576976    1.770863
     20          1           0        2.817405   -1.863808    0.565084
     21          1           0        1.860239   -0.262590   -1.141917
     22          1           0        1.774622    0.991557    0.092885
     23          1           0        0.313756   -1.706139    0.218243
     24          1           0        0.271583   -0.460195    1.472676
     25          1           0       -0.760820    1.160129   -0.154065
     26          1           0       -0.670881   -0.053349   -1.431223
     27          1           0       -2.172021   -1.556589   -0.167992
     28          1           0       -1.715145   -0.614749    1.958550
     29          1           0       -3.110128    0.069214   -1.789639
     30          1           0       -4.582671   -1.651864   -0.721566
     31          1           0       -5.500190   -0.136399   -0.939304
     32          1           0       -4.859052   -0.564421    0.671789
 ---------------------------------------------------------------------
                    Distance matrix (angstroms):
                    1          2          3          4          5
     1  C    0.000000
     2  C    1.529460   0.000000
     3  C    2.574766   1.533161   0.000000
     4  C    3.171292   2.577936   1.529879   0.000000
     5  C    4.590107   3.940117   2.556509   1.529122   0.000000
     6  C    5.561997   5.131774   3.924266   2.554012   1.529596
     7  C    6.967426   6.457395   5.107327   3.920057   2.550840
     8  O    7.246111   6.843087   5.418914   4.442437   3.021432
     9  C    8.114293   7.716465   6.468573   5.140665   3.944963
    10  C    9.469097   8.980043   7.640773   6.429502   5.088211
    11  N    8.140129   8.027671   6.889564   5.496604   4.504129
    12  O    7.515394   7.551163   6.591141   5.122579   4.444503
    13  O    8.979439   8.930759   7.745509   6.432929   5.365371
    14  H    1.101402   2.184713   3.525644   4.181219   5.642702
    15  H    1.101493   2.194260   2.889545   2.914461   4.340229
    16  H    1.103158   2.184138   2.826742   3.524026   4.737920
    17  H    2.158917   1.103630   2.156032   3.504718   4.706895
    18  H    2.165409   1.105269   2.163044   2.814304   4.221602
    19  H    2.811430   2.165765   1.106160   2.161502   2.798499
    20  H    3.506349   2.161139   1.104737   2.156008   2.756462
    21  H    3.490172   2.793320   2.164105   1.105568   2.160813
    22  H    2.860582   2.844873   2.172819   1.103308   2.153490
    23  H    5.161904   4.214077   2.791525   2.165132   1.106198
    24  H    4.726134   4.213245   2.761956   2.149800   1.106688
    25  H    5.402335   5.281777   4.223585   2.803897   2.169115
    26  H    5.740369   5.241698   4.213909   2.777754   2.162440
    27  H    7.326278   6.594795   5.204657   4.176697   2.764406
    28  H    6.723953   6.260587   4.790900   4.032829   2.613030
    29  H    8.115105   7.684131   6.555186   5.155165   4.156100
    30  H    9.680323   9.025882   7.666228   6.545356   5.177020
    31  H   10.284810   9.865394   8.580640   7.295422   6.033577
    32  H    9.618669   9.167243   7.762993   6.656350   5.235211
                    6          7          8          9         10
     6  C    0.000000
     7  C    1.529858   0.000000
     8  O    2.447990   1.413093   0.000000
     9  C    2.589587   1.539238   2.365890   0.000000
    10  C    3.928221   2.547261   2.902660   1.517649   0.000000
    11  N    3.084830   2.497496   2.820163   1.525507   2.496427
    12  O    3.003143   3.031800   3.547409   2.339087   3.584989
    13  O    4.076520   3.277705   3.116450   2.357138   2.689885
    14  H    6.582358   8.017160   8.337554   9.126019  10.504236
    15  H    5.041293   6.509743   6.871355   7.511402   8.932154
    16  H    5.767623   7.068756   7.129800   8.270319   9.571248
    17  H    6.025868   7.255697   7.554522   8.591216   9.781821
    18  H    5.256197   6.628684   7.223202   7.784803   9.075327
    19  H    4.213762   5.241897   5.258252   6.668446   7.766904
    20  H    4.195607   5.192416   5.567325   6.601955   7.644505
    21  H    2.789251   4.202591   5.014093   5.242342   6.569531
    22  H    2.757673   4.196869   4.596632   5.265838   6.646525
    23  H    2.170455   2.769187   3.342646   4.194676   5.132492
    24  H    2.169957   2.808432   2.720736   4.272359   5.278313
    25  H    1.100092   2.159126   2.711495   2.854474   4.284797
    26  H    1.103411   2.152427   3.374651   2.778709   4.154176
    27  H    2.146381   1.111843   2.081676   2.110795   2.675273
    28  H    2.574106   1.948822   0.964638   3.219597   3.775917
    29  H    2.734515   2.154047   3.308958   1.098293   2.182393
    30  H    4.185002   2.808938   3.344348   2.144596   1.100673
    31  H    4.752451   3.504747   3.873947   2.172770   1.098687
    32  H    4.241931   2.768173   2.554091   2.156963   1.096522
                   11         12         13         14         15
    11  N    0.000000
    12  O    1.221033   0.000000
    13  O    1.213689   2.163023   0.000000
    14  H    9.131455   8.441260   9.990290   0.000000
    15  H    7.417390   6.686124   8.282642   1.773847   0.000000
    16  H    8.211404   7.659391   8.931980   1.778767   1.777232
    17  H    8.969297   8.561334   9.835735   2.479212   3.091235
    18  H    8.173590   7.636054   9.172220   2.523406   2.527044
    19  H    6.989674   6.777829   7.706740   3.803011   3.232508
    20  H    7.247584   7.078194   8.117802   4.329287   3.902194
    21  H    5.693688   5.221974   6.751518   4.336188   3.125381
    22  H    5.308056   4.766595   6.194748   3.883488   2.317659
    23  H    5.065890   5.160343   5.926293   6.162564   5.061344
    24  H    4.674924   4.741232   5.328992   5.819931   4.582747
    25  H    2.760739   2.388831   3.700146   6.409865   4.740094
    26  H    3.404267   3.141003   4.546058   6.672448   5.151404
    27  H    3.420731   3.999848   4.164491   8.356674   6.976822
    28  H    3.696085   4.270985   4.016725   7.823627   6.478035
    29  H    2.080268   2.435560   3.105885   9.065658   7.456516
    30  H    3.445354   4.421343   3.776583  10.703488   9.218419
    31  H    2.715814   3.750548   2.721035  11.297916   9.672014
    32  H    2.791414   3.986377   2.601386  10.687475   9.139836
                   16         17         18         19         20
    16  H    0.000000
    17  H    2.544351   0.000000
    18  H    3.091564   1.761964   0.000000
    19  H    2.613013   2.505783   3.076247   0.000000
    20  H    3.799488   2.420026   2.506627   1.763598   0.000000
    21  H    4.120023   3.764212   2.576120   3.075652   2.528621
    22  H    3.114164   3.858724   3.185905   2.513972   3.076277
    23  H    5.375713   4.824569   4.387006   3.138383   2.532473
    24  H    4.613330   4.858331   4.742458   2.545103   3.045499
    25  H    5.530428   6.243820   5.482313   4.401944   4.739733
    26  H    6.140194   6.182316   5.131890   4.748682   4.408077
    27  H    7.492063   7.303730   6.690366   5.422599   5.052342
    28  H    6.538805   6.881837   6.734679   4.515664   4.903663
    29  H    8.412655   8.601998   7.597836   6.926939   6.664603
    30  H    9.841956   9.767673   9.057338   7.862514   7.514087
    31  H   10.413908  10.712656   9.913733   8.739192   8.627254
    32  H    9.596710   9.916044   9.388421   7.734013   7.786385
                   21         22         23         24         25
    21  H    0.000000
    22  H    1.762087   0.000000
    23  H    2.515051   3.070408   0.000000
    24  H    3.065775   2.504103   1.768546   0.000000
    25  H    3.141644   2.553012   3.083637   2.517458   0.000000
    26  H    2.556178   3.065163   2.534159   3.079999   1.764015
    27  H    4.345352   4.705008   2.520045   3.140871   3.061411
    28  H    4.745554   4.270762   2.887255   2.051110   2.919602
    29  H    5.023363   5.315580   4.348154   4.728524   3.063403
    30  H    6.604382   6.932978   4.986098   5.458805   4.778692
    31  H    7.364298   7.433746   6.132369   6.263852   4.975862
    32  H    6.966312   6.838263   5.316687   5.193814   4.522346
                   26         27         28         29         30
    26  H    0.000000
    27  H    2.471620   0.000000
    28  H    3.591131   2.370228   0.000000
    29  H    2.468482   2.480528   4.057426   0.000000
    30  H    4.284969   2.475228   4.059720   2.504251   0.000000
    31  H    4.855008   3.699806   4.790922   2.545141   1.784905
    32  H    4.714301   2.984923   3.397417   3.085265   1.788954
                   31         32
    31  H    0.000000
    32  H    1.786023   0.000000
 Stoichiometry    C9H19NO3
 Framework group  C1[X(C9H19NO3)]
 Deg. of freedom    90
 Full point group                 C1      NOp   1
 Largest Abelian subgroup         C1      NOp   1
 Largest concise Abelian subgroup C1      NOp   1
                         Standard orientation:                         
 ---------------------------------------------------------------------
 Center     Atomic      Atomic             Coordinates (Angstroms)
 Number     Number       Type             X           Y           Z
 ---------------------------------------------------------------------
      1          6           0        5.219792    1.276986    0.336028
      2          6           0        5.020547   -0.114387   -0.266991
      3          6           0        3.711108   -0.800231    0.139911
      4          6           0        2.443959   -0.095502   -0.348165
      5          6           0        1.157749   -0.836780    0.018418
      6          6           0       -0.108087   -0.114844   -0.446481
      7          6           0       -1.389203   -0.882412   -0.114750
      8          8           0       -1.581943   -1.037760    1.276491
      9          6           0       -2.684152   -0.260198   -0.667209
     10          6           0       -3.897159   -1.150832   -0.470627
     11          7           0       -2.911194    1.094639   -0.003855
     12          8           0       -2.221899    2.018032   -0.407760
     13          8           0       -3.742734    1.172105    0.876815
     14          1           0        6.200267    1.695306    0.058963
     15          1           0        4.452095    1.988863   -0.006260
     16          1           0        5.171344    1.242857    1.437593
     17          1           0        5.864015   -0.760836    0.030773
     18          1           0        5.066031   -0.048536   -1.369359
     19          1           0        3.674109   -0.889700    1.241827
     20          1           0        3.713344   -1.835235   -0.246361
     21          1           0        2.492125    0.025788   -1.446003
     22          1           0        2.393730    0.926073    0.065539
     23          1           0        1.186174   -1.856780   -0.408743
     24          1           0        1.133156   -0.964707    1.117412
     25          1           0       -0.158251    0.887459    0.004156
     26          1           0       -0.062357    0.037150   -1.538416
     27          1           0       -1.325581   -1.874730   -0.612195
     28          1           0       -0.789250   -1.436731    1.654627
     29          1           0       -2.523410   -0.008802   -1.724191
     30          1           0       -3.754419   -2.080342   -1.042568
     31          1           0       -4.813866   -0.660316   -0.825812
     32          1           0       -4.015605   -1.399075    0.590837
 ---------------------------------------------------------------------
 Rotational constants (GHZ):           1.7467847           0.2578454           0.2407609
 Standard basis: def2SVP (5D, 7F)
 There are   290 symmetry adapted cartesian basis functions of A   symmetry.
 There are   277 symmetry adapted basis functions of A   symmetry.
   277 basis functions,   458 primitive gaussians,   290 cartesian basis functions
    52 alpha electrons       52 beta electrons
       nuclear repulsion energy       841.6681830957 Hartrees.
 NAtoms=   32 NActive=   32 NUniq=   32 SFac= 1.00D+00 NAtFMM=   60 NAOKFM=F Big=F
 Integral buffers will be    131072 words long.
 Raffenetti 2 integral format.
 Two-electron integral symmetry is turned on.
 One-electron integrals computed using PRISM.
   1 Symmetry operations used in ECPInt.
 ECPInt:  NShTT=    9180 NPrTT=   31852 LenC2=    8276 LenP2D=   21344.
 LDataN:  DoStor=T MaxTD1= 4 Len=   56
 NBasis=   277 RedAO= T EigKep=  8.74D-04  NBF=   277
 NBsUse=   277 1.00D-06 EigRej= -1.00D+00 NBFU=   277
 ExpMin= 1.22D-01 ExpMax= 2.27D+03 ExpMxC= 3.41D+02 IAcc=3 IRadAn=         5 AccDes= 0.00D+00
 Harris functional with IExCor=  402 and IRadAn=       5 diagonalized for initial guess.
 HarFok:  IExCor=  402 AccDes= 0.00D+00 IRadAn=         5 IDoV= 1 UseB2=F ITyADJ=14
 ICtDFT=  3500011 ScaDFX=  1.000000  1.000000  1.000000  1.000000
 FoFCou: FMM=F IPFlag=           0 FMFlag=      100000 FMFlg1=           0
         NFxFlg=           0 DoJE=T BraDBF=F KetDBF=T FulRan=T
         wScrn=  0.000000 ICntrl=       500 IOpCl=  0 I1Cent=   200000004 NGrid=           0
         NMat0=    1 NMatS0=      1 NMatT0=    0 NMatD0=    1 NMtDS0=    0 NMtDT0=    0
 Petite list used in FoFCou.
 Requested convergence on RMS density matrix=1.00D-08 within 128 cycles.
 Requested convergence on MAX density matrix=1.00D-06.
 Requested convergence on             energy=1.00D-06.
 No special actions if energy rises.
 Integral accuracy reduced to 1.0D-05 until final iterations.
 Initial convergence to 1.0D-05 achieved.  Increase integral accuracy.
 SCF Done:  E(RB3LYP) =  -634.271330589     A.U. after   14 cycles
            NFock= 14  Conv=0.54D-08     -V/T= 2.0100

 **********************************************************************

            Population analysis using the SCF Density.

 **********************************************************************

 Orbital symmetries:
       Occupied  (A) (A) (A) (A) (A) (A) (A) (A) (A) (A) (A) (A)
                 (A) (A) (A) (A) (A) (A) (A) (A) (A) (A) (A) (A)
                 (A) (A) (A) (A) (A) (A) (A) (A) (A) (A) (A) (A)
                 (A) (A) (A) (A) (A) (A) (A) (A) (A) (A) (A) (A)
                 (A) (A) (A) (A)
       Virtual   (A) (A) (A) (A) (A) (A) (A) (A) (A) (A) (A) (A)
                 (A) (A) (A) (A) (A) (A) (A) (A) (A) (A) (A) (A)
                 (A) (A) (A) (A) (A) (A) (A) (A) (A) (A) (A) (A)
                 (A) (A) (A) (A) (A) (A) (A) (A) (A) (A) (A) (A)
                 (A) (A) (A) (A) (A) (A) (A) (A) (A) (A) (A) (A)
                 (A) (A) (A) (A) (A) (A) (A) (A) (A) (A) (A) (A)
                 (A) (A) (A) (A) (A) (A) (A) (A) (A) (A) (A) (A)
                 (A) (A) (A) (A) (A) (A) (A) (A) (A) (A) (A) (A)
                 (A) (A) (A) (A) (A) (A) (A) (A) (A) (A) (A) (A)
                 (A) (A) (A) (A) (A) (A) (A) (A) (A) (A) (A) (A)
                 (A) (A) (A) (A) (A) (A) (A) (A) (A) (A) (A) (A)
                 (A) (A) (A) (A) (A) (A) (A) (A) (A) (A) (A) (A)
                 (A) (A) (A) (A) (A) (A) (A) (A) (A) (A) (A) (A)
                 (A) (A) (A) (A) (A) (A) (A) (A) (A) (A) (A) (A)
                 (A) (A) (A) (A) (A) (A) (A) (A) (A) (A) (A) (A)
                 (A) (A) (A) (A) (A) (A) (A) (A) (A) (A) (A) (A)
                 (A) (A) (A) (A) (A) (A) (A) (A) (A) (A) (A) (A)
                 (A) (A) (A) (A) (A) (A) (A) (A) (A) (A) (A) (A)
                 (A) (A) (A) (A) (A) (A) (A) (A) (A)
 The electronic state is 1-A.
 Alpha  occ. eigenvalues --  -19.16026 -19.15699 -19.14565 -14.54702 -10.25860
 Alpha  occ. eigenvalues --  -10.24817 -10.19781 -10.19455 -10.19127 -10.18903
 Alpha  occ. eigenvalues --  -10.18677 -10.18653 -10.18061  -1.21664  -1.04433
 Alpha  occ. eigenvalues --   -1.02936  -0.83509  -0.81131  -0.77660  -0.72738
 Alpha  occ. eigenvalues --   -0.69199  -0.67776  -0.63272  -0.59149  -0.57329
 Alpha  occ. eigenvalues --   -0.56833  -0.55375  -0.52884  -0.50538  -0.50296
 Alpha  occ. eigenvalues --   -0.48759  -0.46806  -0.44981  -0.44664  -0.43687
 Alpha  occ. eigenvalues --   -0.42356  -0.41466  -0.40014  -0.39233  -0.38015
 Alpha  occ. eigenvalues --   -0.37561  -0.36882  -0.35851  -0.34898  -0.34378
 Alpha  occ. eigenvalues --   -0.32965  -0.32869  -0.32095  -0.30628  -0.29817
 Alpha  occ. eigenvalues --   -0.28755  -0.28440
 Alpha virt. eigenvalues --   -0.06016   0.03204   0.04983   0.05578   0.07122
 Alpha virt. eigenvalues --    0.07317   0.08883   0.09008   0.09605   0.11236
 Alpha virt. eigenvalues --    0.12071   0.12542   0.12801   0.13876   0.14562
 Alpha virt. eigenvalues --    0.14820   0.15525   0.15805   0.16657   0.17966
 Alpha virt. eigenvalues --    0.18455   0.20174   0.20479   0.21575   0.22192
 Alpha virt. eigenvalues --    0.23249   0.24083   0.25530   0.27975   0.28547
 Alpha virt. eigenvalues --    0.31418   0.37134   0.39618   0.40144   0.41235
 Alpha virt. eigenvalues --    0.41988   0.42821   0.43963   0.45368   0.45991
 Alpha virt. eigenvalues --    0.47513   0.48589   0.49919   0.50640   0.51700
 Alpha virt. eigenvalues --    0.53174   0.57318   0.58353   0.59805   0.60666
 Alpha virt. eigenvalues --    0.61191   0.61445   0.62183   0.62799   0.63168
 Alpha virt. eigenvalues --    0.63931   0.64462   0.65242   0.65536   0.66165
 Alpha virt. eigenvalues --    0.66538   0.66892   0.67192   0.67457   0.68059
 Alpha virt. eigenvalues --    0.68558   0.68876   0.69006   0.69542   0.70703
 Alpha virt. eigenvalues --    0.71076   0.71522   0.71894   0.73353   0.73592
 Alpha virt. eigenvalues --    0.74842   0.76672   0.81531   0.82657   0.88501
 Alpha virt. eigenvalues --    0.90033   0.92049   0.93725   0.94875   0.95391
 Alpha virt. eigenvalues --    0.96365   0.96976   1.00244   1.00748   1.03539
 Alpha virt. eigenvalues --    1.04708   1.05368   1.06817   1.07867   1.10770
 Alpha virt. eigenvalues --    1.11305   1.12343   1.15137   1.18297   1.21276
 Alpha virt. eigenvalues --    1.24535   1.25149   1.28092   1.30047   1.33436
 Alpha virt. eigenvalues --    1.33734   1.34356   1.36723   1.37419   1.38285
 Alpha virt. eigenvalues --    1.39295   1.42864   1.44493   1.49038   1.51993
 Alpha virt. eigenvalues --    1.52713   1.54084   1.54755   1.57341   1.61452
 Alpha virt. eigenvalues --    1.65336   1.67722   1.68355   1.72923   1.73313
 Alpha virt. eigenvalues --    1.74434   1.74790   1.75194   1.76323   1.77428
 Alpha virt. eigenvalues --    1.77985   1.78370   1.79084   1.79347   1.79908
 Alpha virt. eigenvalues --    1.80718   1.81219   1.82134   1.82607   1.82909
 Alpha virt. eigenvalues --    1.83985   1.84558   1.86313   1.86857   1.87488
 Alpha virt. eigenvalues --    1.88180   1.89129   1.89984   1.90531   1.91771
 Alpha virt. eigenvalues --    1.93540   1.94040   1.94394   1.96811   1.98636
 Alpha virt. eigenvalues --    1.99205   2.02271   2.03506   2.04314   2.07868
 Alpha virt. eigenvalues --    2.11543   2.13970   2.15344   2.18813   2.21060
 Alpha virt. eigenvalues --    2.21728   2.24306   2.27468   2.29418   2.30127
 Alpha virt. eigenvalues --    2.32912   2.35987   2.37169   2.38942   2.40913
 Alpha virt. eigenvalues --    2.41399   2.42860   2.43881   2.45002   2.46742
 Alpha virt. eigenvalues --    2.48188   2.51365   2.53111   2.53777   2.54817
 Alpha virt. eigenvalues --    2.55818   2.56605   2.57580   2.60216   2.61917
 Alpha virt. eigenvalues --    2.63691   2.64450   2.67062   2.68952   2.69374
 Alpha virt. eigenvalues --    2.75165   2.80380   2.81528   2.82694   2.84611
 Alpha virt. eigenvalues --    2.87739   2.88355   2.89958   2.92068   2.92721
 Alpha virt. eigenvalues --    2.94640   2.95054   2.97371   2.98983   2.99104
 Alpha virt. eigenvalues --    3.02235   3.03564   3.05530   3.06857   3.08257
 Alpha virt. eigenvalues --    3.09508   3.10408   3.16138   3.17856   3.30839
 Alpha virt. eigenvalues --    3.40698   3.42864   3.73937   3.77551   3.79791
          Condensed to atoms (all electrons):
               1          2          3          4          5          6
     1  C    4.535196   0.441310  -0.054214  -0.007281   0.000352   0.000009
     2  C    0.441310   4.552466   0.424281  -0.051177   0.007840  -0.000405
     3  C   -0.054214   0.424281   4.626233   0.403452  -0.033674   0.006003
     4  C   -0.007281  -0.051177   0.403452   4.665782   0.380980  -0.031159
     5  C    0.000352   0.007840  -0.033674   0.380980   4.774382   0.338751
     6  C    0.000009  -0.000405   0.006003  -0.031159   0.338751   4.807915
     7  C   -0.000000   0.000006  -0.000327   0.005992  -0.028626   0.317888
     8  O   -0.000000  -0.000000   0.000003   0.000270  -0.008489  -0.042747
     9  C    0.000000  -0.000000   0.000006  -0.000208   0.009939  -0.027816
    10  C    0.000000   0.000000  -0.000000   0.000004  -0.000080   0.010307
    11  N    0.000000  -0.000000  -0.000000   0.000001  -0.000204  -0.012360
    12  O   -0.000000   0.000000   0.000000   0.000013   0.000763   0.006024
    13  O   -0.000000   0.000000   0.000000  -0.000000   0.000001   0.001228
    14  H    0.370157  -0.010883   0.007531   0.000339  -0.000002  -0.000001
    15  H    0.389211  -0.023180  -0.009689   0.005772  -0.000473   0.000045
    16  H    0.384308  -0.026117  -0.003281  -0.003624   0.000024  -0.000005
    17  H   -0.022559   0.353709  -0.012817   0.009363  -0.000480   0.000015
    18  H   -0.026985   0.363786  -0.017852  -0.015222   0.000589  -0.000019
    19  H   -0.012129  -0.022314   0.362063  -0.026393  -0.007488   0.000273
    20  H    0.009316  -0.015082   0.350125  -0.021846  -0.008105   0.000435
    21  H   -0.003327  -0.001550  -0.027609   0.363015  -0.022437  -0.007687
    22  H    0.007736  -0.008428  -0.024105   0.361529  -0.015715  -0.006099
    23  H    0.000029   0.000079  -0.006277  -0.024232   0.356559  -0.028228
    24  H   -0.000154   0.000443  -0.006415  -0.009957   0.324623  -0.020831
    25  H   -0.000010  -0.000001   0.000264  -0.007217  -0.021213   0.339269
    26  H   -0.000003   0.000008   0.000373  -0.004521  -0.026502   0.333082
    27  H   -0.000000  -0.000000  -0.000019   0.000480  -0.020548  -0.032656
    28  H   -0.000000  -0.000000   0.000024  -0.000518   0.005442  -0.006002
    29  H    0.000000  -0.000000   0.000000  -0.000035   0.000541  -0.007333
    30  H    0.000000  -0.000000  -0.000000   0.000000  -0.000052   0.000141
    31  H   -0.000000  -0.000000   0.000000  -0.000000   0.000013  -0.000470
    32  H    0.000000  -0.000000  -0.000000  -0.000000  -0.000046   0.001137
               7          8          9         10         11         12
     1  C   -0.000000  -0.000000   0.000000   0.000000   0.000000  -0.000000
     2  C    0.000006  -0.000000  -0.000000   0.000000  -0.000000   0.000000
     3  C   -0.000327   0.000003   0.000006  -0.000000  -0.000000   0.000000
     4  C    0.005992   0.000270  -0.000208   0.000004   0.000001   0.000013
     5  C   -0.028626  -0.008489   0.009939  -0.000080  -0.000204   0.000763
     6  C    0.317888  -0.042747  -0.027816   0.010307  -0.012360   0.006024
     7  C    4.731336   0.332729   0.303523  -0.035134  -0.017389  -0.011013
     8  O    0.332729   7.750388  -0.072848  -0.007301   0.003390  -0.000317
     9  C    0.303523  -0.072848   5.038587   0.369978   0.230449  -0.078435
    10  C   -0.035134  -0.007301   0.369978   4.533147  -0.042148   0.006780
    11  N   -0.017389   0.003390   0.230449  -0.042148   6.004364   0.308361
    12  O   -0.011013  -0.000317  -0.078435   0.006780   0.308361   8.093497
    13  O   -0.007279   0.000929  -0.099484   0.021779   0.340571  -0.099644
    14  H    0.000000   0.000000  -0.000000   0.000000  -0.000000   0.000000
    15  H   -0.000001   0.000000   0.000000  -0.000000   0.000000   0.000000
    16  H   -0.000000   0.000000   0.000000  -0.000000   0.000000  -0.000000
    17  H   -0.000000   0.000000   0.000000  -0.000000   0.000000  -0.000000
    18  H    0.000000  -0.000000   0.000000  -0.000000   0.000000  -0.000000
    19  H    0.000006  -0.000009  -0.000000   0.000000  -0.000000   0.000000
    20  H    0.000014   0.000000   0.000000   0.000000  -0.000000  -0.000000
    21  H    0.000413  -0.000010  -0.000024   0.000000  -0.000000  -0.000001
    22  H    0.000831  -0.000040   0.000011  -0.000000  -0.000002  -0.000055
    23  H   -0.002543  -0.000908   0.000011  -0.000052   0.000005  -0.000018
    24  H   -0.011077   0.007157   0.000366  -0.000017   0.000051  -0.000011
    25  H    0.004604   0.002201  -0.020036  -0.000120   0.002526   0.016871
    26  H   -0.010590   0.005031  -0.002640   0.000042  -0.000274   0.000725
    27  H    0.359091  -0.031224  -0.039083  -0.016649   0.006171  -0.000396
    28  H   -0.025366   0.330307   0.009202   0.000508  -0.000005  -0.000070
    29  H   -0.006672   0.004108   0.349196  -0.030693  -0.015519   0.006170
    30  H   -0.004823  -0.000720  -0.010738   0.359207   0.005321  -0.000182
    31  H    0.007462   0.000044  -0.013761   0.380781  -0.003467   0.000151
    32  H   -0.010829   0.017593  -0.004114   0.371605  -0.007648   0.000062
              13         14         15         16         17         18
     1  C   -0.000000   0.370157   0.389211   0.384308  -0.022559  -0.026985
     2  C    0.000000  -0.010883  -0.023180  -0.026117   0.353709   0.363786
     3  C    0.000000   0.007531  -0.009689  -0.003281  -0.012817  -0.017852
     4  C   -0.000000   0.000339   0.005772  -0.003624   0.009363  -0.015222
     5  C    0.000001  -0.000002  -0.000473   0.000024  -0.000480   0.000589
     6  C    0.001228  -0.000001   0.000045  -0.000005   0.000015  -0.000019
     7  C   -0.007279   0.000000  -0.000001  -0.000000  -0.000000   0.000000
     8  O    0.000929   0.000000   0.000000   0.000000   0.000000  -0.000000
     9  C   -0.099484  -0.000000   0.000000   0.000000   0.000000   0.000000
    10  C    0.021779   0.000000  -0.000000  -0.000000  -0.000000  -0.000000
    11  N    0.340571  -0.000000   0.000000   0.000000   0.000000   0.000000
    12  O   -0.099644   0.000000   0.000000  -0.000000  -0.000000  -0.000000
    13  O    8.047898  -0.000000  -0.000000   0.000000  -0.000000   0.000000
    14  H   -0.000000   0.681731  -0.021912  -0.024209  -0.007413  -0.005511
    15  H   -0.000000  -0.021912   0.670127  -0.028440   0.008870  -0.009588
    16  H    0.000000  -0.024209  -0.028440   0.684400  -0.008390   0.009124
    17  H   -0.000000  -0.007413   0.008870  -0.008390   0.728603  -0.030894
    18  H    0.000000  -0.005511  -0.009588   0.009124  -0.030894   0.726612
    19  H   -0.000000   0.000099  -0.000831   0.007740  -0.007321   0.009673
    20  H    0.000000  -0.000461  -0.000035  -0.000045  -0.007748  -0.007337
    21  H   -0.000000  -0.000022   0.000562   0.000276  -0.000121   0.008635
    22  H    0.000000  -0.000538   0.002617   0.000813  -0.000065  -0.000890
    23  H    0.000000   0.000001  -0.000012   0.000001  -0.000015  -0.000039
    24  H   -0.000004   0.000000   0.000074   0.000006   0.000019   0.000031
    25  H   -0.000629   0.000000  -0.000023   0.000001  -0.000000   0.000003
    26  H   -0.000017  -0.000000   0.000013  -0.000000   0.000000  -0.000008
    27  H   -0.000314   0.000000   0.000000   0.000000   0.000000   0.000000
    28  H    0.000075  -0.000000   0.000000  -0.000000   0.000000  -0.000000
    29  H    0.004270  -0.000000  -0.000000   0.000000  -0.000000  -0.000000
    30  H    0.000904  -0.000000  -0.000000   0.000000   0.000000  -0.000000
    31  H    0.002978  -0.000000   0.000000   0.000000   0.000000   0.000000
    32  H    0.008430  -0.000000  -0.000000  -0.000000  -0.000000   0.000000
              19         20         21         22         23         24
     1  C   -0.012129   0.009316  -0.003327   0.007736   0.000029  -0.000154
     2  C   -0.022314  -0.015082  -0.001550  -0.008428   0.000079   0.000443
     3  C    0.362063   0.350125  -0.027609  -0.024105  -0.006277  -0.006415
     4  C   -0.026393  -0.021846   0.363015   0.361529  -0.024232  -0.009957
     5  C   -0.007488  -0.008105  -0.022437  -0.015715   0.356559   0.324623
     6  C    0.000273   0.000435  -0.007687  -0.006099  -0.028228  -0.020831
     7  C    0.000006   0.000014   0.000413   0.000831  -0.002543  -0.011077
     8  O   -0.000009   0.000000  -0.000010  -0.000040  -0.000908   0.007157
     9  C   -0.000000   0.000000  -0.000024   0.000011   0.000011   0.000366
    10  C    0.000000   0.000000   0.000000  -0.000000  -0.000052  -0.000017
    11  N   -0.000000  -0.000000  -0.000000  -0.000002   0.000005   0.000051
    12  O    0.000000  -0.000000  -0.000001  -0.000055  -0.000018  -0.000011
    13  O   -0.000000   0.000000  -0.000000   0.000000   0.000000  -0.000004
    14  H    0.000099  -0.000461  -0.000022  -0.000538   0.000001   0.000000
    15  H   -0.000831  -0.000035   0.000562   0.002617  -0.000012   0.000074
    16  H    0.007740  -0.000045   0.000276   0.000813   0.000001   0.000006
    17  H   -0.007321  -0.007748  -0.000121  -0.000065  -0.000015   0.000019
    18  H    0.009673  -0.007337   0.008635  -0.000890  -0.000039   0.000031
    19  H    0.731222  -0.031390   0.010223  -0.011283  -0.001959   0.008692
    20  H   -0.031390   0.735133  -0.010401   0.009952   0.009128  -0.002271
    21  H    0.010223  -0.010401   0.725994  -0.033751  -0.011860   0.009897
    22  H   -0.011283   0.009952  -0.033751   0.710451   0.010092  -0.012696
    23  H   -0.001959   0.009128  -0.011860   0.010092   0.737476  -0.036830
    24  H    0.008692  -0.002271   0.009897  -0.012696  -0.036830   0.757714
    25  H   -0.000049   0.000024  -0.001820   0.008036   0.009264  -0.010136
    26  H    0.000007  -0.000052   0.008220  -0.002578  -0.010547   0.011998
    27  H    0.000001  -0.000010  -0.000054   0.000010   0.010704   0.000480
    28  H   -0.000012   0.000008   0.000032   0.000026  -0.000364   0.009282
    29  H   -0.000000   0.000000  -0.000001   0.000004  -0.000040   0.000008
    30  H   -0.000000  -0.000000   0.000000  -0.000000   0.000003   0.000004
    31  H    0.000000  -0.000000   0.000000   0.000000   0.000000  -0.000000
    32  H    0.000000  -0.000000   0.000000   0.000000   0.000002  -0.000027
              25         26         27         28         29         30
     1  C   -0.000010  -0.000003  -0.000000  -0.000000   0.000000   0.000000
     2  C   -0.000001   0.000008  -0.000000  -0.000000  -0.000000  -0.000000
     3  C    0.000264   0.000373  -0.000019   0.000024   0.000000  -0.000000
     4  C   -0.007217  -0.004521   0.000480  -0.000518  -0.000035   0.000000
     5  C   -0.021213  -0.026502  -0.020548   0.005442   0.000541  -0.000052
     6  C    0.339269   0.333082  -0.032656  -0.006002  -0.007333   0.000141
     7  C    0.004604  -0.010590   0.359091  -0.025366  -0.006672  -0.004823
     8  O    0.002201   0.005031  -0.031224   0.330307   0.004108  -0.000720
     9  C   -0.020036  -0.002640  -0.039083   0.009202   0.349196  -0.010738
    10  C   -0.000120   0.000042  -0.016649   0.000508  -0.030693   0.359207
    11  N    0.002526  -0.000274   0.006171  -0.000005  -0.015519   0.005321
    12  O    0.016871   0.000725  -0.000396  -0.000070   0.006170  -0.000182
    13  O   -0.000629  -0.000017  -0.000314   0.000075   0.004270   0.000904
    14  H    0.000000  -0.000000   0.000000  -0.000000  -0.000000  -0.000000
    15  H   -0.000023   0.000013   0.000000   0.000000  -0.000000  -0.000000
    16  H    0.000001  -0.000000   0.000000  -0.000000   0.000000   0.000000
    17  H   -0.000000   0.000000   0.000000   0.000000  -0.000000   0.000000
    18  H    0.000003  -0.000008   0.000000  -0.000000  -0.000000  -0.000000
    19  H   -0.000049   0.000007   0.000001  -0.000012  -0.000000  -0.000000
    20  H    0.000024  -0.000052  -0.000010   0.000008   0.000000  -0.000000
    21  H   -0.001820   0.008220  -0.000054   0.000032  -0.000001   0.000000
    22  H    0.008036  -0.002578   0.000010   0.000026   0.000004  -0.000000
    23  H    0.009264  -0.010547   0.010704  -0.000364  -0.000040   0.000003
    24  H   -0.010136   0.011998   0.000480   0.009282   0.000008   0.000004
    25  H    0.675111  -0.023471   0.011332  -0.001672  -0.000687   0.000030
    26  H   -0.023471   0.730338  -0.002863   0.000037   0.005018  -0.000066
    27  H    0.011332  -0.002863   0.769037  -0.005714  -0.003051   0.006385
    28  H   -0.001672   0.000037  -0.005714   0.519976  -0.000437  -0.000095
    29  H   -0.000687   0.005018  -0.003051  -0.000437   0.680537  -0.004742
    30  H    0.000030  -0.000066   0.006385  -0.000095  -0.004742   0.677991
    31  H    0.000014  -0.000010   0.000123   0.000028  -0.006732  -0.021718
    32  H   -0.000041  -0.000071  -0.000629  -0.000729   0.007205  -0.015727
              31         32
     1  C   -0.000000   0.000000
     2  C   -0.000000  -0.000000
     3  C    0.000000  -0.000000
     4  C   -0.000000  -0.000000
     5  C    0.000013  -0.000046
     6  C   -0.000470   0.001137
     7  C    0.007462  -0.010829
     8  O    0.000044   0.017593
     9  C   -0.013761  -0.004114
    10  C    0.380781   0.371605
    11  N   -0.003467  -0.007648
    12  O    0.000151   0.000062
    13  O    0.002978   0.008430
    14  H   -0.000000  -0.000000
    15  H    0.000000  -0.000000
    16  H    0.000000  -0.000000
    17  H    0.000000  -0.000000
    18  H    0.000000   0.000000
    19  H    0.000000   0.000000
    20  H   -0.000000  -0.000000
    21  H    0.000000   0.000000
    22  H    0.000000   0.000000
    23  H    0.000000   0.000002
    24  H   -0.000000  -0.000027
    25  H    0.000014  -0.000041
    26  H   -0.000010  -0.000071
    27  H    0.000123  -0.000629
    28  H    0.000028  -0.000729
    29  H   -0.006732   0.007205
    30  H   -0.021718  -0.015727
    31  H    0.652013  -0.021718
    32  H   -0.021718   0.610217
 Mulliken charges:
               1
     1  C   -0.010961
     2  C    0.015208
     3  C    0.015923
     4  C    0.006397
     5  C   -0.006664
     6  C    0.061298
     7  C    0.107775
     8  O   -0.289538
     9  C    0.057919
    10  C    0.078055
    11  N    0.197805
    12  O   -0.249276
    13  O   -0.221693
    14  H    0.011094
    15  H    0.016894
    16  H    0.007418
    17  H   -0.002754
    18  H   -0.004108
    19  H   -0.008822
    20  H   -0.009351
    21  H   -0.006591
    22  H    0.004138
    23  H   -0.009426
    24  H   -0.020420
    25  H    0.017577
    26  H   -0.010681
    27  H   -0.010605
    28  H    0.166037
    29  H    0.018883
    30  H    0.008876
    31  H    0.024266
    32  H    0.045327
 Sum of Mulliken charges =  -0.00000
 Mulliken charges with hydrogens summed into heavy atoms:
               1
     1  C    0.024446
     2  C    0.008346
     3  C   -0.002250
     4  C    0.003944
     5  C   -0.036510
     6  C    0.068194
     7  C    0.097170
     8  O   -0.123501
     9  C    0.076802
    10  C    0.156524
    11  N    0.197805
    12  O   -0.249276
    13  O   -0.221693
 Electronic spatial extent (au):  <R**2>=           4607.9404
 Charge=             -0.0000 electrons
 Dipole moment (field-independent basis, Debye):
    X=              2.2974    Y=             -3.4598    Z=             -1.7505  Tot=              4.5069
 Quadrupole moment (field-independent basis, Debye-Ang):
   XX=            -86.1190   YY=            -85.7188   ZZ=            -80.8948
   XY=              7.1240   XZ=              8.3376   YZ=             -0.6758
 Traceless Quadrupole moment (field-independent basis, Debye-Ang):
   XX=             -1.8748   YY=             -1.4746   ZZ=              3.3494
   XY=              7.1240   XZ=              8.3376   YZ=             -0.6758
 Octapole moment (field-independent basis, Debye-Ang**2):
  XXX=            -16.7696  YYY=             -7.0922  ZZZ=              7.1525  XYY=             -1.7164
  XXY=            -16.5597  XXZ=            -26.8382  XZZ=             -8.5769  YZZ=             -1.1842
  YYZ=              4.1831  XYZ=              0.8757
 Hexadecapole moment (field-independent basis, Debye-Ang**3):
 XXXX=          -5213.2876 YYYY=           -651.7498 ZZZZ=           -272.1257 XXXY=             36.3413
 XXXZ=             84.2105 YYYX=             -3.6659 YYYZ=             -5.6201 ZZZX=             -6.2893
 ZZZY=            -13.4914 XXYY=          -1008.6131 XXZZ=           -927.6177 YYZZ=           -149.6764
 XXYZ=            -19.3971 YYXZ=             -2.9134 ZZXY=             -7.3640
 N-N= 8.416681830957D+02 E-N=-3.159666755252D+03  KE= 6.279790287391D+02
 ******************************Gaussian NBO Version 3.1******************************
             N A T U R A L   A T O M I C   O R B I T A L   A N D
          N A T U R A L   B O N D   O R B I T A L   A N A L Y S I S
 ******************************Gaussian NBO Version 3.1******************************
       /RESON  / : Allow strongly delocalized NBO set

 Analyzing the SCF density

 Job title: 52                                                              

 Storage needed:    233568 in NPA,    308785 in NBO ( 939518656 available)
 GSVD:  LWork=       45985 too small for GESVD, short by       14405 words or       14405 for optimal perf.


 NATURAL POPULATIONS:  Natural atomic orbital occupancies 
                                                          
   NAO  Atom  No  lang   Type(AO)    Occupancy      Energy
 ----------------------------------------------------------
     1    C    1  S      Cor( 1S)     1.99926     -10.06393
     2    C    1  S      Val( 2S)     1.08860      -0.22980
     3    C    1  S      Ryd( 3S)     0.00054       0.85450
     4    C    1  px     Val( 2p)     1.22083      -0.07272
     5    C    1  px     Ryd( 3p)     0.00251       0.64241
     6    C    1  py     Val( 2p)     1.11462      -0.06559
     7    C    1  py     Ryd( 3p)     0.00129       0.52906
     8    C    1  pz     Val( 2p)     1.19642      -0.07076
     9    C    1  pz     Ryd( 3p)     0.00118       0.57599
    10    C    1  dxy    Ryd( 3d)     0.00072       2.34726
    11    C    1  dxz    Ryd( 3d)     0.00018       2.15326
    12    C    1  dyz    Ryd( 3d)     0.00038       2.16470
    13    C    1  dx2y2  Ryd( 3d)     0.00045       2.24691
    14    C    1  dz2    Ryd( 3d)     0.00085       2.45210

    15    C    2  S      Cor( 1S)     1.99914     -10.06474
    16    C    2  S      Val( 2S)     1.01343      -0.20641
    17    C    2  S      Ryd( 3S)     0.00078       0.92842
    18    C    2  px     Val( 2p)     1.12046      -0.06657
    19    C    2  px     Ryd( 3p)     0.00271       0.61844
    20    C    2  py     Val( 2p)     1.08896      -0.06912
    21    C    2  py     Ryd( 3p)     0.00253       0.61340
    22    C    2  pz     Val( 2p)     1.18640      -0.06994
    23    C    2  pz     Ryd( 3p)     0.00248       0.66777
    24    C    2  dxy    Ryd( 3d)     0.00090       2.32600
    25    C    2  dxz    Ryd( 3d)     0.00033       2.10998
    26    C    2  dyz    Ryd( 3d)     0.00043       2.14196
    27    C    2  dx2y2  Ryd( 3d)     0.00058       2.17941
    28    C    2  dz2    Ryd( 3d)     0.00098       2.45698

    29    C    3  S      Cor( 1S)     1.99912     -10.06269
    30    C    3  S      Val( 2S)     1.00855      -0.20367
    31    C    3  S      Ryd( 3S)     0.00133       0.93108
    32    C    3  px     Val( 2p)     1.04220      -0.06701
    33    C    3  px     Ryd( 3p)     0.00228       0.64527
    34    C    3  py     Val( 2p)     1.16526      -0.07306
    35    C    3  py     Ryd( 3p)     0.00354       0.68221
    36    C    3  pz     Val( 2p)     1.19331      -0.07378
    37    C    3  pz     Ryd( 3p)     0.00292       0.71690
    38    C    3  dxy    Ryd( 3d)     0.00062       2.20797
    39    C    3  dxz    Ryd( 3d)     0.00046       2.10950
    40    C    3  dyz    Ryd( 3d)     0.00034       2.16863
    41    C    3  dx2y2  Ryd( 3d)     0.00084       2.30279
    42    C    3  dz2    Ryd( 3d)     0.00094       2.44342

    43    C    4  S      Cor( 1S)     1.99913     -10.06370
    44    C    4  S      Val( 2S)     1.00566      -0.20467
    45    C    4  S      Ryd( 3S)     0.00179       0.91970
    46    C    4  px     Val( 2p)     1.03986      -0.06962
    47    C    4  px     Ryd( 3p)     0.00349       0.71677
    48    C    4  py     Val( 2p)     1.16411      -0.07530
    49    C    4  py     Ryd( 3p)     0.00216       0.66093
    50    C    4  pz     Val( 2p)     1.19735      -0.07729
    51    C    4  pz     Ryd( 3p)     0.00281       0.73283
    52    C    4  dxy    Ryd( 3d)     0.00066       2.23757
    53    C    4  dxz    Ryd( 3d)     0.00047       2.11078
    54    C    4  dyz    Ryd( 3d)     0.00038       2.18422
    55    C    4  dx2y2  Ryd( 3d)     0.00078       2.29081
    56    C    4  dz2    Ryd( 3d)     0.00091       2.43957

    57    C    5  S      Cor( 1S)     1.99913     -10.07261
    58    C    5  S      Val( 2S)     1.00578      -0.21301
    59    C    5  S      Ryd( 3S)     0.00171       0.92859
    60    C    5  px     Val( 2p)     1.05146      -0.07996
    61    C    5  px     Ryd( 3p)     0.00429       0.72507
    62    C    5  py     Val( 2p)     1.16388      -0.08481
    63    C    5  py     Ryd( 3p)     0.00252       0.65916
    64    C    5  pz     Val( 2p)     1.18948      -0.08659
    65    C    5  pz     Ryd( 3p)     0.00272       0.74344
    66    C    5  dxy    Ryd( 3d)     0.00067       2.23404
    67    C    5  dxz    Ryd( 3d)     0.00046       2.10434
    68    C    5  dyz    Ryd( 3d)     0.00039       2.18223
    69    C    5  dx2y2  Ryd( 3d)     0.00082       2.28139
    70    C    5  dz2    Ryd( 3d)     0.00094       2.42750

    71    C    6  S      Cor( 1S)     1.99908     -10.06428
    72    C    6  S      Val( 2S)     1.01252      -0.21353
    73    C    6  S      Ryd( 3S)     0.00210       0.92386
    74    C    6  px     Val( 2p)     1.04368      -0.07939
    75    C    6  px     Ryd( 3p)     0.00444       0.72570
    76    C    6  py     Val( 2p)     1.17552      -0.08574
    77    C    6  py     Ryd( 3p)     0.00254       0.66257
    78    C    6  pz     Val( 2p)     1.21211      -0.08793
    79    C    6  pz     Ryd( 3p)     0.00430       0.77526
    80    C    6  dxy    Ryd( 3d)     0.00073       2.25132
    81    C    6  dxz    Ryd( 3d)     0.00033       2.11574
    82    C    6  dyz    Ryd( 3d)     0.00039       2.20672
    83    C    6  dx2y2  Ryd( 3d)     0.00072       2.28031
    84    C    6  dz2    Ryd( 3d)     0.00086       2.43093

    85    C    7  S      Cor( 1S)     1.99888     -10.14339
    86    C    7  S      Val( 2S)     0.91099      -0.20436
    87    C    7  S      Ryd( 3S)     0.00344       0.84936
    88    C    7  px     Val( 2p)     1.03306      -0.09958
    89    C    7  px     Ryd( 3p)     0.00491       0.75895
    90    C    7  py     Val( 2p)     1.14739      -0.10660
    91    C    7  py     Ryd( 3p)     0.00354       0.76687
    92    C    7  pz     Val( 2p)     0.75111      -0.07818
    93    C    7  pz     Ryd( 3p)     0.00516       0.71218
    94    C    7  dxy    Ryd( 3d)     0.00077       2.18356
    95    C    7  dxz    Ryd( 3d)     0.00162       2.08548
    96    C    7  dyz    Ryd( 3d)     0.00190       2.17424
    97    C    7  dx2y2  Ryd( 3d)     0.00083       2.25161
    98    C    7  dz2    Ryd( 3d)     0.00225       2.28550

    99    O    8  S      Cor( 1S)     1.99973     -18.95351
   100    O    8  S      Val( 2S)     1.66190      -0.86531
   101    O    8  S      Ryd( 3S)     0.00148       1.47166
   102    O    8  px     Val( 2p)     1.70519      -0.30211
   103    O    8  px     Ryd( 3p)     0.00204       1.24183
   104    O    8  py     Val( 2p)     1.88347      -0.30380
   105    O    8  py     Ryd( 3p)     0.00241       1.11496
   106    O    8  pz     Val( 2p)     1.49216      -0.30325
   107    O    8  pz     Ryd( 3p)     0.00182       1.13770
   108    O    8  dxy    Ryd( 3d)     0.00094       2.98866
   109    O    8  dxz    Ryd( 3d)     0.00097       2.98641
   110    O    8  dyz    Ryd( 3d)     0.00048       2.84977
   111    O    8  dx2y2  Ryd( 3d)     0.00082       2.92173
   112    O    8  dz2    Ryd( 3d)     0.00096       3.12124

   113    C    9  S      Cor( 1S)     1.99892     -10.12939
   114    C    9  S      Val( 2S)     0.96337      -0.23110
   115    C    9  S      Ryd( 3S)     0.00284       0.89238
   116    C    9  px     Val( 2p)     1.07785      -0.12050
   117    C    9  px     Ryd( 3p)     0.00451       0.67922
   118    C    9  py     Val( 2p)     0.89266      -0.10953
   119    C    9  py     Ryd( 3p)     0.00442       0.61674
   120    C    9  pz     Val( 2p)     1.13908      -0.11509
   121    C    9  pz     Ryd( 3p)     0.00608       0.77788
   122    C    9  dxy    Ryd( 3d)     0.00083       2.21930
   123    C    9  dxz    Ryd( 3d)     0.00060       2.08392
   124    C    9  dyz    Ryd( 3d)     0.00111       2.13342
   125    C    9  dx2y2  Ryd( 3d)     0.00136       2.18440
   126    C    9  dz2    Ryd( 3d)     0.00081       2.36493

   127    C   10  S      Cor( 1S)     1.99921     -10.07438
   128    C   10  S      Val( 2S)     1.08779      -0.24480
   129    C   10  S      Ryd( 3S)     0.00081       0.87695
   130    C   10  px     Val( 2p)     1.12918      -0.08518
   131    C   10  px     Ryd( 3p)     0.00298       0.57026
   132    C   10  py     Val( 2p)     1.17158      -0.08982
   133    C   10  py     Ryd( 3p)     0.00357       0.59160
   134    C   10  pz     Val( 2p)     1.24817      -0.08995
   135    C   10  pz     Ryd( 3p)     0.00256       0.60115
   136    C   10  dxy    Ryd( 3d)     0.00063       2.29648
   137    C   10  dxz    Ryd( 3d)     0.00029       2.16171
   138    C   10  dyz    Ryd( 3d)     0.00050       2.30697
   139    C   10  dx2y2  Ryd( 3d)     0.00036       2.22533
   140    C   10  dz2    Ryd( 3d)     0.00060       2.37462

   141    N   11  S      Cor( 1S)     1.99939     -14.41315
   142    N   11  S      Val( 2S)     1.06335      -0.48770
   143    N   11  S      Ryd( 3S)     0.01375       0.79716
   144    N   11  px     Val( 2p)     1.07544      -0.27613
   145    N   11  px     Ryd( 3p)     0.01155       0.90430
   146    N   11  py     Val( 2p)     1.17447      -0.28295
   147    N   11  py     Ryd( 3p)     0.01300       0.97406
   148    N   11  pz     Val( 2p)     1.10889      -0.28224
   149    N   11  pz     Ryd( 3p)     0.01019       0.89762
   150    N   11  dxy    Ryd( 3d)     0.00279       2.54743
   151    N   11  dxz    Ryd( 3d)     0.00196       2.67116
   152    N   11  dyz    Ryd( 3d)     0.00371       2.47089
   153    N   11  dx2y2  Ryd( 3d)     0.00418       2.50157
   154    N   11  dz2    Ryd( 3d)     0.00374       2.39757

   155    O   12  S      Cor( 1S)     1.99975     -18.94676
   156    O   12  S      Val( 2S)     1.73112      -0.86499
   157    O   12  S      Ryd( 3S)     0.00290       1.28388
   158    O   12  px     Val( 2p)     1.48018      -0.27235
   159    O   12  px     Ryd( 3p)     0.00206       1.09266
   160    O   12  py     Val( 2p)     1.54698      -0.27401
   161    O   12  py     Ryd( 3p)     0.00162       1.06012
   162    O   12  pz     Val( 2p)     1.62606      -0.27870
   163    O   12  pz     Ryd( 3p)     0.00253       1.03449
   164    O   12  dxy    Ryd( 3d)     0.00141       3.07903
   165    O   12  dxz    Ryd( 3d)     0.00061       2.80540
   166    O   12  dyz    Ryd( 3d)     0.00138       2.87926
   167    O   12  dx2y2  Ryd( 3d)     0.00159       2.91774
   168    O   12  dz2    Ryd( 3d)     0.00072       2.80044

   169    O   13  S      Cor( 1S)     1.99974     -18.94741
   170    O   13  S      Val( 2S)     1.72680      -0.86317
   171    O   13  S      Ryd( 3S)     0.00306       1.26539
   172    O   13  px     Val( 2p)     1.38779      -0.26932
   173    O   13  px     Ryd( 3p)     0.00164       1.03718
   174    O   13  py     Val( 2p)     1.86550      -0.28602
   175    O   13  py     Ryd( 3p)     0.00319       1.09689
   176    O   13  pz     Val( 2p)     1.36796      -0.26875
   177    O   13  pz     Ryd( 3p)     0.00140       1.02511
   178    O   13  dxy    Ryd( 3d)     0.00080       2.77773
   179    O   13  dxz    Ryd( 3d)     0.00131       3.20956
   180    O   13  dyz    Ryd( 3d)     0.00089       2.82311
   181    O   13  dx2y2  Ryd( 3d)     0.00090       2.82394
   182    O   13  dz2    Ryd( 3d)     0.00191       2.85293

   183    H   14  S      Val( 1S)     0.77971       0.07462
   184    H   14  S      Ryd( 2S)     0.00135       0.35117
   185    H   14  px     Ryd( 2p)     0.00059       2.25485
   186    H   14  py     Ryd( 2p)     0.00022       1.84345
   187    H   14  pz     Ryd( 2p)     0.00021       1.80511

   188    H   15  S      Val( 1S)     0.78907       0.07128
   189    H   15  S      Ryd( 2S)     0.00141       0.39636
   190    H   15  px     Ryd( 2p)     0.00043       2.07436
   191    H   15  py     Ryd( 2p)     0.00037       2.03160
   192    H   15  pz     Ryd( 2p)     0.00023       1.81384

   193    H   16  S      Val( 1S)     0.78977       0.06792
   194    H   16  S      Ryd( 2S)     0.00180       0.36468
   195    H   16  px     Ryd( 2p)     0.00021       1.78559
   196    H   16  py     Ryd( 2p)     0.00014       1.73192
   197    H   16  pz     Ryd( 2p)     0.00069       2.37215

   198    H   17  S      Val( 1S)     0.77994       0.07795
   199    H   17  S      Ryd( 2S)     0.00236       0.35861
   200    H   17  px     Ryd( 2p)     0.00047       2.13763
   201    H   17  py     Ryd( 2p)     0.00033       1.99083
   202    H   17  pz     Ryd( 2p)     0.00022       1.85300

   203    H   18  S      Val( 1S)     0.78756       0.07249
   204    H   18  S      Ryd( 2S)     0.00274       0.37134
   205    H   18  px     Ryd( 2p)     0.00016       1.80145
   206    H   18  py     Ryd( 2p)     0.00015       1.80532
   207    H   18  pz     Ryd( 2p)     0.00070       2.36878

   208    H   19  S      Val( 1S)     0.78868       0.06744
   209    H   19  S      Ryd( 2S)     0.00290       0.38408
   210    H   19  px     Ryd( 2p)     0.00013       1.82767
   211    H   19  py     Ryd( 2p)     0.00018       1.83633
   212    H   19  pz     Ryd( 2p)     0.00070       2.37218

   213    H   20  S      Val( 1S)     0.78286       0.07162
   214    H   20  S      Ryd( 2S)     0.00253       0.37230
   215    H   20  px     Ryd( 2p)     0.00012       1.83452
   216    H   20  py     Ryd( 2p)     0.00064       2.30456
   217    H   20  pz     Ryd( 2p)     0.00025       1.88607

   218    H   21  S      Val( 1S)     0.78525       0.06688
   219    H   21  S      Ryd( 2S)     0.00280       0.38465
   220    H   21  px     Ryd( 2p)     0.00013       1.86342
   221    H   21  py     Ryd( 2p)     0.00019       1.82344
   222    H   21  pz     Ryd( 2p)     0.00069       2.36736

   223    H   22  S      Val( 1S)     0.78119       0.07290
   224    H   22  S      Ryd( 2S)     0.00246       0.43240
   225    H   22  px     Ryd( 2p)     0.00014       1.87344
   226    H   22  py     Ryd( 2p)     0.00062       2.30714
   227    H   22  pz     Ryd( 2p)     0.00026       1.90469

   228    H   23  S      Val( 1S)     0.78749       0.05767
   229    H   23  S      Ryd( 2S)     0.00309       0.37817
   230    H   23  px     Ryd( 2p)     0.00013       1.87182
   231    H   23  py     Ryd( 2p)     0.00062       2.28013
   232    H   23  pz     Ryd( 2p)     0.00026       1.89792

   233    H   24  S      Val( 1S)     0.79773       0.04699
   234    H   24  S      Ryd( 2S)     0.00410       0.40689
   235    H   24  px     Ryd( 2p)     0.00019       1.85786
   236    H   24  py     Ryd( 2p)     0.00020       1.81979
   237    H   24  pz     Ryd( 2p)     0.00068       2.36130

   238    H   25  S      Val( 1S)     0.75664       0.08389
   239    H   25  S      Ryd( 2S)     0.00445       0.42752
   240    H   25  px     Ryd( 2p)     0.00015       1.90503
   241    H   25  py     Ryd( 2p)     0.00066       2.30495
   242    H   25  pz     Ryd( 2p)     0.00025       1.95542

   243    H   26  S      Val( 1S)     0.77334       0.06107
   244    H   26  S      Ryd( 2S)     0.00278       0.38588
   245    H   26  px     Ryd( 2p)     0.00014       1.89787
   246    H   26  py     Ryd( 2p)     0.00022       1.84208
   247    H   26  pz     Ryd( 2p)     0.00069       2.36503

   248    H   27  S      Val( 1S)     0.80046       0.04356
   249    H   27  S      Ryd( 2S)     0.00371       0.36854
   250    H   27  px     Ryd( 2p)     0.00018       1.91602
   251    H   27  py     Ryd( 2p)     0.00068       2.23684
   252    H   27  pz     Ryd( 2p)     0.00018       2.00391

   253    H   28  S      Val( 1S)     0.52683       0.09938
   254    H   28  S      Ryd( 2S)     0.00105       0.44875
   255    H   28  px     Ryd( 2p)     0.00186       2.20544
   256    H   28  py     Ryd( 2p)     0.00161       1.81372
   257    H   28  pz     Ryd( 2p)     0.00130       1.90179

   258    H   29  S      Val( 1S)     0.74890       0.06066
   259    H   29  S      Ryd( 2S)     0.00284       0.33602
   260    H   29  px     Ryd( 2p)     0.00012       1.92261
   261    H   29  py     Ryd( 2p)     0.00014       1.86737
   262    H   29  pz     Ryd( 2p)     0.00075       2.32349

   263    H   30  S      Val( 1S)     0.77432       0.05446
   264    H   30  S      Ryd( 2S)     0.00134       0.35916
   265    H   30  px     Ryd( 2p)     0.00017       1.76929
   266    H   30  py     Ryd( 2p)     0.00057       2.19865
   267    H   30  pz     Ryd( 2p)     0.00033       1.93612

   268    H   31  S      Val( 1S)     0.76598       0.06809
   269    H   31  S      Ryd( 2S)     0.00144       0.35021
   270    H   31  px     Ryd( 2p)     0.00056       2.18968
   271    H   31  py     Ryd( 2p)     0.00024       1.88149
   272    H   31  pz     Ryd( 2p)     0.00023       1.86131

   273    H   32  S      Val( 1S)     0.74906       0.08597
   274    H   32  S      Ryd( 2S)     0.00282       0.38316
   275    H   32  px     Ryd( 2p)     0.00018       1.79258
   276    H   32  py     Ryd( 2p)     0.00021       1.85344
   277    H   32  pz     Ryd( 2p)     0.00071       2.35611

 WARNING:  1 low occupancy (<1.9990e) core orbital  found on  C    7
           1 low occupancy (<1.9990e) core orbital  found on  C    9


 Summary of Natural Population Analysis:                  
                                                          
                                       Natural Population 
                Natural  -----------------------------------------------
    Atom  No    Charge         Core      Valence    Rydberg      Total
 -----------------------------------------------------------------------
      C    1   -0.62782      1.99926     4.62048    0.00809     6.62782
      C    2   -0.42012      1.99914     4.40925    0.01174     6.42012
      C    3   -0.42171      1.99912     4.40932    0.01327     6.42171
      C    4   -0.41956      1.99913     4.40698    0.01345     6.41956
      C    5   -0.42424      1.99913     4.41060    0.01451     6.42424
      C    6   -0.45930      1.99908     4.44382    0.01640     6.45930
      C    7    0.13414      1.99888     3.84255    0.02443     5.86586
      O    8   -0.75436      1.99973     6.74273    0.01190     8.75436
      C    9   -0.09445      1.99892     4.07297    0.02257     6.09445
      C   10   -0.64822      1.99921     4.63672    0.01230     6.64822
      N   11    0.51360      1.99939     4.42215    0.06486     6.48640
      O   12   -0.39891      1.99975     6.38434    0.01481     8.39891
      O   13   -0.36290      1.99974     6.34805    0.01511     8.36290
      H   14    0.21792      0.00000     0.77971    0.00237     0.78208
      H   15    0.20848      0.00000     0.78907    0.00244     0.79152
      H   16    0.20739      0.00000     0.78977    0.00283     0.79261
      H   17    0.21669      0.00000     0.77994    0.00338     0.78331
      H   18    0.20868      0.00000     0.78756    0.00376     0.79132
      H   19    0.20741      0.00000     0.78868    0.00391     0.79259
      H   20    0.21359      0.00000     0.78286    0.00355     0.78641
      H   21    0.21093      0.00000     0.78525    0.00382     0.78907
      H   22    0.21533      0.00000     0.78119    0.00348     0.78467
      H   23    0.20841      0.00000     0.78749    0.00410     0.79159
      H   24    0.19710      0.00000     0.79773    0.00517     0.80290
      H   25    0.23785      0.00000     0.75664    0.00551     0.76215
      H   26    0.22283      0.00000     0.77334    0.00383     0.77717
      H   27    0.19478      0.00000     0.80046    0.00476     0.80522
      H   28    0.46735      0.00000     0.52683    0.00582     0.53265
      H   29    0.24726      0.00000     0.74890    0.00385     0.75274
      H   30    0.22329      0.00000     0.77432    0.00240     0.77671
      H   31    0.23155      0.00000     0.76598    0.00247     0.76845
      H   32    0.24702      0.00000     0.74906    0.00392     0.75298
 =======================================================================
   * Total *    0.00000     25.99046    77.69473    0.31481   104.00000

                                 Natural Population      
 --------------------------------------------------------
   Core                      25.99046 ( 99.9633% of  26)
   Valence                   77.69473 ( 99.6086% of  78)
   Natural Minimal Basis    103.68519 ( 99.6973% of 104)
   Natural Rydberg Basis      0.31481 (  0.3027% of 104)
 --------------------------------------------------------

    Atom  No          Natural Electron Configuration
 ----------------------------------------------------------------------------
      C    1      [core]2S( 1.09)2p( 3.53)
      C    2      [core]2S( 1.01)2p( 3.40)3p( 0.01)
      C    3      [core]2S( 1.01)2p( 3.40)3p( 0.01)
      C    4      [core]2S( 1.01)2p( 3.40)3p( 0.01)
      C    5      [core]2S( 1.01)2p( 3.40)3p( 0.01)
      C    6      [core]2S( 1.01)2p( 3.43)3p( 0.01)
      C    7      [core]2S( 0.91)2p( 2.93)3p( 0.01)3d( 0.01)
      O    8      [core]2S( 1.66)2p( 5.08)3p( 0.01)
      C    9      [core]2S( 0.96)2p( 3.11)3p( 0.02)
      C   10      [core]2S( 1.09)2p( 3.55)3p( 0.01)
      N   11      [core]2S( 1.06)2p( 3.36)3S( 0.01)3p( 0.03)3d( 0.02)
      O   12      [core]2S( 1.73)2p( 4.65)3p( 0.01)3d( 0.01)
      O   13      [core]2S( 1.73)2p( 4.62)3p( 0.01)3d( 0.01)
      H   14            1S( 0.78)
      H   15            1S( 0.79)
      H   16            1S( 0.79)
      H   17            1S( 0.78)
      H   18            1S( 0.79)
      H   19            1S( 0.79)
      H   20            1S( 0.78)
      H   21            1S( 0.79)
      H   22            1S( 0.78)
      H   23            1S( 0.79)
      H   24            1S( 0.80)
      H   25            1S( 0.76)
      H   26            1S( 0.77)
      H   27            1S( 0.80)
      H   28            1S( 0.53)
      H   29            1S( 0.75)
      H   30            1S( 0.77)
      H   31            1S( 0.77)
      H   32            1S( 0.75)


 NATURAL BOND ORBITAL ANALYSIS:

                       Occupancies       Lewis Structure    Low   High
           Occ.    -------------------  -----------------   occ   occ
  Cycle   Thresh.   Lewis   Non-Lewis     CR  BD  3C  LP    (L)   (NL)   Dev
 =============================================================================
   1(1)    1.90   102.04568   1.95432     13  33   0   6     3      2    0.51
   2(2)    1.90   102.06969   1.93031     13  33   0   6     3      3    0.42
   3(3)    1.90   101.27662   2.72338     13  33   0   6     2      3    1.51
   4(4)    1.90   102.06969   1.93031     13  33   0   6     3      3    0.42
   5(1)    1.80   102.47206   1.52794     13  32   0   7     1      2    0.54
   6(2)    1.80   102.47724   1.52276     13  32   0   7     1      2    0.51
   7(3)    1.80   102.47206   1.52794     13  32   0   7     1      2    0.54
   8(4)    1.80   102.47724   1.52276     13  32   0   7     1      2    0.51
   9(1)    1.70   102.47724   1.52276     13  32   0   7     1      2    0.51
  10(2)    1.70   102.47206   1.52794     13  32   0   7     1      2    0.54
  11(3)    1.70   102.47724   1.52276     13  32   0   7     1      2    0.51
  12(1)    1.60   102.47724   1.52276     13  32   0   7     1      2    0.51
  13(2)    1.60   102.47206   1.52794     13  32   0   7     1      2    0.54
  14(3)    1.60   102.47724   1.52276     13  32   0   7     1      2    0.51
  15(1)    1.50   102.47724   1.52276     13  32   0   7     1      2    0.51
  16(2)    1.50   102.47206   1.52794     13  32   0   7     1      2    0.54
  17(3)    1.50   102.47724   1.52276     13  32   0   7     1      2    0.51
  18(1)    1.80   102.47724   1.52276     13  32   0   7     1      2    0.51
 -----------------------------------------------------------------------------

 Structure accepted: RESONANCE keyword permits strongly delocalized structure

 WARNING:  1 low occupancy (<1.9990e) core orbital  found on  C    7
           1 low occupancy (<1.9990e) core orbital  found on  C    9

 --------------------------------------------------------
   Core                     25.99046 ( 99.963% of  26)
   Valence Lewis            76.48678 ( 98.060% of  78)
  ==================       ============================
   Total Lewis             102.47724 ( 98.536% of 104)
  -----------------------------------------------------
   Valence non-Lewis         1.29022 (  1.241% of 104)
   Rydberg non-Lewis         0.23254 (  0.224% of 104)
  ==================       ============================
   Total non-Lewis           1.52276 (  1.464% of 104)
 --------------------------------------------------------


       (Occupancy)   Bond orbital/ Coefficients/ Hybrids
 ---------------------------------------------------------------------------------
     1. (1.98866) BD ( 1) C   1 - C   2  
                ( 49.75%)   0.7054* C   1 s( 29.95%)p 2.34( 70.01%)d 0.00(  0.04%)
                                            0.0004  0.5472  0.0037 -0.1115  0.0138
                                           -0.7597 -0.0018 -0.3321 -0.0071  0.0047
                                            0.0020  0.0125 -0.0140 -0.0055
                ( 50.25%)   0.7089* C   2 s( 27.94%)p 2.58( 72.02%)d 0.00(  0.04%)
                                            0.0002  0.5284  0.0105  0.1024  0.0205
                                            0.7730  0.0095  0.3343 -0.0020  0.0034
                                            0.0016  0.0131 -0.0148 -0.0055
     2. (1.98799) BD ( 1) C   1 - H  14  
                ( 60.92%)   0.7805* C   1 s( 23.42%)p 3.27( 76.54%)d 0.00(  0.04%)
                                            0.0000  0.4839  0.0039  0.7796 -0.0078
                                            0.3301  0.0071 -0.2203  0.0072  0.0117
                                           -0.0079 -0.0039  0.0119 -0.0079
                ( 39.08%)   0.6251* H  14 s( 99.92%)p 0.00(  0.08%)
                                            0.9996 -0.0007 -0.0249 -0.0113  0.0065
     3. (1.98887) BD ( 1) C   1 - H  15  
                ( 60.56%)   0.7782* C   1 s( 23.45%)p 3.26( 76.51%)d 0.00(  0.04%)
                                           -0.0000 -0.4843  0.0033  0.6145 -0.0096
                                           -0.5586 -0.0135  0.2740 -0.0059  0.0160
                                           -0.0077  0.0073 -0.0020  0.0073
                ( 39.44%)   0.6280* H  15 s( 99.92%)p 0.00(  0.08%)
                                           -0.9996  0.0015 -0.0184  0.0189 -0.0082
     4. (1.98902) BD ( 1) C   1 - H  16  
                ( 60.54%)   0.7781* C   1 s( 23.15%)p 3.32( 76.81%)d 0.00(  0.04%)
                                            0.0000  0.4811 -0.0031 -0.0384  0.0065
                                           -0.0304  0.0153  0.8749  0.0013  0.0001
                                           -0.0018 -0.0016  0.0004  0.0205
                ( 39.46%)   0.6282* H  16 s( 99.92%)p 0.00(  0.08%)
                                            0.9996 -0.0021  0.0006 -0.0005 -0.0279
     5. (1.98120) BD ( 1) C   2 - C   3  
                ( 49.64%)   0.7045* C   2 s( 28.47%)p 2.51( 71.49%)d 0.00(  0.04%)
                                            0.0003  0.5336  0.0034 -0.7262  0.0086
                                           -0.3671 -0.0217  0.2283 -0.0007  0.0130
                                           -0.0085 -0.0041  0.0102 -0.0081
                ( 50.36%)   0.7097* C   3 s( 28.60%)p 2.49( 71.36%)d 0.00(  0.04%)
                                            0.0003  0.5347  0.0088  0.7166  0.0100
                                            0.3853 -0.0206 -0.2261  0.0013  0.0141
                                           -0.0081 -0.0046  0.0084 -0.0079
     6. (1.97739) BD ( 1) C   2 - H  17  
                ( 60.95%)   0.7807* C   2 s( 21.83%)p 3.58( 78.12%)d 0.00(  0.05%)
                                           -0.0001  0.4672 -0.0034  0.6780 -0.0042
                                           -0.5131  0.0051  0.2409 -0.0155 -0.0167
                                            0.0080 -0.0060  0.0045 -0.0074
                ( 39.05%)   0.6249* H  17 s( 99.92%)p 0.00(  0.08%)
                                            0.9996 -0.0029 -0.0220  0.0170 -0.0063
     7. (1.97756) BD ( 1) C   2 - H  18  
                ( 60.67%)   0.7789* C   2 s( 21.73%)p 3.60( 78.22%)d 0.00(  0.05%)
                                            0.0001 -0.4661  0.0087 -0.0362 -0.0154
                                           -0.0578  0.0080  0.8816 -0.0052  0.0005
                                            0.0011  0.0027  0.0000 -0.0212
                ( 39.33%)   0.6271* H  18 s( 99.92%)p 0.00(  0.08%)
                                           -0.9996  0.0041  0.0026  0.0007 -0.0283
     8. (1.98059) BD ( 1) C   3 - C   4  
                ( 49.64%)   0.7046* C   3 s( 28.27%)p 2.54( 71.69%)d 0.00(  0.04%)
                                            0.0003  0.5317  0.0054 -0.6963 -0.0040
                                            0.3985 -0.0008 -0.2706 -0.0032 -0.0139
                                            0.0095 -0.0053  0.0082 -0.0073
                ( 50.36%)   0.7097* C   4 s( 28.50%)p 2.51( 71.46%)d 0.00(  0.04%)
                                            0.0003  0.5338  0.0082  0.7007 -0.0034
                                           -0.3873  0.0004  0.2711 -0.0011 -0.0137
                                            0.0096 -0.0056  0.0079 -0.0069
     9. (1.97761) BD ( 1) C   3 - H  19  
                ( 60.65%)   0.7788* C   3 s( 21.48%)p 3.65( 78.47%)d 0.00(  0.05%)
                                           -0.0002  0.4634 -0.0079 -0.0297  0.0049
                                           -0.0706 -0.0155  0.8824 -0.0032  0.0003
                                           -0.0017 -0.0027 -0.0006  0.0212
                ( 39.35%)   0.6273* H  19 s( 99.92%)p 0.00(  0.08%)
                                            0.9996 -0.0044  0.0002  0.0034 -0.0281
    10. (1.97779) BD ( 1) C   3 - H  20  
                ( 60.84%)   0.7800* C   3 s( 21.62%)p 3.62( 78.33%)d 0.00(  0.05%)
                                            0.0001 -0.4650  0.0036 -0.0010 -0.0071
                                            0.8287 -0.0020  0.3103 -0.0141 -0.0003
                                           -0.0001 -0.0123  0.0165  0.0061
                ( 39.16%)   0.6257* H  20 s( 99.92%)p 0.00(  0.08%)
                                           -0.9996  0.0033  0.0011 -0.0269 -0.0089
    11. (1.97844) BD ( 1) C   4 - C   5  
                ( 49.34%)   0.7024* C   4 s( 28.13%)p 2.55( 71.83%)d 0.00(  0.04%)
                                            0.0003  0.5302  0.0113 -0.7112  0.0013
                                           -0.4139 -0.0008  0.2030 -0.0004  0.0150
                                           -0.0076 -0.0044  0.0081 -0.0085
                ( 50.66%)   0.7117* C   5 s( 28.84%)p 2.47( 71.12%)d 0.00(  0.04%)
                                            0.0003  0.5370  0.0103  0.7084 -0.0049
                                            0.4090 -0.0027 -0.2051  0.0003  0.0145
                                           -0.0068 -0.0041  0.0078 -0.0082
    12. (1.97671) BD ( 1) C   4 - H  21  
                ( 60.80%)   0.7797* C   4 s( 21.53%)p 3.64( 78.43%)d 0.00(  0.05%)
                                            0.0002 -0.4639  0.0080 -0.0394 -0.0007
                                           -0.0945 -0.0110  0.8796 -0.0030 -0.0002
                                            0.0011  0.0036  0.0004 -0.0209
                ( 39.20%)   0.6261* H  21 s( 99.92%)p 0.00(  0.08%)
                                           -0.9996  0.0044  0.0016  0.0041 -0.0280
    13. (1.97679) BD ( 1) C   4 - H  22  
                ( 60.99%)   0.7809* C   4 s( 21.87%)p 3.57( 78.09%)d 0.00(  0.05%)
                                           -0.0001  0.4676 -0.0079 -0.0326  0.0009
                                            0.8178  0.0028  0.3329 -0.0113 -0.0020
                                           -0.0008  0.0129 -0.0157 -0.0058
                ( 39.01%)   0.6246* H  22 s( 99.92%)p 0.00(  0.08%)
                                            0.9996 -0.0037  0.0008 -0.0264 -0.0098
    14. (1.97817) BD ( 1) C   5 - C   6  
                ( 50.00%)   0.7071* C   5 s( 28.25%)p 2.54( 71.70%)d 0.00(  0.04%)
                                            0.0003  0.5315  0.0074 -0.7044  0.0061
                                            0.3938  0.0031 -0.2565 -0.0022 -0.0141
                                            0.0086 -0.0051  0.0087 -0.0077
                ( 50.00%)   0.7071* C   6 s( 28.26%)p 2.54( 71.69%)d 0.00(  0.04%)
                                            0.0003  0.5316  0.0082  0.6968 -0.0001
                                           -0.4041  0.0017  0.2609 -0.0027 -0.0147
                                            0.0086 -0.0066  0.0064 -0.0070
    15. (1.97900) BD ( 1) C   5 - H  23  
                ( 60.76%)   0.7795* C   5 s( 21.59%)p 3.63( 78.36%)d 0.00(  0.05%)
                                            0.0002 -0.4646  0.0078 -0.0195 -0.0035
                                            0.8155  0.0038  0.3436 -0.0080  0.0003
                                            0.0002 -0.0128  0.0161  0.0059
                ( 39.24%)   0.6264* H  23 s( 99.92%)p 0.00(  0.08%)
                                           -0.9996  0.0049  0.0020 -0.0263 -0.0108
    16. (1.97612) BD ( 1) C   5 - H  24  
                ( 60.21%)   0.7760* C   5 s( 21.33%)p 3.69( 78.62%)d 0.00(  0.05%)
                                           -0.0001  0.4618 -0.0074 -0.0326  0.0069
                                           -0.1083 -0.0082  0.8794 -0.0013  0.0000
                                           -0.0016 -0.0044 -0.0006  0.0214
                ( 39.79%)   0.6308* H  24 s( 99.92%)p 0.00(  0.08%)
                                            0.9996 -0.0056 -0.0022  0.0025 -0.0274
    17. (1.97814) BD ( 1) C   6 - C   7  
                ( 49.77%)   0.7055* C   6 s( 27.60%)p 2.62( 72.35%)d 0.00(  0.05%)
                                            0.0004  0.5253  0.0098 -0.7148  0.0040
                                           -0.4224 -0.0030  0.1848  0.0035  0.0160
                                           -0.0068 -0.0050  0.0078 -0.0092
                ( 50.23%)   0.7088* C   7 s( 30.50%)p 2.28( 69.45%)d 0.00(  0.05%)
                                            0.0003  0.5523 -0.0001  0.6962 -0.0097
                                            0.4330 -0.0045 -0.1491 -0.0059  0.0153
                                           -0.0058 -0.0042  0.0074 -0.0106
    18. (1.97441) BD ( 1) C   6 - H  25  
                ( 62.25%)   0.7890* C   6 s( 22.51%)p 3.44( 77.45%)d 0.00(  0.04%)
                                           -0.0002  0.4744 -0.0074 -0.0321  0.0010
                                            0.8016  0.0045  0.3614 -0.0149 -0.0019
                                           -0.0010  0.0134 -0.0145 -0.0040
                ( 37.75%)   0.6144* H  25 s( 99.91%)p 0.00(  0.09%)
                                            0.9995 -0.0064  0.0024 -0.0278 -0.0098
    19. (1.97224) BD ( 1) C   6 - H  26  
                ( 61.24%)   0.7826* C   6 s( 21.64%)p 3.62( 78.32%)d 0.00(  0.04%)
                                            0.0002 -0.4651  0.0077 -0.0434 -0.0015
                                           -0.1212 -0.0150  0.8754 -0.0032 -0.0002
                                            0.0006  0.0030 -0.0000 -0.0205
                ( 38.76%)   0.6226* H  26 s( 99.92%)p 0.00(  0.08%)
                                           -0.9996  0.0037  0.0018  0.0066 -0.0280
    20. (1.99156) BD ( 1) C   7 - O   8  
                ( 32.35%)   0.5688* C   7 s( 19.77%)p 4.04( 79.95%)d 0.01(  0.28%)
                                           -0.0001  0.4435  0.0314 -0.0874 -0.0133
                                           -0.1209 -0.0143  0.8804  0.0419  0.0007
                                           -0.0105 -0.0118  0.0002  0.0507
                ( 67.65%)   0.8225* O   8 s( 33.71%)p 1.96( 66.23%)d 0.00(  0.07%)
                                           -0.0001  0.5806 -0.0006  0.1208 -0.0035
                                            0.0654 -0.0010 -0.8021  0.0001 -0.0027
                                           -0.0145 -0.0008  0.0049  0.0209
    21. (1.95571) BD ( 1) C   7 - C   9  
                ( 48.73%)   0.6980* C   7 s( 27.64%)p 2.62( 72.31%)d 0.00(  0.06%)
                                            0.0004  0.5257  0.0064 -0.7094  0.0125
                                            0.3728 -0.0117 -0.2837  0.0023 -0.0154
                                            0.0104 -0.0047  0.0106 -0.0094
                ( 51.27%)   0.7161* C   9 s( 28.81%)p 2.47( 71.15%)d 0.00(  0.04%)
                                            0.0003  0.5367  0.0012  0.7122 -0.0064
                                           -0.3176 -0.0106  0.3210 -0.0112 -0.0089
                                            0.0138 -0.0040  0.0118 -0.0041
    22. (1.96865) BD ( 1) C   7 - H  27  
                ( 60.49%)   0.7777* C   7 s( 22.15%)p 3.51( 77.80%)d 0.00(  0.05%)
                                            0.0003 -0.4702  0.0201 -0.0585  0.0001
                                            0.8110 -0.0014  0.3417 -0.0117  0.0013
                                           -0.0010 -0.0166  0.0151  0.0058
                ( 39.51%)   0.6286* H  27 s( 99.91%)p 0.00(  0.09%)
                                           -0.9995  0.0083  0.0015 -0.0265 -0.0127
    23. (1.98630) BD ( 1) O   8 - H  28  
                ( 73.68%)   0.8584* O   8 s( 20.55%)p 3.86( 79.37%)d 0.00(  0.08%)
                                            0.0002  0.4530  0.0184  0.7040  0.0136
                                           -0.3656 -0.0121  0.4037  0.0340 -0.0179
                                            0.0062 -0.0026  0.0158 -0.0142
                ( 26.32%)   0.5130* H  28 s( 99.61%)p 0.00(  0.39%)
                                            0.9981 -0.0034 -0.0479  0.0253 -0.0308
    24. (1.98008) BD ( 1) C   9 - C  10  
                ( 51.91%)   0.7205* C   9 s( 29.93%)p 2.34( 70.03%)d 0.00(  0.04%)
                                            0.0001  0.5470  0.0107 -0.6771 -0.0046
                                           -0.4778  0.0052  0.1143 -0.0226  0.0152
                                           -0.0051 -0.0046  0.0069 -0.0095
                ( 48.09%)   0.6935* C  10 s( 28.86%)p 2.46( 71.09%)d 0.00(  0.05%)
                                            0.0005  0.5372  0.0022  0.6661 -0.0028
                                            0.5053  0.0065 -0.1080 -0.0119  0.0181
                                           -0.0039 -0.0026  0.0050 -0.0109
    25. (1.98650) BD ( 1) C   9 - N  11  
                ( 35.93%)   0.5994* C   9 s( 18.15%)p 4.50( 81.67%)d 0.01(  0.17%)
                                            0.0001  0.4260  0.0092 -0.1482 -0.0061
                                            0.7942  0.0240  0.4041 -0.0024 -0.0102
                                           -0.0030  0.0283 -0.0277 -0.0075
                ( 64.07%)   0.8004* N  11 s( 36.10%)p 1.77( 63.87%)d 0.00(  0.03%)
                                           -0.0001  0.5981 -0.0571  0.1068  0.0105
                                           -0.7131 -0.0404 -0.3417 -0.0126 -0.0054
                                            0.0009  0.0116 -0.0115 -0.0034
    26. (1.96456) BD ( 1) C   9 - H  29  
                ( 62.43%)   0.7901* C   9 s( 23.08%)p 3.33( 76.87%)d 0.00(  0.05%)
                                            0.0003 -0.4803  0.0086 -0.1072  0.0112
                                           -0.1946  0.0013  0.8481 -0.0037 -0.0007
                                            0.0065  0.0115 -0.0003 -0.0177
                ( 37.57%)   0.6130* H  29 s( 99.90%)p 0.00(  0.10%)
                                           -0.9995  0.0038  0.0027  0.0063 -0.0304
    27. (1.97942) BD ( 1) C  10 - H  30  
                ( 61.08%)   0.7815* C  10 s( 23.07%)p 3.33( 76.89%)d 0.00(  0.04%)
                                            0.0001 -0.4803  0.0006 -0.1040  0.0183
                                            0.7440  0.0050  0.4517 -0.0033  0.0062
                                            0.0040 -0.0158  0.0109  0.0010
                ( 38.92%)   0.6239* H  30 s( 99.92%)p 0.00(  0.08%)
                                           -0.9996  0.0010  0.0012 -0.0246 -0.0142
    28. (1.98567) BD ( 1) C  10 - H  31  
                ( 61.55%)   0.7846* C  10 s( 23.77%)p 3.21( 76.19%)d 0.00(  0.04%)
                                            0.0000 -0.4876 -0.0022  0.7304  0.0053
                                           -0.3846  0.0149  0.2831 -0.0069  0.0133
                                           -0.0103  0.0055 -0.0064  0.0062
                ( 38.45%)   0.6201* H  31 s( 99.92%)p 0.00(  0.08%)
                                           -0.9996  0.0007 -0.0252  0.0115 -0.0076
    29. (1.98556) BD ( 1) C  10 - H  32  
                ( 62.51%)   0.7906* C  10 s( 24.24%)p 3.12( 75.72%)d 0.00(  0.04%)
                                            0.0000  0.4924 -0.0026 -0.1048 -0.0161
                                           -0.2058 -0.0056  0.8388 -0.0042  0.0001
                                           -0.0016 -0.0067 -0.0013  0.0179
                ( 37.49%)   0.6123* H  32 s( 99.91%)p 0.00(  0.09%)
                                            0.9996 -0.0032  0.0036  0.0055 -0.0287
    30. (1.99239) BD ( 1) N  11 - O  12  
                ( 47.33%)   0.6880* N  11 s( 31.60%)p 2.16( 68.24%)d 0.01(  0.17%)
                                           -0.0000  0.5608  0.0387  0.5062 -0.0199
                                            0.6272 -0.0567 -0.1704  0.0080  0.0317
                                           -0.0081 -0.0108 -0.0020 -0.0215
                ( 52.67%)   0.7258* O  12 s( 26.15%)p 2.82( 73.71%)d 0.01(  0.14%)
                                           -0.0001  0.5099 -0.0384 -0.3172  0.0166
                                           -0.6726  0.0157  0.4282 -0.0150  0.0232
                                           -0.0123 -0.0227 -0.0123 -0.0086
    31. (1.99617) BD ( 1) N  11 - O  13  
                ( 47.72%)   0.6908* N  11 s( 32.13%)p 2.11( 67.72%)d 0.00(  0.15%)
                                            0.0000  0.5650  0.0458 -0.5651  0.0343
                                            0.1074 -0.0203  0.5852 -0.0467 -0.0057
                                           -0.0319  0.0044  0.0173  0.0115
                ( 52.28%)   0.7231* O  13 s( 28.01%)p 2.57( 71.85%)d 0.01(  0.14%)
                                           -0.0001  0.5276 -0.0410  0.5668 -0.0192
                                           -0.0419 -0.0055 -0.6283  0.0190 -0.0027
                                           -0.0314  0.0019  0.0160  0.0124
    32. (1.98849) BD ( 2) N  11 - O  13  
                ( 41.03%)   0.6405* N  11 s(  0.19%)p99.99( 99.54%)d 1.35(  0.26%)
                                            0.0000 -0.0440 -0.0003  0.6396  0.0233
                                           -0.2819 -0.0001  0.7115  0.0125  0.0083
                                            0.0023 -0.0045 -0.0223  0.0450
                ( 58.97%)   0.7679* O  13 s(  0.02%)p99.99( 99.79%)d 8.59(  0.19%)
                                            0.0000  0.0147 -0.0013  0.7076 -0.0104
                                           -0.2309  0.0032  0.6661 -0.0100 -0.0094
                                           -0.0031  0.0049  0.0198 -0.0368
    33. (1.99926) CR ( 1) C   1           s(100.00%)p 0.00(  0.00%)
                                            1.0000 -0.0002 -0.0000  0.0000 -0.0000
                                            0.0003  0.0000  0.0001  0.0000 -0.0000
                                           -0.0000 -0.0000  0.0000  0.0000
    34. (1.99914) CR ( 1) C   2           s(100.00%)p 0.00(  0.00%)
                                            1.0000 -0.0002 -0.0000  0.0003 -0.0000
                                           -0.0001  0.0000 -0.0002 -0.0000 -0.0000
                                            0.0000 -0.0000  0.0000  0.0000
    35. (1.99912) CR ( 1) C   3           s(100.00%)p 0.00(  0.00%)
                                            1.0000 -0.0002 -0.0000 -0.0000 -0.0000
                                           -0.0004  0.0000  0.0002  0.0000 -0.0000
                                           -0.0000  0.0000 -0.0000  0.0000
    36. (1.99913) CR ( 1) C   4           s(100.00%)p 0.00(  0.00%)
                                            1.0000 -0.0002 -0.0000  0.0000  0.0000
                                            0.0004  0.0000 -0.0002 -0.0000 -0.0000
                                           -0.0000  0.0000 -0.0000  0.0000
    37. (1.99913) CR ( 1) C   5           s(100.00%)p 0.00(  0.00%)
                                            1.0000 -0.0002 -0.0000 -0.0000  0.0000
                                           -0.0004 -0.0000  0.0002  0.0000 -0.0000
                                           -0.0000  0.0000 -0.0000  0.0000
    38. (1.99908) CR ( 1) C   6           s(100.00%)p 0.00(  0.00%)
                                            1.0000 -0.0002 -0.0000  0.0001 -0.0000
                                            0.0004  0.0000 -0.0003 -0.0000 -0.0000
                                            0.0000  0.0000 -0.0000  0.0000
    39. (1.99889) CR ( 1) C   7           s(100.00%)p 0.00(  0.00%)
                                            1.0000 -0.0002 -0.0000  0.0001 -0.0000
                                           -0.0005  0.0000  0.0002  0.0000  0.0000
                                           -0.0000  0.0000 -0.0000  0.0000
    40. (1.99973) CR ( 1) O   8           s(100.00%)p 0.00(  0.00%)
                                            1.0000 -0.0001 -0.0000 -0.0001 -0.0000
                                            0.0001  0.0000 -0.0002 -0.0000  0.0000
                                           -0.0000  0.0000 -0.0000  0.0000
    41. (1.99892) CR ( 1) C   9           s(100.00%)p 0.00(  0.00%)
                                            1.0000 -0.0001 -0.0000 -0.0001 -0.0000
                                            0.0001  0.0000 -0.0003  0.0000  0.0000
                                           -0.0000 -0.0000 -0.0000  0.0000
    42. (1.99921) CR ( 1) C  10           s(100.00%)p 0.00(  0.00%)
                                            1.0000 -0.0002 -0.0000 -0.0003  0.0000
                                           -0.0003 -0.0000  0.0000  0.0000 -0.0000
                                            0.0000  0.0000 -0.0000  0.0000
    43. (1.99939) CR ( 1) N  11           s(100.00%)
                                            1.0000  0.0001 -0.0000  0.0000 -0.0000
                                           -0.0000 -0.0000 -0.0000  0.0000  0.0000
                                            0.0000  0.0000 -0.0000 -0.0000
    44. (1.99975) CR ( 1) O  12           s(100.00%)p 0.00(  0.00%)
                                            1.0000 -0.0003 -0.0000 -0.0002  0.0000
                                           -0.0001  0.0000  0.0002 -0.0000  0.0000
                                           -0.0000 -0.0000  0.0000 -0.0000
    45. (1.99974) CR ( 1) O  13           s(100.00%)p 0.00(  0.00%)
                                            1.0000 -0.0004 -0.0000  0.0002 -0.0000
                                            0.0001  0.0000 -0.0002  0.0000  0.0000
                                           -0.0000 -0.0000  0.0000  0.0000
    46. (1.97544) LP ( 1) O   8           s( 45.72%)p 1.19( 54.24%)d 0.00(  0.04%)
                                            0.0001  0.6761 -0.0081 -0.5707  0.0074
                                            0.2015 -0.0030  0.4195 -0.0013  0.0047
                                            0.0155 -0.0065 -0.0075  0.0028
    47. (1.95259) LP ( 2) O   8           s(  0.01%)p99.99( 99.94%)d 3.91(  0.05%)
                                            0.0000  0.0092  0.0067 -0.4030  0.0071
                                           -0.9057  0.0140 -0.1279 -0.0013 -0.0143
                                            0.0025  0.0116 -0.0126  0.0028
    48. (1.97932) LP ( 1) O  12           s( 72.68%)p 0.38( 27.31%)d 0.00(  0.01%)
                                            0.0004  0.8525  0.0114  0.2858 -0.0019
                                            0.4051 -0.0028 -0.1652  0.0009 -0.0063
                                            0.0042  0.0027  0.0030  0.0030
    49. (1.90337) LP ( 2) O  12           s(  0.03%)p99.99( 99.89%)d 2.34(  0.08%)
                                            0.0001  0.0181  0.0014  0.4282  0.0066
                                           -0.6113 -0.0055 -0.6646 -0.0074 -0.0001
                                            0.0137  0.0092 -0.0197 -0.0106
    50. (1.42280) LP ( 3) O  12           s(  1.26%)p78.13( 98.59%)d 0.12(  0.15%)
                                            0.0000  0.1119 -0.0104 -0.7952  0.0015
                                            0.0860  0.0044 -0.5884 -0.0049  0.0224
                                            0.0035  0.0188  0.0195 -0.0158
    51. (1.98083) LP ( 1) O  13           s( 72.10%)p 0.39( 27.89%)d 0.00(  0.01%)
                                            0.0004  0.8491  0.0121 -0.3638  0.0012
                                            0.0381  0.0001  0.3809 -0.0023 -0.0000
                                            0.0089 -0.0012 -0.0023 -0.0019
    52. (1.89466) LP ( 2) O  13           s(  0.00%)p 1.00( 99.92%)d 0.00(  0.08%)
                                            0.0001  0.0069  0.0009 -0.2073 -0.0036
                                           -0.9708 -0.0112 -0.1164 -0.0001 -0.0180
                                            0.0022  0.0205 -0.0064  0.0035
    53. (0.00304) RY*( 1) C   1           s( 10.51%)p 7.85( 82.58%)d 0.66(  6.91%)
                                           -0.0000  0.0130  0.3240 -0.0183 -0.7819
                                           -0.0059 -0.3267  0.0067  0.3276  0.2045
                                            0.0260 -0.1047  0.0331 -0.1206
    54. (0.00139) RY*( 2) C   1           s(  0.02%)p99.99( 73.72%)d99.99( 26.26%)
                                           -0.0000  0.0011  0.0144 -0.0077 -0.4275
                                            0.0038  0.3620 -0.0102 -0.6506  0.2412
                                            0.0802  0.2389  0.1776  0.3306
    55. (0.00044) RY*( 3) C   1           s( 17.87%)p 4.39( 78.52%)d 0.20(  3.60%)
                                            0.0000  0.0105  0.4226  0.0027  0.1862
                                            0.0163 -0.6950  0.0066 -0.5169 -0.1605
                                           -0.0350  0.0635 -0.0322  0.0633
    56. (0.00018) RY*( 4) C   1           s( 50.80%)p 0.45( 22.90%)d 0.52( 26.29%)
                                            0.0000 -0.0085  0.7127  0.0059  0.0208
                                           -0.0036  0.4405 -0.0041  0.1857 -0.4384
                                           -0.1000  0.1712 -0.0942  0.1500
    57. (0.00001) RY*( 5) C   1           s( 16.37%)p 1.06( 17.39%)d 4.05( 66.24%)
    58. (0.00001) RY*( 6) C   1           s(  0.15%)p14.89(  2.16%)d99.99( 97.69%)
    59. (0.00001) RY*( 7) C   1           s(  2.15%)p 4.46(  9.57%)d41.16( 88.28%)
    60. (0.00000) RY*( 8) C   1           s(  0.79%)p 1.70(  1.34%)d99.99( 97.87%)
    61. (0.00001) RY*( 9) C   1           s(  1.37%)p 8.69( 11.94%)d63.11( 86.69%)
    62. (0.00441) RY*( 1) C   2           s(  1.41%)p65.19( 92.07%)d 4.62(  6.52%)
                                           -0.0000  0.0112  0.1183 -0.0217 -0.5646
                                            0.0096  0.4602 -0.0177 -0.6239 -0.1408
                                            0.0742 -0.0068  0.0733 -0.1856
    63. (0.00157) RY*( 2) C   2           s(  9.51%)p 6.52( 62.02%)d 2.99( 28.47%)
                                            0.0000 -0.0134  0.3082  0.0120  0.2407
                                           -0.0008 -0.5223 -0.0114 -0.5377  0.3537
                                            0.1897  0.0044 -0.1936 -0.2934
    64. (0.00122) RY*( 3) C   2           s(  5.32%)p16.06( 85.44%)d 1.74(  9.24%)
                                           -0.0000 -0.0084  0.2305 -0.0034  0.6241
                                           -0.0187  0.6799 -0.0056 -0.0470  0.2487
                                           -0.0293 -0.1408  0.0120 -0.0987
    65. (0.00056) RY*( 4) C   2           s( 47.01%)p 0.45( 20.92%)d 0.68( 32.07%)
                                            0.0000  0.0071  0.6856  0.0095 -0.2917
                                           -0.0051  0.0210 -0.0040  0.3515  0.3211
                                            0.2166  0.2615  0.2872  0.1410
    66. (0.00023) RY*( 5) C   2           s( 11.67%)p 0.81(  9.50%)d 6.75( 78.83%)
                                            0.0000  0.0046  0.3416  0.0085 -0.2229
                                            0.0085 -0.0911 -0.0043  0.1919  0.0026
                                           -0.4734 -0.6992 -0.1767 -0.2101
    67. (0.00016) RY*( 6) C   2           s(  7.27%)p 0.54(  3.93%)d12.21( 88.80%)
                                           -0.0000  0.0016  0.2697 -0.0135 -0.0122
                                           -0.0210  0.1294 -0.0049  0.1476 -0.3345
                                            0.1377  0.2713 -0.8267  0.0072
    68. (0.00004) RY*( 7) C   2           s(  8.45%)p 1.98( 16.71%)d 8.86( 74.84%)
    69. (0.00001) RY*( 8) C   2           s(  0.02%)p11.78(  0.20%)d99.99( 99.78%)
    70. (0.00000) RY*( 9) C   2           s(  9.36%)p 1.00(  9.36%)d 8.68( 81.27%)
    71. (0.00467) RY*( 1) C   3           s(  0.68%)p99.99( 92.61%)d 9.80(  6.70%)
                                           -0.0000  0.0086  0.0822  0.0062  0.1137
                                            0.0181  0.7002  0.0163  0.6498  0.0095
                                            0.0334  0.0978 -0.1648 -0.1705
    72. (0.00336) RY*( 2) C   3           s( 21.44%)p 3.30( 70.76%)d 0.36(  7.80%)
                                            0.0000 -0.0023  0.4630 -0.0026 -0.6798
                                           -0.0079 -0.3043  0.0081  0.3908  0.0786
                                           -0.0524  0.0901  0.2028 -0.1407
    73. (0.00110) RY*( 3) C   3           s(  1.28%)p60.65( 77.94%)d16.17( 20.78%)
                                            0.0000 -0.0163  0.1122 -0.0085  0.6224
                                           -0.0024 -0.4900  0.0047  0.3895 -0.2210
                                            0.1606  0.1263  0.2615 -0.2210
    74. (0.00068) RY*( 4) C   3           s( 54.85%)p 0.39( 21.45%)d 0.43( 23.70%)
                                            0.0000  0.0019  0.7406  0.0018  0.2090
                                           -0.0114  0.2363  0.0047 -0.3389  0.1836
                                            0.4124 -0.0349  0.1425  0.1081
    75. (0.00022) RY*( 5) C   3           s( 14.30%)p 0.46(  6.63%)d 5.53( 79.06%)
                                            0.0000  0.0014  0.3782  0.0016  0.1108
                                           -0.0041  0.1325  0.0045 -0.1909 -0.5193
                                           -0.7148  0.0227  0.0142 -0.0965
    76. (0.00015) RY*( 6) C   3           s(  6.10%)p 2.95( 17.98%)d12.46( 75.92%)
                                           -0.0000 -0.0079  0.2468 -0.0193  0.2291
                                            0.0091 -0.2821 -0.0091  0.2172  0.4290
                                           -0.3199 -0.1749 -0.5665  0.3484
    77. (0.00008) RY*( 7) C   3           s(  0.89%)p 5.21(  4.64%)d99.99( 94.46%)
    78. (0.00001) RY*( 8) C   3           s(  0.02%)p64.80(  1.38%)d99.99( 98.60%)
    79. (0.00002) RY*( 9) C   3           s(  0.45%)p14.87(  6.75%)d99.99( 92.79%)
    80. (0.00368) RY*( 1) C   4           s(  4.40%)p20.71( 91.17%)d 1.01(  4.43%)
                                            0.0000 -0.0017  0.2098  0.0074  0.8903
                                           -0.0018 -0.0374 -0.0066 -0.3429  0.1258
                                           -0.0837  0.0822 -0.0149 -0.1204
    81. (0.00336) RY*( 2) C   4           s(  1.43%)p61.72( 88.46%)d 7.05( 10.10%)
                                            0.0000 -0.0027  0.1197 -0.0023 -0.3828
                                           -0.0061 -0.2851 -0.0164 -0.8103 -0.0793
                                            0.0759  0.1562 -0.0663 -0.2453
    82. (0.00308) RY*( 3) C   4           s( 35.88%)p 1.54( 55.13%)d 0.25(  9.00%)
                                            0.0000 -0.0071  0.5989 -0.0007 -0.1456
                                            0.0113  0.7203 -0.0002 -0.1056 -0.0239
                                            0.0248  0.0233  0.2964 -0.0190
    83. (0.00040) RY*( 4) C   4           s( 47.81%)p 0.89( 42.41%)d 0.20(  9.78%)
                                            0.0000  0.0029  0.6915  0.0018 -0.0640
                                            0.0159 -0.5559 -0.0100  0.3326 -0.1683
                                           -0.2509 -0.0205  0.0452 -0.0634
    84. (0.00035) RY*( 5) C   4           s(  4.96%)p 0.91(  4.50%)d18.27( 90.54%)
                                            0.0000  0.0010  0.2226  0.0014 -0.0088
                                            0.0070 -0.1882 -0.0013  0.0975  0.5169
                                            0.7920  0.0158  0.0182  0.1018
    85. (0.00015) RY*( 6) C   4           s(  4.91%)p 0.60(  2.96%)d18.75( 92.13%)
                                           -0.0000 -0.0011  0.2217 -0.0072  0.0271
                                           -0.0122  0.1573  0.0058 -0.0622 -0.2596
                                            0.1375 -0.2196 -0.8344  0.3009
    86. (0.00007) RY*( 7) C   4           s(  0.54%)p 7.49(  4.06%)d99.99( 95.40%)
    87. (0.00001) RY*( 8) C   4           s(  0.02%)p99.99(  4.16%)d99.99( 95.82%)
    88. (0.00001) RY*( 9) C   4           s(  0.02%)p99.99(  7.35%)d99.99( 92.63%)
    89. (0.00461) RY*( 1) C   5           s(  7.15%)p12.64( 90.45%)d 0.33(  2.39%)
                                           -0.0000  0.0018  0.2675 -0.0117 -0.8725
                                           -0.0059 -0.3623  0.0045  0.1086  0.1119
                                           -0.0360  0.0291  0.0934 -0.0232
    90. (0.00343) RY*( 2) C   5           s(  2.72%)p31.65( 86.17%)d 4.08( 11.11%)
                                           -0.0000 -0.0034  0.1650  0.0017  0.2185
                                           -0.0092 -0.5917 -0.0121 -0.6809 -0.0254
                                            0.0142 -0.1447  0.2018  0.2205
    91. (0.00305) RY*( 3) C   5           s( 26.91%)p 2.39( 64.22%)d 0.33(  8.87%)
                                            0.0000 -0.0070  0.5187  0.0019  0.4049
                                           -0.0031 -0.3883  0.0067  0.5722 -0.0921
                                            0.0680  0.1205  0.1822 -0.1670
    92. (0.00042) RY*( 4) C   5           s( 51.00%)p 0.84( 43.09%)d 0.12(  5.92%)
                                            0.0000  0.0018  0.7141 -0.0012 -0.0203
                                           -0.0182  0.5649  0.0113 -0.3329  0.0933
                                           -0.0388  0.0439  0.1676 -0.1376
    93. (0.00037) RY*( 5) C   5           s(  0.06%)p 0.48(  0.03%)d99.99( 99.91%)
                                            0.0000 -0.0000  0.0243  0.0006  0.0123
                                            0.0014  0.0000  0.0006 -0.0114  0.4456
                                            0.8838  0.0194 -0.1261  0.0570
    94. (0.00017) RY*( 6) C   5           s( 11.59%)p 0.02(  0.23%)d 7.61( 88.18%)
                                           -0.0000  0.0002  0.3405  0.0049 -0.0184
                                            0.0099 -0.0352 -0.0051  0.0240 -0.2963
                                            0.0099 -0.2112 -0.8083  0.3098
    95. (0.00010) RY*( 7) C   5           s(  0.25%)p16.47(  4.09%)d99.99( 95.66%)
    96. (0.00001) RY*( 8) C   5           s(  0.02%)p99.99(  4.36%)d99.99( 95.62%)
    97. (0.00001) RY*( 9) C   5           s(  0.28%)p26.75(  7.56%)d99.99( 92.16%)
    98. (0.00497) RY*( 1) C   6           s(  2.30%)p42.04( 96.86%)d 0.36(  0.84%)
                                           -0.0000 -0.0025  0.1518 -0.0068 -0.8051
                                           -0.0064  0.2569 -0.0034 -0.5043 -0.0772
                                            0.0201  0.0394  0.0042 -0.0215
    99. (0.00406) RY*( 2) C   6           s(  0.35%)p99.99( 93.81%)d16.50(  5.83%)
                                            0.0000  0.0038  0.0593 -0.0010 -0.4482
                                            0.0118  0.2090  0.0133  0.8326 -0.0472
                                            0.0481 -0.1237  0.0998  0.1689
   100. (0.00315) RY*( 3) C   6           s( 38.22%)p 1.41( 53.72%)d 0.21(  8.06%)
                                            0.0000 -0.0084  0.6182  0.0014  0.3425
                                            0.0094  0.6467  0.0023 -0.0400  0.0896
                                           -0.0030  0.0271  0.2669 -0.0240
   101. (0.00103) RY*( 4) C   6           s( 49.08%)p 0.82( 40.23%)d 0.22( 10.69%)
                                            0.0000  0.0041  0.7005  0.0025 -0.1017
                                            0.0155 -0.6197 -0.0161  0.0860 -0.1722
                                           -0.2099  0.0379  0.0587 -0.1683
   102. (0.00023) RY*( 5) C   6           s(  7.17%)p 0.34(  2.41%)d12.61( 90.42%)
                                            0.0000  0.0011  0.2677  0.0080 -0.0510
                                            0.0000 -0.1463  0.0005 -0.0075  0.6486
                                            0.5388 -0.0718 -0.3884  0.1928
   103. (0.00017) RY*( 6) C   6           s(  1.26%)p 1.87(  2.35%)d76.54( 96.39%)
                                           -0.0000 -0.0009  0.1122  0.0044  0.0430
                                           -0.0127  0.1456  0.0105 -0.0132 -0.0145
                                           -0.6126 -0.0811 -0.6239  0.4389
   104. (0.00010) RY*( 7) C   6           s(  1.56%)p 1.58(  2.47%)d61.47( 95.97%)
   105. (0.00006) RY*( 8) C   6           s(  0.03%)p99.99(  7.89%)d99.99( 92.08%)
   106. (0.00001) RY*( 9) C   6           s(  0.01%)p31.26(  0.44%)d99.99( 99.55%)
   107. (0.00645) RY*( 1) C   7           s(  9.44%)p 9.33( 88.03%)d 0.27(  2.54%)
                                            0.0000 -0.0215  0.3064  0.0000 -0.7030
                                            0.0052 -0.2386 -0.0389  0.5724  0.0197
                                            0.1427  0.0633  0.0242  0.0052
   108. (0.00389) RY*( 2) C   7           s( 12.79%)p 6.19( 79.24%)d 0.62(  7.97%)
                                            0.0000 -0.0096  0.3575  0.0129  0.2542
                                           -0.0184 -0.8179 -0.0127 -0.2412 -0.0490
                                            0.0407 -0.0010  0.2546  0.1038
   109. (0.00284) RY*( 3) C   7           s( 11.96%)p 3.60( 43.05%)d 3.76( 44.98%)
                                            0.0000  0.0082  0.3458 -0.0108 -0.3832
                                           -0.0228  0.1641 -0.0045 -0.5060  0.1524
                                           -0.0594 -0.6454  0.0125 -0.0796
   110. (0.00243) RY*( 4) C   7           s( 34.37%)p 1.46( 50.21%)d 0.45( 15.42%)
                                            0.0000 -0.0053  0.5862  0.0179  0.4987
                                           -0.0083  0.3010 -0.0136  0.4027 -0.1130
                                            0.2032 -0.2411  0.0508 -0.1987
   111. (0.00146) RY*( 5) C   7           s(  0.29%)p25.51(  7.39%)d99.99( 92.32%)
                                           -0.0000 -0.0077  0.0533 -0.0096  0.0689
                                           -0.0014 -0.0572 -0.0151  0.2560  0.1864
                                           -0.9151 -0.0784  0.1553 -0.1443
   112. (0.00072) RY*( 6) C   7           s(  4.66%)p 2.58( 12.01%)d17.88( 83.33%)
                                            0.0000  0.0127  0.2155 -0.0085 -0.1280
                                           -0.0101  0.1359  0.0440 -0.2884  0.0599
                                            0.0301  0.5518  0.2732 -0.6706
   113. (0.00041) RY*( 7) C   7           s( 20.05%)p 0.63( 12.65%)d 3.36( 67.30%)
                                           -0.0000  0.0003  0.4477  0.0061 -0.0927
                                            0.0061  0.2738 -0.0304 -0.2049 -0.3882
                                           -0.2691  0.3902 -0.1011  0.5361
   114. (0.00017) RY*( 8) C   7           s(  6.33%)p 0.29(  1.87%)d14.51( 91.81%)
                                           -0.0000 -0.0000  0.2515 -0.0136  0.1228
                                            0.0089 -0.0403 -0.0088 -0.0400  0.7445
                                            0.0384  0.2319 -0.5460  0.1025
   115. (0.00006) RY*( 9) C   7           s(  0.06%)p99.99(  6.05%)d99.99( 93.89%)
   116. (0.00220) RY*( 1) O   8           s( 20.80%)p 3.55( 73.94%)d 0.25(  5.25%)
                                           -0.0000  0.0055  0.4561  0.0043 -0.1110
                                            0.0107  0.8524  0.0025 -0.0177  0.0069
                                            0.0789 -0.2128  0.0043 -0.0308
   117. (0.00191) RY*( 2) O   8           s(  8.82%)p 9.56( 84.33%)d 0.78(  6.85%)
                                           -0.0000  0.0042  0.2970 -0.0024 -0.8701
                                           -0.0057 -0.2849  0.0032 -0.0708 -0.0665
                                            0.2451  0.0355 -0.0063  0.0521
   118. (0.00031) RY*( 3) O   8           s( 48.73%)p 0.93( 45.44%)d 0.12(  5.83%)
                                           -0.0000  0.0025  0.6981 -0.0003  0.3384
                                            0.0057 -0.2816  0.0027 -0.5104  0.0654
                                           -0.1325  0.1840 -0.0486  0.0151
   119. (0.00005) RY*( 4) O   8           s( 19.16%)p 3.68( 70.60%)d 0.53( 10.23%)
   120. (0.00002) RY*( 5) O   8           s(  0.56%)p10.94(  6.13%)d99.99( 93.31%)
   121. (0.00001) RY*( 6) O   8           s(  1.84%)p 5.71( 10.48%)d47.76( 87.69%)
   122. (0.00001) RY*( 7) O   8           s(  0.01%)p 1.00(  8.04%)d11.44( 91.96%)
   123. (0.00001) RY*( 8) O   8           s(  0.09%)p 4.30(  0.38%)d99.99( 99.53%)
   124. (0.00001) RY*( 9) O   8           s(  0.00%)p 1.00(  0.89%)d99.99( 99.11%)
   125. (0.00938) RY*( 1) C   9           s(  0.89%)p99.99( 98.35%)d 0.86(  0.76%)
                                            0.0000 -0.0069  0.0941  0.0153  0.5890
                                           -0.0005  0.5114 -0.0164 -0.6120  0.0259
                                            0.0087  0.0444  0.0086 -0.0695
   126. (0.00415) RY*( 2) C   9           s( 36.18%)p 1.70( 61.67%)d 0.06(  2.15%)
                                            0.0000  0.0053  0.6015  0.0079  0.1052
                                           -0.0137  0.4967 -0.0021  0.5989  0.0816
                                           -0.0056 -0.0591  0.0608  0.0872
   127. (0.00224) RY*( 3) C   9           s( 40.46%)p 1.25( 50.57%)d 0.22(  8.97%)
                                            0.0000 -0.0199  0.6358  0.0059 -0.5522
                                            0.0044 -0.0506 -0.0175 -0.4447 -0.1135
                                            0.1104  0.0909  0.0465 -0.2329
   128. (0.00113) RY*( 4) C   9           s( 15.42%)p 4.28( 66.01%)d 1.20( 18.57%)
                                            0.0000  0.0091  0.3926 -0.0051  0.4805
                                            0.0280 -0.6543  0.0029 -0.0154  0.2766
                                            0.0704 -0.0320  0.3170  0.0528
   129. (0.00075) RY*( 5) C   9           s(  4.21%)p 2.29(  9.67%)d20.45( 86.12%)
                                            0.0000  0.0023  0.2052  0.0058  0.2137
                                           -0.0296 -0.2119 -0.0142  0.0704 -0.1074
                                           -0.0154  0.2857 -0.8747 -0.0526
   130. (0.00051) RY*( 6) C   9           s(  1.88%)p 1.27(  2.38%)d50.99( 95.75%)
                                           -0.0000  0.0012  0.1370 -0.0013  0.0929
                                            0.0060 -0.1111  0.0109 -0.0513 -0.4810
                                           -0.6366 -0.5649 -0.0358 -0.0202
   131. (0.00030) RY*( 7) C   9           s(  0.07%)p99.99(  7.80%)d99.99( 92.14%)
                                           -0.0000 -0.0056  0.0254  0.0174 -0.2117
                                            0.0073  0.0551  0.0134 -0.1719  0.7816
                                           -0.3223 -0.3146 -0.2770  0.1759
   132. (0.00012) RY*( 8) C   9           s(  0.00%)p 1.00(  0.19%)d99.99( 99.80%)
                                            0.0000 -0.0010  0.0064  0.0116 -0.0334
                                           -0.0136  0.0079 -0.0054  0.0204  0.0666
                                           -0.6831  0.6909  0.2223  0.0146
   133. (0.00013) RY*( 9) C   9           s(  0.92%)p 3.97(  3.65%)d99.99( 95.43%)
                                           -0.0000 -0.0029  0.0959 -0.0079 -0.0753
                                           -0.0055 -0.0085  0.0131 -0.1746 -0.2114
                                            0.0805  0.0849 -0.0127  0.9464
   134. (0.00457) RY*( 1) C  10           s(  0.26%)p99.99( 97.23%)d 9.73(  2.52%)
                                           -0.0000  0.0067  0.0504  0.0132  0.6251
                                           -0.0073 -0.7520  0.0051  0.1250 -0.0513
                                            0.0274  0.0517  0.1337 -0.0351
   135. (0.00334) RY*( 2) C  10           s( 11.39%)p 7.50( 85.50%)d 0.27(  3.11%)
                                           -0.0000  0.0118  0.3373  0.0040  0.2777
                                           -0.0028  0.4048  0.0084  0.7835 -0.0173
                                            0.1364  0.0679  0.0360 -0.0794
   136. (0.00081) RY*( 3) C  10           s( 37.72%)p 1.45( 54.55%)d 0.20(  7.72%)
                                            0.0000  0.0097  0.6141 -0.0123  0.4389
                                           -0.0109  0.2971 -0.0041 -0.5141 -0.0097
                                           -0.1969 -0.1628 -0.0036  0.1089
   137. (0.00022) RY*( 4) C  10           s( 43.79%)p 1.10( 48.33%)d 0.18(  7.88%)
                                           -0.0000 -0.0147  0.6616  0.0111 -0.5424
                                            0.0130 -0.4077  0.0002  0.1504 -0.1539
                                           -0.1088  0.0359 -0.1668  0.1191
   138. (0.00011) RY*( 5) C  10           s(  0.13%)p39.10(  5.02%)d99.99( 94.85%)
                                           -0.0000  0.0021  0.0358 -0.0037  0.1269
                                            0.0127  0.0411  0.0107 -0.1791 -0.0598
                                            0.3033  0.7046 -0.5898 -0.0932
   139. (0.00004) RY*( 6) C  10           s(  0.88%)p 5.20(  4.60%)d99.99( 94.51%)
   140. (0.00001) RY*( 7) C  10           s(  3.55%)p 0.52(  1.84%)d26.66( 94.61%)
   141. (0.00001) RY*( 8) C  10           s(  0.60%)p 1.58(  0.94%)d99.99( 98.46%)
   142. (0.00001) RY*( 9) C  10           s(  1.73%)p 1.22(  2.12%)d55.60( 96.15%)
   143. (0.01777) RY*( 1) N  11           s(  2.65%)p34.95( 92.69%)d 1.76(  4.66%)
                                           -0.0000 -0.0071  0.1627  0.0465  0.6706
                                            0.0135  0.3323 -0.0510 -0.6015 -0.1114
                                           -0.0949  0.0465  0.0917  0.1210
   144. (0.01151) RY*( 2) N  11           s( 36.04%)p 1.22( 43.83%)d 0.56( 20.13%)
                                           -0.0000 -0.0586  0.5975  0.0040 -0.1320
                                           -0.0600 -0.5763 -0.0226 -0.2908  0.1789
                                           -0.1552 -0.3139  0.2061  0.0650
   145. (0.00767) RY*( 3) N  11           s(  0.36%)p 2.12(  0.77%)d99.99( 98.87%)
                                            0.0000  0.0148  0.0583 -0.0241 -0.0389
                                            0.0182  0.0476 -0.0330  0.0435 -0.1310
                                           -0.0229 -0.3374 -0.6258  0.6823
   146. (0.00494) RY*( 4) N  11           s( 24.98%)p 1.41( 35.15%)d 1.60( 39.87%)
                                            0.0000  0.0163  0.4995  0.0193 -0.4584
                                           -0.0292  0.2818  0.0028 -0.2464 -0.3472
                                            0.1756  0.3377 -0.2857 -0.2273
   147. (0.00347) RY*( 5) N  11           s(  3.15%)p17.11( 53.96%)d13.60( 42.89%)
                                           -0.0000 -0.0303  0.1750 -0.0181  0.4673
                                            0.0076 -0.5172 -0.0080  0.2309 -0.0587
                                            0.3078  0.4822 -0.3128 -0.0169
   148. (0.00225) RY*( 6) N  11           s(  0.17%)p30.76(  5.09%)d99.99( 94.74%)
                                            0.0000  0.0043  0.0405 -0.0189  0.1247
                                           -0.0149  0.1478  0.0146 -0.1129  0.5549
                                            0.3503 -0.3686 -0.4221 -0.4502
   149. (0.00118) RY*( 7) N  11           s( 30.51%)p 1.73( 52.89%)d 0.54( 16.59%)
                                            0.0000  0.0303  0.5515 -0.0049  0.1493
                                           -0.0410  0.4196 -0.0309  0.5726  0.3065
                                           -0.1389  0.0727  0.1679  0.1386
   150. (0.00006) RY*( 8) N  11           s(  1.80%)p 8.70( 15.67%)d45.83( 82.53%)
   151. (0.00003) RY*( 9) N  11           s(  0.31%)p 1.93(  0.59%)d99.99( 99.10%)
   152. (0.00313) RY*( 1) O  12           s(  1.95%)p48.76( 95.19%)d 1.46(  2.86%)
                                           -0.0000 -0.0035  0.1397 -0.0021  0.4171
                                            0.0060 -0.5866  0.0027 -0.6586  0.0278
                                           -0.0784 -0.0841  0.1066  0.0567
   153. (0.00190) RY*( 2) O  12           s(  5.05%)p17.89( 90.45%)d 0.89(  4.49%)
                                            0.0000  0.0047  0.2248 -0.0043  0.5957
                                           -0.0097 -0.2941  0.0085  0.6804  0.0940
                                            0.0332  0.0893  0.1002 -0.1303
   154. (0.00175) RY*( 3) O  12           s( 68.96%)p 0.39( 27.08%)d 0.06(  3.96%)
                                            0.0000  0.0121  0.8303 -0.0243 -0.4725
                                           -0.0277 -0.2081  0.0119  0.0526  0.1058
                                            0.0426 -0.1074 -0.1114 -0.0515
   155. (0.00011) RY*( 4) O  12           s( 12.52%)p 5.59( 70.04%)d 1.39( 17.44%)
                                           -0.0000 -0.0096  0.3537  0.0049  0.4659
                                            0.0186  0.6612 -0.0087 -0.2136  0.2536
                                           -0.0629 -0.2211 -0.2364 -0.0362
   156. (0.00002) RY*( 5) O  12           s(  4.99%)p 0.92(  4.60%)d18.10( 90.40%)
   157. (0.00000) RY*( 6) O  12           s(  0.77%)p 1.04(  0.80%)d99.99( 98.43%)
   158. (0.00001) RY*( 7) O  12           s(  3.06%)p 1.52(  4.66%)d30.11( 92.28%)
   159. (0.00001) RY*( 8) O  12           s(  1.89%)p 3.13(  5.92%)d48.67( 92.18%)
   160. (0.00001) RY*( 9) O  12           s(  0.66%)p 2.65(  1.76%)d99.99( 97.58%)
   161. (0.00310) RY*( 1) O  13           s(  2.99%)p31.49( 94.17%)d 0.95(  2.83%)
                                           -0.0000 -0.0021  0.1729  0.0047 -0.0304
                                            0.0052 -0.9684  0.0046  0.0544  0.0878
                                           -0.0321 -0.1271  0.0492  0.0322
   162. (0.00241) RY*( 2) O  13           s(  0.21%)p99.99( 95.37%)d21.47(  4.43%)
                                           -0.0000 -0.0011  0.0454 -0.0152 -0.7182
                                            0.0065 -0.0063 -0.0155 -0.6613  0.0122
                                           -0.0112  0.0157  0.1270 -0.1662
   163. (0.00173) RY*( 3) O  13           s( 74.65%)p 0.29( 21.30%)d 0.05(  4.05%)
                                           -0.0000  0.0137  0.8639  0.0288  0.3269
                                           -0.0010  0.1172 -0.0299 -0.3011 -0.1161
                                           -0.0888  0.0710  0.0831  0.0850
   164. (0.00012) RY*( 4) O  13           s( 13.37%)p 5.79( 77.42%)d 0.69(  9.21%)
                                           -0.0000 -0.0091  0.3655 -0.0066 -0.5920
                                            0.0042  0.1168  0.0130  0.6402 -0.1678
                                           -0.1586  0.0258  0.0885  0.1740
   165. (0.00003) RY*( 5) O  13           s(  4.44%)p 0.49(  2.18%)d21.04( 93.39%)
   166. (0.00001) RY*( 6) O  13           s(  3.01%)p 0.90(  2.70%)d31.38( 94.29%)
   167. (0.00000) RY*( 7) O  13           s(  0.29%)p 6.60(  1.92%)d99.99( 97.78%)
   168. (0.00000) RY*( 8) O  13           s(  0.04%)p28.24(  1.12%)d99.99( 98.84%)
   169. (0.00000) RY*( 9) O  13           s(  0.87%)p 5.01(  4.38%)d99.99( 94.75%)
   170. (0.00138) RY*( 1) H  14           s( 97.78%)p 0.02(  2.22%)
                                            0.0045  0.9888  0.1062  0.1045 -0.0015
   171. (0.00021) RY*( 2) H  14           s(  0.00%)p 1.00(100.00%)
                                            0.0002 -0.0000  0.4044 -0.3993  0.8228
   172. (0.00013) RY*( 3) H  14           s(  0.05%)p99.99( 99.95%)
                                            0.0073  0.0222  0.4612 -0.6876 -0.5603
   173. (0.00003) RY*( 4) H  14           s(  2.25%)p43.54( 97.75%)
   174. (0.00144) RY*( 1) H  15           s( 98.13%)p 0.02(  1.87%)
                                            0.0048  0.9906 -0.0708  0.1162  0.0127
   175. (0.00022) RY*( 2) H  15           s(  0.05%)p99.99( 99.95%)
                                           -0.0009  0.0223  0.6542  0.2856 -0.7000
   176. (0.00014) RY*( 3) H  15           s(  0.05%)p99.99( 99.95%)
                                            0.0075  0.0220 -0.5542 -0.4491 -0.7005
   177. (0.00004) RY*( 4) H  15           s(  1.84%)p53.34( 98.16%)
   178. (0.00184) RY*( 1) H  16           s( 98.48%)p 0.02(  1.52%)
                                            0.0051  0.9924 -0.0088  0.0560  0.1094
   179. (0.00021) RY*( 2) H  16           s(  0.02%)p99.99( 99.98%)
                                            0.0002  0.0152  0.9840 -0.1747  0.0305
   180. (0.00013) RY*( 3) H  16           s(  0.07%)p99.99( 99.93%)
                                            0.0065  0.0250 -0.1772 -0.9525  0.2462
   181. (0.00003) RY*( 4) H  16           s(  1.51%)p65.41( 98.49%)
   182. (0.00239) RY*( 1) H  17           s( 99.32%)p 0.01(  0.68%)
                                            0.0051  0.9966  0.0634 -0.0516 -0.0096
   183. (0.00019) RY*( 2) H  17           s(  0.04%)p99.99( 99.96%)
                                            0.0032  0.0186 -0.1200  0.0255  0.9923
   184. (0.00012) RY*( 3) H  17           s(  0.00%)p 1.00(100.00%)
                                           -0.0003  0.0043  0.5931  0.8035  0.0510
   185. (0.00004) RY*( 4) H  17           s(  0.72%)p99.99( 99.28%)
   186. (0.00277) RY*( 1) H  18           s( 99.51%)p 0.00(  0.49%)
                                            0.0060  0.9975  0.0199 -0.0090 -0.0663
   187. (0.00019) RY*( 2) H  18           s(  0.01%)p 1.00( 99.99%)
                                            0.0036  0.0088 -0.7339  0.6561 -0.1758
   188. (0.00013) RY*( 3) H  18           s(  0.00%)p 1.00(100.00%)
                                           -0.0003  0.0018 -0.6560 -0.7518 -0.0673
   189. (0.00004) RY*( 4) H  18           s(  0.56%)p99.99( 99.44%)
   190. (0.00293) RY*( 1) H  19           s( 99.54%)p 0.00(  0.46%)
                                            0.0062  0.9977 -0.0069 -0.0317  0.0599
   191. (0.00019) RY*( 2) H  19           s(  0.02%)p99.99( 99.98%)
                                            0.0041  0.0144 -0.1095  0.9604  0.2559
   192. (0.00013) RY*( 3) H  19           s(  0.00%)p 1.00(100.00%)
                                            0.0014  0.0061  0.9933  0.0960  0.0643
   193. (0.00004) RY*( 4) H  19           s(  0.52%)p99.99( 99.48%)
   194. (0.00256) RY*( 1) H  20           s( 99.42%)p 0.01(  0.58%)
                                            0.0053  0.9971 -0.0003 -0.0763  0.0048
   195. (0.00019) RY*( 2) H  20           s(  0.04%)p99.99( 99.96%)
                                            0.0031  0.0207 -0.0066  0.2094 -0.9776
   196. (0.00012) RY*( 3) H  20           s(  0.00%)p 1.00(100.00%)
                                            0.0018 -0.0013  0.9997 -0.0215 -0.0114
   197. (0.00004) RY*( 4) H  20           s(  0.62%)p99.99( 99.38%)
   198. (0.00283) RY*( 1) H  21           s( 99.52%)p 0.00(  0.48%)
                                            0.0062  0.9976  0.0036  0.0368 -0.0586
   199. (0.00019) RY*( 2) H  21           s(  0.04%)p99.99( 99.96%)
                                            0.0034  0.0204  0.0420 -0.9654 -0.2564
   200. (0.00013) RY*( 3) H  21           s(  0.00%)p 1.00(100.00%)
                                           -0.0006  0.0024 -0.9986 -0.0323 -0.0416
   201. (0.00004) RY*( 4) H  21           s(  0.52%)p99.99( 99.48%)
   202. (0.00248) RY*( 1) H  22           s( 99.57%)p 0.00(  0.43%)
                                            0.0053  0.9978  0.0066  0.0649 -0.0065
   203. (0.00019) RY*( 2) H  22           s(  0.06%)p99.99( 99.94%)
                                            0.0030  0.0236 -0.2090 -0.2478  0.9457
   204. (0.00014) RY*( 3) H  22           s(  0.01%)p 1.00( 99.99%)
                                           -0.0033  0.0094 -0.9701 -0.0684 -0.2325
   205. (0.00005) RY*( 4) H  22           s(  0.44%)p99.99( 99.56%)
   206. (0.00312) RY*( 1) H  23           s( 99.58%)p 0.00(  0.42%)
                                            0.0064  0.9979 -0.0090 -0.0632  0.0095
   207. (0.00018) RY*( 2) H  23           s(  0.05%)p99.99( 99.95%)
                                            0.0033  0.0223 -0.2411  0.2468 -0.9383
   208. (0.00013) RY*( 3) H  23           s(  0.03%)p99.99( 99.97%)
                                            0.0018  0.0171  0.9697  0.0995 -0.2226
   209. (0.00004) RY*( 4) H  23           s(  0.42%)p99.99( 99.58%)
   210. (0.00414) RY*( 1) H  24           s( 99.45%)p 0.01(  0.55%)
                                            0.0066  0.9972 -0.0560 -0.0311  0.0378
   211. (0.00020) RY*( 2) H  24           s(  0.04%)p99.99( 99.96%)
                                            0.0035  0.0191 -0.0540  0.9744  0.2173
   212. (0.00018) RY*( 3) H  24           s(  0.36%)p99.99( 99.64%)
                                            0.0008  0.0600  0.9944  0.0663 -0.0555
   213. (0.00005) RY*( 4) H  24           s(  0.23%)p99.99( 99.77%)
   214. (0.00450) RY*( 1) H  25           s( 99.53%)p 0.00(  0.47%)
                                            0.0078  0.9976 -0.0250  0.0568 -0.0290
   215. (0.00017) RY*( 2) H  25           s(  0.15%)p99.99( 99.85%)
                                            0.0048  0.0383 -0.0231 -0.1825  0.9822
   216. (0.00015) RY*( 3) H  25           s(  0.14%)p99.99( 99.86%)
                                           -0.0081  0.0360  0.9769 -0.2098 -0.0174
   217. (0.00005) RY*( 4) H  25           s(  0.27%)p99.99( 99.73%)
   218. (0.00280) RY*( 1) H  26           s( 99.56%)p 0.00(  0.44%)
                                            0.0054  0.9978  0.0206  0.0314 -0.0543
   219. (0.00020) RY*( 2) H  26           s(  0.01%)p 1.00( 99.99%)
                                            0.0027  0.0091  0.1812 -0.9354 -0.3036
   220. (0.00014) RY*( 3) H  26           s(  0.03%)p99.99( 99.97%)
                                            0.0017  0.0162 -0.9780 -0.1391 -0.1548
   221. (0.00004) RY*( 4) H  26           s(  0.48%)p99.99( 99.52%)
   222. (0.00377) RY*( 1) H  27           s( 99.85%)p 0.00(  0.15%)
                                            0.0091  0.9992  0.0277 -0.0267  0.0008
   223. (0.00018) RY*( 2) H  27           s(  0.05%)p99.99( 99.95%)
                                            0.0032  0.0213 -0.9746 -0.2079  0.0806
   224. (0.00010) RY*( 3) H  27           s(  0.09%)p99.99( 99.91%)
                                           -0.0135  0.0274 -0.2147  0.7828 -0.5833
   225. (0.00003) RY*( 4) H  27           s(  0.09%)p99.99( 99.91%)
   226. (0.00175) RY*( 1) H  28           s( 24.16%)p 3.14( 75.84%)
                                            0.0024  0.4916 -0.4753 -0.7060  0.1845
   227. (0.00139) RY*( 2) H  28           s( 24.85%)p 3.02( 75.15%)
                                            0.0090  0.4985 -0.0078  0.5313  0.6849
   228. (0.00067) RY*( 3) H  28           s( 42.51%)p 1.35( 57.49%)
                                            0.0223  0.6516  0.6359 -0.0802 -0.4051
   229. (0.00002) RY*( 4) H  28           s(  8.86%)p10.29( 91.14%)
   230. (0.00287) RY*( 1) H  29           s( 99.18%)p 0.01(  0.82%)
                                            0.0045  0.9959  0.0427  0.0800 -0.0037
   231. (0.00011) RY*( 2) H  29           s(  0.01%)p 1.00( 99.99%)
                                            0.0071 -0.0031 -0.8501  0.4828 -0.2102
   232. (0.00009) RY*( 3) H  29           s(  0.82%)p99.99( 99.18%)
   233. (0.00003) RY*( 4) H  29           s(  0.10%)p99.99( 99.90%)
   234. (0.00137) RY*( 1) H  30           s( 97.56%)p 0.02(  2.44%)
                                            0.0052  0.9877 -0.0196 -0.1500 -0.0384
   235. (0.00021) RY*( 2) H  30           s(  0.03%)p99.99( 99.97%)
                                            0.0011  0.0168 -0.5095  0.3754 -0.7741
   236. (0.00015) RY*( 3) H  30           s(  0.05%)p99.99( 99.95%)
                                            0.0043  0.0209  0.8578  0.1509 -0.4909
   237. (0.00003) RY*( 4) H  30           s(  2.44%)p39.93( 97.56%)
   238. (0.00147) RY*( 1) H  31           s( 98.39%)p 0.02(  1.61%)
                                            0.0042  0.9919 -0.1219  0.0226 -0.0268
   239. (0.00020) RY*( 2) H  31           s(  0.00%)p 1.00(100.00%)
                                            0.0008  0.0002 -0.1254  0.3951  0.9100
   240. (0.00012) RY*( 3) H  31           s(  0.00%)p 1.00(100.00%)
                                            0.0067  0.0010  0.2535  0.8996 -0.3556
   241. (0.00003) RY*( 4) H  31           s(  1.69%)p58.31( 98.31%)
   242. (0.00285) RY*( 1) H  32           s( 99.23%)p 0.01(  0.77%)
                                            0.0051  0.9961  0.0480  0.0080  0.0730
   243. (0.00021) RY*( 2) H  32           s(  0.00%)p 1.00(100.00%)
                                           -0.0021  0.0028  0.3911 -0.8989 -0.1974
   244. (0.00016) RY*( 3) H  32           s(  0.50%)p99.99( 99.50%)
                                           -0.0049  0.0704 -0.8832 -0.3078 -0.3468
   245. (0.00005) RY*( 4) H  32           s(  0.36%)p99.99( 99.64%)
   246. (0.01017) BD*( 1) C   1 - C   2  
                ( 50.25%)   0.7089* C   1 s( 29.95%)p 2.34( 70.01%)d 0.00(  0.04%)
                                            0.0004  0.5472  0.0037 -0.1115  0.0138
                                           -0.7597 -0.0018 -0.3321 -0.0071  0.0047
                                            0.0020  0.0125 -0.0140 -0.0055
                ( 49.75%)  -0.7054* C   2 s( 27.94%)p 2.58( 72.02%)d 0.00(  0.04%)
                                            0.0002  0.5284  0.0105  0.1024  0.0205
                                            0.7730  0.0095  0.3343 -0.0020  0.0034
                                            0.0016  0.0131 -0.0148 -0.0055
   247. (0.00561) BD*( 1) C   1 - H  14  
                ( 39.08%)   0.6251* C   1 s( 23.42%)p 3.27( 76.54%)d 0.00(  0.04%)
                                           -0.0000 -0.4839 -0.0039 -0.7796  0.0078
                                           -0.3301 -0.0071  0.2203 -0.0072 -0.0117
                                            0.0079  0.0039 -0.0119  0.0079
                ( 60.92%)  -0.7805* H  14 s( 99.92%)p 0.00(  0.08%)
                                           -0.9996  0.0007  0.0249  0.0113 -0.0065
   248. (0.00879) BD*( 1) C   1 - H  15  
                ( 39.44%)   0.6280* C   1 s( 23.45%)p 3.26( 76.51%)d 0.00(  0.04%)
                                            0.0000  0.4843 -0.0033 -0.6145  0.0096
                                            0.5586  0.0135 -0.2740  0.0059 -0.0160
                                            0.0077 -0.0073  0.0020 -0.0073
                ( 60.56%)  -0.7782* H  15 s( 99.92%)p 0.00(  0.08%)
                                            0.9996 -0.0015  0.0184 -0.0189  0.0082
   249. (0.00910) BD*( 1) C   1 - H  16  
                ( 39.46%)   0.6282* C   1 s( 23.15%)p 3.32( 76.81%)d 0.00(  0.04%)
                                           -0.0000 -0.4811  0.0031  0.0384 -0.0065
                                            0.0304 -0.0153 -0.8749 -0.0013 -0.0001
                                            0.0018  0.0016 -0.0004 -0.0205
                ( 60.54%)  -0.7781* H  16 s( 99.92%)p 0.00(  0.08%)
                                           -0.9996  0.0021 -0.0006  0.0005  0.0279
   250. (0.01537) BD*( 1) C   2 - C   3  
                ( 50.36%)   0.7097* C   2 s( 28.47%)p 2.51( 71.49%)d 0.00(  0.04%)
                                            0.0003  0.5336  0.0034 -0.7262  0.0086
                                           -0.3671 -0.0217  0.2283 -0.0007  0.0130
                                           -0.0085 -0.0041  0.0102 -0.0081
                ( 49.64%)  -0.7045* C   3 s( 28.60%)p 2.49( 71.36%)d 0.00(  0.04%)
                                            0.0003  0.5347  0.0088  0.7166  0.0100
                                            0.3853 -0.0206 -0.2261  0.0013  0.0141
                                           -0.0081 -0.0046  0.0084 -0.0079
   251. (0.01384) BD*( 1) C   2 - H  17  
                ( 39.05%)   0.6249* C   2 s( 21.83%)p 3.58( 78.12%)d 0.00(  0.05%)
                                            0.0001 -0.4672  0.0034 -0.6780  0.0042
                                            0.5131 -0.0051 -0.2409  0.0155  0.0167
                                           -0.0080  0.0060 -0.0045  0.0074
                ( 60.95%)  -0.7807* H  17 s( 99.92%)p 0.00(  0.08%)
                                           -0.9996  0.0029  0.0220 -0.0170  0.0063
   252. (0.01732) BD*( 1) C   2 - H  18  
                ( 39.33%)   0.6271* C   2 s( 21.73%)p 3.60( 78.22%)d 0.00(  0.05%)
                                           -0.0001  0.4661 -0.0087  0.0362  0.0154
                                            0.0578 -0.0080 -0.8816  0.0052 -0.0005
                                           -0.0011 -0.0027 -0.0000  0.0212
                ( 60.67%)  -0.7789* H  18 s( 99.92%)p 0.00(  0.08%)
                                            0.9996 -0.0041 -0.0026 -0.0007  0.0283
   253. (0.01571) BD*( 1) C   3 - C   4  
                ( 50.36%)   0.7097* C   3 s( 28.27%)p 2.54( 71.69%)d 0.00(  0.04%)
                                            0.0003  0.5317  0.0054 -0.6963 -0.0040
                                            0.3985 -0.0008 -0.2706 -0.0032 -0.0139
                                            0.0095 -0.0053  0.0082 -0.0073
                ( 49.64%)  -0.7046* C   4 s( 28.50%)p 2.51( 71.46%)d 0.00(  0.04%)
                                            0.0003  0.5338  0.0082  0.7007 -0.0034
                                           -0.3873  0.0004  0.2711 -0.0011 -0.0137
                                            0.0096 -0.0056  0.0079 -0.0069
   254. (0.01825) BD*( 1) C   3 - H  19  
                ( 39.35%)   0.6273* C   3 s( 21.48%)p 3.65( 78.47%)d 0.00(  0.05%)
                                            0.0002 -0.4634  0.0079  0.0297 -0.0049
                                            0.0706  0.0155 -0.8824  0.0032 -0.0003
                                            0.0017  0.0027  0.0006 -0.0212
                ( 60.65%)  -0.7788* H  19 s( 99.92%)p 0.00(  0.08%)
                                           -0.9996  0.0044 -0.0002 -0.0034  0.0281
   255. (0.01495) BD*( 1) C   3 - H  20  
                ( 39.16%)   0.6257* C   3 s( 21.62%)p 3.62( 78.33%)d 0.00(  0.05%)
                                           -0.0001  0.4650 -0.0036  0.0010  0.0071
                                           -0.8287  0.0020 -0.3103  0.0141  0.0003
                                            0.0001  0.0123 -0.0165 -0.0061
                ( 60.84%)  -0.7800* H  20 s( 99.92%)p 0.00(  0.08%)
                                            0.9996 -0.0033 -0.0011  0.0269  0.0089
   256. (0.01309) BD*( 1) C   4 - C   5  
                ( 50.66%)   0.7117* C   4 s( 28.13%)p 2.55( 71.83%)d 0.00(  0.04%)
                                            0.0003  0.5302  0.0113 -0.7112  0.0013
                                           -0.4139 -0.0008  0.2030 -0.0004  0.0150
                                           -0.0076 -0.0044  0.0081 -0.0085
                ( 49.34%)  -0.7024* C   5 s( 28.84%)p 2.47( 71.12%)d 0.00(  0.04%)
                                            0.0003  0.5370  0.0103  0.7084 -0.0049
                                            0.4090 -0.0027 -0.2051  0.0003  0.0145
                                           -0.0068 -0.0041  0.0078 -0.0082
   257. (0.01805) BD*( 1) C   4 - H  21  
                ( 39.20%)   0.6261* C   4 s( 21.53%)p 3.64( 78.43%)d 0.00(  0.05%)
                                           -0.0002  0.4639 -0.0080  0.0394  0.0007
                                            0.0945  0.0110 -0.8796  0.0030  0.0002
                                           -0.0011 -0.0036 -0.0004  0.0209
                ( 60.80%)  -0.7797* H  21 s( 99.92%)p 0.00(  0.08%)
                                            0.9996 -0.0044 -0.0016 -0.0041  0.0280
   258. (0.01742) BD*( 1) C   4 - H  22  
                ( 39.01%)   0.6246* C   4 s( 21.87%)p 3.57( 78.09%)d 0.00(  0.05%)
                                            0.0001 -0.4676  0.0079  0.0326 -0.0009
                                           -0.8178 -0.0028 -0.3329  0.0113  0.0020
                                            0.0008 -0.0129  0.0157  0.0058
                ( 60.99%)  -0.7809* H  22 s( 99.92%)p 0.00(  0.08%)
                                           -0.9996  0.0037 -0.0008  0.0264  0.0098
   259. (0.01459) BD*( 1) C   5 - C   6  
                ( 50.00%)   0.7071* C   5 s( 28.25%)p 2.54( 71.70%)d 0.00(  0.04%)
                                           -0.0003 -0.5315 -0.0074  0.7044 -0.0061
                                           -0.3938 -0.0031  0.2565  0.0022  0.0141
                                           -0.0086  0.0051 -0.0087  0.0077
                ( 50.00%)  -0.7071* C   6 s( 28.26%)p 2.54( 71.69%)d 0.00(  0.04%)
                                           -0.0003 -0.5316 -0.0082 -0.6968  0.0001
                                            0.4041 -0.0017 -0.2609  0.0027  0.0147
                                           -0.0086  0.0066 -0.0064  0.0070
   260. (0.01914) BD*( 1) C   5 - H  23  
                ( 39.24%)   0.6264* C   5 s( 21.59%)p 3.63( 78.36%)d 0.00(  0.05%)
                                           -0.0002  0.4646 -0.0078  0.0195  0.0035
                                           -0.8155 -0.0038 -0.3436  0.0080 -0.0003
                                           -0.0002  0.0128 -0.0161 -0.0059
                ( 60.76%)  -0.7795* H  23 s( 99.92%)p 0.00(  0.08%)
                                            0.9996 -0.0049 -0.0020  0.0263  0.0108
   261. (0.01998) BD*( 1) C   5 - H  24  
                ( 39.79%)   0.6308* C   5 s( 21.33%)p 3.69( 78.62%)d 0.00(  0.05%)
                                            0.0001 -0.4618  0.0074  0.0326 -0.0069
                                            0.1083  0.0082 -0.8794  0.0013 -0.0000
                                            0.0016  0.0044  0.0006 -0.0214
                ( 60.21%)  -0.7760* H  24 s( 99.92%)p 0.00(  0.08%)
                                           -0.9996  0.0056  0.0022 -0.0025  0.0274
   262. (0.03054) BD*( 1) C   6 - C   7  
                ( 50.23%)   0.7088* C   6 s( 27.60%)p 2.62( 72.35%)d 0.00(  0.05%)
                                            0.0004  0.5253  0.0098 -0.7148  0.0040
                                           -0.4224 -0.0030  0.1848  0.0035  0.0160
                                           -0.0068 -0.0050  0.0078 -0.0092
                ( 49.77%)  -0.7055* C   7 s( 30.50%)p 2.28( 69.45%)d 0.00(  0.05%)
                                            0.0003  0.5523 -0.0001  0.6962 -0.0097
                                            0.4330 -0.0045 -0.1491 -0.0059  0.0153
                                           -0.0058 -0.0042  0.0074 -0.0106
   263. (0.01929) BD*( 1) C   6 - H  25  
                ( 37.75%)   0.6144* C   6 s( 22.51%)p 3.44( 77.45%)d 0.00(  0.04%)
                                            0.0002 -0.4744  0.0074  0.0321 -0.0010
                                           -0.8016 -0.0045 -0.3614  0.0149  0.0019
                                            0.0010 -0.0134  0.0145  0.0040
                ( 62.25%)  -0.7890* H  25 s( 99.91%)p 0.00(  0.09%)
                                           -0.9995  0.0064 -0.0024  0.0278  0.0098
   264. (0.01565) BD*( 1) C   6 - H  26  
                ( 38.76%)   0.6226* C   6 s( 21.64%)p 3.62( 78.32%)d 0.00(  0.04%)
                                           -0.0002  0.4651 -0.0077  0.0434  0.0015
                                            0.1212  0.0150 -0.8754  0.0032  0.0002
                                           -0.0006 -0.0030  0.0000  0.0205
                ( 61.24%)  -0.7826* H  26 s( 99.92%)p 0.00(  0.08%)
                                            0.9996 -0.0037 -0.0018 -0.0066  0.0280
   265. (0.02791) BD*( 1) C   7 - O   8  
                ( 67.65%)   0.8225* C   7 s( 19.77%)p 4.04( 79.95%)d 0.01(  0.28%)
                                           -0.0001  0.4435  0.0314 -0.0874 -0.0133
                                           -0.1209 -0.0143  0.8804  0.0419  0.0007
                                           -0.0105 -0.0118  0.0002  0.0507
                ( 32.35%)  -0.5688* O   8 s( 33.71%)p 1.96( 66.23%)d 0.00(  0.07%)
                                           -0.0001  0.5806 -0.0006  0.1208 -0.0035
                                            0.0654 -0.0010 -0.8021  0.0001 -0.0027
                                           -0.0145 -0.0008  0.0049  0.0209
   266. (0.03451) BD*( 1) C   7 - C   9  
                ( 51.27%)   0.7161* C   7 s( 27.64%)p 2.62( 72.31%)d 0.00(  0.06%)
                                            0.0004  0.5257  0.0064 -0.7094  0.0125
                                            0.3728 -0.0117 -0.2837  0.0023 -0.0154
                                            0.0104 -0.0047  0.0106 -0.0094
                ( 48.73%)  -0.6980* C   9 s( 28.81%)p 2.47( 71.15%)d 0.00(  0.04%)
                                            0.0003  0.5367  0.0012  0.7122 -0.0064
                                           -0.3176 -0.0106  0.3210 -0.0112 -0.0089
                                            0.0138 -0.0040  0.0118 -0.0041
   267. (0.03840) BD*( 1) C   7 - H  27  
                ( 39.51%)   0.6286* C   7 s( 22.15%)p 3.51( 77.80%)d 0.00(  0.05%)
                                           -0.0003  0.4702 -0.0201  0.0585 -0.0001
                                           -0.8110  0.0014 -0.3417  0.0117 -0.0013
                                            0.0010  0.0166 -0.0151 -0.0058
                ( 60.49%)  -0.7777* H  27 s( 99.91%)p 0.00(  0.09%)
                                            0.9995 -0.0083 -0.0015  0.0265  0.0127
   268. (0.00824) BD*( 1) O   8 - H  28  
                ( 26.32%)   0.5130* O   8 s( 20.55%)p 3.86( 79.37%)d 0.00(  0.08%)
                                           -0.0002 -0.4530 -0.0184 -0.7040 -0.0136
                                            0.3656  0.0121 -0.4037 -0.0340  0.0179
                                           -0.0062  0.0026 -0.0158  0.0142
                ( 73.68%)  -0.8584* H  28 s( 99.61%)p 0.00(  0.39%)
                                           -0.9981  0.0034  0.0479 -0.0253  0.0308
   269. (0.01407) BD*( 1) C   9 - C  10  
                ( 48.09%)   0.6935* C   9 s( 29.93%)p 2.34( 70.03%)d 0.00(  0.04%)
                                           -0.0001 -0.5470 -0.0107  0.6771  0.0046
                                            0.4778 -0.0052 -0.1143  0.0226 -0.0152
                                            0.0051  0.0046 -0.0069  0.0095
                ( 51.91%)  -0.7205* C  10 s( 28.86%)p 2.46( 71.09%)d 0.00(  0.05%)
                                           -0.0005 -0.5372 -0.0022 -0.6661  0.0028
                                           -0.5053 -0.0065  0.1080  0.0119 -0.0181
                                            0.0039  0.0026 -0.0050  0.0109
   270. (0.11773) BD*( 1) C   9 - N  11  
                ( 64.07%)   0.8004* C   9 s( 18.15%)p 4.50( 81.67%)d 0.01(  0.17%)
                                            0.0001  0.4260  0.0092 -0.1482 -0.0061
                                            0.7942  0.0240  0.4041 -0.0024 -0.0102
                                           -0.0030  0.0283 -0.0277 -0.0075
                ( 35.93%)  -0.5994* N  11 s( 36.10%)p 1.77( 63.87%)d 0.00(  0.03%)
                                           -0.0001  0.5981 -0.0571  0.1068  0.0105
                                           -0.7131 -0.0404 -0.3417 -0.0126 -0.0054
                                            0.0009  0.0116 -0.0115 -0.0034
   271. (0.01846) BD*( 1) C   9 - H  29  
                ( 37.57%)   0.6130* C   9 s( 23.08%)p 3.33( 76.87%)d 0.00(  0.05%)
                                           -0.0003  0.4803 -0.0086  0.1072 -0.0112
                                            0.1946 -0.0013 -0.8481  0.0037  0.0007
                                           -0.0065 -0.0115  0.0003  0.0177
                ( 62.43%)  -0.7901* H  29 s( 99.90%)p 0.00(  0.10%)
                                            0.9995 -0.0038 -0.0027 -0.0063  0.0304
   272. (0.00737) BD*( 1) C  10 - H  30  
                ( 38.92%)   0.6239* C  10 s( 23.07%)p 3.33( 76.89%)d 0.00(  0.04%)
                                           -0.0001  0.4803 -0.0006  0.1040 -0.0183
                                           -0.7440 -0.0050 -0.4517  0.0033 -0.0062
                                           -0.0040  0.0158 -0.0109 -0.0010
                ( 61.08%)  -0.7815* H  30 s( 99.92%)p 0.00(  0.08%)
                                            0.9996 -0.0010 -0.0012  0.0246  0.0142
   273. (0.00519) BD*( 1) C  10 - H  31  
                ( 38.45%)   0.6201* C  10 s( 23.77%)p 3.21( 76.19%)d 0.00(  0.04%)
                                           -0.0000  0.4876  0.0022 -0.7304 -0.0053
                                            0.3846 -0.0149 -0.2831  0.0069 -0.0133
                                            0.0103 -0.0055  0.0064 -0.0062
                ( 61.55%)  -0.7846* H  31 s( 99.92%)p 0.00(  0.08%)
                                            0.9996 -0.0007  0.0252 -0.0115  0.0076
   274. (0.00843) BD*( 1) C  10 - H  32  
                ( 37.49%)   0.6123* C  10 s( 24.24%)p 3.12( 75.72%)d 0.00(  0.04%)
                                           -0.0000 -0.4924  0.0026  0.1048  0.0161
                                            0.2058  0.0056 -0.8388  0.0042 -0.0001
                                            0.0016  0.0067  0.0013 -0.0179
                ( 62.51%)  -0.7906* H  32 s( 99.91%)p 0.00(  0.09%)
                                           -0.9996  0.0032 -0.0036 -0.0055  0.0287
   275. (0.07881) BD*( 1) N  11 - O  12  
                ( 52.67%)   0.7258* N  11 s( 31.60%)p 2.16( 68.24%)d 0.01(  0.17%)
                                           -0.0000  0.5608  0.0387  0.5062 -0.0199
                                            0.6272 -0.0567 -0.1704  0.0080  0.0317
                                           -0.0081 -0.0108 -0.0020 -0.0215
                ( 47.33%)  -0.6880* O  12 s( 26.15%)p 2.82( 73.71%)d 0.01(  0.14%)
                                           -0.0001  0.5099 -0.0384 -0.3172  0.0166
                                           -0.6726  0.0157  0.4282 -0.0150  0.0232
                                           -0.0123 -0.0227 -0.0123 -0.0086
   276. (0.05556) BD*( 1) N  11 - O  13  
                ( 52.28%)   0.7231* N  11 s( 32.13%)p 2.11( 67.72%)d 0.00(  0.15%)
                                            0.0000  0.5650  0.0458 -0.5651  0.0343
                                            0.1074 -0.0203  0.5852 -0.0467 -0.0057
                                           -0.0319  0.0044  0.0173  0.0115
                ( 47.72%)  -0.6908* O  13 s( 28.01%)p 2.57( 71.85%)d 0.01(  0.14%)
                                           -0.0001  0.5276 -0.0410  0.5668 -0.0192
                                           -0.0419 -0.0055 -0.6283  0.0190 -0.0027
                                           -0.0314  0.0019  0.0160  0.0124
   277. (0.57870) BD*( 2) N  11 - O  13  
                ( 58.97%)   0.7679* N  11 s(  0.19%)p99.99( 99.54%)d 1.35(  0.26%)
                                            0.0000 -0.0440 -0.0003  0.6396  0.0233
                                           -0.2819 -0.0001  0.7115  0.0125  0.0083
                                            0.0023 -0.0045 -0.0223  0.0450
                ( 41.03%)  -0.6405* O  13 s(  0.02%)p99.99( 99.79%)d 8.59(  0.19%)
                                            0.0000  0.0147 -0.0013  0.7076 -0.0104
                                           -0.2309  0.0032  0.6661 -0.0100 -0.0094
                                           -0.0031  0.0049  0.0198 -0.0368


 NHO Directionality and "Bond Bending" (deviations from line of nuclear centers)

         [Thresholds for printing:  angular deviation  >  1.0 degree]
                                    hybrid p-character > 25.0%
                                    orbital occupancy  >  0.10e

                                Line of Centers        Hybrid 1              Hybrid 2
                                ---------------  -------------------   ------------------
                NBO               Theta   Phi    Theta   Phi    Dev    Theta   Phi    Dev
 ========================================================================================
     7. BD (   1) C   2 - H  18   175.8   55.4   175.3   44.0   1.0      --     --    --
    17. BD (   1) C   6 - C   7    77.5  210.9     --     --    --     100.8   32.0   2.0
    18. BD (   1) C   6 - H  25    65.8   92.9    66.8   92.2   1.1      --     --    --
    19. BD (   1) C   6 - H  26   171.7   73.3   170.7   71.7   1.1      --     --    --
    20. BD (   1) C   7 - O   8    10.1  218.9    10.4  233.3   2.6    170.5   28.7   1.8
    21. BD (   1) C   7 - C   9   111.0  154.3   109.7  152.6   2.1      --     --    --
    22. BD (   1) C   7 - H  27   116.6  273.7   112.1  274.1   4.5      --     --    --
    23. BD (   1) O   8 - H  28    66.9  333.3    61.6  332.2   5.4      --     --    --
    24. BD (   1) C   9 - C  10    82.6  216.3    83.7  214.7   1.9     98.1   37.7   1.5
    25. BD (   1) C   9 - N  11    64.2   99.5    64.2  100.7   1.1    114.9  278.8   1.0
    26. BD (   1) C   9 - H  29   164.2   57.4   165.7   63.6   2.1      --     --    --
    27. BD (   1) C  10 - H  30   121.3  278.7   120.7  276.5   2.0      --     --    --
    28. BD (   1) C  10 - H  31   108.9  151.8   108.5  153.3   1.4      --     --    --
    29. BD (   1) C  10 - H  32    14.5  244.5    16.3  240.2   2.1      --     --    --
    30. BD (   1) N  11 - O  12   109.3   53.3   102.2   49.6   7.9     60.2  245.4  15.2
    31. BD (   1) N  11 - O  13    43.5  174.7    45.0  170.7   3.2    138.0  355.0   1.5
    32. BD (   2) N  11 - O  13    43.5  174.7   135.1  157.0  93.0     48.2  341.9  89.1
    46. LP (   1) O   8             --     --     55.0  160.6   --       --     --    --
    47. LP (   2) O   8             --     --     97.5  246.1   --       --     --    --
    48. LP (   1) O  12             --     --    108.5   54.8   --       --     --    --
    49. LP (   2) O  12             --     --    131.7  305.2   --       --     --    --
    50. LP (   3) O  12             --     --    126.6  173.5   --       --     --    --
    51. LP (   1) O  13             --     --     43.9  174.0   --       --     --    --
    52. LP (   2) O  13             --     --     96.6  257.9   --       --     --    --
   270. BD*(   1) C   9 - N  11    64.2   99.5    64.2  100.7   1.1    114.9  278.8   1.0
   277. BD*(   2) N  11 - O  13    43.5  174.7   135.1  157.0  93.0     48.2  341.9  89.1


 Second Order Perturbation Theory Analysis of Fock Matrix in NBO Basis

     Threshold for printing:   0.50 kcal/mol
                                                                              E(2)  E(j)-E(i) F(i,j)
         Donor NBO (i)                     Acceptor NBO (j)                 kcal/mol   a.u.    a.u. 
 ===================================================================================================

 within unit  1
   1. BD (   1) C   1 - C   2        / 71. RY*(   1) C   3                    1.19    1.54    0.038
   1. BD (   1) C   1 - C   2        /247. BD*(   1) C   1 - H  14            0.62    1.04    0.023
   1. BD (   1) C   1 - C   2        /248. BD*(   1) C   1 - H  15            0.51    1.04    0.021
   1. BD (   1) C   1 - C   2        /250. BD*(   1) C   2 - C   3            1.05    1.00    0.029
   1. BD (   1) C   1 - C   2        /251. BD*(   1) C   2 - H  17            0.59    1.04    0.022
   1. BD (   1) C   1 - C   2        /252. BD*(   1) C   2 - H  18            0.53    1.04    0.021
   1. BD (   1) C   1 - C   2        /255. BD*(   1) C   3 - H  20            1.72    1.04    0.038
   2. BD (   1) C   1 - H  14        /250. BD*(   1) C   2 - C   3            3.62    0.89    0.051
   3. BD (   1) C   1 - H  15        /251. BD*(   1) C   2 - H  17            2.94    0.94    0.047
   4. BD (   1) C   1 - H  16        /252. BD*(   1) C   2 - H  18            3.13    0.93    0.048
   5. BD (   1) C   2 - C   3        / 53. RY*(   1) C   1                    0.98    1.40    0.033
   5. BD (   1) C   2 - C   3        / 80. RY*(   1) C   4                    0.56    1.42    0.025
   5. BD (   1) C   2 - C   3        / 82. RY*(   3) C   4                    0.53    1.51    0.025
   5. BD (   1) C   2 - C   3        /246. BD*(   1) C   1 - C   2            0.96    0.99    0.028
   5. BD (   1) C   2 - C   3        /247. BD*(   1) C   1 - H  14            1.66    1.04    0.037
   5. BD (   1) C   2 - C   3        /251. BD*(   1) C   2 - H  17            0.60    1.04    0.022
   5. BD (   1) C   2 - C   3        /252. BD*(   1) C   2 - H  18            0.54    1.03    0.021
   5. BD (   1) C   2 - C   3        /253. BD*(   1) C   3 - C   4            1.23    0.99    0.031
   5. BD (   1) C   2 - C   3        /254. BD*(   1) C   3 - H  19            0.61    1.03    0.022
   5. BD (   1) C   2 - C   3        /255. BD*(   1) C   3 - H  20            0.65    1.03    0.023
   5. BD (   1) C   2 - C   3        /256. BD*(   1) C   4 - C   5            2.09    0.99    0.041
   6. BD (   1) C   2 - H  17        /248. BD*(   1) C   1 - H  15            3.38    0.92    0.050
   6. BD (   1) C   2 - H  17        /253. BD*(   1) C   3 - C   4            3.84    0.88    0.052
   7. BD (   1) C   2 - H  18        /249. BD*(   1) C   1 - H  16            3.26    0.92    0.049
   7. BD (   1) C   2 - H  18        /254. BD*(   1) C   3 - H  19            3.32    0.91    0.049
   8. BD (   1) C   3 - C   4        / 62. RY*(   1) C   2                    1.32    1.51    0.040
   8. BD (   1) C   3 - C   4        / 91. RY*(   3) C   5                    1.03    1.50    0.035
   8. BD (   1) C   3 - C   4        /250. BD*(   1) C   2 - C   3            1.09    1.00    0.029
   8. BD (   1) C   3 - C   4        /251. BD*(   1) C   2 - H  17            1.48    1.04    0.035
   8. BD (   1) C   3 - C   4        /254. BD*(   1) C   3 - H  19            0.55    1.03    0.021
   8. BD (   1) C   3 - C   4        /255. BD*(   1) C   3 - H  20            0.59    1.04    0.022
   8. BD (   1) C   3 - C   4        /256. BD*(   1) C   4 - C   5            1.26    0.99    0.032
   8. BD (   1) C   3 - C   4        /257. BD*(   1) C   4 - H  21            0.62    1.03    0.022
   8. BD (   1) C   3 - C   4        /258. BD*(   1) C   4 - H  22            0.69    1.04    0.024
   8. BD (   1) C   3 - C   4        /259. BD*(   1) C   5 - C   6            2.12    0.99    0.041
   9. BD (   1) C   3 - H  19        / 80. RY*(   1) C   4                    0.57    1.31    0.025
   9. BD (   1) C   3 - H  19        /252. BD*(   1) C   2 - H  18            3.13    0.92    0.048
   9. BD (   1) C   3 - H  19        /257. BD*(   1) C   4 - H  21            3.29    0.91    0.049
  10. BD (   1) C   3 - H  20        / 63. RY*(   2) C   2                    0.54    1.57    0.026
  10. BD (   1) C   3 - H  20        / 81. RY*(   2) C   4                    0.57    1.45    0.026
  10. BD (   1) C   3 - H  20        /246. BD*(   1) C   1 - C   2            3.74    0.88    0.051
  10. BD (   1) C   3 - H  20        /258. BD*(   1) C   4 - H  22            3.41    0.92    0.050
  11. BD (   1) C   4 - C   5        / 72. RY*(   2) C   3                    1.03    1.48    0.035
  11. BD (   1) C   4 - C   5        /100. RY*(   3) C   6                    1.00    1.51    0.035
  11. BD (   1) C   4 - C   5        /250. BD*(   1) C   2 - C   3            2.20    1.00    0.042
  11. BD (   1) C   4 - C   5        /253. BD*(   1) C   3 - C   4            1.18    1.00    0.031
  11. BD (   1) C   4 - C   5        /257. BD*(   1) C   4 - H  21            0.57    1.03    0.022
  11. BD (   1) C   4 - C   5        /258. BD*(   1) C   4 - H  22            0.62    1.04    0.023
  11. BD (   1) C   4 - C   5        /259. BD*(   1) C   5 - C   6            1.43    0.99    0.034
  11. BD (   1) C   4 - C   5        /260. BD*(   1) C   5 - H  23            0.69    1.02    0.024
  11. BD (   1) C   4 - C   5        /261. BD*(   1) C   5 - H  24            0.76    1.02    0.025
  11. BD (   1) C   4 - C   5        /262. BD*(   1) C   6 - C   7            2.27    0.99    0.042
  12. BD (   1) C   4 - H  21        /254. BD*(   1) C   3 - H  19            3.17    0.92    0.048
  12. BD (   1) C   4 - H  21        /261. BD*(   1) C   5 - H  24            3.26    0.90    0.048
  13. BD (   1) C   4 - H  22        / 71. RY*(   1) C   3                    0.56    1.43    0.025
  13. BD (   1) C   4 - H  22        / 90. RY*(   2) C   5                    0.62    1.50    0.027
  13. BD (   1) C   4 - H  22        /255. BD*(   1) C   3 - H  20            3.02    0.92    0.047
  13. BD (   1) C   4 - H  22        /260. BD*(   1) C   5 - H  23            3.31    0.91    0.049
  14. BD (   1) C   5 - C   6        / 82. RY*(   3) C   4                    0.79    1.53    0.031
  14. BD (   1) C   5 - C   6        /108. RY*(   2) C   7                    0.80    1.58    0.032
  14. BD (   1) C   5 - C   6        /253. BD*(   1) C   3 - C   4            2.05    1.01    0.041
  14. BD (   1) C   5 - C   6        /256. BD*(   1) C   4 - C   5            1.29    1.00    0.032
  14. BD (   1) C   5 - C   6        /260. BD*(   1) C   5 - H  23            0.57    1.03    0.022
  14. BD (   1) C   5 - C   6        /261. BD*(   1) C   5 - H  24            0.57    1.02    0.022
  14. BD (   1) C   5 - C   6        /262. BD*(   1) C   6 - C   7            1.21    0.99    0.031
  14. BD (   1) C   5 - C   6        /263. BD*(   1) C   6 - H  25            0.71    1.05    0.024
  14. BD (   1) C   5 - C   6        /264. BD*(   1) C   6 - H  26            0.68    1.03    0.024
  14. BD (   1) C   5 - C   6        /266. BD*(   1) C   7 - C   9            2.62    0.96    0.045
  15. BD (   1) C   5 - H  23        / 80. RY*(   1) C   4                    0.56    1.32    0.024
  15. BD (   1) C   5 - H  23        /258. BD*(   1) C   4 - H  22            2.98    0.93    0.047
  15. BD (   1) C   5 - H  23        /263. BD*(   1) C   6 - H  25            2.99    0.94    0.047
  16. BD (   1) C   5 - H  24        / 81. RY*(   2) C   4                    0.88    1.46    0.032
  16. BD (   1) C   5 - H  24        / 99. RY*(   2) C   6                    0.83    1.42    0.031
  16. BD (   1) C   5 - H  24        /257. BD*(   1) C   4 - H  21            3.10    0.93    0.048
  16. BD (   1) C   5 - H  24        /264. BD*(   1) C   6 - H  26            3.13    0.92    0.048
  16. BD (   1) C   5 - H  24        /268. BD*(   1) O   8 - H  28            0.56    0.92    0.020
  17. BD (   1) C   6 - C   7        / 89. RY*(   1) C   5                    1.02    1.40    0.034
  17. BD (   1) C   6 - C   7        /117. RY*(   2) O   8                    0.53    1.90    0.028
  17. BD (   1) C   6 - C   7        /125. RY*(   1) C   9                    1.42    1.51    0.041
  17. BD (   1) C   6 - C   7        /256. BD*(   1) C   4 - C   5            2.01    1.02    0.041
  17. BD (   1) C   6 - C   7        /259. BD*(   1) C   5 - C   6            1.20    1.02    0.031
  17. BD (   1) C   6 - C   7        /263. BD*(   1) C   6 - H  25            0.70    1.07    0.024
  17. BD (   1) C   6 - C   7        /264. BD*(   1) C   6 - H  26            0.67    1.05    0.024
  17. BD (   1) C   6 - C   7        /266. BD*(   1) C   7 - C   9            1.54    0.97    0.035
  17. BD (   1) C   6 - C   7        /267. BD*(   1) C   7 - H  27            0.73    1.03    0.025
  17. BD (   1) C   6 - C   7        /269. BD*(   1) C   9 - C  10            1.98    1.00    0.040
  18. BD (   1) C   6 - H  25        /107. RY*(   1) C   7                    0.61    1.20    0.024
  18. BD (   1) C   6 - H  25        /260. BD*(   1) C   5 - H  23            3.20    0.91    0.048
  18. BD (   1) C   6 - H  25        /267. BD*(   1) C   7 - H  27            3.09    0.90    0.047
  19. BD (   1) C   6 - H  26        / 90. RY*(   2) C   5                    0.58    1.51    0.026
  19. BD (   1) C   6 - H  26        /261. BD*(   1) C   5 - H  24            3.32    0.91    0.049
  19. BD (   1) C   6 - H  26        /265. BD*(   1) C   7 - O   8            5.37    0.78    0.058
  20. BD (   1) C   7 - O   8        /264. BD*(   1) C   6 - H  26            1.18    1.28    0.035
  20. BD (   1) C   7 - O   8        /271. BD*(   1) C   9 - H  29            1.48    1.29    0.039
  21. BD (   1) C   7 - C   9        / 98. RY*(   1) C   6                    1.31    1.38    0.038
  21. BD (   1) C   7 - C   9        /116. RY*(   1) O   8                    0.66    1.87    0.032
  21. BD (   1) C   7 - C   9        /117. RY*(   2) O   8                    0.66    1.91    0.032
  21. BD (   1) C   7 - C   9        /134. RY*(   1) C  10                    1.31    1.33    0.038
  21. BD (   1) C   7 - C   9        /146. RY*(   4) N  11                    1.12    2.21    0.045
  21. BD (   1) C   7 - C   9        /259. BD*(   1) C   5 - C   6            1.87    1.03    0.039
  21. BD (   1) C   7 - C   9        /262. BD*(   1) C   6 - C   7            1.51    1.02    0.035
  21. BD (   1) C   7 - C   9        /267. BD*(   1) C   7 - H  27            0.54    1.04    0.021
  21. BD (   1) C   7 - C   9        /268. BD*(   1) O   8 - H  28            2.04    1.05    0.042
  21. BD (   1) C   7 - C   9        /269. BD*(   1) C   9 - C  10            1.41    1.01    0.034
  21. BD (   1) C   7 - C   9        /271. BD*(   1) C   9 - H  29            0.77    1.06    0.026
  21. BD (   1) C   7 - C   9        /273. BD*(   1) C  10 - H  31            1.59    1.07    0.037
  21. BD (   1) C   7 - C   9        /276. BD*(   1) N  11 - O  13            0.62    1.09    0.023
  21. BD (   1) C   7 - C   9        /277. BD*(   2) N  11 - O  13            2.42    0.51    0.036
  22. BD (   1) C   7 - H  27        / 99. RY*(   2) C   6                    0.87    1.43    0.032
  22. BD (   1) C   7 - H  27        /116. RY*(   1) O   8                    0.52    1.74    0.027
  22. BD (   1) C   7 - H  27        /263. BD*(   1) C   6 - H  25            3.26    0.95    0.050
  22. BD (   1) C   7 - H  27        /270. BD*(   1) C   9 - N  11            5.23    0.72    0.056
  23. BD (   1) O   8 - H  28        /107. RY*(   1) C   7                    0.86    1.43    0.031
  23. BD (   1) O   8 - H  28        /111. RY*(   5) C   7                    0.72    2.71    0.039
  23. BD (   1) O   8 - H  28        /126. RY*(   2) C   9                    0.56    1.47    0.026
  23. BD (   1) O   8 - H  28        /266. BD*(   1) C   7 - C   9            3.18    1.07    0.052
  24. BD (   1) C   9 - C  10        /107. RY*(   1) C   7                    0.94    1.35    0.032
  24. BD (   1) C   9 - C  10        /143. RY*(   1) N  11                    0.70    1.60    0.030
  24. BD (   1) C   9 - C  10        /262. BD*(   1) C   6 - C   7            2.31    1.02    0.043
  24. BD (   1) C   9 - C  10        /266. BD*(   1) C   7 - C   9            1.78    0.99    0.038
  24. BD (   1) C   9 - C  10        /271. BD*(   1) C   9 - H  29            1.01    1.07    0.029
  24. BD (   1) C   9 - C  10        /273. BD*(   1) C  10 - H  31            0.53    1.08    0.021
  24. BD (   1) C   9 - C  10        /275. BD*(   1) N  11 - O  12            2.27    1.06    0.045
  25. BD (   1) C   9 - N  11        / 50. LP (   3) O  12                    0.58    0.48    0.027
  25. BD (   1) C   9 - N  11        /152. RY*(   1) O  12                    2.02    1.88    0.055
  25. BD (   1) C   9 - N  11        /161. RY*(   1) O  13                    1.69    1.89    0.051
  25. BD (   1) C   9 - N  11        /267. BD*(   1) C   7 - H  27            1.31    1.17    0.035
  25. BD (   1) C   9 - N  11        /272. BD*(   1) C  10 - H  30            1.32    1.19    0.035
  26. BD (   1) C   9 - H  29        /135. RY*(   2) C  10                    0.51    1.22    0.022
  26. BD (   1) C   9 - H  29        /265. BD*(   1) C   7 - O   8            3.84    0.81    0.050
  26. BD (   1) C   9 - H  29        /269. BD*(   1) C   9 - C  10            0.63    0.90    0.021
  26. BD (   1) C   9 - H  29        /274. BD*(   1) C  10 - H  32            2.83    0.97    0.047
  26. BD (   1) C   9 - H  29        /276. BD*(   1) N  11 - O  13            2.40    0.98    0.044
  26. BD (   1) C   9 - H  29        /277. BD*(   2) N  11 - O  13            2.40    0.40    0.032
  27. BD (   1) C  10 - H  30        /270. BD*(   1) C   9 - N  11            5.45    0.72    0.057
  28. BD (   1) C  10 - H  31        /266. BD*(   1) C   7 - C   9            3.79    0.85    0.051
  28. BD (   1) C  10 - H  31        /270. BD*(   1) C   9 - N  11            0.59    0.72    0.019
  29. BD (   1) C  10 - H  32        /127. RY*(   3) C   9                    0.61    1.41    0.026
  29. BD (   1) C  10 - H  32        /271. BD*(   1) C   9 - H  29            3.77    0.93    0.053
  30. BD (   1) N  11 - O  12        / 50. LP (   3) O  12                    6.12    0.80    0.115
  30. BD (   1) N  11 - O  12        /125. RY*(   1) C   9                    1.33    1.97    0.046
  30. BD (   1) N  11 - O  12        /143. RY*(   1) N  11                    0.53    2.04    0.030
  30. BD (   1) N  11 - O  12        /269. BD*(   1) C   9 - C  10            0.51    1.46    0.024
  30. BD (   1) N  11 - O  12        /270. BD*(   1) C   9 - N  11            1.02    1.30    0.033
  31. BD (   1) N  11 - O  13        /125. RY*(   1) C   9                    1.28    2.00    0.045
  31. BD (   1) N  11 - O  13        /143. RY*(   1) N  11                    0.77    2.07    0.036
  31. BD (   1) N  11 - O  13        /270. BD*(   1) C   9 - N  11            1.11    1.33    0.035
  32. BD (   2) N  11 - O  13        / 50. LP (   3) O  12                   16.12    0.18    0.089
  32. BD (   2) N  11 - O  13        /153. RY*(   2) O  12                    1.35    1.59    0.042
  32. BD (   2) N  11 - O  13        /266. BD*(   1) C   7 - C   9            1.20    0.81    0.028
  32. BD (   2) N  11 - O  13        /271. BD*(   1) C   9 - H  29            0.77    0.89    0.023
  32. BD (   2) N  11 - O  13        /275. BD*(   1) N  11 - O  12            1.08    0.89    0.028
  32. BD (   2) N  11 - O  13        /277. BD*(   2) N  11 - O  13            6.66    0.33    0.050
  33. CR (   1) C   1                / 64. RY*(   3) C   2                    0.94   10.80    0.090
  33. CR (   1) C   1                /170. RY*(   1) H  14                    0.63   10.49    0.073
  33. CR (   1) C   1                /174. RY*(   1) H  15                    0.66   10.52    0.074
  33. CR (   1) C   1                /178. RY*(   1) H  16                    0.63   10.48    0.073
  34. CR (   1) C   2                / 55. RY*(   3) C   1                    1.19   10.69    0.101
  34. CR (   1) C   2                / 74. RY*(   4) C   3                    0.51   11.20    0.067
  34. CR (   1) C   2                /182. RY*(   1) H  17                    0.57   10.45    0.069
  34. CR (   1) C   2                /186. RY*(   1) H  18                    0.59   10.46    0.070
  35. CR (   1) C   3                / 64. RY*(   3) C   2                    0.66   10.80    0.075
  35. CR (   1) C   3                / 80. RY*(   1) C   4                    0.60   10.89    0.072
  35. CR (   1) C   3                /190. RY*(   1) H  19                    0.59   10.47    0.070
  35. CR (   1) C   3                /194. RY*(   1) H  20                    0.57   10.46    0.069
  36. CR (   1) C   4                / 73. RY*(   3) C   3                    0.64   11.01    0.075
  36. CR (   1) C   4                / 89. RY*(   1) C   5                    0.66   10.84    0.076
  36. CR (   1) C   4                / 92. RY*(   4) C   5                    0.57   10.91    0.070
  36. CR (   1) C   4                /198. RY*(   1) H  21                    0.60   10.47    0.071
  36. CR (   1) C   4                /202. RY*(   1) H  22                    0.65   10.51    0.074
  37. CR (   1) C   5                / 80. RY*(   1) C   4                    0.54   10.90    0.068
  37. CR (   1) C   5                / 83. RY*(   4) C   4                    0.60   10.94    0.073
  37. CR (   1) C   5                / 98. RY*(   1) C   6                    0.84   10.83    0.085
  37. CR (   1) C   5                /206. RY*(   1) H  23                    0.60   10.47    0.071
  37. CR (   1) C   5                /210. RY*(   1) H  24                    0.60   10.50    0.071
  38. CR (   1) C   6                / 92. RY*(   4) C   5                    0.59   10.91    0.072
  38. CR (   1) C   6                /107. RY*(   1) C   7                    0.80   10.78    0.083
  38. CR (   1) C   6                /110. RY*(   4) C   7                    0.68   11.08    0.077
  38. CR (   1) C   6                /214. RY*(   1) H  25                    0.78   10.51    0.081
  38. CR (   1) C   6                /218. RY*(   1) H  26                    0.62   10.47    0.072
  39. CR (   1) C   7                /101. RY*(   4) C   6                    0.69   11.06    0.078
  39. CR (   1) C   7                /128. RY*(   4) C   9                    0.98   11.07    0.093
  39. CR (   1) C   7                /222. RY*(   1) H  27                    0.55   10.52    0.068
  39. CR (   1) C   7                /265. BD*(   1) C   7 - O   8            0.88   10.43    0.086
  40. CR (   1) O   8                /107. RY*(   1) C   7                    1.85   19.67    0.171
  40. CR (   1) O   8                /110. RY*(   4) C   7                    0.62   19.96    0.099
  41. CR (   1) C   9                /109. RY*(   3) C   7                    0.72   11.54    0.081
  41. CR (   1) C   9                /136. RY*(   3) C  10                    0.90   10.91    0.089
  41. CR (   1) C   9                /230. RY*(   1) H  29                    0.71   10.48    0.077
  42. CR (   1) C  10                /125. RY*(   1) C   9                    0.73   10.97    0.080
  42. CR (   1) C  10                /127. RY*(   3) C   9                    0.77   11.00    0.082
  42. CR (   1) C  10                /234. RY*(   1) H  30                    0.66   10.51    0.074
  42. CR (   1) C  10                /238. RY*(   1) H  31                    0.68   10.48    0.075
  42. CR (   1) C  10                /242. RY*(   1) H  32                    0.79   10.48    0.081
  43. CR (   1) N  11                /126. RY*(   2) C   9                    1.48   15.17    0.134
  43. CR (   1) N  11                /128. RY*(   4) C   9                    0.63   15.34    0.088
  44. CR (   1) O  12                / 50. LP (   3) O  12                    0.62   18.67    0.178
  44. CR (   1) O  12                /143. RY*(   1) N  11                    2.47   19.91    0.199
  44. CR (   1) O  12                /144. RY*(   2) N  11                    2.31   20.00    0.192
  44. CR (   1) O  12                /270. BD*(   1) C   9 - N  11            1.18   19.17    0.138
  44. CR (   1) O  12                /276. BD*(   1) N  11 - O  13            0.80   19.41    0.113
  45. CR (   1) O  13                /143. RY*(   1) N  11                    4.08   19.92    0.256
  45. CR (   1) O  13                /144. RY*(   2) N  11                    1.08   20.00    0.132
  45. CR (   1) O  13                /270. BD*(   1) C   9 - N  11            1.16   19.17    0.137
  45. CR (   1) O  13                /275. BD*(   1) N  11 - O  12            0.81   19.38    0.114
  46. LP (   1) O   8                /107. RY*(   1) C   7                    2.24    1.30    0.048
  46. LP (   1) O   8                /110. RY*(   4) C   7                    0.71    1.59    0.030
  46. LP (   1) O   8                /262. BD*(   1) C   6 - C   7            1.72    0.97    0.036
  46. LP (   1) O   8                /266. BD*(   1) C   7 - C   9            1.04    0.93    0.028
  46. LP (   1) O   8                /267. BD*(   1) C   7 - H  27            1.30    0.99    0.032
  46. LP (   1) O   8                /271. BD*(   1) C   9 - H  29            0.56    1.01    0.021
  47. LP (   2) O   8                /109. RY*(   3) C   7                    0.98    1.72    0.037
  47. LP (   2) O   8                /226. RY*(   1) H  28                    1.73    1.67    0.049
  47. LP (   2) O   8                /227. RY*(   2) H  28                    0.62    1.72    0.030
  47. LP (   2) O   8                /262. BD*(   1) C   6 - C   7            5.60    0.70    0.056
  47. LP (   2) O   8                /264. BD*(   1) C   6 - H  26            0.70    0.74    0.020
  47. LP (   2) O   8                /267. BD*(   1) C   7 - H  27            7.75    0.72    0.067
  48. LP (   1) O  12                / 50. LP (   3) O  12                    1.95    0.49    0.050
  48. LP (   1) O  12                /143. RY*(   1) N  11                    4.56    1.73    0.079
  48. LP (   1) O  12                /144. RY*(   2) N  11                    3.11    1.82    0.067
  48. LP (   1) O  12                /270. BD*(   1) C   9 - N  11            4.09    0.98    0.058
  48. LP (   1) O  12                /276. BD*(   1) N  11 - O  13            2.17    1.23    0.046
  49. LP (   2) O  12                /143. RY*(   1) N  11                    1.36    1.26    0.038
  49. LP (   2) O  12                /144. RY*(   2) N  11                    1.46    1.34    0.040
  49. LP (   2) O  12                /146. RY*(   4) N  11                    1.08    1.87    0.041
  49. LP (   2) O  12                /147. RY*(   5) N  11                    1.46    1.90    0.048
  49. LP (   2) O  12                /148. RY*(   6) N  11                    0.68    3.07    0.042
  49. LP (   2) O  12                /269. BD*(   1) C   9 - C  10            0.97    0.67    0.023
  49. LP (   2) O  12                /270. BD*(   1) C   9 - N  11           12.31    0.51    0.071
  49. LP (   2) O  12                /276. BD*(   1) N  11 - O  13           18.95    0.75    0.108
  50. LP (   3) O  12                /145. RY*(   3) N  11                    3.57    2.56    0.101
  50. LP (   3) O  12                /150. RY*(   8) N  11                    0.76    2.27    0.044
  50. LP (   3) O  12                /154. RY*(   3) O  12                    0.94    1.70    0.042
  50. LP (   3) O  12                /263. BD*(   1) C   6 - H  25            0.51    0.73    0.020
  50. LP (   3) O  12                /275. BD*(   1) N  11 - O  12           13.19    0.71    0.100
  50. LP (   3) O  12                /277. BD*(   2) N  11 - O  13          182.31    0.15    0.150
  51. LP (   1) O  13                /143. RY*(   1) N  11                    7.20    1.73    0.100
  51. LP (   1) O  13                /144. RY*(   2) N  11                    1.21    1.81    0.042
  51. LP (   1) O  13                /270. BD*(   1) C   9 - N  11            3.84    0.98    0.056
  51. LP (   1) O  13                /275. BD*(   1) N  11 - O  12            2.33    1.19    0.048
  52. LP (   2) O  13                / 50. LP (   3) O  12                    2.75    0.01    0.009
  52. LP (   2) O  13                /143. RY*(   1) N  11                    0.63    1.26    0.026
  52. LP (   2) O  13                /144. RY*(   2) N  11                    2.27    1.34    0.050
  52. LP (   2) O  13                /146. RY*(   4) N  11                    1.15    1.87    0.042
  52. LP (   2) O  13                /147. RY*(   5) N  11                    1.11    1.90    0.042
  52. LP (   2) O  13                /148. RY*(   6) N  11                    0.87    3.06    0.047
  52. LP (   2) O  13                /270. BD*(   1) C   9 - N  11           15.18    0.51    0.079
  52. LP (   2) O  13                /272. BD*(   1) C  10 - H  30            0.92    0.72    0.024
  52. LP (   2) O  13                /275. BD*(   1) N  11 - O  12           19.73    0.72    0.107
 270. BD*(   1) C   9 - N  11        /126. RY*(   2) C   9                    1.14    0.53    0.089
 270. BD*(   1) C   9 - N  11        /128. RY*(   4) C   9                    0.73    0.70    0.083
 270. BD*(   1) C   9 - N  11        /129. RY*(   5) C   9                    0.51    1.79    0.111
 270. BD*(   1) C   9 - N  11        /146. RY*(   4) N  11                    1.19    1.36    0.145
 270. BD*(   1) C   9 - N  11        /149. RY*(   7) N  11                    0.56    1.12    0.091
 270. BD*(   1) C   9 - N  11        /265. BD*(   1) C   7 - O   8            1.33    0.07    0.032
 270. BD*(   1) C   9 - N  11        /267. BD*(   1) C   7 - H  27            0.53    0.19    0.033
 270. BD*(   1) C   9 - N  11        /272. BD*(   1) C  10 - H  30            0.70    0.21    0.043
 277. BD*(   2) N  11 - O  13        /145. RY*(   3) N  11                    3.43    2.40    0.150
 277. BD*(   2) N  11 - O  13        /150. RY*(   8) N  11                    0.97    2.12    0.075
 277. BD*(   2) N  11 - O  13        /153. RY*(   2) O  12                    0.84    1.26    0.054
 277. BD*(   2) N  11 - O  13        /162. RY*(   2) O  13                    3.20    1.20    0.103
 277. BD*(   2) N  11 - O  13        /169. RY*(   9) O  13                    0.84    2.86    0.081
 277. BD*(   2) N  11 - O  13        /266. BD*(   1) C   7 - C   9            1.20    0.48    0.039


 Natural Bond Orbitals (Summary):

                                                            Principal Delocalizations
           NBO                        Occupancy    Energy   (geminal,vicinal,remote)
 ====================================================================================
 Molecular unit  1  (C9H19NO3)
     1. BD (   1) C   1 - C   2          1.98866    -0.59054  255(v),71(v),250(g),247(g)
                                                    251(g),252(g),248(g)
     2. BD (   1) C   1 - H  14          1.98799    -0.48109  250(v)
     3. BD (   1) C   1 - H  15          1.98887    -0.48286  251(v)
     4. BD (   1) C   1 - H  16          1.98902    -0.48120  252(v)
     5. BD (   1) C   2 - C   3          1.98120    -0.58673  256(v),247(v),253(g),53(v)
                                                    246(g),255(g),254(g),251(g)
                                                    80(v),252(g),82(v)
     6. BD (   1) C   2 - H  17          1.97739    -0.47157  253(v),248(v)
     7. BD (   1) C   2 - H  18          1.97756    -0.47247  254(v),249(v)
     8. BD (   1) C   3 - C   4          1.98059    -0.58969  259(v),251(v),62(v),256(g)
                                                    250(g),91(v),258(g),257(g)
                                                    255(g),254(g)
     9. BD (   1) C   3 - H  19          1.97761    -0.47435  257(v),252(v),80(v)
    10. BD (   1) C   3 - H  20          1.97779    -0.47407  246(v),258(v),81(v),63(v)
    11. BD (   1) C   4 - C   5          1.97844    -0.59509  262(v),250(v),259(g),253(g)
                                                    72(v),100(v),261(g),260(g)
                                                    258(g),257(g)
    12. BD (   1) C   4 - H  21          1.97671    -0.47677  261(v),254(v)
    13. BD (   1) C   4 - H  22          1.97679    -0.47785  260(v),255(v),90(v),71(v)
    14. BD (   1) C   5 - C   6          1.97817    -0.59948  266(v),253(v),256(g),262(g)
                                                    108(v),82(v),263(g),264(g)
                                                    260(g),261(g)
    15. BD (   1) C   5 - H  23          1.97900    -0.48622  263(v),258(v),80(v)
    16. BD (   1) C   5 - H  24          1.97612    -0.48964  264(v),257(v),81(v),99(v)
                                                    268(r)
    17. BD (   1) C   6 - C   7          1.97814    -0.61598  256(v),269(v),266(g),125(v)
                                                    259(g),89(v),267(g),263(g)
                                                    264(g),117(v)
    18. BD (   1) C   6 - H  25          1.97441    -0.48212  260(v),267(v),50(r),107(v)
    19. BD (   1) C   6 - H  26          1.97224    -0.48498  265(v),261(v),90(v)
    20. BD (   1) C   7 - O   8          1.99156    -0.84705  271(v),264(v)
    21. BD (   1) C   7 - C   9          1.95571    -0.62655  277(v),268(v),259(v),273(v)
                                                    262(g),269(g),134(v),98(v)
                                                    146(v),271(g),117(v),116(v)
                                                    276(v),267(g)
    22. BD (   1) C   7 - H  27          1.96865    -0.50254  270(v),263(v),99(v),116(v)
    23. BD (   1) O   8 - H  28          1.98630    -0.71333  266(v),107(v),111(v),126(r)
    24. BD (   1) C   9 - C  10          1.98008    -0.63192  275(v),262(v),266(g),271(g)
                                                    107(v),143(v),273(g)
    25. BD (   1) C   9 - N  11          1.98650    -0.75551  152(v),50(v),161(v),267(v)
                                                    272(v)
    26. BD (   1) C   9 - H  29          1.96456    -0.51934  265(v),277(v),274(v),276(v)
                                                    269(g),135(v)
    27. BD (   1) C  10 - H  30          1.97942    -0.49868  270(v)
    28. BD (   1) C  10 - H  31          1.98567    -0.49734  266(v),270(v)
    29. BD (   1) C  10 - H  32          1.98556    -0.49172  271(v),127(v)
    30. BD (   1) N  11 - O  12          1.99239    -1.07384  50(g),125(v),270(g),277(g)
                                                    143(g),269(v)
    31. BD (   1) N  11 - O  13          1.99617    -1.10655  125(v),270(g),50(v),143(g)
    32. BD (   2) N  11 - O  13          1.98849    -0.45535  50(v),277(g),153(v),266(v)
                                                    275(g),271(v)
    33. CR (   1) C   1                  1.99926   -10.06360  64(v),174(v),170(v),178(v)
    34. CR (   1) C   2                  1.99914   -10.06448  55(v),186(v),182(v),74(v)
    35. CR (   1) C   3                  1.99912   -10.06241  64(v),80(v),190(v),194(v)
    36. CR (   1) C   4                  1.99913   -10.06342  89(v),202(v),73(v),198(v)
                                                    92(v)
    37. CR (   1) C   5                  1.99913   -10.07230  98(v),83(v),210(v),206(v)
                                                    80(v)
    38. CR (   1) C   6                  1.99908   -10.06403  107(v),214(v),110(v),218(v)
                                                    92(v)
    39. CR (   1) C   7                  1.99889   -10.14316  128(v),265(g),101(v),222(v)
    40. CR (   1) O   8                  1.99973   -18.95377  107(v),110(v)
    41. CR (   1) C   9                  1.99892   -10.12925  136(v),109(v),230(v),270(g)
    42. CR (   1) C  10                  1.99921   -10.07404  242(v),127(v),125(v),238(v)
                                                    234(v)
    43. CR (   1) N  11                  1.99939   -14.41303  126(v),50(v),128(v)
    44. CR (   1) O  12                  1.99975   -18.94800  143(v),144(v),50(g),270(v)
                                                    276(v)
    45. CR (   1) O  13                  1.99974   -18.94870  143(v),270(v),144(v),275(v)
    46. LP (   1) O   8                  1.97544    -0.57663  107(v),262(v),267(v),266(v)
                                                    110(v),271(r)
    47. LP (   2) O   8                  1.95259    -0.30697  267(v),262(v),226(v),109(v)
                                                    264(r),227(v)
    48. LP (   1) O  12                  1.97932    -0.76283  50(g),143(v),270(v),144(v)
                                                    276(v),277(v)
    49. LP (   2) O  12                  1.90337    -0.28908  276(v),270(v),147(v),144(v)
                                                    143(v),146(v),269(r),148(v)
    50. LP (   3) O  12                  1.42280    -0.27576  277(v),275(g),145(v),154(g)
                                                    150(v),263(r)
    51. LP (   1) O  13                  1.98083    -0.76023  143(v),270(v),275(v),144(v)
    52. LP (   2) O  13                  1.89466    -0.28816  275(v),270(v),50(r),144(v)
                                                    146(v),147(v),272(r),148(v)
                                                    143(v)
    53. RY*(   1) C   1                  0.00304     0.80966   
    54. RY*(   2) C   1                  0.00139     1.03488   
    55. RY*(   3) C   1                  0.00044     0.62052   
    56. RY*(   4) C   1                  0.00018     1.15138   
    57. RY*(   5) C   1                  0.00001     1.78987   
    58. RY*(   6) C   1                  0.00001     2.22530   
    59. RY*(   7) C   1                  0.00001     2.00272   
    60. RY*(   8) C   1                  0.00000     2.13786   
    61. RY*(   9) C   1                  0.00001     2.17965   
    62. RY*(   1) C   2                  0.00441     0.92022   
    63. RY*(   2) C   2                  0.00157     1.09436   
    64. RY*(   3) C   2                  0.00122     0.74126   
    65. RY*(   4) C   2                  0.00056     1.23470   
    66. RY*(   5) C   2                  0.00023     1.79896   
    67. RY*(   6) C   2                  0.00016     2.07300   
    68. RY*(   7) C   2                  0.00004     1.94757   
    69. RY*(   8) C   2                  0.00001     2.17198   
    70. RY*(   9) C   2                  0.00000     2.04367   
    71. RY*(   1) C   3                  0.00467     0.95437   
    72. RY*(   2) C   3                  0.00336     0.88350   
    73. RY*(   3) C   3                  0.00110     0.94184   
    74. RY*(   4) C   3                  0.00068     1.13350   
    75. RY*(   5) C   3                  0.00022     1.78762   
    76. RY*(   6) C   3                  0.00015     1.87005   
    77. RY*(   7) C   3                  0.00008     2.16173   
    78. RY*(   8) C   3                  0.00001     2.20690   
    79. RY*(   9) C   3                  0.00002     2.25284   
    80. RY*(   1) C   4                  0.00368     0.83123   
    81. RY*(   2) C   4                  0.00336     0.97436   
    82. RY*(   3) C   4                  0.00308     0.92614   
    83. RY*(   4) C   4                  0.00040     0.87041   
    84. RY*(   5) C   4                  0.00035     1.92884   
    85. RY*(   6) C   4                  0.00015     2.12875   
    86. RY*(   7) C   4                  0.00007     2.18785   
    87. RY*(   8) C   4                  0.00001     2.20019   
    88. RY*(   9) C   4                  0.00001     2.23021   
    89. RY*(   1) C   5                  0.00461     0.78096   
    90. RY*(   2) C   5                  0.00343     1.02149   
    91. RY*(   3) C   5                  0.00305     0.90586   
    92. RY*(   4) C   5                  0.00042     0.84468   
    93. RY*(   5) C   5                  0.00037     2.04166   
    94. RY*(   6) C   5                  0.00017     2.07970   
    95. RY*(   7) C   5                  0.00010     2.19752   
    96. RY*(   8) C   5                  0.00001     2.18930   
    97. RY*(   9) C   5                  0.00001     2.21069   
    98. RY*(   1) C   6                  0.00497     0.75317   
    99. RY*(   2) C   6                  0.00406     0.92650   
   100. RY*(   3) C   6                  0.00315     0.91887   
   101. RY*(   4) C   6                  0.00103     0.91620   
   102. RY*(   5) C   6                  0.00023     1.98989   
   103. RY*(   6) C   6                  0.00017     2.19712   
   104. RY*(   7) C   6                  0.00010     2.21267   
   105. RY*(   8) C   6                  0.00006     2.29988   
   106. RY*(   9) C   6                  0.00001     2.14278   
   107. RY*(   1) C   7                  0.00645     0.71964   
   108. RY*(   2) C   7                  0.00389     0.98138   
   109. RY*(   3) C   7                  0.00284     1.40817   
   110. RY*(   4) C   7                  0.00243     1.01105   
   111. RY*(   5) C   7                  0.00146     2.00131   
   112. RY*(   6) C   7                  0.00072     1.99986   
   113. RY*(   7) C   7                  0.00041     1.77594   
   114. RY*(   8) C   7                  0.00017     2.07718   
   115. RY*(   9) C   7                  0.00006     2.07115   
   116. RY*(   1) O   8                  0.00220     1.24045   
   117. RY*(   2) O   8                  0.00191     1.28303   
   118. RY*(   3) O   8                  0.00031     1.61133   
   119. RY*(   4) O   8                  0.00005     1.29698   
   120. RY*(   5) O   8                  0.00002     2.89107   
   121. RY*(   6) O   8                  0.00001     2.82265   
   122. RY*(   7) O   8                  0.00001     2.70888   
   123. RY*(   8) O   8                  0.00001     2.91480   
   124. RY*(   9) O   8                  0.00001     3.06202   
   125. RY*(   1) C   9                  0.00938     0.89243   
   126. RY*(   2) C   9                  0.00415     0.75489   
   127. RY*(   3) C   9                  0.00224     0.92139   
   128. RY*(   4) C   9                  0.00113     0.92326   
   129. RY*(   5) C   9                  0.00075     2.01003   
   130. RY*(   6) C   9                  0.00051     1.95681   
   131. RY*(   7) C   9                  0.00030     2.12591   
   132. RY*(   8) C   9                  0.00012     2.09710   
   133. RY*(   9) C   9                  0.00013     2.25178   
   134. RY*(   1) C  10                  0.00457     0.70023   
   135. RY*(   2) C  10                  0.00334     0.70303   
   136. RY*(   3) C  10                  0.00081     0.78447   
   137. RY*(   4) C  10                  0.00022     0.78294   
   138. RY*(   5) C  10                  0.00011     2.28261   
   139. RY*(   6) C  10                  0.00004     2.17129   
   140. RY*(   7) C  10                  0.00001     2.13862   
   141. RY*(   8) C  10                  0.00001     2.12709   
   142. RY*(   9) C  10                  0.00001     2.29997   
   143. RY*(   1) N  11                  0.01777     0.96690   
   144. RY*(   2) N  11                  0.01151     1.05391   
   145. RY*(   3) N  11                  0.00767     2.28010   
   146. RY*(   4) N  11                  0.00494     1.58500   
   147. RY*(   5) N  11                  0.00347     1.61392   
   148. RY*(   6) N  11                  0.00225     2.77607   
   149. RY*(   7) N  11                  0.00118     1.33808   
   150. RY*(   8) N  11                  0.00006     1.99922   
   151. RY*(   9) N  11                  0.00003     2.52702   
   152. RY*(   1) O  12                  0.00313     1.12731   
   153. RY*(   2) O  12                  0.00190     1.13647   
   154. RY*(   3) O  12                  0.00175     1.42413   
   155. RY*(   4) O  12                  0.00011     1.33519   
   156. RY*(   5) O  12                  0.00002     2.95204   
   157. RY*(   6) O  12                  0.00000     2.71501   
   158. RY*(   7) O  12                  0.00001     2.71734   
   159. RY*(   8) O  12                  0.00001     2.77443   
   160. RY*(   9) O  12                  0.00001     2.75565   
   161. RY*(   1) O  13                  0.00310     1.13635   
   162. RY*(   2) O  13                  0.00241     1.07817   
   163. RY*(   3) O  13                  0.00173     1.43485   
   164. RY*(   4) O  13                  0.00012     1.12618   
   165. RY*(   5) O  13                  0.00003     3.21104   
   166. RY*(   6) O  13                  0.00001     2.69547   
   167. RY*(   7) O  13                  0.00000     2.79845   
   168. RY*(   8) O  13                  0.00000     2.67506   
   169. RY*(   9) O  13                  0.00000     2.73866   
   170. RY*(   1) H  14                  0.00138     0.42456   
   171. RY*(   2) H  14                  0.00021     1.78750   
   172. RY*(   3) H  14                  0.00013     1.78703   
   173. RY*(   4) H  14                  0.00003     2.24812   
   174. RY*(   1) H  15                  0.00144     0.45634   
   175. RY*(   2) H  15                  0.00022     1.79634   
   176. RY*(   3) H  15                  0.00014     1.79798   
   177. RY*(   4) H  15                  0.00004     2.25818   
   178. RY*(   1) H  16                  0.00184     0.41615   
   179. RY*(   2) H  16                  0.00021     1.78046   
   180. RY*(   3) H  16                  0.00013     1.78512   
   181. RY*(   4) H  16                  0.00003     2.26497   
   182. RY*(   1) H  17                  0.00239     0.38898   
   183. RY*(   2) H  17                  0.00019     1.82332   
   184. RY*(   3) H  17                  0.00012     1.79577   
   185. RY*(   4) H  17                  0.00004     2.32375   
   186. RY*(   1) H  18                  0.00277     0.39483   
   187. RY*(   2) H  18                  0.00019     1.84858   
   188. RY*(   3) H  18                  0.00013     1.77449   
   189. RY*(   4) H  18                  0.00004     2.32044   
   190. RY*(   1) H  19                  0.00293     0.40567   
   191. RY*(   2) H  19                  0.00019     1.84675   
   192. RY*(   3) H  19                  0.00013     1.83455   
   193. RY*(   4) H  19                  0.00004     2.32471   
   194. RY*(   1) H  20                  0.00256     0.39881   
   195. RY*(   2) H  20                  0.00019     1.82672   
   196. RY*(   3) H  20                  0.00012     1.83483   
   197. RY*(   4) H  20                  0.00004     2.32879   
   198. RY*(   1) H  21                  0.00283     0.40637   
   199. RY*(   2) H  21                  0.00019     1.83235   
   200. RY*(   3) H  21                  0.00013     1.86124   
   201. RY*(   4) H  21                  0.00004     2.33029   
   202. RY*(   1) H  22                  0.00248     0.45144   
   203. RY*(   2) H  22                  0.00019     1.83305   
   204. RY*(   3) H  22                  0.00014     1.87620   
   205. RY*(   4) H  22                  0.00005     2.34872   
   206. RY*(   1) H  23                  0.00312     0.39636   
   207. RY*(   2) H  23                  0.00018     1.82831   
   208. RY*(   3) H  23                  0.00013     1.86585   
   209. RY*(   4) H  23                  0.00004     2.32867   
   210. RY*(   1) H  24                  0.00414     0.42415   
   211. RY*(   2) H  24                  0.00020     1.82090   
   212. RY*(   3) H  24                  0.00018     1.85367   
   213. RY*(   4) H  24                  0.00005     2.33837   
   214. RY*(   1) H  25                  0.00450     0.44230   
   215. RY*(   2) H  25                  0.00017     1.89051   
   216. RY*(   3) H  25                  0.00015     1.92671   
   217. RY*(   4) H  25                  0.00005     2.32359   
   218. RY*(   1) H  26                  0.00280     0.40618   
   219. RY*(   2) H  26                  0.00020     1.86310   
   220. RY*(   3) H  26                  0.00014     1.89025   
   221. RY*(   4) H  26                  0.00004     2.32283   
   222. RY*(   1) H  27                  0.00377     0.37348   
   223. RY*(   2) H  27                  0.00018     1.91865   
   224. RY*(   3) H  27                  0.00010     1.96082   
   225. RY*(   4) H  27                  0.00003     2.26215   
   226. RY*(   1) H  28                  0.00175     1.36018   
   227. RY*(   2) H  28                  0.00139     1.41133   
   228. RY*(   3) H  28                  0.00067     1.41683   
   229. RY*(   4) H  28                  0.00002     2.15306   
   230. RY*(   1) H  29                  0.00287     0.35154   
   231. RY*(   2) H  29                  0.00011     1.87525   
   232. RY*(   3) H  29                  0.00009     1.97518   
   233. RY*(   4) H  29                  0.00003     2.23810   
   234. RY*(   1) H  30                  0.00137     0.43830   
   235. RY*(   2) H  30                  0.00021     1.79733   
   236. RY*(   3) H  30                  0.00015     1.77035   
   237. RY*(   4) H  30                  0.00003     2.24976   
   238. RY*(   1) H  31                  0.00147     0.40914   
   239. RY*(   2) H  31                  0.00020     1.81286   
   240. RY*(   3) H  31                  0.00012     1.79978   
   241. RY*(   4) H  31                  0.00003     2.25336   
   242. RY*(   1) H  32                  0.00285     0.40766   
   243. RY*(   2) H  32                  0.00021     1.82788   
   244. RY*(   3) H  32                  0.00016     1.78593   
   245. RY*(   4) H  32                  0.00005     2.35523   
   246. BD*(   1) C   1 - C   2          0.01017     0.40252   
   247. BD*(   1) C   1 - H  14          0.00561     0.45249   
   248. BD*(   1) C   1 - H  15          0.00879     0.45016   
   249. BD*(   1) C   1 - H  16          0.00910     0.44457   
   250. BD*(   1) C   2 - C   3          0.01537     0.40600   
   251. BD*(   1) C   2 - H  17          0.01384     0.45351   
   252. BD*(   1) C   2 - H  18          0.01732     0.44710   
   253. BD*(   1) C   3 - C   4          0.01571     0.40560   
   254. BD*(   1) C   3 - H  19          0.01825     0.43956   
   255. BD*(   1) C   3 - H  20          0.01495     0.44548   
   256. BD*(   1) C   4 - C   5          0.01309     0.40405   
   257. BD*(   1) C   4 - H  21          0.01805     0.43784   
   258. BD*(   1) C   4 - H  22          0.01742     0.44555   
   259. BD*(   1) C   5 - C   6          0.01459     0.39945   
   260. BD*(   1) C   5 - H  23          0.01914     0.42862   
   261. BD*(   1) C   5 - H  24          0.01998     0.42077   
   262. BD*(   1) C   6 - C   7          0.03054     0.39183   
   263. BD*(   1) C   6 - H  25          0.01929     0.45193   
   264. BD*(   1) C   6 - H  26          0.01565     0.43218   
   265. BD*(   1) C   7 - O   8          0.02791     0.29110   
   266. BD*(   1) C   7 - C   9          0.03451     0.35626   
   267. BD*(   1) C   7 - H  27          0.03840     0.41656   
   268. BD*(   1) O   8 - H  28          0.00824     0.42617   
   269. BD*(   1) C   9 - C  10          0.01407     0.38444   
   270. BD*(   1) C   9 - N  11          0.11773     0.22159  146(g),126(g),265(v),128(g)
                                                    272(v),149(g),129(g)
   271. BD*(   1) C   9 - H  29          0.01846     0.43804   
   272. BD*(   1) C  10 - H  30          0.00737     0.43203   
   273. BD*(   1) C  10 - H  31          0.00519     0.44354   
   274. BD*(   1) C  10 - H  32          0.00843     0.45564   
   275. BD*(   1) N  11 - O  12          0.07881     0.43277   
   276. BD*(   1) N  11 - O  13          0.05556     0.46355   
   277. BD*(   2) N  11 - O  13          0.57870    -0.12148  50(v),145(g),162(g),266(v)
                                                    150(g),169(g),153(v)
       -------------------------------
              Total Lewis  102.47724  ( 98.5358%)
        Valence non-Lewis    1.29022  (  1.2406%)
        Rydberg non-Lewis    0.23254  (  0.2236%)
       -------------------------------
            Total unit  1  104.00000  (100.0000%)
           Charge unit  1    0.00000
 Unable to Open any file for archive entry.
 1\1\GINC-COMPUTE-0-11\SP\RB3LYP\def2SVP\C9H19N1O3\ZAHRT2\08-Jan-2021\0
 \\# b3lyp/def2svp geom=NewRedundant pop=NBO\\52\\0,1\C,0,4.6033170676,
 1.1526350711,0.4871796463\C,0,4.2942144981,-0.3225517573,0.2273172539\
 C,0,2.90123083,-0.7689726262,0.686542023\C,0,1.7413131706,-0.101333219
 ,-0.0546580699\C,0,0.3678404984,-0.6132963487,0.3808644489\C,0,-0.7902
 362478,0.0766100205,-0.3420121044\C,0,-2.1594991312,-0.4698489918,0.06
 66036003\O,0,-2.4411887096,-0.2556684811,1.4346711852\C,0,-3.352095881
 9,0.1045441702,-0.7189144696\C,0,-4.6591795827,-0.600247087,-0.4057674
 44\N,0,-3.4733847324,1.5964951022,-0.4247323657\O,0,-2.6720353044,2.32
 65065933,-0.9867321091\O,0,-4.338320473,1.9631103046,0.3437204832\H,0,
 5.635061231,1.4019591181,0.1931928991\H,0,3.9324339465,1.8202827485,-0
 .0762471821\H,0,4.492893999,1.3989091058,1.5568121375\H,0,5.0494755159
 ,-0.9447783584,0.737624163\H,0,4.4050050798,-0.5381752212,-0.851038942
 7\H,0,2.7964582274,-0.5769764856,1.77086252\H,0,2.8174050245,-1.863808
 1554,0.5650839886\H,0,1.8602385677,-0.2625895519,-1.1419173862\H,0,1.7
 746221121,0.9915571466,0.0928854765\H,0,0.313755619,-1.7061385397,0.21
 82429821\H,0,0.2715828961,-0.4601950339,1.4726761496\H,0,-0.760820386,
 1.1601286509,-0.1540652597\H,0,-0.6708813388,-0.0533490124,-1.43122315
 47\H,0,-2.1720209885,-1.5565890195,-0.1679921265\H,0,-1.7151454743,-0.
 6147494733,1.9585502953\H,0,-3.110127561,0.0692139707,-1.7896391138\H,
 0,-4.5826705963,-1.6518642033,-0.7215657635\H,0,-5.5001895296,-0.13639
 89928,-0.9393037736\H,0,-4.8590523462,-0.5644214439,0.6717886093\\Vers
 ion=ES64L-G16RevC.01\State=1-A\HF=-634.2713306\RMSD=5.364e-09\Dipole=0
 .7942448,-1.5630492,-0.2649109\Quadrupole=-0.9469627,-2.2704516,3.2174
 143,6.5828236,4.4249906,0.535779\PG=C01 [X(C9H19N1O3)]\\@
 The archive entry for this job was punched.


 BULLDOZER: SOMEONE WHO SLEEPS THROUGH SPEECHES.
 File lengths (MBytes):  RWF=     47 Int=      0 D2E=      0 Chk=      6 Scr=      1
 Normal termination of Gaussian 16
