# Supplementary material for: Machine-Learning-Guided Discovery of Electrochemical Reactions
Source: J Am Chem Soc. 2022 Dec 2;144(49):22599–610. doi: 10.1021/jacs.2c08997 (PMC9756344; doi:10.1021/jacs.2c08997)
Supplement: Supplementary file 3 — ja2c08997_si_003.zip [file ja2c08997_si_003.zip › Oxidation Site Selectivity/Nlogs_notimes/61.log]

 Entering Gaussian System, Link 0=g16
 Input=61.com
 Output=61.log
 Initial command:
  
 Copyright (c) 1988-2019, Gaussian, Inc.  All Rights Reserved.
  
 This is part of the Gaussian(R) 16 program.  It is based on
 the Gaussian(R) 09 system (copyright 2009, Gaussian, Inc.),
 the Gaussian(R) 03 system (copyright 2003, Gaussian, Inc.),
 the Gaussian(R) 98 system (copyright 1998, Gaussian, Inc.),
 the Gaussian(R) 94 system (copyright 1995, Gaussian, Inc.),
 the Gaussian 92(TM) system (copyright 1992, Gaussian, Inc.),
 the Gaussian 90(TM) system (copyright 1990, Gaussian, Inc.),
 the Gaussian 88(TM) system (copyright 1988, Gaussian, Inc.),
 the Gaussian 86(TM) system (copyright 1986, Carnegie Mellon
 University), and the Gaussian 82(TM) system (copyright 1983,
 Carnegie Mellon University). Gaussian is a federally registered
 trademark of Gaussian, Inc.
  
 This software contains proprietary and confidential information,
 including trade secrets, belonging to Gaussian, Inc.
  
 This software is provided under written license and may be
 used, copied, transmitted, or stored only in accord with that
 written license.
  
 The following legend is applicable only to US Government
 contracts under FAR:
  
                    RESTRICTED RIGHTS LEGEND
  
 Use, reproduction and disclosure by the US Government is
 subject to restrictions as set forth in subparagraphs (a)
 and (c) of the Commercial Computer Software - Restricted
 Rights clause in FAR 52.227-19.
  
 Gaussian, Inc.
 340 Quinnipiac St., Bldg. 40, Wallingford CT 06492
  
  
 ---------------------------------------------------------------
 Warning -- This program may not be used in any manner that
 competes with the business of Gaussian, Inc. or will provide
 assistance to any competitor of Gaussian, Inc.  The licensee
 of this program is prohibited from giving any competitor of
 Gaussian, Inc. access to this program.  By using this program,
 the user acknowledges that Gaussian, Inc. is engaged in the
 business of creating and licensing software in the field of
 computational chemistry and represents and warrants to the
 licensee that it is not a competitor of Gaussian, Inc. and that
 it will not use this program in any manner prohibited above.
 ---------------------------------------------------------------
  

 Cite this work as:
 Gaussian 16, Revision C.01,
 M. J. Frisch, G. W. Trucks, H. B. Schlegel, G. E. Scuseria, 
 M. A. Robb, J. R. Cheeseman, G. Scalmani, V. Barone, 
 G. A. Petersson, H. Nakatsuji, X. Li, M. Caricato, A. V. Marenich, 
 J. Bloino, B. G. Janesko, R. Gomperts, B. Mennucci, H. P. Hratchian, 
 J. V. Ortiz, A. F. Izmaylov, J. L. Sonnenberg, D. Williams-Young, 
 F. Ding, F. Lipparini, F. Egidi, J. Goings, B. Peng, A. Petrone, 
 T. Henderson, D. Ranasinghe, V. G. Zakrzewski, J. Gao, N. Rega, 
 G. Zheng, W. Liang, M. Hada, M. Ehara, K. Toyota, R. Fukuda, 
 J. Hasegawa, M. Ishida, T. Nakajima, Y. Honda, O. Kitao, H. Nakai, 
 T. Vreven, K. Throssell, J. A. Montgomery, Jr., J. E. Peralta, 
 F. Ogliaro, M. J. Bearpark, J. J. Heyd, E. N. Brothers, K. N. Kudin, 
 V. N. Staroverov, T. A. Keith, R. Kobayashi, J. Normand, 
 K. Raghavachari, A. P. Rendell, J. C. Burant, S. S. Iyengar, 
 J. Tomasi, M. Cossi, J. M. Millam, M. Klene, C. Adamo, R. Cammi, 
 J. W. Ochterski, R. L. Martin, K. Morokuma, O. Farkas, 
 J. B. Foresman, and D. J. Fox, Gaussian, Inc., Wallingford CT, 2019.
 
 ******************************************
 Gaussian 16:  ES64L-G16RevC.01  3-Jul-2019
                 8-Jan-2021 
 ******************************************
 %nprocshared=16
 Will use up to   16 processors via shared memory.
 %mem=7GB
 -----------------------------------------
 # b3lyp/def2svp geom=NewRedundant pop=NBO
 -----------------------------------------
 1/29=4000,38=1,172=1/1;
 2/12=2,17=6,18=5,40=1/2;
 3/5=43,7=101,11=2,25=1,30=1,74=-5/1,2,3;
 4//1;
 5/5=2,38=5/2;
 6/7=2,8=2,9=2,10=2,28=1,40=1/1,7;
 99/5=1,9=1/99;
 --
 61
 --
 Symbolic Z-matrix:
 Charge =  0 Multiplicity = 1
 C                     2.46689  -1.78084  -0.09706 
 C                     1.80419  -0.44308   0.11597 
 N                     2.54745   0.55884   0.40402 
 C                     1.93961   1.85487   0.64961 
 C                     0.69953   2.13291  -0.20239 
 C                    -0.25934   0.98395  -0.12014 
 C                    -1.60421   1.14514  -0.2508 
 O                    -2.18534   2.33575  -0.47994 
 C                    -2.53068  -0.00105  -0.27762 
 O                    -3.70787   0.19119  -0.53507 
 C                    -1.96945  -1.36326   0.11183 
 O                    -2.64851  -2.36709  -0.59683 
 C                    -0.47217  -1.45852   0.054 
 C                     0.31766  -0.35962   0.01715 
 H                     2.17811  -2.22359  -1.0637 
 H                     3.55461  -1.64423  -0.06394 
 H                     2.17979  -2.49734   0.69055 
 H                     1.67904   1.91241   1.72396 
 H                     2.70124   2.63188   0.48 
 H                     0.20703   3.07154   0.08955 
 H                     1.01547   2.25782  -1.25589 
 H                    -3.13808   2.13203  -0.582 
 H                    -2.22371  -1.398     1.20174 
 H                    -2.50321  -3.21022  -0.15069 
 H                    -0.04806  -2.46149   0.13769 
 
                          Input orientation:                          
 ---------------------------------------------------------------------
 Center     Atomic      Atomic             Coordinates (Angstroms)
 Number     Number       Type             X           Y           Z
 ---------------------------------------------------------------------
      1          6           0        2.466887   -1.780841   -0.097060
      2          6           0        1.804195   -0.443076    0.115974
      3          7           0        2.547447    0.558835    0.404020
      4          6           0        1.939611    1.854865    0.649607
      5          6           0        0.699530    2.132909   -0.202392
      6          6           0       -0.259343    0.983953   -0.120141
      7          6           0       -1.604207    1.145141   -0.250796
      8          8           0       -2.185338    2.335745   -0.479936
      9          6           0       -2.530680   -0.001048   -0.277621
     10          8           0       -3.707869    0.191193   -0.535075
     11          6           0       -1.969447   -1.363257    0.111831
     12          8           0       -2.648511   -2.367093   -0.596830
     13          6           0       -0.472169   -1.458523    0.053997
     14          6           0        0.317664   -0.359621    0.017153
     15          1           0        2.178107   -2.223594   -1.063700
     16          1           0        3.554609   -1.644230   -0.063945
     17          1           0        2.179787   -2.497336    0.690549
     18          1           0        1.679036    1.912410    1.723960
     19          1           0        2.701240    2.631880    0.479998
     20          1           0        0.207033    3.071539    0.089550
     21          1           0        1.015475    2.257822   -1.255888
     22          1           0       -3.138081    2.132029   -0.581998
     23          1           0       -2.223705   -1.398002    1.201738
     24          1           0       -2.503206   -3.210216   -0.150688
     25          1           0       -0.048065   -2.461487    0.137693
 ---------------------------------------------------------------------
                    Distance matrix (angstroms):
                    1          2          3          4          5
     1  C    0.000000
     2  C    1.508032   0.000000
     3  N    2.394088   1.280320   0.000000
     4  C    3.748852   2.362972   1.452402   0.000000
     5  C    4.295589   2.820876   2.502048   1.530036   0.000000
     6  C    3.882905   2.519990   2.886787   2.487247   1.498767
     7  C    5.015856   3.778116   4.243674   3.724658   2.507037
     8  O    6.223831   4.898298   5.132060   4.303755   2.905277
     9  C    5.308101   4.375093   5.154171   4.928251   3.872168
    10  O    6.496798   5.586503   6.336090   6.005439   4.827640
    11  C    4.460837   3.884214   4.917534   5.091782   4.409689
    12  O    5.173080   4.902706   6.046548   6.358412   5.622720
    13  C    2.960532   2.493352   3.648333   4.141253   3.786423
    14  C    2.579161   1.492148   2.442368   2.816852   2.531152
    15  H    1.101734   2.168337   3.167416   4.430139   4.680509
    16  H    1.096767   2.130514   2.467157   3.919317   4.736816
    17  H    1.102777   2.165915   3.091513   4.359015   4.942436
    18  H    4.192484   2.854750   2.080516   1.106999   2.172300
    19  H    4.456459   3.223749   2.080129   1.101180   2.172895
    20  H    5.356058   3.860589   3.448204   2.189928   1.099459
    21  H    4.445254   3.130325   2.826445   2.155762   1.106922
    22  H    6.852838   5.616442   5.981003   5.232267   3.856340
    23  H    4.882120   4.279573   5.218186   5.312174   4.794186
    24  H    5.171828   5.126585   6.326337   6.784846   6.229701
    25  H    2.615983   2.739584   3.991235   4.779520   4.667230
                    6          7          8          9         10
     6  C    0.000000
     7  C    1.360776   0.000000
     8  O    2.380389   1.344528   0.000000
     9  C    2.480725   1.474049   2.370822   0.000000
    10  O    3.562720   2.327279   2.630636   1.220252   0.000000
    11  C    2.913359   2.560657   3.752255   1.523900   2.420107
    12  O    4.143051   3.680503   4.727038   2.390387   2.769636
    13  C    2.457908   2.855430   4.197202   2.543948   3.679446
    14  C    1.468665   2.455543   3.711753   2.885919   4.100398
    15  H    4.137611   5.129823   6.337823   5.265957   6.383992
    16  H    4.632141   5.867613   6.997159   6.306857   7.505620
    17  H    4.327348   5.335951   6.616874   5.418238   6.587475
    18  H    2.831970   3.907435   4.468754   5.038785   6.089711
    19  H    3.441058   4.613169   4.988769   5.905868   6.932821
    20  H    2.149300   2.665977   2.566933   4.131667   4.900307
    21  H    2.130216   3.018443   3.294446   4.316794   5.205814
    22  H    3.133452   1.853756   0.979610   2.238660   2.023291
    23  H    3.358541   2.993528   4.095164   2.057722   2.782949
    24  H    4.756775   4.448298   5.564812   3.211795   3.628850
    25  H    3.461528   3.947185   5.287990   3.519890   4.569846
                   11         12         13         14         15
    11  C    0.000000
    12  O    1.403929   0.000000
    13  C    1.501420   2.446536   0.000000
    14  C    2.499425   3.633884   1.353802   0.000000
    15  H    4.395936   4.851268   2.976330   2.846733   0.000000
    16  H    5.533989   6.267790   4.032782   3.483477   1.797201
    17  H    4.340182   4.998676   2.918424   2.913896   1.775479
    18  H    5.161432   6.513669   4.333549   3.150976   5.012649
    19  H    6.157271   7.400617   5.194555   3.852887   5.121748
    20  H    4.940139   6.180936   4.580834   3.433706   5.766590
    21  H    4.888008   5.937086   4.211900   2.993089   4.633761
    22  H    3.750218   4.525705   4.517039   4.302264   6.889510
    23  H    1.119711   2.086731   2.094959   2.989989   5.018940
    24  H    1.940379   0.964890   2.689877   4.013897   4.870493
    25  H    2.213252   2.703841   1.092157   2.136850   2.540822
                   16         17         18         19         20
    16  H    0.000000
    17  H    1.785269   0.000000
    18  H    4.400462   4.556813   0.000000
    19  H    4.394227   5.159951   1.763514   0.000000
    20  H    5.785180   5.938462   2.486297   2.562581   0.000000
    21  H    4.805616   5.268374   3.072315   2.448474   1.768027
    22  H    7.701987   7.164504   5.345119   5.956120   3.538847
    23  H    5.920430   4.567340   5.144213   6.404369   5.207902
    24  H    6.257552   4.811060   6.873627   7.849465   6.845696
    25  H    3.699706   2.295704   4.962872   5.798123   5.539113
                   21         22         23         24         25
    21  H    0.000000
    22  H    4.209748   0.000000
    23  H    5.467839   4.059423   0.000000
    24  H    6.595606   5.397099   2.278442   0.000000
    25  H    5.034388   5.582701   2.645110   2.582920   0.000000
 Stoichiometry    C10H11NO3
 Framework group  C1[X(C10H11NO3)]
 Deg. of freedom    69
 Full point group                 C1      NOp   1
 Largest Abelian subgroup         C1      NOp   1
 Largest concise Abelian subgroup C1      NOp   1
                         Standard orientation:                         
 ---------------------------------------------------------------------
 Center     Atomic      Atomic             Coordinates (Angstroms)
 Number     Number       Type             X           Y           Z
 ---------------------------------------------------------------------
      1          6           0       -2.600542    2.211954   -0.346232
      2          6           0       -2.144748    0.802105   -0.065631
      3          7           0       -3.039189   -0.094855    0.120537
      4          6           0       -2.636055   -1.456093    0.427110
      5          6           0       -1.346643   -1.895833   -0.269350
      6          6           0       -0.266549   -0.877981   -0.060357
      7          6           0        1.052624   -1.210228   -0.027069
      8          8           0        1.500987   -2.466758   -0.193976
      9          6           0        2.113820   -0.191738    0.069685
     10          8           0        3.279513   -0.534275   -0.043639
     11          6           0        1.687286    1.233556    0.399647
     12          8           0        2.570258    2.137721   -0.211795
     13          6           0        0.232762    1.518559    0.160077
     14          6           0       -0.680130    0.529110    0.017254
     15          1           0       -2.141626    2.607622   -1.266374
     16          1           0       -3.692616    2.215382   -0.447527
     17          1           0       -2.323054    2.891385    0.476866
     18          1           0       -2.518363   -1.539013    1.524707
     19          1           0       -3.463938   -2.130798    0.158816
     20          1           0       -1.017179   -2.887571    0.072292
     21          1           0       -1.544629   -1.986673   -1.354627
     22          1           0        2.477189   -2.386893   -0.177013
     23          1           0        1.808615    1.243081    1.512724
     24          1           0        2.480051    2.995534    0.220677
     25          1           0       -0.067151    2.567964    0.200172
 ---------------------------------------------------------------------
 Rotational constants (GHZ):           1.0838317           0.5803930           0.3879161
 Standard basis: def2SVP (5D, 7F)
 There are   265 symmetry adapted cartesian basis functions of A   symmetry.
 There are   251 symmetry adapted basis functions of A   symmetry.
   251 basis functions,   427 primitive gaussians,   265 cartesian basis functions
    51 alpha electrons       51 beta electrons
       nuclear repulsion energy       892.6317879291 Hartrees.
 NAtoms=   25 NActive=   25 NUniq=   25 SFac= 1.00D+00 NAtFMM=   60 NAOKFM=F Big=F
 Integral buffers will be    131072 words long.
 Raffenetti 2 integral format.
 Two-electron integral symmetry is turned on.
 One-electron integrals computed using PRISM.
   1 Symmetry operations used in ECPInt.
 ECPInt:  NShTT=    6903 NPrTT=   25191 LenC2=    6638 LenP2D=   18001.
 LDataN:  DoStor=T MaxTD1= 4 Len=   56
 NBasis=   251 RedAO= T EigKep=  2.63D-04  NBF=   251
 NBsUse=   251 1.00D-06 EigRej= -1.00D+00 NBFU=   251
 ExpMin= 1.22D-01 ExpMax= 2.27D+03 ExpMxC= 3.41D+02 IAcc=3 IRadAn=         5 AccDes= 0.00D+00
 Harris functional with IExCor=  402 and IRadAn=       5 diagonalized for initial guess.
 HarFok:  IExCor=  402 AccDes= 0.00D+00 IRadAn=         5 IDoV= 1 UseB2=F ITyADJ=14
 ICtDFT=  3500011 ScaDFX=  1.000000  1.000000  1.000000  1.000000
 FoFCou: FMM=F IPFlag=           0 FMFlag=      100000 FMFlg1=           0
         NFxFlg=           0 DoJE=T BraDBF=F KetDBF=T FulRan=T
         wScrn=  0.000000 ICntrl=       500 IOpCl=  0 I1Cent=   200000004 NGrid=           0
         NMat0=    1 NMatS0=      1 NMatT0=    0 NMatD0=    1 NMtDS0=    0 NMtDT0=    0
 Petite list used in FoFCou.
 Requested convergence on RMS density matrix=1.00D-08 within 128 cycles.
 Requested convergence on MAX density matrix=1.00D-06.
 Requested convergence on             energy=1.00D-06.
 No special actions if energy rises.
 Integral accuracy reduced to 1.0D-05 until final iterations.
 Initial convergence to 1.0D-05 achieved.  Increase integral accuracy.
 SCF Done:  E(RB3LYP) =  -667.577501258     A.U. after   15 cycles
            NFock= 15  Conv=0.89D-08     -V/T= 2.0096

 **********************************************************************

            Population analysis using the SCF Density.

 **********************************************************************

 Orbital symmetries:
       Occupied  (A) (A) (A) (A) (A) (A) (A) (A) (A) (A) (A) (A)
                 (A) (A) (A) (A) (A) (A) (A) (A) (A) (A) (A) (A)
                 (A) (A) (A) (A) (A) (A) (A) (A) (A) (A) (A) (A)
                 (A) (A) (A) (A) (A) (A) (A) (A) (A) (A) (A) (A)
                 (A) (A) (A)
       Virtual   (A) (A) (A) (A) (A) (A) (A) (A) (A) (A) (A) (A)
                 (A) (A) (A) (A) (A) (A) (A) (A) (A) (A) (A) (A)
                 (A) (A) (A) (A) (A) (A) (A) (A) (A) (A) (A) (A)
                 (A) (A) (A) (A) (A) (A) (A) (A) (A) (A) (A) (A)
                 (A) (A) (A) (A) (A) (A) (A) (A) (A) (A) (A) (A)
                 (A) (A) (A) (A) (A) (A) (A) (A) (A) (A) (A) (A)
                 (A) (A) (A) (A) (A) (A) (A) (A) (A) (A) (A) (A)
                 (A) (A) (A) (A) (A) (A) (A) (A) (A) (A) (A) (A)
                 (A) (A) (A) (A) (A) (A) (A) (A) (A) (A) (A) (A)
                 (A) (A) (A) (A) (A) (A) (A) (A) (A) (A) (A) (A)
                 (A) (A) (A) (A) (A) (A) (A) (A) (A) (A) (A) (A)
                 (A) (A) (A) (A) (A) (A) (A) (A) (A) (A) (A) (A)
                 (A) (A) (A) (A) (A) (A) (A) (A) (A) (A) (A) (A)
                 (A) (A) (A) (A) (A) (A) (A) (A) (A) (A) (A) (A)
                 (A) (A) (A) (A) (A) (A) (A) (A) (A) (A) (A) (A)
                 (A) (A) (A) (A) (A) (A) (A) (A) (A) (A) (A) (A)
                 (A) (A) (A) (A) (A) (A) (A) (A)
 The electronic state is 1-A.
 Alpha  occ. eigenvalues --  -19.16970 -19.15128 -19.14145 -14.31700 -10.28469
 Alpha  occ. eigenvalues --  -10.26760 -10.25547 -10.23882 -10.21680 -10.21653
 Alpha  occ. eigenvalues --  -10.21392 -10.21197 -10.19945 -10.19069  -1.07570
 Alpha  occ. eigenvalues --   -1.04241  -1.02343  -0.92929  -0.84871  -0.79535
 Alpha  occ. eigenvalues --   -0.75315  -0.73330  -0.70317  -0.65285  -0.62381
 Alpha  occ. eigenvalues --   -0.59574  -0.57795  -0.54105  -0.52422  -0.50997
 Alpha  occ. eigenvalues --   -0.49330  -0.48275  -0.46757  -0.45249  -0.43814
 Alpha  occ. eigenvalues --   -0.42854  -0.42524  -0.42237  -0.40105  -0.39045
 Alpha  occ. eigenvalues --   -0.38693  -0.37978  -0.37301  -0.36950  -0.35933
 Alpha  occ. eigenvalues --   -0.33733  -0.29851  -0.28083  -0.27301  -0.24692
 Alpha  occ. eigenvalues --   -0.22432
 Alpha virt. eigenvalues --   -0.08662  -0.03883   0.02719   0.04233   0.06294
 Alpha virt. eigenvalues --    0.06583   0.08111   0.08853   0.10225   0.11607
 Alpha virt. eigenvalues --    0.12084   0.12678   0.13686   0.13799   0.15966
 Alpha virt. eigenvalues --    0.17995   0.19518   0.20259   0.21636   0.22451
 Alpha virt. eigenvalues --    0.22905   0.24827   0.26851   0.28621   0.30131
 Alpha virt. eigenvalues --    0.31321   0.32846   0.36057   0.37290   0.39411
 Alpha virt. eigenvalues --    0.40527   0.42980   0.43474   0.44941   0.45671
 Alpha virt. eigenvalues --    0.46434   0.46933   0.48865   0.50729   0.52063
 Alpha virt. eigenvalues --    0.53613   0.53987   0.54639   0.56138   0.56733
 Alpha virt. eigenvalues --    0.58673   0.58748   0.59761   0.60196   0.61342
 Alpha virt. eigenvalues --    0.62237   0.63278   0.63854   0.64736   0.65181
 Alpha virt. eigenvalues --    0.65665   0.65789   0.66822   0.67672   0.67874
 Alpha virt. eigenvalues --    0.68947   0.69459   0.70216   0.71204   0.71990
 Alpha virt. eigenvalues --    0.73942   0.75993   0.77835   0.79232   0.80841
 Alpha virt. eigenvalues --    0.81429   0.83294   0.86973   0.89324   0.92542
 Alpha virt. eigenvalues --    0.94808   0.95865   0.98772   0.99505   1.02548
 Alpha virt. eigenvalues --    1.05130   1.06262   1.07094   1.08704   1.09587
 Alpha virt. eigenvalues --    1.12047   1.12529   1.15185   1.15648   1.19201
 Alpha virt. eigenvalues --    1.22705   1.24485   1.28227   1.28556   1.29809
 Alpha virt. eigenvalues --    1.32345   1.33687   1.36843   1.39098   1.41696
 Alpha virt. eigenvalues --    1.42907   1.43634   1.45958   1.51132   1.51709
 Alpha virt. eigenvalues --    1.53299   1.55755   1.55963   1.59054   1.61404
 Alpha virt. eigenvalues --    1.63310   1.64822   1.65396   1.67036   1.68560
 Alpha virt. eigenvalues --    1.70772   1.72527   1.73420   1.73971   1.74744
 Alpha virt. eigenvalues --    1.76366   1.77443   1.78257   1.79283   1.80756
 Alpha virt. eigenvalues --    1.81587   1.82902   1.84439   1.86558   1.87080
 Alpha virt. eigenvalues --    1.88879   1.89258   1.90290   1.91223   1.92723
 Alpha virt. eigenvalues --    1.94830   1.96564   1.97433   2.00414   2.02311
 Alpha virt. eigenvalues --    2.02833   2.05400   2.07147   2.08947   2.13036
 Alpha virt. eigenvalues --    2.13523   2.16626   2.18594   2.20391   2.23561
 Alpha virt. eigenvalues --    2.25485   2.27310   2.27583   2.30644   2.31760
 Alpha virt. eigenvalues --    2.36868   2.38584   2.39357   2.42461   2.43649
 Alpha virt. eigenvalues --    2.45754   2.46476   2.50470   2.52109   2.55287
 Alpha virt. eigenvalues --    2.57780   2.58992   2.60680   2.64792   2.69522
 Alpha virt. eigenvalues --    2.70527   2.70997   2.74089   2.75509   2.78423
 Alpha virt. eigenvalues --    2.82789   2.84176   2.86526   2.90246   2.92828
 Alpha virt. eigenvalues --    2.93841   2.93946   2.94554   2.95650   2.98187
 Alpha virt. eigenvalues --    3.01837   3.02914   3.06726   3.07404   3.14981
 Alpha virt. eigenvalues --    3.20182   3.24104   3.30571   3.32153   3.34717
 Alpha virt. eigenvalues --    3.40606   3.48618   3.63242   3.76077   3.79361
          Condensed to atoms (all electrons):
               1          2          3          4          5          6
     1  C    4.612849   0.415209  -0.086113   0.015626  -0.002320   0.010224
     2  C    0.415209   5.097208   0.678105  -0.065856  -0.039891  -0.080380
     3  N   -0.086113   0.678105   6.350099   0.360396  -0.035540  -0.035371
     4  C    0.015626  -0.065856   0.360396   4.546896   0.379170  -0.025356
     5  C   -0.002320  -0.039891  -0.035540   0.379170   4.726850   0.346023
     6  C    0.010224  -0.080380  -0.035371  -0.025356   0.346023   5.673680
     7  C   -0.000182   0.020739  -0.000330   0.012929  -0.070007   0.120314
     8  O    0.000000  -0.000019  -0.000002   0.000379   0.004847  -0.113582
     9  C    0.000093  -0.002078  -0.000038  -0.000132   0.013890   0.077068
    10  O    0.000000   0.000002  -0.000000   0.000001  -0.000090   0.008082
    11  C   -0.000320   0.012882  -0.000135  -0.000080  -0.002571  -0.108604
    12  O   -0.000013  -0.000157   0.000000  -0.000000   0.000004   0.000430
    13  C   -0.005499  -0.064458   0.007633  -0.000638   0.019434  -0.038010
    14  C   -0.133165   0.236764  -0.044892  -0.055204  -0.071056   0.245750
    15  H    0.362421  -0.006315   0.001852  -0.000133  -0.000176  -0.000347
    16  H    0.338439  -0.004412   0.014786  -0.000519   0.000253  -0.000080
    17  H    0.351514   0.002665   0.000026  -0.000905   0.000240  -0.000150
    18  H   -0.001019  -0.002782  -0.025166   0.353989  -0.016601  -0.000497
    19  H   -0.000282  -0.000335  -0.023087   0.360781  -0.017493   0.003626
    20  H    0.000073   0.000653   0.005005  -0.009320   0.343144  -0.005949
    21  H   -0.000233   0.010652  -0.005502  -0.009476   0.326528  -0.004123
    22  H   -0.000000   0.000025   0.000000   0.000006  -0.000761   0.017714
    23  H   -0.000034  -0.001139   0.000031   0.000005  -0.000013   0.001061
    24  H    0.000006  -0.000007  -0.000000  -0.000000  -0.000002   0.000090
    25  H    0.018233  -0.032932   0.000011  -0.000022  -0.000258   0.018001
               7          8          9         10         11         12
     1  C   -0.000182   0.000000   0.000093   0.000000  -0.000320  -0.000013
     2  C    0.020739  -0.000019  -0.002078   0.000002   0.012882  -0.000157
     3  N   -0.000330  -0.000002  -0.000038  -0.000000  -0.000135   0.000000
     4  C    0.012929   0.000379  -0.000132   0.000001  -0.000080  -0.000000
     5  C   -0.070007   0.004847   0.013890  -0.000090  -0.002571   0.000004
     6  C    0.120314  -0.113582   0.077068   0.008082  -0.108604   0.000430
     7  C    5.606478   0.503338   0.002854  -0.112988   0.014227   0.003861
     8  O    0.503338   7.535618  -0.077372  -0.015585   0.004114  -0.000005
     9  C    0.002854  -0.077372   5.407283   0.705292  -0.055454  -0.065586
    10  O   -0.112988  -0.015585   0.705292   7.647736  -0.074253  -0.000004
    11  C    0.014227   0.004114  -0.055454  -0.074253   5.188502   0.343547
    12  O    0.003861  -0.000005  -0.065586  -0.000004   0.343547   7.715494
    13  C   -0.091812  -0.000383   0.044093   0.003945   0.135630  -0.038322
    14  C    0.037622   0.002770  -0.088298   0.000035   0.073640   0.004581
    15  H    0.000053   0.000000  -0.000058   0.000000   0.000448  -0.000003
    16  H    0.000011  -0.000000   0.000001  -0.000000  -0.000016  -0.000000
    17  H   -0.000016  -0.000000  -0.000021  -0.000000   0.000684  -0.000003
    18  H    0.001387  -0.000024  -0.000116  -0.000000   0.000099   0.000000
    19  H   -0.000586  -0.000008   0.000003  -0.000000   0.000001  -0.000000
    20  H   -0.021265   0.009488   0.001617   0.000007  -0.000300   0.000000
    21  H    0.006615   0.001821  -0.001417   0.000006   0.000491   0.000000
    22  H   -0.039471   0.315320  -0.031489   0.053106   0.005129  -0.000044
    23  H    0.007384  -0.000115   0.009035  -0.003584   0.306324  -0.017995
    24  H   -0.000824   0.000003   0.008680  -0.000055  -0.026324   0.316858
    25  H   -0.003067   0.000003   0.012707  -0.000089  -0.069473   0.002332
              13         14         15         16         17         18
     1  C   -0.005499  -0.133165   0.362421   0.338439   0.351514  -0.001019
     2  C   -0.064458   0.236764  -0.006315  -0.004412   0.002665  -0.002782
     3  N    0.007633  -0.044892   0.001852   0.014786   0.000026  -0.025166
     4  C   -0.000638  -0.055204  -0.000133  -0.000519  -0.000905   0.353989
     5  C    0.019434  -0.071056  -0.000176   0.000253   0.000240  -0.016601
     6  C   -0.038010   0.245750  -0.000347  -0.000080  -0.000150  -0.000497
     7  C   -0.091812   0.037622   0.000053   0.000011  -0.000016   0.001387
     8  O   -0.000383   0.002770   0.000000  -0.000000  -0.000000  -0.000024
     9  C    0.044093  -0.088298  -0.000058   0.000001  -0.000021  -0.000116
    10  O    0.003945   0.000035   0.000000  -0.000000  -0.000000  -0.000000
    11  C    0.135630   0.073640   0.000448  -0.000016   0.000684   0.000099
    12  O   -0.038322   0.004581  -0.000003  -0.000000  -0.000003   0.000000
    13  C    5.456844   0.377611   0.002739  -0.000350   0.005752  -0.000843
    14  C    0.377611   5.302715  -0.001526   0.014613  -0.007354  -0.001804
    15  H    0.002739  -0.001526   0.659257  -0.014173  -0.026990  -0.000043
    16  H   -0.000350   0.014613  -0.014173   0.641934  -0.011991   0.000148
    17  H    0.005752  -0.007354  -0.026990  -0.011991   0.661940   0.000260
    18  H   -0.000843  -0.001804  -0.000043   0.000148   0.000260   0.713372
    19  H    0.000152   0.004230   0.000037  -0.000183  -0.000019  -0.034668
    20  H    0.000248   0.010044  -0.000008  -0.000009   0.000000  -0.010979
    21  H   -0.002478  -0.010343  -0.000011   0.000031   0.000015   0.009839
    22  H   -0.000436  -0.000109  -0.000000   0.000000  -0.000000   0.000001
    23  H   -0.023113  -0.007168   0.000015   0.000000  -0.000054  -0.000023
    24  H    0.000943   0.000977  -0.000006   0.000000  -0.000020   0.000000
    25  H    0.381664  -0.014745   0.000042  -0.000618   0.002196   0.000014
              19         20         21         22         23         24
     1  C   -0.000282   0.000073  -0.000233  -0.000000  -0.000034   0.000006
     2  C   -0.000335   0.000653   0.010652   0.000025  -0.001139  -0.000007
     3  N   -0.023087   0.005005  -0.005502   0.000000   0.000031  -0.000000
     4  C    0.360781  -0.009320  -0.009476   0.000006   0.000005  -0.000000
     5  C   -0.017493   0.343144   0.326528  -0.000761  -0.000013  -0.000002
     6  C    0.003626  -0.005949  -0.004123   0.017714   0.001061   0.000090
     7  C   -0.000586  -0.021265   0.006615  -0.039471   0.007384  -0.000824
     8  O   -0.000008   0.009488   0.001821   0.315320  -0.000115   0.000003
     9  C    0.000003   0.001617  -0.001417  -0.031489   0.009035   0.008680
    10  O   -0.000000   0.000007   0.000006   0.053106  -0.003584  -0.000055
    11  C    0.000001  -0.000300   0.000491   0.005129   0.306324  -0.026324
    12  O   -0.000000   0.000000   0.000000  -0.000044  -0.017995   0.316858
    13  C    0.000152   0.000248  -0.002478  -0.000436  -0.023113   0.000943
    14  C    0.004230   0.010044  -0.010343  -0.000109  -0.007168   0.000977
    15  H    0.000037  -0.000008  -0.000011  -0.000000   0.000015  -0.000006
    16  H   -0.000183  -0.000009   0.000031   0.000000   0.000000   0.000000
    17  H   -0.000019   0.000000   0.000015  -0.000000  -0.000054  -0.000020
    18  H   -0.034668  -0.010979   0.009839   0.000001  -0.000023   0.000000
    19  H    0.715169   0.001176  -0.013994  -0.000001   0.000000  -0.000000
    20  H    0.001176   0.683425  -0.024940  -0.000302   0.000010  -0.000000
    21  H   -0.013994  -0.024940   0.687923   0.000004  -0.000010   0.000000
    22  H   -0.000001  -0.000302   0.000004   0.503008  -0.000346   0.000009
    23  H    0.000000   0.000010  -0.000010  -0.000346   0.696025  -0.009067
    24  H   -0.000000  -0.000000   0.000000   0.000009  -0.009067   0.536274
    25  H   -0.000002   0.000012  -0.000002   0.000008  -0.001304   0.005037
              25
     1  C    0.018233
     2  C   -0.032932
     3  N    0.000011
     4  C   -0.000022
     5  C   -0.000258
     6  C    0.018001
     7  C   -0.003067
     8  O    0.000003
     9  C    0.012707
    10  O   -0.000089
    11  C   -0.069473
    12  O    0.002332
    13  C    0.381664
    14  C   -0.014745
    15  H    0.000042
    16  H   -0.000618
    17  H    0.002196
    18  H    0.000014
    19  H   -0.000002
    20  H    0.000012
    21  H   -0.000002
    22  H    0.000008
    23  H   -0.001304
    24  H    0.005037
    25  H    0.701022
 Mulliken charges:
               1
     1  C    0.104493
     2  C   -0.174143
     3  N   -0.161769
     4  C    0.137462
     5  C    0.096398
     6  C   -0.109614
     7  C    0.002737
     8  O   -0.170605
     9  C    0.039442
    10  O   -0.211565
    11  C    0.251810
    12  O   -0.264976
    13  C   -0.170344
    14  C    0.124312
    15  H    0.022925
    16  H    0.022136
    17  H    0.022232
    18  H    0.015451
    19  H    0.005483
    20  H    0.018169
    21  H    0.028605
    22  H    0.178628
    23  H    0.044074
    24  H    0.167427
    25  H   -0.018768
 Sum of Mulliken charges =  -0.00000
 Mulliken charges with hydrogens summed into heavy atoms:
               1
     1  C    0.171787
     2  C   -0.174143
     3  N   -0.161769
     4  C    0.158396
     5  C    0.143172
     6  C   -0.109614
     7  C    0.002737
     8  O    0.008023
     9  C    0.039442
    10  O   -0.211565
    11  C    0.295884
    12  O   -0.097550
    13  C   -0.189112
    14  C    0.124312
 Electronic spatial extent (au):  <R**2>=           2776.2042
 Charge=             -0.0000 electrons
 Dipole moment (field-independent basis, Debye):
    X=             -0.8132    Y=              1.8031    Z=              1.5307  Tot=              2.5011
 Quadrupole moment (field-independent basis, Debye-Ang):
   XX=            -97.6830   YY=            -71.0166   ZZ=            -80.0874
   XY=              2.6060   XZ=              4.2200   YZ=              2.7903
 Traceless Quadrupole moment (field-independent basis, Debye-Ang):
   XX=            -14.7540   YY=             11.9124   ZZ=              2.8416
   XY=              2.6060   XZ=              4.2200   YZ=              2.7903
 Octapole moment (field-independent basis, Debye-Ang**2):
  XXX=             16.6608  YYY=             31.5221  ZZZ=             -0.3670  XYY=             15.9772
  XXY=             -8.7489  XXZ=              6.6666  XZZ=             10.2760  YZZ=             -1.3057
  YYZ=              8.2714  XYZ=              9.1048
 Hexadecapole moment (field-independent basis, Debye-Ang**3):
 XXXX=          -2487.5284 YYYY=          -1129.6237 ZZZZ=           -133.6307 XXXY=             -7.7825
 XXXZ=             23.0003 YYYX=             58.6818 YYYZ=             19.6396 ZZZX=             -0.8895
 ZZZY=              2.4717 XXYY=           -482.3021 XXZZ=           -376.9747 YYZZ=           -226.9062
 XXYZ=             17.0944 YYXZ=             16.9547 ZZXY=              4.6005
 N-N= 8.926317879291D+02 E-N=-3.340876420852D+03  KE= 6.612423463301D+02
 ******************************Gaussian NBO Version 3.1******************************
             N A T U R A L   A T O M I C   O R B I T A L   A N D
          N A T U R A L   B O N D   O R B I T A L   A N A L Y S I S
 ******************************Gaussian NBO Version 3.1******************************
       /RESON  / : Allow strongly delocalized NBO set

 Analyzing the SCF density

 Job title: 61                                                              

 Storage needed:    191154 in NPA,    253396 in NBO ( 939520721 available)
 GSVD:  LWork=       40959 too small for GESVD, short by        2198 words or        2198 for optimal perf.


 NATURAL POPULATIONS:  Natural atomic orbital occupancies 
                                                          
   NAO  Atom  No  lang   Type(AO)    Occupancy      Energy
 ----------------------------------------------------------
     1    C    1  S      Cor( 1S)     1.99921     -10.07132
     2    C    1  S      Val( 2S)     1.09395      -0.23994
     3    C    1  S      Ryd( 3S)     0.00085       0.88785
     4    C    1  px     Val( 2p)     1.23809      -0.08765
     5    C    1  px     Ryd( 3p)     0.00373       0.67260
     6    C    1  py     Val( 2p)     1.10825      -0.07923
     7    C    1  py     Ryd( 3p)     0.00146       0.47786
     8    C    1  pz     Val( 2p)     1.21328      -0.08555
     9    C    1  pz     Ryd( 3p)     0.00096       0.57626
    10    C    1  dxy    Ryd( 3d)     0.00035       2.17852
    11    C    1  dxz    Ryd( 3d)     0.00036       2.19816
    12    C    1  dyz    Ryd( 3d)     0.00058       2.30165
    13    C    1  dx2y2  Ryd( 3d)     0.00063       2.40555
    14    C    1  dz2    Ryd( 3d)     0.00041       2.29790

    15    C    2  S      Cor( 1S)     1.99898     -10.10913
    16    C    2  S      Val( 2S)     0.81312      -0.11017
    17    C    2  S      Ryd( 3S)     0.00303       0.49806
    18    C    2  px     Val( 2p)     0.97720      -0.02213
    19    C    2  px     Ryd( 3p)     0.01054       0.71940
    20    C    2  py     Val( 2p)     0.99139      -0.05290
    21    C    2  py     Ryd( 3p)     0.00612       0.92649
    22    C    2  pz     Val( 2p)     0.90006      -0.11038
    23    C    2  pz     Ryd( 3p)     0.00237       0.60519
    24    C    2  dxy    Ryd( 3d)     0.00134       2.40904
    25    C    2  dxz    Ryd( 3d)     0.00100       1.94358
    26    C    2  dyz    Ryd( 3d)     0.00134       1.95485
    27    C    2  dx2y2  Ryd( 3d)     0.00220       2.36142
    28    C    2  dz2    Ryd( 3d)     0.00055       2.12020

    29    N    3  S      Cor( 1S)     1.99924     -14.13413
    30    N    3  S      Val( 2S)     1.36182      -0.48179
    31    N    3  S      Ryd( 3S)     0.00136       1.14670
    32    N    3  px     Val( 2p)     1.69145      -0.22112
    33    N    3  px     Ryd( 3p)     0.00625       0.93465
    34    N    3  py     Val( 2p)     1.24493      -0.16744
    35    N    3  py     Ryd( 3p)     0.00266       1.22904
    36    N    3  pz     Val( 2p)     1.15345      -0.17127
    37    N    3  pz     Ryd( 3p)     0.00163       0.93327
    38    N    3  dxy    Ryd( 3d)     0.00138       2.86582
    39    N    3  dxz    Ryd( 3d)     0.00152       2.34993
    40    N    3  dyz    Ryd( 3d)     0.00039       2.43615
    41    N    3  dx2y2  Ryd( 3d)     0.00125       2.63656
    42    N    3  dz2    Ryd( 3d)     0.00076       2.53960

    43    C    4  S      Cor( 1S)     1.99914     -10.10105
    44    C    4  S      Val( 2S)     0.99454      -0.20334
    45    C    4  S      Ryd( 3S)     0.00103       0.86065
    46    C    4  px     Val( 2p)     1.10144      -0.07564
    47    C    4  px     Ryd( 3p)     0.00583       0.64254
    48    C    4  py     Val( 2p)     0.94266      -0.06009
    49    C    4  py     Ryd( 3p)     0.00490       0.56589
    50    C    4  pz     Val( 2p)     1.16991      -0.08424
    51    C    4  pz     Ryd( 3p)     0.00178       0.64876
    52    C    4  dxy    Ryd( 3d)     0.00156       2.31424
    53    C    4  dxz    Ryd( 3d)     0.00048       2.15398
    54    C    4  dyz    Ryd( 3d)     0.00073       2.06537
    55    C    4  dx2y2  Ryd( 3d)     0.00116       2.17085
    56    C    4  dz2    Ryd( 3d)     0.00111       2.42245

    57    C    5  S      Cor( 1S)     1.99910     -10.07288
    58    C    5  S      Val( 2S)     1.00983      -0.21036
    59    C    5  S      Ryd( 3S)     0.00141       0.92079
    60    C    5  px     Val( 2p)     1.06496      -0.08378
    61    C    5  px     Ryd( 3p)     0.00408       0.61720
    62    C    5  py     Val( 2p)     1.17521      -0.08474
    63    C    5  py     Ryd( 3p)     0.00356       0.62607
    64    C    5  pz     Val( 2p)     1.20051      -0.08983
    65    C    5  pz     Ryd( 3p)     0.00260       0.67604
    66    C    5  dxy    Ryd( 3d)     0.00074       2.28237
    67    C    5  dxz    Ryd( 3d)     0.00054       2.13519
    68    C    5  dyz    Ryd( 3d)     0.00032       2.13294
    69    C    5  dx2y2  Ryd( 3d)     0.00055       2.28136
    70    C    5  dz2    Ryd( 3d)     0.00089       2.40830

    71    C    6  S      Cor( 1S)     1.99886     -10.07739
    72    C    6  S      Val( 2S)     0.85264      -0.11832
    73    C    6  S      Ryd( 3S)     0.00210       0.55072
    74    C    6  px     Val( 2p)     1.10341      -0.08317
    75    C    6  px     Ryd( 3p)     0.00453       1.03339
    76    C    6  py     Val( 2p)     1.07071      -0.06875
    77    C    6  py     Ryd( 3p)     0.00488       0.98287
    78    C    6  pz     Val( 2p)     1.01338      -0.11726
    79    C    6  pz     Ryd( 3p)     0.00335       0.66085
    80    C    6  dxy    Ryd( 3d)     0.00066       2.39669
    81    C    6  dxz    Ryd( 3d)     0.00089       1.96140
    82    C    6  dyz    Ryd( 3d)     0.00051       1.91466
    83    C    6  dx2y2  Ryd( 3d)     0.00090       2.44426
    84    C    6  dz2    Ryd( 3d)     0.00046       2.18428

    85    C    7  S      Cor( 1S)     1.99852     -10.13352
    86    C    7  S      Val( 2S)     0.81215      -0.11827
    87    C    7  S      Ryd( 3S)     0.00381       0.61034
    88    C    7  px     Val( 2p)     1.06978      -0.07266
    89    C    7  px     Ryd( 3p)     0.00457       0.83879
    90    C    7  py     Val( 2p)     0.80750      -0.05051
    91    C    7  py     Ryd( 3p)     0.01096       0.78312
    92    C    7  pz     Val( 2p)     1.00621      -0.13056
    93    C    7  pz     Ryd( 3p)     0.00115       0.58746
    94    C    7  dxy    Ryd( 3d)     0.00190       2.41365
    95    C    7  dxz    Ryd( 3d)     0.00092       1.93032
    96    C    7  dyz    Ryd( 3d)     0.00204       1.89067
    97    C    7  dx2y2  Ryd( 3d)     0.00181       2.38908
    98    C    7  dz2    Ryd( 3d)     0.00077       2.14873

    99    O    8  S      Cor( 1S)     1.99970     -18.96915
   100    O    8  S      Val( 2S)     1.64578      -0.87772
   101    O    8  S      Ryd( 3S)     0.00048       1.59967
   102    O    8  px     Val( 2p)     1.55557      -0.31179
   103    O    8  px     Ryd( 3p)     0.00196       1.30495
   104    O    8  py     Val( 2p)     1.63206      -0.34090
   105    O    8  py     Ryd( 3p)     0.00143       1.08341
   106    O    8  pz     Val( 2p)     1.83751      -0.31996
   107    O    8  pz     Ryd( 3p)     0.00212       1.01342
   108    O    8  dxy    Ryd( 3d)     0.00100       3.01421
   109    O    8  dxz    Ryd( 3d)     0.00026       2.75513
   110    O    8  dyz    Ryd( 3d)     0.00119       2.74781
   111    O    8  dx2y2  Ryd( 3d)     0.00144       3.30509
   112    O    8  dz2    Ryd( 3d)     0.00071       3.05352

   113    C    9  S      Cor( 1S)     1.99907     -10.16817
   114    C    9  S      Val( 2S)     0.82012      -0.14980
   115    C    9  S      Ryd( 3S)     0.00552       0.54613
   116    C    9  px     Val( 2p)     0.83200      -0.02100
   117    C    9  px     Ryd( 3p)     0.01917       0.68714
   118    C    9  py     Val( 2p)     1.01723      -0.07644
   119    C    9  py     Ryd( 3p)     0.00588       0.84262
   120    C    9  pz     Val( 2p)     0.78092      -0.13172
   121    C    9  pz     Ryd( 3p)     0.00174       0.56907
   122    C    9  dxy    Ryd( 3d)     0.00348       2.34507
   123    C    9  dxz    Ryd( 3d)     0.00272       1.94149
   124    C    9  dyz    Ryd( 3d)     0.00080       1.91278
   125    C    9  dx2y2  Ryd( 3d)     0.00231       2.35028
   126    C    9  dz2    Ryd( 3d)     0.00075       2.09921

   127    O   10  S      Cor( 1S)     1.99974     -18.88992
   128    O   10  S      Val( 2S)     1.68688      -0.87325
   129    O   10  S      Ryd( 3S)     0.00125       1.50175
   130    O   10  px     Val( 2p)     1.63980      -0.32666
   131    O   10  px     Ryd( 3p)     0.00090       1.03105
   132    O   10  py     Val( 2p)     1.83000      -0.28127
   133    O   10  py     Ryd( 3p)     0.00425       1.19792
   134    O   10  pz     Val( 2p)     1.39579      -0.26132
   135    O   10  pz     Ryd( 3p)     0.00110       1.06458
   136    O   10  dxy    Ryd( 3d)     0.00142       3.03690
   137    O   10  dxz    Ryd( 3d)     0.00176       2.85076
   138    O   10  dyz    Ryd( 3d)     0.00011       2.65679
   139    O   10  dx2y2  Ryd( 3d)     0.00120       3.16278
   140    O   10  dz2    Ryd( 3d)     0.00040       2.86873

   141    C   11  S      Cor( 1S)     1.99888     -10.15615
   142    C   11  S      Val( 2S)     0.92463      -0.21174
   143    C   11  S      Ryd( 3S)     0.00377       0.86018
   144    C   11  px     Val( 2p)     0.94794      -0.09252
   145    C   11  px     Ryd( 3p)     0.00683       0.62683
   146    C   11  py     Val( 2p)     0.94733      -0.11100
   147    C   11  py     Ryd( 3p)     0.00439       0.63411
   148    C   11  pz     Val( 2p)     1.11933      -0.11561
   149    C   11  pz     Ryd( 3p)     0.00224       0.71600
   150    C   11  dxy    Ryd( 3d)     0.00156       2.19297
   151    C   11  dxz    Ryd( 3d)     0.00120       2.05250
   152    C   11  dyz    Ryd( 3d)     0.00112       2.02661
   153    C   11  dx2y2  Ryd( 3d)     0.00198       2.21894
   154    C   11  dz2    Ryd( 3d)     0.00157       2.38554

   155    O   12  S      Cor( 1S)     1.99973     -18.96465
   156    O   12  S      Val( 2S)     1.66427      -0.86569
   157    O   12  S      Ryd( 3S)     0.00145       1.37877
   158    O   12  px     Val( 2p)     1.78635      -0.31291
   159    O   12  px     Ryd( 3p)     0.00199       1.06038
   160    O   12  py     Val( 2p)     1.45132      -0.28658
   161    O   12  py     Ryd( 3p)     0.00281       1.20511
   162    O   12  pz     Val( 2p)     1.80589      -0.31281
   163    O   12  pz     Ryd( 3p)     0.00153       1.10723
   164    O   12  dxy    Ryd( 3d)     0.00064       2.98187
   165    O   12  dxz    Ryd( 3d)     0.00107       2.86282
   166    O   12  dyz    Ryd( 3d)     0.00092       3.12670
   167    O   12  dx2y2  Ryd( 3d)     0.00070       3.04128
   168    O   12  dz2    Ryd( 3d)     0.00101       2.82711

   169    C   13  S      Cor( 1S)     1.99889     -10.07970
   170    C   13  S      Val( 2S)     0.94121      -0.16335
   171    C   13  S      Ryd( 3S)     0.00169       0.54123
   172    C   13  px     Val( 2p)     1.05314      -0.06832
   173    C   13  px     Ryd( 3p)     0.00367       0.76869
   174    C   13  py     Val( 2p)     1.18410      -0.07587
   175    C   13  py     Ryd( 3p)     0.00600       0.89668
   176    C   13  pz     Val( 2p)     0.98869      -0.12782
   177    C   13  pz     Ryd( 3p)     0.00297       0.56375
   178    C   13  dxy    Ryd( 3d)     0.00067       2.41355
   179    C   13  dxz    Ryd( 3d)     0.00061       1.98027
   180    C   13  dyz    Ryd( 3d)     0.00040       1.95840
   181    C   13  dx2y2  Ryd( 3d)     0.00069       2.47264
   182    C   13  dz2    Ryd( 3d)     0.00046       2.18187

   183    C   14  S      Cor( 1S)     1.99879     -10.07716
   184    C   14  S      Val( 2S)     0.85926      -0.11660
   185    C   14  S      Ryd( 3S)     0.00255       0.53350
   186    C   14  px     Val( 2p)     1.11908      -0.08865
   187    C   14  px     Ryd( 3p)     0.00444       1.08662
   188    C   14  py     Val( 2p)     1.09994      -0.07841
   189    C   14  py     Ryd( 3p)     0.00486       1.02348
   190    C   14  pz     Val( 2p)     1.02281      -0.12079
   191    C   14  pz     Ryd( 3p)     0.00094       0.65039
   192    C   14  dxy    Ryd( 3d)     0.00073       2.44359
   193    C   14  dxz    Ryd( 3d)     0.00055       1.91342
   194    C   14  dyz    Ryd( 3d)     0.00077       1.92539
   195    C   14  dx2y2  Ryd( 3d)     0.00083       2.41978
   196    C   14  dz2    Ryd( 3d)     0.00043       2.18102

   197    H   15  S      Val( 1S)     0.77134       0.05826
   198    H   15  S      Ryd( 2S)     0.00147       0.36400
   199    H   15  px     Ryd( 2p)     0.00024       1.88029
   200    H   15  py     Ryd( 2p)     0.00023       1.84254
   201    H   15  pz     Ryd( 2p)     0.00058       2.19909

   202    H   16  S      Val( 1S)     0.75244       0.08287
   203    H   16  S      Ryd( 2S)     0.00268       0.35683
   204    H   16  px     Ryd( 2p)     0.00070       2.38562
   205    H   16  py     Ryd( 2p)     0.00011       1.79218
   206    H   16  pz     Ryd( 2p)     0.00015       1.77345

   207    H   17  S      Val( 1S)     0.77428       0.05189
   208    H   17  S      Ryd( 2S)     0.00150       0.37666
   209    H   17  px     Ryd( 2p)     0.00023       1.81629
   210    H   17  py     Ryd( 2p)     0.00039       1.98925
   211    H   17  pz     Ryd( 2p)     0.00047       2.10237

   212    H   18  S      Val( 1S)     0.77767       0.05999
   213    H   18  S      Ryd( 2S)     0.00320       0.34492
   214    H   18  px     Ryd( 2p)     0.00020       1.83737
   215    H   18  py     Ryd( 2p)     0.00013       1.80316
   216    H   18  pz     Ryd( 2p)     0.00075       2.34153

   217    H   19  S      Val( 1S)     0.77370       0.07890
   218    H   19  S      Ryd( 2S)     0.00176       0.33706
   219    H   19  px     Ryd( 2p)     0.00051       2.11736
   220    H   19  py     Ryd( 2p)     0.00030       2.00294
   221    H   19  pz     Ryd( 2p)     0.00020       1.85897

   222    H   20  S      Val( 1S)     0.74738       0.08049
   223    H   20  S      Ryd( 2S)     0.00269       0.36299
   224    H   20  px     Ryd( 2p)     0.00020       1.83418
   225    H   20  py     Ryd( 2p)     0.00061       2.27917
   226    H   20  pz     Ryd( 2p)     0.00020       1.87625

   227    H   21  S      Val( 1S)     0.75764       0.06448
   228    H   21  S      Ryd( 2S)     0.00321       0.35728
   229    H   21  px     Ryd( 2p)     0.00020       1.86607
   230    H   21  py     Ryd( 2p)     0.00020       1.84868
   231    H   21  pz     Ryd( 2p)     0.00069       2.33585

   232    H   22  S      Val( 1S)     0.50175       0.09313
   233    H   22  S      Ryd( 2S)     0.00480       0.41689
   234    H   22  px     Ryd( 2p)     0.00247       2.44302
   235    H   22  py     Ryd( 2p)     0.00090       1.87620
   236    H   22  pz     Ryd( 2p)     0.00134       1.62058

   237    H   23  S      Val( 1S)     0.75686       0.02437
   238    H   23  S      Ryd( 2S)     0.00284       0.33669
   239    H   23  px     Ryd( 2p)     0.00025       1.89543
   240    H   23  py     Ryd( 2p)     0.00019       1.87479
   241    H   23  pz     Ryd( 2p)     0.00078       2.30881

   242    H   24  S      Val( 1S)     0.53408       0.08659
   243    H   24  S      Ryd( 2S)     0.00135       0.40264
   244    H   24  px     Ryd( 2p)     0.00144       1.70945
   245    H   24  py     Ryd( 2p)     0.00206       2.31763
   246    H   24  pz     Ryd( 2p)     0.00140       1.85647

   247    H   25  S      Val( 1S)     0.77708       0.05059
   248    H   25  S      Ryd( 2S)     0.00237       0.36411
   249    H   25  px     Ryd( 2p)     0.00014       2.01158
   250    H   25  py     Ryd( 2p)     0.00074       2.33746
   251    H   25  pz     Ryd( 2p)     0.00022       1.67837

 WARNING:  1 low occupancy (<1.9990e) core orbital  found on  C    2
           1 low occupancy (<1.9990e) core orbital  found on  C    6
           1 low occupancy (<1.9990e) core orbital  found on  C    7
           1 low occupancy (<1.9990e) core orbital  found on  C   11
           1 low occupancy (<1.9990e) core orbital  found on  C   13
           1 low occupancy (<1.9990e) core orbital  found on  C   14


 Summary of Natural Population Analysis:                  
                                                          
                                       Natural Population 
                Natural  -----------------------------------------------
    Atom  No    Charge         Core      Valence    Rydberg      Total
 -----------------------------------------------------------------------
      C    1   -0.66212      1.99921     4.65357    0.00934     6.66212
      C    2    0.29075      1.99898     3.68177    0.02851     5.70925
      N    3   -0.46809      1.99924     5.45166    0.01720     7.46809
      C    4   -0.22628      1.99914     4.20856    0.01858     6.22628
      C    5   -0.46431      1.99910     4.45051    0.01470     6.46431
      C    6   -0.05730      1.99886     4.04014    0.01829     6.05730
      C    7    0.27789      1.99852     3.69565    0.02795     5.72211
      O    8   -0.68121      1.99970     6.67092    0.01059     8.68121
      C    9    0.50828      1.99907     3.45028    0.04236     5.49172
      O   10   -0.56460      1.99974     6.55247    0.01239     8.56460
      C   11    0.03723      1.99888     3.93923    0.02466     5.96277
      O   12   -0.71970      1.99973     6.70783    0.01214     8.71970
      C   13   -0.18320      1.99889     4.16714    0.01717     6.18320
      C   14   -0.11600      1.99879     4.10109    0.01612     6.11600
      H   15    0.22614      0.00000     0.77134    0.00252     0.77386
      H   16    0.24391      0.00000     0.75244    0.00365     0.75609
      H   17    0.22313      0.00000     0.77428    0.00259     0.77687
      H   18    0.21805      0.00000     0.77767    0.00428     0.78195
      H   19    0.22353      0.00000     0.77370    0.00277     0.77647
      H   20    0.24891      0.00000     0.74738    0.00370     0.75109
      H   21    0.23806      0.00000     0.75764    0.00429     0.76194
      H   22    0.48874      0.00000     0.50175    0.00951     0.51126
      H   23    0.23907      0.00000     0.75686    0.00407     0.76093
      H   24    0.45966      0.00000     0.53408    0.00626     0.54034
      H   25    0.21944      0.00000     0.77708    0.00348     0.78056
 =======================================================================
   * Total *   -0.00000     27.98784    73.69506    0.31710   102.00000

                                 Natural Population      
 --------------------------------------------------------
   Core                      27.98784 ( 99.9566% of  28)
   Valence                   73.69506 ( 99.5879% of  74)
   Natural Minimal Basis    101.68290 ( 99.6891% of 102)
   Natural Rydberg Basis      0.31710 (  0.3109% of 102)
 --------------------------------------------------------

    Atom  No          Natural Electron Configuration
 ----------------------------------------------------------------------------
      C    1      [core]2S( 1.09)2p( 3.56)3p( 0.01)
      C    2      [core]2S( 0.81)2p( 2.87)3p( 0.02)3d( 0.01)
      N    3      [core]2S( 1.36)2p( 4.09)3p( 0.01)3d( 0.01)
      C    4      [core]2S( 0.99)2p( 3.21)3p( 0.01)3d( 0.01)
      C    5      [core]2S( 1.01)2p( 3.44)3p( 0.01)
      C    6      [core]2S( 0.85)2p( 3.19)3p( 0.01)
      C    7      [core]2S( 0.81)2p( 2.88)3p( 0.02)3d( 0.01)
      O    8      [core]2S( 1.65)2p( 5.03)3p( 0.01)
      C    9      [core]2S( 0.82)2p( 2.63)3S( 0.01)3p( 0.03)3d( 0.01)
      O   10      [core]2S( 1.69)2p( 4.87)3p( 0.01)
      C   11      [core]2S( 0.92)2p( 3.01)3p( 0.01)3d( 0.01)
      O   12      [core]2S( 1.66)2p( 5.04)3p( 0.01)
      C   13      [core]2S( 0.94)2p( 3.23)3p( 0.01)
      C   14      [core]2S( 0.86)2p( 3.24)3p( 0.01)
      H   15            1S( 0.77)
      H   16            1S( 0.75)
      H   17            1S( 0.77)
      H   18            1S( 0.78)
      H   19            1S( 0.77)
      H   20            1S( 0.75)
      H   21            1S( 0.76)
      H   22            1S( 0.50)
      H   23            1S( 0.76)
      H   24            1S( 0.53)
      H   25            1S( 0.78)


 NATURAL BOND ORBITAL ANALYSIS:

                       Occupancies       Lewis Structure    Low   High
           Occ.    -------------------  -----------------   occ   occ
  Cycle   Thresh.   Lewis   Non-Lewis     CR  BD  3C  LP    (L)   (NL)   Dev
 =============================================================================
   1(1)    1.90    98.51128   3.48872     14  30   0   7     6      6    0.70
   2(2)    1.90    98.51128   3.48872     14  30   0   7     6      6    0.70
   3(1)    1.80    99.60967   2.39033     14  29   0   8     1      4    0.57
   4(2)    1.80    99.60967   2.39033     14  29   0   8     1      4    0.57
   5(1)    1.70   100.37915   1.62085     14  30   0   7     0      4    0.10
   6(2)    1.70   100.37915   1.62085     14  30   0   7     0      4    0.10
   7(1)    1.60   100.37915   1.62085     14  30   0   7     0      4    0.10
   8(2)    1.60   100.37915   1.62085     14  30   0   7     0      4    0.10
   9(1)    1.50    99.90609   2.09391     14  29   0   8     0      5    0.71
  10(2)    1.50    99.90609   2.09391     14  29   0   8     0      5    0.71
  11(1)    1.70   100.37915   1.62085     14  30   0   7     0      4    0.10
 -----------------------------------------------------------------------------

 Structure accepted: RESONANCE keyword permits strongly delocalized structure

 WARNING:  1 low occupancy (<1.9990e) core orbital  found on  C    2
           1 low occupancy (<1.9990e) core orbital  found on  C    6
           1 low occupancy (<1.9990e) core orbital  found on  C    7
           1 low occupancy (<1.9990e) core orbital  found on  C   11
           1 low occupancy (<1.9990e) core orbital  found on  C   13
           1 low occupancy (<1.9990e) core orbital  found on  C   14

 --------------------------------------------------------
   Core                     27.98786 ( 99.957% of  28)
   Valence Lewis            72.39129 ( 97.826% of  74)
  ==================       ============================
   Total Lewis             100.37915 ( 98.411% of 102)
  -----------------------------------------------------
   Valence non-Lewis         1.39445 (  1.367% of 102)
   Rydberg non-Lewis         0.22641 (  0.222% of 102)
  ==================       ============================
   Total non-Lewis           1.62085 (  1.589% of 102)
 --------------------------------------------------------


       (Occupancy)   Bond orbital/ Coefficients/ Hybrids
 ---------------------------------------------------------------------------------
     1. (1.97818) BD ( 1) C   1 - C   2  
                ( 49.65%)   0.7046* C   1 s( 29.49%)p 2.39( 70.46%)d 0.00(  0.05%)
                                            0.0005  0.5430  0.0050  0.2709 -0.0080
                                           -0.7792 -0.0099  0.1548  0.0006 -0.0122
                                            0.0028 -0.0066 -0.0138 -0.0091
                ( 50.35%)   0.7096* C   2 s( 32.34%)p 2.09( 67.62%)d 0.00(  0.04%)
                                           -0.0004  0.5687  0.0019 -0.2461 -0.0227
                                            0.7681 -0.0270 -0.1562  0.0014 -0.0095
                                            0.0016 -0.0058 -0.0136 -0.0096
     2. (1.97842) BD ( 1) C   1 - H  15  
                ( 61.23%)   0.7825* C   1 s( 23.28%)p 3.29( 76.68%)d 0.00(  0.04%)
                                           -0.0001  0.4825 -0.0032  0.3579 -0.0151
                                            0.3146  0.0114 -0.7344 -0.0035  0.0058
                                           -0.0140 -0.0080  0.0021  0.0099
                ( 38.77%)   0.6227* H  15 s( 99.92%)p 0.00(  0.08%)
                                            0.9996 -0.0015 -0.0093 -0.0112  0.0248
     3. (1.98628) BD ( 1) C   1 - H  16  
                ( 62.24%)   0.7889* C   1 s( 24.24%)p 3.12( 75.72%)d 0.00(  0.03%)
                                            0.0000 -0.4923 -0.0045  0.8653 -0.0097
                                           -0.0245 -0.0109  0.0879  0.0013 -0.0007
                                           -0.0024 -0.0006 -0.0164  0.0086
                ( 37.76%)   0.6145* H  16 s( 99.92%)p 0.00(  0.08%)
                                           -0.9996  0.0016 -0.0287 -0.0018 -0.0026
     4. (1.97432) BD ( 1) C   1 - H  17  
                ( 61.02%)   0.7812* C   1 s( 22.95%)p 3.35( 77.01%)d 0.00(  0.04%)
                                           -0.0001  0.4791 -0.0034  0.2212 -0.0160
                                            0.5406  0.0120  0.6546 -0.0032  0.0068
                                            0.0087  0.0144 -0.0034  0.0078
                ( 38.98%)   0.6243* H  17 s( 99.92%)p 0.00(  0.08%)
                                            0.9996 -0.0015 -0.0039 -0.0186 -0.0209
     5. (1.98752) BD ( 1) C   2 - N   3  
                ( 40.21%)   0.6341* C   2 s( 32.48%)p 2.08( 67.40%)d 0.00(  0.12%)
                                           -0.0001  0.5696  0.0185 -0.5630 -0.0558
                                           -0.5918 -0.0100  0.0603  0.0039  0.0290
                                           -0.0045 -0.0045 -0.0017 -0.0167
                ( 59.79%)   0.7732* N   3 s( 42.30%)p 1.36( 57.63%)d 0.00(  0.07%)
                                            0.0000  0.6501  0.0179  0.4988 -0.0041
                                            0.5445 -0.0234 -0.1748  0.0057  0.0205
                                           -0.0065 -0.0030  0.0086 -0.0110
     6. (1.92372) BD ( 2) C   2 - N   3  
                ( 42.87%)   0.6548* C   2 s(  0.09%)p99.99( 99.74%)d 1.92(  0.17%)
                                            0.0000  0.0293  0.0062 -0.0382 -0.0072
                                            0.1657 -0.0088  0.9840 -0.0088 -0.0036
                                           -0.0242 -0.0312  0.0067  0.0101
                ( 57.13%)   0.7558* N   3 s(  0.10%)p99.99( 99.75%)d 1.50(  0.15%)
                                            0.0000  0.0311  0.0047  0.0340 -0.0017
                                            0.2424 -0.0020  0.9682 -0.0113  0.0094
                                            0.0356  0.0098 -0.0015 -0.0048
     7. (1.97074) BD ( 1) C   2 - C  14  
                ( 47.85%)   0.6917* C   2 s( 34.83%)p 1.87( 65.12%)d 0.00(  0.05%)
                                            0.0001  0.5899 -0.0160  0.7863 -0.0089
                                           -0.1758  0.0147  0.0427 -0.0024 -0.0079
                                            0.0018 -0.0009  0.0178 -0.0113
                ( 52.15%)   0.7221* C  14 s( 31.37%)p 2.19( 68.59%)d 0.00(  0.04%)
                                           -0.0001  0.5601 -0.0031 -0.8105  0.0160
                                            0.1581  0.0050 -0.0608  0.0021 -0.0052
                                            0.0021  0.0004  0.0152 -0.0117
     8. (1.98185) BD ( 1) N   3 - C   4  
                ( 60.00%)   0.7746* N   3 s( 30.82%)p 2.24( 69.11%)d 0.00(  0.07%)
                                            0.0003  0.5551  0.0012  0.1985  0.0301
                                           -0.7879  0.0125  0.1726 -0.0048 -0.0201
                                            0.0044 -0.0065 -0.0078 -0.0124
                ( 40.00%)   0.6325* C   4 s( 23.85%)p 3.19( 76.00%)d 0.01(  0.15%)
                                            0.0002  0.4881  0.0149 -0.2233 -0.0483
                                            0.8178  0.0215 -0.1963 -0.0011 -0.0150
                                            0.0037 -0.0140 -0.0278 -0.0158
     9. (1.97843) BD ( 1) C   4 - C   5  
                ( 48.94%)   0.6996* C   4 s( 29.68%)p 2.37( 70.28%)d 0.00(  0.05%)
                                            0.0003  0.5447 -0.0064  0.7074 -0.0132
                                           -0.2245 -0.0334 -0.3881 -0.0025 -0.0075
                                           -0.0146  0.0033  0.0133 -0.0030
                ( 51.06%)   0.7146* C   5 s( 27.35%)p 2.65( 72.60%)d 0.00(  0.04%)
                                            0.0002  0.5230  0.0044 -0.7222 -0.0104
                                            0.2287 -0.0258  0.3890  0.0026 -0.0109
                                           -0.0129  0.0071  0.0095 -0.0039
    10. (1.96652) BD ( 1) C   4 - H  18  
                ( 61.05%)   0.7813* C   4 s( 22.77%)p 3.39( 77.19%)d 0.00(  0.05%)
                                           -0.0001  0.4770 -0.0106  0.0943 -0.0193
                                           -0.0500 -0.0099  0.8718 -0.0038  0.0006
                                            0.0045  0.0008  0.0012  0.0208
                ( 38.95%)   0.6241* H  18 s( 99.91%)p 0.00(  0.09%)
                                            0.9995 -0.0055 -0.0014  0.0038 -0.0294
    11. (1.97905) BD ( 1) C   4 - H  19  
                ( 61.40%)   0.7836* C   4 s( 23.60%)p 3.24( 76.36%)d 0.00(  0.05%)
                                           -0.0002  0.4857  0.0069 -0.6619  0.0039
                                           -0.5243  0.0183 -0.2237  0.0129  0.0176
                                            0.0072  0.0051  0.0043 -0.0067
                ( 38.60%)   0.6213* H  19 s( 99.91%)p 0.00(  0.09%)
                                            0.9996 -0.0032  0.0229  0.0178  0.0060
    12. (1.96987) BD ( 1) C   5 - C   6  
                ( 48.80%)   0.6986* C   5 s( 27.79%)p 2.60( 72.16%)d 0.00(  0.05%)
                                            0.0003  0.5272  0.0033  0.6229  0.0121
                                            0.5657 -0.0052  0.1155 -0.0022  0.0188
                                            0.0042  0.0045 -0.0006 -0.0105
                ( 51.20%)   0.7155* C   6 s( 31.78%)p 2.15( 68.18%)d 0.00(  0.03%)
                                           -0.0000  0.5637 -0.0070 -0.5889  0.0235
                                           -0.5680 -0.0021 -0.1090 -0.0042  0.0137
                                            0.0034  0.0037  0.0005 -0.0112
    13. (1.97363) BD ( 1) C   5 - H  20  
                ( 62.50%)   0.7905* C   5 s( 23.54%)p 3.25( 76.42%)d 0.00(  0.04%)
                                            0.0001 -0.4852 -0.0006 -0.2531  0.0076
                                            0.7879 -0.0015 -0.2811  0.0156  0.0095
                                           -0.0039  0.0093  0.0117  0.0058
                ( 37.50%)   0.6124* H  20 s( 99.91%)p 0.00(  0.09%)
                                           -0.9996  0.0034  0.0093 -0.0269  0.0083
    14. (1.95805) BD ( 1) C   5 - H  21  
                ( 61.91%)   0.7868* C   5 s( 21.25%)p 3.70( 78.70%)d 0.00(  0.04%)
                                            0.0002 -0.4610  0.0060  0.1585 -0.0046
                                            0.0774  0.0191  0.8692 -0.0036  0.0005
                                           -0.0052  0.0010 -0.0001 -0.0197
                ( 38.09%)   0.6172* H  21 s( 99.92%)p 0.00(  0.08%)
                                           -0.9996  0.0056 -0.0042 -0.0046 -0.0284
    15. (1.97050) BD ( 1) C   6 - C   7  
                ( 50.89%)   0.7134* C   6 s( 36.09%)p 1.77( 63.87%)d 0.00(  0.04%)
                                            0.0001  0.6006  0.0129  0.7694  0.0092
                                           -0.2101 -0.0195  0.0459  0.0024 -0.0085
                                            0.0016  0.0001  0.0154 -0.0115
                ( 49.11%)   0.7008* C   7 s( 41.56%)p 1.41( 58.40%)d 0.00(  0.04%)
                                           -0.0001  0.6447 -0.0050 -0.7494  0.0141
                                            0.1461 -0.0280  0.0060 -0.0027 -0.0071
                                            0.0007  0.0002  0.0146 -0.0111
    16. (1.78207) BD ( 2) C   6 - C   7  
                ( 50.16%)   0.7082* C   6 s(  0.01%)p 1.00( 99.93%)d 0.00(  0.06%)
                                           -0.0000 -0.0036 -0.0064 -0.0849 -0.0002
                                           -0.1054  0.0013  0.9905  0.0009 -0.0026
                                            0.0244  0.0003 -0.0013  0.0033
                ( 49.84%)   0.7060* C   7 s(  0.01%)p 1.00( 99.93%)d 0.00(  0.06%)
                                           -0.0001  0.0030  0.0092 -0.0138  0.0025
                                           -0.1254 -0.0037  0.9917  0.0028  0.0018
                                           -0.0179  0.0155  0.0035  0.0004
    17. (1.95818) BD ( 1) C   6 - C  14  
                ( 49.74%)   0.7052* C   6 s( 32.04%)p 2.12( 67.91%)d 0.00(  0.04%)
                                           -0.0001  0.5661 -0.0039 -0.2306 -0.0001
                                            0.7884 -0.0059  0.0662 -0.0023 -0.0077
                                           -0.0002  0.0027 -0.0142 -0.0127
                ( 50.26%)   0.7090* C  14 s( 31.56%)p 2.17( 68.40%)d 0.00(  0.04%)
                                           -0.0001  0.5617 -0.0047  0.2355 -0.0058
                                           -0.7923  0.0093 -0.0261 -0.0019 -0.0090
                                            0.0008  0.0010 -0.0133 -0.0126
    18. (1.99172) BD ( 1) C   7 - O   8  
                ( 32.71%)   0.5719* C   7 s( 25.03%)p 2.98( 74.70%)d 0.01(  0.27%)
                                            0.0002 -0.4998  0.0226 -0.2729 -0.0052
                                            0.8124  0.0500  0.1005  0.0049  0.0282
                                            0.0039 -0.0108  0.0321  0.0267
                ( 67.29%)   0.8203* O   8 s( 36.49%)p 1.74( 63.44%)d 0.00(  0.07%)
                                            0.0001 -0.6041 -0.0003  0.2950  0.0065
                                           -0.7329 -0.0019 -0.1006 -0.0005  0.0060
                                            0.0009 -0.0065  0.0210  0.0145
    19. (1.97646) BD ( 1) C   7 - C   9  
                ( 51.07%)   0.7146* C   7 s( 33.05%)p 2.02( 66.90%)d 0.00(  0.05%)
                                           -0.0000  0.5748  0.0105  0.6026 -0.0006
                                            0.5474 -0.0215  0.0757 -0.0037  0.0187
                                            0.0021  0.0015  0.0021 -0.0114
                ( 48.93%)   0.6995* C   9 s( 34.77%)p 1.87( 65.17%)d 0.00(  0.06%)
                                            0.0001  0.5896  0.0109 -0.5610  0.0212
                                           -0.5784 -0.0090 -0.0446 -0.0030  0.0211
                                            0.0000  0.0008  0.0001 -0.0106
    20. (1.98581) BD ( 1) O   8 - H  22  
                ( 75.82%)   0.8707* O   8 s( 21.19%)p 3.72( 78.73%)d 0.00(  0.08%)
                                            0.0002  0.4602  0.0086  0.8863  0.0238
                                           -0.0226 -0.0247  0.0052 -0.0036  0.0165
                                            0.0028  0.0006  0.0189 -0.0131
                ( 24.18%)   0.4917* H  22 s( 99.50%)p 0.01(  0.50%)
                                            0.9973 -0.0205 -0.0706 -0.0035  0.0001
    21. (1.99377) BD ( 1) C   9 - O  10  
                ( 33.64%)   0.5800* C   9 s( 29.67%)p 2.36( 70.08%)d 0.01(  0.24%)
                                           -0.0000  0.5433 -0.0399  0.8031  0.0691
                                           -0.2196 -0.0065 -0.0524 -0.0071 -0.0240
                                           -0.0051  0.0017  0.0348 -0.0246
                ( 66.36%)   0.8146* O  10 s( 44.52%)p 1.24( 55.39%)d 0.00(  0.08%)
                                           -0.0000  0.6670 -0.0202 -0.7061 -0.0192
                                            0.2140  0.0070  0.0955  0.0021 -0.0132
                                           -0.0056  0.0012  0.0218 -0.0127
    22. (1.97119) BD ( 2) C   9 - O  10  
                ( 32.87%)   0.5733* C   9 s(  0.06%)p99.99( 99.59%)d 5.78(  0.35%)
                                           -0.0001 -0.0237  0.0064  0.0422 -0.0057
                                           -0.1416  0.0032  0.9867 -0.0199 -0.0093
                                            0.0543 -0.0193 -0.0004 -0.0092
                ( 67.13%)   0.8193* O  10 s(  0.03%)p99.99( 99.83%)d 5.07(  0.14%)
                                            0.0000 -0.0166  0.0009  0.0718  0.0010
                                           -0.1509 -0.0017  0.9850  0.0130  0.0062
                                           -0.0356  0.0077 -0.0012  0.0062
    23. (1.96965) BD ( 1) C   9 - C  11  
                ( 48.61%)   0.6972* C   9 s( 35.05%)p 1.85( 64.90%)d 0.00(  0.05%)
                                           -0.0000 -0.5919 -0.0091  0.1833 -0.0355
                                           -0.7723  0.0096 -0.1330  0.0028  0.0117
                                            0.0008 -0.0078  0.0149  0.0091
                ( 51.39%)   0.7169* C  11 s( 27.39%)p 2.65( 72.55%)d 0.00(  0.05%)
                                            0.0000 -0.5234 -0.0009 -0.2431 -0.0214
                                            0.7787 -0.0189  0.2433  0.0014  0.0107
                                            0.0011 -0.0090  0.0165  0.0081
    24. (1.98957) BD ( 1) C  11 - O  12  
                ( 33.57%)   0.5794* C  11 s( 21.66%)p 3.61( 78.09%)d 0.01(  0.25%)
                                           -0.0001  0.4636  0.0403  0.5444  0.0279
                                            0.5947  0.0139 -0.3601 -0.0155  0.0365
                                           -0.0221 -0.0236 -0.0031 -0.0117
                ( 66.43%)   0.8150* O  12 s( 32.84%)p 2.04( 67.09%)d 0.00(  0.07%)
                                           -0.0001  0.5730  0.0053 -0.5175  0.0021
                                           -0.5089 -0.0038  0.3795 -0.0021  0.0139
                                           -0.0202 -0.0095  0.0050 -0.0001
    25. (1.97537) BD ( 1) C  11 - C  13  
                ( 50.39%)   0.7098* C  11 s( 30.72%)p 2.25( 69.23%)d 0.00(  0.05%)
                                           -0.0001 -0.5542 -0.0020  0.7912 -0.0053
                                           -0.1825 -0.0211  0.1806  0.0008  0.0063
                                           -0.0065 -0.0013 -0.0173  0.0096
                ( 49.61%)   0.7044* C  13 s( 32.29%)p 2.10( 67.66%)d 0.00(  0.05%)
                                           -0.0001 -0.5682 -0.0066 -0.8009 -0.0062
                                            0.1488 -0.0386 -0.1071 -0.0031  0.0084
                                           -0.0066  0.0012 -0.0146  0.0122
    26. (1.92418) BD ( 1) C  11 - H  23  
                ( 61.77%)   0.7859* C  11 s( 20.20%)p 3.95( 79.74%)d 0.00(  0.05%)
                                           -0.0002  0.4490 -0.0213  0.1287  0.0100
                                            0.0669  0.0061  0.8810 -0.0092 -0.0026
                                            0.0036 -0.0024 -0.0011  0.0221
                ( 38.23%)   0.6183* H  23 s( 99.91%)p 0.00(  0.09%)
                                            0.9995 -0.0064 -0.0030 -0.0013 -0.0306
    27. (1.98656) BD ( 1) O  12 - H  24  
                ( 73.23%)   0.8557* O  12 s( 19.73%)p 4.06( 80.19%)d 0.00(  0.08%)
                                            0.0002  0.4437  0.0192 -0.0485  0.0127
                                            0.8174  0.0354  0.3606  0.0001 -0.0115
                                           -0.0079  0.0227 -0.0118  0.0009
                ( 26.77%)   0.5174* H  24 s( 99.60%)p 0.00(  0.40%)
                                            0.9980 -0.0032 -0.0003 -0.0583 -0.0239
    28. (1.97260) BD ( 1) C  13 - C  14  
                ( 48.58%)   0.6970* C  13 s( 38.73%)p 1.58( 61.23%)d 0.00(  0.05%)
                                            0.0001  0.6223  0.0071 -0.5289 -0.0196
                                           -0.5620  0.0053 -0.1276 -0.0019  0.0172
                                            0.0031  0.0027 -0.0026 -0.0119
                ( 51.42%)   0.7171* C  14 s( 36.95%)p 1.71( 63.01%)d 0.00(  0.04%)
                                           -0.0000  0.6078  0.0120  0.5316 -0.0016
                                            0.5877  0.0176  0.0413  0.0007  0.0158
                                            0.0018  0.0025 -0.0005 -0.0114
    29. (1.85414) BD ( 2) C  13 - C  14  
                ( 49.04%)   0.7003* C  13 s(  0.00%)p 1.00( 99.93%)d 0.00(  0.07%)
                                            0.0000  0.0023 -0.0011 -0.1484  0.0015
                                           -0.0814 -0.0002  0.9852 -0.0076  0.0035
                                           -0.0155 -0.0200 -0.0009 -0.0036
                ( 50.96%)   0.7138* C  14 s(  0.06%)p99.99( 99.89%)d 0.89(  0.05%)
                                            0.0000  0.0236  0.0013 -0.0654  0.0003
                                           -0.0355  0.0035  0.9967  0.0064 -0.0028
                                            0.0142  0.0163 -0.0014  0.0041
    30. (1.97606) BD ( 1) C  13 - H  25  
                ( 61.13%)   0.7819* C  13 s( 28.88%)p 2.46( 71.08%)d 0.00(  0.03%)
                                           -0.0003  0.5374 -0.0087 -0.2350  0.0040
                                            0.8091  0.0012  0.0302 -0.0020 -0.0078
                                           -0.0007  0.0024 -0.0128 -0.0098
                ( 38.87%)   0.6234* H  25 s( 99.91%)p 0.00(  0.09%)
                                            0.9996 -0.0026  0.0083 -0.0286 -0.0003
    31. (1.99921) CR ( 1) C   1           s(100.00%)p 0.00(  0.00%)
                                            1.0000 -0.0002 -0.0000 -0.0001  0.0000
                                            0.0004  0.0000 -0.0001 -0.0000  0.0000
                                           -0.0000  0.0000  0.0000  0.0000
    32. (1.99898) CR ( 1) C   2           s(100.00%)p 0.00(  0.00%)
                                            1.0000  0.0002  0.0000 -0.0003 -0.0000
                                            0.0003 -0.0000 -0.0001  0.0000 -0.0000
                                            0.0000 -0.0000 -0.0000 -0.0000
    33. (1.99924) CR ( 1) N   3           s(100.00%)p 0.00(  0.00%)
                                            1.0000 -0.0003  0.0000  0.0001 -0.0000
                                            0.0002 -0.0000 -0.0001  0.0000  0.0000
                                           -0.0000  0.0000  0.0000  0.0000
    34. (1.99914) CR ( 1) C   4           s(100.00%)p 0.00(  0.00%)
                                            1.0000 -0.0001 -0.0000 -0.0003  0.0000
                                           -0.0002  0.0000  0.0002  0.0000  0.0000
                                            0.0000  0.0000  0.0000  0.0000
    35. (1.99910) CR ( 1) C   5           s(100.00%)p 0.00(  0.00%)
                                            1.0000 -0.0001 -0.0000 -0.0000 -0.0000
                                           -0.0004  0.0000 -0.0003 -0.0000 -0.0000
                                            0.0000 -0.0000 -0.0000  0.0000
    36. (1.99886) CR ( 1) C   6           s(100.00%)p 0.00(  0.00%)
                                            1.0000  0.0000 -0.0000 -0.0001  0.0000
                                            0.0001  0.0000  0.0000 -0.0000  0.0000
                                            0.0000  0.0000 -0.0000 -0.0000
    37. (1.99852) CR ( 1) C   7           s(100.00%)p 0.00(  0.00%)
                                            1.0000  0.0002 -0.0000  0.0000  0.0000
                                           -0.0001 -0.0000  0.0000 -0.0000 -0.0000
                                           -0.0000  0.0000 -0.0000 -0.0000
    38. (1.99970) CR ( 1) O   8           s(100.00%)p 0.00(  0.00%)
                                            1.0000 -0.0001 -0.0000 -0.0001 -0.0000
                                            0.0001  0.0000  0.0000  0.0000 -0.0000
                                           -0.0000  0.0000 -0.0000  0.0000
    39. (1.99907) CR ( 1) C   9           s(100.00%)
                                            1.0000 -0.0001 -0.0000  0.0001 -0.0000
                                            0.0000  0.0000  0.0001 -0.0000 -0.0000
                                            0.0000 -0.0000  0.0000  0.0000
    40. (1.99973) CR ( 1) O  10           s(100.00%)p 0.00(  0.00%)
                                            1.0000 -0.0003 -0.0000 -0.0003 -0.0000
                                            0.0001 -0.0000  0.0000  0.0000 -0.0000
                                           -0.0000  0.0000  0.0000 -0.0000
    41. (1.99889) CR ( 1) C  11           s(100.00%)p 0.00(  0.00%)
                                            1.0000  0.0001 -0.0000  0.0002  0.0000
                                            0.0000  0.0000  0.0001 -0.0000  0.0000
                                           -0.0000 -0.0000 -0.0000  0.0000
    42. (1.99973) CR ( 1) O  12           s(100.00%)p 0.00(  0.00%)
                                            1.0000 -0.0001 -0.0000 -0.0001 -0.0000
                                           -0.0002 -0.0000 -0.0000 -0.0000  0.0000
                                           -0.0000 -0.0000  0.0000 -0.0000
    43. (1.99889) CR ( 1) C  13           s(100.00%)p 0.00(  0.00%)
                                            1.0000  0.0001 -0.0000 -0.0001  0.0000
                                            0.0003 -0.0000 -0.0000 -0.0000 -0.0000
                                           -0.0000  0.0000 -0.0000 -0.0000
    44. (1.99879) CR ( 1) C  14           s(100.00%)
                                            1.0000  0.0001 -0.0000 -0.0000  0.0000
                                           -0.0000  0.0000 -0.0000 -0.0000 -0.0000
                                           -0.0000 -0.0000  0.0000 -0.0000
    45. (1.91436) LP ( 1) N   3           s( 26.81%)p 2.73( 73.13%)d 0.00(  0.07%)
                                            0.0002  0.5176 -0.0131 -0.8418 -0.0236
                                            0.1464  0.0074 -0.0236 -0.0008  0.0064
                                           -0.0011  0.0003 -0.0209  0.0133
    46. (1.97528) LP ( 1) O   8           s( 42.27%)p 1.36( 57.69%)d 0.00(  0.04%)
                                            0.0002  0.6502 -0.0042 -0.3535  0.0045
                                           -0.6609  0.0072 -0.1225  0.0012 -0.0147
                                           -0.0024 -0.0039  0.0104  0.0062
    47. (1.84219) LP ( 2) O   8           s(  0.03%)p99.99( 99.90%)d 2.54(  0.07%)
                                           -0.0000  0.0167  0.0021 -0.0185  0.0006
                                           -0.1567  0.0029  0.9869 -0.0134 -0.0023
                                            0.0104  0.0234  0.0038  0.0064
    48. (1.97726) LP ( 1) O  10           s( 54.85%)p 0.82( 45.13%)d 0.00(  0.02%)
                                            0.0005  0.7405  0.0112  0.6633  0.0011
                                           -0.0941  0.0007 -0.0503 -0.0004  0.0023
                                            0.0020 -0.0005 -0.0110  0.0076
    49. (1.86716) LP ( 2) O  10           s(  0.63%)p99.99( 99.30%)d 0.12(  0.07%)
                                            0.0000  0.0789  0.0066 -0.2340  0.0038
                                           -0.9599  0.0167 -0.1287  0.0018  0.0238
                                            0.0026 -0.0031  0.0119 -0.0019
    50. (1.97705) LP ( 1) O  12           s( 46.84%)p 1.13( 53.12%)d 0.00(  0.04%)
                                            0.0000  0.6843 -0.0126  0.3785 -0.0013
                                           -0.0760  0.0033 -0.6181  0.0068  0.0048
                                            0.0133 -0.0029 -0.0081 -0.0103
    51. (1.95359) LP ( 2) O  12           s(  0.60%)p99.99( 99.34%)d 0.10(  0.06%)
                                            0.0000  0.0773  0.0071  0.7653 -0.0134
                                           -0.2548  0.0030  0.5853 -0.0094  0.0075
                                            0.0050 -0.0017 -0.0108  0.0193
    52. (0.00335) RY*( 1) C   1           s(  0.51%)p99.99( 96.60%)d 5.70(  2.89%)
                                           -0.0000  0.0101  0.0705  0.0225  0.9400
                                            0.0026  0.2650  0.0020 -0.1080 -0.1186
                                            0.0285  0.0248  0.1140 -0.0209
    53. (0.00141) RY*( 2) C   1           s( 49.97%)p 0.96( 47.89%)d 0.04(  2.13%)
                                            0.0000  0.0090  0.7069  0.0035  0.1640
                                            0.0157 -0.6060 -0.0003  0.2907  0.1201
                                           -0.0202 -0.0626  0.0419  0.0291
    54. (0.00114) RY*( 3) C   1           s(  1.79%)p42.53( 76.14%)d12.33( 22.07%)
                                            0.0000 -0.0000  0.1338 -0.0014 -0.0234
                                            0.0014 -0.3004 -0.0075 -0.8189 -0.0003
                                           -0.0139  0.4448 -0.0836 -0.1253
    55. (0.00014) RY*( 4) C   1           s( 34.75%)p 1.38( 47.82%)d 0.50( 17.43%)
                                           -0.0000 -0.0119  0.5894  0.0053 -0.2303
                                           -0.0187  0.6366  0.0040 -0.1394  0.3099
                                           -0.0444  0.0537  0.2595  0.0785
    56. (0.00001) RY*( 5) C   1           s(  8.78%)p 0.50(  4.43%)d 9.88( 86.79%)
    57. (0.00001) RY*( 6) C   1           s(  0.17%)p 0.93(  0.16%)d99.99( 99.68%)
    58. (0.00001) RY*( 7) C   1           s(  0.23%)p88.37( 20.65%)d99.99( 79.11%)
    59. (0.00002) RY*( 8) C   1           s(  3.59%)p 1.34(  4.81%)d25.48( 91.59%)
    60. (0.00001) RY*( 9) C   1           s(  0.23%)p 7.03(  1.63%)d99.99( 98.13%)
    61. (0.01014) RY*( 1) C   2           s(  9.82%)p 8.14( 79.96%)d 1.04( 10.23%)
                                           -0.0000 -0.0438  0.3103  0.0452 -0.7438
                                           -0.0022 -0.4930 -0.0098 -0.0320 -0.1104
                                            0.0014 -0.0857 -0.2876  0.0028
    62. (0.00484) RY*( 2) C   2           s(  2.67%)p34.68( 92.69%)d 1.73(  4.63%)
                                           -0.0000  0.0227  0.1619  0.0036  0.6335
                                           -0.0275 -0.7162 -0.0033 -0.1095 -0.0769
                                           -0.0438 -0.1047 -0.1658  0.0064
    63. (0.00312) RY*( 3) C   2           s(  4.18%)p16.70( 69.84%)d 6.21( 25.98%)
                                           -0.0000  0.0052  0.2044  0.0081  0.1163
                                            0.0013  0.0413  0.0255  0.8261  0.0231
                                            0.2632  0.2624 -0.3301 -0.1103
    64. (0.00176) RY*( 4) C   2           s( 65.19%)p 0.35( 23.13%)d 0.18( 11.68%)
                                           -0.0000  0.0093  0.8073  0.0114  0.1473
                                            0.0090  0.4097 -0.0121 -0.2034  0.1429
                                           -0.1043 -0.2317 -0.1752  0.0340
    65. (0.00091) RY*( 5) C   2           s( 17.22%)p 0.14(  2.41%)d 4.67( 80.37%)
                                            0.0000 -0.0040  0.4149 -0.0079 -0.0235
                                            0.0041 -0.1297  0.0024  0.0814 -0.3326
                                            0.1147  0.2737  0.7663 -0.1331
    66. (0.00053) RY*( 6) C   2           s(  0.05%)p99.99( 10.51%)d99.99( 89.44%)
                                            0.0000 -0.0064  0.0204  0.0098 -0.0351
                                            0.0057 -0.0735 -0.0189  0.3131  0.1658
                                           -0.9195  0.0627  0.1199 -0.0556
    67. (0.00039) RY*( 7) C   2           s(  0.54%)p24.11( 12.99%)d99.99( 86.47%)
                                           -0.0000 -0.0035  0.0733  0.0117 -0.0142
                                            0.0150 -0.0823  0.0229 -0.3493  0.4876
                                            0.0268  0.7515 -0.1159 -0.2192
    68. (0.00028) RY*( 8) C   2           s(  0.14%)p59.20(  8.50%)d99.99( 91.35%)
                                           -0.0000 -0.0111  0.0362  0.0176 -0.0663
                                            0.0169 -0.2101 -0.0090  0.1893  0.7630
                                            0.2382 -0.3445  0.3668  0.1462
    69. (0.00002) RY*( 9) C   2           s(  0.46%)p 0.18(  0.08%)d99.99( 99.46%)
    70. (0.00561) RY*( 1) N   3           s(  7.74%)p11.34( 87.81%)d 0.57(  4.45%)
                                            0.0000 -0.0076  0.2781 -0.0289  0.8445
                                            0.0140 -0.4028 -0.0028  0.0401  0.0605
                                           -0.0038 -0.0550 -0.1928 -0.0247
    71. (0.00168) RY*( 2) N   3           s(  3.07%)p27.06( 83.18%)d 4.47( 13.74%)
                                           -0.0000 -0.0012  0.1753 -0.0032 -0.0310
                                           -0.0037  0.1591  0.0072  0.8975  0.0276
                                           -0.0183  0.3120 -0.0857 -0.1779
    72. (0.00107) RY*( 3) N   3           s(  2.03%)p46.51( 94.38%)d 1.77(  3.59%)
                                           -0.0000 -0.0022  0.1424 -0.0054 -0.4387
                                           -0.0296 -0.8526  0.0085  0.1530 -0.1523
                                            0.0061 -0.0539  0.0522  0.0836
    73. (0.00022) RY*( 4) N   3           s( 70.64%)p 0.17( 12.28%)d 0.24( 17.08%)
                                           -0.0000 -0.0057  0.8405 -0.0118 -0.2179
                                           -0.0220  0.1314 -0.0055 -0.2395  0.3998
                                           -0.0071  0.0703  0.0475 -0.0609
    74. (0.00015) RY*( 5) N   3           s( 15.11%)p 0.37(  5.57%)d 5.25( 79.32%)
                                            0.0000  0.0009  0.3887  0.0015 -0.0185
                                            0.0289  0.2334 -0.0006  0.0032 -0.8158
                                            0.0747 -0.2845 -0.1907  0.0692
    75. (0.00011) RY*( 6) N   3           s(  0.05%)p99.99( 11.49%)d99.99( 88.46%)
                                           -0.0000 -0.0011  0.0231  0.0022  0.0046
                                           -0.0058  0.1041  0.0202  0.3219  0.2832
                                           -0.2110 -0.7613  0.1621  0.3924
    76. (0.00002) RY*( 7) N   3           s(  0.98%)p 4.40(  4.30%)d96.82( 94.72%)
    77. (0.00001) RY*( 8) N   3           s(  0.04%)p19.24(  0.81%)d99.99( 99.15%)
    78. (0.00002) RY*( 9) N   3           s(  0.30%)p 1.80(  0.55%)d99.99( 99.15%)
    79. (0.00473) RY*( 1) C   4           s(  8.03%)p 9.59( 77.01%)d 1.86( 14.96%)
                                            0.0000  0.0168  0.2829  0.0447  0.3989
                                            0.0056  0.7303  0.0107  0.2747  0.3596
                                           -0.0200 -0.0560 -0.0698 -0.1089
    80. (0.00385) RY*( 2) C   4           s(  0.08%)p99.99( 92.68%)d85.80(  7.23%)
                                           -0.0000  0.0289  0.0025 -0.0166  0.8153
                                            0.0402 -0.4507  0.0047  0.2389 -0.1688
                                            0.0501  0.0509  0.1565 -0.1193
    81. (0.00181) RY*( 3) C   4           s(  1.01%)p65.62( 66.30%)d32.36( 32.69%)
                                            0.0000 -0.0168  0.0991  0.0069 -0.3514
                                           -0.0149 -0.0207  0.0127  0.7339 -0.2785
                                            0.0423  0.3202 -0.0495 -0.3777
    82. (0.00062) RY*( 4) C   4           s(  3.84%)p 0.82(  3.13%)d24.25( 93.03%)
                                            0.0000 -0.0041  0.1958  0.0072 -0.0758
                                           -0.0173  0.1466  0.0016  0.0612 -0.4338
                                            0.4286 -0.6694  0.3321 -0.0093
    83. (0.00045) RY*( 5) C   4           s( 56.09%)p 0.19( 10.83%)d 0.59( 33.08%)
                                            0.0000 -0.0014  0.7490  0.0039  0.0524
                                           -0.0245 -0.0756  0.0093 -0.3148 -0.3383
                                           -0.0679  0.1270 -0.4392 -0.0513
    84. (0.00023) RY*( 6) C   4           s(  0.85%)p13.56( 11.48%)d99.99( 87.67%)
                                           -0.0000  0.0052  0.0919 -0.0084  0.0312
                                            0.0145  0.3017 -0.0009 -0.1500 -0.3665
                                           -0.3077  0.4336  0.6464  0.2048
    85. (0.00005) RY*( 7) C   4           s( 29.07%)p 0.58( 16.97%)d 1.86( 53.96%)
    86. (0.00006) RY*( 8) C   4           s(  0.75%)p25.56( 19.16%)d99.99( 80.09%)
    87. (0.00001) RY*( 9) C   4           s(  0.39%)p 6.67(  2.61%)d99.99( 97.00%)
    88. (0.00538) RY*( 1) C   5           s(  0.73%)p99.99( 96.25%)d 4.12(  3.02%)
                                            0.0000 -0.0116  0.0848  0.0050  0.7678
                                           -0.0174 -0.5590  0.0133  0.2449  0.0232
                                           -0.0217  0.0187  0.1391  0.0975
    89. (0.00301) RY*( 2) C   5           s( 19.85%)p 3.53( 70.12%)d 0.51( 10.03%)
                                            0.0000 -0.0010  0.4456 -0.0135  0.3215
                                            0.0048  0.1597 -0.0121 -0.7562  0.0139
                                           -0.1120 -0.1670  0.0907 -0.2269
    90. (0.00135) RY*( 3) C   5           s( 16.28%)p 4.58( 74.46%)d 0.57(  9.26%)
                                           -0.0000  0.0184  0.4030 -0.0132  0.3286
                                           -0.0013  0.6799  0.0009  0.4174 -0.1220
                                            0.1835  0.1659 -0.0948  0.0871
    91. (0.00097) RY*( 4) C   5           s( 50.34%)p 0.67( 33.62%)d 0.32( 16.04%)
                                            0.0000 -0.0074  0.7094  0.0108 -0.4198
                                           -0.0087 -0.3149 -0.0076  0.2461  0.1284
                                            0.1349 -0.0054  0.3079 -0.1757
    92. (0.00028) RY*( 5) C   5           s(  5.79%)p 0.40(  2.33%)d15.86( 91.87%)
                                           -0.0000  0.0012  0.2407  0.0093 -0.0827
                                           -0.0008  0.0238  0.0010  0.1258  0.1394
                                           -0.8181 -0.1603 -0.2215  0.3940
    93. (0.00015) RY*( 6) C   5           s(  2.84%)p 2.34(  6.66%)d31.81( 90.49%)
                                           -0.0000 -0.0073  0.1685  0.0181 -0.0907
                                            0.0158 -0.2341 -0.0049 -0.0547 -0.8948
                                           -0.0316  0.0621 -0.3153  0.0083
    94. (0.00006) RY*( 7) C   5           s(  3.98%)p 1.79(  7.13%)d22.31( 88.89%)
    95. (0.00003) RY*( 8) C   5           s(  0.22%)p33.94(  7.39%)d99.99( 92.39%)
    96. (0.00001) RY*( 9) C   5           s(  0.02%)p99.99(  2.16%)d99.99( 97.82%)
    97. (0.00551) RY*( 1) C   6           s(  2.02%)p46.21( 93.17%)d 2.39(  4.81%)
                                           -0.0000  0.0023  0.1420  0.0151  0.5475
                                            0.0103  0.7925  0.0010 -0.0606  0.1991
                                            0.0769  0.0312 -0.0396 -0.0026
    98. (0.00432) RY*( 2) C   6           s( 12.95%)p 6.18( 80.05%)d 0.54(  7.00%)
                                            0.0000  0.0131  0.3596 -0.0101 -0.4172
                                           -0.0049  0.2964  0.0056  0.7338  0.0500
                                           -0.2140 -0.0516  0.1237 -0.0612
    99. (0.00327) RY*( 3) C   6           s(  1.27%)p71.24( 90.58%)d 6.41(  8.15%)
                                            0.0000 -0.0198  0.1110 -0.0021  0.6781
                                            0.0075 -0.4571  0.0063  0.4868  0.0524
                                           -0.1885  0.0281 -0.1951 -0.0660
   100. (0.00138) RY*( 4) C   6           s( 82.02%)p 0.19( 15.89%)d 0.03(  2.09%)
                                            0.0000 -0.0059  0.9056 -0.0156  0.0098
                                            0.0007 -0.1787  0.0037 -0.3558 -0.0728
                                            0.0552 -0.1076  0.0032 -0.0310
   101. (0.00051) RY*( 5) C   6           s(  1.05%)p 0.09(  0.10%)d93.87( 98.85%)
                                            0.0000 -0.0007  0.1026 -0.0050  0.0226
                                            0.0028 -0.0171  0.0018 -0.0116 -0.1254
                                           -0.0885  0.9249  0.2675  0.1950
   102. (0.00026) RY*( 6) C   6           s(  0.07%)p99.99(  7.45%)d99.99( 92.48%)
                                           -0.0000  0.0062  0.0261  0.0132 -0.2105
                                           -0.0164  0.0955  0.0088 -0.1433  0.0934
                                           -0.4105  0.2234 -0.8347 -0.0302
   103. (0.00021) RY*( 7) C   6           s(  0.45%)p17.61(  7.88%)d99.99( 91.67%)
                                           -0.0000  0.0028  0.0668  0.0039 -0.0758
                                           -0.0047 -0.0040 -0.0217  0.2694 -0.1603
                                            0.8203  0.1406 -0.4150  0.1617
   104. (0.00009) RY*( 8) C   6           s(  0.17%)p25.77(  4.49%)d99.99( 95.33%)
   105. (0.00002) RY*( 9) C   6           s(  0.08%)p 6.46(  0.49%)d99.99( 99.44%)
   106. (0.00825) RY*( 1) C   7           s(  2.14%)p44.76( 95.94%)d 0.90(  1.92%)
                                            0.0000  0.0513  0.1371  0.0046  0.1998
                                           -0.0219  0.9490 -0.0008  0.1351 -0.0293
                                            0.0053 -0.0044 -0.1348 -0.0109
   107. (0.00465) RY*( 2) C   7           s( 20.06%)p 3.67( 73.56%)d 0.32(  6.38%)
                                           -0.0000 -0.0165  0.4475  0.0059  0.8279
                                           -0.0052 -0.2084 -0.0127 -0.0806  0.0582
                                           -0.1138  0.1860  0.1018  0.0505
   108. (0.00349) RY*( 3) C   7           s( 44.80%)p 0.52( 23.51%)d 0.71( 31.69%)
                                            0.0000  0.0114  0.6692 -0.0144 -0.4624
                                           -0.0170 -0.0352 -0.0161  0.1389  0.3372
                                           -0.1397  0.3666 -0.2048  0.0856
   109. (0.00295) RY*( 4) C   7           s( 14.12%)p 0.86( 12.09%)d 5.23( 73.79%)
                                            0.0000  0.0006  0.3758 -0.0065 -0.0110
                                           -0.0132 -0.0398  0.0145 -0.3446  0.1655
                                            0.4256 -0.6764 -0.2463 -0.1055
   110. (0.00101) RY*( 5) C   7           s( 16.99%)p 0.49(  8.34%)d 4.40( 74.67%)
                                            0.0000  0.0062  0.4121  0.0117 -0.2264
                                           -0.0024  0.0563 -0.0037 -0.1697 -0.7082
                                           -0.1294 -0.1112  0.4644  0.0193
   111. (0.00067) RY*( 6) C   7           s(  1.88%)p39.60( 74.43%)d12.60( 23.69%)
                                            0.0000 -0.0014  0.1371  0.0049  0.0578
                                           -0.0058 -0.1368  0.0047  0.8498 -0.0993
                                            0.4159 -0.1649  0.1601 -0.0351
   112. (0.00045) RY*( 7) C   7           s(  0.11%)p39.52(  4.18%)d99.99( 95.72%)
                                            0.0000  0.0234 -0.0226  0.0109 -0.0709
                                           -0.0479  0.1577 -0.0056 -0.0971  0.5566
                                            0.0818 -0.0937  0.7714  0.1918
   113. (0.00020) RY*( 8) C   7           s(  0.08%)p98.23(  7.47%)d99.99( 92.45%)
                                            0.0000 -0.0014  0.0276 -0.0006  0.0160
                                           -0.0022 -0.0419 -0.0072  0.2696  0.1573
                                           -0.7629 -0.5297 -0.0044 -0.1925
   114. (0.00003) RY*( 9) C   7           s(  0.18%)p 3.10(  0.54%)d99.99( 99.28%)
   115. (0.00194) RY*( 1) O   8           s(  1.30%)p70.87( 91.96%)d 5.20(  6.74%)
                                            0.0000  0.0001  0.1139 -0.0011 -0.0870
                                            0.0014  0.0731 -0.0092 -0.9522 -0.0400
                                            0.1277 -0.2157  0.0086 -0.0542
   116. (0.00150) RY*( 2) O   8           s(  9.46%)p 8.71( 82.40%)d 0.86(  8.14%)
                                           -0.0000  0.0026  0.3076  0.0012 -0.7636
                                           -0.0033 -0.4854  0.0008  0.0721 -0.1755
                                           -0.0435  0.0099  0.2189 -0.0267
   117. (0.00021) RY*( 3) O   8           s( 82.17%)p 0.10(  7.89%)d 0.12(  9.94%)
                                            0.0000 -0.0001  0.9065 -0.0155  0.2206
                                            0.0007  0.1457 -0.0008  0.0937  0.2990
                                            0.0210 -0.0358  0.0432  0.0797
   118. (0.00011) RY*( 4) O   8           s(  0.03%)p99.99( 99.60%)d12.78(  0.37%)
                                            0.0000 -0.0105  0.0135 -0.0341  0.5406
                                            0.0028 -0.8310  0.0009 -0.1095 -0.0029
                                           -0.0168 -0.0100  0.0520 -0.0253
   119. (0.00002) RY*( 5) O   8           s(  5.62%)p 1.31(  7.37%)d15.47( 87.00%)
   120. (0.00000) RY*( 6) O   8           s(  0.01%)p 1.00(  1.91%)d51.45( 98.09%)
   121. (0.00001) RY*( 7) O   8           s(  0.12%)p37.28(  4.63%)d99.99( 95.24%)
   122. (0.00001) RY*( 8) O   8           s(  1.21%)p 3.38(  4.09%)d78.19( 94.70%)
   123. (0.00001) RY*( 9) O   8           s(  0.09%)p 4.33(  0.40%)d99.99( 99.51%)
   124. (0.01593) RY*( 1) C   9           s(  8.56%)p10.66( 91.28%)d 0.02(  0.16%)
                                           -0.0000  0.0727  0.2834  0.0441 -0.9144
                                           -0.0021  0.2614 -0.0079  0.0793 -0.0373
                                            0.0090 -0.0102  0.0006 -0.0020
   125. (0.00664) RY*( 2) C   9           s(  2.29%)p25.41( 58.15%)d17.29( 39.56%)
                                            0.0000  0.0052  0.1512  0.0193 -0.1793
                                            0.0118 -0.7387  0.0086  0.0557  0.5226
                                           -0.0244 -0.0336  0.3458  0.0342
   126. (0.00371) RY*( 3) C   9           s( 17.05%)p 2.11( 35.95%)d 2.76( 47.00%)
                                            0.0000 -0.0018  0.4129  0.0191  0.1393
                                           -0.0203 -0.1272  0.0404  0.5670 -0.1591
                                           -0.5350  0.2386 -0.2644  0.1777
   127. (0.00309) RY*( 4) C   9           s( 67.01%)p 0.22( 14.63%)d 0.27( 18.36%)
                                            0.0000 -0.0084  0.8185  0.0252  0.2860
                                           -0.0010  0.1701 -0.0312 -0.1843  0.1373
                                            0.4037 -0.0362  0.0024 -0.0214
   128. (0.00239) RY*( 5) C   9           s(  0.27%)p99.99( 34.99%)d99.99( 64.74%)
                                           -0.0000 -0.0010  0.0522 -0.0017 -0.1266
                                           -0.0132 -0.5679 -0.0294 -0.1017 -0.6251
                                            0.3954  0.1001 -0.2971 -0.0445
   129. (0.00081) RY*( 6) C   9           s(  4.05%)p 8.27( 33.50%)d15.42( 62.45%)
                                            0.0000 -0.0063  0.2011 -0.0008 -0.0151
                                           -0.0032 -0.1229  0.0072 -0.5653 -0.1871
                                           -0.5884 -0.4708 -0.0583 -0.1353
   130. (0.00029) RY*( 7) C   9           s(  0.93%)p 7.12(  6.59%)d99.95( 92.48%)
                                           -0.0000 -0.0174  0.0946 -0.0396  0.0817
                                            0.0081  0.0469  0.0001  0.2354 -0.4907
                                           -0.0145 -0.1054  0.8092 -0.1340
   131. (0.00017) RY*( 8) C   9           s(  0.14%)p99.99( 25.07%)d99.99( 74.79%)
                                           -0.0000 -0.0025  0.0369 -0.0049 -0.0324
                                           -0.0035  0.0284  0.0162 -0.4986 -0.0654
                                           -0.1867  0.7623  0.2419  0.2629
   132. (0.00003) RY*( 9) C   9           s(  0.15%)p 0.57(  0.09%)d99.99( 99.76%)
   133. (0.00407) RY*( 1) O  10           s(  0.17%)p99.99( 98.05%)d10.50(  1.78%)
                                            0.0000 -0.0029  0.0411  0.0024  0.2704
                                            0.0132  0.9470  0.0021  0.1018 -0.1081
                                           -0.0030  0.0216 -0.0750  0.0005
   134. (0.00110) RY*( 2) O  10           s(  8.32%)p10.76( 89.54%)d 0.26(  2.13%)
                                            0.0000  0.0019  0.2885 -0.0060  0.0274
                                            0.0007  0.0789  0.0183 -0.9424 -0.0331
                                            0.1354 -0.0204  0.0102 -0.0372
   135. (0.00037) RY*( 3) O  10           s( 84.63%)p 0.16( 13.61%)d 0.02(  1.76%)
                                           -0.0000  0.0062  0.9199 -0.0195  0.2103
                                            0.0096 -0.1340 -0.0037  0.2710 -0.0824
                                           -0.0726  0.0099  0.0623 -0.0393
   136. (0.00010) RY*( 4) O  10           s(  2.88%)p26.98( 77.82%)d 6.69( 19.30%)
   137. (0.00002) RY*( 5) O  10           s(  2.20%)p 7.13( 15.67%)d37.36( 82.13%)
   138. (0.00000) RY*( 6) O  10           s(  0.22%)p12.35(  2.72%)d99.99( 97.06%)
   139. (0.00001) RY*( 7) O  10           s(  0.00%)p 1.00(  0.29%)d99.99( 99.71%)
   140. (0.00001) RY*( 8) O  10           s(  1.06%)p 2.27(  2.40%)d91.41( 96.54%)
   141. (0.00001) RY*( 9) O  10           s(  0.49%)p 0.47(  0.23%)d99.99( 99.27%)
   142. (0.00629) RY*( 1) C  11           s(  3.14%)p28.64( 89.92%)d 2.21(  6.94%)
                                           -0.0000 -0.0303  0.1746 -0.0229  0.9182
                                           -0.0017 -0.0861  0.0088 -0.2192 -0.1323
                                            0.0454 -0.0694 -0.2065  0.0491
   143. (0.00449) RY*( 2) C  11           s( 25.99%)p 2.39( 62.14%)d 0.46( 11.87%)
                                           -0.0000  0.0209  0.5094 -0.0104 -0.1376
                                           -0.0155 -0.7733  0.0168 -0.0612  0.1983
                                            0.1172  0.1243  0.0086 -0.2239
   144. (0.00202) RY*( 3) C  11           s( 23.91%)p 1.05( 25.02%)d 2.14( 51.08%)
                                            0.0000 -0.0249  0.4883  0.0012  0.0872
                                           -0.0160  0.4678  0.0309 -0.1501  0.0495
                                           -0.1337  0.2875  0.5257 -0.3625
   145. (0.00194) RY*( 4) C  11           s(  0.11%)p99.99( 83.25%)d99.99( 16.65%)
                                           -0.0000  0.0040  0.0324 -0.0005  0.2340
                                            0.0014 -0.1109  0.0113  0.8748 -0.0317
                                           -0.3632 -0.0242  0.0973 -0.1533
   146. (0.00131) RY*( 5) C  11           s( 17.71%)p 1.13( 20.08%)d 3.51( 62.21%)
                                           -0.0000 -0.0077  0.4208 -0.0078 -0.1729
                                            0.0076  0.3566  0.0205  0.2079 -0.1193
                                            0.2615 -0.0754 -0.6824 -0.2609
   147. (0.00105) RY*( 6) C  11           s( 23.26%)p 0.18(  4.13%)d 3.12( 72.61%)
                                           -0.0000 -0.0032  0.4823 -0.0160 -0.1742
                                           -0.0205  0.0161  0.0056 -0.1000 -0.1998
                                           -0.4676 -0.4656  0.0359  0.4994
   148. (0.00044) RY*( 7) C  11           s(  0.77%)p 5.41(  4.15%)d99.99( 95.08%)
                                            0.0000  0.0153  0.0862  0.0326 -0.0481
                                            0.0244 -0.0965 -0.0168  0.1672 -0.7619
                                            0.4879  0.0931  0.3157  0.1550
   149. (0.00029) RY*( 8) C  11           s(  0.08%)p28.85(  2.33%)d99.99( 97.59%)
                                            0.0000 -0.0084  0.0272 -0.0021  0.0746
                                           -0.0240  0.0724  0.0078  0.1089  0.3194
                                            0.4562 -0.7371  0.3218 -0.1373
   150. (0.00006) RY*( 9) C  11           s(  5.06%)p 1.85(  9.37%)d16.90( 85.57%)
   151. (0.00218) RY*( 1) O  12           s(  0.03%)p99.99( 95.93%)d99.99(  4.05%)
                                           -0.0000 -0.0001  0.0168  0.0101  0.7890
                                           -0.0011 -0.3499  0.0081  0.4628 -0.0339
                                           -0.0053 -0.0835 -0.1620  0.0779
   152. (0.00184) RY*( 2) O  12           s( 19.86%)p 3.67( 72.86%)d 0.37(  7.27%)
                                           -0.0000  0.0063  0.4456 -0.0000  0.1171
                                            0.0089 -0.5535 -0.0062 -0.6391  0.0700
                                            0.1135  0.0793 -0.1509 -0.1610
   153. (0.00019) RY*( 3) O  12           s( 60.40%)p 0.56( 33.58%)d 0.10(  6.02%)
                                            0.0000  0.0017  0.7772  0.0017 -0.3278
                                           -0.0009 -0.0980 -0.0130  0.4675 -0.0574
                                           -0.0385 -0.0813  0.1594  0.1530
   154. (0.00007) RY*( 4) O  12           s( 15.75%)p 3.66( 57.65%)d 1.69( 26.60%)
   155. (0.00001) RY*( 5) O  12           s(  1.49%)p 3.64(  5.44%)d62.37( 93.07%)
   156. (0.00001) RY*( 6) O  12           s(  1.09%)p 4.00(  4.37%)d86.43( 94.53%)
   157. (0.00001) RY*( 7) O  12           s(  0.47%)p14.01(  6.59%)d99.99( 92.94%)
   158. (0.00001) RY*( 8) O  12           s(  0.83%)p20.11( 16.71%)d99.26( 82.46%)
   159. (0.00000) RY*( 9) O  12           s(  0.06%)p99.99(  7.14%)d99.99( 92.80%)
   160. (0.00509) RY*( 1) C  13           s(  0.13%)p99.99( 93.43%)d48.83(  6.44%)
                                           -0.0000  0.0247  0.0266  0.0234  0.3455
                                           -0.0148 -0.8755 -0.0020 -0.2184 -0.0817
                                           -0.1143 -0.0043 -0.2076 -0.0391
   161. (0.00385) RY*( 2) C  13           s(  5.15%)p18.20( 93.72%)d 0.22(  1.13%)
                                           -0.0000  0.0064  0.2268  0.0178 -0.7333
                                            0.0097 -0.4174  0.0088  0.4742 -0.0108
                                            0.0692 -0.0491  0.0286  0.0565
   162. (0.00279) RY*( 3) C  13           s( 21.08%)p 3.50( 73.76%)d 0.25(  5.17%)
                                            0.0000 -0.0066  0.4590  0.0049 -0.3993
                                            0.0107  0.0546 -0.0055 -0.7583 -0.0580
                                           -0.1775  0.0201  0.0967 -0.0842
   163. (0.00110) RY*( 4) C  13           s( 66.32%)p 0.42( 27.81%)d 0.09(  5.87%)
                                            0.0000 -0.0037  0.8144 -0.0113  0.3962
                                            0.0078  0.0976 -0.0031  0.3337  0.1232
                                           -0.1565 -0.0865  0.0557 -0.0920
   164. (0.00028) RY*( 5) C  13           s(  5.94%)p 0.43(  2.54%)d15.40( 91.51%)
                                           -0.0000 -0.0009  0.2438 -0.0032  0.0800
                                            0.0019 -0.0318  0.0195 -0.1327  0.0487
                                            0.8697  0.3178 -0.1065  0.2100
   165. (0.00014) RY*( 6) C  13           s(  0.41%)p 4.17(  1.70%)d99.99( 97.89%)
                                           -0.0000 -0.0044  0.0637 -0.0193  0.0544
                                           -0.0126  0.0660  0.0013  0.0958 -0.9596
                                            0.1046  0.0043  0.0762 -0.2031
   166. (0.00006) RY*( 7) C  13           s(  0.64%)p 7.77(  4.97%)d99.99( 94.39%)
   167. (0.00002) RY*( 8) C  13           s(  0.02%)p69.94(  1.70%)d99.99( 98.28%)
   168. (0.00002) RY*( 9) C  13           s(  0.40%)p 1.17(  0.47%)d99.99( 99.12%)
   169. (0.00510) RY*( 1) C  14           s(  2.70%)p34.68( 93.75%)d 1.31(  3.54%)
                                           -0.0000 -0.0132  0.1639 -0.0174 -0.4783
                                            0.0016  0.8165 -0.0030 -0.2043 -0.0363
                                           -0.0118  0.0220 -0.1829  0.0046
   170. (0.00437) RY*( 2) C  14           s(  1.48%)p62.82( 92.68%)d 3.96(  5.85%)
                                           -0.0000 -0.0135  0.1207  0.0125  0.8311
                                           -0.0068  0.4857 -0.0018  0.0006 -0.1956
                                            0.0333 -0.0129  0.1373 -0.0096
   171. (0.00233) RY*( 3) C  14           s( 91.25%)p 0.06(  5.52%)d 0.04(  3.22%)
                                            0.0000  0.0005  0.9553 -0.0055 -0.0166
                                           -0.0109 -0.2083 -0.0029 -0.1067  0.0611
                                            0.0265  0.1392  0.0915 -0.0068
   172. (0.00113) RY*( 4) C  14           s(  3.56%)p13.34( 47.46%)d13.76( 48.98%)
                                           -0.0000 -0.0028  0.1886 -0.0023 -0.0827
                                           -0.0037  0.1027  0.0100  0.6761  0.0345
                                           -0.3077 -0.6119  0.0246 -0.1375
   173. (0.00049) RY*( 5) C  14           s(  0.04%)p99.99(  5.90%)d99.99( 94.07%)
                                            0.0000 -0.0013  0.0188 -0.0007  0.0077
                                           -0.0041 -0.0097  0.0019 -0.2425  0.2255
                                            0.7200 -0.6059  0.0600 -0.0261
   174. (0.00020) RY*( 6) C  14           s(  0.71%)p 6.00(  4.25%)d99.99( 95.04%)
                                           -0.0000  0.0004  0.0842 -0.0055  0.1030
                                            0.0174 -0.1692  0.0004 -0.0544 -0.4763
                                            0.0740 -0.1347 -0.8185 -0.1730
   175. (0.00015) RY*( 7) C  14           s(  0.08%)p99.99( 34.26%)d99.99( 65.65%)
                                            0.0000 -0.0020  0.0285 -0.0078  0.0707
                                           -0.0046  0.1129 -0.0176  0.5697  0.3970
                                            0.4357  0.3955 -0.3449  0.1836
   176. (0.00011) RY*( 8) C  14           s(  0.02%)p99.99( 15.13%)d99.99( 84.85%)
                                           -0.0000  0.0042  0.0143  0.0109 -0.2347
                                            0.0072 -0.0137 -0.0107  0.3094 -0.7208
                                            0.3996  0.1076  0.3540  0.1801
   177. (0.00002) RY*( 9) C  14           s(  0.23%)p 5.09(  1.15%)d99.99( 98.62%)
   178. (0.00149) RY*( 1) H  15           s( 98.34%)p 0.02(  1.66%)
                                            0.0047  0.9916  0.0612  0.0898 -0.0692
   179. (0.00021) RY*( 2) H  15           s(  0.21%)p99.99( 99.79%)
                                            0.0024  0.0460 -0.6711 -0.4823 -0.5611
   180. (0.00014) RY*( 3) H  15           s(  0.00%)p 1.00(100.00%)
                                            0.0040  0.0058  0.6831 -0.6973 -0.2172
   181. (0.00004) RY*( 4) H  15           s(  1.53%)p64.47( 98.47%)
   182. (0.00271) RY*( 1) H  16           s( 99.14%)p 0.01(  0.86%)
                                            0.0038  0.9957 -0.0817  0.0439 -0.0054
   183. (0.00015) RY*( 2) H  16           s(  0.01%)p99.99( 99.99%)
                                            0.0013  0.0106  0.0595 -0.2493 -0.9665
   184. (0.00011) RY*( 3) H  16           s(  0.04%)p99.99( 99.96%)
                                            0.0102  0.0162 -0.3132 -0.9239  0.2192
   185. (0.00004) RY*( 4) H  16           s(  0.90%)p99.99( 99.10%)
   186. (0.00152) RY*( 1) H  17           s( 98.31%)p 0.02(  1.69%)
                                            0.0048  0.9915  0.0532  0.1082  0.0487
   187. (0.00023) RY*( 2) H  17           s(  0.24%)p99.99( 99.76%)
                                            0.0017  0.0486 -0.8841 -0.1998  0.4197
   188. (0.00017) RY*( 3) H  17           s(  0.02%)p99.99( 99.98%)
                                            0.0032  0.0145  0.4443 -0.6351  0.6317
   189. (0.00004) RY*( 4) H  17           s(  1.51%)p65.15( 98.49%)
   190. (0.00324) RY*( 1) H  18           s( 99.43%)p 0.01(  0.57%)
                                            0.0065  0.9971  0.0688 -0.0004  0.0313
   191. (0.00020) RY*( 2) H  18           s(  0.46%)p99.99( 99.54%)
                                           -0.0027  0.0675 -0.9358 -0.3312 -0.1005
   192. (0.00014) RY*( 3) H  18           s(  0.02%)p99.99( 99.98%)
                                            0.0107  0.0084 -0.3373  0.8083  0.4823
   193. (0.00003) RY*( 4) H  18           s(  0.18%)p99.99( 99.82%)
   194. (0.00177) RY*( 1) H  19           s( 99.70%)p 0.00(  0.30%)
                                            0.0044  0.9985 -0.0543  0.0025 -0.0075
   195. (0.00017) RY*( 2) H  19           s(  0.02%)p99.99( 99.98%)
                                           -0.0078  0.0103  0.0543  0.0358  0.9978
   196. (0.00009) RY*( 3) H  19           s(  0.26%)p99.99( 99.74%)
   197. (0.00003) RY*( 4) H  19           s(  0.11%)p99.99( 99.89%)
   198. (0.00272) RY*( 1) H  20           s( 99.37%)p 0.01(  0.63%)
                                            0.0051  0.9968  0.0601 -0.0487 -0.0184
   199. (0.00016) RY*( 2) H  20           s(  0.02%)p99.99( 99.98%)
                                           -0.0053  0.0124 -0.6307 -0.2480 -0.7352
   200. (0.00012) RY*( 3) H  20           s(  0.19%)p99.99( 99.81%)
                                            0.0057  0.0428 -0.6951 -0.2376  0.6772
   201. (0.00004) RY*( 4) H  20           s(  0.52%)p99.99( 99.48%)
   202. (0.00325) RY*( 1) H  21           s( 99.44%)p 0.01(  0.56%)
                                            0.0072  0.9972 -0.0459 -0.0405 -0.0426
   203. (0.00020) RY*( 2) H  21           s(  0.02%)p99.99( 99.98%)
                                            0.0041  0.0126 -0.3100  0.9192 -0.2426
   204. (0.00018) RY*( 3) H  21           s(  0.20%)p99.99( 99.80%)
                                            0.0015  0.0442  0.9392  0.2574 -0.2229
   205. (0.00004) RY*( 4) H  21           s(  0.43%)p99.99( 99.57%)
   206. (0.00530) RY*( 1) H  22           s( 94.51%)p 0.06(  5.49%)
                                            0.0354  0.9715  0.2206 -0.0774  0.0143
   207. (0.00135) RY*( 2) H  22           s(  0.03%)p99.99( 99.97%)
                                            0.0035  0.0163  0.0372  0.1288 -0.9908
   208. (0.00087) RY*( 3) H  22           s(  0.28%)p99.99( 99.72%)
                                            0.0120  0.0520  0.1058  0.9840  0.1328
   209. (0.00003) RY*( 4) H  22           s(  5.67%)p16.62( 94.33%)
   210. (0.00289) RY*( 1) H  23           s( 99.48%)p 0.01(  0.52%)
                                            0.0078  0.9973  0.0434  0.0399  0.0420
   211. (0.00034) RY*( 2) H  23           s(  0.00%)p 1.00(100.00%)
                                            0.0009  0.0048 -0.7693  0.6340  0.0781
   212. (0.00009) RY*( 3) H  23           s(  0.49%)p99.99( 99.51%)
   213. (0.00004) RY*( 4) H  23           s(  0.12%)p99.99( 99.88%)
   214. (0.00177) RY*( 1) H  24           s( 17.43%)p 4.74( 82.57%)
                                            0.0069  0.4174 -0.5788  0.3477 -0.6082
   215. (0.00153) RY*( 2) H  24           s( 56.41%)p 0.77( 43.59%)
                                            0.0114  0.7510  0.6419  0.1543 -0.0070
   216. (0.00085) RY*( 3) H  24           s( 22.04%)p 3.54( 77.96%)
                                            0.0088  0.4694 -0.5025 -0.1626  0.7075
   217. (0.00002) RY*( 4) H  24           s(  4.51%)p21.16( 95.49%)
   218. (0.00239) RY*( 1) H  25           s( 99.23%)p 0.01(  0.77%)
                                            0.0043  0.9961 -0.0654  0.0409  0.0423
   219. (0.00022) RY*( 2) H  25           s(  0.20%)p99.99( 99.80%)
                                            0.0009  0.0444  0.0704  0.0591 -0.9948
   220. (0.00009) RY*( 3) H  25           s(  0.05%)p99.99( 99.95%)
   221. (0.00006) RY*( 4) H  25           s(  0.61%)p99.99( 99.39%)
   222. (0.02768) BD*( 1) C   1 - C   2  
                ( 50.35%)   0.7096* C   1 s( 29.49%)p 2.39( 70.46%)d 0.00(  0.05%)
                                            0.0005  0.5430  0.0050  0.2709 -0.0080
                                           -0.7792 -0.0099  0.1548  0.0006 -0.0122
                                            0.0028 -0.0066 -0.0138 -0.0091
                ( 49.65%)  -0.7046* C   2 s( 32.34%)p 2.09( 67.62%)d 0.00(  0.04%)
                                           -0.0004  0.5687  0.0019 -0.2461 -0.0227
                                            0.7681 -0.0270 -0.1562  0.0014 -0.0095
                                            0.0016 -0.0058 -0.0136 -0.0096
   223. (0.00804) BD*( 1) C   1 - H  15  
                ( 38.77%)   0.6227* C   1 s( 23.28%)p 3.29( 76.68%)d 0.00(  0.04%)
                                            0.0001 -0.4825  0.0032 -0.3579  0.0151
                                           -0.3146 -0.0114  0.7344  0.0035 -0.0058
                                            0.0140  0.0080 -0.0021 -0.0099
                ( 61.23%)  -0.7825* H  15 s( 99.92%)p 0.00(  0.08%)
                                           -0.9996  0.0015  0.0093  0.0112 -0.0248
   224. (0.00482) BD*( 1) C   1 - H  16  
                ( 37.76%)   0.6145* C   1 s( 24.24%)p 3.12( 75.72%)d 0.00(  0.03%)
                                           -0.0000  0.4923  0.0045 -0.8653  0.0097
                                            0.0245  0.0109 -0.0879 -0.0013  0.0007
                                            0.0024  0.0006  0.0164 -0.0086
                ( 62.24%)  -0.7889* H  16 s( 99.92%)p 0.00(  0.08%)
                                            0.9996 -0.0016  0.0287  0.0018  0.0026
   225. (0.00882) BD*( 1) C   1 - H  17  
                ( 38.98%)   0.6243* C   1 s( 22.95%)p 3.35( 77.01%)d 0.00(  0.04%)
                                            0.0001 -0.4791  0.0034 -0.2212  0.0160
                                           -0.5406 -0.0120 -0.6546  0.0032 -0.0068
                                           -0.0087 -0.0144  0.0034 -0.0078
                ( 61.02%)  -0.7812* H  17 s( 99.92%)p 0.00(  0.08%)
                                           -0.9996  0.0015  0.0039  0.0186  0.0209
   226. (0.01783) BD*( 1) C   2 - N   3  
                ( 59.79%)   0.7732* C   2 s( 32.48%)p 2.08( 67.40%)d 0.00(  0.12%)
                                           -0.0001  0.5696  0.0185 -0.5630 -0.0558
                                           -0.5918 -0.0100  0.0603  0.0039  0.0290
                                           -0.0045 -0.0045 -0.0017 -0.0167
                ( 40.21%)  -0.6341* N   3 s( 42.30%)p 1.36( 57.63%)d 0.00(  0.07%)
                                            0.0000  0.6501  0.0179  0.4988 -0.0041
                                            0.5445 -0.0234 -0.1748  0.0057  0.0205
                                           -0.0065 -0.0030  0.0086 -0.0110
   227. (0.12563) BD*( 2) C   2 - N   3  
                ( 57.13%)   0.7558* C   2 s(  0.09%)p99.99( 99.74%)d 1.92(  0.17%)
                                            0.0000  0.0293  0.0062 -0.0382 -0.0072
                                            0.1657 -0.0088  0.9840 -0.0088 -0.0036
                                           -0.0242 -0.0312  0.0067  0.0101
                ( 42.87%)  -0.6548* N   3 s(  0.10%)p99.99( 99.75%)d 1.50(  0.15%)
                                            0.0000  0.0311  0.0047  0.0340 -0.0017
                                            0.2424 -0.0020  0.9682 -0.0113  0.0094
                                            0.0356  0.0098 -0.0015 -0.0048
   228. (0.05581) BD*( 1) C   2 - C  14  
                ( 52.15%)   0.7221* C   2 s( 34.83%)p 1.87( 65.12%)d 0.00(  0.05%)
                                            0.0001  0.5899 -0.0160  0.7863 -0.0089
                                           -0.1758  0.0147  0.0427 -0.0024 -0.0079
                                            0.0018 -0.0009  0.0178 -0.0113
                ( 47.85%)  -0.6917* C  14 s( 31.37%)p 2.19( 68.59%)d 0.00(  0.04%)
                                           -0.0001  0.5601 -0.0031 -0.8105  0.0160
                                            0.1581  0.0050 -0.0608  0.0021 -0.0052
                                            0.0021  0.0004  0.0152 -0.0117
   229. (0.02050) BD*( 1) N   3 - C   4  
                ( 40.00%)   0.6325* N   3 s( 30.82%)p 2.24( 69.11%)d 0.00(  0.07%)
                                           -0.0003 -0.5551 -0.0012 -0.1985 -0.0301
                                            0.7879 -0.0125 -0.1726  0.0048  0.0201
                                           -0.0044  0.0065  0.0078  0.0124
                ( 60.00%)  -0.7746* C   4 s( 23.85%)p 3.19( 76.00%)d 0.01(  0.15%)
                                           -0.0002 -0.4881 -0.0149  0.2233  0.0483
                                           -0.8178 -0.0215  0.1963  0.0011  0.0150
                                           -0.0037  0.0140  0.0278  0.0158
   230. (0.02339) BD*( 1) C   4 - C   5  
                ( 51.06%)   0.7146* C   4 s( 29.68%)p 2.37( 70.28%)d 0.00(  0.05%)
                                            0.0003  0.5447 -0.0064  0.7074 -0.0132
                                           -0.2245 -0.0334 -0.3881 -0.0025 -0.0075
                                           -0.0146  0.0033  0.0133 -0.0030
                ( 48.94%)  -0.6996* C   5 s( 27.35%)p 2.65( 72.60%)d 0.00(  0.04%)
                                            0.0002  0.5230  0.0044 -0.7222 -0.0104
                                            0.2287 -0.0258  0.3890  0.0026 -0.0109
                                           -0.0129  0.0071  0.0095 -0.0039
   231. (0.02013) BD*( 1) C   4 - H  18  
                ( 38.95%)   0.6241* C   4 s( 22.77%)p 3.39( 77.19%)d 0.00(  0.05%)
                                            0.0001 -0.4770  0.0106 -0.0943  0.0193
                                            0.0500  0.0099 -0.8718  0.0038 -0.0006
                                           -0.0045 -0.0008 -0.0012 -0.0208
                ( 61.05%)  -0.7813* H  18 s( 99.91%)p 0.00(  0.09%)
                                           -0.9995  0.0055  0.0014 -0.0038  0.0294
   232. (0.01715) BD*( 1) C   4 - H  19  
                ( 38.60%)   0.6213* C   4 s( 23.60%)p 3.24( 76.36%)d 0.00(  0.05%)
                                            0.0002 -0.4857 -0.0069  0.6619 -0.0039
                                            0.5243 -0.0183  0.2237 -0.0129 -0.0176
                                           -0.0072 -0.0051 -0.0043  0.0067
                ( 61.40%)  -0.7836* H  19 s( 99.91%)p 0.00(  0.09%)
                                           -0.9996  0.0032 -0.0229 -0.0178 -0.0060
   233. (0.02530) BD*( 1) C   5 - C   6  
                ( 51.20%)   0.7155* C   5 s( 27.79%)p 2.60( 72.16%)d 0.00(  0.05%)
                                            0.0003  0.5272  0.0033  0.6229  0.0121
                                            0.5657 -0.0052  0.1155 -0.0022  0.0188
                                            0.0042  0.0045 -0.0006 -0.0105
                ( 48.80%)  -0.6986* C   6 s( 31.78%)p 2.15( 68.18%)d 0.00(  0.03%)
                                           -0.0000  0.5637 -0.0070 -0.5889  0.0235
                                           -0.5680 -0.0021 -0.1090 -0.0042  0.0137
                                            0.0034  0.0037  0.0005 -0.0112
   234. (0.01256) BD*( 1) C   5 - H  20  
                ( 37.50%)   0.6124* C   5 s( 23.54%)p 3.25( 76.42%)d 0.00(  0.04%)
                                           -0.0001  0.4852  0.0006  0.2531 -0.0076
                                           -0.7879  0.0015  0.2811 -0.0156 -0.0095
                                            0.0039 -0.0093 -0.0117 -0.0058
                ( 62.50%)  -0.7905* H  20 s( 99.91%)p 0.00(  0.09%)
                                            0.9996 -0.0034 -0.0093  0.0269 -0.0083
   235. (0.02008) BD*( 1) C   5 - H  21  
                ( 38.09%)   0.6172* C   5 s( 21.25%)p 3.70( 78.70%)d 0.00(  0.04%)
                                           -0.0002  0.4610 -0.0060 -0.1585  0.0046
                                           -0.0774 -0.0191 -0.8692  0.0036 -0.0005
                                            0.0052 -0.0010  0.0001  0.0197
                ( 61.91%)  -0.7868* H  21 s( 99.92%)p 0.00(  0.08%)
                                            0.9996 -0.0056  0.0042  0.0046  0.0284
   236. (0.03078) BD*( 1) C   6 - C   7  
                ( 49.11%)   0.7008* C   6 s( 36.09%)p 1.77( 63.87%)d 0.00(  0.04%)
                                           -0.0001 -0.6006 -0.0129 -0.7694 -0.0092
                                            0.2101  0.0195 -0.0459 -0.0024  0.0085
                                           -0.0016 -0.0001 -0.0154  0.0115
                ( 50.89%)  -0.7134* C   7 s( 41.56%)p 1.41( 58.40%)d 0.00(  0.04%)
                                            0.0001 -0.6447  0.0050  0.7494 -0.0141
                                           -0.1461  0.0280 -0.0060  0.0027  0.0071
                                           -0.0007 -0.0002 -0.0146  0.0111
   237. (0.23804) BD*( 2) C   6 - C   7  
                ( 49.84%)   0.7060* C   6 s(  0.01%)p 1.00( 99.93%)d 0.00(  0.06%)
                                            0.0000  0.0036  0.0064  0.0849  0.0002
                                            0.1054 -0.0013 -0.9905 -0.0009  0.0026
                                           -0.0244 -0.0003  0.0013 -0.0033
                ( 50.16%)  -0.7082* C   7 s(  0.01%)p 1.00( 99.93%)d 0.00(  0.06%)
                                            0.0001 -0.0030 -0.0092  0.0138 -0.0025
                                            0.1254  0.0037 -0.9917 -0.0028 -0.0018
                                            0.0179 -0.0155 -0.0035 -0.0004
   238. (0.03518) BD*( 1) C   6 - C  14  
                ( 50.26%)   0.7090* C   6 s( 32.04%)p 2.12( 67.91%)d 0.00(  0.04%)
                                           -0.0001  0.5661 -0.0039 -0.2306 -0.0001
                                            0.7884 -0.0059  0.0662 -0.0023 -0.0077
                                           -0.0002  0.0027 -0.0142 -0.0127
                ( 49.74%)  -0.7052* C  14 s( 31.56%)p 2.17( 68.40%)d 0.00(  0.04%)
                                           -0.0001  0.5617 -0.0047  0.2355 -0.0058
                                           -0.7923  0.0093 -0.0261 -0.0019 -0.0090
                                            0.0008  0.0010 -0.0133 -0.0126
   239. (0.02101) BD*( 1) C   7 - O   8  
                ( 67.29%)   0.8203* C   7 s( 25.03%)p 2.98( 74.70%)d 0.01(  0.27%)
                                            0.0002 -0.4998  0.0226 -0.2729 -0.0052
                                            0.8124  0.0500  0.1005  0.0049  0.0282
                                            0.0039 -0.0108  0.0321  0.0267
                ( 32.71%)  -0.5719* O   8 s( 36.49%)p 1.74( 63.44%)d 0.00(  0.07%)
                                            0.0001 -0.6041 -0.0003  0.2950  0.0065
                                           -0.7329 -0.0019 -0.1006 -0.0005  0.0060
                                            0.0009 -0.0065  0.0210  0.0145
   240. (0.07325) BD*( 1) C   7 - C   9  
                ( 48.93%)   0.6995* C   7 s( 33.05%)p 2.02( 66.90%)d 0.00(  0.05%)
                                            0.0000 -0.5748 -0.0105 -0.6026  0.0006
                                           -0.5474  0.0215 -0.0757  0.0037 -0.0187
                                           -0.0021 -0.0015 -0.0021  0.0114
                ( 51.07%)  -0.7146* C   9 s( 34.77%)p 1.87( 65.17%)d 0.00(  0.06%)
                                           -0.0001 -0.5896 -0.0109  0.5610 -0.0212
                                            0.5784  0.0090  0.0446  0.0030 -0.0211
                                           -0.0000 -0.0008 -0.0001  0.0106
   241. (0.03105) BD*( 1) O   8 - H  22  
                ( 24.18%)   0.4917* O   8 s( 21.19%)p 3.72( 78.73%)d 0.00(  0.08%)
                                           -0.0002 -0.4602 -0.0086 -0.8863 -0.0238
                                            0.0226  0.0247 -0.0052  0.0036 -0.0165
                                           -0.0028 -0.0006 -0.0189  0.0131
                ( 75.82%)  -0.8707* H  22 s( 99.50%)p 0.01(  0.50%)
                                           -0.9973  0.0205  0.0706  0.0035 -0.0001
   242. (0.01057) BD*( 1) C   9 - O  10  
                ( 66.36%)   0.8146* C   9 s( 29.67%)p 2.36( 70.08%)d 0.01(  0.24%)
                                           -0.0000  0.5433 -0.0399  0.8031  0.0691
                                           -0.2196 -0.0065 -0.0524 -0.0071 -0.0240
                                           -0.0051  0.0017  0.0348 -0.0246
                ( 33.64%)  -0.5800* O  10 s( 44.52%)p 1.24( 55.39%)d 0.00(  0.08%)
                                           -0.0000  0.6670 -0.0202 -0.7061 -0.0192
                                            0.2140  0.0070  0.0955  0.0021 -0.0132
                                           -0.0056  0.0012  0.0218 -0.0127
   243. (0.19753) BD*( 2) C   9 - O  10  
                ( 67.13%)   0.8193* C   9 s(  0.06%)p99.99( 99.59%)d 5.78(  0.35%)
                                           -0.0001 -0.0237  0.0064  0.0422 -0.0057
                                           -0.1416  0.0032  0.9867 -0.0199 -0.0093
                                            0.0543 -0.0193 -0.0004 -0.0092
                ( 32.87%)  -0.5733* O  10 s(  0.03%)p99.99( 99.83%)d 5.07(  0.14%)
                                            0.0000 -0.0166  0.0009  0.0718  0.0010
                                           -0.1509 -0.0017  0.9850  0.0130  0.0062
                                           -0.0356  0.0077 -0.0012  0.0062
   244. (0.07655) BD*( 1) C   9 - C  11  
                ( 51.39%)   0.7169* C   9 s( 35.05%)p 1.85( 64.90%)d 0.00(  0.05%)
                                           -0.0000 -0.5919 -0.0091  0.1833 -0.0355
                                           -0.7723  0.0096 -0.1330  0.0028  0.0117
                                            0.0008 -0.0078  0.0149  0.0091
                ( 48.61%)  -0.6972* C  11 s( 27.39%)p 2.65( 72.55%)d 0.00(  0.05%)
                                            0.0000 -0.5234 -0.0009 -0.2431 -0.0214
                                            0.7787 -0.0189  0.2433  0.0014  0.0107
                                            0.0011 -0.0090  0.0165  0.0081
   245. (0.02109) BD*( 1) C  11 - O  12  
                ( 66.43%)   0.8150* C  11 s( 21.66%)p 3.61( 78.09%)d 0.01(  0.25%)
                                           -0.0001  0.4636  0.0403  0.5444  0.0279
                                            0.5947  0.0139 -0.3601 -0.0155  0.0365
                                           -0.0221 -0.0236 -0.0031 -0.0117
                ( 33.57%)  -0.5794* O  12 s( 32.84%)p 2.04( 67.09%)d 0.00(  0.07%)
                                           -0.0001  0.5730  0.0053 -0.5175  0.0021
                                           -0.5089 -0.0038  0.3795 -0.0021  0.0139
                                           -0.0202 -0.0095  0.0050 -0.0001
   246. (0.03443) BD*( 1) C  11 - C  13  
                ( 49.61%)   0.7044* C  11 s( 30.72%)p 2.25( 69.23%)d 0.00(  0.05%)
                                            0.0001  0.5542  0.0020 -0.7912  0.0053
                                            0.1825  0.0211 -0.1806 -0.0008 -0.0063
                                            0.0065  0.0013  0.0173 -0.0096
                ( 50.39%)  -0.7098* C  13 s( 32.29%)p 2.10( 67.66%)d 0.00(  0.05%)
                                            0.0001  0.5682  0.0066  0.8009  0.0062
                                           -0.1488  0.0386  0.1071  0.0031 -0.0084
                                            0.0066 -0.0012  0.0146 -0.0122
   247. (0.03559) BD*( 1) C  11 - H  23  
                ( 38.23%)   0.6183* C  11 s( 20.20%)p 3.95( 79.74%)d 0.00(  0.05%)
                                            0.0002 -0.4490  0.0213 -0.1287 -0.0100
                                           -0.0669 -0.0061 -0.8810  0.0092  0.0026
                                           -0.0036  0.0024  0.0011 -0.0221
                ( 61.77%)  -0.7859* H  23 s( 99.91%)p 0.00(  0.09%)
                                           -0.9995  0.0064  0.0030  0.0013  0.0306
   248. (0.00593) BD*( 1) O  12 - H  24  
                ( 26.77%)   0.5174* O  12 s( 19.73%)p 4.06( 80.19%)d 0.00(  0.08%)
                                           -0.0002 -0.4437 -0.0192  0.0485 -0.0127
                                           -0.8174 -0.0354 -0.3606 -0.0001  0.0115
                                            0.0079 -0.0227  0.0118 -0.0009
                ( 73.23%)  -0.8557* H  24 s( 99.60%)p 0.00(  0.40%)
                                           -0.9980  0.0032  0.0003  0.0583  0.0239
   249. (0.02262) BD*( 1) C  13 - C  14  
                ( 51.42%)   0.7171* C  13 s( 38.73%)p 1.58( 61.23%)d 0.00(  0.05%)
                                            0.0001  0.6223  0.0071 -0.5289 -0.0196
                                           -0.5620  0.0053 -0.1276 -0.0019  0.0172
                                            0.0031  0.0027 -0.0026 -0.0119
                ( 48.58%)  -0.6970* C  14 s( 36.95%)p 1.71( 63.01%)d 0.00(  0.04%)
                                           -0.0000  0.6078  0.0120  0.5316 -0.0016
                                            0.5877  0.0176  0.0413  0.0007  0.0158
                                            0.0018  0.0025 -0.0005 -0.0114
   250. (0.15710) BD*( 2) C  13 - C  14  
                ( 50.96%)   0.7138* C  13 s(  0.00%)p 1.00( 99.93%)d 0.00(  0.07%)
                                            0.0000  0.0023 -0.0011 -0.1484  0.0015
                                           -0.0814 -0.0002  0.9852 -0.0076  0.0035
                                           -0.0155 -0.0200 -0.0009 -0.0036
                ( 49.04%)  -0.7003* C  14 s(  0.06%)p99.99( 99.89%)d 0.89(  0.05%)
                                            0.0000  0.0236  0.0013 -0.0654  0.0003
                                           -0.0355  0.0035  0.9967  0.0064 -0.0028
                                            0.0142  0.0163 -0.0014  0.0041
   251. (0.01598) BD*( 1) C  13 - H  25  
                ( 38.87%)   0.6234* C  13 s( 28.88%)p 2.46( 71.08%)d 0.00(  0.03%)
                                            0.0003 -0.5374  0.0087  0.2350 -0.0040
                                           -0.8091 -0.0012 -0.0302  0.0020  0.0078
                                            0.0007 -0.0024  0.0128  0.0098
                ( 61.13%)  -0.7819* H  25 s( 99.91%)p 0.00(  0.09%)
                                           -0.9996  0.0026 -0.0083  0.0286  0.0003


 NHO Directionality and "Bond Bending" (deviations from line of nuclear centers)

         [Thresholds for printing:  angular deviation  >  1.0 degree]
                                    hybrid p-character > 25.0%
                                    orbital occupancy  >  0.10e

                                Line of Centers        Hybrid 1              Hybrid 2
                                ---------------  -------------------   ------------------
                NBO               Theta   Phi    Theta   Phi    Dev    Theta   Phi    Dev
 ========================================================================================
     1. BD (   1) C   1 - C   2    79.3  287.9     --     --    --     101.1  109.9   2.0
     2. BD (   1) C   1 - H  15   146.6   40.8   147.3   43.6   1.7      --     --    --
     3. BD (   1) C   1 - H  16    95.3  179.8    95.9  177.6   2.3      --     --    --
     4. BD (   1) C   1 - H  17    41.7   67.8    42.1   69.6   1.3      --     --    --
     5. BD (   1) C   2 - N   3    81.6  225.1    85.7  224.2   4.2    103.2   46.5   5.1
     6. BD (   2) C   2 - N   3    81.6  225.1     9.5  106.1  86.3     14.2   82.4  87.0
     7. BD (   1) C   2 - C  14    86.8  349.4    87.1  348.3   1.2     94.1  168.4   1.4
     8. BD (   1) N   3 - C   4    77.8  286.5     --     --    --     102.6  107.9   1.5
     9. BD (   1) C   4 - C   5   117.1  341.2   117.8  339.6   1.6     62.7  164.5   3.0
    10. BD (   1) C   4 - H  18     7.5  324.8     6.3  321.3   1.2      --     --    --
    11. BD (   1) C   4 - H  19   104.1  219.2   104.3  217.6   1.6      --     --    --
    12. BD (   1) C   5 - C   6    82.0   43.3    82.4   41.4   1.9     98.0  225.2   1.9
    13. BD (   1) C   5 - H  20    71.9  288.4    72.1  287.3   1.0      --     --    --
    14. BD (   1) C   5 - H  21   168.7  204.6   168.1  212.1   1.6      --     --    --
    15. BD (   1) C   6 - C   7    88.6  345.9    86.6  343.6   3.0     89.7  170.9   5.3
    16. BD (   2) C   6 - C   7    88.6  345.9   172.3   50.7  88.1      7.4  265.0  92.6
    17. BD (   1) C   6 - C  14    87.0  106.4    85.5  106.4   1.4     92.0  286.3   1.1
    18. BD (   1) C   7 - O   8    97.1  289.6    96.6  287.9   1.8     82.7  112.3   2.6
    19. BD (   1) C   7 - C   9    86.2   43.8    84.9   41.1   3.0     93.4  227.4   3.6
    20. BD (   1) O   8 - H  22    89.0    4.7    89.9  357.0   7.7      --     --    --
    21. BD (   1) C   9 - O  10    95.3  343.6    93.8  345.5   2.4     82.7  163.1   2.1
    22. BD (   2) C   9 - O  10    95.3  343.6   171.6  104.8  89.1    170.4  115.5  88.9
    23. BD (   1) C   9 - C  11    77.5  106.7    80.5  101.0   6.3    106.9  289.2   5.0
    24. BD (   1) C  11 - O  12   115.8   45.7   114.2   46.8   1.9     62.6  224.8   1.8
    25. BD (   1) C  11 - C  13    99.2  168.9   102.6  165.5   4.8     82.3  352.2   3.6
    26. BD (   1) C  11 - H  23     6.2    4.5    10.2   27.7   5.1      --     --    --
    27. BD (   1) O  12 - H  24    63.4   96.0    67.1   92.4   5.0      --     --    --
    28. BD (   1) C  13 - C  14    96.1  227.3    99.4  225.4   3.8     87.0   48.8   3.4
    29. BD (   2) C  13 - C  14    96.1  227.3     9.8  209.0  86.8      4.1  206.1  87.8
    45. LP (   1) N   3             --     --     91.6  169.9   --       --     --    --
    46. LP (   1) O   8             --     --     99.3  241.9   --       --     --    --
    47. LP (   2) O   8             --     --      9.0  263.4   --       --     --    --
    48. LP (   1) O  10             --     --     94.3  352.0   --       --     --    --
    49. LP (   2) O  10             --     --     97.4  256.3   --       --     --    --
    50. LP (   1) O  12             --     --    147.9  349.1   --       --     --    --
    51. LP (   2) O  12             --     --     54.0  341.5   --       --     --    --
   227. BD*(   2) C   2 - N   3    81.6  225.1     9.5  106.1  86.3     14.2   82.4  87.0
   237. BD*(   2) C   6 - C   7    88.6  345.9   172.3   50.7  88.1      7.4  265.0  92.6
   243. BD*(   2) C   9 - O  10    95.3  343.6   171.6  104.8  89.1    170.4  115.5  88.9
   250. BD*(   2) C  13 - C  14    96.1  227.3     9.8  209.0  86.8      4.1  206.1  87.8


 Second Order Perturbation Theory Analysis of Fock Matrix in NBO Basis

     Threshold for printing:   0.50 kcal/mol
                                                                              E(2)  E(j)-E(i) F(i,j)
         Donor NBO (i)                     Acceptor NBO (j)                 kcal/mol   a.u.    a.u. 
 ===================================================================================================

 within unit  1
   1. BD (   1) C   1 - C   2        / 70. RY*(   1) N   3                    1.57    1.62    0.045
   1. BD (   1) C   1 - C   2        /169. RY*(   1) C  14                    0.96    1.71    0.036
   1. BD (   1) C   1 - C   2        /170. RY*(   2) C  14                    0.52    1.79    0.027
   1. BD (   1) C   1 - C   2        /223. BD*(   1) C   1 - H  15            0.53    1.06    0.021
   1. BD (   1) C   1 - C   2        /224. BD*(   1) C   1 - H  16            0.65    1.08    0.024
   1. BD (   1) C   1 - C   2        /225. BD*(   1) C   1 - H  17            0.57    1.05    0.022
   1. BD (   1) C   1 - C   2        /226. BD*(   1) C   2 - N   3            2.63    1.25    0.051
   1. BD (   1) C   1 - C   2        /228. BD*(   1) C   2 - C  14            1.42    1.07    0.035
   1. BD (   1) C   1 - C   2        /229. BD*(   1) N   3 - C   4            4.87    1.01    0.063
   1. BD (   1) C   1 - C   2        /238. BD*(   1) C   6 - C  14            2.59    1.10    0.048
   2. BD (   1) C   1 - H  15        / 62. RY*(   2) C   2                    0.84    1.50    0.032
   2. BD (   1) C   1 - H  15        /226. BD*(   1) C   2 - N   3            1.81    1.13    0.040
   2. BD (   1) C   1 - H  15        /227. BD*(   2) C   2 - N   3            4.16    0.54    0.043
   3. BD (   1) C   1 - H  16        /222. BD*(   1) C   1 - C   2            0.60    0.91    0.021
   3. BD (   1) C   1 - H  16        /226. BD*(   1) C   2 - N   3            0.82    1.12    0.027
   3. BD (   1) C   1 - H  16        /228. BD*(   1) C   2 - C  14            4.85    0.94    0.061
   4. BD (   1) C   1 - H  17        / 63. RY*(   3) C   2                    0.89    1.48    0.033
   4. BD (   1) C   1 - H  17        /226. BD*(   1) C   2 - N   3            1.50    1.13    0.037
   4. BD (   1) C   1 - H  17        /227. BD*(   2) C   2 - N   3            4.43    0.54    0.045
   5. BD (   1) C   2 - N   3        / 80. RY*(   2) C   4                    1.23    1.57    0.039
   5. BD (   1) C   2 - N   3        /222. BD*(   1) C   1 - C   2            2.22    1.29    0.048
   5. BD (   1) C   2 - N   3        /228. BD*(   1) C   2 - C  14            2.12    1.32    0.048
   5. BD (   1) C   2 - N   3        /229. BD*(   1) N   3 - C   4            1.30    1.26    0.036
   5. BD (   1) C   2 - N   3        /249. BD*(   1) C  13 - C  14            1.51    1.49    0.042
   6. BD (   2) C   2 - N   3        / 54. RY*(   3) C   1                    0.64    1.28    0.026
   6. BD (   2) C   2 - N   3        / 81. RY*(   3) C   4                    0.59    1.44    0.026
   6. BD (   2) C   2 - N   3        /223. BD*(   1) C   1 - H  15            2.36    0.75    0.038
   6. BD (   2) C   2 - N   3        /225. BD*(   1) C   1 - H  17            2.47    0.75    0.039
   6. BD (   2) C   2 - N   3        /230. BD*(   1) C   4 - C   5            1.16    0.71    0.026
   6. BD (   2) C   2 - N   3        /231. BD*(   1) C   4 - H  18            3.53    0.76    0.047
   6. BD (   2) C   2 - N   3        /232. BD*(   1) C   4 - H  19            0.78    0.78    0.022
   6. BD (   2) C   2 - N   3        /250. BD*(   2) C  13 - C  14            9.40    0.36    0.053
   7. BD (   1) C   2 - C  14        / 52. RY*(   1) C   1                    0.83    1.38    0.030
   7. BD (   1) C   2 - C  14        / 70. RY*(   1) N   3                    1.20    1.64    0.040
   7. BD (   1) C   2 - C  14        / 72. RY*(   3) N   3                    0.68    1.89    0.032
   7. BD (   1) C   2 - C  14        / 97. RY*(   1) C   6                    0.92    1.79    0.036
   7. BD (   1) C   2 - C  14        /160. RY*(   1) C  13                    1.12    1.75    0.040
   7. BD (   1) C   2 - C  14        /222. BD*(   1) C   1 - C   2            1.32    1.07    0.033
   7. BD (   1) C   2 - C  14        /224. BD*(   1) C   1 - H  16            0.90    1.10    0.028
   7. BD (   1) C   2 - C  14        /226. BD*(   1) C   2 - N   3            2.29    1.28    0.048
   7. BD (   1) C   2 - C  14        /236. BD*(   1) C   6 - C   7            2.64    1.26    0.052
   7. BD (   1) C   2 - C  14        /238. BD*(   1) C   6 - C  14            2.30    1.12    0.045
   7. BD (   1) C   2 - C  14        /246. BD*(   1) C  11 - C  13            3.08    1.07    0.051
   7. BD (   1) C   2 - C  14        /249. BD*(   1) C  13 - C  14            4.97    1.27    0.071
   8. BD (   1) N   3 - C   4        / 61. RY*(   1) C   2                    0.66    1.50    0.028
   8. BD (   1) N   3 - C   4        / 62. RY*(   2) C   2                    2.34    1.71    0.057
   8. BD (   1) N   3 - C   4        /222. BD*(   1) C   1 - C   2            5.30    1.12    0.069
   8. BD (   1) N   3 - C   4        /226. BD*(   1) C   2 - N   3            1.17    1.34    0.035
   8. BD (   1) N   3 - C   4        /234. BD*(   1) C   5 - H  20            1.38    1.16    0.036
   9. BD (   1) C   4 - C   5        / 98. RY*(   2) C   6                    1.41    1.45    0.040
   9. BD (   1) C   4 - C   5        /227. BD*(   2) C   2 - N   3            0.63    0.64    0.018
   9. BD (   1) C   4 - C   5        /231. BD*(   1) C   4 - H  18            0.50    1.04    0.020
   9. BD (   1) C   4 - C   5        /232. BD*(   1) C   4 - H  19            0.68    1.06    0.024
   9. BD (   1) C   4 - C   5        /233. BD*(   1) C   5 - C   6            1.45    1.03    0.035
   9. BD (   1) C   4 - C   5        /234. BD*(   1) C   5 - H  20            0.76    1.06    0.025
   9. BD (   1) C   4 - C   5        /235. BD*(   1) C   5 - H  21            0.56    1.03    0.022
   9. BD (   1) C   4 - C   5        /236. BD*(   1) C   6 - C   7            3.13    1.22    0.055
   9. BD (   1) C   4 - C   5        /237. BD*(   2) C   6 - C   7            1.00    0.64    0.024
  10. BD (   1) C   4 - H  18        / 71. RY*(   2) N   3                    1.00    1.60    0.036
  10. BD (   1) C   4 - H  18        / 88. RY*(   1) C   5                    0.75    1.31    0.028
  10. BD (   1) C   4 - H  18        /226. BD*(   1) C   2 - N   3            0.95    1.12    0.029
  10. BD (   1) C   4 - H  18        /227. BD*(   2) C   2 - N   3            3.88    0.53    0.041
  10. BD (   1) C   4 - H  18        /235. BD*(   1) C   5 - H  21            3.09    0.92    0.048
  11. BD (   1) C   4 - H  19        / 70. RY*(   1) N   3                    0.71    1.48    0.029
  11. BD (   1) C   4 - H  19        /226. BD*(   1) C   2 - N   3            2.80    1.12    0.050
  11. BD (   1) C   4 - H  19        /227. BD*(   2) C   2 - N   3            1.01    0.53    0.021
  11. BD (   1) C   4 - H  19        /233. BD*(   1) C   5 - C   6            3.32    0.92    0.049
  12. BD (   1) C   5 - C   6        / 79. RY*(   1) C   4                    1.05    1.59    0.037
  12. BD (   1) C   5 - C   6        /106. RY*(   1) C   7                    1.63    1.42    0.043
  12. BD (   1) C   5 - C   6        /170. RY*(   2) C  14                    0.82    1.79    0.034
  12. BD (   1) C   5 - C   6        /230. BD*(   1) C   4 - C   5            1.03    1.01    0.029
  12. BD (   1) C   5 - C   6        /232. BD*(   1) C   4 - H  19            1.69    1.08    0.038
  12. BD (   1) C   5 - C   6        /234. BD*(   1) C   5 - H  20            0.73    1.08    0.025
  12. BD (   1) C   5 - C   6        /235. BD*(   1) C   5 - H  21            0.61    1.05    0.023
  12. BD (   1) C   5 - C   6        /236. BD*(   1) C   6 - C   7            4.24    1.24    0.065
  12. BD (   1) C   5 - C   6        /238. BD*(   1) C   6 - C  14            2.36    1.10    0.046
  12. BD (   1) C   5 - C   6        /240. BD*(   1) C   7 - C   9            3.94    1.07    0.059
  12. BD (   1) C   5 - C   6        /249. BD*(   1) C  13 - C  14            2.72    1.25    0.052
  13. BD (   1) C   5 - H  20        / 81. RY*(   3) C   4                    0.53    1.61    0.026
  13. BD (   1) C   5 - H  20        / 99. RY*(   3) C   6                    0.63    1.48    0.027
  13. BD (   1) C   5 - H  20        /229. BD*(   1) N   3 - C   4            3.85    0.87    0.052
  13. BD (   1) C   5 - H  20        /233. BD*(   1) C   5 - C   6            0.65    0.92    0.022
  13. BD (   1) C   5 - H  20        /237. BD*(   2) C   6 - C   7            0.82    0.53    0.020
  13. BD (   1) C   5 - H  20        /238. BD*(   1) C   6 - C  14            3.98    0.97    0.055
  14. BD (   1) C   5 - H  21        / 80. RY*(   2) C   4                    0.69    1.18    0.026
  14. BD (   1) C   5 - H  21        / 97. RY*(   1) C   6                    0.52    1.63    0.026
  14. BD (   1) C   5 - H  21        / 98. RY*(   2) C   6                    0.65    1.33    0.026
  14. BD (   1) C   5 - H  21        /231. BD*(   1) C   4 - H  18            3.25    0.92    0.049
  14. BD (   1) C   5 - H  21        /236. BD*(   1) C   6 - C   7            0.71    1.10    0.025
  14. BD (   1) C   5 - H  21        /237. BD*(   2) C   6 - C   7            5.46    0.52    0.050
  15. BD (   1) C   6 - C   7        / 88. RY*(   1) C   5                    0.80    1.56    0.032
  15. BD (   1) C   6 - C   7        /170. RY*(   2) C  14                    1.15    1.90    0.042
  15. BD (   1) C   6 - C   7        /228. BD*(   1) C   2 - C  14            2.08    1.18    0.045
  15. BD (   1) C   6 - C   7        /230. BD*(   1) C   4 - C   5            0.84    1.12    0.028
  15. BD (   1) C   6 - C   7        /233. BD*(   1) C   5 - C   6            3.93    1.16    0.060
  15. BD (   1) C   6 - C   7        /238. BD*(   1) C   6 - C  14            4.31    1.21    0.065
  15. BD (   1) C   6 - C   7        /239. BD*(   1) C   7 - O   8            1.83    1.11    0.040
  15. BD (   1) C   6 - C   7        /240. BD*(   1) C   7 - C   9            3.45    1.18    0.058
  15. BD (   1) C   6 - C   7        /241. BD*(   1) O   8 - H  22            1.84    1.14    0.041
  15. BD (   1) C   6 - C   7        /242. BD*(   1) C   9 - O  10            1.48    1.32    0.040
  16. BD (   2) C   6 - C   7        / 89. RY*(   2) C   5                    0.65    1.20    0.026
  16. BD (   2) C   6 - C   7        /115. RY*(   1) O   8                    1.48    1.39    0.043
  16. BD (   2) C   6 - C   7        /172. RY*(   4) C  14                    0.78    1.56    0.033
  16. BD (   2) C   6 - C   7        /230. BD*(   1) C   4 - C   5            1.07    0.67    0.025
  16. BD (   2) C   6 - C   7        /235. BD*(   1) C   5 - H  21            3.12    0.71    0.044
  16. BD (   2) C   6 - C   7        /243. BD*(   2) C   9 - O  10           22.80    0.29    0.073
  16. BD (   2) C   6 - C   7        /250. BD*(   2) C  13 - C  14           13.53    0.32    0.060
  17. BD (   1) C   6 - C  14        / 61. RY*(   1) C   2                    0.98    1.44    0.034
  17. BD (   1) C   6 - C  14        / 88. RY*(   1) C   5                    0.96    1.47    0.034
  17. BD (   1) C   6 - C  14        /106. RY*(   1) C   7                    1.21    1.45    0.038
  17. BD (   1) C   6 - C  14        /160. RY*(   1) C  13                    0.66    1.75    0.031
  17. BD (   1) C   6 - C  14        /222. BD*(   1) C   1 - C   2            2.32    1.07    0.045
  17. BD (   1) C   6 - C  14        /228. BD*(   1) C   2 - C  14            2.21    1.10    0.044
  17. BD (   1) C   6 - C  14        /233. BD*(   1) C   5 - C   6            2.16    1.08    0.043
  17. BD (   1) C   6 - C  14        /234. BD*(   1) C   5 - H  20            1.12    1.10    0.032
  17. BD (   1) C   6 - C  14        /236. BD*(   1) C   6 - C   7            3.99    1.27    0.064
  17. BD (   1) C   6 - C  14        /239. BD*(   1) C   7 - O   8            5.13    1.02    0.065
  17. BD (   1) C   6 - C  14        /249. BD*(   1) C  13 - C  14            4.89    1.27    0.071
  17. BD (   1) C   6 - C  14        /251. BD*(   1) C  13 - H  25            3.19    1.09    0.053
  18. BD (   1) C   7 - O   8        /236. BD*(   1) C   6 - C   7            2.53    1.55    0.056
  18. BD (   1) C   7 - O   8        /238. BD*(   1) C   6 - C  14            2.33    1.41    0.051
  18. BD (   1) C   7 - O   8        /240. BD*(   1) C   7 - C   9            0.61    1.38    0.026
  18. BD (   1) C   7 - O   8        /244. BD*(   1) C   9 - C  11            1.59    1.31    0.041
  19. BD (   1) C   7 - C   9        / 97. RY*(   1) C   6                    1.47    1.82    0.046
  19. BD (   1) C   7 - C   9        /116. RY*(   2) O   8                    0.56    2.03    0.030
  19. BD (   1) C   7 - C   9        /133. RY*(   1) O  10                    1.27    1.88    0.044
  19. BD (   1) C   7 - C   9        /142. RY*(   1) C  11                    1.27    1.39    0.038
  19. BD (   1) C   7 - C   9        /233. BD*(   1) C   5 - C   6            4.33    1.11    0.062
  19. BD (   1) C   7 - C   9        /236. BD*(   1) C   6 - C   7            5.04    1.29    0.072
  19. BD (   1) C   7 - C   9        /242. BD*(   1) C   9 - O  10            0.99    1.26    0.032
  19. BD (   1) C   7 - C   9        /244. BD*(   1) C   9 - C  11            0.76    1.05    0.026
  19. BD (   1) C   7 - C   9        /245. BD*(   1) C  11 - O  12            1.30    0.98    0.032
  20. BD (   1) O   8 - H  22        /106. RY*(   1) C   7                    1.22    1.52    0.039
  20. BD (   1) O   8 - H  22        /110. RY*(   5) C   7                    0.53    2.62    0.034
  20. BD (   1) O   8 - H  22        /236. BD*(   1) C   6 - C   7            6.42    1.33    0.083
  20. BD (   1) O   8 - H  22        /240. BD*(   1) C   7 - C   9            0.56    1.16    0.023
  21. BD (   1) C   9 - O  10        /124. RY*(   1) C   9                    1.57    1.70    0.046
  21. BD (   1) C   9 - O  10        /236. BD*(   1) C   6 - C   7            1.60    1.70    0.047
  21. BD (   1) C   9 - O  10        /240. BD*(   1) C   7 - C   9            1.30    1.53    0.040
  21. BD (   1) C   9 - O  10        /244. BD*(   1) C   9 - C  11            1.52    1.46    0.043
  21. BD (   1) C   9 - O  10        /246. BD*(   1) C  11 - C  13            0.70    1.50    0.029
  22. BD (   2) C   9 - O  10        /237. BD*(   2) C   6 - C   7            6.19    0.43    0.049
  22. BD (   2) C   9 - O  10        /245. BD*(   1) C  11 - O  12            0.80    0.69    0.021
  22. BD (   2) C   9 - O  10        /247. BD*(   1) C  11 - H  23            1.35    0.78    0.029
  23. BD (   1) C   9 - C  11        /107. RY*(   2) C   7                    1.27    1.54    0.040
  23. BD (   1) C   9 - C  11        /133. RY*(   1) O  10                    1.29    1.85    0.044
  23. BD (   1) C   9 - C  11        /152. RY*(   2) O  12                    0.82    1.96    0.036
  23. BD (   1) C   9 - C  11        /160. RY*(   1) C  13                    0.75    1.75    0.032
  23. BD (   1) C   9 - C  11        /239. BD*(   1) C   7 - O   8            2.69    1.02    0.047
  23. BD (   1) C   9 - C  11        /240. BD*(   1) C   7 - C   9            0.88    1.09    0.028
  23. BD (   1) C   9 - C  11        /242. BD*(   1) C   9 - O  10            1.30    1.23    0.036
  23. BD (   1) C   9 - C  11        /246. BD*(   1) C  11 - C  13            1.49    1.07    0.036
  23. BD (   1) C   9 - C  11        /247. BD*(   1) C  11 - H  23            0.61    1.03    0.022
  23. BD (   1) C   9 - C  11        /248. BD*(   1) O  12 - H  24            2.01    1.07    0.042
  23. BD (   1) C   9 - C  11        /251. BD*(   1) C  13 - H  25            2.12    1.09    0.043
  24. BD (   1) C  11 - O  12        /240. BD*(   1) C   7 - C   9            1.53    1.30    0.041
  24. BD (   1) C  11 - O  12        /249. BD*(   1) C  13 - C  14            1.17    1.48    0.037
  25. BD (   1) C  11 - C  13        /151. RY*(   1) O  12                    1.01    1.75    0.038
  25. BD (   1) C  11 - C  13        /169. RY*(   1) C  14                    2.22    1.74    0.056
  25. BD (   1) C  11 - C  13        /228. BD*(   1) C   2 - C  14            4.60    1.10    0.064
  25. BD (   1) C  11 - C  13        /242. BD*(   1) C   9 - O  10            2.82    1.23    0.053
  25. BD (   1) C  11 - C  13        /244. BD*(   1) C   9 - C  11            1.16    1.02    0.031
  25. BD (   1) C  11 - C  13        /247. BD*(   1) C  11 - H  23            0.70    1.04    0.024
  25. BD (   1) C  11 - C  13        /249. BD*(   1) C  13 - C  14            3.50    1.27    0.060
  25. BD (   1) C  11 - C  13        /251. BD*(   1) C  13 - H  25            0.60    1.09    0.023
  26. BD (   1) C  11 - H  23        /126. RY*(   3) C   9                    0.67    1.79    0.031
  26. BD (   1) C  11 - H  23        /161. RY*(   2) C  13                    0.71    1.13    0.026
  26. BD (   1) C  11 - H  23        /162. RY*(   3) C  13                    0.52    1.16    0.022
  26. BD (   1) C  11 - H  23        /240. BD*(   1) C   7 - C   9            0.80    0.95    0.025
  26. BD (   1) C  11 - H  23        /243. BD*(   2) C   9 - O  10            9.36    0.51    0.064
  26. BD (   1) C  11 - H  23        /249. BD*(   1) C  13 - C  14            1.01    1.13    0.031
  26. BD (   1) C  11 - H  23        /250. BD*(   2) C  13 - C  14            5.96    0.54    0.052
  27. BD (   1) O  12 - H  24        /244. BD*(   1) C   9 - C  11            3.28    1.09    0.054
  28. BD (   1) C  13 - C  14        / 62. RY*(   2) C   2                    0.73    1.73    0.032
  28. BD (   1) C  13 - C  14        / 97. RY*(   1) C   6                    0.68    1.87    0.032
  28. BD (   1) C  13 - C  14        / 99. RY*(   3) C   6                    0.56    1.72    0.028
  28. BD (   1) C  13 - C  14        /143. RY*(   2) C  11                    1.09    1.64    0.038
  28. BD (   1) C  13 - C  14        /226. BD*(   1) C   2 - N   3            1.95    1.36    0.046
  28. BD (   1) C  13 - C  14        /228. BD*(   1) C   2 - C  14            4.56    1.18    0.066
  28. BD (   1) C  13 - C  14        /233. BD*(   1) C   5 - C   6            2.10    1.16    0.044
  28. BD (   1) C  13 - C  14        /238. BD*(   1) C   6 - C  14            5.07    1.21    0.070
  28. BD (   1) C  13 - C  14        /245. BD*(   1) C  11 - O  12            1.22    1.03    0.032
  28. BD (   1) C  13 - C  14        /246. BD*(   1) C  11 - C  13            2.23    1.15    0.045
  28. BD (   1) C  13 - C  14        /251. BD*(   1) C  13 - H  25            2.14    1.17    0.045
  29. BD (   2) C  13 - C  14        / 63. RY*(   3) C   2                    0.78    1.27    0.029
  29. BD (   2) C  13 - C  14        /145. RY*(   4) C  11                    0.57    1.27    0.025
  29. BD (   2) C  13 - C  14        /227. BD*(   2) C   2 - N   3           15.36    0.32    0.063
  29. BD (   2) C  13 - C  14        /237. BD*(   2) C   6 - C   7           12.72    0.32    0.059
  29. BD (   2) C  13 - C  14        /245. BD*(   1) C  11 - O  12            3.09    0.58    0.039
  29. BD (   2) C  13 - C  14        /247. BD*(   1) C  11 - H  23            2.88    0.67    0.040
  30. BD (   1) C  13 - H  25        /170. RY*(   2) C  14                    0.90    1.70    0.035
  30. BD (   1) C  13 - H  25        /238. BD*(   1) C   6 - C  14            5.68    1.01    0.068
  30. BD (   1) C  13 - H  25        /244. BD*(   1) C   9 - C  11            2.73    0.90    0.045
  30. BD (   1) C  13 - H  25        /245. BD*(   1) C  11 - O  12            0.71    0.83    0.022
  30. BD (   1) C  13 - H  25        /249. BD*(   1) C  13 - C  14            2.07    1.15    0.044
  31. CR (   1) C   1                / 62. RY*(   2) C   2                    0.68   11.07    0.078
  31. CR (   1) C   1                / 64. RY*(   4) C   2                    0.68   10.90    0.077
  31. CR (   1) C   1                /178. RY*(   1) H  15                    0.67   10.49    0.075
  31. CR (   1) C   1                /182. RY*(   1) H  16                    0.72   10.46    0.077
  31. CR (   1) C   1                /186. RY*(   1) H  17                    0.67   10.50    0.075
  31. CR (   1) C   1                /228. BD*(   1) C   2 - C  14            0.85   10.52    0.086
  32. CR (   1) C   2                / 53. RY*(   2) C   1                    1.05   10.83    0.095
  32. CR (   1) C   2                / 72. RY*(   3) N   3                    0.88   11.36    0.089
  32. CR (   1) C   2                /169. RY*(   1) C  14                    0.60   11.20    0.074
  32. CR (   1) C   2                /229. BD*(   1) N   3 - C   4            2.03   10.49    0.131
  32. CR (   1) C   2                /238. BD*(   1) C   6 - C  14            0.74   10.59    0.080
  32. CR (   1) C   2                /249. BD*(   1) C  13 - C  14            1.00   10.73    0.093
  33. CR (   1) N   3                / 61. RY*(   1) C   2                    4.35   14.92    0.228
  33. CR (   1) N   3                / 68. RY*(   8) C   2                    0.56   16.23    0.085
  33. CR (   1) N   3                / 79. RY*(   1) C   4                    0.52   15.10    0.079
  33. CR (   1) N   3                / 80. RY*(   2) C   4                    1.24   14.83    0.121
  33. CR (   1) N   3                /222. BD*(   1) C   1 - C   2            0.83   14.55    0.099
  33. CR (   1) N   3                /228. BD*(   1) C   2 - C  14            1.03   14.58    0.111
  34. CR (   1) C   4                / 91. RY*(   4) C   5                    0.62   11.14    0.074
  34. CR (   1) C   4                /190. RY*(   1) H  18                    0.62   10.46    0.072
  34. CR (   1) C   4                /194. RY*(   1) H  19                    0.58   10.45    0.070
  34. CR (   1) C   4                /226. BD*(   1) C   2 - N   3            1.32   10.73    0.107
  35. CR (   1) C   5                / 80. RY*(   2) C   4                    0.75   10.77    0.080
  35. CR (   1) C   5                / 97. RY*(   1) C   6                    0.61   11.22    0.074
  35. CR (   1) C   5                /198. RY*(   1) H  20                    0.67   10.46    0.075
  35. CR (   1) C   5                /202. RY*(   1) H  21                    0.64   10.45    0.073
  35. CR (   1) C   5                /236. BD*(   1) C   6 - C   7            0.91   10.69    0.089
  35. CR (   1) C   5                /238. BD*(   1) C   6 - C  14            0.78   10.55    0.082
  36. CR (   1) C   6                / 90. RY*(   3) C   5                    0.97   10.77    0.091
  36. CR (   1) C   6                /107. RY*(   2) C   7                    1.86   10.97    0.128
  36. CR (   1) C   6                /169. RY*(   1) C  14                    0.71   11.17    0.079
  36. CR (   1) C   6                /171. RY*(   3) C  14                    0.59   10.69    0.071
  36. CR (   1) C   6                /228. BD*(   1) C   2 - C  14            0.72   10.52    0.079
  36. CR (   1) C   6                /236. BD*(   1) C   6 - C   7            0.62   10.69    0.073
  36. CR (   1) C   6                /239. BD*(   1) C   7 - O   8            0.97   10.45    0.090
  36. CR (   1) C   6                /240. BD*(   1) C   7 - C   9            1.27   10.52    0.105
  36. CR (   1) C   6                /249. BD*(   1) C  13 - C  14            0.97   10.70    0.091
  37. CR (   1) C   7                / 99. RY*(   3) C   6                    1.40   11.12    0.111
  37. CR (   1) C   7                /100. RY*(   4) C   6                    0.73   10.75    0.079
  37. CR (   1) C   7                /125. RY*(   2) C   9                    0.76   11.51    0.084
  37. CR (   1) C   7                /233. BD*(   1) C   5 - C   6            1.36   10.56    0.108
  37. CR (   1) C   7                /236. BD*(   1) C   6 - C   7            1.72   10.75    0.122
  37. CR (   1) C   7                /238. BD*(   1) C   6 - C  14            1.27   10.61    0.105
  37. CR (   1) C   7                /239. BD*(   1) C   7 - O   8            0.75   10.51    0.080
  37. CR (   1) C   7                /244. BD*(   1) C   9 - C  11            0.69   10.51    0.078
  38. CR (   1) O   8                /106. RY*(   1) C   7                    2.53   19.77    0.200
  38. CR (   1) O   8                /236. BD*(   1) C   6 - C   7            0.73   19.59    0.108
  39. CR (   1) C   9                /106. RY*(   1) C   7                    0.74   10.97    0.080
  39. CR (   1) C   9                /143. RY*(   2) C  11                    0.91   11.08    0.090
  39. CR (   1) C   9                /236. BD*(   1) C   6 - C   7            1.15   10.78    0.100
  40. CR (   1) O  10                /124. RY*(   1) C   9                    6.40   19.51    0.317
  40. CR (   1) O  10                /240. BD*(   1) C   7 - C   9            0.59   19.34    0.097
  40. CR (   1) O  10                /244. BD*(   1) C   9 - C  11            0.76   19.27    0.110
  41. CR (   1) C  11                /125. RY*(   2) C   9                    0.89   11.53    0.090
  41. CR (   1) C  11                /163. RY*(   4) C  13                    0.86   10.86    0.086
  41. CR (   1) C  11                /210. RY*(   1) H  23                    0.62   10.51    0.072
  41. CR (   1) C  11                /240. BD*(   1) C   7 - C   9            0.62   10.60    0.074
  41. CR (   1) C  11                /245. BD*(   1) C  11 - O  12            0.79   10.45    0.081
  41. CR (   1) C  11                /249. BD*(   1) C  13 - C  14            0.80   10.78    0.084
  42. CR (   1) O  12                /142. RY*(   1) C  11                    1.16   19.67    0.135
  42. CR (   1) O  12                /144. RY*(   3) C  11                    0.98   20.39    0.126
  43. CR (   1) C  13                /142. RY*(   1) C  11                    0.96   10.79    0.091
  43. CR (   1) C  13                /170. RY*(   2) C  14                    1.68   11.25    0.123
  43. CR (   1) C  13                /218. RY*(   1) H  25                    0.75   10.47    0.079
  43. CR (   1) C  13                /228. BD*(   1) C   2 - C  14            1.42   10.53    0.111
  43. CR (   1) C  13                /238. BD*(   1) C   6 - C  14            1.49   10.56    0.113
  43. CR (   1) C  13                /249. BD*(   1) C  13 - C  14            0.99   10.70    0.092
  44. CR (   1) C  14                / 61. RY*(   1) C   2                    0.62   10.87    0.073
  44. CR (   1) C  14                / 62. RY*(   2) C   2                    0.84   11.08    0.086
  44. CR (   1) C  14                / 97. RY*(   1) C   6                    0.52   11.22    0.068
  44. CR (   1) C  14                /161. RY*(   2) C  13                    1.33   10.70    0.106
  44. CR (   1) C  14                /162. RY*(   3) C  13                    0.58   10.73    0.071
  44. CR (   1) C  14                /222. BD*(   1) C   1 - C   2            0.63   10.50    0.073
  44. CR (   1) C  14                /226. BD*(   1) C   2 - N   3            0.61   10.71    0.072
  44. CR (   1) C  14                /233. BD*(   1) C   5 - C   6            0.73   10.51    0.079
  44. CR (   1) C  14                /236. BD*(   1) C   6 - C   7            0.90   10.69    0.088
  44. CR (   1) C  14                /246. BD*(   1) C  11 - C  13            1.01   10.50    0.093
  44. CR (   1) C  14                /249. BD*(   1) C  13 - C  14            0.86   10.70    0.086
  44. CR (   1) C  14                /251. BD*(   1) C  13 - H  25            0.83   10.52    0.084
  45. LP (   1) N   3                / 61. RY*(   1) C   2                    6.38    1.11    0.077
  45. LP (   1) N   3                / 79. RY*(   1) C   4                    1.47    1.29    0.040
  45. LP (   1) N   3                / 80. RY*(   2) C   4                    1.21    1.02    0.032
  45. LP (   1) N   3                /222. BD*(   1) C   1 - C   2            2.98    0.74    0.042
  45. LP (   1) N   3                /228. BD*(   1) C   2 - C  14           13.57    0.77    0.092
  45. LP (   1) N   3                /230. BD*(   1) C   4 - C   5            5.30    0.71    0.056
  45. LP (   1) N   3                /232. BD*(   1) C   4 - H  19            2.58    0.78    0.041
  46. LP (   1) O   8                /106. RY*(   1) C   7                    3.06    1.38    0.058
  46. LP (   1) O   8                /108. RY*(   3) C   7                    0.83    1.73    0.034
  46. LP (   1) O   8                /208. RY*(   3) H  22                    0.56    2.48    0.033
  46. LP (   1) O   8                /240. BD*(   1) C   7 - C   9            5.91    1.02    0.070
  47. LP (   2) O   8                /108. RY*(   3) C   7                    0.53    1.47    0.026
  47. LP (   2) O   8                /109. RY*(   4) C   7                    1.66    1.93    0.053
  47. LP (   2) O   8                /111. RY*(   6) C   7                    0.88    1.26    0.031
  47. LP (   2) O   8                /207. RY*(   2) H  22                    1.78    1.94    0.055
  47. LP (   2) O   8                /237. BD*(   2) C   6 - C   7           34.07    0.36    0.101
  48. LP (   1) O  10                /124. RY*(   1) C   9                   12.39    1.28    0.113
  48. LP (   1) O  10                /240. BD*(   1) C   7 - C   9            2.67    1.11    0.049
  48. LP (   1) O  10                /241. BD*(   1) O   8 - H  22            0.78    1.07    0.026
  48. LP (   1) O  10                /244. BD*(   1) C   9 - C  11            1.28    1.04    0.033
  49. LP (   2) O  10                /125. RY*(   2) C   9                    1.84    1.66    0.051
  49. LP (   2) O  10                /126. RY*(   3) C   9                    0.77    1.57    0.032
  49. LP (   2) O  10                /128. RY*(   5) C   9                    1.95    2.03    0.058
  49. LP (   2) O  10                /240. BD*(   1) C   7 - C   9           16.16    0.73    0.098
  49. LP (   2) O  10                /241. BD*(   1) O   8 - H  22            4.57    0.69    0.051
  49. LP (   2) O  10                /244. BD*(   1) C   9 - C  11           20.84    0.66    0.106
  50. LP (   1) O  12                /142. RY*(   1) C  11                    1.31    1.29    0.037
  50. LP (   1) O  12                /216. RY*(   3) H  24                    0.83    2.14    0.038
  50. LP (   1) O  12                /244. BD*(   1) C   9 - C  11            0.87    0.96    0.026
  50. LP (   1) O  12                /246. BD*(   1) C  11 - C  13            0.68    1.00    0.023
  50. LP (   1) O  12                /247. BD*(   1) C  11 - H  23            2.96    0.97    0.048
  51. LP (   2) O  12                /142. RY*(   1) C  11                    0.58    1.02    0.022
  51. LP (   2) O  12                /144. RY*(   3) C  11                    0.58    1.74    0.029
  51. LP (   2) O  12                /147. RY*(   6) C  11                    0.60    2.08    0.032
  51. LP (   2) O  12                /214. RY*(   1) H  24                    2.00    1.75    0.053
  51. LP (   2) O  12                /215. RY*(   2) H  24                    0.63    1.30    0.026
  51. LP (   2) O  12                /244. BD*(   1) C   9 - C  11            0.70    0.69    0.020
  51. LP (   2) O  12                /246. BD*(   1) C  11 - C  13            8.06    0.73    0.069
  51. LP (   2) O  12                /247. BD*(   1) C  11 - H  23            4.91    0.70    0.052
 227. BD*(   2) C   2 - N   3        /231. BD*(   1) C   4 - H  18            0.60    0.40    0.051
 237. BD*(   2) C   6 - C   7        /103. RY*(   7) C   6                    0.66    1.88    0.091
 237. BD*(   2) C   6 - C   7        /109. RY*(   4) C   7                    0.63    1.57    0.081
 237. BD*(   2) C   6 - C   7        /235. BD*(   1) C   5 - H  21            1.19    0.39    0.054
 243. BD*(   2) C   9 - O  10        /129. RY*(   6) C   9                    0.59    1.42    0.082
 243. BD*(   2) C   9 - O  10        /131. RY*(   8) C   9                    0.64    1.58    0.090
 243. BD*(   2) C   9 - O  10        /134. RY*(   2) O  10                    1.20    1.13    0.104
 243. BD*(   2) C   9 - O  10        /237. BD*(   2) C   6 - C   7           44.26    0.04    0.076
 243. BD*(   2) C   9 - O  10        /245. BD*(   1) C  11 - O  12            0.79    0.30    0.041
 243. BD*(   2) C   9 - O  10        /247. BD*(   1) C  11 - H  23            0.84    0.38    0.047
 250. BD*(   2) C  13 - C  14        /175. RY*(   7) C  14                    0.54    1.61    0.094
 250. BD*(   2) C  13 - C  14        /245. BD*(   1) C  11 - O  12            0.66    0.26    0.039
 250. BD*(   2) C  13 - C  14        /247. BD*(   1) C  11 - H  23            0.81    0.35    0.048


 Natural Bond Orbitals (Summary):

                                                            Principal Delocalizations
           NBO                        Occupancy    Energy   (geminal,vicinal,remote)
 ====================================================================================
 Molecular unit  1  (C10H11NO3)
     1. BD (   1) C   1 - C   2          1.97818    -0.62290  229(v),226(g),238(v),70(v)
                                                    228(g),169(v),224(g),225(g)
                                                    223(g),170(v)
     2. BD (   1) C   1 - H  15          1.97842    -0.49548  227(v),226(v),62(v)
     3. BD (   1) C   1 - H  16          1.98628    -0.48903  228(v),226(v),222(g)
     4. BD (   1) C   1 - H  17          1.97432    -0.49650  227(v),226(v),63(v)
     5. BD (   1) C   2 - N   3          1.98752    -0.87171  222(g),228(g),249(v),229(g)
                                                    80(v)
     6. BD (   2) C   2 - N   3          1.92372    -0.31998  250(v),231(v),225(v),223(v)
                                                    230(v),232(v),54(v),81(v)
     7. BD (   1) C   2 - C  14          1.97074    -0.64754  249(g),246(v),236(v),238(g)
                                                    226(g),222(g),70(v),160(v)
                                                    97(v),224(v),52(v),72(v)
     8. BD (   1) N   3 - C   4          1.98185    -0.70628  222(v),62(v),234(v),226(g)
                                                    61(v)
     9. BD (   1) C   4 - C   5          1.97843    -0.60464  236(v),233(g),98(v),237(v)
                                                    234(g),232(g),227(v),235(g)
    10. BD (   1) C   4 - H  18          1.96652    -0.49113  227(v),235(v),71(v),226(v)
                                                    88(v)
    11. BD (   1) C   4 - H  19          1.97905    -0.48891  233(v),226(v),227(v),70(v)
    12. BD (   1) C   5 - C   6          1.96987    -0.62367  236(g),240(v),249(v),238(g)
                                                    232(v),106(v),79(v),230(g)
                                                    170(v),234(g),235(g)
    13. BD (   1) C   5 - H  20          1.97363    -0.49074  238(v),229(v),237(v),233(g)
                                                    99(v),81(v)
    14. BD (   1) C   5 - H  21          1.95805    -0.48277  237(v),231(v),236(v),80(v)
                                                    98(v),97(v)
    15. BD (   1) C   6 - C   7          1.97050    -0.73250  238(g),233(g),240(g),228(v)
                                                    239(g),241(v),242(v),170(v)
                                                    230(v),88(v)
    16. BD (   2) C   6 - C   7          1.78207    -0.28463  243(v),250(v),235(v),115(v)
                                                    230(v),172(v),89(v)
    17. BD (   1) C   6 - C  14          1.95818    -0.64963  239(v),249(g),236(g),251(v)
                                                    222(v),228(g),233(g),106(v)
                                                    234(v),61(v),88(v),160(v)
    18. BD (   1) C   7 - O   8          1.99172    -0.93021  236(g),238(v),244(v),240(g)
    19. BD (   1) C   7 - C   9          1.97646    -0.67855  236(g),233(v),97(v),245(v)
                                                    142(v),133(v),242(g),244(g)
                                                    116(v)
    20. BD (   1) O   8 - H  22          1.98581    -0.71931  236(v),106(v),240(v),110(v)
    21. BD (   1) C   9 - O  10          1.99377    -1.07983  236(v),124(g),244(g),240(g)
                                                    246(v)
    22. BD (   2) C   9 - O  10          1.97119    -0.39106  237(v),247(v),245(v)
    23. BD (   1) C   9 - C  11          1.96965    -0.64794  239(v),251(v),248(v),246(g)
                                                    242(g),133(v),107(v),240(g)
                                                    152(v),160(v),247(g)
    24. BD (   1) C  11 - O  12          1.98957    -0.85731  240(v),249(v)
    25. BD (   1) C  11 - C  13          1.97537    -0.64931  228(v),249(g),242(v),169(v)
                                                    244(g),151(v),247(g),251(g)
    26. BD (   1) C  11 - H  23          1.92418    -0.50749  243(v),250(v),249(v),240(v)
                                                    161(v),126(v),162(v)
    27. BD (   1) O  12 - H  24          1.98656    -0.71282  244(v)
    28. BD (   1) C  13 - C  14          1.97260    -0.73037  238(g),228(g),246(g),251(g)
                                                    233(v),226(v),245(v),143(v)
                                                    62(v),97(v),99(v)
    29. BD (   2) C  13 - C  14          1.85414    -0.28521  227(v),237(v),245(v),247(v)
                                                    63(v),145(v)
    30. BD (   1) C  13 - H  25          1.97606    -0.52902  238(v),244(v),249(g),170(v)
                                                    245(v)
    31. CR (   1) C   1                  1.99921   -10.07101  228(v),182(v),62(v),64(v)
                                                    178(v),186(v)
    32. CR (   1) C   2                  1.99898   -10.10938  229(v),53(v),249(v),72(v)
                                                    238(v),169(v)
    33. CR (   1) N   3                  1.99924   -14.13483  61(v),80(v),228(v),222(v)
                                                    68(v),79(v)
    34. CR (   1) C   4                  1.99914   -10.10090  226(v),190(v),91(v),194(v)
    35. CR (   1) C   5                  1.99910   -10.07270  236(v),238(v),80(v),198(v)
                                                    202(v),97(v)
    36. CR (   1) C   6                  1.99886   -10.07745  107(v),240(v),239(v),249(v)
                                                    90(v),228(v),169(v),236(g)
                                                    171(v)
    37. CR (   1) C   7                  1.99852   -10.13375  236(g),99(v),233(v),238(v)
                                                    125(v),239(g),100(v),244(v)
    38. CR (   1) O   8                  1.99970   -18.96967  106(v),236(v)
    39. CR (   1) C   9                  1.99907   -10.16810  236(v),143(v),106(v)
    40. CR (   1) O  10                  1.99973   -18.89118  124(v),244(v),240(v)
    41. CR (   1) C  11                  1.99889   -10.15624  125(v),163(v),249(v),245(g)
                                                    240(v),210(v)
    42. CR (   1) O  12                  1.99973   -18.96482  142(v),144(v)
    43. CR (   1) C  13                  1.99889   -10.07981  170(v),238(v),228(v),249(g)
                                                    142(v),218(v)
    44. CR (   1) C  14                  1.99879   -10.07731  161(v),246(v),236(v),249(g)
                                                    62(v),251(v),233(v),222(v)
                                                    61(v),226(v),162(v),97(v)
    45. LP (   1) N   3                  1.91436    -0.32016  228(v),61(v),230(v),222(v)
                                                    232(v),79(v),80(v)
    46. LP (   1) O   8                  1.97528    -0.57827  240(v),106(v),108(v),208(v)
    47. LP (   2) O   8                  1.84219    -0.32092  237(v),207(v),109(v),111(v)
                                                    108(v)
    48. LP (   1) O  10                  1.97726    -0.66466  124(v),240(v),244(v),241(r)
    49. LP (   2) O  10                  1.86716    -0.28468  244(v),240(v),241(r),128(v)
                                                    125(v),126(v)
    50. LP (   1) O  12                  1.97705    -0.58249  247(v),142(v),244(v),216(v)
                                                    246(v)
    51. LP (   2) O  12                  1.95359    -0.31291  246(v),247(v),214(v),244(v)
                                                    215(v),147(v),142(v),144(v)
    52. RY*(   1) C   1                  0.00335     0.73376   
    53. RY*(   2) C   1                  0.00141     0.72136   
    54. RY*(   3) C   1                  0.00114     0.95779   
    55. RY*(   4) C   1                  0.00014     0.91580   
    56. RY*(   5) C   1                  0.00001     2.01092   
    57. RY*(   6) C   1                  0.00001     2.19281   
    58. RY*(   7) C   1                  0.00001     1.93374   
    59. RY*(   8) C   1                  0.00002     2.24281   
    60. RY*(   9) C   1                  0.00001     2.27127   
    61. RY*(   1) C   2                  0.01014     0.78954   
    62. RY*(   2) C   2                  0.00484     1.00368   
    63. RY*(   3) C   2                  0.00312     0.98658   
    64. RY*(   4) C   2                  0.00176     0.82715   
    65. RY*(   5) C   2                  0.00091     1.97819   
    66. RY*(   6) C   2                  0.00053     1.83897   
    67. RY*(   7) C   2                  0.00039     1.85567   
    68. RY*(   8) C   2                  0.00028     2.09911   
    69. RY*(   9) C   2                  0.00002     2.14193   
    70. RY*(   1) N   3                  0.00561     0.99506   
    71. RY*(   2) N   3                  0.00168     1.10933   
    72. RY*(   3) N   3                  0.00107     1.24711   
    73. RY*(   4) N   3                  0.00022     1.49202   
    74. RY*(   5) N   3                  0.00015     2.48459   
    75. RY*(   6) N   3                  0.00011     2.27451   
    76. RY*(   7) N   3                  0.00002     2.55615   
    77. RY*(   8) N   3                  0.00001     2.31460   
    78. RY*(   9) N   3                  0.00002     2.58553   
    79. RY*(   1) C   4                  0.00473     0.96967   
    80. RY*(   2) C   4                  0.00385     0.69670   
    81. RY*(   3) C   4                  0.00181     1.11680   
    82. RY*(   4) C   4                  0.00062     1.98084   
    83. RY*(   5) C   4                  0.00045     1.30419   
    84. RY*(   6) C   4                  0.00023     2.02231   
    85. RY*(   7) C   4                  0.00005     1.59134   
    86. RY*(   8) C   4                  0.00006     2.02959   
    87. RY*(   9) C   4                  0.00001     2.11174   
    88. RY*(   1) C   5                  0.00538     0.82303   
    89. RY*(   2) C   5                  0.00301     0.91965   
    90. RY*(   3) C   5                  0.00135     0.69242   
    91. RY*(   4) C   5                  0.00097     1.03548   
    92. RY*(   5) C   5                  0.00028     1.95075   
    93. RY*(   6) C   5                  0.00015     2.13475   
    94. RY*(   7) C   5                  0.00006     2.10350   
    95. RY*(   8) C   5                  0.00003     2.26090   
    96. RY*(   9) C   5                  0.00001     2.14407   
    97. RY*(   1) C   6                  0.00551     1.14444   
    98. RY*(   2) C   6                  0.00432     0.84292   
    99. RY*(   3) C   6                  0.00327     0.99105   
   100. RY*(   4) C   6                  0.00138     0.61133   
   101. RY*(   5) C   6                  0.00051     1.90953   
   102. RY*(   6) C   6                  0.00026     2.21590   
   103. RY*(   7) C   6                  0.00021     1.91892   
   104. RY*(   8) C   6                  0.00009     2.31475   
   105. RY*(   9) C   6                  0.00002     2.17165   
   106. RY*(   1) C   7                  0.00825     0.79785   
   107. RY*(   2) C   7                  0.00465     0.89454   
   108. RY*(   3) C   7                  0.00349     1.15331   
   109. RY*(   4) C   7                  0.00295     1.60760   
   110. RY*(   5) C   7                  0.00101     1.90395   
   111. RY*(   6) C   7                  0.00067     0.93579   
   112. RY*(   7) C   7                  0.00045     2.32088   
   113. RY*(   8) C   7                  0.00020     1.79609   
   114. RY*(   9) C   7                  0.00003     2.16299   
   115. RY*(   1) O   8                  0.00194     1.10575   
   116. RY*(   2) O   8                  0.00150     1.34965   
   117. RY*(   3) O   8                  0.00021     1.80830   
   118. RY*(   4) O   8                  0.00011     1.12149   
   119. RY*(   5) O   8                  0.00002     2.84978   
   120. RY*(   6) O   8                  0.00000     2.72260   
   121. RY*(   7) O   8                  0.00001     2.68748   
   122. RY*(   8) O   8                  0.00001     3.20719   
   123. RY*(   9) O   8                  0.00001     3.02114   
   124. RY*(   1) C   9                  0.01593     0.61951   
   125. RY*(   2) C   9                  0.00664     1.37476   
   126. RY*(   3) C   9                  0.00371     1.28147   
   127. RY*(   4) C   9                  0.00309     0.88406   
   128. RY*(   5) C   9                  0.00239     1.74555   
   129. RY*(   6) C   9                  0.00081     1.42695   
   130. RY*(   7) C   9                  0.00029     2.23676   
   131. RY*(   8) C   9                  0.00017     1.58368   
   132. RY*(   9) C   9                  0.00003     2.10525   
   133. RY*(   1) O  10                  0.00407     1.20171   
   134. RY*(   2) O  10                  0.00110     1.12777   
   135. RY*(   3) O  10                  0.00037     1.55503   
   136. RY*(   4) O  10                  0.00010     1.37373   
   137. RY*(   5) O  10                  0.00002     2.70779   
   138. RY*(   6) O  10                  0.00000     2.82775   
   139. RY*(   7) O  10                  0.00001     2.65319   
   140. RY*(   8) O  10                  0.00001     2.94994   
   141. RY*(   9) O  10                  0.00001     2.96608   
   142. RY*(   1) C  11                  0.00629     0.70685   
   143. RY*(   2) C  11                  0.00449     0.91441   
   144. RY*(   3) C  11                  0.00202     1.42909   
   145. RY*(   4) C  11                  0.00194     0.98685   
   146. RY*(   5) C  11                  0.00131     1.64241   
   147. RY*(   6) C  11                  0.00105     1.76486   
   148. RY*(   7) C  11                  0.00044     2.18038   
   149. RY*(   8) C  11                  0.00029     2.07163   
   150. RY*(   9) C  11                  0.00006     1.99448   
   151. RY*(   1) O  12                  0.00218     1.10101   
   152. RY*(   2) O  12                  0.00184     1.31544   
   153. RY*(   3) O  12                  0.00019     1.57252   
   154. RY*(   4) O  12                  0.00007     1.59111   
   155. RY*(   5) O  12                  0.00001     2.86849   
   156. RY*(   6) O  12                  0.00001     2.77950   
   157. RY*(   7) O  12                  0.00001     2.98697   
   158. RY*(   8) O  12                  0.00001     2.66606   
   159. RY*(   9) O  12                  0.00000     2.70674   
   160. RY*(   1) C  13                  0.00509     1.09893   
   161. RY*(   2) C  13                  0.00385     0.62623   
   162. RY*(   3) C  13                  0.00279     0.65333   
   163. RY*(   4) C  13                  0.00110     0.70186   
   164. RY*(   5) C  13                  0.00028     1.86304   
   165. RY*(   6) C  13                  0.00014     2.31674   
   166. RY*(   7) C  13                  0.00006     2.31420   
   167. RY*(   8) C  13                  0.00002     1.97015   
   168. RY*(   9) C  13                  0.00002     2.21819   
   169. RY*(   1) C  14                  0.00510     1.08921   
   170. RY*(   2) C  14                  0.00437     1.16805   
   171. RY*(   3) C  14                  0.00233     0.61405   
   172. RY*(   4) C  14                  0.00113     1.27067   
   173. RY*(   5) C  14                  0.00049     1.85689   
   174. RY*(   6) C  14                  0.00020     2.29677   
   175. RY*(   7) C  14                  0.00015     1.65000   
   176. RY*(   8) C  14                  0.00011     2.04723   
   177. RY*(   9) C  14                  0.00002     2.17533   
   178. RY*(   1) H  15                  0.00149     0.41956   
   179. RY*(   2) H  15                  0.00021     1.82362   
   180. RY*(   3) H  15                  0.00014     1.76185   
   181. RY*(   4) H  15                  0.00004     2.27325   
   182. RY*(   1) H  16                  0.00271     0.39045   
   183. RY*(   2) H  16                  0.00015     1.76976   
   184. RY*(   3) H  16                  0.00011     1.83845   
   185. RY*(   4) H  16                  0.00004     2.30137   
   186. RY*(   1) H  17                  0.00152     0.43269   
   187. RY*(   2) H  17                  0.00023     1.80616   
   188. RY*(   3) H  17                  0.00017     1.75829   
   189. RY*(   4) H  17                  0.00004     2.27999   
   190. RY*(   1) H  18                  0.00324     0.35991   
   191. RY*(   2) H  18                  0.00020     1.86683   
   192. RY*(   3) H  18                  0.00014     1.85113   
   193. RY*(   4) H  18                  0.00003     2.23953   
   194. RY*(   1) H  19                  0.00177     0.35077   
   195. RY*(   2) H  19                  0.00017     1.87606   
   196. RY*(   3) H  19                  0.00009     1.85399   
   197. RY*(   4) H  19                  0.00003     2.22647   
   198. RY*(   1) H  20                  0.00272     0.38489   
   199. RY*(   2) H  20                  0.00016     1.84012   
   200. RY*(   3) H  20                  0.00012     1.80793   
   201. RY*(   4) H  20                  0.00004     2.31072   
   202. RY*(   1) H  21                  0.00325     0.37735   
   203. RY*(   2) H  21                  0.00020     1.89372   
   204. RY*(   3) H  21                  0.00018     1.81927   
   205. RY*(   4) H  21                  0.00004     2.30813   
   206. RY*(   1) H  22                  0.00530     0.57295   
   207. RY*(   2) H  22                  0.00135     1.61604   
   208. RY*(   3) H  22                  0.00087     1.90083   
   209. RY*(   4) H  22                  0.00003     2.22877   
   210. RY*(   1) H  23                  0.00289     0.35367   
   211. RY*(   2) H  23                  0.00034     1.86396   
   212. RY*(   3) H  23                  0.00009     1.93878   
   213. RY*(   4) H  23                  0.00004     2.24954   
   214. RY*(   1) H  24                  0.00177     1.44074   
   215. RY*(   2) H  24                  0.00153     0.98722   
   216. RY*(   3) H  24                  0.00085     1.55918   
   217. RY*(   4) H  24                  0.00002     2.27072   
   218. RY*(   1) H  25                  0.00239     0.38857   
   219. RY*(   2) H  25                  0.00022     1.66974   
   220. RY*(   3) H  25                  0.00009     2.03601   
   221. RY*(   4) H  25                  0.00006     2.28850   
   222. BD*(   1) C   1 - C   2          0.02768     0.41844   
   223. BD*(   1) C   1 - H  15          0.00804     0.43381   
   224. BD*(   1) C   1 - H  16          0.00482     0.45597   
   225. BD*(   1) C   1 - H  17          0.00882     0.42765   
   226. BD*(   1) C   2 - N   3          0.01783     0.62961   
   227. BD*(   2) C   2 - N   3          0.12563     0.03974  250(v),237(r),231(v)
   228. BD*(   1) C   2 - C  14          0.05581     0.44744   
   229. BD*(   1) N   3 - C   4          0.02050     0.38354   
   230. BD*(   1) C   4 - C   5          0.02339     0.38889   
   231. BD*(   1) C   4 - H  18          0.02013     0.43609   
   232. BD*(   1) C   4 - H  19          0.01715     0.45748   
   233. BD*(   1) C   5 - C   6          0.02530     0.42769   
   234. BD*(   1) C   5 - H  20          0.01256     0.45298   
   235. BD*(   1) C   5 - H  21          0.02008     0.43015   
   236. BD*(   1) C   6 - C   7          0.03078     0.61542   
   237. BD*(   2) C   6 - C   7          0.23804     0.03813  250(v),243(v),227(r),235(v)
                                                    103(g),109(g)
   238. BD*(   1) C   6 - C  14          0.03518     0.47599   
   239. BD*(   1) C   7 - O   8          0.02101     0.37501   
   240. BD*(   1) C   7 - C   9          0.07325     0.44545   
   241. BD*(   1) O   8 - H  22          0.03105     0.40469   
   242. BD*(   1) C   9 - O  10          0.01057     0.58354   
   243. BD*(   2) C   9 - O  10          0.19753     0.00206  237(v),134(g),245(v),247(v)
                                                    131(g),129(g)
   244. BD*(   1) C   9 - C  11          0.07655     0.37542   
   245. BD*(   1) C  11 - O  12          0.02109     0.29835   
   246. BD*(   1) C  11 - C  13          0.03443     0.41795   
   247. BD*(   1) C  11 - H  23          0.03559     0.38591   
   248. BD*(   1) O  12 - H  24          0.00593     0.41708   
   249. BD*(   1) C  13 - C  14          0.02262     0.62145   
   250. BD*(   2) C  13 - C  14          0.15710     0.03717  237(v),227(v),247(v),245(v)
                                                    175(g)
   251. BD*(   1) C  13 - H  25          0.01598     0.44413   
       -------------------------------
              Total Lewis  100.37915  ( 98.4109%)
        Valence non-Lewis    1.39445  (  1.3671%)
        Rydberg non-Lewis    0.22641  (  0.2220%)
       -------------------------------
            Total unit  1  102.00000  (100.0000%)
           Charge unit  1    0.00000
 Unable to Open any file for archive entry.
 1\1\GINC-COMPUTE-1-15\SP\RB3LYP\def2SVP\C10H11N1O3\ZAHRT2\08-Jan-2021\
 0\\# b3lyp/def2svp geom=NewRedundant pop=NBO\\61\\0,1\C,0,2.4668865046
 ,-1.7808412535,-0.0970595167\C,0,1.8041948863,-0.4430759282,0.11597426
 25\N,0,2.5474471871,0.5588351592,0.4040195305\C,0,1.9396106418,1.85486
 54157,0.6496065891\C,0,0.699529938,2.1329094807,-0.2023924965\C,0,-0.2
 593428985,0.9839533947,-0.1201412232\C,0,-1.6042070529,1.14514133,-0.2
 507964421\O,0,-2.185337654,2.3357454491,-0.4799361602\C,0,-2.530679597
 2,-0.0010478998,-0.277621293\O,0,-3.7078690875,0.1911930761,-0.5350747
 889\C,0,-1.9694465054,-1.363257154,0.1118314271\O,0,-2.6485109441,-2.3
 670933077,-0.5968297971\C,0,-0.4721687263,-1.4585230678,0.0539967293\C
 ,0,0.317663987,-0.3596205944,0.0171529595\H,0,2.1781065972,-2.22359389
 1,-1.0637002172\H,0,3.554608721,-1.6442302476,-0.0639446319\H,0,2.1797
 867112,-2.4973355732,0.6905485397\H,0,1.6790362651,1.9124096757,1.7239
 603315\H,0,2.70124045,2.6318796568,0.479998326\H,0,0.20703264,3.071539
 3646,0.0895502911\H,0,1.0154745499,2.2578221531,-1.2558878443\H,0,-3.1
 380809733,2.1320293845,-0.5819978507\H,0,-2.2237051528,-1.3980016016,1
 .2017384422\H,0,-2.5032058217,-3.2102159848,-0.1506879785\H,0,-0.04806
 46656,-2.4614870365,0.1376928115\\Version=ES64L-G16RevC.01\State=1-A\H
 F=-667.5775013\RMSD=8.912e-09\Dipole=0.3317642,-0.6681476,0.6417036\Qu
 adrupole=-10.2475203,9.0673521,1.1801682,-0.3078455,-4.37009,-2.451814
 \PG=C01 [X(C10H11N1O3)]\\@
 The archive entry for this job was punched.


 THE WORLD OF CHEMICAL REACTIONS IS LIKE A STAGE,
 ON WHICH SCENE AFTER SCENE IS CEASELESSLY PLAYED.
 THE ACTORS ON IT ARE THE ELEMENTS.
   -- CLEMENS WINKLER   BER. 30,13(1897)
 (DISCOVERER OF GERMANIUM, FEB 6, 1886)
 File lengths (MBytes):  RWF=     39 Int=      0 D2E=      0 Chk=      5 Scr=      1
 Normal termination of Gaussian 16
