# Supplementary material for: Machine-Learning-Guided Discovery of Electrochemical Reactions
Source: J Am Chem Soc. 2022 Dec 2;144(49):22599–610. doi: 10.1021/jacs.2c08997 (PMC9756344; doi:10.1021/jacs.2c08997)
Supplement: Supplementary file 3 — ja2c08997_si_003.zip [file ja2c08997_si_003.zip › Oxidation Site Selectivity/Nlogs_notimes/67.log]

 Entering Gaussian System, Link 0=g16
 Input=67.com
 Output=67.log
 Initial command:
  
 Copyright (c) 1988-2019, Gaussian, Inc.  All Rights Reserved.
  
 This is part of the Gaussian(R) 16 program.  It is based on
 the Gaussian(R) 09 system (copyright 2009, Gaussian, Inc.),
 the Gaussian(R) 03 system (copyright 2003, Gaussian, Inc.),
 the Gaussian(R) 98 system (copyright 1998, Gaussian, Inc.),
 the Gaussian(R) 94 system (copyright 1995, Gaussian, Inc.),
 the Gaussian 92(TM) system (copyright 1992, Gaussian, Inc.),
 the Gaussian 90(TM) system (copyright 1990, Gaussian, Inc.),
 the Gaussian 88(TM) system (copyright 1988, Gaussian, Inc.),
 the Gaussian 86(TM) system (copyright 1986, Carnegie Mellon
 University), and the Gaussian 82(TM) system (copyright 1983,
 Carnegie Mellon University). Gaussian is a federally registered
 trademark of Gaussian, Inc.
  
 This software contains proprietary and confidential information,
 including trade secrets, belonging to Gaussian, Inc.
  
 This software is provided under written license and may be
 used, copied, transmitted, or stored only in accord with that
 written license.
  
 The following legend is applicable only to US Government
 contracts under FAR:
  
                    RESTRICTED RIGHTS LEGEND
  
 Use, reproduction and disclosure by the US Government is
 subject to restrictions as set forth in subparagraphs (a)
 and (c) of the Commercial Computer Software - Restricted
 Rights clause in FAR 52.227-19.
  
 Gaussian, Inc.
 340 Quinnipiac St., Bldg. 40, Wallingford CT 06492
  
  
 ---------------------------------------------------------------
 Warning -- This program may not be used in any manner that
 competes with the business of Gaussian, Inc. or will provide
 assistance to any competitor of Gaussian, Inc.  The licensee
 of this program is prohibited from giving any competitor of
 Gaussian, Inc. access to this program.  By using this program,
 the user acknowledges that Gaussian, Inc. is engaged in the
 business of creating and licensing software in the field of
 computational chemistry and represents and warrants to the
 licensee that it is not a competitor of Gaussian, Inc. and that
 it will not use this program in any manner prohibited above.
 ---------------------------------------------------------------
  

 Cite this work as:
 Gaussian 16, Revision C.01,
 M. J. Frisch, G. W. Trucks, H. B. Schlegel, G. E. Scuseria, 
 M. A. Robb, J. R. Cheeseman, G. Scalmani, V. Barone, 
 G. A. Petersson, H. Nakatsuji, X. Li, M. Caricato, A. V. Marenich, 
 J. Bloino, B. G. Janesko, R. Gomperts, B. Mennucci, H. P. Hratchian, 
 J. V. Ortiz, A. F. Izmaylov, J. L. Sonnenberg, D. Williams-Young, 
 F. Ding, F. Lipparini, F. Egidi, J. Goings, B. Peng, A. Petrone, 
 T. Henderson, D. Ranasinghe, V. G. Zakrzewski, J. Gao, N. Rega, 
 G. Zheng, W. Liang, M. Hada, M. Ehara, K. Toyota, R. Fukuda, 
 J. Hasegawa, M. Ishida, T. Nakajima, Y. Honda, O. Kitao, H. Nakai, 
 T. Vreven, K. Throssell, J. A. Montgomery, Jr., J. E. Peralta, 
 F. Ogliaro, M. J. Bearpark, J. J. Heyd, E. N. Brothers, K. N. Kudin, 
 V. N. Staroverov, T. A. Keith, R. Kobayashi, J. Normand, 
 K. Raghavachari, A. P. Rendell, J. C. Burant, S. S. Iyengar, 
 J. Tomasi, M. Cossi, J. M. Millam, M. Klene, C. Adamo, R. Cammi, 
 J. W. Ochterski, R. L. Martin, K. Morokuma, O. Farkas, 
 J. B. Foresman, and D. J. Fox, Gaussian, Inc., Wallingford CT, 2019.
 
 ******************************************
 Gaussian 16:  ES64L-G16RevC.01  3-Jul-2019
                 9-Jan-2021 
 ******************************************
 %nprocshared=3
 Will use up to    3 processors via shared memory.
 %mem=1GB
 -----------------------------------------
 # b3lyp/def2svp pop=NBO geom=NewRedundant
 -----------------------------------------
 1/29=4000,38=1,172=1/1;
 2/12=2,17=6,18=5,40=1/2;
 3/5=43,7=101,11=2,25=1,30=1,74=-5/1,2,3;
 4//1;
 5/5=2,38=5/2;
 6/7=2,8=2,9=2,10=2,28=1,40=1/1,7;
 99/5=1,9=1/99;
 --
 67
 --
 Symbolic Z-matrix:
 Charge =  0 Multiplicity = 1
 O                     2.86732  -1.22815   0.06863 
 C                     1.47086  -1.43398   0.16771 
 C                     0.78673  -0.38379  -0.6938 
 C                    -0.78673  -0.38379  -0.6938 
 C                    -1.47086  -1.43398   0.16771 
 O                    -2.86732  -1.22815   0.06863 
 C                    -1.13095   1.08646  -0.33972 
 C                    -0.77984   1.38162   1.13338 
 C                     0.77984   1.38162   1.13338 
 C                     1.13095   1.08646  -0.33972 
 C                     0.        1.83377  -1.07231 
 H                     3.31267  -1.87079   0.63355 
 H                     1.13233  -1.36255   1.21895 
 H                     1.18752  -2.44418  -0.19011 
 H                     1.1414   -0.56472  -1.72142 
 H                    -1.1414   -0.56472  -1.72143 
 H                    -1.13233  -1.36255   1.21894 
 H                    -1.18752  -2.44418  -0.19011 
 H                    -3.31267  -1.87079   0.63355 
 H                    -2.16002   1.35436  -0.61079 
 H                    -1.21612   0.65116   1.82963 
 H                    -1.17727   2.36636   1.42385 
 H                     1.21612   0.65116   1.82963 
 H                     1.17727   2.36636   1.42385 
 H                     2.16002   1.35436  -0.61079 
 H                    0.         2.91886  -0.88137 
 H                    0.         1.66583  -2.16108 
 
                          Input orientation:                          
 ---------------------------------------------------------------------
 Center     Atomic      Atomic             Coordinates (Angstroms)
 Number     Number       Type             X           Y           Z
 ---------------------------------------------------------------------
      1          8           0        2.867320   -1.228146    0.068629
      2          6           0        1.470855   -1.433979    0.167713
      3          6           0        0.786731   -0.383786   -0.693795
      4          6           0       -0.786731   -0.383787   -0.693795
      5          6           0       -1.470855   -1.433980    0.167712
      6          8           0       -2.867319   -1.228146    0.068630
      7          6           0       -1.130951    1.086463   -0.339717
      8          6           0       -0.779835    1.381617    1.133380
      9          6           0        0.779836    1.381617    1.133379
     10          6           0        1.130950    1.086463   -0.339718
     11          6           0        0.000000    1.833766   -1.072305
     12          1           0        3.312674   -1.870789    0.633548
     13          1           0        1.132329   -1.362551    1.218945
     14          1           0        1.187515   -2.444177   -0.190112
     15          1           0        1.141395   -0.564723   -1.721424
     16          1           0       -1.141395   -0.564723   -1.721425
     17          1           0       -1.132328   -1.362554    1.218944
     18          1           0       -1.187516   -2.444177   -0.190114
     19          1           0       -3.312674   -1.870789    0.633548
     20          1           0       -2.160023    1.354359   -0.610793
     21          1           0       -1.216121    0.651164    1.829627
     22          1           0       -1.177269    2.366360    1.423850
     23          1           0        1.216122    0.651164    1.829626
     24          1           0        1.177270    2.366360    1.423850
     25          1           0        2.160023    1.354359   -0.610794
     26          1           0       -0.000001    2.918858   -0.881370
     27          1           0       -0.000001    1.665828   -2.161084
 ---------------------------------------------------------------------
                    Distance matrix (angstroms):
                    1          2          3          4          5
     1  O    0.000000
     2  C    1.415026   0.000000
     3  C    2.371304   1.520897   0.000000
     4  C    3.827051   2.634728   1.573462   0.000000
     5  C    4.344185   2.941710   2.634729   1.520896   0.000000
     6  O    5.734639   4.344184   3.827051   2.371304   1.415025
     7  C    4.637923   3.657801   2.442234   1.550965   2.593386
     8  C    4.609371   3.731715   2.984853   2.540722   3.055750
     9  C    3.507441   3.055749   2.540720   2.984853   3.731717
    10  C    2.922181   2.593386   1.550964   2.442234   3.657801
    11  C    4.347247   3.791994   2.383223   2.383224   3.791994
    12  H    0.964605   1.949385   3.217671   4.558304   4.825967
    13  H    2.086021   1.106703   2.176234   2.880858   2.808338
    14  H    2.089838   1.108522   2.158596   2.897680   2.866264
    15  H    2.573565   2.105466   1.102064   2.192357   3.338906
    16  H    4.440070   3.338907   2.192358   1.102065   2.105467
    17  H    4.163949   2.808336   2.880858   2.176234   1.106703
    18  H    4.241152   2.866265   2.897681   2.158594   1.108521
    19  H    6.238946   4.825967   4.558304   3.217670   1.949385
    20  H    5.692550   4.643724   3.422192   2.216748   2.975879
    21  H    4.827775   3.785448   3.383814   2.761007   2.678559
    22  H    5.578154   4.799273   3.988110   3.492885   4.013310
    23  H    3.059309   2.678557   2.761006   3.383814   3.785450
    24  H    4.196828   4.013309   3.492885   3.988111   4.799274
    25  H    2.762466   2.975879   2.216747   3.422192   4.643725
    26  H    5.130465   4.712874   3.400234   3.400234   4.712874
    27  H    4.644161   4.146748   2.640606   2.640607   4.146747
                    6          7          8          9         10
     6  O    0.000000
     7  C    2.922180   0.000000
     8  C    3.507441   1.542859   0.000000
     9  C    4.609370   2.430686   1.559671   0.000000
    10  C    4.637922   2.261901   2.430686   1.542858   0.000000
    11  C    4.347247   1.540843   2.382777   2.382777   1.540842
    12  H    6.238945   5.425715   5.251343   4.152499   3.801645
    13  H    4.163949   3.680969   3.345766   2.768037   2.902947
    14  H    4.241151   4.226474   4.500977   4.068726   3.534261
    15  H    4.440069   3.130349   3.953387   3.474027   2.153053
    16  H    2.573566   2.153054   3.474029   3.953388   3.130348
    17  H    2.086021   2.902949   2.768040   3.345769   3.680970
    18  H    2.089837   3.534261   4.068727   4.500978   4.226474
    19  H    0.964605   3.801644   4.152499   5.251344   5.425715
    20  H    2.762465   1.097379   2.224365   3.418428   3.312967
    21  H    3.059309   2.214225   1.099394   2.236553   3.225567
    22  H    4.196828   2.179553   1.100929   2.210057   3.174300
    23  H    4.827774   3.225568   2.236552   1.099394   2.214225
    24  H    5.578153   3.174301   2.210057   1.100930   2.179554
    25  H    5.692549   3.312969   3.418428   2.224365   1.097379
    26  H    5.130463   2.220384   2.651503   2.651503   2.220385
    27  H    4.644160   2.220831   3.397412   3.397412   2.220830
                   11         12         13         14         15
    11  C    0.000000
    12  H    5.254281   0.000000
    13  H    4.092486   2.314066   0.000000
    14  H    4.526506   2.350211   1.777189   0.000000
    15  H    2.734390   3.459213   3.046700   2.424746   0.000000
    16  H    2.734390   5.204847   3.801595   3.361709   2.282790
    17  H    4.092487   4.512099   2.264657   2.921818   3.801594
    18  H    4.526505   4.610738   2.921822   2.375031   3.361709
    19  H    5.254281   6.625348   4.512100   4.610736   5.204847
    20  H    2.260204   6.473050   4.644257   5.080537   3.976901
    21  H    3.361355   5.319853   3.153284   4.408849   4.432406
    22  H    2.810767   6.223953   4.391014   5.598066   4.884690
    23  H    3.361354   3.490900   2.105944   3.696119   3.754187
    24  H    2.810767   4.810193   3.734807   5.074076   4.299451
    25  H    2.260204   3.643977   3.433031   3.943554   2.440077
    26  H    1.101763   6.017434   4.901424   5.536260   3.760826
    27  H    1.101655   5.593876   4.677376   4.710315   2.543903
                   16         17         18         19         20
    16  H    0.000000
    17  H    3.046701   0.000000
    18  H    2.424745   1.777188   0.000000
    19  H    3.459214   2.314066   2.350211   0.000000
    20  H    2.440078   3.433032   3.943554   3.643977   0.000000
    21  H    3.754189   2.105948   3.696121   3.490901   2.709443
    22  H    4.299452   3.734810   5.074076   4.810194   2.475828
    23  H    4.432407   3.153286   4.408850   5.319854   4.224747
    24  H    4.884691   4.391017   5.598067   6.223954   4.037505
    25  H    3.976901   4.644258   5.080538   6.473050   4.320046
    26  H    3.760826   4.901426   5.536260   6.017433   2.680777
    27  H    2.543902   4.677377   4.710314   5.593874   2.676959
                   21         22         23         24         25
    21  H    0.000000
    22  H    1.762970   0.000000
    23  H    2.432243   2.972351   0.000000
    24  H    2.972351   2.354539   1.762969   0.000000
    25  H    4.224747   4.037504   2.709443   2.475828   0.000000
    26  H    3.737765   2.646744   3.737765   2.646745   2.680778
    27  H    4.293514   3.837767   4.293514   3.837768   2.676960
                   26         27
    26  H    0.000000
    27  H    1.791020   0.000000
 Stoichiometry    C9H16O2
 Framework group  C1[X(C9H16O2)]
 Deg. of freedom    75
 Full point group                 C1      NOp   1
 Largest Abelian subgroup         C1      NOp   1
 Largest concise Abelian subgroup C1      NOp   1
                         Standard orientation:                         
 ---------------------------------------------------------------------
 Center     Atomic      Atomic             Coordinates (Angstroms)
 Number     Number       Type             X           Y           Z
 ---------------------------------------------------------------------
      1          8           0        2.867320   -1.228146    0.068629
      2          6           0        1.470855   -1.433979    0.167713
      3          6           0        0.786731   -0.383786   -0.693795
      4          6           0       -0.786731   -0.383787   -0.693795
      5          6           0       -1.470855   -1.433980    0.167712
      6          8           0       -2.867319   -1.228146    0.068630
      7          6           0       -1.130951    1.086463   -0.339717
      8          6           0       -0.779835    1.381617    1.133380
      9          6           0        0.779836    1.381617    1.133379
     10          6           0        1.130950    1.086463   -0.339718
     11          6           0        0.000000    1.833766   -1.072305
     12          1           0        3.312674   -1.870789    0.633548
     13          1           0        1.132329   -1.362551    1.218945
     14          1           0        1.187515   -2.444177   -0.190112
     15          1           0        1.141395   -0.564723   -1.721424
     16          1           0       -1.141395   -0.564723   -1.721425
     17          1           0       -1.132328   -1.362554    1.218944
     18          1           0       -1.187516   -2.444177   -0.190114
     19          1           0       -3.312674   -1.870789    0.633548
     20          1           0       -2.160023    1.354359   -0.610793
     21          1           0       -1.216121    0.651164    1.829627
     22          1           0       -1.177269    2.366360    1.423850
     23          1           0        1.216122    0.651164    1.829626
     24          1           0        1.177270    2.366360    1.423850
     25          1           0        2.160023    1.354359   -0.610794
     26          1           0       -0.000001    2.918858   -0.881370
     27          1           0       -0.000001    1.665828   -2.161084
 ---------------------------------------------------------------------
 Rotational constants (GHZ):           1.4316556           0.9966355           0.7358789
 Standard basis: def2SVP (5D, 7F)
 There are   245 symmetry adapted cartesian basis functions of A   symmetry.
 There are   234 symmetry adapted basis functions of A   symmetry.
   234 basis functions,   387 primitive gaussians,   245 cartesian basis functions
    43 alpha electrons       43 beta electrons
       nuclear repulsion energy       691.8333067125 Hartrees.
 NAtoms=   27 NActive=   27 NUniq=   27 SFac= 1.00D+00 NAtFMM=   60 NAOKFM=F Big=F
 Integral buffers will be    131072 words long.
 Raffenetti 2 integral format.
 Two-electron integral symmetry is turned on.
 One-electron integrals computed using PRISM.
   1 Symmetry operations used in ECPInt.
 ECPInt:  NShTT=    6555 NPrTT=   22769 LenC2=    6484 LenP2D=   18023.
 LDataN:  DoStor=T MaxTD1= 4 Len=   56
 NBasis=   234 RedAO= T EigKep=  3.26D-04  NBF=   234
 NBsUse=   234 1.00D-06 EigRej= -1.00D+00 NBFU=   234
 ExpMin= 1.22D-01 ExpMax= 2.27D+03 ExpMxC= 3.41D+02 IAcc=3 IRadAn=         5 AccDes= 0.00D+00
 Harris functional with IExCor=  402 and IRadAn=       5 diagonalized for initial guess.
 HarFok:  IExCor=  402 AccDes= 0.00D+00 IRadAn=         5 IDoV= 1 UseB2=F ITyADJ=14
 ICtDFT=  3500011 ScaDFX=  1.000000  1.000000  1.000000  1.000000
 FoFCou: FMM=F IPFlag=           0 FMFlag=      100000 FMFlg1=           0
         NFxFlg=           0 DoJE=T BraDBF=F KetDBF=T FulRan=T
         wScrn=  0.000000 ICntrl=       500 IOpCl=  0 I1Cent=   200000004 NGrid=           0
         NMat0=    1 NMatS0=      1 NMatT0=    0 NMatD0=    1 NMtDS0=    0 NMtDT0=    0
 Petite list used in FoFCou.
 Requested convergence on RMS density matrix=1.00D-08 within 128 cycles.
 Requested convergence on MAX density matrix=1.00D-06.
 Requested convergence on             energy=1.00D-06.
 No special actions if energy rises.
 Integral accuracy reduced to 1.0D-05 until final iterations.
 Initial convergence to 1.0D-05 achieved.  Increase integral accuracy.
 SCF Done:  E(RB3LYP) =  -502.642414002     A.U. after   13 cycles
            NFock= 13  Conv=0.62D-08     -V/T= 2.0108

 **********************************************************************

            Population analysis using the SCF Density.

 **********************************************************************

 Orbital symmetries:
       Occupied  (A) (A) (A) (A) (A) (A) (A) (A) (A) (A) (A) (A)
                 (A) (A) (A) (A) (A) (A) (A) (A) (A) (A) (A) (A)
                 (A) (A) (A) (A) (A) (A) (A) (A) (A) (A) (A) (A)
                 (A) (A) (A) (A) (A) (A) (A)
       Virtual   (A) (A) (A) (A) (A) (A) (A) (A) (A) (A) (A) (A)
                 (A) (A) (A) (A) (A) (A) (A) (A) (A) (A) (A) (A)
                 (A) (A) (A) (A) (A) (A) (A) (A) (A) (A) (A) (A)
                 (A) (A) (A) (A) (A) (A) (A) (A) (A) (A) (A) (A)
                 (A) (A) (A) (A) (A) (A) (A) (A) (A) (A) (A) (A)
                 (A) (A) (A) (A) (A) (A) (A) (A) (A) (A) (A) (A)
                 (A) (A) (A) (A) (A) (A) (A) (A) (A) (A) (A) (A)
                 (A) (A) (A) (A) (A) (A) (A) (A) (A) (A) (A) (A)
                 (A) (A) (A) (A) (A) (A) (A) (A) (A) (A) (A) (A)
                 (A) (A) (A) (A) (A) (A) (A) (A) (A) (A) (A) (A)
                 (A) (A) (A) (A) (A) (A) (A) (A) (A) (A) (A) (A)
                 (A) (A) (A) (A) (A) (A) (A) (A) (A) (A) (A) (A)
                 (A) (A) (A) (A) (A) (A) (A) (A) (A) (A) (A) (A)
                 (A) (A) (A) (A) (A) (A) (A) (A) (A) (A) (A) (A)
                 (A) (A) (A) (A) (A) (A) (A) (A) (A) (A) (A) (A)
                 (A) (A) (A) (A) (A) (A) (A) (A) (A) (A) (A)
 The electronic state is 1-A.
 Alpha  occ. eigenvalues --  -19.12683 -19.12676 -10.22772 -10.22762 -10.17956
 Alpha  occ. eigenvalues --  -10.17954 -10.17482 -10.17477 -10.17175 -10.17173
 Alpha  occ. eigenvalues --  -10.17036  -1.00512  -1.00439  -0.86189  -0.75542
 Alpha  occ. eigenvalues --   -0.72777  -0.69752  -0.66272  -0.62197  -0.57352
 Alpha  occ. eigenvalues --   -0.54582  -0.52977  -0.50529  -0.49110  -0.48626
 Alpha  occ. eigenvalues --   -0.47966  -0.45310  -0.44991  -0.41994  -0.38576
 Alpha  occ. eigenvalues --   -0.37808  -0.36478  -0.36267  -0.34715  -0.34276
 Alpha  occ. eigenvalues --   -0.32808  -0.32259  -0.31951  -0.30576  -0.29202
 Alpha  occ. eigenvalues --   -0.28537  -0.27496  -0.26129
 Alpha virt. eigenvalues --    0.04145   0.05034   0.05839   0.07655   0.07960
 Alpha virt. eigenvalues --    0.10294   0.11797   0.12598   0.13001   0.14199
 Alpha virt. eigenvalues --    0.14810   0.15445   0.16707   0.17406   0.17416
 Alpha virt. eigenvalues --    0.18410   0.19254   0.19598   0.21627   0.22175
 Alpha virt. eigenvalues --    0.23208   0.23601   0.25035   0.26298   0.28348
 Alpha virt. eigenvalues --    0.30329   0.32150   0.34767   0.38997   0.43791
 Alpha virt. eigenvalues --    0.45269   0.47329   0.49454   0.50901   0.51293
 Alpha virt. eigenvalues --    0.53224   0.53867   0.57000   0.58193   0.58253
 Alpha virt. eigenvalues --    0.58618   0.58740   0.59921   0.60841   0.61177
 Alpha virt. eigenvalues --    0.62066   0.62798   0.62920   0.64499   0.65311
 Alpha virt. eigenvalues --    0.65533   0.67202   0.67507   0.67577   0.67944
 Alpha virt. eigenvalues --    0.69109   0.70520   0.70715   0.71531   0.71828
 Alpha virt. eigenvalues --    0.72191   0.73287   0.74146   0.74463   0.76664
 Alpha virt. eigenvalues --    0.78638   0.79924   0.81372   0.84955   0.91393
 Alpha virt. eigenvalues --    0.94569   0.95051   0.98306   0.99866   1.01236
 Alpha virt. eigenvalues --    1.03402   1.06113   1.08025   1.11148   1.14304
 Alpha virt. eigenvalues --    1.15334   1.18623   1.20112   1.22251   1.24931
 Alpha virt. eigenvalues --    1.29165   1.29930   1.31219   1.38028   1.38515
 Alpha virt. eigenvalues --    1.41025   1.41102   1.41702   1.42531   1.48706
 Alpha virt. eigenvalues --    1.49430   1.53878   1.54449   1.59809   1.59885
 Alpha virt. eigenvalues --    1.60757   1.63118   1.67050   1.69169   1.71006
 Alpha virt. eigenvalues --    1.71274   1.71980   1.72354   1.75752   1.76677
 Alpha virt. eigenvalues --    1.76771   1.79555   1.79796   1.80031   1.80301
 Alpha virt. eigenvalues --    1.83062   1.84086   1.84349   1.86936   1.87033
 Alpha virt. eigenvalues --    1.88574   1.90306   1.92576   1.93088   1.93207
 Alpha virt. eigenvalues --    1.94457   1.95420   1.97887   2.00111   2.00482
 Alpha virt. eigenvalues --    2.01818   2.02883   2.03622   2.06438   2.06954
 Alpha virt. eigenvalues --    2.08243   2.08668   2.09926   2.12298   2.14826
 Alpha virt. eigenvalues --    2.15905   2.16014   2.20640   2.23083   2.23108
 Alpha virt. eigenvalues --    2.24286   2.28777   2.30400   2.32605   2.35610
 Alpha virt. eigenvalues --    2.37882   2.39064   2.41881   2.44060   2.45438
 Alpha virt. eigenvalues --    2.47249   2.55853   2.57323   2.57330   2.60457
 Alpha virt. eigenvalues --    2.60935   2.64399   2.64500   2.65745   2.72521
 Alpha virt. eigenvalues --    2.74619   2.78602   2.81548   2.84009   2.86648
 Alpha virt. eigenvalues --    2.87706   2.89415   2.89586   2.92014   2.94796
 Alpha virt. eigenvalues --    2.97573   3.00683   3.01728   3.01786   3.05489
 Alpha virt. eigenvalues --    3.05616   3.07399   3.09444   3.10818   3.15848
 Alpha virt. eigenvalues --    3.17291   3.19323   3.34015   3.40795   3.77854
 Alpha virt. eigenvalues --    3.78354
          Condensed to atoms (all electrons):
               1          2          3          4          5          6
     1  O    7.751432   0.364065  -0.099459   0.004767   0.000120  -0.000000
     2  C    0.364065   4.463004   0.233649   0.039682  -0.016644   0.000120
     3  C   -0.099459   0.233649   5.626023  -0.078911   0.039682   0.004767
     4  C    0.004767   0.039682  -0.078911   5.626023   0.233649  -0.099459
     5  C    0.000120  -0.016644   0.039682   0.233649   4.463003   0.364066
     6  O   -0.000000   0.000120   0.004767  -0.099459   0.364066   7.751431
     7  C   -0.000284  -0.003643   0.014752   0.181921  -0.029885   0.018769
     8  C    0.000261   0.003456  -0.080310   0.046336  -0.011170  -0.007362
     9  C   -0.007362  -0.011170   0.046336  -0.080310   0.003456   0.000261
    10  C    0.018769  -0.029884   0.181920   0.014752  -0.003643  -0.000284
    11  C    0.000174   0.010874  -0.071663  -0.071664   0.010874   0.000174
    12  H    0.308267  -0.019702   0.011736  -0.000839   0.000065  -0.000000
    13  H   -0.034644   0.349998   0.004536  -0.009681   0.005550  -0.000061
    14  H   -0.029139   0.357232  -0.015678  -0.007938   0.003759  -0.000050
    15  H    0.006071  -0.012412   0.278479   0.020736   0.001691  -0.000078
    16  H   -0.000078   0.001691   0.020736   0.278479  -0.012412   0.006071
    17  H   -0.000061   0.005550  -0.009681   0.004536   0.349998  -0.034644
    18  H   -0.000050   0.003759  -0.007937  -0.015678   0.357232  -0.029139
    19  H   -0.000000   0.000065  -0.000839   0.011736  -0.019702   0.308267
    20  H    0.000003  -0.000422   0.016053  -0.040018  -0.003638   0.010536
    21  H   -0.000007  -0.000432   0.003837  -0.026384   0.005667   0.004598
    22  H   -0.000001  -0.000069   0.000654   0.007421   0.000272  -0.000047
    23  H    0.004598   0.005667  -0.026384   0.003837  -0.000432  -0.000007
    24  H   -0.000047   0.000272   0.007421   0.000654  -0.000069  -0.000001
    25  H    0.010536  -0.003638  -0.040018   0.016053  -0.000422   0.000003
    26  H   -0.000002  -0.000533   0.008945   0.008945  -0.000533  -0.000002
    27  H   -0.000022   0.000969  -0.008117  -0.008117   0.000969  -0.000022
               7          8          9         10         11         12
     1  O   -0.000284   0.000261  -0.007362   0.018769   0.000174   0.308267
     2  C   -0.003643   0.003456  -0.011170  -0.029884   0.010874  -0.019702
     3  C    0.014752  -0.080310   0.046336   0.181920  -0.071663   0.011736
     4  C    0.181921   0.046336  -0.080310   0.014752  -0.071664  -0.000839
     5  C   -0.029885  -0.011170   0.003456  -0.003643   0.010874   0.000065
     6  O    0.018769  -0.007362   0.000261  -0.000284   0.000174  -0.000000
     7  C    5.010375   0.320452  -0.019933  -0.052720   0.356617   0.000035
     8  C    0.320452   4.789664   0.314895  -0.019933  -0.080355   0.000004
     9  C   -0.019933   0.314895   4.789664   0.320452  -0.080355   0.000061
    10  C   -0.052720  -0.019933   0.320452   5.010375   0.356617  -0.000198
    11  C    0.356617  -0.080355  -0.080355   0.356617   4.771996   0.000005
    12  H    0.000035   0.000004   0.000061  -0.000198   0.000005   0.551156
    13  H    0.000175  -0.003162   0.017141  -0.035936   0.001292  -0.006005
    14  H   -0.000243   0.000219  -0.001593   0.016464  -0.000515  -0.004359
    15  H   -0.006094  -0.000083   0.009666  -0.020739   0.000875  -0.000397
    16  H   -0.020739   0.009666  -0.000083  -0.006094   0.000875   0.000019
    17  H   -0.035936   0.017141  -0.003162   0.000175   0.001292   0.000004
    18  H    0.016464  -0.001593   0.000219  -0.000243  -0.000515   0.000018
    19  H   -0.000198   0.000061   0.000004   0.000035   0.000005   0.000000
    20  H    0.376973  -0.040375   0.013044   0.000413  -0.017196  -0.000001
    21  H    0.007854   0.324820  -0.001794  -0.002450   0.008616  -0.000000
    22  H   -0.001389   0.317956   0.004774  -0.006869   0.002465  -0.000000
    23  H   -0.002450  -0.001794   0.324820   0.007855   0.008616  -0.000011
    24  H   -0.006869   0.004774   0.317956  -0.001389   0.002465   0.000017
    25  H    0.000413   0.013044  -0.040375   0.376973  -0.017196  -0.000534
    26  H   -0.019362  -0.006180  -0.006180  -0.019362   0.357653  -0.000000
    27  H   -0.011558   0.009915   0.009915  -0.011558   0.342213   0.000001
              13         14         15         16         17         18
     1  O   -0.034644  -0.029139   0.006071  -0.000078  -0.000061  -0.000050
     2  C    0.349998   0.357232  -0.012412   0.001691   0.005550   0.003759
     3  C    0.004536  -0.015678   0.278479   0.020736  -0.009681  -0.007937
     4  C   -0.009681  -0.007938   0.020736   0.278479   0.004536  -0.015678
     5  C    0.005550   0.003759   0.001691  -0.012412   0.349998   0.357232
     6  O   -0.000061  -0.000050  -0.000078   0.006071  -0.034644  -0.029139
     7  C    0.000175  -0.000243  -0.006094  -0.020739  -0.035936   0.016464
     8  C   -0.003162   0.000219  -0.000083   0.009666   0.017141  -0.001593
     9  C    0.017141  -0.001593   0.009666  -0.000083  -0.003162   0.000219
    10  C   -0.035936   0.016464  -0.020739  -0.006094   0.000175  -0.000243
    11  C    0.001292  -0.000515   0.000875   0.000875   0.001292  -0.000515
    12  H   -0.006005  -0.004359  -0.000397   0.000019   0.000004   0.000018
    13  H    0.784635  -0.058769   0.013155  -0.000702   0.001555  -0.001008
    14  H   -0.058769   0.773910  -0.016684   0.001110  -0.001008   0.002337
    15  H    0.013155  -0.016684   0.768991  -0.026569  -0.000702   0.001110
    16  H   -0.000702   0.001110  -0.026569   0.768991   0.013155  -0.016684
    17  H    0.001555  -0.001008  -0.000702   0.013155   0.784635  -0.058769
    18  H   -0.001008   0.002337   0.001110  -0.016684  -0.058769   0.773911
    19  H    0.000004   0.000018   0.000019  -0.000397  -0.006005  -0.004359
    20  H   -0.000022   0.000006  -0.000426  -0.006890   0.000242   0.000225
    21  H   -0.000066  -0.000040  -0.000086   0.000112  -0.002605   0.000579
    22  H    0.000114   0.000002   0.000086  -0.000500  -0.000612  -0.000000
    23  H   -0.002605   0.000579   0.000112  -0.000086  -0.000066  -0.000040
    24  H   -0.000612  -0.000000  -0.000500   0.000086   0.000114   0.000002
    25  H    0.000242   0.000225  -0.006890  -0.000426  -0.000022   0.000006
    26  H   -0.000018   0.000022  -0.000235  -0.000235  -0.000018   0.000022
    27  H   -0.000020  -0.000029   0.003647   0.003647  -0.000020  -0.000029
              19         20         21         22         23         24
     1  O   -0.000000   0.000003  -0.000007  -0.000001   0.004598  -0.000047
     2  C    0.000065  -0.000422  -0.000432  -0.000069   0.005667   0.000272
     3  C   -0.000839   0.016053   0.003837   0.000654  -0.026384   0.007421
     4  C    0.011736  -0.040018  -0.026384   0.007421   0.003837   0.000654
     5  C   -0.019702  -0.003638   0.005667   0.000272  -0.000432  -0.000069
     6  O    0.308267   0.010536   0.004598  -0.000047  -0.000007  -0.000001
     7  C   -0.000198   0.376973   0.007854  -0.001389  -0.002450  -0.006869
     8  C    0.000061  -0.040375   0.324820   0.317956  -0.001794   0.004774
     9  C    0.000004   0.013044  -0.001794   0.004774   0.324820   0.317956
    10  C    0.000035   0.000413  -0.002450  -0.006869   0.007855  -0.001389
    11  C    0.000005  -0.017196   0.008616   0.002465   0.008616   0.002465
    12  H    0.000000  -0.000001  -0.000000  -0.000000  -0.000011   0.000017
    13  H    0.000004  -0.000022  -0.000066   0.000114  -0.002605  -0.000612
    14  H    0.000018   0.000006  -0.000040   0.000002   0.000579  -0.000000
    15  H    0.000019  -0.000426  -0.000086   0.000086   0.000112  -0.000500
    16  H   -0.000397  -0.006890   0.000112  -0.000500  -0.000086   0.000086
    17  H   -0.006005   0.000242  -0.002605  -0.000612  -0.000066   0.000114
    18  H   -0.004359   0.000225   0.000579  -0.000000  -0.000040   0.000002
    19  H    0.551156  -0.000534  -0.000011   0.000017  -0.000000  -0.000000
    20  H   -0.000534   0.718176   0.000754  -0.007054  -0.000350  -0.000318
    21  H   -0.000011   0.000754   0.726775  -0.030618  -0.014906   0.005964
    22  H    0.000017  -0.007054  -0.030618   0.740191   0.005964  -0.023500
    23  H   -0.000000  -0.000350  -0.014906   0.005964   0.726775  -0.030618
    24  H   -0.000000  -0.000318   0.005964  -0.023500  -0.030618   0.740191
    25  H   -0.000001  -0.000435  -0.000350  -0.000318   0.000754  -0.007054
    26  H   -0.000000  -0.002921   0.000236   0.002150   0.000236   0.002150
    27  H    0.000001  -0.003664  -0.000550  -0.000182  -0.000550  -0.000182
              25         26         27
     1  O    0.010536  -0.000002  -0.000022
     2  C   -0.003638  -0.000533   0.000969
     3  C   -0.040018   0.008945  -0.008117
     4  C    0.016053   0.008945  -0.008117
     5  C   -0.000422  -0.000533   0.000969
     6  O    0.000003  -0.000002  -0.000022
     7  C    0.000413  -0.019362  -0.011558
     8  C    0.013044  -0.006180   0.009915
     9  C   -0.040375  -0.006180   0.009915
    10  C    0.376973  -0.019362  -0.011558
    11  C   -0.017196   0.357653   0.342213
    12  H   -0.000534  -0.000000   0.000001
    13  H    0.000242  -0.000018  -0.000020
    14  H    0.000225   0.000022  -0.000029
    15  H   -0.006890  -0.000235   0.003647
    16  H   -0.000426  -0.000235   0.003647
    17  H   -0.000022  -0.000018  -0.000020
    18  H    0.000006   0.000022  -0.000029
    19  H   -0.000001  -0.000000   0.000001
    20  H   -0.000435  -0.002921  -0.003664
    21  H   -0.000350   0.000236  -0.000550
    22  H   -0.000318   0.002150  -0.000182
    23  H    0.000754   0.000236  -0.000550
    24  H   -0.007054   0.002150  -0.000182
    25  H    0.718176  -0.002922  -0.003664
    26  H   -0.002922   0.720014  -0.034369
    27  H   -0.003664  -0.034369   0.722885
 Mulliken charges:
               1
     1  O   -0.297907
     2  C    0.258494
     3  C   -0.060529
     4  C   -0.060530
     5  C    0.258494
     6  O   -0.297907
     7  C   -0.093495
     8  C    0.079654
     9  C    0.079653
    10  C   -0.093494
    11  C    0.105761
    12  H    0.160660
    13  H   -0.025086
    14  H   -0.019838
    15  H   -0.012745
    16  H   -0.012745
    17  H   -0.025087
    18  H   -0.019838
    19  H    0.160660
    20  H   -0.012161
    21  H   -0.009514
    22  H   -0.010906
    23  H   -0.009514
    24  H   -0.010906
    25  H   -0.012161
    26  H   -0.007503
    27  H   -0.011511
 Sum of Mulliken charges =  -0.00000
 Mulliken charges with hydrogens summed into heavy atoms:
               1
     1  O   -0.137247
     2  C    0.213570
     3  C   -0.073274
     4  C   -0.073274
     5  C    0.213570
     6  O   -0.137246
     7  C   -0.105656
     8  C    0.059233
     9  C    0.059233
    10  C   -0.105655
    11  C    0.086748
 Electronic spatial extent (au):  <R**2>=           1745.8607
 Charge=             -0.0000 electrons
 Dipole moment (field-independent basis, Debye):
    X=             -0.0000    Y=             -2.1258    Z=              1.6443  Tot=              2.6875
 Quadrupole moment (field-independent basis, Debye-Ang):
   XX=            -70.6670   YY=            -61.5959   ZZ=            -67.4329
   XY=              0.0000   XZ=              0.0000   YZ=             -3.9163
 Traceless Quadrupole moment (field-independent basis, Debye-Ang):
   XX=             -4.1018   YY=              4.9694   ZZ=             -0.8676
   XY=              0.0000   XZ=              0.0000   YZ=             -3.9163
 Octapole moment (field-independent basis, Debye-Ang**2):
  XXX=             -0.0001  YYY=            -28.2729  ZZZ=              0.2877  XYY=             -0.0000
  XXY=            -28.0212  XXZ=             22.6371  XZZ=             -0.0000  YZZ=             -8.7092
  YYZ=              8.8347  XYZ=             -0.0000
 Hexadecapole moment (field-independent basis, Debye-Ang**3):
 XXXX=          -1007.9109 YYYY=           -778.7429 ZZZZ=           -346.1630 XXXY=              0.0002
 XXXZ=              0.0000 YYYX=             -0.0000 YYYZ=            -11.0438 ZZZX=              0.0000
 ZZZY=             -6.9515 XXYY=           -236.5267 XXZZ=           -221.9782 YYZZ=           -193.5566
 XXYZ=            -48.9741 YYXZ=              0.0000 ZZXY=             -0.0000
 N-N= 6.918333067125D+02 E-N=-2.552815605866D+03  KE= 4.972959315621D+02
 ******************************Gaussian NBO Version 3.1******************************
             N A T U R A L   A T O M I C   O R B I T A L   A N D
          N A T U R A L   B O N D   O R B I T A L   A N A L Y S I S
 ******************************Gaussian NBO Version 3.1******************************
       /RESON  / : Allow strongly delocalized NBO set

 Analyzing the SCF density

 Job title: 67                                                              

 Storage needed:    166716 in NPA,    220469 in NBO ( 134213813 available)
 GSVD:  LWork=       32714 too small for GESVD, short by       10443 words or       10443 for optimal perf.


 NATURAL POPULATIONS:  Natural atomic orbital occupancies 
                                                          
   NAO  Atom  No  lang   Type(AO)    Occupancy      Energy
 ----------------------------------------------------------
     1    O    1  S      Cor( 1S)     1.99975     -18.94388
     2    O    1  S      Val( 2S)     1.67222      -0.84579
     3    O    1  S      Ryd( 3S)     0.00150       1.43258
     4    O    1  px     Val( 2p)     1.45627      -0.27823
     5    O    1  px     Ryd( 3p)     0.00163       1.15225
     6    O    1  py     Val( 2p)     1.78021      -0.28263
     7    O    1  py     Ryd( 3p)     0.00167       1.19012
     8    O    1  pz     Val( 2p)     1.82619      -0.28316
     9    O    1  pz     Ryd( 3p)     0.00177       1.14606
    10    O    1  dxy    Ryd( 3d)     0.00081       2.97316
    11    O    1  dxz    Ryd( 3d)     0.00064       2.92399
    12    O    1  dyz    Ryd( 3d)     0.00103       3.08544
    13    O    1  dx2y2  Ryd( 3d)     0.00090       3.05192
    14    O    1  dz2    Ryd( 3d)     0.00077       2.87001

    15    C    2  S      Cor( 1S)     1.99904     -10.11595
    16    C    2  S      Val( 2S)     0.97677      -0.19895
    17    C    2  S      Ryd( 3S)     0.00318       0.88126
    18    C    2  px     Val( 2p)     0.73747      -0.05553
    19    C    2  px     Ryd( 3p)     0.00402       0.66191
    20    C    2  py     Val( 2p)     1.14450      -0.07225
    21    C    2  py     Ryd( 3p)     0.00314       0.65677
    22    C    2  pz     Val( 2p)     1.15868      -0.07159
    23    C    2  pz     Ryd( 3p)     0.00223       0.64493
    24    C    2  dxy    Ryd( 3d)     0.00145       2.16835
    25    C    2  dxz    Ryd( 3d)     0.00154       2.15623
    26    C    2  dyz    Ryd( 3d)     0.00046       2.22495
    27    C    2  dx2y2  Ryd( 3d)     0.00194       2.33782
    28    C    2  dz2    Ryd( 3d)     0.00126       2.37033

    29    C    3  S      Cor( 1S)     1.99898     -10.04926
    30    C    3  S      Val( 2S)     0.94120      -0.16881
    31    C    3  S      Ryd( 3S)     0.00283       1.05259
    32    C    3  px     Val( 2p)     1.05801      -0.06631
    33    C    3  px     Ryd( 3p)     0.00553       0.76247
    34    C    3  py     Val( 2p)     1.06257      -0.07085
    35    C    3  py     Ryd( 3p)     0.00338       0.72069
    36    C    3  pz     Val( 2p)     1.18846      -0.07128
    37    C    3  pz     Ryd( 3p)     0.00572       0.91444
    38    C    3  dxy    Ryd( 3d)     0.00069       2.14032
    39    C    3  dxz    Ryd( 3d)     0.00055       2.17712
    40    C    3  dyz    Ryd( 3d)     0.00064       2.18917
    41    C    3  dx2y2  Ryd( 3d)     0.00088       2.28970
    42    C    3  dz2    Ryd( 3d)     0.00090       2.37566

    43    C    4  S      Cor( 1S)     1.99898     -10.04926
    44    C    4  S      Val( 2S)     0.94120      -0.16881
    45    C    4  S      Ryd( 3S)     0.00283       1.05259
    46    C    4  px     Val( 2p)     1.05801      -0.06631
    47    C    4  px     Ryd( 3p)     0.00553       0.76247
    48    C    4  py     Val( 2p)     1.06257      -0.07085
    49    C    4  py     Ryd( 3p)     0.00338       0.72069
    50    C    4  pz     Val( 2p)     1.18846      -0.07128
    51    C    4  pz     Ryd( 3p)     0.00572       0.91444
    52    C    4  dxy    Ryd( 3d)     0.00069       2.14032
    53    C    4  dxz    Ryd( 3d)     0.00055       2.17712
    54    C    4  dyz    Ryd( 3d)     0.00064       2.18917
    55    C    4  dx2y2  Ryd( 3d)     0.00088       2.28970
    56    C    4  dz2    Ryd( 3d)     0.00090       2.37566

    57    C    5  S      Cor( 1S)     1.99904     -10.11595
    58    C    5  S      Val( 2S)     0.97677      -0.19895
    59    C    5  S      Ryd( 3S)     0.00318       0.88126
    60    C    5  px     Val( 2p)     0.73747      -0.05553
    61    C    5  px     Ryd( 3p)     0.00402       0.66191
    62    C    5  py     Val( 2p)     1.14450      -0.07225
    63    C    5  py     Ryd( 3p)     0.00314       0.65677
    64    C    5  pz     Val( 2p)     1.15868      -0.07159
    65    C    5  pz     Ryd( 3p)     0.00223       0.64493
    66    C    5  dxy    Ryd( 3d)     0.00145       2.16835
    67    C    5  dxz    Ryd( 3d)     0.00154       2.15623
    68    C    5  dyz    Ryd( 3d)     0.00046       2.22495
    69    C    5  dx2y2  Ryd( 3d)     0.00194       2.33782
    70    C    5  dz2    Ryd( 3d)     0.00126       2.37033

    71    O    6  S      Cor( 1S)     1.99975     -18.94388
    72    O    6  S      Val( 2S)     1.67222      -0.84579
    73    O    6  S      Ryd( 3S)     0.00150       1.43258
    74    O    6  px     Val( 2p)     1.45627      -0.27823
    75    O    6  px     Ryd( 3p)     0.00163       1.15225
    76    O    6  py     Val( 2p)     1.78021      -0.28263
    77    O    6  py     Ryd( 3p)     0.00167       1.19012
    78    O    6  pz     Val( 2p)     1.82619      -0.28316
    79    O    6  pz     Ryd( 3p)     0.00177       1.14606
    80    O    6  dxy    Ryd( 3d)     0.00081       2.97317
    81    O    6  dxz    Ryd( 3d)     0.00064       2.92399
    82    O    6  dyz    Ryd( 3d)     0.00103       3.08544
    83    O    6  dx2y2  Ryd( 3d)     0.00090       3.05192
    84    O    6  dz2    Ryd( 3d)     0.00077       2.87001

    85    C    7  S      Cor( 1S)     1.99894     -10.04396
    86    C    7  S      Val( 2S)     0.94307      -0.15856
    87    C    7  S      Ryd( 3S)     0.00211       1.07136
    88    C    7  px     Val( 2p)     1.18529      -0.05941
    89    C    7  px     Ryd( 3p)     0.00876       0.98100
    90    C    7  py     Val( 2p)     1.04126      -0.06132
    91    C    7  py     Ryd( 3p)     0.00356       0.66253
    92    C    7  pz     Val( 2p)     1.04679      -0.06320
    93    C    7  pz     Ryd( 3p)     0.00379       0.68304
    94    C    7  dxy    Ryd( 3d)     0.00070       2.22507
    95    C    7  dxz    Ryd( 3d)     0.00072       2.20811
    96    C    7  dyz    Ryd( 3d)     0.00069       2.12093
    97    C    7  dx2y2  Ryd( 3d)     0.00095       2.36154
    98    C    7  dz2    Ryd( 3d)     0.00091       2.28323

    99    C    8  S      Cor( 1S)     1.99913     -10.04683
   100    C    8  S      Val( 2S)     1.01328      -0.19033
   101    C    8  S      Ryd( 3S)     0.00141       1.01299
   102    C    8  px     Val( 2p)     1.07292      -0.05811
   103    C    8  px     Ryd( 3p)     0.00305       0.60149
   104    C    8  py     Val( 2p)     1.22746      -0.06290
   105    C    8  py     Ryd( 3p)     0.00496       0.89483
   106    C    8  pz     Val( 2p)     1.11146      -0.05451
   107    C    8  pz     Ryd( 3p)     0.00311       0.60651
   108    C    8  dxy    Ryd( 3d)     0.00054       2.22690
   109    C    8  dxz    Ryd( 3d)     0.00062       2.16614
   110    C    8  dyz    Ryd( 3d)     0.00060       2.31467
   111    C    8  dx2y2  Ryd( 3d)     0.00070       2.31971
   112    C    8  dz2    Ryd( 3d)     0.00068       2.30221

   113    C    9  S      Cor( 1S)     1.99913     -10.04683
   114    C    9  S      Val( 2S)     1.01328      -0.19033
   115    C    9  S      Ryd( 3S)     0.00141       1.01299
   116    C    9  px     Val( 2p)     1.07292      -0.05811
   117    C    9  px     Ryd( 3p)     0.00305       0.60149
   118    C    9  py     Val( 2p)     1.22746      -0.06290
   119    C    9  py     Ryd( 3p)     0.00496       0.89483
   120    C    9  pz     Val( 2p)     1.11146      -0.05451
   121    C    9  pz     Ryd( 3p)     0.00311       0.60651
   122    C    9  dxy    Ryd( 3d)     0.00054       2.22690
   123    C    9  dxz    Ryd( 3d)     0.00062       2.16614
   124    C    9  dyz    Ryd( 3d)     0.00060       2.31467
   125    C    9  dx2y2  Ryd( 3d)     0.00070       2.31971
   126    C    9  dz2    Ryd( 3d)     0.00068       2.30221

   127    C   10  S      Cor( 1S)     1.99894     -10.04396
   128    C   10  S      Val( 2S)     0.94307      -0.15856
   129    C   10  S      Ryd( 3S)     0.00211       1.07136
   130    C   10  px     Val( 2p)     1.18529      -0.05941
   131    C   10  px     Ryd( 3p)     0.00876       0.98100
   132    C   10  py     Val( 2p)     1.04126      -0.06132
   133    C   10  py     Ryd( 3p)     0.00356       0.66253
   134    C   10  pz     Val( 2p)     1.04679      -0.06320
   135    C   10  pz     Ryd( 3p)     0.00379       0.68304
   136    C   10  dxy    Ryd( 3d)     0.00070       2.22507
   137    C   10  dxz    Ryd( 3d)     0.00072       2.20811
   138    C   10  dyz    Ryd( 3d)     0.00069       2.12093
   139    C   10  dx2y2  Ryd( 3d)     0.00095       2.36154
   140    C   10  dz2    Ryd( 3d)     0.00091       2.28323

   141    C   11  S      Cor( 1S)     1.99907     -10.04216
   142    C   11  S      Val( 2S)     1.00902      -0.18578
   143    C   11  S      Ryd( 3S)     0.00189       0.99933
   144    C   11  px     Val( 2p)     1.03901      -0.06480
   145    C   11  px     Ryd( 3p)     0.00222       0.57025
   146    C   11  py     Val( 2p)     1.18203      -0.05890
   147    C   11  py     Ryd( 3p)     0.00550       0.78396
   148    C   11  pz     Val( 2p)     1.18329      -0.05921
   149    C   11  pz     Ryd( 3p)     0.00495       0.76421
   150    C   11  dxy    Ryd( 3d)     0.00057       2.17163
   151    C   11  dxz    Ryd( 3d)     0.00057       2.16712
   152    C   11  dyz    Ryd( 3d)     0.00041       2.19896
   153    C   11  dx2y2  Ryd( 3d)     0.00081       2.29800
   154    C   11  dz2    Ryd( 3d)     0.00100       2.45126

   155    H   12  S      Val( 1S)     0.53993       0.10466
   156    H   12  S      Ryd( 2S)     0.00148       0.40716
   157    H   12  px     Ryd( 2p)     0.00138       1.94880
   158    H   12  py     Ryd( 2p)     0.00174       2.02427
   159    H   12  pz     Ryd( 2p)     0.00175       1.93716

   160    H   13  S      Val( 1S)     0.82679       0.05216
   161    H   13  S      Ryd( 2S)     0.00247       0.44695
   162    H   13  px     Ryd( 2p)     0.00016       1.89654
   163    H   13  py     Ryd( 2p)     0.00025       1.85131
   164    H   13  pz     Ryd( 2p)     0.00071       2.32208

   165    H   14  S      Val( 1S)     0.81828       0.05683
   166    H   14  S      Ryd( 2S)     0.00249       0.38279
   167    H   14  px     Ryd( 2p)     0.00013       1.91213
   168    H   14  py     Ryd( 2p)     0.00066       2.27278
   169    H   14  pz     Ryd( 2p)     0.00030       1.86192

   170    H   15  S      Val( 1S)     0.75803       0.10252
   171    H   15  S      Ryd( 2S)     0.00398       0.38054
   172    H   15  px     Ryd( 2p)     0.00021       2.02115
   173    H   15  py     Ryd( 2p)     0.00014       1.97761
   174    H   15  pz     Ryd( 2p)     0.00063       2.35461

   175    H   16  S      Val( 1S)     0.75803       0.10252
   176    H   16  S      Ryd( 2S)     0.00398       0.38054
   177    H   16  px     Ryd( 2p)     0.00021       2.02115
   178    H   16  py     Ryd( 2p)     0.00014       1.97761
   179    H   16  pz     Ryd( 2p)     0.00063       2.35461

   180    H   17  S      Val( 1S)     0.82679       0.05216
   181    H   17  S      Ryd( 2S)     0.00247       0.44695
   182    H   17  px     Ryd( 2p)     0.00016       1.89654
   183    H   17  py     Ryd( 2p)     0.00025       1.85131
   184    H   17  pz     Ryd( 2p)     0.00071       2.32208

   185    H   18  S      Val( 1S)     0.81828       0.05683
   186    H   18  S      Ryd( 2S)     0.00249       0.38279
   187    H   18  px     Ryd( 2p)     0.00013       1.91213
   188    H   18  py     Ryd( 2p)     0.00066       2.27278
   189    H   18  pz     Ryd( 2p)     0.00030       1.86192

   190    H   19  S      Val( 1S)     0.53993       0.10466
   191    H   19  S      Ryd( 2S)     0.00148       0.40716
   192    H   19  px     Ryd( 2p)     0.00138       1.94880
   193    H   19  py     Ryd( 2p)     0.00174       2.02427
   194    H   19  pz     Ryd( 2p)     0.00175       1.93716

   195    H   20  S      Val( 1S)     0.75269       0.12557
   196    H   20  S      Ryd( 2S)     0.00245       0.36098
   197    H   20  px     Ryd( 2p)     0.00070       2.35797
   198    H   20  py     Ryd( 2p)     0.00014       1.94221
   199    H   20  pz     Ryd( 2p)     0.00015       1.95529

   200    H   21  S      Val( 1S)     0.78071       0.09296
   201    H   21  S      Ryd( 2S)     0.00212       0.41381
   202    H   21  px     Ryd( 2p)     0.00026       1.92664
   203    H   21  py     Ryd( 2p)     0.00038       2.14304
   204    H   21  pz     Ryd( 2p)     0.00037       2.06691

   205    H   22  S      Val( 1S)     0.77268       0.09348
   206    H   22  S      Ryd( 2S)     0.00195       0.36716
   207    H   22  px     Ryd( 2p)     0.00023       1.90399
   208    H   22  py     Ryd( 2p)     0.00058       2.30256
   209    H   22  pz     Ryd( 2p)     0.00019       1.91198

   210    H   23  S      Val( 1S)     0.78071       0.09296
   211    H   23  S      Ryd( 2S)     0.00212       0.41381
   212    H   23  px     Ryd( 2p)     0.00026       1.92664
   213    H   23  py     Ryd( 2p)     0.00038       2.14304
   214    H   23  pz     Ryd( 2p)     0.00037       2.06691

   215    H   24  S      Val( 1S)     0.77268       0.09348
   216    H   24  S      Ryd( 2S)     0.00195       0.36716
   217    H   24  px     Ryd( 2p)     0.00023       1.90399
   218    H   24  py     Ryd( 2p)     0.00058       2.30255
   219    H   24  pz     Ryd( 2p)     0.00019       1.91198

   220    H   25  S      Val( 1S)     0.75269       0.12557
   221    H   25  S      Ryd( 2S)     0.00245       0.36098
   222    H   25  px     Ryd( 2p)     0.00070       2.35796
   223    H   25  py     Ryd( 2p)     0.00014       1.94221
   224    H   25  pz     Ryd( 2p)     0.00015       1.95529

   225    H   26  S      Val( 1S)     0.77575       0.09372
   226    H   26  S      Ryd( 2S)     0.00201       0.37018
   227    H   26  px     Ryd( 2p)     0.00014       1.78219
   228    H   26  py     Ryd( 2p)     0.00071       2.37386
   229    H   26  pz     Ryd( 2p)     0.00013       1.91613

   230    H   27  S      Val( 1S)     0.77610       0.09314
   231    H   27  S      Ryd( 2S)     0.00194       0.37502
   232    H   27  px     Ryd( 2p)     0.00014       1.77504
   233    H   27  py     Ryd( 2p)     0.00014       1.91644
   234    H   27  pz     Ryd( 2p)     0.00072       2.37793

 WARNING:  1 low occupancy (<1.9990e) core orbital  found on  C    3
           1 low occupancy (<1.9990e) core orbital  found on  C    4
           1 low occupancy (<1.9990e) core orbital  found on  C    7
           1 low occupancy (<1.9990e) core orbital  found on  C   10


 Summary of Natural Population Analysis:                  
                                                          
                                       Natural Population 
                Natural  -----------------------------------------------
    Atom  No    Charge         Core      Valence    Rydberg      Total
 -----------------------------------------------------------------------
      O    1   -0.74536      1.99975     6.73489    0.01073     8.74536
      C    2   -0.03567      1.99904     4.01741    0.01922     6.03567
      C    3   -0.27036      1.99898     4.25025    0.02113     6.27036
      C    4   -0.27036      1.99898     4.25025    0.02113     6.27036
      C    5   -0.03567      1.99904     4.01741    0.01922     6.03567
      O    6   -0.74536      1.99975     6.73489    0.01073     8.74536
      C    7   -0.23755      1.99894     4.21641    0.02220     6.23755
      C    8   -0.43989      1.99913     4.42512    0.01565     6.43989
      C    9   -0.43989      1.99913     4.42512    0.01565     6.43989
      C   10   -0.23755      1.99894     4.21641    0.02220     6.23755
      C   11   -0.43033      1.99907     4.41335    0.01791     6.43033
      H   12    0.45371      0.00000     0.53993    0.00635     0.54629
      H   13    0.16962      0.00000     0.82679    0.00359     0.83038
      H   14    0.17813      0.00000     0.81828    0.00358     0.82187
      H   15    0.23700      0.00000     0.75803    0.00497     0.76300
      H   16    0.23700      0.00000     0.75803    0.00497     0.76300
      H   17    0.16962      0.00000     0.82679    0.00359     0.83038
      H   18    0.17813      0.00000     0.81828    0.00358     0.82187
      H   19    0.45371      0.00000     0.53993    0.00635     0.54629
      H   20    0.24388      0.00000     0.75269    0.00343     0.75612
      H   21    0.21616      0.00000     0.78071    0.00313     0.78384
      H   22    0.22438      0.00000     0.77268    0.00295     0.77562
      H   23    0.21616      0.00000     0.78071    0.00313     0.78384
      H   24    0.22438      0.00000     0.77268    0.00295     0.77562
      H   25    0.24388      0.00000     0.75269    0.00343     0.75612
      H   26    0.22125      0.00000     0.77575    0.00300     0.77875
      H   27    0.22097      0.00000     0.77610    0.00293     0.77903
 =======================================================================
   * Total *    0.00000     21.99072    63.75156    0.25771    86.00000

                                 Natural Population      
 --------------------------------------------------------
   Core                      21.99072 ( 99.9578% of  22)
   Valence                   63.75156 ( 99.6118% of  64)
   Natural Minimal Basis     85.74229 ( 99.7003% of  86)
   Natural Rydberg Basis      0.25771 (  0.2997% of  86)
 --------------------------------------------------------

    Atom  No          Natural Electron Configuration
 ----------------------------------------------------------------------------
      O    1      [core]2S( 1.67)2p( 5.06)3p( 0.01)
      C    2      [core]2S( 0.98)2p( 3.04)3p( 0.01)3d( 0.01)
      C    3      [core]2S( 0.94)2p( 3.31)3p( 0.01)
      C    4      [core]2S( 0.94)2p( 3.31)3p( 0.01)
      C    5      [core]2S( 0.98)2p( 3.04)3p( 0.01)3d( 0.01)
      O    6      [core]2S( 1.67)2p( 5.06)3p( 0.01)
      C    7      [core]2S( 0.94)2p( 3.27)3p( 0.02)
      C    8      [core]2S( 1.01)2p( 3.41)3p( 0.01)
      C    9      [core]2S( 1.01)2p( 3.41)3p( 0.01)
      C   10      [core]2S( 0.94)2p( 3.27)3p( 0.02)
      C   11      [core]2S( 1.01)2p( 3.40)3p( 0.01)
      H   12            1S( 0.54)
      H   13            1S( 0.83)
      H   14            1S( 0.82)
      H   15            1S( 0.76)
      H   16            1S( 0.76)
      H   17            1S( 0.83)
      H   18            1S( 0.82)
      H   19            1S( 0.54)
      H   20            1S( 0.75)
      H   21            1S( 0.78)
      H   22            1S( 0.77)
      H   23            1S( 0.78)
      H   24            1S( 0.77)
      H   25            1S( 0.75)
      H   26            1S( 0.78)
      H   27            1S( 0.78)


 NATURAL BOND ORBITAL ANALYSIS:

                       Occupancies       Lewis Structure    Low   High
           Occ.    -------------------  -----------------   occ   occ
  Cycle   Thresh.   Lewis   Non-Lewis     CR  BD  3C  LP    (L)   (NL)   Dev
 =============================================================================
   1(1)    1.90    85.28954   0.71046     11  28   0   4     0      0    0.03
 -----------------------------------------------------------------------------

 Structure accepted: No low occupancy Lewis orbitals

 WARNING:  1 low occupancy (<1.9990e) core orbital  found on  C    3
           1 low occupancy (<1.9990e) core orbital  found on  C    4
           1 low occupancy (<1.9990e) core orbital  found on  C    7
           1 low occupancy (<1.9990e) core orbital  found on  C   10

 --------------------------------------------------------
   Core                     21.99073 ( 99.958% of  22)
   Valence Lewis            63.29881 ( 98.904% of  64)
  ==================       ============================
   Total Lewis              85.28954 ( 99.174% of  86)
  -----------------------------------------------------
   Valence non-Lewis         0.54496 (  0.634% of  86)
   Rydberg non-Lewis         0.16550 (  0.192% of  86)
  ==================       ============================
   Total non-Lewis           0.71046 (  0.826% of  86)
 --------------------------------------------------------


       (Occupancy)   Bond orbital/ Coefficients/ Hybrids
 ---------------------------------------------------------------------------------
     1. (1.99396) BD ( 1) O   1 - C   2  
                ( 67.58%)   0.8221* O   1 s( 32.82%)p 2.05( 67.11%)d 0.00(  0.07%)
                                            0.0001 -0.5729 -0.0033  0.8030  0.0004
                                            0.1437 -0.0009 -0.0756  0.0016 -0.0135
                                            0.0092  0.0068 -0.0157  0.0112
                ( 32.42%)   0.5694* C   2 s( 20.95%)p 3.76( 78.77%)d 0.01(  0.28%)
                                           -0.0001 -0.4555 -0.0452 -0.8804 -0.0433
                                           -0.0962 -0.0004  0.0384  0.0012 -0.0104
                                            0.0038  0.0002 -0.0449  0.0264
     2. (1.98876) BD ( 1) O   1 - H  12  
                ( 72.95%)   0.8541* O   1 s( 19.62%)p 4.09( 80.30%)d 0.00(  0.08%)
                                            0.0002  0.4424  0.0218  0.4657  0.0322
                                           -0.5739 -0.0119  0.5054  0.0124 -0.0083
                                            0.0070 -0.0231 -0.0132  0.0035
                ( 27.05%)   0.5201* H  12 s( 99.62%)p 0.00(  0.38%)
                                            0.9981 -0.0031 -0.0342  0.0386 -0.0345
     3. (1.97936) BD ( 1) C   2 - C   3  
                ( 49.10%)   0.7007* C   2 s( 30.87%)p 2.24( 69.08%)d 0.00(  0.04%)
                                            0.0002  0.5556 -0.0028 -0.3712  0.0138
                                            0.5798 -0.0159 -0.4652 -0.0064 -0.0109
                                            0.0086 -0.0143 -0.0060 -0.0005
                ( 50.90%)   0.7135* C   3 s( 27.18%)p 2.68( 72.77%)d 0.00(  0.05%)
                                            0.0003  0.5210  0.0195  0.3594  0.0156
                                           -0.5855 -0.0172  0.5049 -0.0139 -0.0117
                                            0.0093 -0.0146 -0.0053  0.0006
     4. (1.98539) BD ( 1) C   2 - H  13  
                ( 59.25%)   0.7698* C   2 s( 24.24%)p 3.12( 75.71%)d 0.00(  0.05%)
                                           -0.0001  0.4922 -0.0132 -0.2235  0.0086
                                            0.0576 -0.0162  0.8387 -0.0009 -0.0013
                                           -0.0110  0.0023  0.0001  0.0200
                ( 40.75%)   0.6383* H  13 s( 99.92%)p 0.00(  0.08%)
                                            0.9996 -0.0058  0.0082 -0.0020 -0.0269
     5. (1.98521) BD ( 1) C   2 - H  14  
                ( 59.61%)   0.7721* C   2 s( 23.99%)p 3.17( 75.96%)d 0.00(  0.05%)
                                            0.0000 -0.4897  0.0070  0.1770 -0.0106
                                            0.8063 -0.0049  0.2790 -0.0105 -0.0087
                                           -0.0034 -0.0112  0.0166  0.0068
                ( 40.39%)   0.6355* H  14 s( 99.92%)p 0.00(  0.08%)
                                           -0.9996  0.0054 -0.0070 -0.0259 -0.0099
     6. (1.96256) BD ( 1) C   3 - C   4  
                ( 50.00%)   0.7071* C   3 s( 25.53%)p 2.91( 74.42%)d 0.00(  0.05%)
                                            0.0001  0.5053 -0.0051 -0.8592  0.0041
                                           -0.0698 -0.0216  0.0082 -0.0230  0.0017
                                           -0.0021 -0.0004  0.0184 -0.0111
                ( 50.00%)   0.7071* C   4 s( 25.53%)p 2.91( 74.42%)d 0.00(  0.05%)
                                            0.0001  0.5053 -0.0051  0.8592 -0.0041
                                           -0.0698 -0.0216  0.0082 -0.0230 -0.0017
                                            0.0021 -0.0004  0.0184 -0.0111
     7. (1.96597) BD ( 1) C   3 - C  10  
                ( 50.62%)   0.7115* C   3 s( 26.28%)p 2.80( 73.68%)d 0.00(  0.04%)
                                            0.0002  0.5125 -0.0102  0.2397  0.0282
                                            0.7936 -0.0095  0.2198 -0.0168  0.0070
                                            0.0029  0.0090 -0.0144 -0.0088
                ( 49.38%)   0.7027* C  10 s( 25.27%)p 2.95( 74.68%)d 0.00(  0.05%)
                                            0.0002  0.5026 -0.0095 -0.1272  0.0437
                                           -0.8359 -0.0024 -0.1718 -0.0224  0.0106
                                            0.0027  0.0069 -0.0156 -0.0097
     8. (1.96841) BD ( 1) C   3 - H  15  
                ( 62.11%)   0.7881* C   3 s( 20.87%)p 3.79( 79.09%)d 0.00(  0.05%)
                                            0.0003 -0.4568  0.0001 -0.2722  0.0001
                                            0.1459  0.0040  0.8339 -0.0087  0.0027
                                            0.0107 -0.0058 -0.0013 -0.0173
                ( 37.89%)   0.6156* H  15 s( 99.91%)p 0.00(  0.09%)
                                           -0.9996  0.0055  0.0106 -0.0049 -0.0268
     9. (1.97936) BD ( 1) C   4 - C   5  
                ( 50.90%)   0.7135* C   4 s( 27.18%)p 2.68( 72.77%)d 0.00(  0.05%)
                                            0.0003  0.5210  0.0195 -0.3594 -0.0156
                                           -0.5855 -0.0172  0.5049 -0.0139  0.0117
                                           -0.0093 -0.0146 -0.0053  0.0006
                ( 49.10%)   0.7007* C   5 s( 30.87%)p 2.24( 69.08%)d 0.00(  0.04%)
                                            0.0002  0.5556 -0.0028  0.3712 -0.0138
                                            0.5798 -0.0159 -0.4652 -0.0064  0.0109
                                           -0.0086 -0.0143 -0.0060 -0.0005
    10. (1.96597) BD ( 1) C   4 - C   7  
                ( 50.62%)   0.7115* C   4 s( 26.28%)p 2.80( 73.68%)d 0.00(  0.04%)
                                            0.0002  0.5125 -0.0102 -0.2397 -0.0282
                                            0.7936 -0.0095  0.2198 -0.0168 -0.0070
                                           -0.0029  0.0090 -0.0144 -0.0088
                ( 49.38%)   0.7027* C   7 s( 25.27%)p 2.95( 74.68%)d 0.00(  0.05%)
                                            0.0002  0.5026 -0.0095  0.1272 -0.0437
                                           -0.8359 -0.0024 -0.1718 -0.0224 -0.0106
                                           -0.0027  0.0069 -0.0156 -0.0097
    11. (1.96841) BD ( 1) C   4 - H  16  
                ( 62.11%)   0.7881* C   4 s( 20.87%)p 3.79( 79.09%)d 0.00(  0.05%)
                                            0.0003 -0.4568  0.0001  0.2722 -0.0001
                                            0.1459  0.0040  0.8339 -0.0087 -0.0027
                                           -0.0107 -0.0058 -0.0013 -0.0173
                ( 37.89%)   0.6156* H  16 s( 99.91%)p 0.00(  0.09%)
                                           -0.9996  0.0055 -0.0106 -0.0049 -0.0268
    12. (1.99396) BD ( 1) C   5 - O   6  
                ( 32.42%)   0.5694* C   5 s( 20.95%)p 3.76( 78.77%)d 0.01(  0.28%)
                                            0.0001  0.4555  0.0452 -0.8804 -0.0433
                                            0.0962  0.0004 -0.0384 -0.0012 -0.0104
                                            0.0038 -0.0002  0.0449 -0.0264
                ( 67.58%)   0.8221* O   6 s( 32.82%)p 2.05( 67.11%)d 0.00(  0.07%)
                                           -0.0001  0.5729  0.0033  0.8030  0.0004
                                           -0.1437  0.0009  0.0756 -0.0016 -0.0135
                                            0.0092 -0.0068  0.0157 -0.0112
    13. (1.98539) BD ( 1) C   5 - H  17  
                ( 59.25%)   0.7698* C   5 s( 24.24%)p 3.12( 75.71%)d 0.00(  0.05%)
                                           -0.0001  0.4922 -0.0132  0.2235 -0.0086
                                            0.0576 -0.0162  0.8387 -0.0009  0.0013
                                            0.0110  0.0023  0.0001  0.0200
                ( 40.75%)   0.6383* H  17 s( 99.92%)p 0.00(  0.08%)
                                            0.9996 -0.0058 -0.0082 -0.0020 -0.0269
    14. (1.98521) BD ( 1) C   5 - H  18  
                ( 59.61%)   0.7721* C   5 s( 23.99%)p 3.17( 75.96%)d 0.00(  0.05%)
                                            0.0000 -0.4897  0.0070 -0.1770  0.0106
                                            0.8063 -0.0049  0.2790 -0.0105  0.0087
                                            0.0034 -0.0112  0.0166  0.0068
                ( 40.39%)   0.6355* H  18 s( 99.92%)p 0.00(  0.08%)
                                           -0.9996  0.0054  0.0070 -0.0259 -0.0099
    15. (1.98876) BD ( 1) O   6 - H  19  
                ( 72.95%)   0.8541* O   6 s( 19.62%)p 4.09( 80.30%)d 0.00(  0.08%)
                                            0.0002  0.4424  0.0218 -0.4657 -0.0322
                                           -0.5739 -0.0119  0.5054  0.0124  0.0083
                                           -0.0070 -0.0231 -0.0132  0.0035
                ( 27.05%)   0.5201* H  19 s( 99.62%)p 0.00(  0.38%)
                                            0.9981 -0.0031  0.0342  0.0386 -0.0345
    16. (1.97503) BD ( 1) C   7 - C   8  
                ( 50.13%)   0.7080* C   7 s( 25.07%)p 2.99( 74.88%)d 0.00(  0.05%)
                                            0.0000  0.5007 -0.0044  0.1268 -0.0493
                                            0.1495  0.0204  0.8411  0.0114  0.0028
                                            0.0106  0.0059  0.0007  0.0187
                ( 49.87%)   0.7062* C   8 s( 27.28%)p 2.66( 72.68%)d 0.00(  0.04%)
                                            0.0003  0.5222 -0.0114 -0.2478 -0.0346
                                           -0.1733  0.0110 -0.7962  0.0120  0.0015
                                            0.0072  0.0071  0.0003  0.0184
    17. (1.96836) BD ( 1) C   7 - C  11  
                ( 50.13%)   0.7080* C   7 s( 24.18%)p 3.13( 75.77%)d 0.00(  0.05%)
                                           -0.0001 -0.4917  0.0088 -0.5564  0.0439
                                           -0.4785 -0.0290  0.4643  0.0264 -0.0146
                                            0.0143  0.0076 -0.0065  0.0039
                ( 49.87%)   0.7062* C  11 s( 26.11%)p 2.83( 73.84%)d 0.00(  0.05%)
                                           -0.0002 -0.5108  0.0122  0.7064  0.0266
                                            0.3481 -0.0273 -0.3411  0.0221 -0.0134
                                            0.0131  0.0102 -0.0047  0.0030
    18. (1.97877) BD ( 1) C   7 - H  20  
                ( 62.55%)   0.7909* C   7 s( 25.04%)p 2.99( 74.92%)d 0.00(  0.04%)
                                            0.0001 -0.5000 -0.0190  0.8090 -0.0097
                                           -0.2207  0.0001  0.2143 -0.0035  0.0076
                                           -0.0076  0.0024 -0.0133  0.0075
                ( 37.45%)   0.6120* H  20 s( 99.91%)p 0.00(  0.09%)
                                           -0.9995  0.0042 -0.0285  0.0062 -0.0069
    19. (1.98208) BD ( 1) C   8 - C   9  
                ( 50.00%)   0.7071* C   8 s( 26.23%)p 2.81( 73.73%)d 0.00(  0.05%)
                                            0.0001  0.5121  0.0002  0.8551  0.0063
                                            0.0022  0.0076  0.0694  0.0347 -0.0007
                                           -0.0008  0.0003  0.0188 -0.0106
                ( 50.00%)   0.7071* C   9 s( 26.23%)p 2.81( 73.73%)d 0.00(  0.05%)
                                            0.0001  0.5121  0.0002 -0.8551 -0.0063
                                            0.0022  0.0076  0.0694  0.0347  0.0007
                                            0.0008  0.0003  0.0188 -0.0106
    20. (1.98465) BD ( 1) C   8 - H  21  
                ( 61.05%)   0.7813* C   8 s( 23.61%)p 3.23( 76.35%)d 0.00(  0.04%)
                                            0.0001 -0.4858 -0.0050  0.3346  0.0090
                                            0.5888 -0.0209 -0.5516 -0.0106 -0.0089
                                            0.0084  0.0142  0.0063 -0.0012
                ( 38.95%)   0.6241* H  21 s( 99.92%)p 0.00(  0.08%)
                                           -0.9996  0.0020 -0.0132 -0.0164  0.0188
    21. (1.98195) BD ( 1) C   8 - H  22  
                ( 61.35%)   0.7833* C   8 s( 22.71%)p 3.40( 77.25%)d 0.00(  0.04%)
                                           -0.0001  0.4765  0.0067 -0.3068 -0.0086
                                            0.7887 -0.0139  0.2364  0.0135 -0.0109
                                           -0.0033  0.0069 -0.0131 -0.0085
                ( 38.65%)   0.6217* H  22 s( 99.92%)p 0.00(  0.08%)
                                            0.9996 -0.0021  0.0118 -0.0246 -0.0090
    22. (1.97503) BD ( 1) C   9 - C  10  
                ( 49.87%)   0.7062* C   9 s( 27.28%)p 2.66( 72.68%)d 0.00(  0.04%)
                                           -0.0003 -0.5222  0.0114 -0.2478 -0.0346
                                            0.1733 -0.0110  0.7962 -0.0120  0.0015
                                            0.0072 -0.0071 -0.0003 -0.0184
                ( 50.13%)   0.7080* C  10 s( 25.07%)p 2.99( 74.88%)d 0.00(  0.05%)
                                           -0.0000 -0.5007  0.0044  0.1268 -0.0493
                                           -0.1495 -0.0204 -0.8411 -0.0114  0.0028
                                            0.0106 -0.0059 -0.0007 -0.0187
    23. (1.98465) BD ( 1) C   9 - H  23  
                ( 61.05%)   0.7813* C   9 s( 23.61%)p 3.23( 76.35%)d 0.00(  0.04%)
                                            0.0001 -0.4858 -0.0050 -0.3346 -0.0090
                                            0.5888 -0.0209 -0.5516 -0.0106  0.0089
                                           -0.0084  0.0142  0.0063 -0.0012
                ( 38.95%)   0.6241* H  23 s( 99.92%)p 0.00(  0.08%)
                                           -0.9996  0.0020  0.0132 -0.0164  0.0188
    24. (1.98195) BD ( 1) C   9 - H  24  
                ( 61.35%)   0.7833* C   9 s( 22.71%)p 3.40( 77.25%)d 0.00(  0.04%)
                                           -0.0001  0.4765  0.0067  0.3068  0.0086
                                            0.7887 -0.0139  0.2364  0.0135  0.0109
                                            0.0033  0.0069 -0.0131 -0.0085
                ( 38.65%)   0.6217* H  24 s( 99.92%)p 0.00(  0.08%)
                                            0.9996 -0.0021 -0.0118 -0.0246 -0.0090
    25. (1.96836) BD ( 1) C  10 - C  11  
                ( 50.13%)   0.7080* C  10 s( 24.18%)p 3.13( 75.77%)d 0.00(  0.05%)
                                            0.0001  0.4917 -0.0088 -0.5564  0.0439
                                            0.4785  0.0290 -0.4643 -0.0264 -0.0146
                                            0.0143 -0.0076  0.0065 -0.0039
                ( 49.87%)   0.7062* C  11 s( 26.11%)p 2.83( 73.84%)d 0.00(  0.05%)
                                            0.0002  0.5108 -0.0122  0.7064  0.0266
                                           -0.3481  0.0273  0.3411 -0.0221 -0.0134
                                            0.0131 -0.0102  0.0047 -0.0030
    26. (1.97877) BD ( 1) C  10 - H  25  
                ( 62.55%)   0.7909* C  10 s( 25.04%)p 2.99( 74.92%)d 0.00(  0.04%)
                                           -0.0001  0.5000  0.0190  0.8090 -0.0097
                                            0.2207 -0.0001 -0.2143  0.0035  0.0076
                                           -0.0076 -0.0024  0.0133 -0.0075
                ( 37.45%)   0.6120* H  25 s( 99.91%)p 0.00(  0.09%)
                                            0.9995 -0.0042 -0.0285 -0.0062  0.0069
    27. (1.98331) BD ( 1) C  11 - H  26  
                ( 61.26%)   0.7827* C  11 s( 23.75%)p 3.21( 76.21%)d 0.00(  0.04%)
                                           -0.0001  0.4872  0.0114 -0.0000 -0.0000
                                            0.8600 -0.0007  0.1469 -0.0298 -0.0000
                                            0.0000  0.0080 -0.0166 -0.0084
                ( 38.74%)   0.6224* H  26 s( 99.92%)p 0.00(  0.08%)
                                            0.9996 -0.0029  0.0000 -0.0288 -0.0026
    28. (1.98310) BD ( 1) C  11 - H  27  
                ( 61.25%)   0.7826* C  11 s( 23.76%)p 3.21( 76.20%)d 0.00(  0.04%)
                                            0.0001 -0.4873 -0.0106  0.0000  0.0000
                                            0.1287 -0.0303  0.8629 -0.0003 -0.0000
                                           -0.0000 -0.0076  0.0008 -0.0188
                ( 38.75%)   0.6225* H  27 s( 99.92%)p 0.00(  0.08%)
                                           -0.9996  0.0029 -0.0000 -0.0012 -0.0289
    29. (1.99975) CR ( 1) O   1           s(100.00%)p 0.00(  0.00%)
                                            1.0000 -0.0000 -0.0000 -0.0001 -0.0000
                                            0.0001  0.0000 -0.0001 -0.0000  0.0000
                                           -0.0000  0.0000  0.0000 -0.0000
    30. (1.99904) CR ( 1) C   2           s(100.00%)p 0.00(  0.00%)
                                            1.0000 -0.0001 -0.0000  0.0000 -0.0000
                                           -0.0002  0.0000  0.0002  0.0000  0.0000
                                           -0.0000  0.0000 -0.0000  0.0000
    31. (1.99898) CR ( 1) C   3           s(100.00%)p 0.00(  0.00%)
                                            1.0000 -0.0002 -0.0000  0.0000 -0.0000
                                           -0.0000  0.0000 -0.0004  0.0000  0.0000
                                           -0.0000  0.0000  0.0000  0.0000
    32. (1.99898) CR ( 1) C   4           s(100.00%)p 0.00(  0.00%)
                                            1.0000 -0.0002 -0.0000 -0.0000  0.0000
                                           -0.0000  0.0000 -0.0004  0.0000 -0.0000
                                            0.0000  0.0000  0.0000  0.0000
    33. (1.99904) CR ( 1) C   5           s(100.00%)p 0.00(  0.00%)
                                            1.0000 -0.0001 -0.0000 -0.0000  0.0000
                                           -0.0002  0.0000  0.0002  0.0000 -0.0000
                                            0.0000  0.0000 -0.0000  0.0000
    34. (1.99975) CR ( 1) O   6           s(100.00%)p 0.00(  0.00%)
                                            1.0000 -0.0000 -0.0000  0.0001  0.0000
                                            0.0001  0.0000 -0.0001 -0.0000 -0.0000
                                            0.0000  0.0000  0.0000 -0.0000
    35. (1.99894) CR ( 1) C   7           s(100.00%)p 0.00(  0.00%)
                                            1.0000 -0.0001  0.0000 -0.0002  0.0000
                                            0.0001 -0.0000 -0.0000  0.0000 -0.0000
                                            0.0000 -0.0000  0.0000  0.0000
    36. (1.99913) CR ( 1) C   8           s(100.00%)p 0.00(  0.00%)
                                            1.0000 -0.0001  0.0000 -0.0001  0.0000
                                            0.0001 -0.0000  0.0003 -0.0000 -0.0000
                                           -0.0000 -0.0000 -0.0000 -0.0000
    37. (1.99913) CR ( 1) C   9           s(100.00%)p 0.00(  0.00%)
                                            1.0000 -0.0001  0.0000  0.0001 -0.0000
                                            0.0001 -0.0000  0.0003 -0.0000  0.0000
                                            0.0000 -0.0000 -0.0000 -0.0000
    38. (1.99894) CR ( 1) C  10           s(100.00%)p 0.00(  0.00%)
                                            1.0000 -0.0001  0.0000  0.0002 -0.0000
                                            0.0001 -0.0000 -0.0000  0.0000  0.0000
                                           -0.0000 -0.0000  0.0000  0.0000
    39. (1.99907) CR ( 1) C  11           s(100.00%)p 0.00(  0.00%)
                                            1.0000 -0.0001  0.0000 -0.0000 -0.0000
                                            0.0002 -0.0000 -0.0002  0.0000  0.0000
                                           -0.0000  0.0000 -0.0000  0.0000
    40. (1.98049) LP ( 1) O   1           s( 47.51%)p 1.10( 52.46%)d 0.00(  0.03%)
                                            0.0000  0.6891 -0.0117  0.3691 -0.0014
                                            0.4635 -0.0055 -0.4165  0.0050 -0.0114
                                            0.0101  0.0093  0.0053 -0.0014
    41. (1.95756) LP ( 2) O   1           s(  0.07%)p99.99( 99.88%)d 0.74(  0.05%)
                                           -0.0000  0.0263 -0.0017 -0.0284  0.0012
                                            0.6585 -0.0112  0.7511 -0.0116 -0.0060
                                           -0.0076 -0.0035  0.0108  0.0169
    42. (1.98049) LP ( 1) O   6           s( 47.51%)p 1.10( 52.46%)d 0.00(  0.03%)
                                            0.0000  0.6891 -0.0117 -0.3691  0.0014
                                            0.4635 -0.0055 -0.4165  0.0050  0.0114
                                           -0.0101  0.0093  0.0053 -0.0014
    43. (1.95756) LP ( 2) O   6           s(  0.07%)p99.99( 99.88%)d 0.74(  0.05%)
                                           -0.0000  0.0263 -0.0017  0.0285 -0.0012
                                            0.6585 -0.0112  0.7511 -0.0116  0.0060
                                            0.0076 -0.0035  0.0108  0.0169
    44. (0.00164) RY*( 1) O   1           s( 15.77%)p 4.82( 76.03%)d 0.52(  8.20%)
                                           -0.0000  0.0046  0.3971  0.0018 -0.1592
                                            0.0078  0.8266  0.0061  0.2272 -0.2733
                                           -0.0217 -0.0358  0.0730  0.0162
    45. (0.00152) RY*( 2) O   1           s( 15.75%)p 4.74( 74.71%)d 0.61(  9.54%)
                                           -0.0000  0.0045  0.3968  0.0032 -0.0831
                                           -0.0034  0.0150 -0.0055 -0.8602 -0.0686
                                            0.2953  0.0020  0.0128 -0.0577
    46. (0.00011) RY*( 3) O   1           s( 41.36%)p 1.13( 46.60%)d 0.29( 12.04%)
                                            0.0000  0.0022  0.6431  0.0065 -0.5055
                                            0.0048 -0.3900 -0.0054  0.2413  0.2568
                                           -0.2041  0.0480 -0.0327  0.0971
    47. (0.00004) RY*( 4) O   1           s( 23.08%)p 2.85( 65.80%)d 0.48( 11.12%)
    48. (0.00001) RY*( 5) O   1           s(  0.02%)p99.99( 16.20%)d99.99( 83.78%)
    49. (0.00002) RY*( 6) O   1           s(  0.84%)p 4.52(  3.81%)d99.99( 95.35%)
    50. (0.00000) RY*( 7) O   1           s(  0.01%)p30.02(  0.33%)d99.99( 99.66%)
    51. (0.00000) RY*( 8) O   1           s(  0.08%)p99.99( 12.44%)d99.99( 87.49%)
    52. (0.00001) RY*( 9) O   1           s(  3.08%)p 1.40(  4.33%)d30.03( 92.59%)
    53. (0.00389) RY*( 1) C   2           s( 24.38%)p 2.76( 67.33%)d 0.34(  8.29%)
                                           -0.0000 -0.0036  0.4938 -0.0355  0.2813
                                            0.0046  0.7695  0.0156  0.0218 -0.2431
                                            0.0792  0.0275 -0.0464 -0.1207
    54. (0.00289) RY*( 2) C   2           s( 12.79%)p 4.79( 61.23%)d 2.03( 25.98%)
                                            0.0000  0.0011  0.3576 -0.0093 -0.1959
                                           -0.0205 -0.2139  0.0027 -0.7264 -0.2156
                                            0.3984 -0.0103  0.1911  0.1338
    55. (0.00261) RY*( 3) C   2           s(  5.57%)p14.76( 82.13%)d 2.21( 12.31%)
                                           -0.0000  0.0260  0.2345  0.0053 -0.8012
                                            0.0036  0.0254  0.0023  0.4227 -0.2662
                                            0.0224  0.0721  0.1443 -0.1602
    56. (0.00149) RY*( 4) C   2           s(  0.01%)p99.99(  2.96%)d99.99( 97.03%)
                                            0.0000  0.0034  0.0100  0.0005 -0.0745
                                            0.0148  0.0709  0.0152  0.1362  0.5751
                                            0.7303  0.1093 -0.2041 -0.2293
    57. (0.00059) RY*( 5) C   2           s( 17.96%)p 2.46( 44.19%)d 2.11( 37.85%)
                                            0.0000 -0.0314  0.4227 -0.0592  0.4069
                                           -0.0107 -0.4186  0.0036  0.3121  0.0737
                                            0.0211  0.1345  0.5487 -0.2313
    58. (0.00045) RY*( 6) C   2           s( 27.23%)p 0.21(  5.64%)d 2.47( 67.13%)
                                           -0.0000  0.0036  0.5218 -0.0157 -0.2043
                                            0.0037  0.0180 -0.0063 -0.1186  0.6267
                                           -0.4545 -0.0672 -0.1249  0.2276
    59. (0.00022) RY*( 7) C   2           s(  6.02%)p 3.72( 22.42%)d11.89( 71.56%)
                                            0.0000 -0.0038  0.2453  0.0226  0.1371
                                           -0.0067 -0.2202 -0.0034  0.3954 -0.2052
                                            0.2744 -0.3139 -0.3224  0.6291
    60. (0.00005) RY*( 8) C   2           s(  5.81%)p 2.39( 13.92%)d13.81( 80.27%)
    61. (0.00002) RY*( 9) C   2           s(  0.18%)p 3.77(  0.67%)d99.99( 99.16%)
    62. (0.00622) RY*( 1) C   3           s(  0.55%)p99.99( 94.93%)d 8.23(  4.52%)
                                            0.0000 -0.0348  0.0655  0.0055  0.6341
                                           -0.0105 -0.0431 -0.0283 -0.7378  0.0055
                                            0.1211 -0.0737  0.0051 -0.1582
    63. (0.00399) RY*( 2) C   3           s(  4.06%)p22.62( 91.82%)d 1.01(  4.12%)
                                           -0.0000 -0.0118  0.2011 -0.0092  0.6687
                                           -0.0016 -0.3428  0.0001  0.5946  0.0430
                                           -0.0237  0.1414  0.1367  0.0085
    64. (0.00267) RY*( 3) C   3           s( 28.21%)p 2.28( 64.19%)d 0.27(  7.59%)
                                           -0.0000  0.0180  0.5308 -0.0154  0.1491
                                            0.0092  0.7761  0.0013  0.1308 -0.2620
                                           -0.0534 -0.0584  0.0034 -0.0323
    65. (0.00223) RY*( 4) C   3           s( 63.51%)p 0.51( 32.50%)d 0.06(  3.98%)
                                            0.0000 -0.0096  0.7969  0.0015 -0.3189
                                            0.0181 -0.4507 -0.0110 -0.1405  0.0532
                                           -0.0028 -0.0315 -0.1076 -0.1563
    66. (0.00047) RY*( 5) C   3           s(  2.74%)p 1.09(  2.99%)d34.41( 94.27%)
                                            0.0000  0.0059  0.1654  0.0059 -0.0643
                                            0.0045  0.1452  0.0056 -0.0675  0.5456
                                            0.4334  0.0769  0.5281  0.4152
    67. (0.00033) RY*( 6) C   3           s(  0.01%)p 1.00(  2.44%)d39.98( 97.55%)
                                            0.0000 -0.0050  0.0073 -0.0064 -0.0470
                                            0.0086 -0.1445 -0.0030 -0.0347 -0.6797
                                            0.5772  0.3096 -0.0174  0.2902
    68. (0.00019) RY*( 7) C   3           s(  0.06%)p41.26(  2.60%)d99.99( 97.34%)
                                           -0.0000 -0.0032  0.0249 -0.0126  0.0865
                                            0.0162 -0.1107 -0.0044  0.0761 -0.0826
                                            0.0866 -0.8325 -0.1965  0.4769
    69. (0.00014) RY*( 8) C   3           s(  0.02%)p99.99(  3.65%)d99.99( 96.33%)
                                           -0.0000  0.0048  0.0134 -0.0193  0.0862
                                           -0.0161  0.1385 -0.0056  0.0960  0.3999
                                            0.3650  0.2063 -0.7913  0.0374
    70. (0.00003) RY*( 9) C   3           s(  0.97%)p 5.06(  4.92%)d96.82( 94.11%)
    71. (0.00622) RY*( 1) C   4           s(  0.55%)p99.99( 94.93%)d 8.23(  4.52%)
                                            0.0000 -0.0348  0.0655 -0.0055 -0.6341
                                           -0.0105 -0.0431 -0.0283 -0.7378 -0.0055
                                           -0.1211 -0.0737  0.0051 -0.1582
    72. (0.00399) RY*( 2) C   4           s(  4.06%)p22.62( 91.82%)d 1.01(  4.12%)
                                            0.0000 -0.0118  0.2011  0.0092 -0.6687
                                           -0.0016 -0.3428  0.0001  0.5946 -0.0430
                                            0.0237  0.1414  0.1367  0.0085
    73. (0.00267) RY*( 3) C   4           s( 28.21%)p 2.28( 64.19%)d 0.27(  7.59%)
                                           -0.0000  0.0180  0.5308  0.0154 -0.1491
                                            0.0092  0.7761  0.0013  0.1308  0.2620
                                            0.0534 -0.0584  0.0034 -0.0323
    74. (0.00223) RY*( 4) C   4           s( 63.51%)p 0.51( 32.50%)d 0.06(  3.98%)
                                            0.0000 -0.0096  0.7969 -0.0015  0.3189
                                            0.0181 -0.4507 -0.0110 -0.1405 -0.0532
                                            0.0028 -0.0315 -0.1076 -0.1563
    75. (0.00047) RY*( 5) C   4           s(  2.74%)p 1.09(  2.99%)d34.41( 94.27%)
                                           -0.0000  0.0059  0.1654 -0.0059  0.0643
                                            0.0045  0.1452  0.0056 -0.0675 -0.5456
                                           -0.4334  0.0769  0.5281  0.4152
    76. (0.00033) RY*( 6) C   4           s(  0.01%)p 1.00(  2.44%)d39.98( 97.55%)
                                            0.0000 -0.0050  0.0073  0.0064  0.0470
                                            0.0086 -0.1445 -0.0030 -0.0347  0.6797
                                           -0.5772  0.3096 -0.0174  0.2902
    77. (0.00019) RY*( 7) C   4           s(  0.06%)p41.26(  2.60%)d99.99( 97.34%)
                                            0.0000 -0.0032  0.0249  0.0126 -0.0865
                                            0.0162 -0.1107 -0.0044  0.0761  0.0826
                                           -0.0866 -0.8325 -0.1965  0.4769
    78. (0.00014) RY*( 8) C   4           s(  0.02%)p99.99(  3.65%)d99.99( 96.33%)
                                            0.0000  0.0048  0.0134  0.0193 -0.0862
                                           -0.0161  0.1385 -0.0056  0.0960 -0.3999
                                           -0.3650  0.2063 -0.7913  0.0374
    79. (0.00003) RY*( 9) C   4           s(  0.97%)p 5.06(  4.92%)d96.82( 94.11%)
    80. (0.00389) RY*( 1) C   5           s( 24.38%)p 2.76( 67.33%)d 0.34(  8.29%)
                                           -0.0000 -0.0036  0.4938  0.0355 -0.2813
                                            0.0046  0.7695  0.0156  0.0218  0.2431
                                           -0.0792  0.0275 -0.0464 -0.1207
    81. (0.00289) RY*( 2) C   5           s( 12.79%)p 4.79( 61.23%)d 2.03( 25.98%)
                                            0.0000  0.0011  0.3576  0.0093  0.1959
                                           -0.0205 -0.2139  0.0027 -0.7264  0.2157
                                           -0.3984 -0.0103  0.1911  0.1338
    82. (0.00261) RY*( 3) C   5           s(  5.57%)p14.76( 82.13%)d 2.21( 12.31%)
                                           -0.0000  0.0260  0.2345 -0.0053  0.8012
                                            0.0036  0.0254  0.0023  0.4227  0.2662
                                           -0.0224  0.0721  0.1443 -0.1602
    83. (0.00149) RY*( 4) C   5           s(  0.01%)p99.99(  2.96%)d99.99( 97.03%)
                                            0.0000  0.0034  0.0100 -0.0005  0.0745
                                            0.0148  0.0709  0.0152  0.1362 -0.5751
                                           -0.7303  0.1093 -0.2041 -0.2293
    84. (0.00059) RY*( 5) C   5           s( 17.96%)p 2.46( 44.19%)d 2.11( 37.85%)
                                            0.0000 -0.0314  0.4227  0.0592 -0.4069
                                           -0.0107 -0.4186  0.0036  0.3121 -0.0737
                                           -0.0211  0.1345  0.5487 -0.2313
    85. (0.00045) RY*( 6) C   5           s( 27.23%)p 0.21(  5.64%)d 2.47( 67.13%)
                                           -0.0000  0.0036  0.5218  0.0157  0.2043
                                            0.0037  0.0180 -0.0063 -0.1186 -0.6267
                                            0.4545 -0.0672 -0.1249  0.2276
    86. (0.00022) RY*( 7) C   5           s(  6.02%)p 3.72( 22.42%)d11.89( 71.56%)
                                            0.0000 -0.0038  0.2453 -0.0226 -0.1371
                                           -0.0067 -0.2202 -0.0034  0.3954  0.2052
                                           -0.2744 -0.3139 -0.3224  0.6291
    87. (0.00005) RY*( 8) C   5           s(  5.81%)p 2.39( 13.92%)d13.81( 80.27%)
    88. (0.00002) RY*( 9) C   5           s(  0.18%)p 3.77(  0.67%)d99.99( 99.16%)
    89. (0.00164) RY*( 1) O   6           s( 15.77%)p 4.82( 76.03%)d 0.52(  8.20%)
                                           -0.0000  0.0046  0.3971 -0.0018  0.1592
                                            0.0078  0.8266  0.0061  0.2272  0.2733
                                            0.0218 -0.0358  0.0730  0.0162
    90. (0.00152) RY*( 2) O   6           s( 15.75%)p 4.74( 74.71%)d 0.61(  9.54%)
                                           -0.0000  0.0045  0.3968 -0.0032  0.0831
                                           -0.0034  0.0150 -0.0055 -0.8602  0.0686
                                           -0.2953  0.0020  0.0128 -0.0577
    91. (0.00011) RY*( 3) O   6           s( 41.36%)p 1.13( 46.60%)d 0.29( 12.04%)
                                            0.0000  0.0022  0.6431 -0.0065  0.5055
                                            0.0048 -0.3900 -0.0054  0.2413 -0.2568
                                            0.2041  0.0480 -0.0327  0.0971
    92. (0.00004) RY*( 4) O   6           s( 23.08%)p 2.85( 65.80%)d 0.48( 11.12%)
    93. (0.00001) RY*( 5) O   6           s(  0.02%)p99.99( 16.20%)d99.99( 83.78%)
    94. (0.00002) RY*( 6) O   6           s(  0.84%)p 4.52(  3.81%)d99.99( 95.35%)
    95. (0.00000) RY*( 7) O   6           s(  0.01%)p30.03(  0.33%)d99.99( 99.66%)
    96. (0.00000) RY*( 8) O   6           s(  0.08%)p99.99( 12.44%)d99.99( 87.49%)
    97. (0.00001) RY*( 9) O   6           s(  3.08%)p 1.40(  4.33%)d30.03( 92.59%)
    98. (0.00504) RY*( 1) C   7           s( 16.20%)p 5.02( 81.29%)d 0.15(  2.51%)
                                            0.0000 -0.0242  0.4018 -0.0080 -0.6702
                                            0.0092 -0.4794 -0.0162  0.3655  0.1019
                                           -0.0532 -0.0650 -0.0834  0.0266
    99. (0.00284) RY*( 2) C   7           s(  0.50%)p99.99( 83.55%)d31.83( 15.95%)
                                           -0.0000  0.0525  0.0475  0.0498  0.5480
                                           -0.0091 -0.2946 -0.0017  0.6677 -0.1108
                                            0.0877 -0.1357  0.2671 -0.2231
   100. (0.00168) RY*( 3) C   7           s(  0.49%)p99.99( 93.25%)d12.71(  6.25%)
                                            0.0000 -0.0190  0.0675 -0.0119 -0.1752
                                           -0.0128  0.7614 -0.0193  0.5669  0.0222
                                           -0.0341  0.1092 -0.2091 -0.0724
   101. (0.00085) RY*( 4) C   7           s( 56.24%)p 0.15(  8.63%)d 0.62( 35.13%)
                                           -0.0000  0.0073  0.7499  0.0239  0.1979
                                           -0.0041  0.0810  0.0074 -0.1998  0.0126
                                            0.1085  0.5386  0.1491 -0.1646
   102. (0.00050) RY*( 5) C   7           s(  2.53%)p 0.36(  0.92%)d38.19( 96.55%)
                                           -0.0000  0.0020  0.1590  0.0031  0.0361
                                           -0.0065  0.0703 -0.0028  0.0541 -0.4802
                                           -0.6063 -0.0064  0.2829  0.5359
   103. (0.00038) RY*( 6) C   7           s( 24.19%)p 0.38(  9.30%)d 2.75( 66.50%)
                                           -0.0000  0.0092  0.4918  0.0108  0.2029
                                           -0.0092  0.1590  0.0115 -0.1620  0.0191
                                            0.0365 -0.7611 -0.2875  0.0368
   104. (0.00023) RY*( 7) C   7           s(  0.17%)p16.13(  2.75%)d99.99( 97.08%)
                                           -0.0000 -0.0047  0.0410  0.0011 -0.0391
                                           -0.0220  0.1361 -0.0207  0.0809  0.3585
                                            0.5012 -0.0867  0.4663  0.6051
   105. (0.00013) RY*( 8) C   7           s(  0.01%)p99.99(  2.95%)d99.99( 97.04%)
                                            0.0000  0.0094 -0.0051  0.0148  0.0682
                                            0.0187 -0.1336 -0.0182  0.0781 -0.5569
                                            0.5065  0.1858 -0.4993  0.3463
   106. (0.00006) RY*( 9) C   7           s(  0.10%)p99.99( 17.11%)d99.99( 82.80%)
   107. (0.00459) RY*( 1) C   8           s(  2.12%)p43.72( 92.57%)d 2.51(  5.31%)
                                           -0.0000  0.0133  0.1449 -0.0009  0.0763
                                           -0.0303 -0.9581 -0.0033  0.0314 -0.1379
                                           -0.0048  0.1571 -0.0558 -0.0794
   108. (0.00263) RY*( 2) C   8           s( 13.81%)p 5.31( 73.36%)d 0.93( 12.83%)
                                           -0.0000  0.0340  0.3701  0.0023  0.6038
                                            0.0009  0.0682 -0.0200 -0.6032 -0.0251
                                           -0.3284 -0.1001 -0.0379  0.0918
   109. (0.00123) RY*( 3) C   8           s(  3.91%)p24.35( 95.12%)d 0.25(  0.97%)
                                            0.0000  0.0044  0.1976  0.0257 -0.7623
                                            0.0032 -0.0554  0.0134 -0.6051  0.0019
                                           -0.0828 -0.0209  0.0466 -0.0157
   110. (0.00090) RY*( 4) C   8           s( 73.46%)p 0.13(  9.41%)d 0.23( 17.13%)
                                            0.0000 -0.0114  0.8570 -0.0069 -0.0446
                                            0.0009  0.1016 -0.0078  0.2857  0.0964
                                            0.3801 -0.0840  0.1003 -0.0211
   111. (0.00035) RY*( 5) C   8           s(  0.23%)p 0.50(  0.12%)d99.99( 99.65%)
                                           -0.0000  0.0011  0.0484  0.0013  0.0219
                                            0.0005  0.0183 -0.0023 -0.0187  0.7686
                                           -0.1380  0.5398 -0.1845 -0.2476
   112. (0.00010) RY*( 6) C   8           s(  1.22%)p 5.50(  6.72%)d75.30( 92.06%)
   113. (0.00008) RY*( 7) C   8           s(  4.01%)p 4.19( 16.78%)d19.77( 79.22%)
   114. (0.00002) RY*( 8) C   8           s(  0.15%)p 7.21(  1.07%)d99.99( 98.78%)
   115. (0.00002) RY*( 9) C   8           s(  1.27%)p 3.82(  4.85%)d73.97( 93.88%)
   116. (0.00459) RY*( 1) C   9           s(  2.12%)p43.72( 92.57%)d 2.51(  5.31%)
                                           -0.0000  0.0133  0.1449  0.0009 -0.0763
                                           -0.0303 -0.9581 -0.0033  0.0314  0.1379
                                            0.0048  0.1571 -0.0558 -0.0794
   117. (0.00263) RY*( 2) C   9           s( 13.81%)p 5.31( 73.36%)d 0.93( 12.83%)
                                           -0.0000  0.0340  0.3701 -0.0023 -0.6038
                                            0.0009  0.0682 -0.0200 -0.6032  0.0251
                                            0.3284 -0.1001 -0.0379  0.0918
   118. (0.00123) RY*( 3) C   9           s(  3.91%)p24.35( 95.12%)d 0.25(  0.97%)
                                            0.0000  0.0044  0.1976 -0.0257  0.7623
                                            0.0032 -0.0554  0.0134 -0.6051 -0.0019
                                            0.0828 -0.0209  0.0466 -0.0157
   119. (0.00090) RY*( 4) C   9           s( 73.46%)p 0.13(  9.41%)d 0.23( 17.13%)
                                            0.0000 -0.0114  0.8570  0.0069  0.0446
                                            0.0009  0.1016 -0.0078  0.2857 -0.0964
                                           -0.3801 -0.0840  0.1003 -0.0211
   120. (0.00035) RY*( 5) C   9           s(  0.23%)p 0.50(  0.12%)d99.99( 99.65%)
                                           -0.0000  0.0011  0.0484 -0.0013 -0.0219
                                            0.0005  0.0183 -0.0023 -0.0187 -0.7686
                                            0.1380  0.5398 -0.1845 -0.2476
   121. (0.00010) RY*( 6) C   9           s(  1.22%)p 5.50(  6.72%)d75.30( 92.06%)
   122. (0.00008) RY*( 7) C   9           s(  4.01%)p 4.19( 16.78%)d19.77( 79.22%)
   123. (0.00002) RY*( 8) C   9           s(  0.15%)p 7.21(  1.07%)d99.99( 98.78%)
   124. (0.00002) RY*( 9) C   9           s(  1.27%)p 3.82(  4.85%)d73.97( 93.88%)
   125. (0.00504) RY*( 1) C  10           s( 16.20%)p 5.02( 81.29%)d 0.15(  2.51%)
                                            0.0000 -0.0242  0.4018  0.0080  0.6702
                                            0.0092 -0.4794 -0.0162  0.3655 -0.1019
                                            0.0532 -0.0650 -0.0834  0.0266
   126. (0.00284) RY*( 2) C  10           s(  0.50%)p99.99( 83.55%)d31.83( 15.95%)
                                           -0.0000  0.0525  0.0475 -0.0498 -0.5480
                                           -0.0091 -0.2946 -0.0017  0.6677  0.1108
                                           -0.0877 -0.1357  0.2671 -0.2231
   127. (0.00168) RY*( 3) C  10           s(  0.49%)p99.99( 93.25%)d12.71(  6.25%)
                                            0.0000 -0.0190  0.0675  0.0119  0.1752
                                           -0.0128  0.7614 -0.0193  0.5669 -0.0222
                                            0.0341  0.1092 -0.2091 -0.0724
   128. (0.00085) RY*( 4) C  10           s( 56.24%)p 0.15(  8.63%)d 0.62( 35.13%)
                                           -0.0000  0.0073  0.7499 -0.0239 -0.1979
                                           -0.0041  0.0810  0.0074 -0.1998 -0.0126
                                           -0.1085  0.5386  0.1491 -0.1646
   129. (0.00050) RY*( 5) C  10           s(  2.53%)p 0.36(  0.92%)d38.19( 96.55%)
                                           -0.0000  0.0020  0.1590 -0.0031 -0.0361
                                           -0.0065  0.0703 -0.0028  0.0541  0.4802
                                            0.6063 -0.0064  0.2829  0.5359
   130. (0.00038) RY*( 6) C  10           s( 24.19%)p 0.38(  9.30%)d 2.75( 66.50%)
                                           -0.0000  0.0092  0.4918 -0.0108 -0.2029
                                           -0.0092  0.1590  0.0115 -0.1620 -0.0191
                                           -0.0365 -0.7611 -0.2875  0.0368
   131. (0.00023) RY*( 7) C  10           s(  0.17%)p16.13(  2.75%)d99.99( 97.08%)
                                           -0.0000 -0.0047  0.0410 -0.0011  0.0391
                                           -0.0220  0.1361 -0.0207  0.0809 -0.3585
                                           -0.5012 -0.0867  0.4663  0.6051
   132. (0.00013) RY*( 8) C  10           s(  0.01%)p99.99(  2.95%)d99.99( 97.04%)
                                            0.0000  0.0094 -0.0051 -0.0148 -0.0682
                                            0.0187 -0.1336 -0.0182  0.0781  0.5569
                                           -0.5065  0.1858 -0.4993  0.3463
   133. (0.00006) RY*( 9) C  10           s(  0.10%)p99.99( 17.11%)d99.99( 82.80%)
   134. (0.00564) RY*( 1) C  11           s(  0.07%)p99.99( 90.42%)d99.99(  9.51%)
                                           -0.0000 -0.0039  0.0257  0.0000  0.0000
                                            0.0272  0.6773  0.0236  0.6665  0.0000
                                            0.0000 -0.0056  0.1575  0.2651
   135. (0.00190) RY*( 2) C  11           s( 28.72%)p 1.96( 56.33%)d 0.52( 14.95%)
                                           -0.0000  0.0414  0.5343 -0.0000 -0.0000
                                           -0.0196 -0.5386  0.0183  0.5220  0.0000
                                            0.0000 -0.0668 -0.3224  0.2028
   136. (0.00105) RY*( 3) C  11           s( 70.05%)p 0.25( 17.55%)d 0.18( 12.39%)
                                            0.0000 -0.0201  0.8367 -0.0000  0.0000
                                           -0.0088  0.2764  0.0071 -0.3146  0.0000
                                           -0.0000  0.1269  0.2851 -0.1630
   137. (0.00085) RY*( 4) C  11           s(  0.00%)p 1.00( 98.44%)d 0.02(  1.56%)
                                           -0.0000 -0.0000 -0.0000 -0.0341  0.9916
                                            0.0000 -0.0000 -0.0000  0.0000  0.0987
                                           -0.0765 -0.0000 -0.0000  0.0000
   138. (0.00031) RY*( 5) C  11           s(  0.00%)p 1.00(  0.01%)d99.99( 99.99%)
                                           -0.0000 -0.0000 -0.0000 -0.0006 -0.0103
                                            0.0000  0.0000  0.0000 -0.0000  0.6749
                                            0.7378 -0.0000 -0.0000 -0.0000
   139. (0.00010) RY*( 6) C  11           s(  0.00%)p 1.00(  1.62%)d60.74( 98.38%)
   140. (0.00008) RY*( 7) C  11           s(  0.87%)p28.33( 24.62%)d85.74( 74.51%)
   141. (0.00002) RY*( 8) C  11           s(  0.54%)p 2.37(  1.28%)d99.99( 98.18%)
   142. (0.00002) RY*( 9) C  11           s(  0.02%)p99.99(  9.65%)d99.99( 90.34%)
   143. (0.00171) RY*( 1) H  12           s( 54.32%)p 0.84( 45.68%)
                                            0.0103  0.7369  0.3579  0.4390  0.3689
   144. (0.00166) RY*( 2) H  12           s( 23.35%)p 3.28( 76.65%)
                                            0.0069  0.4832  0.2890 -0.4842 -0.6697
   145. (0.00092) RY*( 3) H  12           s( 18.68%)p 4.35( 81.32%)
                                            0.0085  0.4321 -0.6821 -0.4696  0.3570
   146. (0.00002) RY*( 4) H  12           s(  4.04%)p23.78( 95.96%)
   147. (0.00250) RY*( 1) H  13           s( 99.87%)p 0.00(  0.13%)
                                            0.0066  0.9993 -0.0300 -0.0008  0.0206
   148. (0.00025) RY*( 2) H  13           s(  0.00%)p 1.00(100.00%)
                                            0.0045 -0.0022 -0.0453  0.9958  0.0791
   149. (0.00015) RY*( 3) H  13           s(  0.02%)p99.99( 99.98%)
                                            0.0100  0.0110  0.7910 -0.0126  0.6115
   150. (0.00004) RY*( 4) H  13           s(  0.19%)p99.99( 99.81%)
   151. (0.00253) RY*( 1) H  14           s( 99.66%)p 0.00(  0.34%)
                                            0.0065  0.9983 -0.0187 -0.0481  0.0280
   152. (0.00023) RY*( 2) H  14           s(  0.16%)p99.99( 99.84%)
                                            0.0030  0.0393 -0.0272  0.2674 -0.9624
   153. (0.00013) RY*( 3) H  14           s(  0.02%)p99.99( 99.98%)
                                            0.0107 -0.0071  0.8056 -0.5644 -0.1799
   154. (0.00004) RY*( 4) H  14           s(  0.25%)p99.99( 99.75%)
   155. (0.00402) RY*( 1) H  15           s( 99.73%)p 0.00(  0.27%)
                                            0.0065  0.9986 -0.0212 -0.0226 -0.0419
   156. (0.00013) RY*( 2) H  15           s(  0.13%)p99.99( 99.87%)
                                           -0.0006  0.0361  0.9182 -0.0010  0.3944
   157. (0.00013) RY*( 3) H  15           s(  0.02%)p99.99( 99.98%)
                                            0.0031  0.0138  0.1058  0.9636 -0.2452
   158. (0.00004) RY*( 4) H  15           s(  0.21%)p99.99( 99.79%)
   159. (0.00402) RY*( 1) H  16           s( 99.73%)p 0.00(  0.27%)
                                            0.0065  0.9986  0.0212 -0.0226 -0.0419
   160. (0.00013) RY*( 2) H  16           s(  0.13%)p99.99( 99.87%)
                                           -0.0006  0.0361 -0.9182 -0.0010  0.3944
   161. (0.00013) RY*( 3) H  16           s(  0.02%)p99.99( 99.98%)
                                            0.0031  0.0138 -0.1058  0.9636 -0.2452
   162. (0.00004) RY*( 4) H  16           s(  0.21%)p99.99( 99.79%)
   163. (0.00250) RY*( 1) H  17           s( 99.87%)p 0.00(  0.13%)
                                            0.0066  0.9993  0.0300 -0.0008  0.0206
   164. (0.00025) RY*( 2) H  17           s(  0.00%)p 1.00(100.00%)
                                            0.0045 -0.0022  0.0453  0.9958  0.0791
   165. (0.00015) RY*( 3) H  17           s(  0.02%)p99.99( 99.98%)
                                            0.0100  0.0110 -0.7910 -0.0126  0.6115
   166. (0.00004) RY*( 4) H  17           s(  0.19%)p99.99( 99.81%)
   167. (0.00253) RY*( 1) H  18           s( 99.66%)p 0.00(  0.34%)
                                            0.0065  0.9983  0.0187 -0.0481  0.0280
   168. (0.00023) RY*( 2) H  18           s(  0.16%)p99.99( 99.84%)
                                            0.0030  0.0393  0.0272  0.2674 -0.9624
   169. (0.00013) RY*( 3) H  18           s(  0.02%)p99.99( 99.98%)
                                            0.0107 -0.0071 -0.8056 -0.5644 -0.1799
   170. (0.00004) RY*( 4) H  18           s(  0.25%)p99.99( 99.75%)
   171. (0.00171) RY*( 1) H  19           s( 54.32%)p 0.84( 45.68%)
                                            0.0103  0.7369 -0.3579  0.4390  0.3689
   172. (0.00166) RY*( 2) H  19           s( 23.35%)p 3.28( 76.65%)
                                            0.0069  0.4832 -0.2890 -0.4842 -0.6697
   173. (0.00092) RY*( 3) H  19           s( 18.68%)p 4.35( 81.32%)
                                            0.0085  0.4321  0.6820 -0.4696  0.3570
   174. (0.00002) RY*( 4) H  19           s(  4.04%)p23.78( 95.96%)
   175. (0.00246) RY*( 1) H  20           s( 99.98%)p 0.00(  0.02%)
                                            0.0044  0.9999 -0.0071 -0.0070 -0.0076
   176. (0.00011) RY*( 2) H  20           s(  0.01%)p 1.00( 99.99%)
                                           -0.0003  0.0083  0.2259  0.9741 -0.0059
   177. (0.00011) RY*( 3) H  20           s(  0.00%)p 1.00(100.00%)
                                           -0.0004  0.0063 -0.2097  0.0545  0.9762
   178. (0.00005) RY*( 4) H  20           s(  0.09%)p99.99( 99.91%)
   179. (0.00213) RY*( 1) H  21           s( 99.81%)p 0.00(  0.19%)
                                            0.0030  0.9991 -0.0102 -0.0399  0.0135
   180. (0.00018) RY*( 2) H  21           s(  0.10%)p99.99( 99.90%)
                                           -0.0071  0.0306 -0.3671  0.9153  0.1629
   181. (0.00014) RY*( 3) H  21           s(  0.01%)p 1.00( 99.99%)
                                           -0.0018  0.0075  0.7661  0.1982  0.6113
   182. (0.00005) RY*( 4) H  21           s(  0.16%)p99.99( 99.84%)
   183. (0.00196) RY*( 1) H  22           s( 99.26%)p 0.01(  0.74%)
                                            0.0046  0.9963 -0.0324  0.0752  0.0257
   184. (0.00016) RY*( 2) H  22           s(  0.03%)p99.99( 99.97%)
                                           -0.0047  0.0177 -0.6811 -0.6453  0.3454
   185. (0.00014) RY*( 3) H  22           s(  0.00%)p 1.00(100.00%)
                                           -0.0020  0.0056  0.5408 -0.1254  0.8317
   186. (0.00003) RY*( 4) H  22           s(  0.78%)p99.99( 99.22%)
   187. (0.00213) RY*( 1) H  23           s( 99.81%)p 0.00(  0.19%)
                                            0.0030  0.9991  0.0102 -0.0399  0.0135
   188. (0.00018) RY*( 2) H  23           s(  0.10%)p99.99( 99.90%)
                                           -0.0071  0.0306  0.3671  0.9153  0.1629
   189. (0.00014) RY*( 3) H  23           s(  0.01%)p 1.00( 99.99%)
                                           -0.0018  0.0075 -0.7661  0.1982  0.6113
   190. (0.00005) RY*( 4) H  23           s(  0.16%)p99.99( 99.84%)
   191. (0.00196) RY*( 1) H  24           s( 99.26%)p 0.01(  0.74%)
                                            0.0046  0.9963  0.0324  0.0752  0.0257
   192. (0.00016) RY*( 2) H  24           s(  0.03%)p99.99( 99.97%)
                                           -0.0047  0.0177  0.6811 -0.6453  0.3454
   193. (0.00014) RY*( 3) H  24           s(  0.00%)p 1.00(100.00%)
                                           -0.0020  0.0056 -0.5408 -0.1254  0.8317
   194. (0.00003) RY*( 4) H  24           s(  0.78%)p99.99( 99.22%)
   195. (0.00246) RY*( 1) H  25           s( 99.98%)p 0.00(  0.02%)
                                            0.0044  0.9999  0.0071 -0.0070 -0.0076
   196. (0.00011) RY*( 2) H  25           s(  0.01%)p 1.00( 99.99%)
                                           -0.0003  0.0083 -0.2259  0.9741 -0.0059
   197. (0.00011) RY*( 3) H  25           s(  0.00%)p 1.00(100.00%)
                                           -0.0004  0.0063  0.2097  0.0545  0.9762
   198. (0.00005) RY*( 4) H  25           s(  0.09%)p99.99( 99.91%)
   199. (0.00203) RY*( 1) H  26           s( 99.42%)p 0.01(  0.58%)
                                            0.0041  0.9971  0.0000  0.0387  0.0654
   200. (0.00014) RY*( 2) H  26           s(  0.00%)p 1.00(100.00%)
                                           -0.0000 -0.0000  1.0000 -0.0000 -0.0000
   201. (0.00012) RY*( 3) H  26           s(  0.54%)p99.99( 99.46%)
                                           -0.0089  0.0726 -0.0000 -0.2281 -0.9709
   202. (0.00004) RY*( 4) H  26           s(  0.13%)p99.99( 99.87%)
   203. (0.00196) RY*( 1) H  27           s( 99.26%)p 0.01(  0.74%)
                                            0.0042  0.9963  0.0000 -0.0755 -0.0414
   204. (0.00014) RY*( 2) H  27           s(  0.00%)p 1.00(100.00%)
                                           -0.0000  0.0000  1.0000  0.0000  0.0000
   205. (0.00013) RY*( 3) H  27           s(  0.70%)p99.99( 99.30%)
                                           -0.0077  0.0832 -0.0000  0.9686  0.2342
   206. (0.00004) RY*( 4) H  27           s(  0.13%)p99.99( 99.87%)
   207. (0.01332) BD*( 1) O   1 - C   2  
                ( 32.42%)   0.5694* O   1 s( 32.82%)p 2.05( 67.11%)d 0.00(  0.07%)
                                           -0.0001  0.5729  0.0033 -0.8030 -0.0004
                                           -0.1437  0.0009  0.0756 -0.0016  0.0135
                                           -0.0092 -0.0068  0.0157 -0.0112
                ( 67.58%)  -0.8221* C   2 s( 20.95%)p 3.76( 78.77%)d 0.01(  0.28%)
                                            0.0001  0.4555  0.0452  0.8804  0.0433
                                            0.0962  0.0004 -0.0384 -0.0012  0.0104
                                           -0.0038 -0.0002  0.0449 -0.0264
   208. (0.00553) BD*( 1) O   1 - H  12  
                ( 27.05%)   0.5201* O   1 s( 19.62%)p 4.09( 80.30%)d 0.00(  0.08%)
                                           -0.0002 -0.4424 -0.0218 -0.4657 -0.0322
                                            0.5739  0.0119 -0.5054 -0.0124  0.0083
                                           -0.0070  0.0231  0.0132 -0.0035
                ( 72.95%)  -0.8541* H  12 s( 99.62%)p 0.00(  0.38%)
                                           -0.9981  0.0031  0.0342 -0.0386  0.0345
   209. (0.02576) BD*( 1) C   2 - C   3  
                ( 50.90%)   0.7135* C   2 s( 30.87%)p 2.24( 69.08%)d 0.00(  0.04%)
                                            0.0002  0.5556 -0.0028 -0.3712  0.0138
                                            0.5798 -0.0159 -0.4652 -0.0064 -0.0109
                                            0.0086 -0.0143 -0.0060 -0.0005
                ( 49.10%)  -0.7007* C   3 s( 27.18%)p 2.68( 72.77%)d 0.00(  0.05%)
                                            0.0003  0.5210  0.0195  0.3594  0.0156
                                           -0.5855 -0.0172  0.5049 -0.0139 -0.0117
                                            0.0093 -0.0146 -0.0053  0.0006
   210. (0.03118) BD*( 1) C   2 - H  13  
                ( 40.75%)   0.6383* C   2 s( 24.24%)p 3.12( 75.71%)d 0.00(  0.05%)
                                            0.0001 -0.4922  0.0132  0.2235 -0.0086
                                           -0.0576  0.0162 -0.8387  0.0009  0.0013
                                            0.0110 -0.0023 -0.0001 -0.0200
                ( 59.25%)  -0.7698* H  13 s( 99.92%)p 0.00(  0.08%)
                                           -0.9996  0.0058 -0.0082  0.0020  0.0269
   211. (0.02874) BD*( 1) C   2 - H  14  
                ( 40.39%)   0.6355* C   2 s( 23.99%)p 3.17( 75.96%)d 0.00(  0.05%)
                                           -0.0000  0.4897 -0.0070 -0.1770  0.0106
                                           -0.8063  0.0049 -0.2790  0.0105  0.0087
                                            0.0034  0.0112 -0.0166 -0.0068
                ( 59.61%)  -0.7721* H  14 s( 99.92%)p 0.00(  0.08%)
                                            0.9996 -0.0054  0.0070  0.0259  0.0099
   212. (0.02648) BD*( 1) C   3 - C   4  
                ( 50.00%)   0.7071* C   3 s( 25.53%)p 2.91( 74.42%)d 0.00(  0.05%)
                                           -0.0001 -0.5053  0.0051  0.8592 -0.0041
                                            0.0698  0.0216 -0.0082  0.0230 -0.0017
                                            0.0021  0.0004 -0.0184  0.0111
                ( 50.00%)  -0.7071* C   4 s( 25.53%)p 2.91( 74.42%)d 0.00(  0.05%)
                                           -0.0001 -0.5053  0.0051 -0.8592  0.0041
                                            0.0698  0.0216 -0.0082  0.0230  0.0017
                                           -0.0021  0.0004 -0.0184  0.0111
   213. (0.02983) BD*( 1) C   3 - C  10  
                ( 49.38%)   0.7027* C   3 s( 26.28%)p 2.80( 73.68%)d 0.00(  0.04%)
                                           -0.0002 -0.5125  0.0102 -0.2397 -0.0282
                                           -0.7936  0.0095 -0.2198  0.0168 -0.0070
                                           -0.0029 -0.0090  0.0144  0.0088
                ( 50.62%)  -0.7115* C  10 s( 25.27%)p 2.95( 74.68%)d 0.00(  0.05%)
                                           -0.0002 -0.5026  0.0095  0.1272 -0.0437
                                            0.8359  0.0024  0.1718  0.0224 -0.0106
                                           -0.0027 -0.0069  0.0156  0.0097
   214. (0.02066) BD*( 1) C   3 - H  15  
                ( 37.89%)   0.6156* C   3 s( 20.87%)p 3.79( 79.09%)d 0.00(  0.05%)
                                           -0.0003  0.4568 -0.0001  0.2722 -0.0001
                                           -0.1459 -0.0040 -0.8339  0.0087 -0.0027
                                           -0.0107  0.0058  0.0013  0.0173
                ( 62.11%)  -0.7881* H  15 s( 99.91%)p 0.00(  0.09%)
                                            0.9996 -0.0055 -0.0106  0.0049  0.0268
   215. (0.02576) BD*( 1) C   4 - C   5  
                ( 49.10%)   0.7007* C   4 s( 27.18%)p 2.68( 72.77%)d 0.00(  0.05%)
                                           -0.0003 -0.5210 -0.0195  0.3594  0.0156
                                            0.5855  0.0172 -0.5049  0.0139 -0.0117
                                            0.0093  0.0146  0.0053 -0.0006
                ( 50.90%)  -0.7135* C   5 s( 30.87%)p 2.24( 69.08%)d 0.00(  0.04%)
                                           -0.0002 -0.5556  0.0028 -0.3712  0.0138
                                           -0.5798  0.0159  0.4652  0.0064 -0.0109
                                            0.0086  0.0143  0.0060  0.0005
   216. (0.02983) BD*( 1) C   4 - C   7  
                ( 49.38%)   0.7027* C   4 s( 26.28%)p 2.80( 73.68%)d 0.00(  0.04%)
                                           -0.0002 -0.5125  0.0102  0.2397  0.0282
                                           -0.7936  0.0095 -0.2198  0.0168  0.0070
                                            0.0029 -0.0090  0.0144  0.0088
                ( 50.62%)  -0.7115* C   7 s( 25.27%)p 2.95( 74.68%)d 0.00(  0.05%)
                                           -0.0002 -0.5026  0.0095 -0.1272  0.0437
                                            0.8359  0.0024  0.1718  0.0224  0.0106
                                            0.0027 -0.0069  0.0156  0.0097
   217. (0.02066) BD*( 1) C   4 - H  16  
                ( 37.89%)   0.6156* C   4 s( 20.87%)p 3.79( 79.09%)d 0.00(  0.05%)
                                           -0.0003  0.4568 -0.0001 -0.2722  0.0001
                                           -0.1459 -0.0040 -0.8339  0.0087  0.0027
                                            0.0107  0.0058  0.0013  0.0173
                ( 62.11%)  -0.7881* H  16 s( 99.91%)p 0.00(  0.09%)
                                            0.9996 -0.0055  0.0106  0.0049  0.0268
   218. (0.01332) BD*( 1) C   5 - O   6  
                ( 67.58%)   0.8221* C   5 s( 20.95%)p 3.76( 78.77%)d 0.01(  0.28%)
                                            0.0001  0.4555  0.0452 -0.8804 -0.0433
                                            0.0962  0.0004 -0.0384 -0.0012 -0.0104
                                            0.0038 -0.0002  0.0449 -0.0264
                ( 32.42%)  -0.5694* O   6 s( 32.82%)p 2.05( 67.11%)d 0.00(  0.07%)
                                           -0.0001  0.5729  0.0033  0.8030  0.0004
                                           -0.1437  0.0009  0.0756 -0.0016 -0.0135
                                            0.0092 -0.0068  0.0157 -0.0112
   219. (0.03118) BD*( 1) C   5 - H  17  
                ( 40.75%)   0.6383* C   5 s( 24.24%)p 3.12( 75.71%)d 0.00(  0.05%)
                                            0.0001 -0.4922  0.0132 -0.2235  0.0086
                                           -0.0576  0.0162 -0.8387  0.0009 -0.0013
                                           -0.0110 -0.0023 -0.0001 -0.0200
                ( 59.25%)  -0.7698* H  17 s( 99.92%)p 0.00(  0.08%)
                                           -0.9996  0.0058  0.0082  0.0020  0.0269
   220. (0.02874) BD*( 1) C   5 - H  18  
                ( 40.39%)   0.6355* C   5 s( 23.99%)p 3.17( 75.96%)d 0.00(  0.05%)
                                           -0.0000  0.4897 -0.0070  0.1770 -0.0106
                                           -0.8063  0.0049 -0.2790  0.0105 -0.0087
                                           -0.0034  0.0112 -0.0166 -0.0068
                ( 59.61%)  -0.7721* H  18 s( 99.92%)p 0.00(  0.08%)
                                            0.9996 -0.0054 -0.0070  0.0259  0.0099
   221. (0.00553) BD*( 1) O   6 - H  19  
                ( 27.05%)   0.5201* O   6 s( 19.62%)p 4.09( 80.30%)d 0.00(  0.08%)
                                           -0.0002 -0.4424 -0.0218  0.4657  0.0322
                                            0.5739  0.0119 -0.5054 -0.0124 -0.0083
                                            0.0070  0.0231  0.0132 -0.0035
                ( 72.95%)  -0.8541* H  19 s( 99.62%)p 0.00(  0.38%)
                                           -0.9981  0.0031 -0.0342 -0.0386  0.0345
   222. (0.02065) BD*( 1) C   7 - C   8  
                ( 49.87%)   0.7062* C   7 s( 25.07%)p 2.99( 74.88%)d 0.00(  0.05%)
                                           -0.0000 -0.5007  0.0044 -0.1268  0.0493
                                           -0.1495 -0.0204 -0.8411 -0.0114 -0.0028
                                           -0.0106 -0.0059 -0.0007 -0.0187
                ( 50.13%)  -0.7080* C   8 s( 27.28%)p 2.66( 72.68%)d 0.00(  0.04%)
                                           -0.0003 -0.5222  0.0114  0.2478  0.0346
                                            0.1733 -0.0110  0.7962 -0.0120 -0.0015
                                           -0.0072 -0.0071 -0.0003 -0.0184
   223. (0.01794) BD*( 1) C   7 - C  11  
                ( 49.87%)   0.7062* C   7 s( 24.18%)p 3.13( 75.77%)d 0.00(  0.05%)
                                            0.0001  0.4917 -0.0088  0.5564 -0.0439
                                            0.4785  0.0290 -0.4643 -0.0264  0.0146
                                           -0.0143 -0.0076  0.0065 -0.0039
                ( 50.13%)  -0.7080* C  11 s( 26.11%)p 2.83( 73.84%)d 0.00(  0.05%)
                                            0.0002  0.5108 -0.0122 -0.7064 -0.0266
                                           -0.3481  0.0273  0.3411 -0.0221  0.0134
                                           -0.0131 -0.0102  0.0047 -0.0030
   224. (0.01966) BD*( 1) C   7 - H  20  
                ( 37.45%)   0.6120* C   7 s( 25.04%)p 2.99( 74.92%)d 0.00(  0.04%)
                                           -0.0001  0.5000  0.0190 -0.8090  0.0097
                                            0.2207 -0.0001 -0.2143  0.0035 -0.0076
                                            0.0076 -0.0024  0.0133 -0.0075
                ( 62.55%)  -0.7909* H  20 s( 99.91%)p 0.00(  0.09%)
                                            0.9995 -0.0042  0.0285 -0.0062  0.0069
   225. (0.01451) BD*( 1) C   8 - C   9  
                ( 50.00%)   0.7071* C   8 s( 26.23%)p 2.81( 73.73%)d 0.00(  0.05%)
                                           -0.0001 -0.5121 -0.0002 -0.8551 -0.0063
                                           -0.0022 -0.0076 -0.0694 -0.0347  0.0007
                                            0.0008 -0.0003 -0.0188  0.0106
                ( 50.00%)  -0.7071* C   9 s( 26.23%)p 2.81( 73.73%)d 0.00(  0.05%)
                                           -0.0001 -0.5121 -0.0002  0.8551  0.0063
                                           -0.0022 -0.0076 -0.0694 -0.0347 -0.0007
                                           -0.0008 -0.0003 -0.0188  0.0106
   226. (0.01348) BD*( 1) C   8 - H  21  
                ( 38.95%)   0.6241* C   8 s( 23.61%)p 3.23( 76.35%)d 0.00(  0.04%)
                                           -0.0001  0.4858  0.0050 -0.3346 -0.0090
                                           -0.5888  0.0209  0.5516  0.0106  0.0089
                                           -0.0084 -0.0142 -0.0063  0.0012
                ( 61.05%)  -0.7813* H  21 s( 99.92%)p 0.00(  0.08%)
                                            0.9996 -0.0020  0.0132  0.0164 -0.0188
   227. (0.01191) BD*( 1) C   8 - H  22  
                ( 38.65%)   0.6217* C   8 s( 22.71%)p 3.40( 77.25%)d 0.00(  0.04%)
                                            0.0001 -0.4765 -0.0067  0.3068  0.0086
                                           -0.7887  0.0139 -0.2364 -0.0135  0.0109
                                            0.0033 -0.0069  0.0131  0.0085
                ( 61.35%)  -0.7833* H  22 s( 99.92%)p 0.00(  0.08%)
                                           -0.9996  0.0021 -0.0118  0.0246  0.0090
   228. (0.02065) BD*( 1) C   9 - C  10  
                ( 50.13%)   0.7080* C   9 s( 27.28%)p 2.66( 72.68%)d 0.00(  0.04%)
                                           -0.0003 -0.5222  0.0114 -0.2478 -0.0346
                                            0.1733 -0.0110  0.7962 -0.0120  0.0015
                                            0.0072 -0.0071 -0.0003 -0.0184
                ( 49.87%)  -0.7062* C  10 s( 25.07%)p 2.99( 74.88%)d 0.00(  0.05%)
                                           -0.0000 -0.5007  0.0044  0.1268 -0.0493
                                           -0.1495 -0.0204 -0.8411 -0.0114  0.0028
                                            0.0106 -0.0059 -0.0007 -0.0187
   229. (0.01348) BD*( 1) C   9 - H  23  
                ( 38.95%)   0.6241* C   9 s( 23.61%)p 3.23( 76.35%)d 0.00(  0.04%)
                                           -0.0001  0.4858  0.0050  0.3346  0.0090
                                           -0.5888  0.0209  0.5516  0.0106 -0.0089
                                            0.0084 -0.0142 -0.0063  0.0012
                ( 61.05%)  -0.7813* H  23 s( 99.92%)p 0.00(  0.08%)
                                            0.9996 -0.0020 -0.0132  0.0164 -0.0188
   230. (0.01191) BD*( 1) C   9 - H  24  
                ( 38.65%)   0.6217* C   9 s( 22.71%)p 3.40( 77.25%)d 0.00(  0.04%)
                                            0.0001 -0.4765 -0.0067 -0.3068 -0.0086
                                           -0.7887  0.0139 -0.2364 -0.0135 -0.0109
                                           -0.0033 -0.0069  0.0131  0.0085
                ( 61.35%)  -0.7833* H  24 s( 99.92%)p 0.00(  0.08%)
                                           -0.9996  0.0021  0.0118  0.0246  0.0090
   231. (0.01794) BD*( 1) C  10 - C  11  
                ( 49.87%)   0.7062* C  10 s( 24.18%)p 3.13( 75.77%)d 0.00(  0.05%)
                                           -0.0001 -0.4917  0.0088  0.5564 -0.0439
                                           -0.4785 -0.0290  0.4643  0.0264  0.0146
                                           -0.0143  0.0076 -0.0065  0.0039
                ( 50.13%)  -0.7080* C  11 s( 26.11%)p 2.83( 73.84%)d 0.00(  0.05%)
                                           -0.0002 -0.5108  0.0122 -0.7064 -0.0266
                                            0.3481 -0.0273 -0.3411  0.0221  0.0134
                                           -0.0131  0.0102 -0.0047  0.0030
   232. (0.01966) BD*( 1) C  10 - H  25  
                ( 37.45%)   0.6120* C  10 s( 25.04%)p 2.99( 74.92%)d 0.00(  0.04%)
                                            0.0001 -0.5000 -0.0190 -0.8090  0.0097
                                           -0.2207  0.0001  0.2143 -0.0035 -0.0076
                                            0.0076  0.0024 -0.0133  0.0075
                ( 62.55%)  -0.7909* H  25 s( 99.91%)p 0.00(  0.09%)
                                           -0.9995  0.0042  0.0285  0.0062 -0.0069
   233. (0.01312) BD*( 1) C  11 - H  26  
                ( 38.74%)   0.6224* C  11 s( 23.75%)p 3.21( 76.21%)d 0.00(  0.04%)
                                            0.0001 -0.4872 -0.0114  0.0000  0.0000
                                           -0.8600  0.0007 -0.1469  0.0298  0.0000
                                           -0.0000 -0.0080  0.0166  0.0084
                ( 61.26%)  -0.7827* H  26 s( 99.92%)p 0.00(  0.08%)
                                           -0.9996  0.0029 -0.0000  0.0288  0.0026
   234. (0.01354) BD*( 1) C  11 - H  27  
                ( 38.75%)   0.6225* C  11 s( 23.76%)p 3.21( 76.20%)d 0.00(  0.04%)
                                           -0.0001  0.4873  0.0106 -0.0000 -0.0000
                                           -0.1287  0.0303 -0.8629  0.0003  0.0000
                                            0.0000  0.0076 -0.0008  0.0188
                ( 61.25%)  -0.7826* H  27 s( 99.92%)p 0.00(  0.08%)
                                            0.9996 -0.0029  0.0000  0.0012  0.0289


 NHO Directionality and "Bond Bending" (deviations from line of nuclear centers)

         [Thresholds for printing:  angular deviation  >  1.0 degree]
                                    hybrid p-character > 25.0%
                                    orbital occupancy  >  0.10e

                                Line of Centers        Hybrid 1              Hybrid 2
                                ---------------  -------------------   ------------------
                NBO               Theta   Phi    Theta   Phi    Dev    Theta   Phi    Dev
 ========================================================================================
     1. BD (   1) O   1 - C   2    86.0  188.4    84.8  190.1   2.1     92.4    6.0   2.9
     2. BD (   1) O   1 - H  12    54.2  304.7    56.0  310.4   5.0      --     --    --
     4. BD (   1) C   2 - H  13    18.2  168.1    14.6  169.1   3.6      --     --    --
     5. BD (   1) C   2 - H  14   108.8  254.3   108.2  258.3   3.8      --     --    --
     6. BD (   1) C   3 - C   4    90.0  180.0    91.0  186.1   6.2     91.0  353.9   6.2
     7. BD (   1) C   3 - C  10    76.8   76.8    76.2   71.1   5.6    103.0  264.3   7.3
    10. BD (   1) C   4 - C   7    76.8  103.2    76.2  108.9   5.6    103.0  275.7   7.3
    12. BD (   1) C   5 - O   6    94.0  171.6    92.4  174.0   2.9     84.8  349.9   2.1
    13. BD (   1) C   5 - H  17    18.2   11.9    14.6   10.9   3.6      --     --    --
    14. BD (   1) C   5 - H  18   108.8  285.7   108.2  281.7   3.8      --     --    --
    15. BD (   1) O   6 - H  19    54.2  235.3    56.0  229.6   5.0      --     --    --
    16. BD (   1) C   7 - C   8    17.3   40.1    12.4   65.5   8.1    157.4  209.9   6.3
    17. BD (   1) C   7 - C  11   118.4   33.5   124.2   44.7  11.2     68.3  203.6  11.1
    19. BD (   1) C   8 - C   9    90.0    0.0    83.1    0.6   6.9     83.1  179.4   6.9
    20. BD (   1) C   8 - H  21    50.7  239.2    49.7  238.8   1.0      --     --    --
    21. BD (   1) C   8 - H  22    74.7  112.0    73.4  112.1   1.3      --     --    --
    22. BD (   1) C   9 - C  10   162.7  319.9   157.4  330.1   6.3     12.4  114.5   8.1
    23. BD (   1) C   9 - H  23    50.7  300.8    49.7  301.2   1.0      --     --    --
    24. BD (   1) C   9 - H  24    74.7   68.0    73.4   67.9   1.3      --     --    --
    25. BD (   1) C  10 - C  11   118.4  146.5   124.2  135.3  11.2     68.3  336.4  11.1
    27. BD (   1) C  11 - H  26    80.0   90.0    82.2   90.0   2.2      --     --    --
    28. BD (   1) C  11 - H  27   171.2  270.0   173.5  270.0   2.3      --     --    --
    40. LP (   1) O   1             --     --    125.0   51.2   --       --     --    --
    41. LP (   2) O   1             --     --     41.2   92.4   --       --     --    --
    42. LP (   1) O   6             --     --    125.0  128.8   --       --     --    --
    43. LP (   2) O   6             --     --     41.2   87.6   --       --     --    --


 Second Order Perturbation Theory Analysis of Fock Matrix in NBO Basis

     Threshold for printing:   0.50 kcal/mol
                                                                              E(2)  E(j)-E(i) F(i,j)
         Donor NBO (i)                     Acceptor NBO (j)                 kcal/mol   a.u.    a.u. 
 ===================================================================================================

 within unit  1
   1. BD (   1) O   1 - C   2        /209. BD*(   1) C   2 - C   3            0.53    1.23    0.023
   1. BD (   1) O   1 - C   2        /212. BD*(   1) C   3 - C   4            2.25    1.20    0.047
   2. BD (   1) O   1 - H  12        / 55. RY*(   3) C   2                    0.65    1.60    0.029
   2. BD (   1) O   1 - H  12        /209. BD*(   1) C   2 - C   3            2.95    1.10    0.051
   3. BD (   1) C   2 - C   3        / 72. RY*(   2) C   4                    0.98    1.49    0.034
   3. BD (   1) C   2 - C   3        /125. RY*(   1) C  10                    0.75    1.42    0.029
   3. BD (   1) C   2 - C   3        /208. BD*(   1) O   1 - H  12            1.86    1.04    0.039
   3. BD (   1) C   2 - C   3        /210. BD*(   1) C   2 - H  13            0.66    1.04    0.023
   3. BD (   1) C   2 - C   3        /211. BD*(   1) C   2 - H  14            0.70    1.04    0.024
   3. BD (   1) C   2 - C   3        /212. BD*(   1) C   3 - C   4            1.30    0.98    0.032
   3. BD (   1) C   2 - C   3        /213. BD*(   1) C   3 - C  10            1.44    0.99    0.034
   3. BD (   1) C   2 - C   3        /214. BD*(   1) C   3 - H  15            0.78    1.07    0.026
   3. BD (   1) C   2 - C   3        /231. BD*(   1) C  10 - C  11            1.18    0.99    0.031
   4. BD (   1) C   2 - H  13        / 45. RY*(   2) O   1                    0.52    1.81    0.027
   4. BD (   1) C   2 - H  13        / 63. RY*(   2) C   3                    0.59    1.39    0.026
   4. BD (   1) C   2 - H  13        /209. BD*(   1) C   2 - C   3            0.58    0.91    0.020
   4. BD (   1) C   2 - H  13        /214. BD*(   1) C   3 - H  15            2.88    0.97    0.047
   5. BD (   1) C   2 - H  14        / 44. RY*(   1) O   1                    0.56    1.79    0.028
   5. BD (   1) C   2 - H  14        /209. BD*(   1) C   2 - C   3            0.70    0.91    0.023
   5. BD (   1) C   2 - H  14        /213. BD*(   1) C   3 - C  10            4.01    0.88    0.053
   6. BD (   1) C   3 - C   4        / 55. RY*(   3) C   2                    0.69    1.46    0.028
   6. BD (   1) C   3 - C   4        / 82. RY*(   3) C   5                    0.69    1.46    0.028
   6. BD (   1) C   3 - C   4        /207. BD*(   1) O   1 - C   2            2.00    0.86    0.037
   6. BD (   1) C   3 - C   4        /209. BD*(   1) C   2 - C   3            0.97    0.96    0.027
   6. BD (   1) C   3 - C   4        /213. BD*(   1) C   3 - C  10            1.04    0.94    0.028
   6. BD (   1) C   3 - C   4        /214. BD*(   1) C   3 - H  15            0.80    1.02    0.026
   6. BD (   1) C   3 - C   4        /215. BD*(   1) C   4 - C   5            0.97    0.96    0.027
   6. BD (   1) C   3 - C   4        /216. BD*(   1) C   4 - C   7            1.04    0.94    0.028
   6. BD (   1) C   3 - C   4        /217. BD*(   1) C   4 - H  16            0.80    1.02    0.026
   6. BD (   1) C   3 - C   4        /218. BD*(   1) C   5 - O   6            2.00    0.86    0.037
   6. BD (   1) C   3 - C   4        /224. BD*(   1) C   7 - H  20            2.17    1.05    0.043
   6. BD (   1) C   3 - C   4        /232. BD*(   1) C  10 - H  25            2.17    1.05    0.043
   7. BD (   1) C   3 - C  10        / 54. RY*(   2) C   2                    0.70    1.66    0.031
   7. BD (   1) C   3 - C  10        / 73. RY*(   3) C   4                    0.75    1.48    0.030
   7. BD (   1) C   3 - C  10        /116. RY*(   1) C   9                    1.04    1.59    0.037
   7. BD (   1) C   3 - C  10        /134. RY*(   1) C  11                    0.72    1.68    0.031
   7. BD (   1) C   3 - C  10        /209. BD*(   1) C   2 - C   3            1.23    0.97    0.031
   7. BD (   1) C   3 - C  10        /211. BD*(   1) C   2 - H  14            1.62    0.99    0.036
   7. BD (   1) C   3 - C  10        /212. BD*(   1) C   3 - C   4            1.20    0.93    0.030
   7. BD (   1) C   3 - C  10        /214. BD*(   1) C   3 - H  15            0.79    1.02    0.026
   7. BD (   1) C   3 - C  10        /215. BD*(   1) C   4 - C   5            1.18    0.97    0.030
   7. BD (   1) C   3 - C  10        /217. BD*(   1) C   4 - H  16            0.67    1.02    0.024
   7. BD (   1) C   3 - C  10        /228. BD*(   1) C   9 - C  10            0.96    0.95    0.027
   7. BD (   1) C   3 - C  10        /230. BD*(   1) C   9 - H  24            1.72    1.02    0.038
   7. BD (   1) C   3 - C  10        /231. BD*(   1) C  10 - C  11            0.88    0.94    0.026
   7. BD (   1) C   3 - C  10        /232. BD*(   1) C  10 - H  25            0.94    1.05    0.028
   7. BD (   1) C   3 - C  10        /233. BD*(   1) C  11 - H  26            2.56    1.02    0.046
   8. BD (   1) C   3 - H  15        / 71. RY*(   1) C   4                    0.67    1.47    0.028
   8. BD (   1) C   3 - H  15        /207. BD*(   1) O   1 - C   2            0.59    0.77    0.019
   8. BD (   1) C   3 - H  15        /210. BD*(   1) C   2 - H  13            3.70    0.89    0.051
   8. BD (   1) C   3 - H  15        /213. BD*(   1) C   3 - C  10            0.57    0.85    0.020
   8. BD (   1) C   3 - H  15        /215. BD*(   1) C   4 - C   5            1.37    0.87    0.031
   8. BD (   1) C   3 - H  15        /216. BD*(   1) C   4 - C   7            0.58    0.85    0.020
   8. BD (   1) C   3 - H  15        /217. BD*(   1) C   4 - H  16            0.52    0.93    0.020
   8. BD (   1) C   3 - H  15        /228. BD*(   1) C   9 - C  10            3.42    0.85    0.048
   9. BD (   1) C   4 - C   5        / 63. RY*(   2) C   3                    0.98    1.49    0.034
   9. BD (   1) C   4 - C   5        / 98. RY*(   1) C   7                    0.75    1.42    0.029
   9. BD (   1) C   4 - C   5        /212. BD*(   1) C   3 - C   4            1.30    0.98    0.032
   9. BD (   1) C   4 - C   5        /216. BD*(   1) C   4 - C   7            1.44    0.99    0.034
   9. BD (   1) C   4 - C   5        /217. BD*(   1) C   4 - H  16            0.78    1.07    0.026
   9. BD (   1) C   4 - C   5        /219. BD*(   1) C   5 - H  17            0.66    1.04    0.023
   9. BD (   1) C   4 - C   5        /220. BD*(   1) C   5 - H  18            0.70    1.04    0.024
   9. BD (   1) C   4 - C   5        /221. BD*(   1) O   6 - H  19            1.86    1.04    0.039
   9. BD (   1) C   4 - C   5        /223. BD*(   1) C   7 - C  11            1.18    0.99    0.031
  10. BD (   1) C   4 - C   7        / 64. RY*(   3) C   3                    0.75    1.48    0.030
  10. BD (   1) C   4 - C   7        / 81. RY*(   2) C   5                    0.70    1.66    0.031
  10. BD (   1) C   4 - C   7        /107. RY*(   1) C   8                    1.04    1.59    0.037
  10. BD (   1) C   4 - C   7        /134. RY*(   1) C  11                    0.72    1.68    0.031
  10. BD (   1) C   4 - C   7        /209. BD*(   1) C   2 - C   3            1.18    0.97    0.030
  10. BD (   1) C   4 - C   7        /212. BD*(   1) C   3 - C   4            1.20    0.93    0.030
  10. BD (   1) C   4 - C   7        /214. BD*(   1) C   3 - H  15            0.67    1.02    0.024
  10. BD (   1) C   4 - C   7        /215. BD*(   1) C   4 - C   5            1.23    0.97    0.031
  10. BD (   1) C   4 - C   7        /217. BD*(   1) C   4 - H  16            0.79    1.02    0.026
  10. BD (   1) C   4 - C   7        /220. BD*(   1) C   5 - H  18            1.62    0.99    0.036
  10. BD (   1) C   4 - C   7        /222. BD*(   1) C   7 - C   8            0.96    0.95    0.027
  10. BD (   1) C   4 - C   7        /223. BD*(   1) C   7 - C  11            0.88    0.94    0.026
  10. BD (   1) C   4 - C   7        /224. BD*(   1) C   7 - H  20            0.94    1.05    0.028
  10. BD (   1) C   4 - C   7        /227. BD*(   1) C   8 - H  22            1.72    1.02    0.038
  10. BD (   1) C   4 - C   7        /233. BD*(   1) C  11 - H  26            2.56    1.02    0.046
  11. BD (   1) C   4 - H  16        / 62. RY*(   1) C   3                    0.67    1.47    0.028
  11. BD (   1) C   4 - H  16        /209. BD*(   1) C   2 - C   3            1.37    0.87    0.031
  11. BD (   1) C   4 - H  16        /213. BD*(   1) C   3 - C  10            0.58    0.85    0.020
  11. BD (   1) C   4 - H  16        /214. BD*(   1) C   3 - H  15            0.52    0.93    0.020
  11. BD (   1) C   4 - H  16        /216. BD*(   1) C   4 - C   7            0.57    0.85    0.020
  11. BD (   1) C   4 - H  16        /218. BD*(   1) C   5 - O   6            0.59    0.77    0.019
  11. BD (   1) C   4 - H  16        /219. BD*(   1) C   5 - H  17            3.70    0.89    0.051
  11. BD (   1) C   4 - H  16        /222. BD*(   1) C   7 - C   8            3.42    0.85    0.048
  12. BD (   1) C   5 - O   6        /212. BD*(   1) C   3 - C   4            2.25    1.20    0.047
  12. BD (   1) C   5 - O   6        /215. BD*(   1) C   4 - C   5            0.53    1.23    0.023
  13. BD (   1) C   5 - H  17        / 72. RY*(   2) C   4                    0.59    1.39    0.026
  13. BD (   1) C   5 - H  17        / 90. RY*(   2) O   6                    0.52    1.81    0.027
  13. BD (   1) C   5 - H  17        /215. BD*(   1) C   4 - C   5            0.58    0.91    0.020
  13. BD (   1) C   5 - H  17        /217. BD*(   1) C   4 - H  16            2.88    0.97    0.047
  14. BD (   1) C   5 - H  18        / 89. RY*(   1) O   6                    0.56    1.79    0.028
  14. BD (   1) C   5 - H  18        /215. BD*(   1) C   4 - C   5            0.70    0.91    0.023
  14. BD (   1) C   5 - H  18        /216. BD*(   1) C   4 - C   7            4.01    0.88    0.053
  15. BD (   1) O   6 - H  19        / 82. RY*(   3) C   5                    0.65    1.60    0.029
  15. BD (   1) O   6 - H  19        /215. BD*(   1) C   4 - C   5            2.95    1.10    0.051
  16. BD (   1) C   7 - C   8        / 71. RY*(   1) C   4                    1.20    1.57    0.039
  16. BD (   1) C   7 - C   8        /118. RY*(   3) C   9                    0.60    1.17    0.024
  16. BD (   1) C   7 - C   8        /134. RY*(   1) C  11                    0.64    1.69    0.030
  16. BD (   1) C   7 - C   8        /216. BD*(   1) C   4 - C   7            1.05    0.94    0.028
  16. BD (   1) C   7 - C   8        /217. BD*(   1) C   4 - H  16            1.70    1.03    0.037
  16. BD (   1) C   7 - C   8        /223. BD*(   1) C   7 - C  11            0.92    0.94    0.026
  16. BD (   1) C   7 - C   8        /224. BD*(   1) C   7 - H  20            0.91    1.06    0.028
  16. BD (   1) C   7 - C   8        /225. BD*(   1) C   8 - C   9            0.79    0.94    0.024
  16. BD (   1) C   7 - C   8        /226. BD*(   1) C   8 - H  21            0.68    1.03    0.024
  16. BD (   1) C   7 - C   8        /227. BD*(   1) C   8 - H  22            0.72    1.02    0.024
  16. BD (   1) C   7 - C   8        /229. BD*(   1) C   9 - H  23            0.98    1.03    0.028
  16. BD (   1) C   7 - C   8        /230. BD*(   1) C   9 - H  24            0.92    1.02    0.027
  16. BD (   1) C   7 - C   8        /234. BD*(   1) C  11 - H  27            2.69    1.03    0.047
  17. BD (   1) C   7 - C  11        / 72. RY*(   2) C   4                    0.66    1.44    0.028
  17. BD (   1) C   7 - C  11        /108. RY*(   2) C   8                    0.70    1.41    0.028
  17. BD (   1) C   7 - C  11        /126. RY*(   2) C  10                    0.77    1.78    0.033
  17. BD (   1) C   7 - C  11        /215. BD*(   1) C   4 - C   5            3.60    0.96    0.053
  17. BD (   1) C   7 - C  11        /216. BD*(   1) C   4 - C   7            1.04    0.93    0.028
  17. BD (   1) C   7 - C  11        /222. BD*(   1) C   7 - C   8            0.90    0.94    0.026
  17. BD (   1) C   7 - C  11        /224. BD*(   1) C   7 - H  20            1.02    1.05    0.029
  17. BD (   1) C   7 - C  11        /226. BD*(   1) C   8 - H  21            2.88    1.02    0.049
  17. BD (   1) C   7 - C  11        /231. BD*(   1) C  10 - C  11            1.34    0.93    0.032
  17. BD (   1) C   7 - C  11        /232. BD*(   1) C  10 - H  25            4.14    1.05    0.059
  17. BD (   1) C   7 - C  11        /233. BD*(   1) C  11 - H  26            0.65    1.02    0.023
  17. BD (   1) C   7 - C  11        /234. BD*(   1) C  11 - H  27            0.65    1.02    0.023
  18. BD (   1) C   7 - H  20        /212. BD*(   1) C   3 - C   4            2.26    0.85    0.039
  18. BD (   1) C   7 - H  20        /216. BD*(   1) C   4 - C   7            0.62    0.86    0.021
  18. BD (   1) C   7 - H  20        /225. BD*(   1) C   8 - C   9            2.05    0.85    0.037
  18. BD (   1) C   7 - H  20        /231. BD*(   1) C  10 - C  11            1.48    0.86    0.032
  19. BD (   1) C   8 - C   9        /100. RY*(   3) C   7                    0.51    1.30    0.023
  19. BD (   1) C   8 - C   9        /127. RY*(   3) C  10                    0.51    1.30    0.023
  19. BD (   1) C   8 - C   9        /222. BD*(   1) C   7 - C   8            0.86    0.94    0.025
  19. BD (   1) C   8 - C   9        /224. BD*(   1) C   7 - H  20            2.44    1.05    0.045
  19. BD (   1) C   8 - C   9        /226. BD*(   1) C   8 - H  21            0.67    1.02    0.023
  19. BD (   1) C   8 - C   9        /227. BD*(   1) C   8 - H  22            0.56    1.02    0.021
  19. BD (   1) C   8 - C   9        /228. BD*(   1) C   9 - C  10            0.86    0.94    0.025
  19. BD (   1) C   8 - C   9        /229. BD*(   1) C   9 - H  23            0.67    1.02    0.023
  19. BD (   1) C   8 - C   9        /230. BD*(   1) C   9 - H  24            0.56    1.02    0.021
  19. BD (   1) C   8 - C   9        /232. BD*(   1) C  10 - H  25            2.44    1.05    0.045
  20. BD (   1) C   8 - H  21        /223. BD*(   1) C   7 - C  11            2.10    0.86    0.038
  20. BD (   1) C   8 - H  21        /228. BD*(   1) C   9 - C  10            0.74    0.87    0.023
  20. BD (   1) C   8 - H  21        /230. BD*(   1) C   9 - H  24            0.82    0.94    0.025
  21. BD (   1) C   8 - H  22        /116. RY*(   1) C   9                    0.55    1.51    0.026
  21. BD (   1) C   8 - H  22        /216. BD*(   1) C   4 - C   7            3.18    0.86    0.047
  21. BD (   1) C   8 - H  22        /222. BD*(   1) C   7 - C   8            0.53    0.86    0.019
  21. BD (   1) C   8 - H  22        /228. BD*(   1) C   9 - C  10            0.66    0.86    0.021
  21. BD (   1) C   8 - H  22        /229. BD*(   1) C   9 - H  23            1.06    0.94    0.028
  21. BD (   1) C   8 - H  22        /230. BD*(   1) C   9 - H  24            0.51    0.94    0.020
  22. BD (   1) C   9 - C  10        / 62. RY*(   1) C   3                    1.20    1.57    0.039
  22. BD (   1) C   9 - C  10        /109. RY*(   3) C   8                    0.60    1.17    0.024
  22. BD (   1) C   9 - C  10        /134. RY*(   1) C  11                    0.64    1.69    0.030
  22. BD (   1) C   9 - C  10        /213. BD*(   1) C   3 - C  10            1.05    0.94    0.028
  22. BD (   1) C   9 - C  10        /214. BD*(   1) C   3 - H  15            1.70    1.03    0.037
  22. BD (   1) C   9 - C  10        /225. BD*(   1) C   8 - C   9            0.79    0.94    0.024
  22. BD (   1) C   9 - C  10        /226. BD*(   1) C   8 - H  21            0.98    1.03    0.028
  22. BD (   1) C   9 - C  10        /227. BD*(   1) C   8 - H  22            0.92    1.02    0.027
  22. BD (   1) C   9 - C  10        /229. BD*(   1) C   9 - H  23            0.68    1.03    0.024
  22. BD (   1) C   9 - C  10        /230. BD*(   1) C   9 - H  24            0.72    1.02    0.024
  22. BD (   1) C   9 - C  10        /231. BD*(   1) C  10 - C  11            0.92    0.94    0.026
  22. BD (   1) C   9 - C  10        /232. BD*(   1) C  10 - H  25            0.91    1.06    0.028
  22. BD (   1) C   9 - C  10        /234. BD*(   1) C  11 - H  27            2.69    1.03    0.047
  23. BD (   1) C   9 - H  23        /222. BD*(   1) C   7 - C   8            0.74    0.87    0.023
  23. BD (   1) C   9 - H  23        /227. BD*(   1) C   8 - H  22            0.82    0.94    0.025
  23. BD (   1) C   9 - H  23        /231. BD*(   1) C  10 - C  11            2.10    0.86    0.038
  24. BD (   1) C   9 - H  24        /107. RY*(   1) C   8                    0.55    1.51    0.026
  24. BD (   1) C   9 - H  24        /213. BD*(   1) C   3 - C  10            3.18    0.86    0.047
  24. BD (   1) C   9 - H  24        /222. BD*(   1) C   7 - C   8            0.66    0.86    0.021
  24. BD (   1) C   9 - H  24        /226. BD*(   1) C   8 - H  21            1.06    0.94    0.028
  24. BD (   1) C   9 - H  24        /227. BD*(   1) C   8 - H  22            0.51    0.94    0.020
  24. BD (   1) C   9 - H  24        /228. BD*(   1) C   9 - C  10            0.53    0.86    0.019
  25. BD (   1) C  10 - C  11        / 63. RY*(   2) C   3                    0.66    1.44    0.028
  25. BD (   1) C  10 - C  11        / 99. RY*(   2) C   7                    0.77    1.78    0.033
  25. BD (   1) C  10 - C  11        /117. RY*(   2) C   9                    0.70    1.41    0.028
  25. BD (   1) C  10 - C  11        /209. BD*(   1) C   2 - C   3            3.60    0.96    0.053
  25. BD (   1) C  10 - C  11        /213. BD*(   1) C   3 - C  10            1.04    0.93    0.028
  25. BD (   1) C  10 - C  11        /223. BD*(   1) C   7 - C  11            1.34    0.93    0.032
  25. BD (   1) C  10 - C  11        /224. BD*(   1) C   7 - H  20            4.14    1.05    0.059
  25. BD (   1) C  10 - C  11        /228. BD*(   1) C   9 - C  10            0.90    0.94    0.026
  25. BD (   1) C  10 - C  11        /229. BD*(   1) C   9 - H  23            2.88    1.02    0.049
  25. BD (   1) C  10 - C  11        /232. BD*(   1) C  10 - H  25            1.02    1.05    0.029
  25. BD (   1) C  10 - C  11        /233. BD*(   1) C  11 - H  26            0.65    1.02    0.023
  25. BD (   1) C  10 - C  11        /234. BD*(   1) C  11 - H  27            0.65    1.02    0.023
  26. BD (   1) C  10 - H  25        /212. BD*(   1) C   3 - C   4            2.26    0.85    0.039
  26. BD (   1) C  10 - H  25        /213. BD*(   1) C   3 - C  10            0.62    0.86    0.021
  26. BD (   1) C  10 - H  25        /223. BD*(   1) C   7 - C  11            1.48    0.86    0.032
  26. BD (   1) C  10 - H  25        /225. BD*(   1) C   8 - C   9            2.05    0.85    0.037
  27. BD (   1) C  11 - H  26        /213. BD*(   1) C   3 - C  10            2.06    0.86    0.038
  27. BD (   1) C  11 - H  26        /216. BD*(   1) C   4 - C   7            2.06    0.86    0.038
  28. BD (   1) C  11 - H  27        /222. BD*(   1) C   7 - C   8            2.11    0.87    0.038
  28. BD (   1) C  11 - H  27        /228. BD*(   1) C   9 - C  10            2.11    0.87    0.038
  29. CR (   1) O   1                / 53. RY*(   1) C   2                    0.80   19.77    0.113
  29. CR (   1) O   1                / 55. RY*(   3) C   2                    0.91   19.85    0.120
  29. CR (   1) O   1                / 57. RY*(   5) C   2                    1.05   20.20    0.130
  30. CR (   1) C   2                / 63. RY*(   2) C   3                    1.29   11.01    0.106
  30. CR (   1) C   2                /147. RY*(   1) H  13                    0.56   10.57    0.069
  30. CR (   1) C   2                /151. RY*(   1) H  14                    0.53   10.51    0.066
  30. CR (   1) C   2                /207. BD*(   1) O   1 - C   2            1.05   10.43    0.094
  30. CR (   1) C   2                /209. BD*(   1) C   2 - C   3            0.66   10.53    0.075
  31. CR (   1) C   3                / 74. RY*(   4) C   4                    0.58   11.04    0.072
  31. CR (   1) C   3                /127. RY*(   3) C  10                    0.97   10.80    0.091
  31. CR (   1) C   3                /155. RY*(   1) H  15                    0.60   10.44    0.071
  32. CR (   1) C   4                / 65. RY*(   4) C   3                    0.58   11.04    0.072
  32. CR (   1) C   4                /100. RY*(   3) C   7                    0.97   10.80    0.091
  32. CR (   1) C   4                /159. RY*(   1) H  16                    0.60   10.44    0.071
  33. CR (   1) C   5                / 72. RY*(   2) C   4                    1.29   11.01    0.106
  33. CR (   1) C   5                /163. RY*(   1) H  17                    0.56   10.57    0.069
  33. CR (   1) C   5                /167. RY*(   1) H  18                    0.53   10.51    0.066
  33. CR (   1) C   5                /215. BD*(   1) C   4 - C   5            0.66   10.53    0.075
  33. CR (   1) C   5                /218. BD*(   1) C   5 - O   6            1.05   10.43    0.094
  34. CR (   1) O   6                / 80. RY*(   1) C   5                    0.80   19.77    0.113
  34. CR (   1) O   6                / 82. RY*(   3) C   5                    0.91   19.85    0.120
  34. CR (   1) O   6                / 84. RY*(   5) C   5                    1.05   20.20    0.130
  35. CR (   1) C   7                / 73. RY*(   3) C   4                    1.15   10.97    0.100
  35. CR (   1) C   7                / 99. RY*(   2) C   7                    0.55   11.28    0.070
  35. CR (   1) C   7                /109. RY*(   3) C   8                    0.99   10.66    0.092
  35. CR (   1) C   7                /137. RY*(   4) C  11                    0.84   10.63    0.084
  35. CR (   1) C   7                /175. RY*(   1) H  20                    0.65   10.41    0.074
  36. CR (   1) C   8                /100. RY*(   3) C   7                    0.95   10.80    0.090
  36. CR (   1) C   8                /118. RY*(   3) C   9                    0.73   10.66    0.078
  36. CR (   1) C   8                /179. RY*(   1) H  21                    0.64   10.47    0.073
  36. CR (   1) C   8                /183. RY*(   1) H  22                    0.60   10.45    0.071
  37. CR (   1) C   9                /109. RY*(   3) C   8                    0.73   10.66    0.078
  37. CR (   1) C   9                /127. RY*(   3) C  10                    0.95   10.80    0.090
  37. CR (   1) C   9                /187. RY*(   1) H  23                    0.64   10.47    0.073
  37. CR (   1) C   9                /191. RY*(   1) H  24                    0.60   10.45    0.071
  38. CR (   1) C  10                / 64. RY*(   3) C   3                    1.15   10.97    0.100
  38. CR (   1) C  10                /118. RY*(   3) C   9                    0.99   10.66    0.092
  38. CR (   1) C  10                /126. RY*(   2) C  10                    0.55   11.28    0.070
  38. CR (   1) C  10                /137. RY*(   4) C  11                    0.84   10.63    0.084
  38. CR (   1) C  10                /195. RY*(   1) H  25                    0.65   10.41    0.074
  39. CR (   1) C  11                / 98. RY*(   1) C   7                    0.72   10.87    0.079
  39. CR (   1) C  11                /125. RY*(   1) C  10                    0.72   10.87    0.079
  39. CR (   1) C  11                /199. RY*(   1) H  26                    0.61   10.43    0.071
  39. CR (   1) C  11                /203. RY*(   1) H  27                    0.62   10.44    0.072
  40. LP (   1) O   1                / 53. RY*(   1) C   2                    1.16    1.39    0.036
  40. LP (   1) O   1                /145. RY*(   3) H  12                    0.89    2.16    0.039
  40. LP (   1) O   1                /209. BD*(   1) C   2 - C   3            0.73    0.98    0.024
  40. LP (   1) O   1                /210. BD*(   1) C   2 - H  13            1.59    1.00    0.036
  40. LP (   1) O   1                /211. BD*(   1) C   2 - H  14            0.97    1.01    0.028
  40. LP (   1) O   1                /212. BD*(   1) C   3 - C   4            0.54    0.95    0.020
  41. LP (   2) O   1                / 56. RY*(   4) C   2                    1.08    2.52    0.047
  41. LP (   2) O   1                /143. RY*(   1) H  12                    1.04    1.30    0.033
  41. LP (   2) O   1                /144. RY*(   2) H  12                    1.85    1.67    0.050
  41. LP (   2) O   1                /210. BD*(   1) C   2 - H  13            5.98    0.73    0.059
  41. LP (   2) O   1                /211. BD*(   1) C   2 - H  14            7.20    0.73    0.065
  42. LP (   1) O   6                / 80. RY*(   1) C   5                    1.16    1.39    0.036
  42. LP (   1) O   6                /173. RY*(   3) H  19                    0.89    2.16    0.039
  42. LP (   1) O   6                /212. BD*(   1) C   3 - C   4            0.54    0.95    0.020
  42. LP (   1) O   6                /215. BD*(   1) C   4 - C   5            0.73    0.98    0.024
  42. LP (   1) O   6                /219. BD*(   1) C   5 - H  17            1.59    1.00    0.036
  42. LP (   1) O   6                /220. BD*(   1) C   5 - H  18            0.97    1.01    0.028
  43. LP (   2) O   6                / 83. RY*(   4) C   5                    1.08    2.52    0.047
  43. LP (   2) O   6                /171. RY*(   1) H  19                    1.04    1.30    0.033
  43. LP (   2) O   6                /172. RY*(   2) H  19                    1.85    1.67    0.050
  43. LP (   2) O   6                /219. BD*(   1) C   5 - H  17            5.98    0.73    0.059
  43. LP (   2) O   6                /220. BD*(   1) C   5 - H  18            7.20    0.73    0.065


 Natural Bond Orbitals (Summary):

                                                            Principal Delocalizations
           NBO                        Occupancy    Energy   (geminal,vicinal,remote)
 ====================================================================================
 Molecular unit  1  (C9H16O2)
     1. BD (   1) O   1 - C   2          1.99396    -0.81634  212(v),209(g)
     2. BD (   1) O   1 - H  12          1.98876    -0.68986  209(v),55(v)
     3. BD (   1) C   2 - C   3          1.97936    -0.59857  208(v),213(g),212(g),231(v)
                                                    72(v),214(g),125(v),211(g)
                                                    210(g)
     4. BD (   1) C   2 - H  13          1.98539    -0.49529  214(v),63(v),209(g),45(v)
     5. BD (   1) C   2 - H  14          1.98521    -0.49107  213(v),209(g),44(v)
     6. BD (   1) C   3 - C   4          1.96256    -0.54747  224(v),232(v),207(v),218(v)
                                                    213(g),216(g),209(g),215(g)
                                                    214(g),217(g),55(v),82(v)
     7. BD (   1) C   3 - C  10          1.96597    -0.55072  233(v),230(v),211(v),209(g)
                                                    212(g),215(v),116(v),228(g)
                                                    232(g),231(g),214(g),73(v)
                                                    134(v),54(v),217(v)
     8. BD (   1) C   3 - H  15          1.96841    -0.45636  210(v),228(v),215(v),71(v)
                                                    207(v),216(v),213(g),217(v)
     9. BD (   1) C   4 - C   5          1.97936    -0.59857  221(v),216(g),212(g),223(v)
                                                    63(v),217(g),98(v),220(g)
                                                    219(g)
    10. BD (   1) C   4 - C   7          1.96597    -0.55072  233(v),227(v),220(v),215(g)
                                                    212(g),209(v),107(v),222(g)
                                                    224(g),223(g),217(g),64(v)
                                                    134(v),81(v),214(v)
    11. BD (   1) C   4 - H  16          1.96841    -0.45636  219(v),222(v),209(v),62(v)
                                                    218(v),213(v),216(g),214(v)
    12. BD (   1) C   5 - O   6          1.99396    -0.81634  212(v),215(g)
    13. BD (   1) C   5 - H  17          1.98539    -0.49529  217(v),72(v),215(g),90(v)
    14. BD (   1) C   5 - H  18          1.98521    -0.49107  216(v),215(g),89(v)
    15. BD (   1) O   6 - H  19          1.98876    -0.68986  215(v),82(v)
    16. BD (   1) C   7 - C   8          1.97503    -0.55420  234(v),217(v),71(v),216(g)
                                                    229(v),223(g),230(v),224(g)
                                                    225(g),227(g),226(g),134(v)
                                                    118(v)
    17. BD (   1) C   7 - C  11          1.96836    -0.54441  232(v),215(v),226(v),231(g)
                                                    216(g),224(g),222(g),126(v)
                                                    108(v),72(v),234(g),233(g)
    18. BD (   1) C   7 - H  20          1.97877    -0.46859  212(v),225(v),231(v),216(g)
    19. BD (   1) C   8 - C   9          1.98208    -0.54937  224(v),232(v),222(g),228(g)
                                                    226(g),229(g),227(g),230(g)
                                                    100(v),127(v)
    20. BD (   1) C   8 - H  21          1.98465    -0.47267  223(v),230(v),228(v)
    21. BD (   1) C   8 - H  22          1.98195    -0.46542  216(v),229(v),228(v),116(v)
                                                    222(g),230(v)
    22. BD (   1) C   9 - C  10          1.97503    -0.55420  234(v),214(v),62(v),213(g)
                                                    226(v),231(g),227(v),232(g)
                                                    225(g),230(g),229(g),134(v)
                                                    109(v)
    23. BD (   1) C   9 - H  23          1.98465    -0.47267  231(v),227(v),222(v)
    24. BD (   1) C   9 - H  24          1.98195    -0.46542  213(v),226(v),222(v),107(v)
                                                    228(g),227(v)
    25. BD (   1) C  10 - C  11          1.96836    -0.54441  224(v),209(v),229(v),223(g)
                                                    213(g),232(g),228(g),99(v)
                                                    117(v),63(v),234(g),233(g)
    26. BD (   1) C  10 - H  25          1.97877    -0.46859  212(v),225(v),223(v),213(g)
    27. BD (   1) C  11 - H  26          1.98331    -0.47236  213(v),216(v)
    28. BD (   1) C  11 - H  27          1.98310    -0.47256  222(v),228(v)
    29. CR (   1) O   1                  1.99975   -18.94400  57(v),55(v),53(v)
    30. CR (   1) C   2                  1.99904   -10.11581  63(v),207(g),209(g),147(v)
                                                    151(v)
    31. CR (   1) C   3                  1.99898   -10.04902  127(v),155(v),74(v)
    32. CR (   1) C   4                  1.99898   -10.04902  100(v),159(v),65(v)
    33. CR (   1) C   5                  1.99904   -10.11581  72(v),218(g),215(g),163(v)
                                                    167(v)
    34. CR (   1) O   6                  1.99975   -18.94400  84(v),82(v),80(v)
    35. CR (   1) C   7                  1.99894   -10.04388  73(v),109(v),137(v),175(v)
                                                    99(g)
    36. CR (   1) C   8                  1.99913   -10.04665  100(v),118(v),179(v),183(v)
    37. CR (   1) C   9                  1.99913   -10.04665  127(v),109(v),187(v),191(v)
    38. CR (   1) C  10                  1.99894   -10.04388  64(v),118(v),137(v),195(v)
                                                    126(g)
    39. CR (   1) C  11                  1.99907   -10.04198  98(v),125(v),203(v),199(v)
    40. LP (   1) O   1                  1.98049    -0.56655  210(v),53(v),211(v),145(v)
                                                    209(v),212(r)
    41. LP (   2) O   1                  1.95756    -0.28862  211(v),210(v),144(v),56(v)
                                                    143(v)
    42. LP (   1) O   6                  1.98049    -0.56655  219(v),80(v),220(v),173(v)
                                                    215(v),212(r)
    43. LP (   2) O   6                  1.95756    -0.28862  220(v),219(v),172(v),83(v)
                                                    171(v)
    44. RY*(   1) O   1                  0.00164     1.30164   
    45. RY*(   2) O   1                  0.00152     1.31088   
    46. RY*(   3) O   1                  0.00011     1.70247   
    47. RY*(   4) O   1                  0.00004     1.30211   
    48. RY*(   5) O   1                  0.00001     2.70381   
    49. RY*(   6) O   1                  0.00002     2.96715   
    50. RY*(   7) O   1                  0.00000     3.08342   
    51. RY*(   8) O   1                  0.00000     2.70749   
    52. RY*(   9) O   1                  0.00001     2.74353   
    53. RY*(   1) C   2                  0.00389     0.82636   
    54. RY*(   2) C   2                  0.00289     1.10978   
    55. RY*(   3) C   2                  0.00261     0.90806   
    56. RY*(   4) C   2                  0.00149     2.23442   
    57. RY*(   5) C   2                  0.00059     1.25387   
    58. RY*(   6) C   2                  0.00045     1.77023   
    59. RY*(   7) C   2                  0.00022     1.82381   
    60. RY*(   8) C   2                  0.00005     1.93094   
    61. RY*(   9) C   2                  0.00002     2.22016   
    62. RY*(   1) C   3                  0.00622     1.01500   
    63. RY*(   2) C   3                  0.00399     0.89535   
    64. RY*(   3) C   3                  0.00267     0.92629   
    65. RY*(   4) C   3                  0.00223     0.98967   
    66. RY*(   5) C   3                  0.00047     2.05829   
    67. RY*(   6) C   3                  0.00033     2.05359   
    68. RY*(   7) C   3                  0.00019     2.15415   
    69. RY*(   8) C   3                  0.00014     2.18996   
    70. RY*(   9) C   3                  0.00003     2.33005   
    71. RY*(   1) C   4                  0.00622     1.01500   
    72. RY*(   2) C   4                  0.00399     0.89535   
    73. RY*(   3) C   4                  0.00267     0.92629   
    74. RY*(   4) C   4                  0.00223     0.98967   
    75. RY*(   5) C   4                  0.00047     2.05829   
    76. RY*(   6) C   4                  0.00033     2.05359   
    77. RY*(   7) C   4                  0.00019     2.15415   
    78. RY*(   8) C   4                  0.00014     2.18996   
    79. RY*(   9) C   4                  0.00003     2.33005   
    80. RY*(   1) C   5                  0.00389     0.82636   
    81. RY*(   2) C   5                  0.00289     1.10978   
    82. RY*(   3) C   5                  0.00261     0.90806   
    83. RY*(   4) C   5                  0.00149     2.23442   
    84. RY*(   5) C   5                  0.00059     1.25387   
    85. RY*(   6) C   5                  0.00045     1.77023   
    86. RY*(   7) C   5                  0.00022     1.82381   
    87. RY*(   8) C   5                  0.00005     1.93094   
    88. RY*(   9) C   5                  0.00002     2.22016   
    89. RY*(   1) O   6                  0.00164     1.30164   
    90. RY*(   2) O   6                  0.00152     1.31088   
    91. RY*(   3) O   6                  0.00011     1.70247   
    92. RY*(   4) O   6                  0.00004     1.30211   
    93. RY*(   5) O   6                  0.00001     2.70381   
    94. RY*(   6) O   6                  0.00002     2.96715   
    95. RY*(   7) O   6                  0.00000     3.08342   
    96. RY*(   8) O   6                  0.00000     2.70749   
    97. RY*(   9) O   6                  0.00001     2.74353   
    98. RY*(   1) C   7                  0.00504     0.82515   
    99. RY*(   2) C   7                  0.00284     1.23413   
   100. RY*(   3) C   7                  0.00168     0.75205   
   101. RY*(   4) C   7                  0.00085     1.38157   
   102. RY*(   5) C   7                  0.00050     2.01736   
   103. RY*(   6) C   7                  0.00038     1.78291   
   104. RY*(   7) C   7                  0.00023     2.21125   
   105. RY*(   8) C   7                  0.00013     2.24421   
   106. RY*(   9) C   7                  0.00006     2.14338   
   107. RY*(   1) C   8                  0.00459     1.04084   
   108. RY*(   2) C   8                  0.00263     0.86743   
   109. RY*(   3) C   8                  0.00123     0.61587   
   110. RY*(   4) C   8                  0.00090     1.20585   
   111. RY*(   5) C   8                  0.00035     2.04480   
   112. RY*(   6) C   8                  0.00010     2.16616   
   113. RY*(   7) C   8                  0.00008     1.86717   
   114. RY*(   8) C   8                  0.00002     2.29950   
   115. RY*(   9) C   8                  0.00002     2.32791   
   116. RY*(   1) C   9                  0.00459     1.04084   
   117. RY*(   2) C   9                  0.00263     0.86743   
   118. RY*(   3) C   9                  0.00123     0.61587   
   119. RY*(   4) C   9                  0.00090     1.20585   
   120. RY*(   5) C   9                  0.00035     2.04480   
   121. RY*(   6) C   9                  0.00010     2.16616   
   122. RY*(   7) C   9                  0.00008     1.86717   
   123. RY*(   8) C   9                  0.00002     2.29950   
   124. RY*(   9) C   9                  0.00002     2.32791   
   125. RY*(   1) C  10                  0.00504     0.82515   
   126. RY*(   2) C  10                  0.00284     1.23413   
   127. RY*(   3) C  10                  0.00168     0.75205   
   128. RY*(   4) C  10                  0.00085     1.38157   
   129. RY*(   5) C  10                  0.00050     2.01736   
   130. RY*(   6) C  10                  0.00038     1.78291   
   131. RY*(   7) C  10                  0.00023     2.21125   
   132. RY*(   8) C  10                  0.00013     2.24421   
   133. RY*(   9) C  10                  0.00006     2.14338   
   134. RY*(   1) C  11                  0.00564     1.13320   
   135. RY*(   2) C  11                  0.00190     0.98058   
   136. RY*(   3) C  11                  0.00105     1.06777   
   137. RY*(   4) C  11                  0.00085     0.58695   
   138. RY*(   5) C  11                  0.00031     2.03099   
   139. RY*(   6) C  11                  0.00010     2.27887   
   140. RY*(   7) C  11                  0.00008     1.81832   
   141. RY*(   8) C  11                  0.00002     2.19448   
   142. RY*(   9) C  11                  0.00002     2.30641   
   143. RY*(   1) H  12                  0.00171     1.01601   
   144. RY*(   2) H  12                  0.00166     1.37685   
   145. RY*(   3) H  12                  0.00092     1.58943   
   146. RY*(   4) H  12                  0.00002     2.30693   
   147. RY*(   1) H  13                  0.00250     0.45367   
   148. RY*(   2) H  13                  0.00025     1.85724   
   149. RY*(   3) H  13                  0.00015     1.89012   
   150. RY*(   4) H  13                  0.00004     2.30694   
   151. RY*(   1) H  14                  0.00253     0.39586   
   152. RY*(   2) H  14                  0.00023     1.80235   
   153. RY*(   3) H  14                  0.00013     1.92984   
   154. RY*(   4) H  14                  0.00004     2.29249   
   155. RY*(   1) H  15                  0.00402     0.39166   
   156. RY*(   2) H  15                  0.00013     1.99130   
   157. RY*(   3) H  15                  0.00013     1.96395   
   158. RY*(   4) H  15                  0.00004     2.37749   
   159. RY*(   1) H  16                  0.00402     0.39167   
   160. RY*(   2) H  16                  0.00013     1.99130   
   161. RY*(   3) H  16                  0.00013     1.96395   
   162. RY*(   4) H  16                  0.00004     2.37749   
   163. RY*(   1) H  17                  0.00250     0.45367   
   164. RY*(   2) H  17                  0.00025     1.85724   
   165. RY*(   3) H  17                  0.00015     1.89012   
   166. RY*(   4) H  17                  0.00004     2.30694   
   167. RY*(   1) H  18                  0.00253     0.39586   
   168. RY*(   2) H  18                  0.00023     1.80235   
   169. RY*(   3) H  18                  0.00013     1.92985   
   170. RY*(   4) H  18                  0.00004     2.29249   
   171. RY*(   1) H  19                  0.00171     1.01602   
   172. RY*(   2) H  19                  0.00166     1.37683   
   173. RY*(   3) H  19                  0.00092     1.58943   
   174. RY*(   4) H  19                  0.00002     2.30693   
   175. RY*(   1) H  20                  0.00246     0.36121   
   176. RY*(   2) H  20                  0.00011     1.91696   
   177. RY*(   3) H  20                  0.00011     1.93032   
   178. RY*(   4) H  20                  0.00005     2.39830   
   179. RY*(   1) H  21                  0.00213     0.42591   
   180. RY*(   2) H  21                  0.00018     1.99580   
   181. RY*(   3) H  21                  0.00014     1.79932   
   182. RY*(   4) H  21                  0.00005     2.32135   
   183. RY*(   1) H  22                  0.00196     0.40246   
   184. RY*(   2) H  22                  0.00016     1.93939   
   185. RY*(   3) H  22                  0.00014     1.81360   
   186. RY*(   4) H  22                  0.00003     2.32198   
   187. RY*(   1) H  23                  0.00213     0.42591   
   188. RY*(   2) H  23                  0.00018     1.99580   
   189. RY*(   3) H  23                  0.00014     1.79932   
   190. RY*(   4) H  23                  0.00005     2.32135   
   191. RY*(   1) H  24                  0.00196     0.40246   
   192. RY*(   2) H  24                  0.00016     1.93939   
   193. RY*(   3) H  24                  0.00014     1.81360   
   194. RY*(   4) H  24                  0.00003     2.32198   
   195. RY*(   1) H  25                  0.00246     0.36121   
   196. RY*(   2) H  25                  0.00011     1.91696   
   197. RY*(   3) H  25                  0.00011     1.93032   
   198. RY*(   4) H  25                  0.00005     2.39830   
   199. RY*(   1) H  26                  0.00203     0.38948   
   200. RY*(   2) H  26                  0.00014     1.78219   
   201. RY*(   3) H  26                  0.00012     1.96491   
   202. RY*(   4) H  26                  0.00004     2.29718   
   203. RY*(   1) H  27                  0.00196     0.39686   
   204. RY*(   2) H  27                  0.00014     1.77504   
   205. RY*(   3) H  27                  0.00013     1.96122   
   206. RY*(   4) H  27                  0.00004     2.30271   
   207. BD*(   1) O   1 - C   2          0.01332     0.31232   
   208. BD*(   1) O   1 - H  12          0.00553     0.43698   
   209. BD*(   1) C   2 - C   3          0.02576     0.41510   
   210. BD*(   1) C   2 - H  13          0.03118     0.43832   
   211. BD*(   1) C   2 - H  14          0.02874     0.44040   
   212. BD*(   1) C   3 - C   4          0.02648     0.37947   
   213. BD*(   1) C   3 - C  10          0.02983     0.38989   
   214. BD*(   1) C   3 - H  15          0.02066     0.47187   
   215. BD*(   1) C   4 - C   5          0.02576     0.41510   
   216. BD*(   1) C   4 - C   7          0.02983     0.38989   
   217. BD*(   1) C   4 - H  16          0.02066     0.47187   
   218. BD*(   1) C   5 - O   6          0.01332     0.31232   
   219. BD*(   1) C   5 - H  17          0.03118     0.43832   
   220. BD*(   1) C   5 - H  18          0.02874     0.44041   
   221. BD*(   1) O   6 - H  19          0.00553     0.43698   
   222. BD*(   1) C   7 - C   8          0.02065     0.39523   
   223. BD*(   1) C   7 - C  11          0.01794     0.38745   
   224. BD*(   1) C   7 - H  20          0.01966     0.50389   
   225. BD*(   1) C   8 - C   9          0.01451     0.38268   
   226. BD*(   1) C   8 - H  21          0.01348     0.47467   
   227. BD*(   1) C   8 - H  22          0.01191     0.46963   
   228. BD*(   1) C   9 - C  10          0.02065     0.39523   
   229. BD*(   1) C   9 - H  23          0.01348     0.47467   
   230. BD*(   1) C   9 - H  24          0.01191     0.46963   
   231. BD*(   1) C  10 - C  11          0.01794     0.38745   
   232. BD*(   1) C  10 - H  25          0.01966     0.50389   
   233. BD*(   1) C  11 - H  26          0.01312     0.47227   
   234. BD*(   1) C  11 - H  27          0.01354     0.47154   
       -------------------------------
              Total Lewis   85.28954  ( 99.1739%)
        Valence non-Lewis    0.54496  (  0.6337%)
        Rydberg non-Lewis    0.16550  (  0.1924%)
       -------------------------------
            Total unit  1   86.00000  (100.0000%)
           Charge unit  1    0.00000
 Unable to Open any file for archive entry.
 1\1\GINC-COMPUTE-1-7\SP\RB3LYP\def2SVP\C9H16O2\ZAHRT2\09-Jan-2021\0\\#
  b3lyp/def2svp pop=NBO geom=NewRedundant\\67\\0,1\O,0,2.86732,-1.22814
 6,0.068629\C,0,1.470855,-1.433979,0.167713\C,0,0.786731,-0.383786,-0.6
 93795\C,0,-0.786731,-0.383787,-0.693795\C,0,-1.470855,-1.43398,0.16771
 2\O,0,-2.867319,-1.228146,0.06863\C,0,-1.130951,1.086463,-0.339717\C,0
 ,-0.779835,1.381617,1.13338\C,0,0.779836,1.381617,1.133379\C,0,1.13095
 ,1.086463,-0.339718\C,0,0.,1.833766,-1.072305\H,0,3.312674,-1.870789,0
 .633548\H,0,1.132329,-1.362551,1.218945\H,0,1.187515,-2.444177,-0.1901
 12\H,0,1.141395,-0.564723,-1.721424\H,0,-1.141395,-0.564723,-1.721425\
 H,0,-1.132328,-1.362554,1.218944\H,0,-1.187516,-2.444177,-0.190114\H,0
 ,-3.312674,-1.870789,0.633548\H,0,-2.160023,1.354359,-0.610793\H,0,-1.
 216121,0.651164,1.829627\H,0,-1.177269,2.36636,1.42385\H,0,1.216122,0.
 651164,1.829626\H,0,1.17727,2.36636,1.42385\H,0,2.160023,1.354359,-0.6
 10794\H,0,-0.000001,2.918858,-0.88137\H,0,-0.000001,1.665828,-2.161084
 \\Version=ES64L-G16RevC.01\State=1-A\HF=-502.642414\RMSD=6.161e-09\Dip
 ole=-0.0000021,-0.8363563,0.646911\Quadrupole=-3.0495515,3.6946131,-0.
 6450617,0.0000056,0.0000062,-2.9116928\PG=C01 [X(C9H16O2)]\\@
 The archive entry for this job was punched.


 A SLIP OF THE FOOT YOU MAY SOON RECOVER, BUT A SLIP OF THE TONGUE
 YOU MAY NEVER GET OVER. -- BEN FRANKLIN
 File lengths (MBytes):  RWF=     35 Int=      0 D2E=      0 Chk=      4 Scr=      1
 Normal termination of Gaussian 16
