# Supplementary material for: Machine-Learning-Guided Discovery of Electrochemical Reactions
Source: J Am Chem Soc. 2022 Dec 2;144(49):22599–610. doi: 10.1021/jacs.2c08997 (PMC9756344; doi:10.1021/jacs.2c08997)
Supplement: Supplementary file 3 — ja2c08997_si_003.zip [file ja2c08997_si_003.zip › Oxidation Site Selectivity/Nlogs_notimes/81.log]

 Entering Gaussian System, Link 0=g16
 Input=81.com
 Output=81.log
 Initial command:
  
 Copyright (c) 1988-2019, Gaussian, Inc.  All Rights Reserved.
  
 This is part of the Gaussian(R) 16 program.  It is based on
 the Gaussian(R) 09 system (copyright 2009, Gaussian, Inc.),
 the Gaussian(R) 03 system (copyright 2003, Gaussian, Inc.),
 the Gaussian(R) 98 system (copyright 1998, Gaussian, Inc.),
 the Gaussian(R) 94 system (copyright 1995, Gaussian, Inc.),
 the Gaussian 92(TM) system (copyright 1992, Gaussian, Inc.),
 the Gaussian 90(TM) system (copyright 1990, Gaussian, Inc.),
 the Gaussian 88(TM) system (copyright 1988, Gaussian, Inc.),
 the Gaussian 86(TM) system (copyright 1986, Carnegie Mellon
 University), and the Gaussian 82(TM) system (copyright 1983,
 Carnegie Mellon University). Gaussian is a federally registered
 trademark of Gaussian, Inc.
  
 This software contains proprietary and confidential information,
 including trade secrets, belonging to Gaussian, Inc.
  
 This software is provided under written license and may be
 used, copied, transmitted, or stored only in accord with that
 written license.
  
 The following legend is applicable only to US Government
 contracts under FAR:
  
                    RESTRICTED RIGHTS LEGEND
  
 Use, reproduction and disclosure by the US Government is
 subject to restrictions as set forth in subparagraphs (a)
 and (c) of the Commercial Computer Software - Restricted
 Rights clause in FAR 52.227-19.
  
 Gaussian, Inc.
 340 Quinnipiac St., Bldg. 40, Wallingford CT 06492
  
  
 ---------------------------------------------------------------
 Warning -- This program may not be used in any manner that
 competes with the business of Gaussian, Inc. or will provide
 assistance to any competitor of Gaussian, Inc.  The licensee
 of this program is prohibited from giving any competitor of
 Gaussian, Inc. access to this program.  By using this program,
 the user acknowledges that Gaussian, Inc. is engaged in the
 business of creating and licensing software in the field of
 computational chemistry and represents and warrants to the
 licensee that it is not a competitor of Gaussian, Inc. and that
 it will not use this program in any manner prohibited above.
 ---------------------------------------------------------------
  

 Cite this work as:
 Gaussian 16, Revision C.01,
 M. J. Frisch, G. W. Trucks, H. B. Schlegel, G. E. Scuseria, 
 M. A. Robb, J. R. Cheeseman, G. Scalmani, V. Barone, 
 G. A. Petersson, H. Nakatsuji, X. Li, M. Caricato, A. V. Marenich, 
 J. Bloino, B. G. Janesko, R. Gomperts, B. Mennucci, H. P. Hratchian, 
 J. V. Ortiz, A. F. Izmaylov, J. L. Sonnenberg, D. Williams-Young, 
 F. Ding, F. Lipparini, F. Egidi, J. Goings, B. Peng, A. Petrone, 
 T. Henderson, D. Ranasinghe, V. G. Zakrzewski, J. Gao, N. Rega, 
 G. Zheng, W. Liang, M. Hada, M. Ehara, K. Toyota, R. Fukuda, 
 J. Hasegawa, M. Ishida, T. Nakajima, Y. Honda, O. Kitao, H. Nakai, 
 T. Vreven, K. Throssell, J. A. Montgomery, Jr., J. E. Peralta, 
 F. Ogliaro, M. J. Bearpark, J. J. Heyd, E. N. Brothers, K. N. Kudin, 
 V. N. Staroverov, T. A. Keith, R. Kobayashi, J. Normand, 
 K. Raghavachari, A. P. Rendell, J. C. Burant, S. S. Iyengar, 
 J. Tomasi, M. Cossi, J. M. Millam, M. Klene, C. Adamo, R. Cammi, 
 J. W. Ochterski, R. L. Martin, K. Morokuma, O. Farkas, 
 J. B. Foresman, and D. J. Fox, Gaussian, Inc., Wallingford CT, 2019.
 
 ******************************************
 Gaussian 16:  ES64L-G16RevC.01  3-Jul-2019
                 8-Jan-2021 
 ******************************************
 %nprocshared=16
 Will use up to   16 processors via shared memory.
 %mem=7GB
 -----------------------------------------
 # b3lyp/def2svp geom=NewRedundant pop=NBO
 -----------------------------------------
 1/29=4000,38=1,172=1/1;
 2/12=2,17=6,18=5,40=1/2;
 3/5=43,7=101,11=2,25=1,30=1,74=-5/1,2,3;
 4//1;
 5/5=2,38=5/2;
 6/7=2,8=2,9=2,10=2,28=1,40=1/1,7;
 99/5=1,9=1/99;
 --
 81
 --
 Symbolic Z-matrix:
 Charge =  0 Multiplicity = 1
 C                     3.23344  -1.62898   0.36757 
 C                     2.13341  -0.6479    0.14143 
 N                     0.86098  -0.99634   0.2289 
 N                     0.12938   0.12969  -0.01979 
 C                    -1.29149   0.04368  -0.02715 
 C                    -2.07782   1.04883   0.54629 
 C                    -3.4686    0.92723   0.5217 
 C                    -4.07103  -0.19537  -0.05141 
 C                    -3.27518  -1.20512  -0.60169 
 C                    -1.88562  -1.08985  -0.5947 
 C                     0.94292   1.18789  -0.27793 
 Cl                    0.37707   2.74489  -0.72496 
 C                     2.26078   0.74316  -0.18046 
 C                     3.48044   1.5182   -0.37617 
 O                     4.60245   1.06238  -0.28205 
 H                     3.87373  -1.3101    1.20407 
 H                     2.8099   -2.61895   0.58446 
 H                     3.88853  -1.68947  -0.51457 
 H                    -1.60927   1.91239   1.01658 
 H                    -4.08295   1.71227   0.96811 
 H                    -5.15929  -0.28717  -0.06306 
 H                    -3.73919  -2.08932  -1.04439 
 H                    -1.24701  -1.86802  -1.01212 
 H                     3.31441   2.59598  -0.6271 
 
                          Input orientation:                          
 ---------------------------------------------------------------------
 Center     Atomic      Atomic             Coordinates (Angstroms)
 Number     Number       Type             X           Y           Z
 ---------------------------------------------------------------------
      1          6           0        3.233443   -1.628980    0.367566
      2          6           0        2.133413   -0.647897    0.141435
      3          7           0        0.860980   -0.996338    0.228896
      4          7           0        0.129380    0.129690   -0.019788
      5          6           0       -1.291488    0.043676   -0.027149
      6          6           0       -2.077817    1.048834    0.546294
      7          6           0       -3.468605    0.927232    0.521697
      8          6           0       -4.071028   -0.195374   -0.051411
      9          6           0       -3.275176   -1.205120   -0.601690
     10          6           0       -1.885623   -1.089848   -0.594698
     11          6           0        0.942917    1.187892   -0.277933
     12         17           0        0.377068    2.744888   -0.724956
     13          6           0        2.260783    0.743156   -0.180456
     14          6           0        3.480440    1.518200   -0.376167
     15          8           0        4.602445    1.062385   -0.282053
     16          1           0        3.873730   -1.310102    1.204066
     17          1           0        2.809901   -2.618950    0.584456
     18          1           0        3.888534   -1.689465   -0.514572
     19          1           0       -1.609274    1.912386    1.016582
     20          1           0       -4.082952    1.712273    0.968114
     21          1           0       -5.159289   -0.287173   -0.063064
     22          1           0       -3.739186   -2.089319   -1.044386
     23          1           0       -1.247009   -1.868024   -1.012119
     24          1           0        3.314414    2.595978   -0.627100
 ---------------------------------------------------------------------
                    Distance matrix (angstroms):
                    1          2          3          4          5
     1  C    0.000000
     2  C    1.491216   0.000000
     3  N    2.459278   1.322175   0.000000
     4  N    3.588617   2.155640   1.365657   0.000000
     5  C    4.840308   3.498091   2.404227   1.423488   0.000000
     6  C    5.950809   4.558209   3.594440   2.457030   1.399105
     7  C    7.174638   5.831658   4.746699   3.724885   2.412828
     8  C    7.455607   6.223910   5.004480   4.213086   2.789906
     9  C    6.594031   5.487765   4.223890   3.702881   2.413422
    10  C    5.236550   4.109728   2.868950   2.424465   1.399994
    11  C    3.687539   2.227839   2.243757   1.359512   2.522834
    12  Cl   5.336966   3.917444   3.891114   2.719903   3.250778
    13  C    2.621722   1.433480   2.269991   2.223744   3.623729
    14  C    3.243284   2.602762   3.681111   3.644801   5.006729
    15  O    3.088627   3.033237   4.300927   4.576791   5.986752
    16  H    1.100628   2.143923   3.182148   4.194160   5.479789
    17  H    1.098394   2.130482   2.560778   3.886556   4.927984
    18  H    1.100440   2.143749   3.193627   4.205398   5.483976
    19  H    6.034435   4.618293   3.896572   2.697218   2.163894
    20  H    8.065623   6.700522   5.685550   4.606979   3.401034
    21  H    8.510220   7.304481   6.068920   5.305249   3.882092
    22  H    7.129031   6.162085   4.896670   4.575981   3.402302
    23  H    4.694159   3.774474   2.596839   2.621074   2.150986
    24  H    4.341220   3.536684   4.433599   4.073800   5.299861
                    6          7          8          9         10
     6  C    0.000000
     7  C    1.396310   0.000000
     8  C    2.424499   1.397000   0.000000
     9  C    2.798544   2.417920   1.398490   0.000000
    10  C    2.431617   2.796566   2.423064   1.394344   0.000000
    11  C    3.134250   4.490977   5.206187   4.860415   3.645418
    12  Cl   3.243321   4.432517   5.374417   5.381138   4.454428
    13  C    4.409655   5.775188   6.402291   5.883882   4.552382
    14  C    5.653801   7.031687   7.750256   7.287365   5.970285
    15  O    6.731438   8.112098   8.767229   8.203699   6.842871
    16  H    6.435694   7.705918   8.120223   7.374187   6.037732
    17  H    6.110964   7.211031   7.322925   6.358775   5.077056
    18  H    6.649892   7.877084   8.111810   7.180594   5.805760
    19  H    1.089231   2.161608   3.412256   3.887528   3.418479
    20  H    2.153752   1.092245   2.163028   3.409981   3.888768
    21  H    3.413459   2.162207   1.092188   2.163937   3.412303
    22  H    3.890812   3.409605   2.164058   1.092288   2.153337
    23  H    3.409832   3.886069   3.419913   2.172868   1.089783
    24  H    5.731201   7.079109   7.916301   7.607344   6.373911
                   11         12         13         14         15
    11  C    0.000000
    12  Cl   1.715882   0.000000
    13  C    1.394296   2.802105   0.000000
    14  C    2.560815   3.355195   1.458272   0.000000
    15  O    3.661682   4.569551   2.365504   1.214710   0.000000
    16  H    4.126252   5.691284   2.955397   3.263604   2.892797
    17  H    4.326821   6.033571   3.491472   4.299817   4.185245
    18  H    4.124541   5.660224   2.945989   3.236482   2.852440
    19  H    2.952006   2.769760   4.216318   5.291533   6.402688
    20  H    5.204514   4.881040   6.519308   7.684377   8.798943
    21  H    6.281633   6.346869   7.492185   8.831893   9.857014
    22  H    5.766251   6.357290   6.690958   8.098377   8.949704
    23  H    3.830591   4.898882   4.451352   5.849763   6.583040
    24  H    2.780040   2.942745   2.177746   1.118990   2.032238
                   16         17         18         19         20
    16  H    0.000000
    17  H    1.796867   0.000000
    18  H    1.760072   1.798681   0.000000
    19  H    6.362618   6.344197   6.748604   0.000000
    20  H    8.514646   8.149730   8.792881   2.482232   0.000000
    21  H    9.178640   8.328533   9.166973   4.313503   2.493916
    22  H    7.976165   6.769356   7.656546   4.979734   4.315140
    23  H    5.607559   4.423964   5.162678   4.305620   4.978195
    24  H    4.350111   5.377534   4.325194   5.235617   7.618836
                   21         22         23         24
    21  H    0.000000
    22  H    2.495478   0.000000
    23  H    4.325012   2.502191   0.000000
    24  H    8.968519   8.478172   6.393914   0.000000
 Stoichiometry    C11H9ClN2O
 Framework group  C1[X(C11H9ClN2O)]
 Deg. of freedom    66
 Full point group                 C1      NOp   1
 Largest Abelian subgroup         C1      NOp   1
 Largest concise Abelian subgroup C1      NOp   1
                         Standard orientation:                         
 ---------------------------------------------------------------------
 Center     Atomic      Atomic             Coordinates (Angstroms)
 Number     Number       Type             X           Y           Z
 ---------------------------------------------------------------------
      1          6           0        2.822179   -2.366961    0.290670
      2          6           0        1.815596   -1.273542    0.168392
      3          7           0        0.516427   -1.515340    0.211298
      4          7           0       -0.110167   -0.308592    0.084181
      5          6           0       -1.532860   -0.267095    0.060920
      6          6           0       -2.236264    0.735402    0.737468
      7          6           0       -3.631865    0.740872    0.693312
      8          6           0       -4.322027   -0.254932   -0.002145
      9          6           0       -3.609869   -1.265335   -0.656128
     10          6           0       -2.215801   -1.275048   -0.630171
     11          6           0        0.796484    0.695164   -0.052689
     12         17           0        0.375543    2.335511   -0.328951
     13          6           0        2.068832    0.127487    0.001497
     14          6           0        3.354322    0.808120   -0.102489
     15          8           0        4.430659    0.247188   -0.053758
     16          1           0        3.475938   -2.198942    1.160009
     17          1           0        2.310547   -3.333217    0.395801
     18          1           0        3.481962   -2.388923   -0.589769
     19          1           0       -1.700669    1.497756    1.301718
     20          1           0       -4.181425    1.524011    1.220264
     21          1           0       -5.413869   -0.248159   -0.028781
     22          1           0       -4.143150   -2.051535   -1.195195
     23          1           0       -1.641882   -2.056694   -1.127437
     24          1           0        3.286880    1.917242   -0.234536
 ---------------------------------------------------------------------
 Rotational constants (GHZ):           1.1145272           0.3403681           0.2708213
 Standard basis: def2SVP (5D, 7F)
 There are   274 symmetry adapted cartesian basis functions of A   symmetry.
 There are   259 symmetry adapted basis functions of A   symmetry.
   259 basis functions,   450 primitive gaussians,   274 cartesian basis functions
    57 alpha electrons       57 beta electrons
       nuclear repulsion energy      1024.7633082791 Hartrees.
 NAtoms=   24 NActive=   24 NUniq=   24 SFac= 1.00D+00 NAtFMM=   60 NAOKFM=F Big=F
 Integral buffers will be    131072 words long.
 Raffenetti 2 integral format.
 Two-electron integral symmetry is turned on.
 One-electron integrals computed using PRISM.
   1 Symmetry operations used in ECPInt.
 ECPInt:  NShTT=    7140 NPrTT=   27028 LenC2=    6636 LenP2D=   17991.
 LDataN:  DoStor=T MaxTD1= 4 Len=   56
 NBasis=   259 RedAO= T EigKep=  2.86D-04  NBF=   259
 NBsUse=   259 1.00D-06 EigRej= -1.00D+00 NBFU=   259
 ExpMin= 1.22D-01 ExpMax= 1.04D+04 ExpMxC= 1.57D+03 IAcc=3 IRadAn=         5 AccDes= 0.00D+00
 Harris functional with IExCor=  402 and IRadAn=       5 diagonalized for initial guess.
 HarFok:  IExCor=  402 AccDes= 0.00D+00 IRadAn=         5 IDoV= 1 UseB2=F ITyADJ=14
 ICtDFT=  3500011 ScaDFX=  1.000000  1.000000  1.000000  1.000000
 FoFCou: FMM=F IPFlag=           0 FMFlag=      100000 FMFlg1=           0
         NFxFlg=           0 DoJE=T BraDBF=F KetDBF=T FulRan=T
         wScrn=  0.000000 ICntrl=       500 IOpCl=  0 I1Cent=   200000004 NGrid=           0
         NMat0=    1 NMatS0=      1 NMatT0=    0 NMatD0=    1 NMtDS0=    0 NMtDT0=    0
 Petite list used in FoFCou.
 Requested convergence on RMS density matrix=1.00D-08 within 128 cycles.
 Requested convergence on MAX density matrix=1.00D-06.
 Requested convergence on             energy=1.00D-06.
 No special actions if energy rises.
 Integral accuracy reduced to 1.0D-05 until final iterations.
 Initial convergence to 1.0D-05 achieved.  Increase integral accuracy.
 SCF Done:  E(RB3LYP) =  -1068.92070604     A.U. after   16 cycles
            NFock= 16  Conv=0.46D-08     -V/T= 2.0068

 **********************************************************************

            Population analysis using the SCF Density.

 **********************************************************************

 Orbital symmetries:
       Occupied  (A) (A) (A) (A) (A) (A) (A) (A) (A) (A) (A) (A)
                 (A) (A) (A) (A) (A) (A) (A) (A) (A) (A) (A) (A)
                 (A) (A) (A) (A) (A) (A) (A) (A) (A) (A) (A) (A)
                 (A) (A) (A) (A) (A) (A) (A) (A) (A) (A) (A) (A)
                 (A) (A) (A) (A) (A) (A) (A) (A) (A)
       Virtual   (A) (A) (A) (A) (A) (A) (A) (A) (A) (A) (A) (A)
                 (A) (A) (A) (A) (A) (A) (A) (A) (A) (A) (A) (A)
                 (A) (A) (A) (A) (A) (A) (A) (A) (A) (A) (A) (A)
                 (A) (A) (A) (A) (A) (A) (A) (A) (A) (A) (A) (A)
                 (A) (A) (A) (A) (A) (A) (A) (A) (A) (A) (A) (A)
                 (A) (A) (A) (A) (A) (A) (A) (A) (A) (A) (A) (A)
                 (A) (A) (A) (A) (A) (A) (A) (A) (A) (A) (A) (A)
                 (A) (A) (A) (A) (A) (A) (A) (A) (A) (A) (A) (A)
                 (A) (A) (A) (A) (A) (A) (A) (A) (A) (A) (A) (A)
                 (A) (A) (A) (A) (A) (A) (A) (A) (A) (A) (A) (A)
                 (A) (A) (A) (A) (A) (A) (A) (A) (A) (A) (A) (A)
                 (A) (A) (A) (A) (A) (A) (A) (A) (A) (A) (A) (A)
                 (A) (A) (A) (A) (A) (A) (A) (A) (A) (A) (A) (A)
                 (A) (A) (A) (A) (A) (A) (A) (A) (A) (A) (A) (A)
                 (A) (A) (A) (A) (A) (A) (A) (A) (A) (A) (A) (A)
                 (A) (A) (A) (A) (A) (A) (A) (A) (A) (A) (A) (A)
                 (A) (A) (A) (A) (A) (A) (A) (A) (A) (A)
 The electronic state is 1-A.
 Alpha  occ. eigenvalues -- -101.54663 -19.12644 -14.43529 -14.35661 -10.29854
 Alpha  occ. eigenvalues --  -10.27612 -10.25345 -10.23340 -10.21335 -10.21038
 Alpha  occ. eigenvalues --  -10.20962 -10.20920 -10.20818 -10.20339 -10.18953
 Alpha  occ. eigenvalues --   -9.50107  -7.27036  -7.25991  -7.25964  -1.07214
 Alpha  occ. eigenvalues --   -1.02882  -0.90929  -0.88887  -0.84246  -0.78977
 Alpha  occ. eigenvalues --   -0.76115  -0.75916  -0.71475  -0.67391  -0.62696
 Alpha  occ. eigenvalues --   -0.61149  -0.58026  -0.57077  -0.54560  -0.51114
 Alpha  occ. eigenvalues --   -0.49838  -0.49247  -0.46883  -0.45951  -0.45488
 Alpha  occ. eigenvalues --   -0.44216  -0.43112  -0.41895  -0.41172  -0.39823
 Alpha  occ. eigenvalues --   -0.38818  -0.38714  -0.38410  -0.37373  -0.36482
 Alpha  occ. eigenvalues --   -0.35329  -0.30580  -0.29887  -0.27519  -0.26423
 Alpha  occ. eigenvalues --   -0.25711  -0.25059
 Alpha virt. eigenvalues --   -0.06069  -0.02989  -0.02759   0.00885   0.03060
 Alpha virt. eigenvalues --    0.05171   0.08399   0.08586   0.08897   0.10225
 Alpha virt. eigenvalues --    0.10547   0.12523   0.12892   0.13714   0.14150
 Alpha virt. eigenvalues --    0.15889   0.17060   0.18626   0.21323   0.22640
 Alpha virt. eigenvalues --    0.25356   0.25968   0.27061   0.27958   0.28111
 Alpha virt. eigenvalues --    0.30510   0.31112   0.32779   0.33141   0.35153
 Alpha virt. eigenvalues --    0.38470   0.39516   0.39673   0.40138   0.42317
 Alpha virt. eigenvalues --    0.43493   0.44612   0.45295   0.46939   0.47076
 Alpha virt. eigenvalues --    0.47512   0.48882   0.49067   0.49755   0.52298
 Alpha virt. eigenvalues --    0.53440   0.53842   0.55023   0.55964   0.56716
 Alpha virt. eigenvalues --    0.59095   0.59390   0.61083   0.61476   0.62847
 Alpha virt. eigenvalues --    0.63113   0.64580   0.65156   0.65450   0.65546
 Alpha virt. eigenvalues --    0.65835   0.66449   0.67540   0.67745   0.68758
 Alpha virt. eigenvalues --    0.68982   0.70662   0.71128   0.72486   0.73119
 Alpha virt. eigenvalues --    0.73910   0.74429   0.75499   0.76965   0.77959
 Alpha virt. eigenvalues --    0.78802   0.81043   0.81271   0.82156   0.85181
 Alpha virt. eigenvalues --    0.86286   0.88325   0.89722   0.91063   0.93944
 Alpha virt. eigenvalues --    0.95890   0.98833   1.00268   1.02298   1.02726
 Alpha virt. eigenvalues --    1.04247   1.07778   1.09731   1.12037   1.15882
 Alpha virt. eigenvalues --    1.16622   1.18295   1.18845   1.19875   1.20609
 Alpha virt. eigenvalues --    1.22588   1.23261   1.24993   1.25681   1.27548
 Alpha virt. eigenvalues --    1.29735   1.31455   1.32692   1.40370   1.42024
 Alpha virt. eigenvalues --    1.43198   1.43827   1.48429   1.52411   1.52858
 Alpha virt. eigenvalues --    1.56211   1.57130   1.60096   1.62588   1.65033
 Alpha virt. eigenvalues --    1.65430   1.68645   1.71466   1.73136   1.73670
 Alpha virt. eigenvalues --    1.73881   1.74730   1.75784   1.76735   1.77361
 Alpha virt. eigenvalues --    1.78096   1.78847   1.79365   1.79536   1.82227
 Alpha virt. eigenvalues --    1.83864   1.84325   1.87955   1.88203   1.92613
 Alpha virt. eigenvalues --    1.93186   1.96387   1.96631   1.97385   1.98974
 Alpha virt. eigenvalues --    1.99717   2.00486   2.04005   2.04890   2.08524
 Alpha virt. eigenvalues --    2.10053   2.12063   2.13597   2.14172   2.18995
 Alpha virt. eigenvalues --    2.21637   2.25155   2.26217   2.27182   2.27308
 Alpha virt. eigenvalues --    2.28774   2.30624   2.31898   2.33524   2.35043
 Alpha virt. eigenvalues --    2.35717   2.39047   2.41126   2.45782   2.48652
 Alpha virt. eigenvalues --    2.52010   2.56827   2.59087   2.59950   2.61455
 Alpha virt. eigenvalues --    2.62208   2.65642   2.68872   2.70491   2.70793
 Alpha virt. eigenvalues --    2.71567   2.73061   2.76933   2.80158   2.83809
 Alpha virt. eigenvalues --    2.85221   2.86460   2.92227   2.93269   2.95479
 Alpha virt. eigenvalues --    2.97696   3.03504   3.07634   3.10735   3.14470
 Alpha virt. eigenvalues --    3.14627   3.20616   3.29137   3.43568   3.52136
 Alpha virt. eigenvalues --    3.61206   3.63748
          Condensed to atoms (all electrons):
               1          2          3          4          5          6
     1  C    4.475175   0.458670  -0.076754   0.011483  -0.000105   0.000016
     2  C    0.458670   4.920662   0.557899  -0.071107   0.006265  -0.000255
     3  N   -0.076754   0.557899   6.509723   0.227498  -0.061881   0.000768
     4  N    0.011483  -0.071107   0.227498   6.610311   0.272133  -0.066748
     5  C   -0.000105   0.006265  -0.061881   0.272133   5.239671   0.220803
     6  C    0.000016  -0.000255   0.000768  -0.066748   0.220803   5.196967
     7  C    0.000000   0.000011  -0.000246   0.008275   0.143647   0.247874
     8  C   -0.000000  -0.000000   0.000044  -0.000412  -0.179057   0.107943
     9  C   -0.000000   0.000006   0.000416   0.008287   0.145526  -0.167112
    10  C   -0.000067   0.000527   0.006380  -0.068287   0.227844   0.075226
    11  C    0.007881  -0.102037  -0.082130   0.335390  -0.058674  -0.009295
    12  Cl  -0.000081   0.002726   0.002194  -0.050195   0.001709  -0.002719
    13  C   -0.091714   0.429960  -0.039080  -0.069014   0.010031   0.001064
    14  C   -0.002582  -0.046648   0.005346   0.006528   0.000066   0.000020
    15  O    0.007645  -0.020223   0.000029  -0.000021   0.000001   0.000000
    16  H    0.362631   0.003664   0.002018  -0.000222  -0.000005  -0.000000
    17  H    0.342767  -0.008709   0.004638  -0.000743  -0.000041  -0.000002
    18  H    0.360875   0.004615   0.002416  -0.000238   0.000032  -0.000000
    19  H    0.000001  -0.000021   0.000025  -0.012422  -0.076720   0.437065
    20  H    0.000000  -0.000000   0.000003  -0.000152   0.016315  -0.069846
    21  H   -0.000000  -0.000000   0.000000   0.000011  -0.001732   0.015584
    22  H    0.000000  -0.000000  -0.000032  -0.000151   0.015841  -0.001527
    23  H   -0.000147  -0.000158   0.019601  -0.016917  -0.070287   0.016782
    24  H    0.000425   0.003615  -0.000216   0.000194   0.000022   0.000004
               7          8          9         10         11         12
     1  C    0.000000  -0.000000  -0.000000  -0.000067   0.007881  -0.000081
     2  C    0.000011  -0.000000   0.000006   0.000527  -0.102037   0.002726
     3  N   -0.000246   0.000044   0.000416   0.006380  -0.082130   0.002194
     4  N    0.008275  -0.000412   0.008287  -0.068287   0.335390  -0.050195
     5  C    0.143647  -0.179057   0.145526   0.227844  -0.058674   0.001709
     6  C    0.247874   0.107943  -0.167112   0.075226  -0.009295  -0.002719
     7  C    5.077602   0.241006   0.124829  -0.158399  -0.000589  -0.001250
     8  C    0.241006   5.125352   0.229724   0.112404   0.000055   0.000002
     9  C    0.124829   0.229724   5.114229   0.227535  -0.000104  -0.000017
    10  C   -0.158399   0.112404   0.227535   5.145743   0.007628  -0.000477
    11  C   -0.000589   0.000055  -0.000104   0.007628   5.106424   0.301392
    12  Cl  -0.001250   0.000002  -0.000017  -0.000477   0.301392  16.818614
    13  C   -0.000022   0.000001  -0.000014  -0.000501   0.378929  -0.053916
    14  C    0.000000  -0.000000  -0.000000  -0.000008  -0.030510  -0.000438
    15  O    0.000000   0.000000   0.000000  -0.000000   0.004658   0.000030
    16  H    0.000000   0.000000  -0.000000   0.000002   0.000373  -0.000000
    17  H   -0.000000   0.000000   0.000000   0.000012  -0.000210   0.000001
    18  H   -0.000000   0.000000   0.000000  -0.000004   0.000225  -0.000001
    19  H   -0.063728   0.015370  -0.002444   0.016285   0.000206   0.011764
    20  H    0.438403  -0.074035   0.014503  -0.001481  -0.000013  -0.000009
    21  H   -0.073286   0.441381  -0.073581   0.014982   0.000000   0.000000
    22  H    0.014605  -0.074083   0.440672  -0.071279   0.000002   0.000000
    23  H   -0.002510   0.015061  -0.073427   0.445019   0.000934  -0.000028
    24  H    0.000000   0.000000  -0.000000   0.000001  -0.003837   0.011308
              13         14         15         16         17         18
     1  C   -0.091714  -0.002582   0.007645   0.362631   0.342767   0.360875
     2  C    0.429960  -0.046648  -0.020223   0.003664  -0.008709   0.004615
     3  N   -0.039080   0.005346   0.000029   0.002018   0.004638   0.002416
     4  N   -0.069014   0.006528  -0.000021  -0.000222  -0.000743  -0.000238
     5  C    0.010031   0.000066   0.000001  -0.000005  -0.000041   0.000032
     6  C    0.001064   0.000020   0.000000  -0.000000  -0.000002  -0.000000
     7  C   -0.000022   0.000000   0.000000   0.000000  -0.000000  -0.000000
     8  C    0.000001  -0.000000   0.000000   0.000000   0.000000   0.000000
     9  C   -0.000014  -0.000000   0.000000  -0.000000   0.000000   0.000000
    10  C   -0.000501  -0.000008  -0.000000   0.000002   0.000012  -0.000004
    11  C    0.378929  -0.030510   0.004658   0.000373  -0.000210   0.000225
    12  Cl  -0.053916  -0.000438   0.000030  -0.000000   0.000001  -0.000001
    13  C    5.635488   0.141700  -0.106490  -0.010816   0.013804  -0.011692
    14  C    0.141700   4.648476   0.690120   0.002824   0.000337   0.003239
    15  O   -0.106490   0.690120   7.661505   0.004575   0.000583   0.005466
    16  H   -0.010816   0.002824   0.004575   0.640310  -0.017266  -0.020370
    17  H    0.013804   0.000337   0.000583  -0.017266   0.668134  -0.017306
    18  H   -0.011692   0.003239   0.005466  -0.020370  -0.017306   0.640835
    19  H   -0.000161   0.000003   0.000000   0.000000   0.000000  -0.000000
    20  H   -0.000000   0.000000  -0.000000  -0.000000   0.000000   0.000000
    21  H    0.000000  -0.000000   0.000000   0.000000   0.000000   0.000000
    22  H   -0.000000   0.000000  -0.000000   0.000000  -0.000000  -0.000000
    23  H    0.000066  -0.000007   0.000000   0.000001   0.000150  -0.000002
    24  H   -0.150677   0.429269  -0.037831   0.000139   0.000049   0.000170
              19         20         21         22         23         24
     1  C    0.000001   0.000000  -0.000000   0.000000  -0.000147   0.000425
     2  C   -0.000021  -0.000000  -0.000000  -0.000000  -0.000158   0.003615
     3  N    0.000025   0.000003   0.000000  -0.000032   0.019601  -0.000216
     4  N   -0.012422  -0.000152   0.000011  -0.000151  -0.016917   0.000194
     5  C   -0.076720   0.016315  -0.001732   0.015841  -0.070287   0.000022
     6  C    0.437065  -0.069846   0.015584  -0.001527   0.016782   0.000004
     7  C   -0.063728   0.438403  -0.073286   0.014605  -0.002510   0.000000
     8  C    0.015370  -0.074035   0.441381  -0.074083   0.015061   0.000000
     9  C   -0.002444   0.014503  -0.073581   0.440672  -0.073427  -0.000000
    10  C    0.016285  -0.001481   0.014982  -0.071279   0.445019   0.000001
    11  C    0.000206  -0.000013   0.000000   0.000002   0.000934  -0.003837
    12  Cl   0.011764  -0.000009   0.000000   0.000000  -0.000028   0.011308
    13  C   -0.000161  -0.000000   0.000000  -0.000000   0.000066  -0.150677
    14  C    0.000003   0.000000  -0.000000   0.000000  -0.000007   0.429269
    15  O    0.000000  -0.000000   0.000000  -0.000000   0.000000  -0.037831
    16  H    0.000000  -0.000000   0.000000   0.000000   0.000001   0.000139
    17  H    0.000000   0.000000   0.000000  -0.000000   0.000150   0.000049
    18  H   -0.000000   0.000000   0.000000  -0.000000  -0.000002   0.000170
    19  H    0.706498  -0.013703  -0.000256   0.000026  -0.000244   0.000005
    20  H   -0.013703   0.709942  -0.013071  -0.000323   0.000025  -0.000000
    21  H   -0.000256  -0.013071   0.710996  -0.013057  -0.000231  -0.000000
    22  H    0.000026  -0.000323  -0.013057   0.707254  -0.012812  -0.000000
    23  H   -0.000244   0.000025  -0.000231  -0.012812   0.683943   0.000001
    24  H    0.000005  -0.000000  -0.000000  -0.000000   0.000001   0.774385
 Mulliken charges:
               1
     1  C    0.143881
     2  C   -0.139462
     3  N   -0.078660
     4  N   -0.123480
     5  C    0.148598
     6  C   -0.002613
     7  C    0.003776
     8  C    0.039244
     9  C    0.010970
    10  C    0.020915
    11  C    0.143304
    12  Cl  -0.040610
    13  C   -0.076947
    14  C    0.152266
    15  O   -0.210046
    16  H    0.032143
    17  H    0.013803
    18  H    0.031741
    19  H   -0.017552
    20  H   -0.006558
    21  H   -0.007741
    22  H   -0.005135
    23  H   -0.004810
    24  H   -0.027027
 Sum of Mulliken charges =  -0.00000
 Mulliken charges with hydrogens summed into heavy atoms:
               1
     1  C    0.221569
     2  C   -0.139462
     3  N   -0.078660
     4  N   -0.123480
     5  C    0.148598
     6  C   -0.020165
     7  C   -0.002781
     8  C    0.031502
     9  C    0.005835
    10  C    0.016104
    11  C    0.143304
    12  Cl  -0.040610
    13  C   -0.076947
    14  C    0.125239
    15  O   -0.210046
 Electronic spatial extent (au):  <R**2>=           3872.4379
 Charge=             -0.0000 electrons
 Dipole moment (field-independent basis, Debye):
    X=             -3.8675    Y=              0.9134    Z=             -0.1461  Tot=              3.9765
 Quadrupole moment (field-independent basis, Debye-Ang):
   XX=            -99.0656   YY=            -88.6038   ZZ=            -92.5071
   XY=             -1.0467   XZ=              0.4248   YZ=              3.5687
 Traceless Quadrupole moment (field-independent basis, Debye-Ang):
   XX=             -5.6734   YY=              4.7884   ZZ=              0.8851
   XY=             -1.0467   XZ=              0.4248   YZ=              3.5687
 Octapole moment (field-independent basis, Debye-Ang**2):
  XXX=           -120.7151  YYY=             16.9700  ZZZ=             -1.6389  XYY=             11.4227
  XXY=             -5.8673  XXZ=              0.8234  XZZ=             11.3981  YZZ=              4.1245
  YYZ=             -4.2337  XYZ=            -12.1184
 Hexadecapole moment (field-independent basis, Debye-Ang**3):
 XXXX=          -4073.9804 YYYY=          -1094.8971 ZZZZ=           -202.3324 XXXY=            -12.9035
 XXXZ=              9.2454 YYYX=             -2.4948 YYYZ=              4.6271 ZZZX=             -0.3317
 ZZZY=              0.1681 XXYY=           -771.5177 XXZZ=           -671.5834 YYZZ=           -215.5279
 XXYZ=             34.2054 YYXZ=              6.6127 ZZXY=             -2.2539
 N-N= 1.024763308279D+03 E-N=-4.556255963666D+03  KE= 1.061746171711D+03
 ******************************Gaussian NBO Version 3.1******************************
             N A T U R A L   A T O M I C   O R B I T A L   A N D
          N A T U R A L   B O N D   O R B I T A L   A N A L Y S I S
 ******************************Gaussian NBO Version 3.1******************************
       /RESON  / : Allow strongly delocalized NBO set

 Analyzing the SCF density

 Job title: 81                                                              

 Storage needed:    203254 in NPA,    269695 in NBO ( 939520976 available)


 NATURAL POPULATIONS:  Natural atomic orbital occupancies 
                                                          
   NAO  Atom  No  lang   Type(AO)    Occupancy      Energy
 ----------------------------------------------------------
     1    C    1  S      Cor( 1S)     1.99920     -10.06930
     2    C    1  S      Val( 2S)     1.08821      -0.23233
     3    C    1  S      Ryd( 3S)     0.00062       0.89496
     4    C    1  px     Val( 2p)     1.17204      -0.07454
     5    C    1  px     Ryd( 3p)     0.00229       0.54225
     6    C    1  py     Val( 2p)     1.15350      -0.07579
     7    C    1  py     Ryd( 3p)     0.00259       0.55969
     8    C    1  pz     Val( 2p)     1.23293      -0.08234
     9    C    1  pz     Ryd( 3p)     0.00103       0.57511
    10    C    1  dxy    Ryd( 3d)     0.00076       2.36180
    11    C    1  dxz    Ryd( 3d)     0.00071       2.43966
    12    C    1  dyz    Ryd( 3d)     0.00020       2.05728
    13    C    1  dx2y2  Ryd( 3d)     0.00024       2.24399
    14    C    1  dz2    Ryd( 3d)     0.00047       2.30346

    15    C    2  S      Cor( 1S)     1.99904     -10.10674
    16    C    2  S      Val( 2S)     0.82336      -0.11772
    17    C    2  S      Ryd( 3S)     0.00356       0.47141
    18    C    2  px     Val( 2p)     0.91760      -0.03205
    19    C    2  px     Ryd( 3p)     0.00957       0.78548
    20    C    2  py     Val( 2p)     1.04443      -0.05880
    21    C    2  py     Ryd( 3p)     0.00679       0.85968
    22    C    2  pz     Val( 2p)     0.94497      -0.11441
    23    C    2  pz     Ryd( 3p)     0.00200       0.59075
    24    C    2  dxy    Ryd( 3d)     0.00155       2.33379
    25    C    2  dxz    Ryd( 3d)     0.00188       1.91949
    26    C    2  dyz    Ryd( 3d)     0.00074       1.91690
    27    C    2  dx2y2  Ryd( 3d)     0.00159       2.43971
    28    C    2  dz2    Ryd( 3d)     0.00056       2.15024

    29    N    3  S      Cor( 1S)     1.99933     -14.17925
    30    N    3  S      Val( 2S)     1.40355      -0.51333
    31    N    3  S      Ryd( 3S)     0.00256       1.11718
    32    N    3  px     Val( 2p)     1.29322      -0.19783
    33    N    3  px     Ryd( 3p)     0.00471       1.07674
    34    N    3  py     Val( 2p)     1.32299      -0.18468
    35    N    3  py     Ryd( 3p)     0.00418       0.94734
    36    N    3  pz     Val( 2p)     1.27258      -0.20041
    37    N    3  pz     Ryd( 3p)     0.00144       0.85883
    38    N    3  dxy    Ryd( 3d)     0.00170       2.68538
    39    N    3  dxz    Ryd( 3d)     0.00113       2.34539
    40    N    3  dyz    Ryd( 3d)     0.00155       2.31288
    41    N    3  dx2y2  Ryd( 3d)     0.00157       2.82584
    42    N    3  dz2    Ryd( 3d)     0.00085       2.63808

    43    N    4  S      Cor( 1S)     1.99892     -14.27176
    44    N    4  S      Val( 2S)     1.13369      -0.49467
    45    N    4  S      Ryd( 3S)     0.00180       1.06278
    46    N    4  px     Val( 2p)     1.32564      -0.30598
    47    N    4  px     Ryd( 3p)     0.00195       1.37956
    48    N    4  py     Val( 2p)     1.21373      -0.27835
    49    N    4  py     Ryd( 3p)     0.00442       1.21192
    50    N    4  pz     Val( 2p)     1.52919      -0.29125
    51    N    4  pz     Ryd( 3p)     0.00323       0.89858
    52    N    4  dxy    Ryd( 3d)     0.00140       2.80852
    53    N    4  dxz    Ryd( 3d)     0.00075       2.30609
    54    N    4  dyz    Ryd( 3d)     0.00117       2.26209
    55    N    4  dx2y2  Ryd( 3d)     0.00150       2.70190
    56    N    4  dz2    Ryd( 3d)     0.00063       2.57960

    57    C    5  S      Cor( 1S)     1.99880     -10.12310
    58    C    5  S      Val( 2S)     0.81039      -0.11823
    59    C    5  S      Ryd( 3S)     0.00211       0.54889
    60    C    5  px     Val( 2p)     0.84785      -0.04142
    61    C    5  px     Ryd( 3p)     0.00519       0.94326
    62    C    5  py     Val( 2p)     1.10681      -0.10796
    63    C    5  py     Ryd( 3p)     0.00704       0.83058
    64    C    5  pz     Val( 2p)     1.06261      -0.12030
    65    C    5  pz     Ryd( 3p)     0.00265       0.67537
    66    C    5  dxy    Ryd( 3d)     0.00058       2.31385
    67    C    5  dxz    Ryd( 3d)     0.00114       2.06264
    68    C    5  dyz    Ryd( 3d)     0.00056       2.20471
    69    C    5  dx2y2  Ryd( 3d)     0.00144       2.25111
    70    C    5  dz2    Ryd( 3d)     0.00081       2.00036

    71    C    6  S      Cor( 1S)     1.99890     -10.07980
    72    C    6  S      Val( 2S)     0.93758      -0.15382
    73    C    6  S      Ryd( 3S)     0.00178       0.54549
    74    C    6  px     Val( 2p)     1.11247      -0.07281
    75    C    6  px     Ryd( 3p)     0.00402       0.75919
    76    C    6  py     Val( 2p)     1.11057      -0.09216
    77    C    6  py     Ryd( 3p)     0.00385       0.77483
    78    C    6  pz     Val( 2p)     1.05180      -0.10807
    79    C    6  pz     Ryd( 3p)     0.00257       0.68235
    80    C    6  dxy    Ryd( 3d)     0.00067       2.28865
    81    C    6  dxz    Ryd( 3d)     0.00063       2.10057
    82    C    6  dyz    Ryd( 3d)     0.00048       2.23192
    83    C    6  dx2y2  Ryd( 3d)     0.00055       2.31463
    84    C    6  dz2    Ryd( 3d)     0.00044       2.02943

    85    C    7  S      Cor( 1S)     1.99894     -10.07952
    86    C    7  S      Val( 2S)     0.94310      -0.15541
    87    C    7  S      Ryd( 3S)     0.00111       0.55347
    88    C    7  px     Val( 2p)     1.09467      -0.05848
    89    C    7  px     Ryd( 3p)     0.00453       0.72097
    90    C    7  py     Val( 2p)     1.11071      -0.08658
    91    C    7  py     Ryd( 3p)     0.00411       0.79738
    92    C    7  pz     Val( 2p)     1.04737      -0.10397
    93    C    7  pz     Ryd( 3p)     0.00247       0.66054
    94    C    7  dxy    Ryd( 3d)     0.00069       2.29881
    95    C    7  dxz    Ryd( 3d)     0.00059       2.10060
    96    C    7  dyz    Ryd( 3d)     0.00047       2.21778
    97    C    7  dx2y2  Ryd( 3d)     0.00063       2.30175
    98    C    7  dz2    Ryd( 3d)     0.00043       2.02793

    99    C    8  S      Cor( 1S)     1.99894     -10.07752
   100    C    8  S      Val( 2S)     0.94713      -0.15558
   101    C    8  S      Ryd( 3S)     0.00123       0.55048
   102    C    8  px     Val( 2p)     1.19403      -0.07259
   103    C    8  px     Ryd( 3p)     0.00595       1.00497
   104    C    8  py     Val( 2p)     1.04472      -0.07399
   105    C    8  py     Ryd( 3p)     0.00303       0.59908
   106    C    8  pz     Val( 2p)     1.01653      -0.09860
   107    C    8  pz     Ryd( 3p)     0.00188       0.56952
   108    C    8  dxy    Ryd( 3d)     0.00060       2.25154
   109    C    8  dxz    Ryd( 3d)     0.00047       2.05749
   110    C    8  dyz    Ryd( 3d)     0.00048       2.23510
   111    C    8  dx2y2  Ryd( 3d)     0.00071       2.35472
   112    C    8  dz2    Ryd( 3d)     0.00052       2.04429

   113    C    9  S      Cor( 1S)     1.99894     -10.07857
   114    C    9  S      Val( 2S)     0.94443      -0.15438
   115    C    9  S      Ryd( 3S)     0.00110       0.55936
   116    C    9  px     Val( 2p)     1.09520      -0.05681
   117    C    9  px     Ryd( 3p)     0.00448       0.71720
   118    C    9  py     Val( 2p)     1.11058      -0.08432
   119    C    9  py     Ryd( 3p)     0.00410       0.80326
   120    C    9  pz     Val( 2p)     1.04553      -0.10387
   121    C    9  pz     Ryd( 3p)     0.00237       0.66429
   122    C    9  dxy    Ryd( 3d)     0.00069       2.30718
   123    C    9  dxz    Ryd( 3d)     0.00060       2.09098
   124    C    9  dyz    Ryd( 3d)     0.00048       2.21274
   125    C    9  dx2y2  Ryd( 3d)     0.00064       2.30969
   126    C    9  dz2    Ryd( 3d)     0.00042       2.03170

   127    C   10  S      Cor( 1S)     1.99890     -10.07608
   128    C   10  S      Val( 2S)     0.94051      -0.15050
   129    C   10  S      Ryd( 3S)     0.00156       0.55447
   130    C   10  px     Val( 2p)     1.11333      -0.06559
   131    C   10  px     Ryd( 3p)     0.00418       0.81186
   132    C   10  py     Val( 2p)     1.10921      -0.08579
   133    C   10  py     Ryd( 3p)     0.00388       0.78699
   134    C   10  pz     Val( 2p)     1.03205      -0.10462
   135    C   10  pz     Ryd( 3p)     0.00234       0.65565
   136    C   10  dxy    Ryd( 3d)     0.00068       2.31801
   137    C   10  dxz    Ryd( 3d)     0.00060       2.09297
   138    C   10  dyz    Ryd( 3d)     0.00046       2.20692
   139    C   10  dx2y2  Ryd( 3d)     0.00056       2.32409
   140    C   10  dz2    Ryd( 3d)     0.00044       2.03845

   141    C   11  S      Cor( 1S)     1.99866     -10.18401
   142    C   11  S      Val( 2S)     0.84931      -0.20419
   143    C   11  S      Ryd( 3S)     0.00325       0.43185
   144    C   11  px     Val( 2p)     0.98181      -0.10365
   145    C   11  px     Ryd( 3p)     0.00788       0.67386
   146    C   11  py     Val( 2p)     0.86941      -0.15764
   147    C   11  py     Ryd( 3p)     0.00886       0.76084
   148    C   11  pz     Val( 2p)     1.06036      -0.18104
   149    C   11  pz     Ryd( 3p)     0.00270       0.53266
   150    C   11  dxy    Ryd( 3d)     0.00226       2.30605
   151    C   11  dxz    Ryd( 3d)     0.00140       1.86255
   152    C   11  dyz    Ryd( 3d)     0.00154       1.83573
   153    C   11  dx2y2  Ryd( 3d)     0.00200       2.21928
   154    C   11  dz2    Ryd( 3d)     0.00095       2.07011

   155   Cl   12  S      Cor( 1S)     2.00000    -100.59867
   156   Cl   12  S      Cor( 2S)     1.99967     -10.12273
   157   Cl   12  S      Val( 3S)     1.81310      -1.01801
   158   Cl   12  S      Ryd( 4S)     0.00183       0.70399
   159   Cl   12  px     Cor( 2p)     1.99998      -7.25470
   160   Cl   12  px     Val( 3p)     1.91120      -0.34543
   161   Cl   12  px     Ryd( 4p)     0.00085       0.94924
   162   Cl   12  py     Cor( 2p)     1.99990      -7.26236
   163   Cl   12  py     Val( 3p)     1.32056      -0.31326
   164   Cl   12  py     Ryd( 4p)     0.00150       0.95345
   165   Cl   12  pz     Cor( 2p)     1.99999      -7.25477
   166   Cl   12  pz     Val( 3p)     1.89131      -0.34678
   167   Cl   12  pz     Ryd( 4p)     0.00099       0.91346
   168   Cl   12  dxy    Ryd( 3d)     0.00209       1.07312
   169   Cl   12  dxz    Ryd( 3d)     0.00035       0.77105
   170   Cl   12  dyz    Ryd( 3d)     0.00342       0.85834
   171   Cl   12  dx2y2  Ryd( 3d)     0.00392       1.09236
   172   Cl   12  dz2    Ryd( 3d)     0.00156       0.86747

   173    C   13  S      Cor( 1S)     1.99865     -10.07006
   174    C   13  S      Val( 2S)     0.89343      -0.13631
   175    C   13  S      Ryd( 3S)     0.00294       0.53402
   176    C   13  px     Val( 2p)     1.11978      -0.10822
   177    C   13  px     Ryd( 3p)     0.00632       0.98959
   178    C   13  py     Val( 2p)     1.10282      -0.08601
   179    C   13  py     Ryd( 3p)     0.00524       0.93706
   180    C   13  pz     Val( 2p)     1.13731      -0.12501
   181    C   13  pz     Ryd( 3p)     0.00130       0.62886
   182    C   13  dxy    Ryd( 3d)     0.00077       2.38885
   183    C   13  dxz    Ryd( 3d)     0.00055       1.91448
   184    C   13  dyz    Ryd( 3d)     0.00039       1.90333
   185    C   13  dx2y2  Ryd( 3d)     0.00062       2.43953
   186    C   13  dz2    Ryd( 3d)     0.00042       2.18052

   187    C   14  S      Cor( 1S)     1.99927     -10.16264
   188    C   14  S      Val( 2S)     0.88853      -0.16474
   189    C   14  S      Ryd( 3S)     0.00715       0.50788
   190    C   14  px     Val( 2p)     0.83664      -0.00117
   191    C   14  px     Ryd( 3p)     0.01473       0.51652
   192    C   14  py     Val( 2p)     1.06850      -0.05474
   193    C   14  py     Ryd( 3p)     0.00439       0.79381
   194    C   14  pz     Val( 2p)     0.76409      -0.12316
   195    C   14  pz     Ryd( 3p)     0.00133       0.49700
   196    C   14  dxy    Ryd( 3d)     0.00242       2.37528
   197    C   14  dxz    Ryd( 3d)     0.00239       1.94269
   198    C   14  dyz    Ryd( 3d)     0.00070       1.88815
   199    C   14  dx2y2  Ryd( 3d)     0.00345       2.48599
   200    C   14  dz2    Ryd( 3d)     0.00058       2.13789

   201    O   15  S      Cor( 1S)     1.99975     -18.88354
   202    O   15  S      Val( 2S)     1.69681      -0.85946
   203    O   15  S      Ryd( 3S)     0.00184       1.39524
   204    O   15  px     Val( 2p)     1.66531      -0.30027
   205    O   15  px     Ryd( 3p)     0.00137       1.05626
   206    O   15  py     Val( 2p)     1.81651      -0.27179
   207    O   15  py     Ryd( 3p)     0.00275       1.17408
   208    O   15  pz     Val( 2p)     1.35586      -0.24494
   209    O   15  pz     Ryd( 3p)     0.00051       1.03545
   210    O   15  dxy    Ryd( 3d)     0.00126       3.14739
   211    O   15  dxz    Ryd( 3d)     0.00151       2.81617
   212    O   15  dyz    Ryd( 3d)     0.00038       2.69805
   213    O   15  dx2y2  Ryd( 3d)     0.00141       3.05135
   214    O   15  dz2    Ryd( 3d)     0.00035       2.87316

   215    H   16  S      Val( 1S)     0.75589       0.07447
   216    H   16  S      Ryd( 2S)     0.00185       0.36582
   217    H   16  px     Ryd( 2p)     0.00040       2.01806
   218    H   16  py     Ryd( 2p)     0.00017       1.76209
   219    H   16  pz     Ryd( 2p)     0.00051       2.17058

   220    H   17  S      Val( 1S)     0.76504       0.07425
   221    H   17  S      Ryd( 2S)     0.00241       0.35909
   222    H   17  px     Ryd( 2p)     0.00026       1.91488
   223    H   17  py     Ryd( 2p)     0.00056       2.25068
   224    H   17  pz     Ryd( 2p)     0.00016       1.76631

   225    H   18  S      Val( 1S)     0.75551       0.07502
   226    H   18  S      Ryd( 2S)     0.00192       0.36766
   227    H   18  px     Ryd( 2p)     0.00040       2.02376
   228    H   18  py     Ryd( 2p)     0.00017       1.75561
   229    H   18  pz     Ryd( 2p)     0.00051       2.17265

   230    H   19  S      Val( 1S)     0.76049       0.06303
   231    H   19  S      Ryd( 2S)     0.00244       0.33132
   232    H   19  px     Ryd( 2p)     0.00028       2.08578
   233    H   19  py     Ryd( 2p)     0.00049       2.05675
   234    H   19  pz     Ryd( 2p)     0.00035       1.86229

   235    H   20  S      Val( 1S)     0.76903       0.06731
   236    H   20  S      Ryd( 2S)     0.00157       0.31076
   237    H   20  px     Ryd( 2p)     0.00028       2.05799
   238    H   20  py     Ryd( 2p)     0.00049       2.06472
   239    H   20  pz     Ryd( 2p)     0.00032       1.83742

   240    H   21  S      Val( 1S)     0.77019       0.06853
   241    H   21  S      Ryd( 2S)     0.00156       0.31127
   242    H   21  px     Ryd( 2p)     0.00082       2.36642
   243    H   21  py     Ryd( 2p)     0.00011       1.86373
   244    H   21  pz     Ryd( 2p)     0.00014       1.73888

   245    H   22  S      Val( 1S)     0.76849       0.06932
   246    H   22  S      Ryd( 2S)     0.00156       0.31233
   247    H   22  px     Ryd( 2p)     0.00026       2.05536
   248    H   22  py     Ryd( 2p)     0.00049       2.07272
   249    H   22  pz     Ryd( 2p)     0.00032       1.83822

   250    H   23  S      Val( 1S)     0.74926       0.07731
   251    H   23  S      Ryd( 2S)     0.00192       0.33996
   252    H   23  px     Ryd( 2p)     0.00031       2.10355
   253    H   23  py     Ryd( 2p)     0.00051       2.08564
   254    H   23  pz     Ryd( 2p)     0.00026       1.83467

   255    H   24  S      Val( 1S)     0.86274       0.01514
   256    H   24  S      Ryd( 2S)     0.00511       0.34339
   257    H   24  px     Ryd( 2p)     0.00008       1.87207
   258    H   24  py     Ryd( 2p)     0.00096       2.30803
   259    H   24  pz     Ryd( 2p)     0.00006       1.63318

 WARNING:  1 low occupancy (<1.9990e) core orbital  found on  N    4
           1 low occupancy (<1.9990e) core orbital  found on  C    5
           1 low occupancy (<1.9990e) core orbital  found on  C    6
           1 low occupancy (<1.9990e) core orbital  found on  C    7
           1 low occupancy (<1.9990e) core orbital  found on  C    8
           1 low occupancy (<1.9990e) core orbital  found on  C    9
           1 low occupancy (<1.9990e) core orbital  found on  C   10
           1 low occupancy (<1.9990e) core orbital  found on  C   11
           1 low occupancy (<1.9990e) core orbital  found on  C   13


 Summary of Natural Population Analysis:                  
                                                          
                                       Natural Population 
                Natural  -----------------------------------------------
    Atom  No    Charge         Core      Valence    Rydberg      Total
 -----------------------------------------------------------------------
      C    1   -0.65480      1.99920     4.64668    0.00892     6.65480
      C    2    0.24237      1.99904     3.73036    0.02824     5.75763
      N    3   -0.31138      1.99933     5.29234    0.01971     7.31138
      N    4   -0.21802      1.99892     5.20225    0.01685     7.21802
      C    5    0.15202      1.99880     3.82767    0.02151     5.84798
      C    6   -0.22631      1.99890     4.21242    0.01499     6.22631
      C    7   -0.20982      1.99894     4.19585    0.01502     6.20982
      C    8   -0.21623      1.99894     4.20241    0.01488     6.21623
      C    9   -0.20955      1.99894     4.19574    0.01487     6.20955
      C   10   -0.20870      1.99890     4.19510    0.01469     6.20870
      C   11    0.20962      1.99866     3.76088    0.03084     5.79038
     Cl   12    0.04779      9.99954     6.93617    0.01651    16.95221
      C   13   -0.27054      1.99865     4.25333    0.01855     6.27054
      C   14    0.40584      1.99927     3.55776    0.03713     5.59416
      O   15   -0.54561      1.99975     6.53448    0.01138     8.54561
      H   16    0.24118      0.00000     0.75589    0.00293     0.75882
      H   17    0.23156      0.00000     0.76504    0.00340     0.76844
      H   18    0.24149      0.00000     0.75551    0.00300     0.75851
      H   19    0.23595      0.00000     0.76049    0.00356     0.76405
      H   20    0.22832      0.00000     0.76903    0.00265     0.77168
      H   21    0.22717      0.00000     0.77019    0.00264     0.77283
      H   22    0.22887      0.00000     0.76849    0.00264     0.77113
      H   23    0.24774      0.00000     0.74926    0.00301     0.75226
      H   24    0.13105      0.00000     0.86274    0.00621     0.86895
 =======================================================================
   * Total *    0.00000     37.98578    75.70008    0.31414   114.00000

                                 Natural Population      
 --------------------------------------------------------
   Core                      37.98578 ( 99.9626% of  38)
   Valence                   75.70008 ( 99.6054% of  76)
   Natural Minimal Basis    113.68586 ( 99.7244% of 114)
   Natural Rydberg Basis      0.31414 (  0.2756% of 114)
 --------------------------------------------------------

    Atom  No          Natural Electron Configuration
 ----------------------------------------------------------------------------
      C    1      [core]2S( 1.09)2p( 3.56)3p( 0.01)
      C    2      [core]2S( 0.82)2p( 2.91)3p( 0.02)3d( 0.01)
      N    3      [core]2S( 1.40)2p( 3.89)3p( 0.01)3d( 0.01)
      N    4      [core]2S( 1.13)2p( 4.07)3p( 0.01)3d( 0.01)
      C    5      [core]2S( 0.81)2p( 3.02)3p( 0.01)
      C    6      [core]2S( 0.94)2p( 3.27)3p( 0.01)
      C    7      [core]2S( 0.94)2p( 3.25)3p( 0.01)
      C    8      [core]2S( 0.95)2p( 3.26)3p( 0.01)
      C    9      [core]2S( 0.94)2p( 3.25)3p( 0.01)
      C   10      [core]2S( 0.94)2p( 3.25)3p( 0.01)
      C   11      [core]2S( 0.85)2p( 2.91)3p( 0.02)3d( 0.01)
     Cl   12      [core]3S( 1.81)3p( 5.12)3d( 0.01)
      C   13      [core]2S( 0.89)2p( 3.36)3p( 0.01)
      C   14      [core]2S( 0.89)2p( 2.67)3S( 0.01)3p( 0.02)3d( 0.01)
      O   15      [core]2S( 1.70)2p( 4.84)
      H   16            1S( 0.76)
      H   17            1S( 0.77)
      H   18            1S( 0.76)
      H   19            1S( 0.76)
      H   20            1S( 0.77)
      H   21            1S( 0.77)
      H   22            1S( 0.77)
      H   23            1S( 0.75)
      H   24            1S( 0.86)2S( 0.01)


 NATURAL BOND ORBITAL ANALYSIS:

                       Occupancies       Lewis Structure    Low   High
           Occ.    -------------------  -----------------   occ   occ
  Cycle   Thresh.   Lewis   Non-Lewis     CR  BD  3C  LP    (L)   (NL)   Dev
 =============================================================================
   1(1)    1.90   107.72072   6.27928     19  27   0  11     8      7    0.55
   2(2)    1.90   107.72072   6.27928     19  27   0  11     8      7    0.55
   3(1)    1.80   109.04391   4.95609     19  28   0  10     4      6    0.44
   4(2)    1.80   109.04391   4.95609     19  28   0  10     4      6    0.44
   5(1)    1.70   109.28922   4.71078     19  28   0  10     4      6    0.44
   6(2)    1.70   109.28922   4.71078     19  28   0  10     4      6    0.44
   7(1)    1.60   110.63776   3.36224     19  31   0   7     1      6    0.44
   8(2)    1.60   110.65705   3.34295     19  31   0   7     1      6    0.43
   9(3)    1.60   110.66055   3.33945     19  31   0   7     1      6    0.43
  10(4)    1.60   110.63776   3.36224     19  31   0   7     1      6    0.44
  11(5)    1.60   110.65705   3.34295     19  31   0   7     1      6    0.43
  12(6)    1.60   110.66055   3.33945     19  31   0   7     1      6    0.43
  13(1)    1.50   111.23474   2.76526     19  31   0   7     0      6    0.43
  14(2)    1.50   111.21575   2.78425     19  31   0   7     0      6    0.44
  15(3)    1.50   110.62086   3.37914     19  30   0   8     1      6    0.43
  16(4)    1.50   111.23474   2.76526     19  31   0   7     0      6    0.43
 -----------------------------------------------------------------------------

 Structure accepted: RESONANCE keyword permits strongly delocalized structure

 WARNING:  1 low occupancy (<1.9990e) core orbital  found on  N    4
           1 low occupancy (<1.9990e) core orbital  found on  C    5
           1 low occupancy (<1.9990e) core orbital  found on  C    6
           1 low occupancy (<1.9990e) core orbital  found on  C    7
           1 low occupancy (<1.9990e) core orbital  found on  C    8
           1 low occupancy (<1.9990e) core orbital  found on  C    9
           1 low occupancy (<1.9990e) core orbital  found on  C   10
           1 low occupancy (<1.9990e) core orbital  found on  C   11
           1 low occupancy (<1.9990e) core orbital  found on  C   13

 --------------------------------------------------------
   Core                     37.98580 ( 99.963% of  38)
   Valence Lewis            73.24894 ( 96.380% of  76)
  ==================       ============================
   Total Lewis             111.23474 ( 97.574% of 114)
  -----------------------------------------------------
   Valence non-Lewis         2.54164 (  2.230% of 114)
   Rydberg non-Lewis         0.22362 (  0.196% of 114)
  ==================       ============================
   Total non-Lewis           2.76526 (  2.426% of 114)
 --------------------------------------------------------


       (Occupancy)   Bond orbital/ Coefficients/ Hybrids
 ---------------------------------------------------------------------------------
     1. (1.97938) BD ( 1) C   1 - C   2  
                ( 48.71%)   0.6980* C   1 s( 29.40%)p 2.40( 70.55%)d 0.00(  0.05%)
                                            0.0005  0.5422  0.0101 -0.5641 -0.0109
                                            0.6184  0.0033 -0.0691 -0.0004 -0.0196
                                            0.0022 -0.0023 -0.0017 -0.0108
                ( 51.29%)   0.7161* C   2 s( 35.72%)p 1.80( 64.25%)d 0.00(  0.03%)
                                           -0.0003  0.5976 -0.0007  0.5374 -0.0244
                                           -0.5906  0.0018  0.0651  0.0001 -0.0139
                                            0.0016 -0.0023 -0.0029 -0.0096
     2. (1.97273) BD ( 1) C   1 - H  16  
                ( 61.92%)   0.7869* C   1 s( 23.31%)p 3.29( 76.65%)d 0.00(  0.04%)
                                           -0.0000  0.4828 -0.0032  0.5118  0.0052
                                            0.1222 -0.0126  0.6996 -0.0047  0.0046
                                            0.0144  0.0070  0.0045  0.0089
                ( 38.08%)   0.6171* H  16 s( 99.92%)p 0.00(  0.08%)
                                            0.9996 -0.0019 -0.0182 -0.0031 -0.0224
     3. (1.98504) BD ( 1) C   1 - H  17  
                ( 61.63%)   0.7851* C   1 s( 23.91%)p 3.18( 76.05%)d 0.00(  0.04%)
                                            0.0000 -0.4890  0.0016  0.3906 -0.0133
                                            0.7751  0.0008 -0.0836 -0.0003 -0.0151
                                            0.0016  0.0025  0.0075  0.0089
                ( 38.37%)   0.6194* H  17 s( 99.92%)p 0.00(  0.08%)
                                           -0.9996  0.0020 -0.0134 -0.0252  0.0028
     4. (1.97293) BD ( 1) C   1 - H  18  
                ( 61.94%)   0.7870* C   1 s( 23.37%)p 3.28( 76.59%)d 0.00(  0.04%)
                                           -0.0001  0.4834 -0.0032  0.5162  0.0054
                                           -0.0313 -0.0110 -0.7059  0.0074  0.0014
                                           -0.0151 -0.0022  0.0057  0.0105
                ( 38.06%)   0.6170* H  18 s( 99.92%)p 0.00(  0.08%)
                                            0.9996 -0.0019 -0.0184  0.0017  0.0224
     5. (1.98336) BD ( 1) C   2 - N   3  
                ( 39.79%)   0.6308* C   2 s( 29.02%)p 2.44( 70.84%)d 0.00(  0.14%)
                                            0.0000  0.5384  0.0184 -0.8165 -0.0301
                                           -0.1950 -0.0497  0.0190  0.0065  0.0087
                                           -0.0013 -0.0006  0.0299 -0.0198
                ( 60.21%)   0.7760* N   3 s( 41.05%)p 1.43( 58.87%)d 0.00(  0.08%)
                                            0.0001  0.6404  0.0177  0.7641 -0.0079
                                            0.0588  0.0222 -0.0282 -0.0012  0.0178
                                           -0.0031 -0.0010  0.0174 -0.0128
     6. (1.88356) BD ( 2) C   2 - N   3  
                ( 39.42%)   0.6278* C   2 s(  0.00%)p 1.00( 99.81%)d 0.00(  0.19%)
                                            0.0001  0.0036  0.0022 -0.0012 -0.0019
                                            0.1121 -0.0015  0.9927 -0.0100 -0.0049
                                           -0.0436  0.0001 -0.0003  0.0007
                ( 60.58%)   0.7784* N   3 s(  0.01%)p 1.00( 99.83%)d 0.00(  0.16%)
                                            0.0000  0.0087  0.0008  0.0203  0.0025
                                            0.1173  0.0008  0.9920 -0.0036  0.0034
                                            0.0277  0.0283 -0.0030 -0.0070
     7. (1.95920) BD ( 1) C   2 - C  13  
                ( 48.43%)   0.6959* C   2 s( 35.08%)p 1.85( 64.87%)d 0.00(  0.05%)
                                            0.0002  0.5922 -0.0128  0.2034  0.0240
                                            0.7736 -0.0193 -0.0892  0.0023  0.0044
                                           -0.0006 -0.0042 -0.0176 -0.0118
                ( 51.57%)   0.7181* C  13 s( 32.79%)p 2.05( 67.17%)d 0.00(  0.04%)
                                           -0.0003  0.5726 -0.0054 -0.0429  0.0200
                                           -0.8117  0.0060  0.1023 -0.0011  0.0091
                                           -0.0013 -0.0043 -0.0123 -0.0129
     8. (1.97502) BD ( 1) N   3 - N   4  
                ( 44.23%)   0.6651* N   3 s( 22.20%)p 3.50( 77.64%)d 0.01(  0.16%)
                                            0.0001  0.4702  0.0294 -0.4539  0.0396
                                            0.7494 -0.0167 -0.0836  0.0000 -0.0186
                                            0.0024 -0.0074 -0.0287 -0.0200
                ( 55.77%)   0.7468* N   4 s( 27.54%)p 2.63( 72.38%)d 0.00(  0.08%)
                                            0.0002  0.5248  0.0058  0.3686  0.0139
                                           -0.7619  0.0311  0.0791 -0.0092 -0.0193
                                            0.0016 -0.0034 -0.0107 -0.0169
     9. (1.98187) BD ( 1) N   4 - C   5  
                ( 64.13%)   0.8008* N   4 s( 36.26%)p 1.76( 63.71%)d 0.00(  0.03%)
                                           -0.0001 -0.6022  0.0010  0.7973  0.0189
                                           -0.0278 -0.0084  0.0123  0.0022  0.0009
                                           -0.0007  0.0008 -0.0130  0.0096
                ( 35.87%)   0.5989* C   5 s( 25.65%)p 2.89( 74.20%)d 0.01(  0.15%)
                                           -0.0000 -0.5063 -0.0095 -0.8610 -0.0121
                                            0.0130  0.0067 -0.0178 -0.0034  0.0014
                                           -0.0012 -0.0017 -0.0329  0.0198
    10. (1.98333) BD ( 1) N   4 - C  11  
                ( 63.11%)   0.7944* N   4 s( 36.09%)p 1.77( 63.87%)d 0.00(  0.04%)
                                            0.0001  0.6008  0.0008  0.4769  0.0114
                                            0.6360 -0.0051 -0.0814  0.0036  0.0151
                                           -0.0017 -0.0028 -0.0030 -0.0102
                ( 36.89%)   0.6074* C  11 s( 30.82%)p 2.24( 69.04%)d 0.00(  0.14%)
                                           -0.0000  0.5551  0.0095 -0.6349 -0.0329
                                           -0.5289 -0.0053  0.0802  0.0005  0.0306
                                           -0.0047 -0.0053  0.0006 -0.0206
    11. (1.97038) BD ( 1) C   5 - C   6  
                ( 51.14%)   0.7151* C   5 s( 37.35%)p 1.68( 62.62%)d 0.00(  0.04%)
                                           -0.0001  0.6111 -0.0022 -0.3582  0.0185
                                            0.5988  0.0012  0.3726  0.0084 -0.0099
                                           -0.0064  0.0134 -0.0057 -0.0041
                ( 48.86%)   0.6990* C   6 s( 34.78%)p 1.87( 65.17%)d 0.00(  0.05%)
                                            0.0001  0.5897  0.0057  0.4355  0.0220
                                           -0.5511  0.0060 -0.3972  0.0068 -0.0126
                                           -0.0094  0.0148 -0.0032 -0.0035
    12. (1.66945) BD ( 2) C   5 - C   6  
                ( 51.79%)   0.7196* C   5 s(  0.02%)p99.99( 99.96%)d 1.66(  0.03%)
                                           -0.0001  0.0097  0.0084 -0.0314  0.0057
                                           -0.5485  0.0094  0.8352 -0.0003  0.0060
                                           -0.0102  0.0043  0.0060  0.0087
                ( 48.21%)   0.6944* C   6 s(  0.02%)p99.99( 99.93%)d 2.26(  0.05%)
                                            0.0001  0.0143  0.0048 -0.0276  0.0061
                                           -0.5884  0.0007  0.8076 -0.0022 -0.0002
                                            0.0010 -0.0072 -0.0108 -0.0185
    13. (1.96893) BD ( 1) C   5 - C  10  
                ( 51.33%)   0.7165* C   5 s( 36.84%)p 1.71( 63.12%)d 0.00(  0.04%)
                                           -0.0001  0.6070 -0.0003 -0.3576  0.0220
                                           -0.5830 -0.0033 -0.4035 -0.0072  0.0093
                                            0.0066  0.0137 -0.0056 -0.0034
                ( 48.67%)   0.6976* C  10 s( 34.56%)p 1.89( 65.39%)d 0.00(  0.05%)
                                            0.0001  0.5878  0.0066  0.4179  0.0228
                                            0.5663 -0.0078  0.3974 -0.0050  0.0124
                                            0.0087  0.0152 -0.0044 -0.0037
    14. (1.97376) BD ( 1) C   6 - C   7  
                ( 50.57%)   0.7111* C   6 s( 36.15%)p 1.77( 63.81%)d 0.00(  0.04%)
                                           -0.0000  0.6011  0.0129 -0.7972 -0.0095
                                            0.0268  0.0318 -0.0183  0.0209  0.0016
                                            0.0029  0.0018  0.0172 -0.0106
                ( 49.43%)   0.7030* C   7 s( 35.54%)p 1.81( 64.42%)d 0.00(  0.05%)
                                            0.0001  0.5961  0.0081  0.8008  0.0091
                                            0.0182  0.0314  0.0324  0.0226 -0.0016
                                           -0.0001  0.0016  0.0181 -0.0112
    15. (1.97775) BD ( 1) C   6 - H  19  
                ( 61.97%)   0.7872* C   6 s( 28.96%)p 2.45( 71.01%)d 0.00(  0.03%)
                                           -0.0003  0.5380 -0.0150  0.4155 -0.0130
                                            0.5901 -0.0004  0.4348  0.0021  0.0101
                                            0.0075  0.0116 -0.0025 -0.0029
                ( 38.03%)   0.6167* H  19 s( 99.91%)p 0.00(  0.09%)
                                            0.9995 -0.0023 -0.0147 -0.0216 -0.0161
    16. (1.97773) BD ( 1) C   7 - C   8  
                ( 50.13%)   0.7080* C   7 s( 35.90%)p 1.78( 64.05%)d 0.00(  0.04%)
                                            0.0001  0.5991  0.0081 -0.4174 -0.0394
                                           -0.5538  0.0085 -0.3974  0.0049  0.0113
                                            0.0079  0.0145 -0.0052 -0.0031
                ( 49.87%)   0.7062* C   8 s( 35.64%)p 1.80( 64.32%)d 0.00(  0.04%)
                                            0.0000  0.5969  0.0085  0.3717 -0.0279
                                            0.5858  0.0241  0.4004  0.0154  0.0130
                                            0.0091  0.0131 -0.0028 -0.0041
    17. (1.65780) BD ( 2) C   7 - C   8  
                ( 50.02%)   0.7072* C   7 s(  0.00%)p 1.00( 99.95%)d 0.00(  0.05%)
                                           -0.0000  0.0038  0.0008 -0.0232  0.0001
                                           -0.5683  0.0062  0.8222 -0.0086 -0.0003
                                            0.0012 -0.0079 -0.0100 -0.0170
                ( 49.98%)   0.7070* C   8 s(  0.00%)p 1.00( 99.95%)d 0.00(  0.05%)
                                            0.0000  0.0019  0.0007 -0.0228  0.0004
                                           -0.5555  0.0064  0.8309 -0.0091 -0.0106
                                            0.0156  0.0033  0.0043  0.0088
    18. (1.97941) BD ( 1) C   7 - H  20  
                ( 61.54%)   0.7845* C   7 s( 28.46%)p 2.51( 71.51%)d 0.00(  0.03%)
                                           -0.0003  0.5333 -0.0135 -0.4267  0.0037
                                            0.6072 -0.0063  0.4052 -0.0045 -0.0104
                                           -0.0070  0.0113 -0.0037 -0.0031
                ( 38.46%)   0.6201* H  20 s( 99.91%)p 0.00(  0.09%)
                                            0.9995 -0.0019  0.0156 -0.0216 -0.0147
    19. (1.97776) BD ( 1) C   8 - C   9  
                ( 49.94%)   0.7067* C   8 s( 35.62%)p 1.81( 64.33%)d 0.00(  0.04%)
                                            0.0000  0.5968  0.0082  0.3838 -0.0276
                                           -0.5888 -0.0238 -0.3844 -0.0166 -0.0136
                                           -0.0087  0.0125 -0.0027 -0.0049
                ( 50.06%)   0.7076* C   9 s( 35.80%)p 1.79( 64.16%)d 0.00(  0.04%)
                                            0.0001  0.5982  0.0084 -0.4299 -0.0392
                                            0.5674 -0.0082  0.3649 -0.0066 -0.0120
                                           -0.0076  0.0138 -0.0053 -0.0041
    20. (1.98000) BD ( 1) C   8 - H  21  
                ( 61.50%)   0.7842* C   8 s( 28.65%)p 2.49( 71.32%)d 0.00(  0.03%)
                                            0.0003 -0.5351  0.0136  0.8442 -0.0081
                                           -0.0052  0.0001  0.0209 -0.0001  0.0002
                                           -0.0007 -0.0011 -0.0149  0.0091
                ( 38.50%)   0.6205* H  21 s( 99.91%)p 0.00(  0.09%)
                                           -0.9995  0.0019 -0.0304  0.0001 -0.0007
    21. (1.97439) BD ( 1) C   9 - C  10  
                ( 49.59%)   0.7042* C   9 s( 35.63%)p 1.81( 64.33%)d 0.00(  0.05%)
                                            0.0001  0.5968  0.0074  0.8006  0.0097
                                           -0.0277 -0.0319  0.0077 -0.0216  0.0012
                                            0.0019  0.0016  0.0181 -0.0111
                ( 50.41%)   0.7100* C  10 s( 36.20%)p 1.76( 63.76%)d 0.00(  0.04%)
                                           -0.0000  0.6015  0.0128 -0.7969 -0.0073
                                           -0.0201 -0.0332 -0.0238 -0.0217 -0.0023
                                           -0.0010  0.0016  0.0174 -0.0109
    22. (1.66089) BD ( 2) C   9 - C  10  
                ( 50.23%)   0.7087* C   9 s(  0.00%)p 1.00( 99.95%)d 0.00(  0.05%)
                                           -0.0000 -0.0009  0.0007 -0.0265  0.0007
                                           -0.5540  0.0054  0.8318 -0.0087 -0.0107
                                            0.0154  0.0042  0.0048  0.0095
                ( 49.77%)   0.7055* C  10 s(  0.01%)p99.99( 99.94%)d 4.35(  0.05%)
                                            0.0001 -0.0102  0.0033 -0.0183 -0.0000
                                           -0.5579  0.0038  0.8293 -0.0047  0.0101
                                           -0.0156  0.0048  0.0066  0.0094
    23. (1.97945) BD ( 1) C   9 - H  22  
                ( 61.58%)   0.7847* C   9 s( 28.48%)p 2.51( 71.49%)d 0.00(  0.03%)
                                            0.0003 -0.5335  0.0133  0.4143 -0.0041
                                            0.6075 -0.0058  0.4172 -0.0045 -0.0101
                                           -0.0069 -0.0115  0.0038  0.0028
                ( 38.42%)   0.6199* H  22 s( 99.91%)p 0.00(  0.09%)
                                           -0.9995  0.0019 -0.0149 -0.0219 -0.0149
    24. (1.97671) BD ( 1) C  10 - H  23  
                ( 62.49%)   0.7905* C  10 s( 29.15%)p 2.43( 70.82%)d 0.00(  0.03%)
                                            0.0003 -0.5397  0.0149 -0.4342  0.0089
                                            0.6056 -0.0005  0.3911 -0.0014  0.0108
                                            0.0071 -0.0104  0.0019  0.0041
                ( 37.51%)   0.6124* H  23 s( 99.90%)p 0.00(  0.10%)
                                           -0.9995  0.0023  0.0169 -0.0229 -0.0127
    25. (1.99032) BD ( 1) C  11 -Cl  12  
                ( 45.68%)   0.6759* C  11 s( 26.98%)p 2.70( 72.78%)d 0.01(  0.24%)
                                           -0.0002  0.5194  0.0069 -0.2370  0.0042
                                            0.8102  0.0069 -0.1230 -0.0036 -0.0231
                                            0.0038 -0.0131 -0.0348 -0.0210
                ( 54.32%)   0.7370*Cl  12 s( 19.94%)p 3.99( 79.54%)d 0.03(  0.52%)
                                           -0.0000  0.0002  0.4450 -0.0370 -0.0000
                                            0.2106  0.0076  0.0001 -0.8528 -0.0347
                                           -0.0000  0.1500  0.0056 -0.0271  0.0046
                                           -0.0203 -0.0541 -0.0328
    26. (1.97019) BD ( 1) C  11 - C  13  
                ( 50.23%)   0.7087* C  11 s( 42.03%)p 1.38( 57.94%)d 0.00(  0.04%)
                                           -0.0001  0.6483 -0.0056  0.7343 -0.0073
                                           -0.1975  0.0227  0.0243 -0.0020 -0.0125
                                            0.0011 -0.0015  0.0082 -0.0116
                ( 49.77%)   0.7055* C  13 s( 32.07%)p 2.12( 67.88%)d 0.00(  0.05%)
                                           -0.0000  0.5661  0.0163 -0.7000  0.0109
                                            0.4320  0.0276 -0.0364 -0.0032 -0.0119
                                            0.0008 -0.0010  0.0122 -0.0131
    27. (1.75122) BD ( 2) C  11 - C  13  
                ( 47.22%)   0.6872* C  11 s(  0.00%)p 1.00( 99.96%)d 0.00(  0.04%)
                                            0.0001  0.0038 -0.0013  0.0040  0.0026
                                            0.1488 -0.0011  0.9887  0.0034  0.0016
                                            0.0158 -0.0110  0.0015  0.0019
                ( 52.78%)   0.7265* C  13 s(  0.00%)p 1.00( 99.96%)d 0.00(  0.04%)
                                           -0.0000 -0.0034 -0.0017  0.0207  0.0009
                                            0.1217  0.0002  0.9922  0.0029 -0.0025
                                           -0.0180  0.0055 -0.0013 -0.0009
    28. (1.98058) BD ( 1) C  13 - C  14  
                ( 53.90%)   0.7342* C  13 s( 35.03%)p 1.85( 64.94%)d 0.00(  0.03%)
                                           -0.0001  0.5918  0.0014  0.7120  0.0029
                                            0.3728  0.0027 -0.0585 -0.0001  0.0129
                                           -0.0019 -0.0014  0.0072 -0.0097
                ( 46.10%)   0.6790* C  14 s( 37.98%)p 1.63( 61.96%)d 0.00(  0.06%)
                                            0.0003  0.6163  0.0007 -0.6779  0.0028
                                           -0.3955  0.0088  0.0590 -0.0010  0.0183
                                           -0.0027 -0.0012  0.0116 -0.0110
    29. (1.99534) BD ( 1) C  14 - O  15  
                ( 33.80%)   0.5814* C  14 s( 31.19%)p 2.20( 68.56%)d 0.01(  0.25%)
                                            0.0000  0.5558 -0.0550  0.7303  0.0769
                                           -0.3811 -0.0114  0.0322  0.0000 -0.0369
                                            0.0033 -0.0015  0.0234 -0.0238
                ( 66.20%)   0.8136* O  15 s( 43.28%)p 1.31( 56.64%)d 0.00(  0.09%)
                                           -0.0000  0.6572 -0.0283 -0.6658 -0.0193
                                            0.3487  0.0130 -0.0313 -0.0012 -0.0212
                                            0.0019 -0.0004  0.0156 -0.0127
    30. (1.97707) BD ( 2) C  14 - O  15  
                ( 34.00%)   0.5831* C  14 s(  0.00%)p 1.00( 99.66%)d 0.00(  0.34%)
                                           -0.0000  0.0005 -0.0001  0.0177 -0.0005
                                            0.1182 -0.0043  0.9905 -0.0351  0.0053
                                            0.0491 -0.0304  0.0046  0.0049
                ( 66.00%)   0.8124* O  15 s(  0.00%)p 1.00( 99.86%)d 0.00(  0.14%)
                                            0.0000  0.0006  0.0000  0.0162  0.0001
                                            0.1188  0.0010  0.9920  0.0088 -0.0038
                                           -0.0337  0.0166 -0.0026 -0.0025
    31. (1.98771) BD ( 1) C  14 - H  24  
                ( 58.45%)   0.7645* C  14 s( 30.77%)p 2.25( 69.18%)d 0.00(  0.05%)
                                           -0.0003  0.5539  0.0301  0.0132  0.0242
                                            0.8252 -0.0139 -0.0990  0.0012 -0.0041
                                            0.0006 -0.0039 -0.0201 -0.0073
                ( 41.55%)   0.6446* H  24 s( 99.90%)p 0.00(  0.10%)
                                            0.9994 -0.0140 -0.0005 -0.0309  0.0037
    32. (1.99920) CR ( 1) C   1           s(100.00%)p 0.00(  0.00%)
                                            1.0000 -0.0002 -0.0000  0.0003  0.0000
                                           -0.0003 -0.0000  0.0000  0.0000  0.0000
                                           -0.0000  0.0000  0.0000  0.0000
    33. (1.99904) CR ( 1) C   2           s(100.00%)p 0.00(  0.00%)
                                            1.0000 -0.0000  0.0000  0.0001 -0.0000
                                           -0.0003  0.0000 -0.0000  0.0000 -0.0000
                                            0.0000  0.0000  0.0000  0.0000
    34. (1.99933) CR ( 1) N   3           s(100.00%)p 0.00(  0.00%)
                                            1.0000 -0.0003  0.0000  0.0001  0.0000
                                            0.0001  0.0000 -0.0000  0.0000  0.0000
                                           -0.0000 -0.0000 -0.0000  0.0000
    35. (1.99892) CR ( 1) N   4           s(100.00%)p 0.00(  0.00%)
                                            1.0000 -0.0002 -0.0000 -0.0000 -0.0000
                                            0.0001 -0.0000  0.0001  0.0000  0.0000
                                            0.0000  0.0000  0.0000  0.0000
    36. (1.99880) CR ( 1) C   5           s(100.00%)p 0.00(  0.00%)
                                            1.0000  0.0002  0.0000 -0.0001  0.0000
                                           -0.0000  0.0000  0.0000 -0.0000  0.0000
                                           -0.0000  0.0000 -0.0000 -0.0000
    37. (1.99890) CR ( 1) C   6           s(100.00%)p 0.00(  0.00%)
                                            1.0000  0.0001 -0.0000  0.0001 -0.0000
                                            0.0003 -0.0000  0.0001  0.0000  0.0000
                                            0.0000  0.0000  0.0000  0.0000
    38. (1.99894) CR ( 1) C   7           s(100.00%)p 0.00(  0.00%)
                                            1.0000  0.0001 -0.0000 -0.0002  0.0000
                                            0.0002 -0.0000  0.0002 -0.0000 -0.0000
                                           -0.0000  0.0000 -0.0000 -0.0000
    39. (1.99894) CR ( 1) C   8           s(100.00%)p 0.00(  0.00%)
                                            1.0000  0.0001 -0.0000 -0.0003  0.0000
                                            0.0000 -0.0000 -0.0000  0.0000  0.0000
                                           -0.0000 -0.0000  0.0000 -0.0000
    40. (1.99895) CR ( 1) C   9           s(100.00%)p 0.00(  0.00%)
                                            1.0000  0.0001 -0.0000 -0.0002  0.0000
                                           -0.0002  0.0000 -0.0001  0.0000  0.0000
                                            0.0000  0.0000 -0.0000  0.0000
    41. (1.99890) CR ( 1) C  10           s(100.00%)p 0.00(  0.00%)
                                            1.0000  0.0001 -0.0000  0.0001 -0.0000
                                           -0.0002  0.0000 -0.0002  0.0000 -0.0000
                                           -0.0000  0.0000 -0.0000 -0.0000
    42. (1.99866) CR ( 1) C  11           s(100.00%)p 0.00(  0.00%)
                                            1.0000  0.0001  0.0000 -0.0000 -0.0000
                                            0.0001  0.0000 -0.0001 -0.0000 -0.0000
                                           -0.0000 -0.0000 -0.0000 -0.0000
    43. (2.00000) CR ( 1)Cl  12           s(100.00%)
                                            1.0000 -0.0000  0.0000 -0.0000  0.0000
                                            0.0000  0.0000  0.0000 -0.0000 -0.0000
                                            0.0000 -0.0000  0.0000 -0.0000  0.0000
                                           -0.0000 -0.0000 -0.0000
    44. (1.99967) CR ( 2)Cl  12           s(100.00%)p 0.00(  0.00%)
                                           -0.0000  1.0000  0.0003  0.0000  0.0000
                                            0.0000 -0.0000 -0.0000  0.0003  0.0000
                                            0.0000 -0.0001 -0.0000  0.0000 -0.0000
                                            0.0000  0.0000  0.0000
    45. (1.99998) CR ( 3)Cl  12           s(  0.00%)p 1.00(100.00%)
                                            0.0000  0.0000 -0.0000 -0.0000  1.0000
                                           -0.0001  0.0000  0.0000 -0.0001 -0.0000
                                           -0.0000  0.0000 -0.0000  0.0000 -0.0000
                                           -0.0000 -0.0000 -0.0000
    46. (1.99990) CR ( 4)Cl  12           s(  0.00%)p 1.00(100.00%)
                                            0.0000 -0.0000  0.0001  0.0000  0.0000
                                           -0.0001 -0.0000  1.0000  0.0002  0.0000
                                            0.0000 -0.0000 -0.0000  0.0000 -0.0000
                                            0.0000  0.0000  0.0000
    47. (1.99999) CR ( 5)Cl  12           s(  0.00%)p 1.00(100.00%)
                                            0.0000  0.0000 -0.0000 -0.0000 -0.0000
                                            0.0000  0.0000  0.0000 -0.0000 -0.0000
                                            1.0000  0.0000 -0.0000 -0.0000  0.0000
                                           -0.0000 -0.0000 -0.0000
    48. (1.99865) CR ( 1) C  13           s(100.00%)p 0.00(  0.00%)
                                            1.0000  0.0002 -0.0000  0.0000  0.0000
                                           -0.0002  0.0000  0.0001 -0.0000  0.0000
                                           -0.0000 -0.0000 -0.0000 -0.0000
    49. (1.99928) CR ( 1) C  14           s(100.00%)p 0.00(  0.00%)
                                            1.0000 -0.0000  0.0000  0.0002  0.0000
                                            0.0004 -0.0000 -0.0000  0.0000 -0.0000
                                            0.0000 -0.0000 -0.0000  0.0000
    50. (1.99975) CR ( 1) O  15           s(100.00%)p 0.00(  0.00%)
                                            1.0000 -0.0003 -0.0000 -0.0003 -0.0000
                                            0.0001  0.0000 -0.0000 -0.0000 -0.0000
                                            0.0000 -0.0000  0.0000 -0.0000
    51. (1.94094) LP ( 1) N   3           s( 36.86%)p 1.71( 63.08%)d 0.00(  0.06%)
                                            0.0003  0.6068 -0.0203 -0.4548 -0.0171
                                           -0.6457 -0.0168  0.0804  0.0000 -0.0188
                                            0.0027  0.0039  0.0107  0.0105
    52. (1.53364) LP ( 1) N   4           s(  0.02%)p99.99( 99.97%)d 0.32(  0.01%)
                                           -0.0001  0.0147  0.0005 -0.0002 -0.0002
                                            0.1134  0.0040  0.9934 -0.0024  0.0019
                                            0.0078  0.0018 -0.0001 -0.0013
    53. (1.99090) LP ( 1)Cl  12           s( 80.06%)p 0.25( 19.93%)d 0.00(  0.02%)
                                           -0.0000 -0.0004  0.8947  0.0100  0.0001
                                           -0.1324 -0.0008 -0.0002  0.4224  0.0048
                                            0.0000 -0.0577 -0.0012  0.0055 -0.0011
                                            0.0032  0.0094  0.0056
    54. (1.95022) LP ( 2)Cl  12           s(  0.07%)p99.99( 99.90%)d 0.54(  0.04%)
                                           -0.0000 -0.0001  0.0256 -0.0008  0.0001
                                            0.9673 -0.0088  0.0000  0.2381 -0.0025
                                            0.0000 -0.0807  0.0016 -0.0160  0.0032
                                            0.0022  0.0091 -0.0005
    55. (1.91059) LP ( 3)Cl  12           s(  0.02%)p99.99( 99.93%)d 2.52(  0.05%)
                                           -0.0000  0.0000  0.0137 -0.0002  0.0000
                                           -0.0392 -0.0001 -0.0000 -0.1755  0.0023
                                            0.0000 -0.9833  0.0105 -0.0001 -0.0045
                                            0.0196 -0.0040 -0.0070
    56. (1.98217) LP ( 1) O  15           s( 56.79%)p 0.76( 43.20%)d 0.00(  0.02%)
                                            0.0004  0.7534  0.0163  0.5856 -0.0004
                                           -0.2973  0.0003  0.0256 -0.0000  0.0077
                                           -0.0006  0.0008 -0.0064  0.0079
    57. (1.88719) LP ( 2) O  15           s(  0.01%)p99.99( 99.91%)d 7.07(  0.08%)
                                           -0.0000  0.0064  0.0082 -0.4602  0.0085
                                           -0.8800  0.0132  0.1129 -0.0017  0.0162
                                           -0.0023  0.0022  0.0223 -0.0011
    58. (0.00378) RY*( 1) C   1           s(  2.02%)p47.76( 96.58%)d 0.69(  1.40%)
                                           -0.0000  0.0036  0.1422  0.0082  0.6430
                                            0.0092  0.7386 -0.0008 -0.0823  0.0059
                                           -0.0031 -0.0108 -0.1174  0.0051
    59. (0.00126) RY*( 2) C   1           s(  0.14%)p99.99( 75.92%)d99.99( 23.94%)
                                            0.0000  0.0002  0.0372  0.0007 -0.0319
                                            0.0008  0.1164  0.0141  0.8628 -0.0443
                                           -0.3994  0.2733 -0.0210 -0.0533
    60. (0.00093) RY*( 3) C   1           s( 41.30%)p 1.33( 55.06%)d 0.09(  3.64%)
                                            0.0000  0.0067  0.6426  0.0130 -0.6035
                                           -0.0171  0.4206  0.0012 -0.0946 -0.0277
                                            0.0238  0.0130  0.1833  0.0359
    61. (0.00013) RY*( 4) C   1           s( 40.35%)p 0.81( 32.55%)d 0.67( 27.10%)
                                           -0.0000 -0.0072  0.6352 -0.0101  0.3687
                                            0.0137 -0.4329 -0.0014  0.0440  0.4994
                                           -0.0593  0.0237  0.0640  0.1159
    62. (0.00004) RY*( 5) C   1           s(  0.59%)p13.81(  8.18%)d99.99( 91.22%)
    63. (0.00001) RY*( 6) C   1           s(  0.10%)p99.99( 17.33%)d99.99( 82.57%)
    64. (0.00001) RY*( 7) C   1           s(  0.19%)p33.12(  6.41%)d99.99( 93.40%)
    65. (0.00001) RY*( 8) C   1           s( 13.54%)p 0.45(  6.08%)d 5.94( 80.38%)
    66. (0.00001) RY*( 9) C   1           s(  1.77%)p 1.16(  2.05%)d54.45( 96.18%)
    67. (0.01099) RY*( 1) C   2           s( 20.48%)p 3.43( 70.32%)d 0.45(  9.20%)
                                           -0.0000 -0.0198  0.4521  0.0225 -0.8313
                                            0.0408 -0.0978 -0.0073  0.0177 -0.2985
                                            0.0288 -0.0041  0.0222 -0.0391
    68. (0.00442) RY*( 2) C   2           s(  2.29%)p41.92( 95.88%)d 0.80(  1.83%)
                                           -0.0000  0.0360  0.1469 -0.0365  0.0106
                                            0.0089  0.9694 -0.0019 -0.1324 -0.1336
                                            0.0016 -0.0096 -0.0008 -0.0186
    69. (0.00275) RY*( 3) C   2           s(  0.08%)p99.99( 60.63%)d99.99( 39.28%)
                                            0.0000 -0.0004  0.0290  0.0009  0.0138
                                           -0.0047 -0.1176 -0.0348 -0.7688 -0.0630
                                           -0.6148 -0.1003  0.0006  0.0291
    70. (0.00118) RY*( 4) C   2           s( 62.21%)p 0.49( 30.19%)d 0.12(  7.60%)
                                            0.0000 -0.0005  0.7888  0.0140  0.5279
                                           -0.0058 -0.1505  0.0022  0.0173 -0.1989
                                            0.0718  0.0154  0.1682 -0.0522
    71. (0.00090) RY*( 5) C   2           s(  0.08%)p99.99( 22.96%)d99.99( 76.95%)
                                            0.0000  0.0000  0.0291  0.0003  0.0180
                                           -0.0023  0.0509 -0.0159  0.4759 -0.0458
                                           -0.4729 -0.7175  0.0657  0.1569
    72. (0.00075) RY*( 6) C   2           s(  7.13%)p 0.01(  0.08%)d13.02( 92.79%)
                                            0.0000  0.0020  0.2669 -0.0174  0.0067
                                           -0.0160 -0.0013  0.0031 -0.0145  0.3237
                                            0.0147 -0.1211 -0.8979 -0.0446
    73. (0.00051) RY*( 7) C   2           s(  0.09%)p99.99( 16.70%)d99.99( 83.20%)
                                            0.0000 -0.0000  0.0305 -0.0004  0.0197
                                           -0.0037  0.0470 -0.0229  0.4048 -0.0600
                                           -0.6177  0.6469 -0.1101 -0.1277
    74. (0.00020) RY*( 8) C   2           s(  6.47%)p 0.51(  3.33%)d13.93( 90.20%)
                                           -0.0000 -0.0042  0.2544  0.0288 -0.1617
                                            0.0085  0.0785 -0.0014 -0.0074  0.8513
                                           -0.0939  0.0180  0.3838 -0.1444
    75. (0.00001) RY*( 9) C   2           s(  1.33%)p 0.10(  0.13%)d74.00( 98.54%)
    76. (0.00414) RY*( 1) N   3           s( 13.14%)p 6.02( 79.09%)d 0.59(  7.77%)
                                           -0.0000 -0.0071  0.3625 -0.0103  0.6229
                                           -0.0343  0.6255  0.0015 -0.1017 -0.2226
                                            0.0064  0.0361  0.1625 -0.0186
    77. (0.00239) RY*( 2) N   3           s(  0.13%)p99.99( 97.12%)d21.53(  2.76%)
                                           -0.0000 -0.0039  0.0356  0.0270  0.7114
                                           -0.0285 -0.6693  0.0021  0.1245  0.1547
                                           -0.0203  0.0053  0.0560  0.0087
    78. (0.00167) RY*( 3) N   3           s(  0.07%)p99.99( 77.94%)d99.99( 22.00%)
                                           -0.0000  0.0010  0.0258 -0.0037 -0.0053
                                           -0.0007  0.1545  0.0052  0.8692  0.0276
                                            0.3022 -0.3509  0.0228  0.0648
    79. (0.00052) RY*( 4) N   3           s(  0.11%)p99.99( 17.61%)d99.99( 82.28%)
                                            0.0000 -0.0018  0.0336  0.0011 -0.0013
                                           -0.0017 -0.0775 -0.0157 -0.4121  0.0740
                                            0.8420 -0.3085  0.1106  0.0320
    80. (0.00035) RY*( 5) N   3           s( 78.26%)p 0.11(  8.27%)d 0.17( 13.47%)
                                           -0.0000 -0.0107  0.8846 -0.0007 -0.2120
                                           -0.0356 -0.1908  0.0049  0.0062  0.0615
                                           -0.0290 -0.0602 -0.3423 -0.0964
    81. (0.00010) RY*( 6) N   3           s(  4.04%)p 0.66(  2.68%)d23.06( 93.27%)
    82. (0.00007) RY*( 7) N   3           s(  1.76%)p 5.61(  9.86%)d50.31( 88.38%)
    83. (0.00002) RY*( 8) N   3           s(  1.65%)p 4.65(  7.66%)d54.96( 90.68%)
    84. (0.00002) RY*( 9) N   3           s(  0.72%)p 0.50(  0.36%)d99.99( 98.92%)
    85. (0.00494) RY*( 1) N   4           s( 10.49%)p 7.51( 78.75%)d 1.03( 10.76%)
                                            0.0000 -0.0135  0.3236  0.0034 -0.0547
                                            0.0157  0.7420 -0.0043  0.4834 -0.0473
                                            0.1006  0.0047  0.3068 -0.0329
    86. (0.00311) RY*( 2) N   4           s( 21.14%)p 2.76( 58.30%)d 0.97( 20.56%)
                                            0.0000 -0.0076  0.4597  0.0089 -0.1832
                                            0.0140  0.0982 -0.0033 -0.7345 -0.2366
                                           -0.0480  0.0599  0.3711 -0.0779
    87. (0.00165) RY*( 3) N   4           s( 23.36%)p 3.18( 74.24%)d 0.10(  2.40%)
                                           -0.0000  0.0096  0.4832  0.0143 -0.6094
                                           -0.0163 -0.4758  0.0052  0.3796  0.0045
                                           -0.1201 -0.0897 -0.0259 -0.0282
    88. (0.00122) RY*( 4) N   4           s(  0.03%)p42.33(  1.08%)d99.99( 98.90%)
                                            0.0000  0.0000  0.0160 -0.0017  0.0874
                                            0.0019 -0.0257  0.0003 -0.0497 -0.0898
                                            0.2030 -0.9455  0.0939  0.1924
    89. (0.00078) RY*( 5) N   4           s(  1.88%)p12.90( 24.27%)d39.25( 73.85%)
                                            0.0000  0.0027  0.1371 -0.0080  0.3578
                                            0.0128 -0.2647 -0.0012  0.2107 -0.7844
                                            0.3078  0.1629 -0.0022 -0.0441
    90. (0.00063) RY*( 6) N   4           s(  0.38%)p55.89( 21.07%)d99.99( 78.55%)
                                           -0.0000  0.0026  0.0613 -0.0052  0.4080
                                           -0.0057 -0.1399  0.0083  0.1566 -0.0502
                                           -0.8013 -0.0867  0.3618  0.0505
    91. (0.00046) RY*( 7) N   4           s( 41.51%)p 0.54( 22.21%)d 0.87( 36.28%)
                                            0.0000 -0.0034  0.6443 -0.0226  0.4641
                                            0.0020  0.0337 -0.0015 -0.0713  0.2964
                                            0.0133 -0.0198 -0.5238  0.0042
    92. (0.00021) RY*( 8) N   4           s(  0.88%)p22.52( 19.83%)d90.01( 79.29%)
                                           -0.0000  0.0061  0.0937  0.0032  0.2667
                                           -0.0234 -0.3475 -0.0004  0.0766  0.4763
                                            0.4409  0.1350  0.5939 -0.0250
    93. (0.00004) RY*( 9) N   4           s(  0.42%)p 0.75(  0.31%)d99.99( 99.27%)
    94. (0.00719) RY*( 1) C   5           s(  0.24%)p99.99( 97.17%)d10.88(  2.59%)
                                            0.0000  0.0018  0.0487  0.0060  0.0874
                                            0.0049  0.9794 -0.0097  0.0694  0.1578
                                            0.0189  0.0107 -0.0158  0.0160
    95. (0.00495) RY*( 2) C   5           s(  5.99%)p14.23( 85.25%)d 1.46(  8.76%)
                                            0.0000  0.0253  0.2435 -0.0164 -0.9201
                                           -0.0026  0.0742  0.0002  0.0073  0.0118
                                            0.0187 -0.0857  0.2623 -0.1048
    96. (0.00290) RY*( 3) C   5           s(  3.03%)p26.92( 81.55%)d 5.09( 15.42%)
                                           -0.0000  0.0004  0.1741  0.0010  0.0422
                                            0.0081  0.0682 -0.0019 -0.8994 -0.0555
                                           -0.3880 -0.0033  0.0129 -0.0206
    97. (0.00180) RY*( 4) C   5           s( 89.56%)p 0.08(  7.26%)d 0.04(  3.18%)
                                           -0.0000 -0.0118  0.9463 -0.0060  0.2258
                                            0.0051 -0.0774 -0.0044  0.1247 -0.0172
                                            0.1478  0.0585 -0.0712 -0.0338
    98. (0.00088) RY*( 5) C   5           s(  0.38%)p 5.22(  2.00%)d99.99( 97.61%)
                                            0.0000 -0.0016  0.0619 -0.0019  0.0267
                                            0.0047 -0.0164 -0.0142  0.1372 -0.0072
                                           -0.3151  0.3613  0.4682  0.7260
    99. (0.00067) RY*( 6) C   5           s(  0.42%)p35.75( 14.85%)d99.99( 84.73%)
                                            0.0000 -0.0013  0.0644  0.0005 -0.0098
                                           -0.0080 -0.0042 -0.0110  0.3850 -0.0399
                                           -0.8500 -0.0843 -0.1834 -0.2872
   100. (0.00029) RY*( 7) C   5           s(  0.02%)p99.99(  9.16%)d99.99( 90.81%)
                                           -0.0000  0.0146  0.0002  0.0322 -0.2981
                                           -0.0037  0.0291  0.0017 -0.0296 -0.1448
                                            0.0154  0.4077 -0.7841  0.3254
   101. (0.00016) RY*( 8) C   5           s(  0.03%)p99.18(  2.75%)d99.99( 97.22%)
                                           -0.0000  0.0016  0.0166  0.0050 -0.0403
                                            0.0140 -0.1528  0.0036 -0.0483  0.9734
                                           -0.0564  0.0891 -0.1145  0.0205
   102. (0.00005) RY*( 9) C   5           s(  0.47%)p 0.21(  0.10%)d99.99( 99.43%)
   103. (0.00482) RY*( 1) C   6           s(  0.17%)p99.99( 94.43%)d32.65(  5.40%)
                                           -0.0000  0.0222  0.0341 -0.0146 -0.5715
                                           -0.0185 -0.6579 -0.0110 -0.4291  0.1736
                                            0.1151  0.0724 -0.0726  0.0121
   104. (0.00292) RY*( 2) C   6           s(  8.42%)p10.73( 90.35%)d 0.15(  1.23%)
                                            0.0000  0.0139  0.2898 -0.0168  0.7660
                                            0.0196 -0.3459  0.0052 -0.4432  0.0371
                                            0.0791 -0.0088  0.0641 -0.0215
   105. (0.00136) RY*( 3) C   6           s( 16.43%)p 4.68( 76.82%)d 0.41(  6.76%)
                                            0.0000 -0.0043  0.4053  0.0114 -0.2149
                                            0.0007  0.5986  0.0040 -0.6030 -0.0153
                                           -0.0927  0.1421  0.0085  0.1961
   106. (0.00114) RY*( 4) C   6           s( 69.38%)p 0.28( 19.76%)d 0.16( 10.86%)
                                            0.0000 -0.0074  0.8329  0.0152 -0.1418
                                            0.0133 -0.1334  0.0018  0.3991 -0.2322
                                            0.1122 -0.0394 -0.0981 -0.1759
   107. (0.00066) RY*( 5) C   6           s(  3.92%)p 1.61(  6.31%)d22.92( 89.77%)
                                            0.0000 -0.0016  0.1979  0.0018  0.0118
                                           -0.0015 -0.1523  0.0102  0.1993  0.4437
                                           -0.7348  0.1382  0.2757  0.2563
   108. (0.00012) RY*( 6) C   6           s(  1.25%)p 2.66(  3.34%)d76.07( 95.41%)
                                           -0.0000 -0.0034  0.1119  0.0219 -0.0593
                                           -0.0128  0.1593 -0.0077  0.0615  0.5963
                                            0.4616 -0.3515  0.5025 -0.0967
   109. (0.00007) RY*( 7) C   6           s(  0.40%)p 9.75(  3.93%)d99.99( 95.67%)
   110. (0.00001) RY*( 8) C   6           s(  0.07%)p29.05(  2.07%)d99.99( 97.86%)
   111. (0.00002) RY*( 9) C   6           s(  0.05%)p66.84(  3.09%)d99.99( 96.87%)
   112. (0.00537) RY*( 1) C   7           s(  0.08%)p99.99( 92.91%)d89.78(  7.01%)
                                           -0.0000  0.0279  0.0004  0.0183  0.4456
                                           -0.0223 -0.7048 -0.0148 -0.4824 -0.1937
                                           -0.1256  0.0862 -0.0962  0.0132
   113. (0.00269) RY*( 2) C   7           s(  0.01%)p99.99( 98.52%)d99.99(  1.47%)
                                           -0.0000  0.0027  0.0102 -0.0311  0.8754
                                           -0.0162  0.3470 -0.0117  0.3118  0.0348
                                            0.0210  0.0527 -0.0970  0.0288
   114. (0.00082) RY*( 3) C   7           s( 89.61%)p 0.04(  3.89%)d 0.07(  6.50%)
                                            0.0000 -0.0032  0.9466 -0.0095  0.0094
                                            0.0127 -0.1492  0.0104  0.1271  0.0719
                                            0.1916  0.0423  0.1299 -0.0669
   115. (0.00071) RY*( 4) C   7           s(  4.04%)p11.31( 45.66%)d12.46( 50.30%)
                                            0.0000 -0.0005  0.2009 -0.0023  0.0454
                                            0.0087  0.3808 -0.0074 -0.5562  0.4268
                                           -0.5215 -0.0511 -0.0447 -0.2103
   116. (0.00067) RY*( 5) C   7           s(  0.34%)p99.99( 44.65%)d99.99( 55.01%)
                                            0.0000 -0.0002  0.0585 -0.0016  0.0381
                                           -0.0016  0.3942  0.0030 -0.5382 -0.2985
                                            0.4321  0.1775  0.2415  0.4294
   117. (0.00013) RY*( 6) C   7           s(  0.03%)p43.25(  1.49%)d99.99( 98.48%)
                                            0.0000 -0.0007  0.0185  0.0234 -0.1064
                                            0.0106 -0.0390  0.0082 -0.0363  0.3928
                                            0.2477  0.4219 -0.7255  0.2546
   118. (0.00005) RY*( 7) C   7           s(  5.90%)p 0.81(  4.80%)d15.13( 89.30%)
   119. (0.00000) RY*( 8) C   7           s(  0.07%)p40.68(  2.73%)d99.99( 97.20%)
   120. (0.00000) RY*( 9) C   7           s(  0.01%)p99.99(  5.42%)d99.99( 94.57%)
   121. (0.00513) RY*( 1) C   8           s(  0.24%)p99.99( 92.26%)d30.88(  7.50%)
                                           -0.0000  0.0271  0.0412  0.0308  0.9597
                                           -0.0001 -0.0018  0.0003  0.0223 -0.0020
                                            0.0101 -0.0980  0.2397 -0.0885
   122. (0.00258) RY*( 2) C   8           s(  0.00%)p 1.00( 98.55%)d 0.01(  1.44%)
                                            0.0000 -0.0001  0.0065  0.0000 -0.0115
                                           -0.0312  0.8203 -0.0212  0.5578 -0.1004
                                           -0.0658  0.0003  0.0018  0.0017
   123. (0.00091) RY*( 3) C   8           s( 93.54%)p 0.01(  0.92%)d 0.06(  5.54%)
                                            0.0000 -0.0041  0.9671 -0.0205  0.0119
                                            0.0006 -0.0577 -0.0011  0.0728 -0.0151
                                            0.0143  0.1937 -0.1154  0.0645
   124. (0.00078) RY*( 4) C   8           s(  1.14%)p76.01( 86.36%)d11.01( 12.51%)
                                            0.0000 -0.0005  0.1066 -0.0022  0.0228
                                            0.0012  0.5246 -0.0033 -0.7667  0.1428
                                           -0.1799 -0.0732 -0.1365 -0.2198
   125. (0.00063) RY*( 5) C   8           s(  0.16%)p42.67(  6.92%)d99.99( 92.92%)
                                            0.0000 -0.0001  0.0403 -0.0012 -0.0003
                                           -0.0062 -0.1443  0.0093  0.2196 -0.0268
                                            0.0745 -0.3505 -0.4573 -0.7687
   126. (0.00014) RY*( 6) C   8           s(  0.00%)p 1.00(  1.50%)d65.64( 98.50%)
                                           -0.0000 -0.0001  0.0018 -0.0002 -0.0003
                                            0.0226 -0.0925  0.0154 -0.0755 -0.8175
                                           -0.5618 -0.0170  0.0074 -0.0267
   127. (0.00005) RY*( 7) C   8           s(  4.96%)p 1.10(  5.44%)d18.08( 89.60%)
   128. (0.00000) RY*( 8) C   8           s(  0.05%)p44.72(  2.22%)d99.99( 97.73%)
   129. (0.00000) RY*( 9) C   8           s(  0.00%)p 1.00(  5.91%)d15.93( 94.09%)
   130. (0.00530) RY*( 1) C   9           s(  0.08%)p99.99( 92.82%)d89.80(  7.10%)
                                           -0.0000  0.0281 -0.0018  0.0174  0.4396
                                            0.0223  0.7006  0.0157  0.4930  0.1923
                                            0.1207  0.0953 -0.1000  0.0204
   131. (0.00265) RY*( 2) C   9           s(  0.01%)p99.99( 98.51%)d99.99(  1.48%)
                                            0.0000 -0.0020  0.0106  0.0310 -0.8802
                                           -0.0175  0.3873 -0.0098  0.2428  0.0438
                                            0.0203 -0.0499  0.0967 -0.0246
   132. (0.00082) RY*( 3) C   9           s( 93.09%)p 0.01(  0.50%)d 0.07(  6.41%)
                                            0.0000 -0.0029  0.9648 -0.0089  0.0369
                                           -0.0131  0.0193 -0.0104  0.0538 -0.1927
                                           -0.0597  0.0357  0.1098 -0.1004
   133. (0.00070) RY*( 4) C   9           s(  0.37%)p47.84( 17.78%)d99.99( 81.85%)
                                            0.0000 -0.0002  0.0610 -0.0012  0.0172
                                           -0.0048  0.2315  0.0058 -0.3519  0.4573
                                           -0.7021  0.1500  0.1855  0.2440
   134. (0.00062) RY*( 5) C   9           s(  0.01%)p99.99( 75.43%)d99.99( 24.56%)
                                           -0.0000  0.0001  0.0107  0.0002  0.0155
                                            0.0048  0.4936 -0.0078 -0.7144 -0.1363
                                            0.2325 -0.1614 -0.1976 -0.3284
   135. (0.00013) RY*( 6) C   9           s(  0.00%)p 1.00(  1.51%)d65.44( 98.49%)
                                           -0.0000  0.0000  0.0004 -0.0239  0.1081
                                            0.0109 -0.0470  0.0067 -0.0206  0.3962
                                            0.2858 -0.3831  0.7369 -0.2378
   136. (0.00005) RY*( 7) C   9           s(  6.44%)p 0.77(  4.99%)d13.76( 88.58%)
   137. (0.00000) RY*( 8) C   9           s(  0.09%)p27.43(  2.41%)d99.99( 97.50%)
   138. (0.00000) RY*( 9) C   9           s(  0.01%)p 1.00(  6.13%)d15.30( 93.86%)
   139. (0.00502) RY*( 1) C  10           s(  0.06%)p99.99( 95.06%)d88.02(  4.89%)
                                           -0.0000  0.0234 -0.0031 -0.0145 -0.6475
                                            0.0189  0.6100  0.0124  0.3981 -0.1717
                                           -0.1009  0.0663 -0.0691  0.0079
   140. (0.00295) RY*( 2) C  10           s(  3.73%)p25.31( 94.55%)d 0.46(  1.72%)
                                            0.0000  0.0138  0.1928 -0.0218  0.7324
                                           -0.0103  0.4840 -0.0083  0.4173 -0.0771
                                           -0.0636 -0.0135  0.0784 -0.0294
   141. (0.00103) RY*( 3) C  10           s( 93.50%)p 0.04(  3.61%)d 0.03(  2.89%)
                                            0.0000 -0.0065  0.9670  0.0171 -0.1474
                                           -0.0108 -0.0337 -0.0106 -0.1128  0.0961
                                            0.1251  0.0609  0.0159 -0.0039
   142. (0.00100) RY*( 4) C  10           s(  0.12%)p99.99( 84.43%)d99.99( 15.46%)
                                           -0.0000 -0.0020  0.0344  0.0008 -0.0564
                                           -0.0031 -0.5478  0.0048  0.7355 -0.1105
                                            0.1952  0.1452  0.0875  0.2747
   143. (0.00061) RY*( 5) C  10           s(  0.49%)p22.56( 11.00%)d99.99( 88.51%)
                                            0.0000 -0.0008  0.0698  0.0012 -0.0380
                                            0.0053 -0.2003 -0.0081  0.2615  0.4867
                                           -0.7142 -0.0963 -0.2007 -0.2977
   144. (0.00012) RY*( 6) C  10           s(  1.14%)p 2.87(  3.27%)d83.94( 95.59%)
                                           -0.0000 -0.0038  0.1066  0.0216 -0.0565
                                            0.0134 -0.1602  0.0080 -0.0560 -0.5972
                                           -0.4220 -0.3605  0.5277 -0.1125
   145. (0.00006) RY*( 7) C  10           s(  0.92%)p 3.65(  3.36%)d99.99( 95.71%)
   146. (0.00001) RY*( 8) C  10           s(  0.11%)p16.50(  1.78%)d99.99( 98.11%)
   147. (0.00001) RY*( 9) C  10           s(  0.01%)p99.99(  3.03%)d99.99( 96.96%)
   148. (0.00904) RY*( 1) C  11           s(  2.18%)p43.00( 93.86%)d 1.81(  3.95%)
                                            0.0000 -0.0043  0.1477  0.0292 -0.5880
                                            0.0132 -0.7610 -0.0013  0.1127  0.0767
                                           -0.0162 -0.0184 -0.1781 -0.0367
   149. (0.00758) RY*( 2) C  11           s(  4.35%)p21.38( 93.01%)d 0.61(  2.64%)
                                           -0.0000 -0.0262  0.2069  0.0056 -0.7376
                                            0.0191  0.6193 -0.0003 -0.0452  0.1603
                                            0.0124 -0.0135  0.0077 -0.0179
   150. (0.00375) RY*( 3) C  11           s(  0.51%)p99.99( 67.75%)d62.16( 31.74%)
                                           -0.0000 -0.0016  0.0714  0.0015 -0.0135
                                            0.0009 -0.0827  0.0114 -0.8188 -0.0229
                                           -0.1518  0.5166 -0.0806 -0.1429
   151. (0.00342) RY*( 4) C  11           s( 74.70%)p 0.06(  4.49%)d 0.28( 20.80%)
                                            0.0000 -0.0084  0.8643  0.0025  0.2008
                                           -0.0263  0.0422  0.0029  0.0461 -0.3535
                                            0.1187 -0.0760 -0.2363 -0.0859
   152. (0.00170) RY*( 5) C  11           s(  0.42%)p 0.44(  0.18%)d99.99( 99.40%)
                                           -0.0000 -0.0019  0.0648  0.0016  0.0059
                                            0.0012  0.0298  0.0126  0.0274 -0.1032
                                           -0.9614 -0.2361 -0.0193  0.0538
   153. (0.00075) RY*( 6) C  11           s(  1.33%)p 4.60(  6.10%)d69.78( 92.57%)
                                            0.0000 -0.0032  0.1151  0.0240  0.2400
                                            0.0031  0.0418 -0.0021 -0.0331  0.7949
                                           -0.0370 -0.1261 -0.5236 -0.0483
   154. (0.00057) RY*( 7) C  11           s( 16.12%)p 0.19(  3.00%)d 5.02( 80.88%)
                                            0.0000  0.0165  0.4011  0.0042  0.0993
                                            0.0369 -0.1323 -0.0053  0.0357  0.4453
                                           -0.0648  0.1231  0.7654  0.0735
   155. (0.00026) RY*( 8) C  11           s(  0.00%)p 1.00( 31.78%)d 2.15( 68.22%)
                                            0.0000  0.0027  0.0018 -0.0011  0.0298
                                            0.0042  0.0890  0.0094  0.5557  0.0159
                                           -0.1792  0.7759 -0.1494 -0.1597
   156. (0.00002) RY*( 9) C  11           s(  0.56%)p 0.17(  0.10%)d99.99( 99.35%)
   157. (0.00341) RY*( 1)Cl  12           s(  0.05%)p99.99( 22.27%)d99.99( 77.68%)
                                           -0.0000  0.0000  0.0006  0.0223  0.0000
                                           -0.0001 -0.0005 -0.0000 -0.0041  0.0906
                                           -0.0000 -0.0135  0.4629  0.0501  0.2239
                                           -0.8021  0.1561  0.2374
   158. (0.00146) RY*( 2)Cl  12           s(  0.24%)p99.99( 43.20%)d99.99( 56.56%)
                                           -0.0000  0.0000  0.0011  0.0491  0.0000
                                            0.0091 -0.6465 -0.0000 -0.0028 -0.1171
                                           -0.0000  0.0007  0.0150  0.6721 -0.1227
                                           -0.0452 -0.3091  0.0342
   159. (0.00043) RY*( 3)Cl  12           s( 28.96%)p 1.00( 28.85%)d 1.46( 42.19%)
                                            0.0000  0.0000  0.0227  0.5377 -0.0000
                                            0.0183 -0.1148  0.0000 -0.0774  0.5142
                                            0.0000  0.0143 -0.0661  0.1886 -0.1358
                                            0.1486  0.5811  0.0897
   160. (0.00012) RY*( 4)Cl  12           s( 34.77%)p 0.25(  8.76%)d 1.62( 56.47%)
                                           -0.0000  0.0000 -0.0044  0.5896  0.0000
                                            0.0014  0.0538 -0.0000  0.0104  0.2890
                                           -0.0000 -0.0009 -0.0323 -0.1819  0.3250
                                           -0.0186 -0.6524 -0.0043
   161. (0.00008) RY*( 5)Cl  12           s(  3.64%)p 0.40(  1.44%)d26.10( 94.93%)
   162. (0.00007) RY*( 6)Cl  12           s( 14.32%)p 1.93( 27.71%)d 4.05( 57.97%)
   163. (0.00002) RY*( 7)Cl  12           s( 16.78%)p 2.52( 42.30%)d 2.44( 40.92%)
   164. (0.00001) RY*( 8)Cl  12           s(  1.07%)p48.57( 51.78%)d44.23( 47.15%)
   165. (0.00001) RY*( 9)Cl  12           s(  0.09%)p99.99( 74.39%)d99.99( 25.52%)
   166. (0.00671) RY*( 1) C  13           s(  1.10%)p89.36( 97.92%)d 0.90(  0.98%)
                                           -0.0000 -0.0056  0.1045 -0.0014  0.8374
                                            0.0100 -0.5234 -0.0020  0.0628 -0.0825
                                            0.0056  0.0101  0.0536  0.0024
   167. (0.00388) RY*( 2) C  13           s(  4.12%)p22.54( 92.76%)d 0.76(  3.13%)
                                            0.0000  0.0239  0.2015 -0.0179 -0.5248
                                           -0.0018 -0.8007  0.0016  0.1039  0.1470
                                           -0.0109 -0.0004  0.0960 -0.0177
   168. (0.00263) RY*( 3) C  13           s( 93.83%)p 0.06(  5.66%)d 0.01(  0.51%)
                                            0.0000 -0.0134  0.9686  0.0138  0.0274
                                           -0.0123  0.2209  0.0035 -0.0817  0.0333
                                            0.0171 -0.0306 -0.0052 -0.0524
   169. (0.00133) RY*( 4) C  13           s(  0.33%)p99.99( 93.68%)d18.41(  5.99%)
                                            0.0000 -0.0008  0.0570  0.0008  0.0022
                                           -0.0015  0.1302 -0.0057  0.9591 -0.0173
                                           -0.0997  0.2106 -0.0522 -0.0509
   170. (0.00046) RY*( 5) C  13           s(  0.04%)p99.99(  5.21%)d99.99( 94.76%)
                                            0.0000  0.0006  0.0196  0.0003 -0.0152
                                           -0.0019 -0.0374 -0.0160 -0.2240 -0.1139
                                           -0.7106  0.6336 -0.1188 -0.1187
   171. (0.00032) RY*( 6) C  13           s(  0.01%)p73.96(  0.87%)d99.99( 99.12%)
                                            0.0000  0.0007  0.0108  0.0006 -0.0106
                                           -0.0009  0.0030 -0.0085  0.0921 -0.1521
                                           -0.6653 -0.7068  0.0278  0.1585
   172. (0.00026) RY*( 7) C  13           s(  0.32%)p 9.53(  3.05%)d99.99( 96.63%)
                                            0.0000  0.0125  0.0552  0.0125 -0.1396
                                           -0.0021 -0.1041  0.0013 -0.0002 -0.8971
                                            0.2038 -0.0010 -0.3442  0.0398
   173. (0.00017) RY*( 8) C  13           s(  0.01%)p 1.00(  0.90%)d99.99( 99.09%)
                                            0.0000 -0.0006  0.0082  0.0097 -0.0476
                                           -0.0209  0.0785  0.0020  0.0080 -0.3514
                                            0.0004  0.1279  0.9204  0.0636
   174. (0.00002) RY*( 9) C  13           s(  0.36%)p 0.01(  0.00%)d99.99( 99.64%)
   175. (0.01386) RY*( 1) C  14           s( 10.37%)p 8.52( 88.35%)d 0.12(  1.28%)
                                           -0.0000  0.0566  0.3170  0.0663 -0.8358
                                           -0.0160  0.4229  0.0009 -0.0370  0.0476
                                           -0.0082  0.0124  0.1017  0.0022
   176. (0.00677) RY*( 2) C  14           s( 40.24%)p 0.10(  4.11%)d 1.38( 55.66%)
                                           -0.0000  0.0001  0.6343  0.0077  0.1812
                                           -0.0444  0.0776  0.0053 -0.0124 -0.3753
                                            0.0539 -0.0702 -0.6387  0.0024
   177. (0.00253) RY*( 3) C  14           s(  0.00%)p 1.00( 31.79%)d 2.15( 68.21%)
                                           -0.0000 -0.0001  0.0005  0.0012  0.0112
                                            0.0076  0.0679  0.0627  0.5561 -0.0937
                                           -0.8158  0.0849 -0.0220  0.0068
   178. (0.00204) RY*( 4) C  14           s( 10.27%)p 7.67( 78.77%)d 1.07( 10.96%)
                                           -0.0000  0.0189  0.3199  0.0305 -0.2881
                                           -0.0297 -0.8315  0.0030  0.1075  0.3233
                                           -0.0360 -0.0092 -0.0566  0.0233
   179. (0.00041) RY*( 5) C  14           s( 34.48%)p 0.67( 23.23%)d 1.23( 42.29%)
                                            0.0000 -0.0128  0.5870  0.0186  0.4222
                                           -0.0080  0.2255  0.0004 -0.0528  0.4625
                                           -0.0714  0.0467  0.4491  0.0085
   180. (0.00015) RY*( 6) C  14           s(  0.03%)p99.99( 68.02%)d99.99( 31.95%)
                                            0.0000 -0.0004  0.0164 -0.0002  0.0224
                                           -0.0002  0.1005 -0.0021  0.8183  0.0541
                                            0.5456 -0.1278  0.0472  0.0177
   181. (0.00006) RY*( 7) C  14           s(  4.56%)p 1.27(  5.81%)d19.67( 89.63%)
   182. (0.00002) RY*( 8) C  14           s(  0.12%)p 0.95(  0.11%)d99.99( 99.77%)
   183. (0.00000) RY*( 9) C  14           s(  0.00%)p 1.00(  0.46%)d99.99( 99.54%)
   184. (0.00297) RY*( 1) O  15           s(  0.89%)p99.99( 96.68%)d 2.73(  2.43%)
                                            0.0000 -0.0010  0.0944  0.0040  0.4675
                                            0.0113  0.8577 -0.0014 -0.1112 -0.0854
                                            0.0125 -0.0138 -0.1291  0.0024
   185. (0.00046) RY*( 2) O  15           s(  0.01%)p99.99( 95.52%)d99.99(  4.47%)
                                           -0.0000  0.0001  0.0100 -0.0000 -0.0149
                                            0.0021 -0.1187  0.0161 -0.9699  0.0243
                                            0.2088 -0.0213  0.0066 -0.0012
   186. (0.00017) RY*( 3) O  15           s( 48.65%)p 1.01( 49.38%)d 0.04(  1.97%)
                                           -0.0000  0.0158  0.6973 -0.0302  0.5715
                                            0.0178 -0.4046 -0.0018  0.0475 -0.0324
                                            0.0027 -0.0251 -0.1254 -0.0480
   187. (0.00007) RY*( 4) O  15           s( 46.68%)p 0.92( 43.02%)d 0.22( 10.30%)
   188. (0.00001) RY*( 5) O  15           s(  1.97%)p 0.67(  1.31%)d49.07( 96.72%)
   189. (0.00000) RY*( 6) O  15           s(  0.00%)p 1.00(  4.54%)d21.01( 95.45%)
   190. (0.00000) RY*( 7) O  15           s(  0.00%)p 1.00(  0.17%)d99.99( 99.83%)
   191. (0.00000) RY*( 8) O  15           s(  0.87%)p11.16(  9.68%)d99.99( 89.45%)
   192. (0.00000) RY*( 9) O  15           s(  0.85%)p 0.11(  0.10%)d99.99( 99.06%)
   193. (0.00188) RY*( 1) H  16           s( 98.53%)p 0.01(  1.47%)
                                            0.0049  0.9926  0.0989 -0.0373  0.0596
   194. (0.00022) RY*( 2) H  16           s(  0.02%)p99.99( 99.98%)
                                            0.0004  0.0154 -0.6774 -0.3952  0.6202
   195. (0.00015) RY*( 3) H  16           s(  0.14%)p99.99( 99.86%)
                                            0.0062  0.0369 -0.2272  0.9142  0.3335
   196. (0.00004) RY*( 4) H  16           s(  1.39%)p70.82( 98.61%)
   197. (0.00244) RY*( 1) H  17           s( 99.10%)p 0.01(  0.90%)
                                            0.0043  0.9955  0.0083 -0.0941  0.0109
   198. (0.00016) RY*( 2) H  17           s(  0.00%)p 1.00(100.00%)
                                            0.0002  0.0013 -0.0255 -0.1033 -0.9943
   199. (0.00012) RY*( 3) H  17           s(  0.07%)p99.99( 99.93%)
                                            0.0084  0.0259 -0.9817  0.1885  0.0056
   200. (0.00004) RY*( 4) H  17           s(  0.91%)p99.99( 99.09%)
   201. (0.00194) RY*( 1) H  18           s( 98.66%)p 0.01(  1.34%)
                                            0.0049  0.9932  0.0990 -0.0374 -0.0475
   202. (0.00022) RY*( 2) H  18           s(  0.05%)p99.99( 99.95%)
                                            0.0003  0.0215 -0.6667 -0.5333 -0.5202
   203. (0.00015) RY*( 3) H  18           s(  0.09%)p99.99( 99.91%)
                                            0.0059  0.0301 -0.2449  0.8165 -0.5219
   204. (0.00004) RY*( 4) H  18           s(  1.29%)p76.58( 98.71%)
   205. (0.00247) RY*( 1) H  19           s( 98.97%)p 0.01(  1.03%)
                                            0.0048  0.9948  0.0781  0.0646 -0.0072
   206. (0.00020) RY*( 2) H  19           s(  0.39%)p99.99( 99.61%)
                                           -0.0037  0.0622 -0.2271 -0.5972  0.7668
   207. (0.00009) RY*( 3) H  19           s(  0.44%)p99.99( 99.56%)
   208. (0.00006) RY*( 4) H  19           s(  0.30%)p99.99( 99.70%)
   209. (0.00159) RY*( 1) H  20           s( 99.21%)p 0.01(  0.79%)
                                            0.0046  0.9960 -0.0445  0.0667  0.0383
   210. (0.00018) RY*( 2) H  20           s(  0.00%)p 1.00(100.00%)
                                            0.0003  0.0050 -0.0189 -0.5619  0.8269
   211. (0.00009) RY*( 3) H  20           s(  0.00%)p 1.00(100.00%)
   212. (0.00006) RY*( 4) H  20           s(  0.88%)p99.99( 99.12%)
   213. (0.00158) RY*( 1) H  21           s( 99.26%)p 0.01(  0.74%)
                                            0.0045  0.9963 -0.0862  0.0021 -0.0024
   214. (0.00017) RY*( 2) H  21           s(  0.00%)p 1.00(100.00%)
                                            0.0001  0.0010 -0.0248 -0.5757  0.8173
   215. (0.00008) RY*( 3) H  21           s(  0.00%)p 1.00(100.00%)
   216. (0.00006) RY*( 4) H  21           s(  0.84%)p99.99( 99.16%)
   217. (0.00158) RY*( 1) H  22           s( 99.20%)p 0.01(  0.80%)
                                            0.0046  0.9960 -0.0489 -0.0639 -0.0387
   218. (0.00017) RY*( 2) H  22           s(  0.00%)p 1.00(100.00%)
                                            0.0003  0.0034  0.0218  0.5436 -0.8390
   219. (0.00009) RY*( 3) H  22           s(  0.00%)p 1.00(100.00%)
   220. (0.00006) RY*( 4) H  22           s(  0.89%)p99.99( 99.11%)
   221. (0.00194) RY*( 1) H  23           s( 99.09%)p 0.01(  0.91%)
                                            0.0049  0.9954  0.0786 -0.0525 -0.0125
   222. (0.00016) RY*( 2) H  23           s(  0.06%)p99.99( 99.94%)
                                           -0.0030  0.0248 -0.0900  0.5349 -0.8397
   223. (0.00008) RY*( 3) H  23           s(  0.37%)p99.99( 99.63%)
   224. (0.00006) RY*( 4) H  23           s(  0.58%)p99.99( 99.42%)
   225. (0.00528) RY*( 1) H  24           s( 99.97%)p 0.00(  0.03%)
                                            0.0135  0.9998 -0.0032 -0.0167  0.0001
   226. (0.00008) RY*( 2) H  24           s(  0.00%)p 1.00(100.00%)
   227. (0.00008) RY*( 3) H  24           s(  0.12%)p99.99( 99.88%)
   228. (0.00004) RY*( 4) H  24           s(  0.00%)p 1.00(100.00%)
   229. (0.01823) BD*( 1) C   1 - C   2  
                ( 51.29%)   0.7161* C   1 s( 29.40%)p 2.40( 70.55%)d 0.00(  0.05%)
                                            0.0005  0.5422  0.0101 -0.5641 -0.0109
                                            0.6184  0.0033 -0.0691 -0.0004 -0.0196
                                            0.0022 -0.0023 -0.0017 -0.0108
                ( 48.71%)  -0.6980* C   2 s( 35.72%)p 1.80( 64.25%)d 0.00(  0.03%)
                                           -0.0003  0.5976 -0.0007  0.5374 -0.0244
                                           -0.5906  0.0018  0.0651  0.0001 -0.0139
                                            0.0016 -0.0023 -0.0029 -0.0096
   230. (0.00843) BD*( 1) C   1 - H  16  
                ( 38.08%)   0.6171* C   1 s( 23.31%)p 3.29( 76.65%)d 0.00(  0.04%)
                                            0.0000 -0.4828  0.0032 -0.5118 -0.0052
                                           -0.1222  0.0126 -0.6996  0.0047 -0.0046
                                           -0.0144 -0.0070 -0.0045 -0.0089
                ( 61.92%)  -0.7869* H  16 s( 99.92%)p 0.00(  0.08%)
                                           -0.9996  0.0019  0.0182  0.0031  0.0224
   231. (0.00667) BD*( 1) C   1 - H  17  
                ( 38.37%)   0.6194* C   1 s( 23.91%)p 3.18( 76.05%)d 0.00(  0.04%)
                                           -0.0000  0.4890 -0.0016 -0.3906  0.0133
                                           -0.7751 -0.0008  0.0836  0.0003  0.0151
                                           -0.0016 -0.0025 -0.0075 -0.0089
                ( 61.63%)  -0.7851* H  17 s( 99.92%)p 0.00(  0.08%)
                                            0.9996 -0.0020  0.0134  0.0252 -0.0028
   232. (0.00839) BD*( 1) C   1 - H  18  
                ( 38.06%)   0.6170* C   1 s( 23.37%)p 3.28( 76.59%)d 0.00(  0.04%)
                                            0.0001 -0.4834  0.0032 -0.5162 -0.0054
                                            0.0313  0.0110  0.7059 -0.0074 -0.0014
                                            0.0151  0.0022 -0.0057 -0.0105
                ( 61.94%)  -0.7870* H  18 s( 99.92%)p 0.00(  0.08%)
                                           -0.9996  0.0019  0.0184 -0.0017 -0.0224
   233. (0.01714) BD*( 1) C   2 - N   3  
                ( 60.21%)   0.7760* C   2 s( 29.02%)p 2.44( 70.84%)d 0.00(  0.14%)
                                            0.0000  0.5384  0.0184 -0.8165 -0.0301
                                           -0.1950 -0.0497  0.0190  0.0065  0.0087
                                           -0.0013 -0.0006  0.0299 -0.0198
                ( 39.79%)  -0.6308* N   3 s( 41.05%)p 1.43( 58.87%)d 0.00(  0.08%)
                                            0.0001  0.6404  0.0177  0.7641 -0.0079
                                            0.0588  0.0222 -0.0282 -0.0012  0.0178
                                           -0.0031 -0.0010  0.0174 -0.0128
   234. (0.33245) BD*( 2) C   2 - N   3  
                ( 60.58%)   0.7784* C   2 s(  0.00%)p 1.00( 99.81%)d 0.00(  0.19%)
                                            0.0001  0.0036  0.0022 -0.0012 -0.0019
                                            0.1121 -0.0015  0.9927 -0.0100 -0.0049
                                           -0.0436  0.0001 -0.0003  0.0007
                ( 39.42%)  -0.6278* N   3 s(  0.01%)p 1.00( 99.83%)d 0.00(  0.16%)
                                            0.0000  0.0087  0.0008  0.0203  0.0025
                                            0.1173  0.0008  0.9920 -0.0036  0.0034
                                            0.0277  0.0283 -0.0030 -0.0070
   235. (0.04023) BD*( 1) C   2 - C  13  
                ( 51.57%)   0.7181* C   2 s( 35.08%)p 1.85( 64.87%)d 0.00(  0.05%)
                                            0.0002  0.5922 -0.0128  0.2034  0.0240
                                            0.7736 -0.0193 -0.0892  0.0023  0.0044
                                           -0.0006 -0.0042 -0.0176 -0.0118
                ( 48.43%)  -0.6959* C  13 s( 32.79%)p 2.05( 67.17%)d 0.00(  0.04%)
                                           -0.0003  0.5726 -0.0054 -0.0429  0.0200
                                           -0.8117  0.0060  0.1023 -0.0011  0.0091
                                           -0.0013 -0.0043 -0.0123 -0.0129
   236. (0.02684) BD*( 1) N   3 - N   4  
                ( 55.77%)   0.7468* N   3 s( 22.20%)p 3.50( 77.64%)d 0.01(  0.16%)
                                            0.0001  0.4702  0.0294 -0.4539  0.0396
                                            0.7494 -0.0167 -0.0836  0.0000 -0.0186
                                            0.0024 -0.0074 -0.0287 -0.0200
                ( 44.23%)  -0.6651* N   4 s( 27.54%)p 2.63( 72.38%)d 0.00(  0.08%)
                                            0.0002  0.5248  0.0058  0.3686  0.0139
                                           -0.7619  0.0311  0.0791 -0.0092 -0.0193
                                            0.0016 -0.0034 -0.0107 -0.0169
   237. (0.04234) BD*( 1) N   4 - C   5  
                ( 35.87%)   0.5989* N   4 s( 36.26%)p 1.76( 63.71%)d 0.00(  0.03%)
                                            0.0001  0.6022 -0.0010 -0.7973 -0.0189
                                            0.0278  0.0084 -0.0123 -0.0022 -0.0009
                                            0.0007 -0.0008  0.0130 -0.0096
                ( 64.13%)  -0.8008* C   5 s( 25.65%)p 2.89( 74.20%)d 0.01(  0.15%)
                                            0.0000  0.5063  0.0095  0.8610  0.0121
                                           -0.0130 -0.0067  0.0178  0.0034 -0.0014
                                            0.0012  0.0017  0.0329 -0.0198
   238. (0.05797) BD*( 1) N   4 - C  11  
                ( 36.89%)   0.6074* N   4 s( 36.09%)p 1.77( 63.87%)d 0.00(  0.04%)
                                           -0.0001 -0.6008 -0.0008 -0.4769 -0.0114
                                           -0.6360  0.0051  0.0814 -0.0036 -0.0151
                                            0.0017  0.0028  0.0030  0.0102
                ( 63.11%)  -0.7944* C  11 s( 30.82%)p 2.24( 69.04%)d 0.00(  0.14%)
                                            0.0000 -0.5551 -0.0095  0.6349  0.0329
                                            0.5289  0.0053 -0.0802 -0.0005 -0.0306
                                            0.0047  0.0053 -0.0006  0.0206
   239. (0.02606) BD*( 1) C   5 - C   6  
                ( 48.86%)   0.6990* C   5 s( 37.35%)p 1.68( 62.62%)d 0.00(  0.04%)
                                            0.0001 -0.6111  0.0022  0.3582 -0.0185
                                           -0.5988 -0.0012 -0.3726 -0.0084  0.0099
                                            0.0064 -0.0134  0.0057  0.0041
                ( 51.14%)  -0.7151* C   6 s( 34.78%)p 1.87( 65.17%)d 0.00(  0.05%)
                                           -0.0001 -0.5897 -0.0057 -0.4355 -0.0220
                                            0.5511 -0.0060  0.3972 -0.0068  0.0126
                                            0.0094 -0.0148  0.0032  0.0035
   240. (0.38185) BD*( 2) C   5 - C   6  
                ( 48.21%)   0.6944* C   5 s(  0.02%)p99.99( 99.96%)d 1.66(  0.03%)
                                            0.0001 -0.0097 -0.0084  0.0314 -0.0057
                                            0.5485 -0.0094 -0.8352  0.0003 -0.0060
                                            0.0102 -0.0043 -0.0060 -0.0087
                ( 51.79%)  -0.7196* C   6 s(  0.02%)p99.99( 99.93%)d 2.26(  0.05%)
                                           -0.0001 -0.0143 -0.0048  0.0276 -0.0061
                                            0.5884 -0.0007 -0.8076  0.0022  0.0002
                                           -0.0010  0.0072  0.0108  0.0185
   241. (0.02556) BD*( 1) C   5 - C  10  
                ( 48.67%)   0.6976* C   5 s( 36.84%)p 1.71( 63.12%)d 0.00(  0.04%)
                                            0.0001 -0.6070  0.0003  0.3576 -0.0220
                                            0.5830  0.0033  0.4035  0.0072 -0.0093
                                           -0.0066 -0.0137  0.0056  0.0034
                ( 51.33%)  -0.7165* C  10 s( 34.56%)p 1.89( 65.39%)d 0.00(  0.05%)
                                           -0.0001 -0.5878 -0.0066 -0.4179 -0.0228
                                           -0.5663  0.0078 -0.3974  0.0050 -0.0124
                                           -0.0087 -0.0152  0.0044  0.0037
   242. (0.01657) BD*( 1) C   6 - C   7  
                ( 49.43%)   0.7030* C   6 s( 36.15%)p 1.77( 63.81%)d 0.00(  0.04%)
                                            0.0000 -0.6011 -0.0129  0.7972  0.0095
                                           -0.0268 -0.0318  0.0183 -0.0209 -0.0016
                                           -0.0029 -0.0018 -0.0172  0.0106
                ( 50.57%)  -0.7111* C   7 s( 35.54%)p 1.81( 64.42%)d 0.00(  0.05%)
                                           -0.0001 -0.5961 -0.0081 -0.8008 -0.0091
                                           -0.0182 -0.0314 -0.0324 -0.0226  0.0016
                                            0.0001 -0.0016 -0.0181  0.0112
   243. (0.01475) BD*( 1) C   6 - H  19  
                ( 38.03%)   0.6167* C   6 s( 28.96%)p 2.45( 71.01%)d 0.00(  0.03%)
                                            0.0003 -0.5380  0.0150 -0.4155  0.0130
                                           -0.5901  0.0004 -0.4348 -0.0021 -0.0101
                                           -0.0075 -0.0116  0.0025  0.0029
                ( 61.97%)  -0.7872* H  19 s( 99.91%)p 0.00(  0.09%)
                                           -0.9995  0.0023  0.0147  0.0216  0.0161
   244. (0.01747) BD*( 1) C   7 - C   8  
                ( 49.87%)   0.7062* C   7 s( 35.90%)p 1.78( 64.05%)d 0.00(  0.04%)
                                           -0.0001 -0.5991 -0.0081  0.4174  0.0394
                                            0.5538 -0.0085  0.3974 -0.0049 -0.0113
                                           -0.0079 -0.0145  0.0052  0.0031
                ( 50.13%)  -0.7080* C   8 s( 35.64%)p 1.80( 64.32%)d 0.00(  0.04%)
                                           -0.0000 -0.5969 -0.0085 -0.3717  0.0279
                                           -0.5858 -0.0241 -0.4004 -0.0154 -0.0130
                                           -0.0091 -0.0131  0.0028  0.0041
   245. (0.32741) BD*( 2) C   7 - C   8  
                ( 49.98%)   0.7070* C   7 s(  0.00%)p 1.00( 99.95%)d 0.00(  0.05%)
                                            0.0000 -0.0038 -0.0008  0.0232 -0.0001
                                            0.5683 -0.0062 -0.8222  0.0086  0.0003
                                           -0.0012  0.0079  0.0100  0.0170
                ( 50.02%)  -0.7072* C   8 s(  0.00%)p 1.00( 99.95%)d 0.00(  0.05%)
                                           -0.0000 -0.0019 -0.0007  0.0228 -0.0004
                                            0.5555 -0.0064 -0.8309  0.0091  0.0106
                                           -0.0156 -0.0033 -0.0043 -0.0088
   246. (0.01387) BD*( 1) C   7 - H  20  
                ( 38.46%)   0.6201* C   7 s( 28.46%)p 2.51( 71.51%)d 0.00(  0.03%)
                                            0.0003 -0.5333  0.0135  0.4267 -0.0037
                                           -0.6072  0.0063 -0.4052  0.0045  0.0104
                                            0.0070 -0.0113  0.0037  0.0031
                ( 61.54%)  -0.7845* H  20 s( 99.91%)p 0.00(  0.09%)
                                           -0.9995  0.0019 -0.0156  0.0216  0.0147
   247. (0.01763) BD*( 1) C   8 - C   9  
                ( 50.06%)   0.7076* C   8 s( 35.62%)p 1.81( 64.33%)d 0.00(  0.04%)
                                            0.0000  0.5968  0.0082  0.3838 -0.0276
                                           -0.5888 -0.0238 -0.3844 -0.0166 -0.0136
                                           -0.0087  0.0125 -0.0027 -0.0049
                ( 49.94%)  -0.7067* C   9 s( 35.80%)p 1.79( 64.16%)d 0.00(  0.04%)
                                            0.0001  0.5982  0.0084 -0.4299 -0.0392
                                            0.5674 -0.0082  0.3649 -0.0066 -0.0120
                                           -0.0076  0.0138 -0.0053 -0.0041
   248. (0.01411) BD*( 1) C   8 - H  21  
                ( 38.50%)   0.6205* C   8 s( 28.65%)p 2.49( 71.32%)d 0.00(  0.03%)
                                           -0.0003  0.5351 -0.0136 -0.8442  0.0081
                                            0.0052 -0.0001 -0.0209  0.0001 -0.0002
                                            0.0007  0.0011  0.0149 -0.0091
                ( 61.50%)  -0.7842* H  21 s( 99.91%)p 0.00(  0.09%)
                                            0.9995 -0.0019  0.0304 -0.0001  0.0007
   249. (0.01599) BD*( 1) C   9 - C  10  
                ( 50.41%)   0.7100* C   9 s( 35.63%)p 1.81( 64.33%)d 0.00(  0.05%)
                                            0.0001  0.5968  0.0074  0.8006  0.0097
                                           -0.0277 -0.0319  0.0077 -0.0216  0.0012
                                            0.0019  0.0016  0.0181 -0.0111
                ( 49.59%)  -0.7042* C  10 s( 36.20%)p 1.76( 63.76%)d 0.00(  0.04%)
                                           -0.0000  0.6015  0.0128 -0.7969 -0.0073
                                           -0.0201 -0.0332 -0.0238 -0.0217 -0.0023
                                           -0.0010  0.0016  0.0174 -0.0109
   250. (0.31298) BD*( 2) C   9 - C  10  
                ( 49.77%)   0.7055* C   9 s(  0.00%)p 1.00( 99.95%)d 0.00(  0.05%)
                                            0.0000  0.0009 -0.0007  0.0265 -0.0007
                                            0.5540 -0.0054 -0.8318  0.0087  0.0107
                                           -0.0154 -0.0042 -0.0048 -0.0095
                ( 50.23%)  -0.7087* C  10 s(  0.01%)p99.99( 99.94%)d 4.35(  0.05%)
                                           -0.0001  0.0102 -0.0033  0.0183  0.0000
                                            0.5579 -0.0038 -0.8293  0.0047 -0.0101
                                            0.0156 -0.0048 -0.0066 -0.0094
   251. (0.01404) BD*( 1) C   9 - H  22  
                ( 38.42%)   0.6199* C   9 s( 28.48%)p 2.51( 71.49%)d 0.00(  0.03%)
                                           -0.0003  0.5335 -0.0133 -0.4143  0.0041
                                           -0.6075  0.0058 -0.4172  0.0045  0.0101
                                            0.0069  0.0115 -0.0038 -0.0028
                ( 61.58%)  -0.7847* H  22 s( 99.91%)p 0.00(  0.09%)
                                            0.9995 -0.0019  0.0149  0.0219  0.0149
   252. (0.01384) BD*( 1) C  10 - H  23  
                ( 37.51%)   0.6124* C  10 s( 29.15%)p 2.43( 70.82%)d 0.00(  0.03%)
                                           -0.0003  0.5397 -0.0149  0.4342 -0.0089
                                           -0.6056  0.0005 -0.3911  0.0014 -0.0108
                                           -0.0071  0.0104 -0.0019 -0.0041
                ( 62.49%)  -0.7905* H  23 s( 99.90%)p 0.00(  0.10%)
                                            0.9995 -0.0023 -0.0169  0.0229  0.0127
   253. (0.03129) BD*( 1) C  11 -Cl  12  
                ( 54.32%)   0.7370* C  11 s( 26.98%)p 2.70( 72.78%)d 0.01(  0.24%)
                                           -0.0002  0.5194  0.0069 -0.2370  0.0042
                                            0.8102  0.0069 -0.1230 -0.0036 -0.0231
                                            0.0038 -0.0131 -0.0348 -0.0210
                ( 45.68%)  -0.6759*Cl  12 s( 19.94%)p 3.99( 79.54%)d 0.03(  0.52%)
                                           -0.0000  0.0002  0.4450 -0.0370 -0.0000
                                            0.2106  0.0076  0.0001 -0.8528 -0.0347
                                           -0.0000  0.1500  0.0056 -0.0271  0.0046
                                           -0.0203 -0.0541 -0.0328
   254. (0.03015) BD*( 1) C  11 - C  13  
                ( 49.77%)   0.7055* C  11 s( 42.03%)p 1.38( 57.94%)d 0.00(  0.04%)
                                            0.0001 -0.6483  0.0056 -0.7343  0.0073
                                            0.1975 -0.0227 -0.0243  0.0020  0.0125
                                           -0.0011  0.0015 -0.0082  0.0116
                ( 50.23%)  -0.7087* C  13 s( 32.07%)p 2.12( 67.88%)d 0.00(  0.05%)
                                            0.0000 -0.5661 -0.0163  0.7000 -0.0109
                                           -0.4320 -0.0276  0.0364  0.0032  0.0119
                                           -0.0008  0.0010 -0.0122  0.0131
   255. (0.45199) BD*( 2) C  11 - C  13  
                ( 52.78%)   0.7265* C  11 s(  0.00%)p 1.00( 99.96%)d 0.00(  0.04%)
                                            0.0001  0.0038 -0.0013  0.0040  0.0026
                                            0.1488 -0.0011  0.9887  0.0034  0.0016
                                            0.0158 -0.0110  0.0015  0.0019
                ( 47.22%)  -0.6872* C  13 s(  0.00%)p 1.00( 99.96%)d 0.00(  0.04%)
                                           -0.0000 -0.0034 -0.0017  0.0207  0.0009
                                            0.1217  0.0002  0.9922  0.0029 -0.0025
                                           -0.0180  0.0055 -0.0013 -0.0009
   256. (0.05487) BD*( 1) C  13 - C  14  
                ( 46.10%)   0.6790* C  13 s( 35.03%)p 1.85( 64.94%)d 0.00(  0.03%)
                                            0.0001 -0.5918 -0.0014 -0.7120 -0.0029
                                           -0.3728 -0.0027  0.0585  0.0001 -0.0129
                                            0.0019  0.0014 -0.0072  0.0097
                ( 53.90%)  -0.7342* C  14 s( 37.98%)p 1.63( 61.96%)d 0.00(  0.06%)
                                           -0.0003 -0.6163 -0.0007  0.6779 -0.0028
                                            0.3955 -0.0088 -0.0590  0.0010 -0.0183
                                            0.0027  0.0012 -0.0116  0.0110
   257. (0.00397) BD*( 1) C  14 - O  15  
                ( 66.20%)   0.8136* C  14 s( 31.19%)p 2.20( 68.56%)d 0.01(  0.25%)
                                            0.0000  0.5558 -0.0550  0.7303  0.0769
                                           -0.3811 -0.0114  0.0322  0.0000 -0.0369
                                            0.0033 -0.0015  0.0234 -0.0238
                ( 33.80%)  -0.5814* O  15 s( 43.28%)p 1.31( 56.64%)d 0.00(  0.09%)
                                           -0.0000  0.6572 -0.0283 -0.6658 -0.0193
                                            0.3487  0.0130 -0.0313 -0.0012 -0.0212
                                            0.0019 -0.0004  0.0156 -0.0127
   258. (0.13442) BD*( 2) C  14 - O  15  
                ( 66.00%)   0.8124* C  14 s(  0.00%)p 1.00( 99.66%)d 0.00(  0.34%)
                                           -0.0000  0.0005 -0.0001  0.0177 -0.0005
                                            0.1182 -0.0043  0.9905 -0.0351  0.0053
                                            0.0491 -0.0304  0.0046  0.0049
                ( 34.00%)  -0.5831* O  15 s(  0.00%)p 1.00( 99.86%)d 0.00(  0.14%)
                                            0.0000  0.0006  0.0000  0.0162  0.0001
                                            0.1188  0.0010  0.9920  0.0088 -0.0038
                                           -0.0337  0.0166 -0.0026 -0.0025
   259. (0.06412) BD*( 1) C  14 - H  24  
                ( 41.55%)   0.6446* C  14 s( 30.77%)p 2.25( 69.18%)d 0.00(  0.05%)
                                            0.0003 -0.5539 -0.0301 -0.0132 -0.0242
                                           -0.8252  0.0139  0.0990 -0.0012  0.0041
                                           -0.0006  0.0039  0.0201  0.0073
                ( 58.45%)  -0.7645* H  24 s( 99.90%)p 0.00(  0.10%)
                                           -0.9994  0.0140  0.0005  0.0309 -0.0037


 NHO Directionality and "Bond Bending" (deviations from line of nuclear centers)

         [Thresholds for printing:  angular deviation  >  1.0 degree]
                                    hybrid p-character > 25.0%
                                    orbital occupancy  >  0.10e

                                Line of Centers        Hybrid 1              Hybrid 2
                                ---------------  -------------------   ------------------
                NBO               Theta   Phi    Theta   Phi    Dev    Theta   Phi    Dev
 ========================================================================================
     1. BD (   1) C   1 - C   2    94.7  132.6     --     --    --      85.2  311.1   1.6
     2. BD (   1) C   1 - H  16    37.8   14.4    37.3   12.0   1.6      --     --    --
     3. BD (   1) C   1 - H  17    84.5  242.1    84.4  244.1   2.0      --     --    --
     4. BD (   1) C   1 - H  18   143.1  358.1   143.2  355.4   1.6      --     --    --
     5. BD (   1) C   2 - N   3    88.1  190.5    88.3  196.1   5.6     92.2    6.1   4.4
     6. BD (   2) C   2 - N   3    88.1  190.5     6.4   91.6  89.1      6.9   79.1  89.3
     7. BD (   1) C   2 - C  13    96.7   79.8    96.3   73.2   6.5     82.8  268.4   8.6
     8. BD (   1) N   3 - N   4    95.3  117.4    95.7  119.5   2.1      --     --    --
    10. BD (   1) N   4 - C  11    95.8   47.9    95.6   52.3   4.3     84.6  218.7   9.2
    11. BD (   1) C   5 - C   6    61.1  125.1    61.1  119.5   4.8    118.8  310.0   4.3
    12. BD (   2) C   5 - C   6    61.1  125.1    32.9  267.3  88.3     36.1  267.9  88.8
    13. BD (   1) C   5 - C  10   119.6  235.9   121.3  240.2   4.1     61.1   51.7   3.7
    14. BD (   1) C   6 - C   7    91.8  179.8    89.8  175.8   4.4     86.1    3.5   4.3
    16. BD (   1) C   7 - C   8   119.9  235.3   118.9  230.0   4.7     59.3   60.6   4.7
    17. BD (   2) C   7 - C   8   119.9  235.3    34.7  267.6  89.6     33.8  267.7  89.6
    19. BD (   1) C   8 - C   9   117.9  305.2   119.5  300.2   4.7     63.9  130.0   4.6
    21. BD (   1) C   9 - C  10    88.9  359.6    91.0  355.8   4.3     93.2  183.8   4.7
    22. BD (   2) C   9 - C  10    88.9  359.6   146.3   87.3  89.6    146.1   88.1  90.0
    24. BD (   1) C  10 - H  23   117.1  306.3   117.8  305.1   1.2      --     --    --
    25. BD (   1) C  11 -Cl  12    99.3  104.4    98.5  105.9   1.7      --     --    --
    26. BD (   1) C  11 - C  13    87.8  336.0    88.3  346.5  10.5     92.7  146.3   9.7
    27. BD (   2) C  11 - C  13    87.8  336.0     8.5   87.4  90.9    172.9  260.0  89.5
    28. BD (   1) C  13 - C  14    94.1   27.9     --     --    --      85.7  209.8   1.9
    29. BD (   1) C  14 - O  15    87.7  332.5    87.9  334.1   1.6      --     --    --
    30. BD (   2) C  14 - O  15    87.7  332.5     6.9   81.4  89.9      6.9   82.2  90.0
    31. BD (   1) C  14 - H  24    96.8   93.5    96.9   87.4   6.1      --     --    --
    51. LP (   1) N   3             --     --     84.4  234.5   --       --     --    --
    52. LP (   1) N   4             --     --      6.8   90.2   --       --     --    --
    54. LP (   2)Cl  12             --     --     94.6   13.8   --       --     --    --
    55. LP (   3)Cl  12             --     --    169.7  257.2   --       --     --    --
    56. LP (   1) O  15             --     --     87.8  333.1   --       --     --    --
    57. LP (   2) O  15             --     --     83.5  242.5   --       --     --    --
   234. BD*(   2) C   2 - N   3    88.1  190.5     6.4   91.6  89.1      6.9   79.1  89.3
   240. BD*(   2) C   5 - C   6    61.1  125.1    32.9  267.3  88.3     36.1  267.9  88.8
   245. BD*(   2) C   7 - C   8   119.9  235.3    34.7  267.6  89.6     33.8  267.7  89.6
   250. BD*(   2) C   9 - C  10    88.9  359.6   146.3   87.3  89.6    146.1   88.1  90.0
   255. BD*(   2) C  11 - C  13    87.8  336.0     8.5   87.4  90.9    172.9  260.0  89.5
   258. BD*(   2) C  14 - O  15    87.7  332.5     6.9   81.4  89.9      6.9   82.2  90.0


 Second Order Perturbation Theory Analysis of Fock Matrix in NBO Basis

     Threshold for printing:   0.50 kcal/mol
                                                                              E(2)  E(j)-E(i) F(i,j)
         Donor NBO (i)                     Acceptor NBO (j)                 kcal/mol   a.u.    a.u. 
 ===================================================================================================

 within unit  1
   1. BD (   1) C   1 - C   2        / 76. RY*(   1) N   3                    0.74    1.60    0.031
   1. BD (   1) C   1 - C   2        /166. RY*(   1) C  13                    1.18    1.61    0.039
   1. BD (   1) C   1 - C   2        /230. BD*(   1) C   1 - H  16            0.56    1.09    0.022
   1. BD (   1) C   1 - C   2        /231. BD*(   1) C   1 - H  17            0.56    1.09    0.022
   1. BD (   1) C   1 - C   2        /232. BD*(   1) C   1 - H  18            0.56    1.09    0.022
   1. BD (   1) C   1 - C   2        /233. BD*(   1) C   2 - N   3            2.05    1.19    0.044
   1. BD (   1) C   1 - C   2        /235. BD*(   1) C   2 - C  13            2.85    1.16    0.051
   1. BD (   1) C   1 - C   2        /236. BD*(   1) N   3 - N   4            2.70    0.99    0.046
   1. BD (   1) C   1 - C   2        /254. BD*(   1) C  11 - C  13            1.78    1.17    0.041
   2. BD (   1) C   1 - H  16        / 69. RY*(   3) C   2                    0.73    1.60    0.031
   2. BD (   1) C   1 - H  16        /233. BD*(   1) C   2 - N   3            2.32    1.03    0.044
   2. BD (   1) C   1 - H  16        /234. BD*(   2) C   2 - N   3            4.82    0.49    0.047
   3. BD (   1) C   1 - H  17        /233. BD*(   1) C   2 - N   3            0.85    1.03    0.027
   3. BD (   1) C   1 - H  17        /235. BD*(   1) C   2 - C  13            5.53    1.00    0.067
   4. BD (   1) C   1 - H  18        / 69. RY*(   3) C   2                    0.63    1.60    0.028
   4. BD (   1) C   1 - H  18        /233. BD*(   1) C   2 - N   3            2.35    1.03    0.044
   4. BD (   1) C   1 - H  18        /234. BD*(   2) C   2 - N   3            4.82    0.49    0.047
   5. BD (   1) C   2 - N   3        / 87. RY*(   3) N   4                    0.96    2.05    0.040
   5. BD (   1) C   2 - N   3        /166. RY*(   1) C  13                    0.67    1.81    0.031
   5. BD (   1) C   2 - N   3        /229. BD*(   1) C   1 - C   2            1.83    1.29    0.043
   5. BD (   1) C   2 - N   3        /235. BD*(   1) C   2 - C  13            1.58    1.36    0.042
   5. BD (   1) C   2 - N   3        /237. BD*(   1) N   4 - C   5            3.73    1.22    0.061
   5. BD (   1) C   2 - N   3        /253. BD*(   1) C  11 -Cl  12            0.70    0.98    0.023
   5. BD (   1) C   2 - N   3        /256. BD*(   1) C  13 - C  14            3.00    1.32    0.057
   6. BD (   2) C   2 - N   3        / 59. RY*(   2) C   1                    0.63    1.30    0.026
   6. BD (   2) C   2 - N   3        / 88. RY*(   4) N   4                    1.13    2.55    0.049
   6. BD (   2) C   2 - N   3        /230. BD*(   1) C   1 - H  16            2.16    0.77    0.037
   6. BD (   2) C   2 - N   3        /232. BD*(   1) C   1 - H  18            2.16    0.77    0.037
   6. BD (   2) C   2 - N   3        /255. BD*(   2) C  11 - C  13           11.98    0.31    0.060
   7. BD (   1) C   2 - C  13        / 58. RY*(   1) C   1                    0.76    1.34    0.029
   7. BD (   1) C   2 - C  13        / 77. RY*(   2) N   3                    1.14    1.82    0.041
   7. BD (   1) C   2 - C  13        /148. RY*(   1) C  11                    1.08    1.39    0.035
   7. BD (   1) C   2 - C  13        /175. RY*(   1) C  14                    0.79    1.25    0.028
   7. BD (   1) C   2 - C  13        /229. BD*(   1) C   1 - C   2            2.75    1.11    0.050
   7. BD (   1) C   2 - C  13        /231. BD*(   1) C   1 - H  17            0.97    1.12    0.030
   7. BD (   1) C   2 - C  13        /233. BD*(   1) C   2 - N   3            1.15    1.21    0.034
   7. BD (   1) C   2 - C  13        /236. BD*(   1) N   3 - N   4            0.60    1.02    0.022
   7. BD (   1) C   2 - C  13        /238. BD*(   1) N   4 - C  11            0.86    1.10    0.027
   7. BD (   1) C   2 - C  13        /253. BD*(   1) C  11 -Cl  12            8.97    0.80    0.076
   7. BD (   1) C   2 - C  13        /254. BD*(   1) C  11 - C  13            3.40    1.20    0.057
   7. BD (   1) C   2 - C  13        /256. BD*(   1) C  13 - C  14            3.60    1.14    0.057
   7. BD (   1) C   2 - C  13        /259. BD*(   1) C  14 - H  24            1.30    1.07    0.034
   8. BD (   1) N   3 - N   4        / 68. RY*(   2) C   2                    3.06    1.72    0.065
   8. BD (   1) N   3 - N   4        / 94. RY*(   1) C   5                    1.70    1.74    0.049
   8. BD (   1) N   3 - N   4        /149. RY*(   2) C  11                    0.63    1.63    0.029
   8. BD (   1) N   3 - N   4        /229. BD*(   1) C   1 - C   2            4.44    1.28    0.067
   8. BD (   1) N   3 - N   4        /237. BD*(   1) N   4 - C   5            1.92    1.21    0.043
   8. BD (   1) N   3 - N   4        /238. BD*(   1) N   4 - C  11            1.84    1.27    0.043
   8. BD (   1) N   3 - N   4        /239. BD*(   1) C   5 - C   6            1.40    1.39    0.039
   8. BD (   1) N   3 - N   4        /240. BD*(   2) C   5 - C   6            0.60    0.85    0.022
   8. BD (   1) N   3 - N   4        /253. BD*(   1) C  11 -Cl  12            4.77    0.98    0.061
   9. BD (   1) N   4 - C   5        / 76. RY*(   1) N   3                    0.95    1.77    0.037
   9. BD (   1) N   4 - C   5        /103. RY*(   1) C   6                    0.54    1.93    0.029
   9. BD (   1) N   4 - C   5        /139. RY*(   1) C  10                    0.73    1.94    0.034
   9. BD (   1) N   4 - C   5        /149. RY*(   2) C  11                    0.82    1.59    0.032
   9. BD (   1) N   4 - C   5        /233. BD*(   1) C   2 - N   3            1.36    1.35    0.038
   9. BD (   1) N   4 - C   5        /236. BD*(   1) N   3 - N   4            1.18    1.16    0.033
   9. BD (   1) N   4 - C   5        /238. BD*(   1) N   4 - C  11            3.52    1.23    0.059
   9. BD (   1) N   4 - C   5        /239. BD*(   1) C   5 - C   6            1.53    1.36    0.041
   9. BD (   1) N   4 - C   5        /241. BD*(   1) C   5 - C  10            1.54    1.36    0.041
   9. BD (   1) N   4 - C   5        /242. BD*(   1) C   6 - C   7            1.45    1.37    0.040
   9. BD (   1) N   4 - C   5        /249. BD*(   1) C   9 - C  10            1.48    1.37    0.040
   9. BD (   1) N   4 - C   5        /254. BD*(   1) C  11 - C  13            1.02    1.34    0.033
  10. BD (   1) N   4 - C  11        / 77. RY*(   2) N   3                    0.70    2.01    0.034
  10. BD (   1) N   4 - C  11        / 94. RY*(   1) C   5                    1.49    1.76    0.046
  10. BD (   1) N   4 - C  11        /167. RY*(   2) C  13                    1.35    1.90    0.045
  10. BD (   1) N   4 - C  11        /229. BD*(   1) C   1 - C   2            0.60    1.30    0.025
  10. BD (   1) N   4 - C  11        /236. BD*(   1) N   3 - N   4            0.66    1.21    0.025
  10. BD (   1) N   4 - C  11        /237. BD*(   1) N   4 - C   5            4.51    1.23    0.067
  10. BD (   1) N   4 - C  11        /241. BD*(   1) C   5 - C  10            1.00    1.41    0.033
  10. BD (   1) N   4 - C  11        /254. BD*(   1) C  11 - C  13            2.36    1.39    0.051
  10. BD (   1) N   4 - C  11        /256. BD*(   1) C  13 - C  14            3.71    1.33    0.063
  11. BD (   1) C   5 - C   6        / 85. RY*(   1) N   4                    0.51    1.98    0.029
  11. BD (   1) C   5 - C   6        /112. RY*(   1) C   7                    1.05    1.86    0.040
  11. BD (   1) C   5 - C   6        /113. RY*(   2) C   7                    1.21    1.36    0.036
  11. BD (   1) C   5 - C   6        /139. RY*(   1) C  10                    0.70    1.84    0.032
  11. BD (   1) C   5 - C   6        /236. BD*(   1) N   3 - N   4            1.93    1.06    0.040
  11. BD (   1) C   5 - C   6        /237. BD*(   1) N   4 - C   5            1.62    1.08    0.038
  11. BD (   1) C   5 - C   6        /241. BD*(   1) C   5 - C  10            5.34    1.26    0.073
  11. BD (   1) C   5 - C   6        /242. BD*(   1) C   6 - C   7            3.30    1.27    0.058
  11. BD (   1) C   5 - C   6        /243. BD*(   1) C   6 - H  19            1.49    1.16    0.037
  11. BD (   1) C   5 - C   6        /246. BD*(   1) C   7 - H  20            2.31    1.17    0.046
  11. BD (   1) C   5 - C   6        /252. BD*(   1) C  10 - H  23            2.11    1.17    0.044
  12. BD (   2) C   5 - C   6        /115. RY*(   4) C   7                    1.50    1.51    0.046
  12. BD (   2) C   5 - C   6        /142. RY*(   4) C  10                    2.26    1.03    0.047
  12. BD (   2) C   5 - C   6        /236. BD*(   1) N   3 - N   4            1.66    0.63    0.031
  12. BD (   2) C   5 - C   6        /238. BD*(   1) N   4 - C  11            0.95    0.70    0.025
  12. BD (   2) C   5 - C   6        /245. BD*(   2) C   7 - C   8           19.44    0.30    0.068
  12. BD (   2) C   5 - C   6        /250. BD*(   2) C   9 - C  10           19.51    0.30    0.069
  13. BD (   1) C   5 - C  10        / 85. RY*(   1) N   4                    1.06    1.98    0.041
  13. BD (   1) C   5 - C  10        /103. RY*(   1) C   6                    0.63    1.83    0.030
  13. BD (   1) C   5 - C  10        /130. RY*(   1) C   9                    1.03    1.86    0.039
  13. BD (   1) C   5 - C  10        /131. RY*(   2) C   9                    1.21    1.35    0.036
  13. BD (   1) C   5 - C  10        /237. BD*(   1) N   4 - C   5            1.62    1.08    0.037
  13. BD (   1) C   5 - C  10        /238. BD*(   1) N   4 - C  11            2.72    1.13    0.050
  13. BD (   1) C   5 - C  10        /239. BD*(   1) C   5 - C   6            5.30    1.25    0.073
  13. BD (   1) C   5 - C  10        /243. BD*(   1) C   6 - H  19            2.35    1.15    0.047
  13. BD (   1) C   5 - C  10        /249. BD*(   1) C   9 - C  10            3.15    1.27    0.057
  13. BD (   1) C   5 - C  10        /251. BD*(   1) C   9 - H  22            2.40    1.16    0.047
  13. BD (   1) C   5 - C  10        /252. BD*(   1) C  10 - H  23            1.41    1.16    0.036
  14. BD (   1) C   6 - C   7        / 94. RY*(   1) C   5                    1.04    1.60    0.037
  14. BD (   1) C   6 - C   7        / 95. RY*(   2) C   5                    0.99    1.80    0.038
  14. BD (   1) C   6 - C   7        /121. RY*(   1) C   8                    0.85    1.86    0.036
  14. BD (   1) C   6 - C   7        /122. RY*(   2) C   8                    1.24    1.34    0.037
  14. BD (   1) C   6 - C   7        /237. BD*(   1) N   4 - C   5            5.02    1.07    0.066
  14. BD (   1) C   6 - C   7        /239. BD*(   1) C   5 - C   6            3.81    1.24    0.062
  14. BD (   1) C   6 - C   7        /243. BD*(   1) C   6 - H  19            1.70    1.15    0.040
  14. BD (   1) C   6 - C   7        /244. BD*(   1) C   7 - C   8            3.13    1.26    0.056
  14. BD (   1) C   6 - C   7        /246. BD*(   1) C   7 - H  20            1.30    1.15    0.035
  14. BD (   1) C   6 - C   7        /248. BD*(   1) C   8 - H  21            2.49    1.16    0.048
  15. BD (   1) C   6 - H  19        / 95. RY*(   2) C   5                    0.87    1.63    0.034
  15. BD (   1) C   6 - H  19        /112. RY*(   1) C   7                    0.70    1.69    0.031
  15. BD (   1) C   6 - H  19        /237. BD*(   1) N   4 - C   5            0.70    0.90    0.023
  15. BD (   1) C   6 - H  19        /239. BD*(   1) C   5 - C   6            0.99    1.08    0.029
  15. BD (   1) C   6 - H  19        /241. BD*(   1) C   5 - C  10            4.54    1.08    0.062
  15. BD (   1) C   6 - H  19        /242. BD*(   1) C   6 - C   7            1.21    1.09    0.032
  15. BD (   1) C   6 - H  19        /244. BD*(   1) C   7 - C   8            3.61    1.09    0.056
  16. BD (   1) C   7 - C   8        /103. RY*(   1) C   6                    0.75    1.82    0.033
  16. BD (   1) C   7 - C   8        /104. RY*(   2) C   6                    1.20    1.36    0.036
  16. BD (   1) C   7 - C   8        /130. RY*(   1) C   9                    0.81    1.86    0.035
  16. BD (   1) C   7 - C   8        /131. RY*(   2) C   9                    1.35    1.35    0.038
  16. BD (   1) C   7 - C   8        /242. BD*(   1) C   6 - C   7            3.14    1.26    0.056
  16. BD (   1) C   7 - C   8        /243. BD*(   1) C   6 - H  19            2.60    1.15    0.049
  16. BD (   1) C   7 - C   8        /246. BD*(   1) C   7 - H  20            1.43    1.15    0.036
  16. BD (   1) C   7 - C   8        /247. BD*(   1) C   8 - C   9            3.04    1.26    0.055
  16. BD (   1) C   7 - C   8        /248. BD*(   1) C   8 - H  21            1.39    1.15    0.036
  16. BD (   1) C   7 - C   8        /251. BD*(   1) C   9 - H  22            2.59    1.15    0.049
  17. BD (   2) C   7 - C   8        /105. RY*(   3) C   6                    0.77    0.91    0.026
  17. BD (   2) C   7 - C   8        /107. RY*(   5) C   6                    0.77    2.04    0.039
  17. BD (   2) C   7 - C   8        /115. RY*(   4) C   7                    0.52    1.49    0.027
  17. BD (   2) C   7 - C   8        /134. RY*(   5) C   9                    2.00    1.13    0.047
  17. BD (   2) C   7 - C   8        /240. BD*(   2) C   5 - C   6           21.44    0.28    0.070
  17. BD (   2) C   7 - C   8        /250. BD*(   2) C   9 - C  10           20.22    0.29    0.069
  18. BD (   1) C   7 - H  20        /103. RY*(   1) C   6                    0.63    1.65    0.029
  18. BD (   1) C   7 - H  20        /121. RY*(   1) C   8                    0.67    1.69    0.030
  18. BD (   1) C   7 - H  20        /239. BD*(   1) C   5 - C   6            4.03    1.07    0.059
  18. BD (   1) C   7 - H  20        /242. BD*(   1) C   6 - C   7            0.87    1.08    0.027
  18. BD (   1) C   7 - H  20        /244. BD*(   1) C   7 - C   8            0.87    1.08    0.027
  18. BD (   1) C   7 - H  20        /247. BD*(   1) C   8 - C   9            3.76    1.08    0.057
  19. BD (   1) C   8 - C   9        /112. RY*(   1) C   7                    0.79    1.85    0.034
  19. BD (   1) C   8 - C   9        /113. RY*(   2) C   7                    1.37    1.34    0.039
  19. BD (   1) C   8 - C   9        /139. RY*(   1) C  10                    0.61    1.83    0.030
  19. BD (   1) C   8 - C   9        /140. RY*(   2) C  10                    1.50    1.40    0.041
  19. BD (   1) C   8 - C   9        /244. BD*(   1) C   7 - C   8            3.05    1.26    0.055
  19. BD (   1) C   8 - C   9        /246. BD*(   1) C   7 - H  20            2.63    1.15    0.049
  19. BD (   1) C   8 - C   9        /248. BD*(   1) C   8 - H  21            1.38    1.15    0.036
  19. BD (   1) C   8 - C   9        /249. BD*(   1) C   9 - C  10            3.12    1.26    0.056
  19. BD (   1) C   8 - C   9        /251. BD*(   1) C   9 - H  22            1.40    1.15    0.036
  19. BD (   1) C   8 - C   9        /252. BD*(   1) C  10 - H  23            2.62    1.15    0.049
  20. BD (   1) C   8 - H  21        /112. RY*(   1) C   7                    0.69    1.68    0.031
  20. BD (   1) C   8 - H  21        /130. RY*(   1) C   9                    0.69    1.68    0.031
  20. BD (   1) C   8 - H  21        /242. BD*(   1) C   6 - C   7            3.86    1.08    0.058
  20. BD (   1) C   8 - H  21        /244. BD*(   1) C   7 - C   8            0.87    1.08    0.027
  20. BD (   1) C   8 - H  21        /247. BD*(   1) C   8 - C   9            0.86    1.08    0.027
  20. BD (   1) C   8 - H  21        /249. BD*(   1) C   9 - C  10            3.80    1.09    0.057
  21. BD (   1) C   9 - C  10        / 94. RY*(   1) C   5                    0.67    1.60    0.029
  21. BD (   1) C   9 - C  10        / 95. RY*(   2) C   5                    1.40    1.80    0.045
  21. BD (   1) C   9 - C  10        /121. RY*(   1) C   8                    0.85    1.86    0.036
  21. BD (   1) C   9 - C  10        /122. RY*(   2) C   8                    1.21    1.34    0.036
  21. BD (   1) C   9 - C  10        /237. BD*(   1) N   4 - C   5            4.61    1.07    0.063
  21. BD (   1) C   9 - C  10        /241. BD*(   1) C   5 - C  10            3.58    1.24    0.060
  21. BD (   1) C   9 - C  10        /247. BD*(   1) C   8 - C   9            3.11    1.26    0.056
  21. BD (   1) C   9 - C  10        /248. BD*(   1) C   8 - H  21            2.51    1.16    0.048
  21. BD (   1) C   9 - C  10        /251. BD*(   1) C   9 - H  22            1.32    1.16    0.035
  21. BD (   1) C   9 - C  10        /252. BD*(   1) C  10 - H  23            1.69    1.16    0.040
  22. BD (   2) C   9 - C  10        / 99. RY*(   6) C   5                    0.57    2.09    0.034
  22. BD (   2) C   9 - C  10        /124. RY*(   4) C   8                    0.82    0.96    0.028
  22. BD (   2) C   9 - C  10        /125. RY*(   5) C   8                    0.75    2.09    0.039
  22. BD (   2) C   9 - C  10        /134. RY*(   5) C   9                    0.53    1.13    0.024
  22. BD (   2) C   9 - C  10        /142. RY*(   4) C  10                    0.58    1.02    0.024
  22. BD (   2) C   9 - C  10        /240. BD*(   2) C   5 - C   6           21.36    0.28    0.070
  22. BD (   2) C   9 - C  10        /245. BD*(   2) C   7 - C   8           20.46    0.29    0.069
  23. BD (   1) C   9 - H  22        /121. RY*(   1) C   8                    0.66    1.69    0.030
  23. BD (   1) C   9 - H  22        /139. RY*(   1) C  10                    0.64    1.65    0.029
  23. BD (   1) C   9 - H  22        /241. BD*(   1) C   5 - C  10            4.01    1.07    0.058
  23. BD (   1) C   9 - H  22        /244. BD*(   1) C   7 - C   8            3.76    1.08    0.057
  23. BD (   1) C   9 - H  22        /247. BD*(   1) C   8 - C   9            0.84    1.08    0.027
  23. BD (   1) C   9 - H  22        /249. BD*(   1) C   9 - C  10            0.89    1.09    0.028
  24. BD (   1) C  10 - H  23        / 95. RY*(   2) C   5                    0.80    1.63    0.032
  24. BD (   1) C  10 - H  23        /130. RY*(   1) C   9                    0.64    1.68    0.029
  24. BD (   1) C  10 - H  23        /237. BD*(   1) N   4 - C   5            0.87    0.89    0.025
  24. BD (   1) C  10 - H  23        /239. BD*(   1) C   5 - C   6            4.69    1.07    0.063
  24. BD (   1) C  10 - H  23        /241. BD*(   1) C   5 - C  10            0.96    1.07    0.029
  24. BD (   1) C  10 - H  23        /247. BD*(   1) C   8 - C   9            3.67    1.08    0.056
  24. BD (   1) C  10 - H  23        /249. BD*(   1) C   9 - C  10            1.18    1.09    0.032
  25. BD (   1) C  11 -Cl  12        /167. RY*(   2) C  13                    0.80    1.84    0.034
  25. BD (   1) C  11 -Cl  12        /235. BD*(   1) C   2 - C  13            1.50    1.31    0.040
  25. BD (   1) C  11 -Cl  12        /236. BD*(   1) N   3 - N   4            1.70    1.15    0.040
  25. BD (   1) C  11 -Cl  12        /254. BD*(   1) C  11 - C  13            1.04    1.33    0.033
  26. BD (   1) C  11 - C  13        / 67. RY*(   1) C   2                    1.72    1.49    0.045
  26. BD (   1) C  11 - C  13        / 85. RY*(   1) N   4                    0.54    2.00    0.029
  26. BD (   1) C  11 - C  13        /178. RY*(   4) C  14                    0.68    1.64    0.030
  26. BD (   1) C  11 - C  13        /229. BD*(   1) C   1 - C   2            5.02    1.16    0.068
  26. BD (   1) C  11 - C  13        /235. BD*(   1) C   2 - C  13            3.10    1.24    0.055
  26. BD (   1) C  11 - C  13        /236. BD*(   1) N   3 - N   4            0.56    1.07    0.022
  26. BD (   1) C  11 - C  13        /237. BD*(   1) N   4 - C   5            5.34    1.10    0.069
  26. BD (   1) C  11 - C  13        /238. BD*(   1) N   4 - C  11            2.45    1.15    0.048
  26. BD (   1) C  11 - C  13        /256. BD*(   1) C  13 - C  14            3.39    1.20    0.057
  26. BD (   1) C  11 - C  13        /257. BD*(   1) C  14 - O  15            1.23    1.33    0.036
  27. BD (   2) C  11 - C  13        / 69. RY*(   3) C   2                    0.75    1.41    0.031
  27. BD (   2) C  11 - C  13        / 73. RY*(   7) C   2                    0.58    1.97    0.032
  27. BD (   2) C  11 - C  13        /157. RY*(   1)Cl  12                    1.88    1.07    0.043
  27. BD (   2) C  11 - C  13        /177. RY*(   3) C  14                    1.17    1.78    0.044
  27. BD (   2) C  11 - C  13        /234. BD*(   2) C   2 - N   3           26.13    0.30    0.081
  27. BD (   2) C  11 - C  13        /255. BD*(   2) C  11 - C  13            5.01    0.29    0.036
  27. BD (   2) C  11 - C  13        /258. BD*(   2) C  14 - O  15           20.20    0.31    0.073
  28. BD (   1) C  13 - C  14        /148. RY*(   1) C  11                    0.95    1.40    0.033
  28. BD (   1) C  13 - C  14        /184. RY*(   1) O  15                    1.34    1.90    0.045
  28. BD (   1) C  13 - C  14        /233. BD*(   1) C   2 - N   3            1.31    1.23    0.036
  28. BD (   1) C  13 - C  14        /235. BD*(   1) C   2 - C  13            3.94    1.20    0.062
  28. BD (   1) C  13 - C  14        /238. BD*(   1) N   4 - C  11            1.55    1.11    0.037
  28. BD (   1) C  13 - C  14        /254. BD*(   1) C  11 - C  13            4.60    1.22    0.067
  28. BD (   1) C  13 - C  14        /257. BD*(   1) C  14 - O  15            1.00    1.29    0.032
  29. BD (   1) C  14 - O  15        /166. RY*(   1) C  13                    1.43    2.03    0.048
  29. BD (   1) C  14 - O  15        /175. RY*(   1) C  14                    1.46    1.64    0.044
  29. BD (   1) C  14 - O  15        /254. BD*(   1) C  11 - C  13            1.98    1.59    0.050
  29. BD (   1) C  14 - O  15        /256. BD*(   1) C  13 - C  14            1.44    1.53    0.042
  30. BD (   2) C  14 - O  15        /255. BD*(   2) C  11 - C  13            6.54    0.37    0.049
  31. BD (   1) C  14 - H  24        /166. RY*(   1) C  13                    1.28    1.49    0.039
  31. BD (   1) C  14 - H  24        /184. RY*(   1) O  15                    1.11    1.74    0.039
  31. BD (   1) C  14 - H  24        /235. BD*(   1) C   2 - C  13            5.25    1.04    0.066
  32. CR (   1) C   1                / 70. RY*(   4) C   2                    0.95   10.88    0.091
  32. CR (   1) C   1                /193. RY*(   1) H  16                    0.70   10.48    0.076
  32. CR (   1) C   1                /197. RY*(   1) H  17                    0.67   10.46    0.075
  32. CR (   1) C   1                /201. RY*(   1) H  18                    0.70   10.48    0.077
  32. CR (   1) C   1                /233. BD*(   1) C   2 - N   3            0.63   10.61    0.073
  32. CR (   1) C   1                /235. BD*(   1) C   2 - C  13            1.05   10.58    0.095
  33. CR (   1) C   2                / 60. RY*(   3) C   1                    1.40   10.80    0.110
  33. CR (   1) C   2                /167. RY*(   2) C  13                    0.97   11.15    0.093
  33. CR (   1) C   2                /254. BD*(   1) C  11 - C  13            0.59   10.64    0.071
  33. CR (   1) C   2                /256. BD*(   1) C  13 - C  14            1.30   10.58    0.106
  34. CR (   1) N   3                / 67. RY*(   1) C   2                    3.89   14.95    0.216
  34. CR (   1) N   3                / 74. RY*(   8) C   2                    0.55   16.36    0.085
  34. CR (   1) N   3                / 85. RY*(   1) N   4                    0.51   15.45    0.079
  34. CR (   1) N   3                /229. BD*(   1) C   1 - C   2            0.80   14.62    0.097
  34. CR (   1) N   3                /235. BD*(   1) C   2 - C  13            0.59   14.70    0.084
  34. CR (   1) N   3                /237. BD*(   1) N   4 - C   5            0.96   14.55    0.107
  34. CR (   1) N   3                /238. BD*(   1) N   4 - C  11            1.01   14.61    0.110
  35. CR (   1) N   4                / 77. RY*(   2) N   3                    0.93   15.42    0.107
  35. CR (   1) N   4                / 95. RY*(   2) C   5                    1.23   15.38    0.123
  35. CR (   1) N   4                / 97. RY*(   4) C   5                    0.92   14.83    0.104
  35. CR (   1) N   4                /100. RY*(   7) C   5                    0.60   16.50    0.088
  35. CR (   1) N   4                /148. RY*(   1) C  11                    3.38   14.99    0.201
  35. CR (   1) N   4                /233. BD*(   1) C   2 - N   3            0.76   14.82    0.095
  35. CR (   1) N   4                /238. BD*(   1) N   4 - C  11            0.59   14.70    0.084
  35. CR (   1) N   4                /239. BD*(   1) C   5 - C   6            0.58   14.82    0.083
  35. CR (   1) N   4                /241. BD*(   1) C   5 - C  10            0.51   14.82    0.078
  35. CR (   1) N   4                /253. BD*(   1) C  11 -Cl  12            0.65   14.41    0.087
  36. CR (   1) C   5                /104. RY*(   2) C   6                    1.66   10.79    0.120
  36. CR (   1) C   5                /140. RY*(   2) C  10                    1.65   10.83    0.120
  36. CR (   1) C   5                /236. BD*(   1) N   3 - N   4            0.58   10.47    0.070
  36. CR (   1) C   5                /238. BD*(   1) N   4 - C  11            1.35   10.55    0.108
  36. CR (   1) C   5                /239. BD*(   1) C   5 - C   6            0.59   10.67    0.071
  36. CR (   1) C   5                /241. BD*(   1) C   5 - C  10            0.61   10.67    0.073
  36. CR (   1) C   5                /242. BD*(   1) C   6 - C   7            0.81   10.68    0.083
  36. CR (   1) C   5                /243. BD*(   1) C   6 - H  19            0.70   10.58    0.077
  36. CR (   1) C   5                /249. BD*(   1) C   9 - C  10            0.82   10.69    0.084
  36. CR (   1) C   5                /252. BD*(   1) C  10 - H  23            0.64   10.59    0.073
  37. CR (   1) C   6                / 94. RY*(   1) C   5                    0.98   10.98    0.093
  37. CR (   1) C   6                / 95. RY*(   2) C   5                    0.57   11.19    0.071
  37. CR (   1) C   6                /113. RY*(   2) C   7                    1.54   10.73    0.115
  37. CR (   1) C   6                /114. RY*(   3) C   7                    0.51   10.75    0.066
  37. CR (   1) C   6                /205. RY*(   1) H  19                    0.79   10.45    0.081
  37. CR (   1) C   6                /237. BD*(   1) N   4 - C   5            0.91   10.45    0.088
  37. CR (   1) C   6                /241. BD*(   1) C   5 - C  10            1.27   10.63    0.104
  37. CR (   1) C   6                /244. BD*(   1) C   7 - C   8            0.98   10.64    0.091
  37. CR (   1) C   6                /246. BD*(   1) C   7 - H  20            0.63   10.54    0.073
  38. CR (   1) C   7                /104. RY*(   2) C   6                    0.67   10.75    0.076
  38. CR (   1) C   7                /106. RY*(   4) C   6                    0.63   10.78    0.074
  38. CR (   1) C   7                /122. RY*(   2) C   8                    1.49   10.72    0.113
  38. CR (   1) C   7                /123. RY*(   3) C   8                    0.52   10.72    0.067
  38. CR (   1) C   7                /209. RY*(   1) H  20                    0.69   10.43    0.076
  38. CR (   1) C   7                /239. BD*(   1) C   5 - C   6            1.06   10.63    0.095
  38. CR (   1) C   7                /243. BD*(   1) C   6 - H  19            0.74   10.53    0.079
  38. CR (   1) C   7                /247. BD*(   1) C   8 - C   9            0.95   10.64    0.090
  38. CR (   1) C   7                /248. BD*(   1) C   8 - H  21            0.68   10.54    0.076
  39. CR (   1) C   8                /113. RY*(   2) C   7                    1.42   10.73    0.110
  39. CR (   1) C   8                /114. RY*(   3) C   7                    0.56   10.74    0.069
  39. CR (   1) C   8                /131. RY*(   2) C   9                    1.46   10.73    0.112
  39. CR (   1) C   8                /132. RY*(   3) C   9                    0.55   10.75    0.069
  39. CR (   1) C   8                /213. RY*(   1) H  21                    0.70   10.42    0.076
  39. CR (   1) C   8                /242. BD*(   1) C   6 - C   7            0.98   10.64    0.092
  39. CR (   1) C   8                /246. BD*(   1) C   7 - H  20            0.69   10.54    0.076
  39. CR (   1) C   8                /249. BD*(   1) C   9 - C  10            0.97   10.65    0.091
  39. CR (   1) C   8                /251. BD*(   1) C   9 - H  22            0.68   10.54    0.076
  40. CR (   1) C   9                /122. RY*(   2) C   8                    1.47   10.72    0.112
  40. CR (   1) C   9                /123. RY*(   3) C   8                    0.54   10.72    0.068
  40. CR (   1) C   9                /140. RY*(   2) C  10                    0.81   10.78    0.083
  40. CR (   1) C   9                /141. RY*(   3) C  10                    0.84   10.69    0.084
  40. CR (   1) C   9                /217. RY*(   1) H  22                    0.69   10.43    0.076
  40. CR (   1) C   9                /241. BD*(   1) C   5 - C  10            1.03   10.63    0.094
  40. CR (   1) C   9                /244. BD*(   1) C   7 - C   8            0.94   10.64    0.090
  40. CR (   1) C   9                /248. BD*(   1) C   8 - H  21            0.68   10.54    0.076
  40. CR (   1) C   9                /252. BD*(   1) C  10 - H  23            0.74   10.54    0.079
  41. CR (   1) C  10                / 94. RY*(   1) C   5                    1.05   10.98    0.096
  41. CR (   1) C  10                /131. RY*(   2) C   9                    1.50   10.73    0.113
  41. CR (   1) C  10                /132. RY*(   3) C   9                    0.57   10.75    0.070
  41. CR (   1) C  10                /221. RY*(   1) H  23                    0.79   10.45    0.081
  41. CR (   1) C  10                /237. BD*(   1) N   4 - C   5            0.80   10.45    0.082
  41. CR (   1) C  10                /239. BD*(   1) C   5 - C   6            1.32   10.62    0.107
  41. CR (   1) C  10                /247. BD*(   1) C   8 - C   9            0.98   10.64    0.092
  41. CR (   1) C  10                /251. BD*(   1) C   9 - H  22            0.64   10.54    0.074
  42. CR (   1) C  11                / 87. RY*(   3) N   4                    0.67   11.38    0.078
  42. CR (   1) C  11                /166. RY*(   1) C  13                    1.36   11.15    0.110
  42. CR (   1) C  11                /168. RY*(   3) C  13                    0.74   10.74    0.080
  42. CR (   1) C  11                /235. BD*(   1) C   2 - C  13            0.57   10.70    0.071
  42. CR (   1) C  11                /237. BD*(   1) N   4 - C   5            1.97   10.56    0.130
  42. CR (   1) C  11                /253. BD*(   1) C  11 -Cl  12            1.72   10.32    0.120
  42. CR (   1) C  11                /254. BD*(   1) C  11 - C  13            1.34   10.72    0.108
  42. CR (   1) C  11                /256. BD*(   1) C  13 - C  14            1.40   10.66    0.111
  44. CR (   2)Cl  12                /148. RY*(   1) C  11                    0.88   10.84    0.087
  44. CR (   2)Cl  12                /149. RY*(   2) C  11                    1.83   10.91    0.126
  44. CR (   2)Cl  12                /238. BD*(   1) N   4 - C  11            0.83   10.55    0.085
  44. CR (   2)Cl  12                /254. BD*(   1) C  11 - C  13            1.20   10.66    0.102
  48. CR (   1) C  13                / 68. RY*(   2) C   2                    1.74   10.95    0.123
  48. CR (   1) C  13                /149. RY*(   2) C  11                    1.36   10.86    0.109
  48. CR (   1) C  13                /151. RY*(   4) C  11                    0.69   10.86    0.078
  48. CR (   1) C  13                /176. RY*(   2) C  14                    0.53   11.70    0.071
  48. CR (   1) C  13                /229. BD*(   1) C   1 - C   2            1.25   10.51    0.103
  48. CR (   1) C  13                /235. BD*(   1) C   2 - C  13            0.50   10.59    0.066
  48. CR (   1) C  13                /253. BD*(   1) C  11 -Cl  12            1.66   10.21    0.117
  48. CR (   1) C  13                /254. BD*(   1) C  11 - C  13            0.74   10.60    0.080
  49. CR (   1) C  14                /167. RY*(   2) C  13                    0.54   11.21    0.069
  49. CR (   1) C  14                /168. RY*(   3) C  13                    0.58   10.72    0.071
  49. CR (   1) C  14                /225. RY*(   1) H  24                    0.54   10.50    0.067
  49. CR (   1) C  14                /235. BD*(   1) C   2 - C  13            1.12   10.68    0.099
  49. CR (   1) C  14                /254. BD*(   1) C  11 - C  13            1.17   10.70    0.101
  50. CR (   1) O  15                /175. RY*(   1) C  14                    5.73   19.46    0.299
  50. CR (   1) O  15                /256. BD*(   1) C  13 - C  14            0.57   19.36    0.095
  51. LP (   1) N   3                / 67. RY*(   1) C   2                    5.49    1.16    0.072
  51. LP (   1) N   3                / 85. RY*(   1) N   4                    1.69    1.67    0.048
  51. LP (   1) N   3                / 86. RY*(   2) N   4                    1.01    1.71    0.038
  51. LP (   1) N   3                /229. BD*(   1) C   1 - C   2            0.62    0.84    0.021
  51. LP (   1) N   3                /235. BD*(   1) C   2 - C  13            5.99    0.91    0.066
  51. LP (   1) N   3                /238. BD*(   1) N   4 - C  11            7.04    0.82    0.068
  51. LP (   1) N   3                /253. BD*(   1) C  11 -Cl  12            0.50    0.53    0.015
  52. LP (   1) N   4                / 78. RY*(   3) N   3                    2.44    1.45    0.061
  52. LP (   1) N   4                / 96. RY*(   3) C   5                    1.80    1.19    0.047
  52. LP (   1) N   4                /150. RY*(   3) C  11                    1.66    1.21    0.046
  52. LP (   1) N   4                /152. RY*(   5) C  11                    1.35    2.15    0.055
  52. LP (   1) N   4                /234. BD*(   2) C   2 - N   3           22.08    0.30    0.075
  52. LP (   1) N   4                /239. BD*(   1) C   5 - C   6            2.10    0.84    0.042
  52. LP (   1) N   4                /240. BD*(   2) C   5 - C   6           16.66    0.31    0.065
  52. LP (   1) N   4                /241. BD*(   1) C   5 - C  10            2.20    0.84    0.043
  52. LP (   1) N   4                /255. BD*(   2) C  11 - C  13           44.61    0.28    0.100
  53. LP (   1)Cl  12                /148. RY*(   1) C  11                    1.65    1.66    0.047
  53. LP (   1)Cl  12                /149. RY*(   2) C  11                    3.08    1.73    0.065
  53. LP (   1)Cl  12                /238. BD*(   1) N   4 - C  11            1.55    1.37    0.042
  53. LP (   1)Cl  12                /254. BD*(   1) C  11 - C  13            2.57    1.47    0.055
  54. LP (   2)Cl  12                /238. BD*(   1) N   4 - C  11            8.91    0.78    0.074
  54. LP (   2)Cl  12                /254. BD*(   1) C  11 - C  13            4.35    0.88    0.056
  55. LP (   3)Cl  12                /150. RY*(   3) C  11                    0.88    1.27    0.030
  55. LP (   3)Cl  12                /155. RY*(   8) C  11                    0.53    1.76    0.028
  55. LP (   3)Cl  12                /255. BD*(   2) C  11 - C  13           16.11    0.34    0.073
  56. LP (   1) O  15                /175. RY*(   1) C  14                   10.12    1.24    0.100
  56. LP (   1) O  15                /256. BD*(   1) C  13 - C  14            1.70    1.13    0.040
  56. LP (   1) O  15                /259. BD*(   1) C  14 - H  24            0.99    1.07    0.029
  57. LP (   2) O  15                /176. RY*(   2) C  14                    3.39    1.89    0.073
  57. LP (   2) O  15                /179. RY*(   5) C  14                    1.50    1.56    0.045
  57. LP (   2) O  15                /256. BD*(   1) C  13 - C  14           17.31    0.73    0.102
  57. LP (   2) O  15                /259. BD*(   1) C  14 - H  24           22.05    0.67    0.110
 234. BD*(   2) C   2 - N   3        / 71. RY*(   5) C   2                    1.05    1.59    0.090
 234. BD*(   2) C   2 - N   3        / 73. RY*(   7) C   2                    0.88    1.67    0.084
 234. BD*(   2) C   2 - N   3        / 79. RY*(   4) N   3                    1.04    2.07    0.101
 234. BD*(   2) C   2 - N   3        /230. BD*(   1) C   1 - H  16            1.12    0.44    0.048
 234. BD*(   2) C   2 - N   3        /232. BD*(   1) C   1 - H  18            1.11    0.44    0.048
 240. BD*(   2) C   5 - C   6        / 98. RY*(   5) C   5                    0.72    1.87    0.075
 240. BD*(   2) C   5 - C   6        /105. RY*(   3) C   6                    2.81    0.64    0.086
 240. BD*(   2) C   5 - C   6        /106. RY*(   4) C   6                    1.19    0.69    0.058
 240. BD*(   2) C   5 - C   6        /115. RY*(   4) C   7                    0.58    1.22    0.054
 240. BD*(   2) C   5 - C   6        /142. RY*(   4) C  10                    0.77    0.74    0.049
 240. BD*(   2) C   5 - C   6        /236. BD*(   1) N   3 - N   4            0.71    0.34    0.030
 240. BD*(   2) C   5 - C   6        /238. BD*(   1) N   4 - C  11            0.65    0.41    0.031
 240. BD*(   2) C   5 - C   6        /250. BD*(   2) C   9 - C  10          292.10    0.01    0.083
 245. BD*(   2) C   7 - C   8        /116. RY*(   5) C   7                    1.65    1.27    0.101
 245. BD*(   2) C   7 - C   8        /124. RY*(   4) C   8                    3.04    0.68    0.100
 245. BD*(   2) C   7 - C   8        /134. RY*(   5) C   9                    0.61    0.84    0.050
 250. BD*(   2) C   9 - C  10        /133. RY*(   4) C   9                    0.94    1.64    0.089
 250. BD*(   2) C   9 - C  10        /134. RY*(   5) C   9                    0.78    0.84    0.058
 250. BD*(   2) C   9 - C  10        /142. RY*(   4) C  10                    1.08    0.73    0.063
 250. BD*(   2) C   9 - C  10        /143. RY*(   5) C  10                    0.81    1.74    0.085
 255. BD*(   2) C  11 - C  13        /150. RY*(   3) C  11                    2.26    0.93    0.086
 255. BD*(   2) C  11 - C  13        /152. RY*(   5) C  11                    0.57    1.87    0.061
 255. BD*(   2) C  11 - C  13        /157. RY*(   1)Cl  12                    0.99    0.78    0.052
 255. BD*(   2) C  11 - C  13        /169. RY*(   4) C  13                    3.74    0.71    0.096
 255. BD*(   2) C  11 - C  13        /234. BD*(   2) C   2 - N   3          143.40    0.02    0.071
 255. BD*(   2) C  11 - C  13        /258. BD*(   2) C  14 - O  15          101.78    0.02    0.078
 258. BD*(   2) C  14 - O  15        /180. RY*(   6) C  14                    1.65    0.94    0.136
 258. BD*(   2) C  14 - O  15        /185. RY*(   2) O  15                    0.92    1.08    0.108


 Natural Bond Orbitals (Summary):

                                                            Principal Delocalizations
           NBO                        Occupancy    Energy   (geminal,vicinal,remote)
 ====================================================================================
 Molecular unit  1  (C11H9N2OCl)
     1. BD (   1) C   1 - C   2          1.97938    -0.64087  235(g),236(v),233(g),254(v)
                                                    166(v),76(v),231(g),230(g)
                                                    232(g)
     2. BD (   1) C   1 - H  16          1.97273    -0.48587  234(v),233(v),69(v)
     3. BD (   1) C   1 - H  17          1.98504    -0.48871  235(v),233(v)
     4. BD (   1) C   1 - H  18          1.97293    -0.48597  234(v),233(v),69(v)
     5. BD (   1) C   2 - N   3          1.98336    -0.84751  237(v),256(v),229(g),235(g)
                                                    87(v),253(r),166(v)
     6. BD (   2) C   2 - N   3          1.88356    -0.32148  255(v),232(v),230(v),88(v)
                                                    59(v)
     7. BD (   1) C   2 - C  13          1.95920    -0.66788  253(v),256(g),254(g),229(g)
                                                    259(v),233(g),77(v),148(v)
                                                    231(v),238(v),175(v),58(v)
                                                    236(v)
     8. BD (   1) N   3 - N   4          1.97502    -0.83964  253(v),229(v),68(v),237(g)
                                                    238(g),94(v),239(v),240(v)
                                                    149(v)
     9. BD (   1) N   4 - C   5          1.98187    -0.80699  238(g),241(g),239(g),249(v)
                                                    242(v),233(v),236(g),254(v)
                                                    76(v),149(v),139(v),103(v)
    10. BD (   1) N   4 - C  11          1.98333    -0.85794  237(g),256(v),254(g),94(v)
                                                    167(v),241(v),77(v),236(g)
                                                    229(r)
    11. BD (   1) C   5 - C   6          1.97038    -0.70812  241(g),242(g),246(v),252(v)
                                                    236(v),237(g),243(g),113(v)
                                                    112(v),139(v),85(v)
    12. BD (   2) C   5 - C   6          1.66945    -0.27557  250(v),245(v),142(v),236(v)
                                                    115(v),238(v)
    13. BD (   1) C   5 - C  10          1.96893    -0.70205  239(g),249(g),238(v),251(v)
                                                    243(v),237(g),252(g),131(v)
                                                    85(v),130(v),103(v)
    14. BD (   1) C   6 - C   7          1.97376    -0.69635  237(v),239(g),244(g),248(v)
                                                    243(g),246(g),122(v),94(v)
                                                    95(v),121(v)
    15. BD (   1) C   6 - H  19          1.97775    -0.52827  241(v),244(v),242(g),239(g)
                                                    95(v),237(v),112(v)
    16. BD (   1) C   7 - C   8          1.97773    -0.69453  242(g),247(g),243(v),251(v)
                                                    246(g),248(g),131(v),104(v)
                                                    130(v),103(v)
    17. BD (   2) C   7 - C   8          1.65780    -0.26296  240(v),250(v),134(v),105(v)
                                                    107(v),115(g)
    18. BD (   1) C   7 - H  20          1.97941    -0.52017  239(v),247(v),244(g),242(g)
                                                    121(v),103(v)
    19. BD (   1) C   8 - C   9          1.97776    -0.69312  249(g),244(g),246(v),252(v)
                                                    140(v),251(g),248(g),113(v)
                                                    112(v),139(v)
    20. BD (   1) C   8 - H  21          1.98000    -0.51951  242(v),249(v),244(g),247(g)
                                                    112(v),130(v)
    21. BD (   1) C   9 - C  10          1.97439    -0.69565  237(v),241(g),247(g),248(v)
                                                    252(g),95(v),251(g),122(v)
                                                    121(v),94(v)
    22. BD (   2) C   9 - C  10          1.66089    -0.26348  240(v),245(v),124(v),125(v)
                                                    142(g),99(v),134(g)
    23. BD (   1) C   9 - H  22          1.97945    -0.51876  241(v),244(v),249(g),247(g)
                                                    121(v),139(v)
    24. BD (   1) C  10 - H  23          1.97671    -0.51888  239(v),247(v),249(g),241(g)
                                                    237(v),95(v),130(v)
    25. BD (   1) C  11 -Cl  12          1.99032    -0.79853  236(v),235(v),254(g),167(v)
    26. BD (   1) C  11 - C  13          1.97019    -0.72289  237(v),229(v),256(g),235(g)
                                                    238(g),67(v),257(v),178(v)
                                                    236(v),85(v)
    27. BD (   2) C  11 - C  13          1.75122    -0.29519  234(v),258(v),255(g),157(v)
                                                    177(v),69(v),73(v)
    28. BD (   1) C  13 - C  14          1.98058    -0.68462  254(g),235(g),238(v),184(v)
                                                    233(v),257(g),148(v)
    29. BD (   1) C  14 - O  15          1.99534    -1.05895  254(v),256(g),175(g),166(v)
    30. BD (   2) C  14 - O  15          1.97707    -0.37807  255(v)
    31. BD (   1) C  14 - H  24          1.98771    -0.52742  235(v),166(v),184(v)
    32. CR (   1) C   1                  1.99920   -10.06903  235(v),70(v),201(v),193(v)
                                                    197(v),233(v)
    33. CR (   1) C   2                  1.99904   -10.10674  60(v),256(v),167(v),254(v)
                                                    236(v)
    34. CR (   1) N   3                  1.99933   -14.18004  67(v),238(v),237(v),229(v)
                                                    235(v),74(v),85(v)
    35. CR (   1) N   4                  1.99892   -14.27211  148(v),95(v),77(v),97(v)
                                                    233(v),253(v),238(g),100(v)
                                                    239(v),241(v)
    36. CR (   1) C   5                  1.99880   -10.12332  104(v),140(v),238(v),249(v)
                                                    242(v),243(v),252(v),241(g)
                                                    239(g),236(v)
    37. CR (   1) C   6                  1.99890   -10.07998  113(v),241(v),244(v),94(v)
                                                    237(v),205(v),246(v),95(v)
                                                    114(v)
    38. CR (   1) C   7                  1.99894   -10.07966  122(v),239(v),247(v),243(v)
                                                    209(v),248(v),104(v),106(v)
                                                    123(v)
    39. CR (   1) C   8                  1.99894   -10.07771  131(v),113(v),242(v),249(v)
                                                    213(v),246(v),251(v),114(v)
                                                    132(v)
    40. CR (   1) C   9                  1.99895   -10.07871  122(v),241(v),244(v),141(v)
                                                    140(v),252(v),217(v),248(v)
                                                    123(v)
    41. CR (   1) C  10                  1.99890   -10.07624  131(v),239(v),94(v),247(v)
                                                    237(v),221(v),251(v),132(v)
    42. CR (   1) C  11                  1.99866   -10.18422  237(v),253(g),256(v),166(v)
                                                    254(g),168(v),87(v),235(v)
    43. CR (   1)Cl  12                  2.00000  -100.59870   
    44. CR (   2)Cl  12                  1.99967   -10.12364  149(v),254(v),148(v),238(v)
    45. CR (   3)Cl  12                  1.99998    -7.25474   
    46. CR (   4)Cl  12                  1.99990    -7.26230   
    47. CR (   5)Cl  12                  1.99999    -7.25475   
    48. CR (   1) C  13                  1.99865   -10.07039  68(v),253(v),149(v),229(v)
                                                    254(g),151(v),176(v),235(g)
    49. CR (   1) C  14                  1.99928   -10.16260  254(v),235(v),168(v),225(v)
                                                    167(v)
    50. CR (   1) O  15                  1.99975   -18.88471  175(v),256(v)
    51. LP (   1) N   3                  1.94094    -0.39694  238(v),235(v),67(v),85(v)
                                                    86(v),229(v)
    52. LP (   1) N   4                  1.53364    -0.29127  255(v),234(v),240(v),78(v)
                                                    241(v),239(v),96(v),150(v)
                                                    152(v)
    53. LP (   1)Cl  12                  1.99090    -0.93983  149(v),254(v),148(v),238(v)
    54. LP (   2)Cl  12                  1.95022    -0.34868  238(v),254(v)
    55. LP (   3)Cl  12                  1.91059    -0.34797  255(v),150(v),155(v)
    56. LP (   1) O  15                  1.98217    -0.66266  175(v),256(v),259(v)
    57. LP (   2) O  15                  1.88719    -0.26258  259(v),256(v),176(v),179(v)
    58. RY*(   1) C   1                  0.00378     0.67121   
    59. RY*(   2) C   1                  0.00126     0.97373   
    60. RY*(   3) C   1                  0.00093     0.68903   
    61. RY*(   4) C   1                  0.00013     1.13033   
    62. RY*(   5) C   1                  0.00004     2.26889   
    63. RY*(   6) C   1                  0.00001     2.09012   
    64. RY*(   7) C   1                  0.00001     1.99361   
    65. RY*(   8) C   1                  0.00001     1.96171   
    66. RY*(   9) C   1                  0.00001     2.18199   
    67. RY*(   1) C   2                  0.01099     0.76591   
    68. RY*(   2) C   2                  0.00442     0.88428   
    69. RY*(   3) C   2                  0.00275     1.11755   
    70. RY*(   4) C   2                  0.00118     0.81024   
    71. RY*(   5) C   2                  0.00090     1.59967   
    72. RY*(   6) C   2                  0.00075     2.27193   
    73. RY*(   7) C   2                  0.00051     1.67624   
    74. RY*(   8) C   2                  0.00020     2.17873   
    75. RY*(   9) C   2                  0.00001     2.14598   
    76. RY*(   1) N   3                  0.00414     0.95815   
    77. RY*(   2) N   3                  0.00239     1.14841   
    78. RY*(   3) N   3                  0.00167     1.15885   
    79. RY*(   4) N   3                  0.00052     2.07710   
    80. RY*(   5) N   3                  0.00035     1.38314   
    81. RY*(   6) N   3                  0.00010     2.75951   
    82. RY*(   7) N   3                  0.00007     2.37455   
    83. RY*(   8) N   3                  0.00002     2.27735   
    84. RY*(   9) N   3                  0.00002     2.64849   
    85. RY*(   1) N   4                  0.00494     1.27297   
    86. RY*(   2) N   4                  0.00311     1.31148   
    87. RY*(   3) N   4                  0.00165     1.19888   
    88. RY*(   4) N   4                  0.00122     2.23286   
    89. RY*(   5) N   4                  0.00078     2.40061   
    90. RY*(   6) N   4                  0.00063     2.09289   
    91. RY*(   7) N   4                  0.00046     1.81212   
    92. RY*(   8) N   4                  0.00021     2.27491   
    93. RY*(   9) N   4                  0.00004     2.60609   
    94. RY*(   1) C   5                  0.00719     0.90381   
    95. RY*(   2) C   5                  0.00495     1.10662   
    96. RY*(   3) C   5                  0.00290     0.90103   
    97. RY*(   4) C   5                  0.00180     0.56152   
    98. RY*(   5) C   5                  0.00088     1.88825   
    99. RY*(   6) C   5                  0.00067     1.82411   
   100. RY*(   7) C   5                  0.00029     2.23148   
   101. RY*(   8) C   5                  0.00016     2.23878   
   102. RY*(   9) C   5                  0.00005     2.16103   
   103. RY*(   1) C   6                  0.00482     1.12672   
   104. RY*(   2) C   6                  0.00292     0.66802   
   105. RY*(   3) C   6                  0.00136     0.65092   
   106. RY*(   4) C   6                  0.00114     0.69966   
   107. RY*(   5) C   6                  0.00066     1.78099   
   108. RY*(   6) C   6                  0.00012     2.33088   
   109. RY*(   7) C   6                  0.00007     2.35603   
   110. RY*(   8) C   6                  0.00001     2.16013   
   111. RY*(   9) C   6                  0.00002     1.93834   
   112. RY*(   1) C   7                  0.00537     1.15688   
   113. RY*(   2) C   7                  0.00269     0.64945   
   114. RY*(   3) C   7                  0.00082     0.66640   
   115. RY*(   4) C   7                  0.00071     1.23023   
   116. RY*(   5) C   7                  0.00067     1.29306   
   117. RY*(   6) C   7                  0.00013     2.37590   
   118. RY*(   7) C   7                  0.00005     2.24272   
   119. RY*(   8) C   7                  0.00000     2.13897   
   120. RY*(   9) C   7                  0.00000     1.91011   
   121. RY*(   1) C   8                  0.00513     1.16853   
   122. RY*(   2) C   8                  0.00258     0.64421   
   123. RY*(   3) C   8                  0.00091     0.64489   
   124. RY*(   4) C   8                  0.00078     0.69812   
   125. RY*(   5) C   8                  0.00063     1.82413   
   126. RY*(   6) C   8                  0.00014     2.37818   
   127. RY*(   7) C   8                  0.00005     2.23984   
   128. RY*(   8) C   8                  0.00000     2.21549   
   129. RY*(   9) C   8                  0.00000     1.83805   
   130. RY*(   1) C   9                  0.00530     1.16075   
   131. RY*(   2) C   9                  0.00265     0.65118   
   132. RY*(   3) C   9                  0.00082     0.67661   
   133. RY*(   4) C   9                  0.00070     1.66907   
   134. RY*(   5) C   9                  0.00062     0.86737   
   135. RY*(   6) C   9                  0.00013     2.37778   
   136. RY*(   7) C   9                  0.00005     2.23653   
   137. RY*(   8) C   9                  0.00000     2.15554   
   138. RY*(   9) C   9                  0.00000     1.88596   
   139. RY*(   1) C  10                  0.00502     1.13548   
   140. RY*(   2) C  10                  0.00295     0.70261   
   141. RY*(   3) C  10                  0.00103     0.60787   
   142. RY*(   4) C  10                  0.00100     0.75359   
   143. RY*(   5) C  10                  0.00061     1.76725   
   144. RY*(   6) C  10                  0.00012     2.34441   
   145. RY*(   7) C  10                  0.00006     2.37395   
   146. RY*(   8) C  10                  0.00001     2.13680   
   147. RY*(   9) C  10                  0.00001     1.95273   
   148. RY*(   1) C  11                  0.00904     0.72034   
   149. RY*(   2) C  11                  0.00758     0.78677   
   150. RY*(   3) C  11                  0.00375     0.91712   
   151. RY*(   4) C  11                  0.00342     0.79191   
   152. RY*(   5) C  11                  0.00170     1.85849   
   153. RY*(   6) C  11                  0.00075     2.21540   
   154. RY*(   7) C  11                  0.00057     1.87451   
   155. RY*(   8) C  11                  0.00026     1.41663   
   156. RY*(   9) C  11                  0.00002     2.08803   
   157. RY*(   1)Cl  12                  0.00341     0.77295   
   158. RY*(   2)Cl  12                  0.00146     0.86234   
   159. RY*(   3)Cl  12                  0.00043     0.75028   
   160. RY*(   4)Cl  12                  0.00012     1.17947   
   161. RY*(   5)Cl  12                  0.00008     0.84582   
   162. RY*(   6)Cl  12                  0.00007     0.78182   
   163. RY*(   7)Cl  12                  0.00002     0.89841   
   164. RY*(   8)Cl  12                  0.00001     1.12058   
   165. RY*(   9)Cl  12                  0.00001     0.95251   
   166. RY*(   1) C  13                  0.00671     0.96749   
   167. RY*(   2) C  13                  0.00388     1.04466   
   168. RY*(   3) C  13                  0.00263     0.55685   
   169. RY*(   4) C  13                  0.00133     0.69859   
   170. RY*(   5) C  13                  0.00046     1.82274   
   171. RY*(   6) C  13                  0.00032     1.89403   
   172. RY*(   7) C  13                  0.00026     2.26699   
   173. RY*(   8) C  13                  0.00017     2.46102   
   174. RY*(   9) C  13                  0.00002     2.19089   
   175. RY*(   1) C  14                  0.01386     0.57750   
   176. RY*(   2) C  14                  0.00677     1.62896   
   177. RY*(   3) C  14                  0.00253     1.48504   
   178. RY*(   4) C  14                  0.00204     0.91997   
   179. RY*(   5) C  14                  0.00041     1.29977   
   180. RY*(   6) C  14                  0.00015     0.95303   
   181. RY*(   7) C  14                  0.00006     2.24548   
   182. RY*(   8) C  14                  0.00002     2.12803   
   183. RY*(   9) C  14                  0.00000     1.85779   
   184. RY*(   1) O  15                  0.00297     1.21092   
   185. RY*(   2) O  15                  0.00046     1.09384   
   186. RY*(   3) O  15                  0.00017     1.37426   
   187. RY*(   4) O  15                  0.00007     1.32985   
   188. RY*(   5) O  15                  0.00001     3.07148   
   189. RY*(   6) O  15                  0.00000     2.75216   
   190. RY*(   7) O  15                  0.00000     2.69380   
   191. RY*(   8) O  15                  0.00000     2.86910   
   192. RY*(   9) O  15                  0.00000     2.84257   
   193. RY*(   1) H  16                  0.00188     0.41355   
   194. RY*(   2) H  16                  0.00022     1.83789   
   195. RY*(   3) H  16                  0.00015     1.78310   
   196. RY*(   4) H  16                  0.00004     2.27404   
   197. RY*(   1) H  17                  0.00244     0.39242   
   198. RY*(   2) H  17                  0.00016     1.76048   
   199. RY*(   3) H  17                  0.00012     1.83719   
   200. RY*(   4) H  17                  0.00004     2.29279   
   201. RY*(   1) H  18                  0.00194     0.41268   
   202. RY*(   2) H  18                  0.00022     1.83497   
   203. RY*(   3) H  18                  0.00015     1.78165   
   204. RY*(   4) H  18                  0.00004     2.28241   
   205. RY*(   1) H  19                  0.00247     0.36688   
   206. RY*(   2) H  19                  0.00020     1.65680   
   207. RY*(   3) H  19                  0.00009     2.04434   
   208. RY*(   4) H  19                  0.00006     2.25900   
   209. RY*(   1) H  20                  0.00159     0.34653   
   210. RY*(   2) H  20                  0.00018     1.63857   
   211. RY*(   3) H  20                  0.00009     1.95518   
   212. RY*(   4) H  20                  0.00006     2.32169   
   213. RY*(   1) H  21                  0.00158     0.34557   
   214. RY*(   2) H  21                  0.00017     1.63888   
   215. RY*(   3) H  21                  0.00008     1.96350   
   216. RY*(   4) H  21                  0.00006     2.32341   
   217. RY*(   1) H  22                  0.00158     0.34826   
   218. RY*(   2) H  22                  0.00017     1.63934   
   219. RY*(   3) H  22                  0.00009     1.96014   
   220. RY*(   4) H  22                  0.00006     2.32196   
   221. RY*(   1) H  23                  0.00194     0.37464   
   222. RY*(   2) H  23                  0.00016     1.65843   
   223. RY*(   3) H  23                  0.00008     2.00504   
   224. RY*(   4) H  23                  0.00006     2.31651   
   225. RY*(   1) H  24                  0.00528     0.33557   
   226. RY*(   2) H  24                  0.00008     1.87185   
   227. RY*(   3) H  24                  0.00008     2.31305   
   228. RY*(   4) H  24                  0.00004     1.62413   
   229. BD*(   1) C   1 - C   2          0.01823     0.44061   
   230. BD*(   1) C   1 - H  16          0.00843     0.44645   
   231. BD*(   1) C   1 - H  17          0.00667     0.45073   
   232. BD*(   1) C   1 - H  18          0.00839     0.44712   
   233. BD*(   1) C   2 - N   3          0.01714     0.54523   
   234. BD*(   2) C   2 - N   3          0.33245     0.00813  255(v),258(r),230(v),232(v)
                                                    71(g),79(g),73(g)
   235. BD*(   1) C   2 - C  13          0.04023     0.51514   
   236. BD*(   1) N   3 - N   4          0.02684     0.35143   
   237. BD*(   1) N   4 - C   5          0.04234     0.37382   
   238. BD*(   1) N   4 - C  11          0.05797     0.42723   
   239. BD*(   1) C   5 - C   6          0.02606     0.54829   
   240. BD*(   2) C   5 - C   6          0.38185     0.01451  245(v),250(v),105(g),106(g)
                                                    142(v),98(g),236(v),115(v)
                                                    238(v)
   241. BD*(   1) C   5 - C  10          0.02556     0.54872   
   242. BD*(   1) C   6 - C   7          0.01657     0.56132   
   243. BD*(   1) C   6 - H  19          0.01475     0.45255   
   244. BD*(   1) C   7 - C   8          0.01747     0.56344   
   245. BD*(   2) C   7 - C   8          0.32741     0.02295  250(v),240(v),124(g),116(g)
                                                    134(v)
   246. BD*(   1) C   7 - H  20          0.01387     0.45838   
   247. BD*(   1) C   8 - C   9          0.01763     0.56208   
   248. BD*(   1) C   8 - H  21          0.01411     0.46021   
   249. BD*(   1) C   9 - C  10          0.01599     0.56793   
   250. BD*(   2) C   9 - C  10          0.31298     0.02472  245(v),240(v),142(g),133(g)
                                                    143(g),134(g)
   251. BD*(   1) C   9 - H  22          0.01404     0.46012   
   252. BD*(   1) C  10 - H  23          0.01384     0.46186   
   253. BD*(   1) C  11 -Cl  12          0.03129     0.13583   
   254. BD*(   1) C  11 - C  13          0.03015     0.53411   
   255. BD*(   2) C  11 - C  13          0.45199    -0.00939  234(v),258(v),169(g),150(g)
                                                    157(v),152(g)
   256. BD*(   1) C  13 - C  14          0.05487     0.47232   
   257. BD*(   1) C  14 - O  15          0.00397     0.60724   
   258. BD*(   2) C  14 - O  15          0.13442     0.01273  255(v),180(g),234(r),185(g)
   259. BD*(   1) C  14 - H  24          0.06412     0.40376   
       -------------------------------
              Total Lewis  111.23474  ( 97.5743%)
        Valence non-Lewis    2.54164  (  2.2295%)
        Rydberg non-Lewis    0.22362  (  0.1962%)
       -------------------------------
            Total unit  1  114.00000  (100.0000%)
           Charge unit  1    0.00000
 Unable to Open any file for archive entry.
 1\1\GINC-COMPUTE-1-13\SP\RB3LYP\def2SVP\C11H9Cl1N2O1\ZAHRT2\08-Jan-202
 1\0\\# b3lyp/def2svp geom=NewRedundant pop=NBO\\81\\0,1\C,0,3.23344346
 15,-1.6289798109,0.3675662302\C,0,2.1334129566,-0.6478969988,0.1414347
 767\N,0,0.8609797243,-0.9963379233,0.2288956173\N,0,0.1293798319,0.129
 689653,-0.0197875606\C,0,-1.291488371,0.0436757485,-0.0271487715\C,0,-
 2.0778172011,1.0488344647,0.5462938145\C,0,-3.4686047144,0.9272321656,
 0.5216965581\C,0,-4.071028196,-0.1953736905,-0.0514108098\C,0,-3.27517
 63532,-1.2051200959,-0.6016897171\C,0,-1.8856228631,-1.0898475292,-0.5
 946980953\C,0,0.9429174071,1.1878915696,-0.2779330956\Cl,0,0.377067868
 ,2.7448875671,-0.7249559409\C,0,2.2607834306,0.7431562524,-0.180456307
 5\C,0,3.4804399841,1.5182000661,-0.3761674353\O,0,4.6024454662,1.06238
 48106,-0.282053317\H,0,3.8737296875,-1.3101021545,1.2040663315\H,0,2.8
 099007362,-2.6189495344,0.5844562097\H,0,3.8885339167,-1.6894653706,-0
 .5145716648\H,0,-1.6092738154,1.9123855736,1.0165821601\H,0,-4.0829516
 921,1.7122730462,0.9681142375\H,0,-5.1592893673,-0.2871733705,-0.06306
 44468\H,0,-3.7391862092,-2.0893185558,-1.0443862306\H,0,-1.2470092638,
 -1.8680241546,-1.0121189201\H,0,3.314413576,2.5959782715,-0.6270998141
 \\Version=ES64L-G16RevC.01\State=1-A\HF=-1068.920706\RMSD=4.604e-09\Di
 pole=-1.5476763,0.2162991,-0.0745322\Quadrupole=-4.0188702,3.9125769,0
 .1062933,-1.4202183,0.2582501,2.3184103\PG=C01 [X(C11H9Cl1N2O1)]\\@
 The archive entry for this job was punched.


 NATURE WILL TELL YOU A DIRECT LIE IF SHE CAN.

                                -- CHARLES DARWIN
 File lengths (MBytes):  RWF=     42 Int=      0 D2E=      0 Chk=      5 Scr=      1
 Normal termination of Gaussian 16
