# Supplementary material for: Machine-Learning-Guided Discovery of Electrochemical Reactions
Source: J Am Chem Soc. 2022 Dec 2;144(49):22599–610. doi: 10.1021/jacs.2c08997 (PMC9756344; doi:10.1021/jacs.2c08997)
Supplement: Supplementary file 3 — ja2c08997_si_003.zip [file ja2c08997_si_003.zip › Oxidation Site Selectivity/Nlogs_notimes/40.log]

 Entering Gaussian System, Link 0=g16
 Input=40.com
 Output=40.log
 Initial command:
  
 Copyright (c) 1988-2019, Gaussian, Inc.  All Rights Reserved.
  
 This is part of the Gaussian(R) 16 program.  It is based on
 the Gaussian(R) 09 system (copyright 2009, Gaussian, Inc.),
 the Gaussian(R) 03 system (copyright 2003, Gaussian, Inc.),
 the Gaussian(R) 98 system (copyright 1998, Gaussian, Inc.),
 the Gaussian(R) 94 system (copyright 1995, Gaussian, Inc.),
 the Gaussian 92(TM) system (copyright 1992, Gaussian, Inc.),
 the Gaussian 90(TM) system (copyright 1990, Gaussian, Inc.),
 the Gaussian 88(TM) system (copyright 1988, Gaussian, Inc.),
 the Gaussian 86(TM) system (copyright 1986, Carnegie Mellon
 University), and the Gaussian 82(TM) system (copyright 1983,
 Carnegie Mellon University). Gaussian is a federally registered
 trademark of Gaussian, Inc.
  
 This software contains proprietary and confidential information,
 including trade secrets, belonging to Gaussian, Inc.
  
 This software is provided under written license and may be
 used, copied, transmitted, or stored only in accord with that
 written license.
  
 The following legend is applicable only to US Government
 contracts under FAR:
  
                    RESTRICTED RIGHTS LEGEND
  
 Use, reproduction and disclosure by the US Government is
 subject to restrictions as set forth in subparagraphs (a)
 and (c) of the Commercial Computer Software - Restricted
 Rights clause in FAR 52.227-19.
  
 Gaussian, Inc.
 340 Quinnipiac St., Bldg. 40, Wallingford CT 06492
  
  
 ---------------------------------------------------------------
 Warning -- This program may not be used in any manner that
 competes with the business of Gaussian, Inc. or will provide
 assistance to any competitor of Gaussian, Inc.  The licensee
 of this program is prohibited from giving any competitor of
 Gaussian, Inc. access to this program.  By using this program,
 the user acknowledges that Gaussian, Inc. is engaged in the
 business of creating and licensing software in the field of
 computational chemistry and represents and warrants to the
 licensee that it is not a competitor of Gaussian, Inc. and that
 it will not use this program in any manner prohibited above.
 ---------------------------------------------------------------
  

 Cite this work as:
 Gaussian 16, Revision C.01,
 M. J. Frisch, G. W. Trucks, H. B. Schlegel, G. E. Scuseria, 
 M. A. Robb, J. R. Cheeseman, G. Scalmani, V. Barone, 
 G. A. Petersson, H. Nakatsuji, X. Li, M. Caricato, A. V. Marenich, 
 J. Bloino, B. G. Janesko, R. Gomperts, B. Mennucci, H. P. Hratchian, 
 J. V. Ortiz, A. F. Izmaylov, J. L. Sonnenberg, D. Williams-Young, 
 F. Ding, F. Lipparini, F. Egidi, J. Goings, B. Peng, A. Petrone, 
 T. Henderson, D. Ranasinghe, V. G. Zakrzewski, J. Gao, N. Rega, 
 G. Zheng, W. Liang, M. Hada, M. Ehara, K. Toyota, R. Fukuda, 
 J. Hasegawa, M. Ishida, T. Nakajima, Y. Honda, O. Kitao, H. Nakai, 
 T. Vreven, K. Throssell, J. A. Montgomery, Jr., J. E. Peralta, 
 F. Ogliaro, M. J. Bearpark, J. J. Heyd, E. N. Brothers, K. N. Kudin, 
 V. N. Staroverov, T. A. Keith, R. Kobayashi, J. Normand, 
 K. Raghavachari, A. P. Rendell, J. C. Burant, S. S. Iyengar, 
 J. Tomasi, M. Cossi, J. M. Millam, M. Klene, C. Adamo, R. Cammi, 
 J. W. Ochterski, R. L. Martin, K. Morokuma, O. Farkas, 
 J. B. Foresman, and D. J. Fox, Gaussian, Inc., Wallingford CT, 2019.
 
 ******************************************
 Gaussian 16:  ES64L-G16RevC.01  3-Jul-2019
                 8-Jan-2021 
 ******************************************
 %nprocshared=16
 Will use up to   16 processors via shared memory.
 %mem=7GB
 -----------------------------------------
 # b3lyp/def2svp geom=NewRedundant pop=NBO
 -----------------------------------------
 1/29=4000,38=1,172=1/1;
 2/12=2,17=6,18=5,40=1/2;
 3/5=43,7=101,11=2,25=1,30=1,74=-5/1,2,3;
 4//1;
 5/5=2,38=5/2;
 6/7=2,8=2,9=2,10=2,28=1,40=1/1,7;
 99/5=1,9=1/99;
 --
 40
 --
 Symbolic Z-matrix:
 Charge =  0 Multiplicity = 1
 O                    -2.04193   2.04964  -1.59156 
 C                    -2.96874   1.00248  -1.42247 
 C                    -2.29709  -0.19322  -0.7878 
 C                    -3.07069  -1.2734   -0.33744 
 C                    -2.45062  -2.39366   0.21666 
 C                    -1.06042  -2.44613   0.34201 
 C                    -0.29575  -1.36528  -0.10293 
 O                     1.06888  -1.48867  -0.01317 
 C                     1.86617  -0.40742   0.26585 
 C                     3.11165  -0.35585  -0.36802 
 C                     3.99449   0.6846   -0.07332 
 C                     3.63748   1.67736   0.84402 
 C                     2.38987   1.61641   1.47245 
 C                     1.50097   0.57668   1.19299 
 C                    -0.9062   -0.24168  -0.6732 
 H                    -2.46654   2.75761  -2.08927 
 H                    -3.40276   0.68506  -2.39387 
 H                    -3.82256   1.30909  -0.78352 
 H                    -4.16043  -1.23623  -0.42045 
 H                    -3.0549   -3.23449   0.56567 
 H                    -0.55358  -3.30817   0.77843 
 H                     3.36737  -1.13974  -1.08298 
 H                     4.96718   0.72125  -0.56992 
 H                     4.3275    2.49338   1.06911 
 H                     2.10332   2.38412   2.19541 
 H                     0.5295    0.52569   1.68644 
 H                    -0.31219   0.60056  -1.02442 
 
                          Input orientation:                          
 ---------------------------------------------------------------------
 Center     Atomic      Atomic             Coordinates (Angstroms)
 Number     Number       Type             X           Y           Z
 ---------------------------------------------------------------------
      1          8           0       -2.041929    2.049644   -1.591557
      2          6           0       -2.968736    1.002479   -1.422466
      3          6           0       -2.297091   -0.193216   -0.787798
      4          6           0       -3.070690   -1.273400   -0.337440
      5          6           0       -2.450617   -2.393659    0.216658
      6          6           0       -1.060420   -2.446130    0.342011
      7          6           0       -0.295745   -1.365277   -0.102933
      8          8           0        1.068883   -1.488669   -0.013173
      9          6           0        1.866169   -0.407424    0.265854
     10          6           0        3.111645   -0.355847   -0.368022
     11          6           0        3.994493    0.684599   -0.073316
     12          6           0        3.637478    1.677365    0.844025
     13          6           0        2.389870    1.616412    1.472450
     14          6           0        1.500973    0.576683    1.192994
     15          6           0       -0.906196   -0.241684   -0.673196
     16          1           0       -2.466536    2.757611   -2.089265
     17          1           0       -3.402762    0.685055   -2.393873
     18          1           0       -3.822564    1.309091   -0.783516
     19          1           0       -4.160431   -1.236232   -0.420447
     20          1           0       -3.054897   -3.234494    0.565671
     21          1           0       -0.553575   -3.308168    0.778431
     22          1           0        3.367366   -1.139741   -1.082984
     23          1           0        4.967181    0.721250   -0.569925
     24          1           0        4.327501    2.493381    1.069114
     25          1           0        2.103325    2.384122    2.195415
     26          1           0        0.529495    0.525693    1.686437
     27          1           0       -0.312189    0.600557   -1.024416
 ---------------------------------------------------------------------
                    Distance matrix (angstroms):
                    1          2          3          4          5
     1  O    0.000000
     2  C    1.408587   0.000000
     3  C    2.396155   1.511158   0.000000
     4  C    3.697808   2.523352   1.402881   0.000000
     5  C    4.814520   3.806433   2.423726   1.395168   0.000000
     6  C    4.991395   4.318328   2.807391   2.424486   1.396823
     7  C    4.114224   3.806878   2.418295   2.786351   2.408979
     8  O    4.968713   4.949171   3.688905   4.157830   3.641251
     9  C    4.975981   5.311739   4.299861   5.048411   4.752072
    10  C    5.817452   6.318856   5.427439   6.250128   5.952587
    11  C    6.372345   7.099846   6.392579   7.336234   7.148370
    12  C    6.190825   7.016732   6.432809   7.423098   7.350627
    13  C    5.405244   6.121447   5.509181   6.437734   6.409992
    14  C    4.740832   5.196175   4.352192   5.163830   5.038971
    15  C    2.717252   2.522582   1.396450   2.421199   2.794293
    16  H    0.963962   1.943531   3.229538   4.436547   5.643857
    17  H    2.087506   1.110300   2.138539   2.859150   4.147280
    18  H    2.090935   1.109634   2.141030   2.726455   4.073443
    19  H    4.081241   2.726904   2.166763   1.093530   2.160788
    20  H    5.796710   4.681031   3.414017   2.159108   1.092688
    21  H    6.044683   5.409125   3.898185   3.423640   2.179606
    22  H    6.300103   6.697055   5.750576   6.482458   6.091823
    23  H    7.206662   7.986533   7.324846   8.284928   8.083631
    24  H    6.917059   7.852760   7.385875   8.420229   8.399567
    25  H    5.624603   6.381521   5.908121   6.823727   6.890650
    26  H    4.436203   4.704278   3.824691   4.504903   4.423114
    27  H    2.326693   2.716105   2.150790   3.404846   3.883100
                    6          7          8          9         10
     6  C    0.000000
     7  C    1.396762   0.000000
     8  O    2.361528   1.373132   0.000000
     9  C    3.567499   2.393191   1.372084   0.000000
    10  C    4.720123   3.563640   2.362643   1.398453   0.000000
    11  C    5.960378   4.754894   3.644984   2.416053   1.395994
    12  C    6.271002   5.062079   4.166082   2.796097   2.424770
    13  C    5.448544   4.311012   3.686951   2.413720   2.792508
    14  C    4.052444   2.945986   2.430478   1.400509   2.429126
    15  C    2.431874   1.400111   2.427249   2.931773   4.031031
    16  H    5.913306   5.065181   5.902562   5.859724   6.616072
    17  H    4.772415   4.371020   5.512569   6.002441   6.901091
    18  H    4.795616   4.478156   5.687454   6.034010   7.143382
    19  H    3.413981   3.879853   5.251221   6.121915   7.325361
    20  H    2.156265   3.399105   4.515365   5.683230   6.869107
    21  H    1.091084   2.148978   2.563120   3.812114   4.844006
    22  H    4.831413   3.798651   2.559155   2.146915   1.091354
    23  H    6.869927   5.680675   4.515578   3.404219   2.154974
    24  H    7.345552   6.134928   5.258010   3.888194   3.414933
    25  H    6.064299   5.009584   4.576729   3.401790   3.885274
    26  H    3.628643   2.731051   2.690218   2.162282   3.415467
    27  H    3.421882   2.171153   2.700896   2.725082   3.614998
                   11         12         13         14         15
    11  C    0.000000
    12  C    1.398055   0.000000
    13  C    2.415053   1.398270   0.000000
    14  C    2.798719   2.428566   1.396162   0.000000
    15  C    5.023406   5.160396   4.349755   3.153863   0.000000
    16  H    7.078582   6.857850   6.129668   5.592030   3.665472
    17  H    7.752700   7.812403   7.026412   6.076510   3.170555
    18  H    7.874055   7.644393   6.616506   5.725649   3.304886
    19  H    8.385277   8.419936   7.391013   6.159655   3.412192
    20  H    8.090827   8.306125   7.348402   5.972818   3.886980
    21  H    6.111676   6.513430   5.779015   4.414193   3.410995
    22  H    2.177369   3.423800   3.883570   3.407289   4.386088
    23  H    1.092742   2.163682   3.408099   3.891450   5.952685
    24  H    2.165117   1.092099   2.164756   3.417359   6.156932
    25  H    3.407643   2.163189   1.092779   2.152791   4.917419
    26  H    3.889497   3.419878   2.167130   1.090804   2.866697
    27  H    4.411254   4.500051   3.816729   2.864443   1.088839
                   16         17         18         19         20
    16  H    0.000000
    17  H    2.294514   0.000000
    18  H    2.375290   1.777330   0.000000
    19  H    4.648120   2.856539   2.593191   0.000000
    20  H    6.580287   4.923695   4.801435   2.487506   0.000000
    21  H    6.976875   5.841850   5.868990   4.328930   2.511435
    22  H    7.087762   7.133228   7.601417   7.557512   6.953525
    23  H    7.855909   8.566449   8.811968   9.336347   9.016164
    24  H    7.496940   8.661367   8.441465   9.390090   9.357446
    25  H    6.275476   7.366504   6.719068   7.693135   7.799497
    26  H    5.311647   5.668949   5.065057   5.434956   5.314413
    27  H    3.229241   3.381448   3.589259   4.306685   4.975785
                   21         22         23         24         25
    21  H    0.000000
    22  H    4.851879   0.000000
    23  H    6.966565   2.507175   0.000000
    24  H    7.587317   4.330469   2.497216   0.000000
    25  H    6.439653   4.976275   4.314385   2.495486   0.000000
    26  H    4.086075   4.300800   4.982215   4.321774   2.487922
    27  H    4.311225   4.070773   5.300272   5.430688   4.402627
                   26         27
    26  H    0.000000
    27  H    2.839501   0.000000
 Stoichiometry    C13H12O2
 Framework group  C1[X(C13H12O2)]
 Deg. of freedom    75
 Full point group                 C1      NOp   1
 Largest Abelian subgroup         C1      NOp   1
 Largest concise Abelian subgroup C1      NOp   1
                         Standard orientation:                         
 ---------------------------------------------------------------------
 Center     Atomic      Atomic             Coordinates (Angstroms)
 Number     Number       Type             X           Y           Z
 ---------------------------------------------------------------------
      1          8           0       -1.892065    2.777378   -0.389739
      2          6           0       -2.964924    1.878108   -0.233525
      3          6           0       -2.446094    0.468658   -0.066592
      4          6           0       -3.322687   -0.559977    0.309664
      5          6           0       -2.853552   -1.868372    0.430116
      6          6           0       -1.509402   -2.165116    0.192801
      7          6           0       -0.640115   -1.135904   -0.175994
      8          8           0        0.657488   -1.486829   -0.456300
      9          6           0        1.703855   -0.653717   -0.150272
     10          6           0        2.778544   -0.628374   -1.044740
     11          6           0        3.901338    0.148600   -0.754149
     12          6           0        3.953371    0.906050    0.419784
     13          6           0        2.873573    0.873551    1.307555
     14          6           0        1.748213    0.094157    1.033004
     15          6           0       -1.102599    0.178461   -0.313331
     16          1           0       -2.249577    3.648290   -0.596908
     17          1           0       -3.642540    1.899493   -1.112813
     18          1           0       -3.588571    2.132259    0.648383
     19          1           0       -4.374095   -0.335173    0.509197
     20          1           0       -3.538226   -2.668346    0.722054
     21          1           0       -1.117968   -3.179145    0.287614
     22          1           0        2.714301   -1.224918   -1.956366
     23          1           0        4.739567    0.165350   -1.454990
     24          1           0        4.830470    1.517393    0.642580
     25          1           0        2.906535    1.457307    2.230760
     26          1           0        0.907489    0.064405    1.727376
     27          1           0       -0.427901    0.981938   -0.604497
 ---------------------------------------------------------------------
 Rotational constants (GHZ):           1.0488133           0.3703001           0.3014778
 Standard basis: def2SVP (5D, 7F)
 There are   285 symmetry adapted cartesian basis functions of A   symmetry.
 There are   270 symmetry adapted basis functions of A   symmetry.
   270 basis functions,   459 primitive gaussians,   285 cartesian basis functions
    53 alpha electrons       53 beta electrons
       nuclear repulsion energy       908.5551887189 Hartrees.
 NAtoms=   27 NActive=   27 NUniq=   27 SFac= 1.00D+00 NAtFMM=   60 NAOKFM=F Big=F
 Integral buffers will be    131072 words long.
 Raffenetti 2 integral format.
 Two-electron integral symmetry is turned on.
 One-electron integrals computed using PRISM.
   1 Symmetry operations used in ECPInt.
 ECPInt:  NShTT=    8001 NPrTT=   29151 LenC2=    7499 LenP2D=   19707.
 LDataN:  DoStor=T MaxTD1= 4 Len=   56
 NBasis=   270 RedAO= T EigKep=  2.62D-04  NBF=   270
 NBsUse=   270 1.00D-06 EigRej= -1.00D+00 NBFU=   270
 ExpMin= 1.22D-01 ExpMax= 2.27D+03 ExpMxC= 3.41D+02 IAcc=3 IRadAn=         5 AccDes= 0.00D+00
 Harris functional with IExCor=  402 and IRadAn=       5 diagonalized for initial guess.
 HarFok:  IExCor=  402 AccDes= 0.00D+00 IRadAn=         5 IDoV= 1 UseB2=F ITyADJ=14
 ICtDFT=  3500011 ScaDFX=  1.000000  1.000000  1.000000  1.000000
 FoFCou: FMM=F IPFlag=           0 FMFlag=      100000 FMFlg1=           0
         NFxFlg=           0 DoJE=T BraDBF=F KetDBF=T FulRan=T
         wScrn=  0.000000 ICntrl=       500 IOpCl=  0 I1Cent=   200000004 NGrid=           0
         NMat0=    1 NMatS0=      1 NMatT0=    0 NMatD0=    1 NMtDS0=    0 NMtDT0=    0
 Petite list used in FoFCou.
 Requested convergence on RMS density matrix=1.00D-08 within 128 cycles.
 Requested convergence on MAX density matrix=1.00D-06.
 Requested convergence on             energy=1.00D-06.
 No special actions if energy rises.
 Integral accuracy reduced to 1.0D-05 until final iterations.
 Initial convergence to 1.0D-05 achieved.  Increase integral accuracy.
 SCF Done:  E(RB3LYP) =  -652.568091493     A.U. after   14 cycles
            NFock= 14  Conv=0.67D-08     -V/T= 2.0105

 **********************************************************************

            Population analysis using the SCF Density.

 **********************************************************************

 Orbital symmetries:
       Occupied  (A) (A) (A) (A) (A) (A) (A) (A) (A) (A) (A) (A)
                 (A) (A) (A) (A) (A) (A) (A) (A) (A) (A) (A) (A)
                 (A) (A) (A) (A) (A) (A) (A) (A) (A) (A) (A) (A)
                 (A) (A) (A) (A) (A) (A) (A) (A) (A) (A) (A) (A)
                 (A) (A) (A) (A) (A)
       Virtual   (A) (A) (A) (A) (A) (A) (A) (A) (A) (A) (A) (A)
                 (A) (A) (A) (A) (A) (A) (A) (A) (A) (A) (A) (A)
                 (A) (A) (A) (A) (A) (A) (A) (A) (A) (A) (A) (A)
                 (A) (A) (A) (A) (A) (A) (A) (A) (A) (A) (A) (A)
                 (A) (A) (A) (A) (A) (A) (A) (A) (A) (A) (A) (A)
                 (A) (A) (A) (A) (A) (A) (A) (A) (A) (A) (A) (A)
                 (A) (A) (A) (A) (A) (A) (A) (A) (A) (A) (A) (A)
                 (A) (A) (A) (A) (A) (A) (A) (A) (A) (A) (A) (A)
                 (A) (A) (A) (A) (A) (A) (A) (A) (A) (A) (A) (A)
                 (A) (A) (A) (A) (A) (A) (A) (A) (A) (A) (A) (A)
                 (A) (A) (A) (A) (A) (A) (A) (A) (A) (A) (A) (A)
                 (A) (A) (A) (A) (A) (A) (A) (A) (A) (A) (A) (A)
                 (A) (A) (A) (A) (A) (A) (A) (A) (A) (A) (A) (A)
                 (A) (A) (A) (A) (A) (A) (A) (A) (A) (A) (A) (A)
                 (A) (A) (A) (A) (A) (A) (A) (A) (A) (A) (A) (A)
                 (A) (A) (A) (A) (A) (A) (A) (A) (A) (A) (A) (A)
                 (A) (A) (A) (A) (A) (A) (A) (A) (A) (A) (A) (A)
                 (A) (A) (A) (A) (A) (A) (A) (A) (A) (A) (A) (A)
                 (A)
 The electronic state is 1-A.
 Alpha  occ. eigenvalues --  -19.16987 -19.13789 -10.24813 -10.24743 -10.24366
 Alpha  occ. eigenvalues --  -10.19679 -10.19236 -10.19206 -10.19181 -10.18828
 Alpha  occ. eigenvalues --  -10.18670 -10.18598 -10.18590 -10.18479 -10.18240
 Alpha  occ. eigenvalues --   -1.06894  -1.01821  -0.85429  -0.84069  -0.76804
 Alpha  occ. eigenvalues --   -0.74826  -0.73942  -0.71895  -0.67509  -0.63343
 Alpha  occ. eigenvalues --   -0.60799  -0.58913  -0.57167  -0.54492  -0.51846
 Alpha  occ. eigenvalues --   -0.50375  -0.48378  -0.47504  -0.46638  -0.45710
 Alpha  occ. eigenvalues --   -0.44071  -0.43432  -0.42607  -0.42354  -0.40127
 Alpha  occ. eigenvalues --   -0.39690  -0.37405  -0.36560  -0.36183  -0.35329
 Alpha  occ. eigenvalues --   -0.34504  -0.33431  -0.32801  -0.28460  -0.25897
 Alpha  occ. eigenvalues --   -0.25269  -0.24480  -0.21852
 Alpha virt. eigenvalues --   -0.01448  -0.01107  -0.00124   0.00808   0.04420
 Alpha virt. eigenvalues --    0.06542   0.07281   0.09046   0.10255   0.11591
 Alpha virt. eigenvalues --    0.11796   0.12741   0.13764   0.14653   0.14890
 Alpha virt. eigenvalues --    0.15076   0.15474   0.16641   0.17246   0.20302
 Alpha virt. eigenvalues --    0.24255   0.26379   0.27816   0.27910   0.28921
 Alpha virt. eigenvalues --    0.29884   0.31397   0.32890   0.33870   0.34914
 Alpha virt. eigenvalues --    0.36054   0.37502   0.40464   0.41186   0.41618
 Alpha virt. eigenvalues --    0.42058   0.42928   0.43553   0.44312   0.44849
 Alpha virt. eigenvalues --    0.46646   0.47701   0.48250   0.49043   0.49867
 Alpha virt. eigenvalues --    0.50414   0.50714   0.51745   0.53234   0.54014
 Alpha virt. eigenvalues --    0.55180   0.56443   0.57279   0.58203   0.59324
 Alpha virt. eigenvalues --    0.59575   0.61105   0.61756   0.62209   0.63044
 Alpha virt. eigenvalues --    0.64005   0.64700   0.65484   0.66184   0.66264
 Alpha virt. eigenvalues --    0.66729   0.68140   0.68379   0.68950   0.70134
 Alpha virt. eigenvalues --    0.70886   0.71501   0.72755   0.73024   0.74577
 Alpha virt. eigenvalues --    0.74870   0.75633   0.75995   0.77424   0.80763
 Alpha virt. eigenvalues --    0.81487   0.82339   0.82666   0.87930   0.90119
 Alpha virt. eigenvalues --    0.92098   0.93952   0.94760   0.96877   1.01938
 Alpha virt. eigenvalues --    1.03105   1.05264   1.08352   1.10670   1.13003
 Alpha virt. eigenvalues --    1.17329   1.18292   1.20399   1.21034   1.22870
 Alpha virt. eigenvalues --    1.23607   1.24688   1.26055   1.26968   1.27950
 Alpha virt. eigenvalues --    1.28254   1.28842   1.29609   1.31895   1.33941
 Alpha virt. eigenvalues --    1.36175   1.42077   1.42673   1.43522   1.47839
 Alpha virt. eigenvalues --    1.51925   1.52634   1.54697   1.59928   1.63688
 Alpha virt. eigenvalues --    1.65175   1.66724   1.67394   1.68473   1.69362
 Alpha virt. eigenvalues --    1.70403   1.70884   1.72541   1.73590   1.73899
 Alpha virt. eigenvalues --    1.74792   1.75154   1.75800   1.76690   1.77795
 Alpha virt. eigenvalues --    1.78275   1.79532   1.79979   1.80696   1.81701
 Alpha virt. eigenvalues --    1.83442   1.84939   1.84984   1.86649   1.87895
 Alpha virt. eigenvalues --    1.90127   1.92436   1.94966   1.96033   1.96534
 Alpha virt. eigenvalues --    1.97486   1.98588   1.98678   2.01646   2.04160
 Alpha virt. eigenvalues --    2.07304   2.10001   2.10685   2.13132   2.13560
 Alpha virt. eigenvalues --    2.14683   2.15314   2.16297   2.18167   2.18822
 Alpha virt. eigenvalues --    2.22204   2.23032   2.26326   2.27453   2.28345
 Alpha virt. eigenvalues --    2.29046   2.30407   2.30624   2.31262   2.34683
 Alpha virt. eigenvalues --    2.35746   2.36215   2.38067   2.41666   2.48175
 Alpha virt. eigenvalues --    2.50736   2.51722   2.54165   2.59665   2.60649
 Alpha virt. eigenvalues --    2.62325   2.63764   2.64183   2.65384   2.71034
 Alpha virt. eigenvalues --    2.72010   2.72107   2.72245   2.73197   2.82893
 Alpha virt. eigenvalues --    2.84367   2.86273   2.87332   2.88109   2.91368
 Alpha virt. eigenvalues --    2.94382   2.95521   2.98713   2.99947   3.03913
 Alpha virt. eigenvalues --    3.05065   3.07267   3.13431   3.17211   3.23571
 Alpha virt. eigenvalues --    3.25697   3.32909   3.42765   3.50994   3.64897
 Alpha virt. eigenvalues --    3.73727   3.77224
          Condensed to atoms (all electrons):
               1          2          3          4          5          6
     1  O    7.720139   0.369459  -0.085068   0.003000  -0.000131   0.000043
     2  C    0.369459   4.531392   0.293373  -0.064339   0.009417  -0.000728
     3  C   -0.085068   0.293373   5.526748   0.206912   0.136754  -0.165465
     4  C    0.003000  -0.064339   0.206912   5.188583   0.237156   0.123524
     5  C   -0.000131   0.009417   0.136754   0.237156   5.105459   0.191046
     6  C    0.000043  -0.000728  -0.165465   0.123524   0.191046   5.256370
     7  C    0.001147   0.017373   0.162597  -0.180397   0.156183   0.230289
     8  O    0.000000  -0.000081   0.006663  -0.000061   0.005225  -0.070258
     9  C   -0.000057  -0.000055  -0.000349   0.000017   0.000157  -0.000496
    10  C    0.000002   0.000002  -0.000040  -0.000002   0.000026  -0.000941
    11  C    0.000000   0.000000   0.000000  -0.000000  -0.000000   0.000026
    12  C    0.000000  -0.000000   0.000000   0.000000  -0.000000  -0.000002
    13  C    0.000002   0.000001   0.000057  -0.000000   0.000000  -0.000016
    14  C   -0.000030   0.000043  -0.001267  -0.000029  -0.000034   0.001294
    15  C    0.003144  -0.094451   0.201104   0.095120  -0.151026   0.064129
    16  H    0.310841  -0.018991   0.011603  -0.000508   0.000020   0.000002
    17  H   -0.028432   0.361237  -0.017782   0.000011  -0.000349   0.000080
    18  H   -0.031317   0.370414  -0.042241  -0.000573   0.000182   0.000102
    19  H    0.000067  -0.016014  -0.084069   0.440831  -0.072443   0.015597
    20  H    0.000001  -0.000406   0.016601  -0.077059   0.441591  -0.076254
    21  H    0.000000   0.000048  -0.002699   0.015864  -0.077383   0.435102
    22  H   -0.000000   0.000000  -0.000004  -0.000000   0.000002  -0.000090
    23  H   -0.000000  -0.000000  -0.000000   0.000000   0.000000  -0.000000
    24  H   -0.000000   0.000000   0.000000  -0.000000   0.000000   0.000000
    25  H   -0.000000   0.000000  -0.000003  -0.000000   0.000000   0.000001
    26  H    0.000043   0.000020  -0.000709   0.000009   0.000087  -0.001006
    27  H    0.029614  -0.021938  -0.075005   0.016834  -0.002565   0.015353
               7          8          9         10         11         12
     1  O    0.001147   0.000000  -0.000057   0.000002   0.000000   0.000000
     2  C    0.017373  -0.000081  -0.000055   0.000002   0.000000  -0.000000
     3  C    0.162597   0.006663  -0.000349  -0.000040   0.000000   0.000000
     4  C   -0.180397  -0.000061   0.000017  -0.000002  -0.000000   0.000000
     5  C    0.156183   0.005225   0.000157   0.000026  -0.000000  -0.000000
     6  C    0.230289  -0.070258  -0.000496  -0.000941   0.000026  -0.000002
     7  C    5.116515   0.351996  -0.059462  -0.000084   0.000161   0.000034
     8  O    0.351996   7.854944   0.347011  -0.069839   0.005037  -0.000071
     9  C   -0.059462   0.347011   5.075273   0.246127   0.147318  -0.178224
    10  C   -0.000084  -0.069839   0.246127   5.223027   0.211687   0.114709
    11  C    0.000161   0.005037   0.147318   0.211687   5.125585   0.228357
    12  C    0.000034  -0.000071  -0.178224   0.114709   0.228357   5.145425
    13  C    0.000040   0.005983   0.152867  -0.152657   0.122320   0.235874
    14  C   -0.002238  -0.071404   0.185430   0.051445  -0.154195   0.108400
    15  C    0.120102  -0.077501   0.001659   0.000445  -0.000062  -0.000014
    16  H   -0.000077  -0.000000   0.000002  -0.000000   0.000000   0.000000
    17  H   -0.000197   0.000002  -0.000003   0.000000  -0.000000   0.000000
    18  H   -0.000205   0.000001   0.000000   0.000000   0.000000  -0.000000
    19  H   -0.001918   0.000006   0.000001   0.000000   0.000000  -0.000000
    20  H    0.016294  -0.000094   0.000005  -0.000000   0.000000   0.000000
    21  H   -0.074624   0.001452  -0.000331  -0.000077   0.000001   0.000000
    22  H   -0.000301   0.001606  -0.073415   0.433175  -0.076588   0.015730
    23  H    0.000004  -0.000094   0.016173  -0.073049   0.439079  -0.075321
    24  H    0.000001   0.000005  -0.001801   0.015250  -0.075260   0.440894
    25  H   -0.000022  -0.000100   0.015315  -0.001819   0.015255  -0.075692
    26  H    0.005357  -0.007171  -0.072968   0.015730  -0.002113   0.014863
    27  H   -0.079374  -0.006571   0.005016  -0.000762   0.000091  -0.000000
              13         14         15         16         17         18
     1  O    0.000002  -0.000030   0.003144   0.310841  -0.028432  -0.031317
     2  C    0.000001   0.000043  -0.094451  -0.018991   0.361237   0.370414
     3  C    0.000057  -0.001267   0.201104   0.011603  -0.017782  -0.042241
     4  C   -0.000000  -0.000029   0.095120  -0.000508   0.000011  -0.000573
     5  C    0.000000  -0.000034  -0.151026   0.000020  -0.000349   0.000182
     6  C   -0.000016   0.001294   0.064129   0.000002   0.000080   0.000102
     7  C    0.000040  -0.002238   0.120102  -0.000077  -0.000197  -0.000205
     8  O    0.005983  -0.071404  -0.077501  -0.000000   0.000002   0.000001
     9  C    0.152867   0.185430   0.001659   0.000002  -0.000003   0.000000
    10  C   -0.152657   0.051445   0.000445  -0.000000   0.000000   0.000000
    11  C    0.122320  -0.154195  -0.000062   0.000000  -0.000000   0.000000
    12  C    0.235874   0.108400  -0.000014   0.000000   0.000000  -0.000000
    13  C    5.111403   0.210348  -0.001296  -0.000000  -0.000000   0.000001
    14  C    0.210348   5.286876   0.000039  -0.000000  -0.000001   0.000002
    15  C   -0.001296   0.000039   5.403584   0.000434  -0.004142   0.007618
    16  H   -0.000000  -0.000000   0.000434   0.542225  -0.006915  -0.003693
    17  H   -0.000000  -0.000001  -0.004142  -0.006915   0.737191  -0.049463
    18  H    0.000001   0.000002   0.007618  -0.003693  -0.049463   0.744832
    19  H   -0.000000   0.000000   0.017592  -0.000015   0.002033   0.005335
    20  H   -0.000000   0.000000  -0.002159  -0.000000   0.000013   0.000006
    21  H   -0.000004  -0.000044   0.020008  -0.000000  -0.000001  -0.000001
    22  H   -0.002948   0.020181  -0.000040   0.000000  -0.000000  -0.000000
    23  H    0.015498  -0.002198   0.000001  -0.000000   0.000000   0.000000
    24  H   -0.075365   0.016104   0.000000   0.000000  -0.000000  -0.000000
    25  H    0.435623  -0.069399   0.000028  -0.000000  -0.000000   0.000000
    26  H   -0.070417   0.441445   0.003743  -0.000002   0.000002  -0.000002
    27  H   -0.000298   0.003378   0.445858  -0.001674   0.001259   0.001690
              19         20         21         22         23         24
     1  O    0.000067   0.000001   0.000000  -0.000000  -0.000000  -0.000000
     2  C   -0.016014  -0.000406   0.000048   0.000000  -0.000000   0.000000
     3  C   -0.084069   0.016601  -0.002699  -0.000004  -0.000000   0.000000
     4  C    0.440831  -0.077059   0.015864  -0.000000   0.000000  -0.000000
     5  C   -0.072443   0.441591  -0.077383   0.000002   0.000000   0.000000
     6  C    0.015597  -0.076254   0.435102  -0.000090  -0.000000   0.000000
     7  C   -0.001918   0.016294  -0.074624  -0.000301   0.000004   0.000001
     8  O    0.000006  -0.000094   0.001452   0.001606  -0.000094   0.000005
     9  C    0.000001   0.000005  -0.000331  -0.073415   0.016173  -0.001801
    10  C    0.000000  -0.000000  -0.000077   0.433175  -0.073049   0.015250
    11  C    0.000000   0.000000   0.000001  -0.076588   0.439079  -0.075260
    12  C   -0.000000   0.000000   0.000000   0.015730  -0.075321   0.440894
    13  C   -0.000000  -0.000000  -0.000004  -0.002948   0.015498  -0.075365
    14  C    0.000000   0.000000  -0.000044   0.020181  -0.002198   0.016104
    15  C    0.017592  -0.002159   0.020008  -0.000040   0.000001   0.000000
    16  H   -0.000015  -0.000000  -0.000000   0.000000  -0.000000   0.000000
    17  H    0.002033   0.000013  -0.000001  -0.000000   0.000000  -0.000000
    18  H    0.005335   0.000006  -0.000001  -0.000000   0.000000  -0.000000
    19  H    0.743236  -0.013524  -0.000264  -0.000000   0.000000  -0.000000
    20  H   -0.013524   0.725806  -0.014063  -0.000000  -0.000000   0.000000
    21  H   -0.000264  -0.014063   0.720109   0.000025  -0.000000  -0.000000
    22  H   -0.000000  -0.000000   0.000025   0.718070  -0.014231  -0.000253
    23  H    0.000000  -0.000000  -0.000000  -0.014231   0.722197  -0.013381
    24  H   -0.000000   0.000000  -0.000000  -0.000253  -0.013381   0.726805
    25  H    0.000000  -0.000000   0.000000   0.000038  -0.000365  -0.013400
    26  H   -0.000000  -0.000006  -0.000009  -0.000273   0.000023  -0.000254
    27  H   -0.000186   0.000021  -0.000221  -0.000022  -0.000005  -0.000001
              25         26         27
     1  O   -0.000000   0.000043   0.029614
     2  C    0.000000   0.000020  -0.021938
     3  C   -0.000003  -0.000709  -0.075005
     4  C   -0.000000   0.000009   0.016834
     5  C    0.000000   0.000087  -0.002565
     6  C    0.000001  -0.001006   0.015353
     7  C   -0.000022   0.005357  -0.079374
     8  O   -0.000100  -0.007171  -0.006571
     9  C    0.015315  -0.072968   0.005016
    10  C   -0.001819   0.015730  -0.000762
    11  C    0.015255  -0.002113   0.000091
    12  C   -0.075692   0.014863  -0.000000
    13  C    0.435623  -0.070417  -0.000298
    14  C   -0.069399   0.441445   0.003378
    15  C    0.000028   0.003743   0.445858
    16  H   -0.000000  -0.000002  -0.001674
    17  H   -0.000000   0.000002   0.001259
    18  H    0.000000  -0.000002   0.001690
    19  H    0.000000  -0.000000  -0.000186
    20  H   -0.000000  -0.000006   0.000021
    21  H    0.000000  -0.000009  -0.000221
    22  H    0.000038  -0.000273  -0.000022
    23  H   -0.000365   0.000023  -0.000005
    24  H   -0.013400  -0.000254  -0.000001
    25  H    0.722536  -0.013591   0.000010
    26  H   -0.013591   0.693460  -0.000933
    27  H    0.000010  -0.000933   0.671842
 Mulliken charges:
               1
     1  O   -0.292467
     2  C    0.264225
     3  C   -0.087713
     4  C   -0.004894
     5  C    0.020626
     6  C   -0.017704
     7  C    0.220806
     8  O   -0.276684
     9  C    0.194792
    10  C   -0.012355
    11  C    0.013300
    12  C    0.025037
    13  C    0.012984
    14  C   -0.024146
    15  C   -0.053917
    16  H    0.166749
    17  H    0.005457
    18  H   -0.002689
    19  H   -0.036264
    20  H   -0.016771
    21  H   -0.022888
    22  H   -0.020662
    23  H   -0.014331
    24  H   -0.019343
    25  H   -0.014415
    26  H   -0.005327
    27  H   -0.001408
 Sum of Mulliken charges =  -0.00000
 Mulliken charges with hydrogens summed into heavy atoms:
               1
     1  O   -0.125717
     2  C    0.266993
     3  C   -0.087713
     4  C   -0.041158
     5  C    0.003854
     6  C   -0.040592
     7  C    0.220806
     8  O   -0.276684
     9  C    0.194792
    10  C   -0.033017
    11  C   -0.001031
    12  C    0.005694
    13  C   -0.001431
    14  C   -0.029472
    15  C   -0.055324
 Electronic spatial extent (au):  <R**2>=           3661.3797
 Charge=             -0.0000 electrons
 Dipole moment (field-independent basis, Debye):
    X=             -1.7050    Y=              1.9415    Z=              0.1130  Tot=              2.5864
 Quadrupole moment (field-independent basis, Debye-Ang):
   XX=            -74.7086   YY=            -79.5659   ZZ=            -86.7221
   XY=             -3.4284   XZ=             -1.1228   YZ=             -0.9379
 Traceless Quadrupole moment (field-independent basis, Debye-Ang):
   XX=              5.6236   YY=              0.7663   ZZ=             -6.3899
   XY=             -3.4284   XZ=             -1.1228   YZ=             -0.9379
 Octapole moment (field-independent basis, Debye-Ang**2):
  XXX=            -26.6868  YYY=             39.7872  ZZZ=             -4.6162  XYY=            -37.2219
  XXY=             34.4998  XXZ=             -8.9162  XZZ=              6.4289  YZZ=              8.2812
  YYZ=             -4.0629  XYZ=             14.7289
 Hexadecapole moment (field-independent basis, Debye-Ang**3):
 XXXX=          -3333.1755 YYYY=           -884.5047 ZZZZ=           -330.5073 XXXY=            -31.6528
 XXXZ=            -51.7729 YYYX=           -121.5957 YYYZ=            -44.5898 ZZZX=              2.1112
 ZZZY=              9.8625 XXYY=           -683.4590 XXZZ=           -642.9940 YYZZ=           -232.5231
 XXYZ=             -1.6355 YYXZ=             18.8343 ZZXY=            -17.8552
 N-N= 9.085551887189D+02 E-N=-3.333525408780D+03  KE= 6.457745451128D+02
 ******************************Gaussian NBO Version 3.1******************************
             N A T U R A L   A T O M I C   O R B I T A L   A N D
          N A T U R A L   B O N D   O R B I T A L   A N A L Y S I S
 ******************************Gaussian NBO Version 3.1******************************
       /RESON  / : Allow strongly delocalized NBO set

 Analyzing the SCF density

 Job title: 40                                                              

 Storage needed:    221184 in NPA,    293153 in NBO ( 939520181 available)
 GSVD:  LWork=       47370 too small for GESVD, short by        2691 words or        2691 for optimal perf.


 NATURAL POPULATIONS:  Natural atomic orbital occupancies 
                                                          
   NAO  Atom  No  lang   Type(AO)    Occupancy      Energy
 ----------------------------------------------------------
     1    O    1  S      Cor( 1S)     1.99974     -18.95693
     2    O    1  S      Val( 2S)     1.67087      -0.85659
     3    O    1  S      Ryd( 3S)     0.00131       1.41582
     4    O    1  px     Val( 2p)     1.67408      -0.30606
     5    O    1  px     Ryd( 3p)     0.00063       1.15070
     6    O    1  py     Val( 2p)     1.45486      -0.27612
     7    O    1  py     Ryd( 3p)     0.00228       1.25638
     8    O    1  pz     Val( 2p)     1.93311      -0.29727
     9    O    1  pz     Ryd( 3p)     0.00190       1.06234
    10    O    1  dxy    Ryd( 3d)     0.00129       3.21467
    11    O    1  dxz    Ryd( 3d)     0.00106       2.76646
    12    O    1  dyz    Ryd( 3d)     0.00017       2.86825
    13    O    1  dx2y2  Ryd( 3d)     0.00100       2.99819
    14    O    1  dz2    Ryd( 3d)     0.00063       2.97923

    15    C    2  S      Cor( 1S)     1.99906     -10.13523
    16    C    2  S      Val( 2S)     0.98536      -0.21222
    17    C    2  S      Ryd( 3S)     0.00324       0.77632
    18    C    2  px     Val( 2p)     0.93295      -0.06912
    19    C    2  px     Ryd( 3p)     0.00456       0.53916
    20    C    2  py     Val( 2p)     0.91612      -0.07466
    21    C    2  py     Ryd( 3p)     0.00217       0.51747
    22    C    2  pz     Val( 2p)     1.18785      -0.08557
    23    C    2  pz     Ryd( 3p)     0.00122       0.65629
    24    C    2  dxy    Ryd( 3d)     0.00179       2.26282
    25    C    2  dxz    Ryd( 3d)     0.00164       2.40423
    26    C    2  dyz    Ryd( 3d)     0.00103       2.02275
    27    C    2  dx2y2  Ryd( 3d)     0.00145       2.19900
    28    C    2  dz2    Ryd( 3d)     0.00087       2.22259

    29    C    3  S      Cor( 1S)     1.99886     -10.06255
    30    C    3  S      Val( 2S)     0.86909      -0.11086
    31    C    3  S      Ryd( 3S)     0.00144       0.55866
    32    C    3  px     Val( 2p)     1.09327      -0.05371
    33    C    3  px     Ryd( 3p)     0.00404       0.87361
    34    C    3  py     Val( 2p)     1.07450      -0.06625
    35    C    3  py     Ryd( 3p)     0.00550       1.07129
    36    C    3  pz     Val( 2p)     0.99687      -0.09393
    37    C    3  pz     Ryd( 3p)     0.00185       0.65316
    38    C    3  dxy    Ryd( 3d)     0.00081       2.41222
    39    C    3  dxz    Ryd( 3d)     0.00075       2.01346
    40    C    3  dyz    Ryd( 3d)     0.00066       1.98448
    41    C    3  dx2y2  Ryd( 3d)     0.00077       2.39464
    42    C    3  dz2    Ryd( 3d)     0.00047       2.14346

    43    C    4  S      Cor( 1S)     1.99887     -10.05229
    44    C    4  S      Val( 2S)     0.92889      -0.12477
    45    C    4  S      Ryd( 3S)     0.00142       0.57452
    46    C    4  px     Val( 2p)     1.17751      -0.05724
    47    C    4  px     Ryd( 3p)     0.00574       0.99432
    48    C    4  py     Val( 2p)     1.07760      -0.04029
    49    C    4  py     Ryd( 3p)     0.00357       0.70121
    50    C    4  pz     Val( 2p)     1.04605      -0.09849
    51    C    4  pz     Ryd( 3p)     0.00135       0.58628
    52    C    4  dxy    Ryd( 3d)     0.00069       2.41098
    53    C    4  dxz    Ryd( 3d)     0.00037       2.00548
    54    C    4  dyz    Ryd( 3d)     0.00053       2.00634
    55    C    4  dx2y2  Ryd( 3d)     0.00068       2.48507
    56    C    4  dz2    Ryd( 3d)     0.00041       2.17202

    57    C    5  S      Cor( 1S)     1.99895     -10.06117
    58    C    5  S      Val( 2S)     0.94001      -0.13410
    59    C    5  S      Ryd( 3S)     0.00096       0.57668
    60    C    5  px     Val( 2p)     1.11087      -0.04585
    61    C    5  px     Ryd( 3p)     0.00477       0.78898
    62    C    5  py     Val( 2p)     1.13309      -0.04715
    63    C    5  py     Ryd( 3p)     0.00507       0.84879
    64    C    5  pz     Val( 2p)     1.00521      -0.09796
    65    C    5  pz     Ryd( 3p)     0.00118       0.59251
    66    C    5  dxy    Ryd( 3d)     0.00073       2.48222
    67    C    5  dxz    Ryd( 3d)     0.00056       2.00330
    68    C    5  dyz    Ryd( 3d)     0.00052       1.99331
    69    C    5  dx2y2  Ryd( 3d)     0.00069       2.39694
    70    C    5  dz2    Ryd( 3d)     0.00038       2.17169

    71    C    6  S      Cor( 1S)     1.99887     -10.05255
    72    C    6  S      Val( 2S)     0.94397      -0.13278
    73    C    6  S      Ryd( 3S)     0.00153       0.56631
    74    C    6  px     Val( 2p)     1.08937      -0.04510
    75    C    6  px     Ryd( 3p)     0.00452       0.72108
    76    C    6  py     Val( 2p)     1.17854      -0.05822
    77    C    6  py     Ryd( 3p)     0.00547       0.95684
    78    C    6  pz     Val( 2p)     1.03774      -0.09748
    79    C    6  pz     Ryd( 3p)     0.00162       0.57251
    80    C    6  dxy    Ryd( 3d)     0.00078       2.44407
    81    C    6  dxz    Ryd( 3d)     0.00049       2.01553
    82    C    6  dyz    Ryd( 3d)     0.00044       1.98776
    83    C    6  dx2y2  Ryd( 3d)     0.00054       2.44647
    84    C    6  dz2    Ryd( 3d)     0.00043       2.17588

    85    C    7  S      Cor( 1S)     1.99858     -10.12466
    86    C    7  S      Val( 2S)     0.80767      -0.10015
    87    C    7  S      Ryd( 3S)     0.00210       0.65758
    88    C    7  px     Val( 2p)     0.77306      -0.02149
    89    C    7  px     Ryd( 3p)     0.00691       0.92278
    90    C    7  py     Val( 2p)     1.07726      -0.05275
    91    C    7  py     Ryd( 3p)     0.00622       0.87228
    92    C    7  pz     Val( 2p)     0.99283      -0.10742
    93    C    7  pz     Ryd( 3p)     0.00240       0.62772
    94    C    7  dxy    Ryd( 3d)     0.00165       2.41946
    95    C    7  dxz    Ryd( 3d)     0.00183       1.99038
    96    C    7  dyz    Ryd( 3d)     0.00078       1.99668
    97    C    7  dx2y2  Ryd( 3d)     0.00181       2.36149
    98    C    7  dz2    Ryd( 3d)     0.00084       2.14109

    99    O    8  S      Cor( 1S)     1.99958     -18.96191
   100    O    8  S      Val( 2S)     1.54400      -0.82549
   101    O    8  S      Ryd( 3S)     0.00052       1.66528
   102    O    8  px     Val( 2p)     1.40781      -0.31941
   103    O    8  px     Ryd( 3p)     0.00057       1.51122
   104    O    8  py     Val( 2p)     1.75390      -0.33348
   105    O    8  py     Ryd( 3p)     0.00255       1.22793
   106    O    8  pz     Val( 2p)     1.82067      -0.31964
   107    O    8  pz     Ryd( 3p)     0.00278       1.20776
   108    O    8  dxy    Ryd( 3d)     0.00107       3.12324
   109    O    8  dxz    Ryd( 3d)     0.00054       2.85065
   110    O    8  dyz    Ryd( 3d)     0.00091       2.76066
   111    O    8  dx2y2  Ryd( 3d)     0.00096       2.98312
   112    O    8  dz2    Ryd( 3d)     0.00075       2.86401

   113    C    9  S      Cor( 1S)     1.99859     -10.12592
   114    C    9  S      Val( 2S)     0.81045      -0.10393
   115    C    9  S      Ryd( 3S)     0.00219       0.64224
   116    C    9  px     Val( 2p)     0.87252      -0.04721
   117    C    9  px     Ryd( 3p)     0.00533       0.91687
   118    C    9  py     Val( 2p)     0.91917      -0.07321
   119    C    9  py     Ryd( 3p)     0.00548       0.69009
   120    C    9  pz     Val( 2p)     1.05647      -0.06793
   121    C    9  pz     Ryd( 3p)     0.00457       0.80244
   122    C    9  dxy    Ryd( 3d)     0.00166       2.15949
   123    C    9  dxz    Ryd( 3d)     0.00158       2.28118
   124    C    9  dyz    Ryd( 3d)     0.00097       2.20804
   125    C    9  dx2y2  Ryd( 3d)     0.00150       2.08777
   126    C    9  dz2    Ryd( 3d)     0.00118       2.15856

   127    C   10  S      Cor( 1S)     1.99888     -10.05455
   128    C   10  S      Val( 2S)     0.94542      -0.13498
   129    C   10  S      Ryd( 3S)     0.00160       0.56462
   130    C   10  px     Val( 2p)     1.06850      -0.05269
   131    C   10  px     Ryd( 3p)     0.00369       0.64717
   132    C   10  py     Val( 2p)     1.08582      -0.08336
   133    C   10  py     Ryd( 3p)     0.00317       0.72102
   134    C   10  pz     Val( 2p)     1.14255      -0.06802
   135    C   10  pz     Ryd( 3p)     0.00464       0.87980
   136    C   10  dxy    Ryd( 3d)     0.00050       2.20568
   137    C   10  dxz    Ryd( 3d)     0.00067       2.28903
   138    C   10  dyz    Ryd( 3d)     0.00052       2.24015
   139    C   10  dx2y2  Ryd( 3d)     0.00054       2.13887
   140    C   10  dz2    Ryd( 3d)     0.00046       2.18477

   141    C   11  S      Cor( 1S)     1.99895     -10.06112
   142    C   11  S      Val( 2S)     0.94403      -0.13658
   143    C   11  S      Ryd( 3S)     0.00106       0.57028
   144    C   11  px     Val( 2p)     1.12464      -0.05751
   145    C   11  px     Ryd( 3p)     0.00458       0.84931
   146    C   11  py     Val( 2p)     1.02293      -0.07516
   147    C   11  py     Ryd( 3p)     0.00202       0.59290
   148    C   11  pz     Val( 2p)     1.10430      -0.05948
   149    C   11  pz     Ryd( 3p)     0.00417       0.78275
   150    C   11  dxy    Ryd( 3d)     0.00049       2.18995
   151    C   11  dxz    Ryd( 3d)     0.00070       2.34276
   152    C   11  dyz    Ryd( 3d)     0.00047       2.22046
   153    C   11  dx2y2  Ryd( 3d)     0.00062       2.12338
   154    C   11  dz2    Ryd( 3d)     0.00057       2.15726

   155    C   12  S      Cor( 1S)     1.99893     -10.05536
   156    C   12  S      Val( 2S)     0.94342      -0.13387
   157    C   12  S      Ryd( 3S)     0.00122       0.56480
   158    C   12  px     Val( 2p)     1.13952      -0.05763
   159    C   12  px     Ryd( 3p)     0.00468       0.87301
   160    C   12  py     Val( 2p)     1.08054      -0.07938
   161    C   12  py     Ryd( 3p)     0.00291       0.71338
   162    C   12  pz     Val( 2p)     1.06463      -0.05086
   163    C   12  pz     Ryd( 3p)     0.00346       0.63873
   164    C   12  dxy    Ryd( 3d)     0.00055       2.21834
   165    C   12  dxz    Ryd( 3d)     0.00059       2.30983
   166    C   12  dyz    Ryd( 3d)     0.00052       2.21448
   167    C   12  dx2y2  Ryd( 3d)     0.00046       2.10222
   168    C   12  dz2    Ryd( 3d)     0.00062       2.19951

   169    C   13  S      Cor( 1S)     1.99895     -10.06100
   170    C   13  S      Val( 2S)     0.94225      -0.13556
   171    C   13  S      Ryd( 3S)     0.00110       0.57286
   172    C   13  px     Val( 2p)     1.05500      -0.04674
   173    C   13  px     Ryd( 3p)     0.00338       0.63249
   174    C   13  py     Val( 2p)     1.05467      -0.07979
   175    C   13  py     Ryd( 3p)     0.00270       0.70258
   176    C   13  pz     Val( 2p)     1.14018      -0.06476
   177    C   13  pz     Ryd( 3p)     0.00484       0.89618
   178    C   13  dxy    Ryd( 3d)     0.00057       2.20290
   179    C   13  dxz    Ryd( 3d)     0.00060       2.29057
   180    C   13  dyz    Ryd( 3d)     0.00054       2.22479
   181    C   13  dx2y2  Ryd( 3d)     0.00060       2.13735
   182    C   13  dz2    Ryd( 3d)     0.00055       2.18461

   183    C   14  S      Cor( 1S)     1.99888     -10.05592
   184    C   14  S      Val( 2S)     0.94551      -0.13705
   185    C   14  S      Ryd( 3S)     0.00187       0.59100
   186    C   14  px     Val( 2p)     1.15103      -0.06671
   187    C   14  px     Ryd( 3p)     0.00404       0.91783
   188    C   14  py     Val( 2p)     1.05571      -0.08225
   189    C   14  py     Ryd( 3p)     0.00182       0.62665
   190    C   14  pz     Val( 2p)     1.11174      -0.06532
   191    C   14  pz     Ryd( 3p)     0.00383       0.79559
   192    C   14  dxy    Ryd( 3d)     0.00046       2.21041
   193    C   14  dxz    Ryd( 3d)     0.00057       2.35319
   194    C   14  dyz    Ryd( 3d)     0.00053       2.22244
   195    C   14  dx2y2  Ryd( 3d)     0.00057       2.12456
   196    C   14  dz2    Ryd( 3d)     0.00057       2.17912

   197    C   15  S      Cor( 1S)     1.99883     -10.04619
   198    C   15  S      Val( 2S)     0.93415      -0.12107
   199    C   15  S      Ryd( 3S)     0.00202       0.60779
   200    C   15  px     Val( 2p)     1.13787      -0.05152
   201    C   15  px     Ryd( 3p)     0.00376       0.87208
   202    C   15  py     Val( 2p)     1.15071      -0.05559
   203    C   15  py     Ryd( 3p)     0.00515       0.93331
   204    C   15  pz     Val( 2p)     1.04471      -0.09872
   205    C   15  pz     Ryd( 3p)     0.00177       0.63639
   206    C   15  dxy    Ryd( 3d)     0.00060       2.50418
   207    C   15  dxz    Ryd( 3d)     0.00048       2.02565
   208    C   15  dyz    Ryd( 3d)     0.00048       2.01409
   209    C   15  dx2y2  Ryd( 3d)     0.00065       2.44802
   210    C   15  dz2    Ryd( 3d)     0.00043       2.18014

   211    H   16  S      Val( 1S)     0.53307       0.09886
   212    H   16  S      Ryd( 2S)     0.00130       0.39853
   213    H   16  px     Ryd( 2p)     0.00115       1.85330
   214    H   16  py     Ryd( 2p)     0.00205       2.34382
   215    H   16  pz     Ryd( 2p)     0.00166       1.67561

   216    H   17  S      Val( 1S)     0.80793       0.04431
   217    H   17  S      Ryd( 2S)     0.00242       0.34196
   218    H   17  px     Ryd( 2p)     0.00034       2.03424
   219    H   17  py     Ryd( 2p)     0.00022       1.76120
   220    H   17  pz     Ryd( 2p)     0.00060       2.13939

   221    H   18  S      Val( 1S)     0.81125       0.04591
   222    H   18  S      Ryd( 2S)     0.00244       0.34929
   223    H   18  px     Ryd( 2p)     0.00029       1.99968
   224    H   18  py     Ryd( 2p)     0.00023       1.77363
   225    H   18  pz     Ryd( 2p)     0.00062       2.13660

   226    H   19  S      Val( 1S)     0.77882       0.07391
   227    H   19  S      Ryd( 2S)     0.00177       0.33204
   228    H   19  px     Ryd( 2p)     0.00076       2.33633
   229    H   19  py     Ryd( 2p)     0.00011       2.01223
   230    H   19  pz     Ryd( 2p)     0.00023       1.69940

   231    H   20  S      Val( 1S)     0.77358       0.08102
   232    H   20  S      Ryd( 2S)     0.00159       0.32354
   233    H   20  px     Ryd( 2p)     0.00038       2.12170
   234    H   20  py     Ryd( 2p)     0.00048       2.18576
   235    H   20  pz     Ryd( 2p)     0.00023       1.70565

   236    H   21  S      Val( 1S)     0.76303       0.08423
   237    H   21  S      Ryd( 2S)     0.00213       0.33079
   238    H   21  px     Ryd( 2p)     0.00019       2.03265
   239    H   21  py     Ryd( 2p)     0.00070       2.32561
   240    H   21  pz     Ryd( 2p)     0.00018       1.69281

   241    H   22  S      Val( 1S)     0.76290       0.08364
   242    H   22  S      Ryd( 2S)     0.00217       0.33113
   243    H   22  px     Ryd( 2p)     0.00011       1.93746
   244    H   22  py     Ryd( 2p)     0.00036       1.91267
   245    H   22  pz     Ryd( 2p)     0.00060       2.19152

   246    H   23  S      Val( 1S)     0.77379       0.08197
   247    H   23  S      Ryd( 2S)     0.00160       0.32452
   248    H   23  px     Ryd( 2p)     0.00053       2.15659
   249    H   23  py     Ryd( 2p)     0.00014       1.77963
   250    H   23  pz     Ryd( 2p)     0.00041       2.06695

   251    H   24  S      Val( 1S)     0.77477       0.08372
   252    H   24  S      Ryd( 2S)     0.00158       0.32541
   253    H   24  px     Ryd( 2p)     0.00057       2.18425
   254    H   24  py     Ryd( 2p)     0.00038       1.91391
   255    H   24  pz     Ryd( 2p)     0.00014       1.92092

   256    H   25  S      Val( 1S)     0.77369       0.08220
   257    H   25  S      Ryd( 2S)     0.00167       0.32554
   258    H   25  px     Ryd( 2p)     0.00011       1.92560
   259    H   25  py     Ryd( 2p)     0.00035       1.89959
   260    H   25  pz     Ryd( 2p)     0.00062       2.19418

   261    H   26  S      Val( 1S)     0.75979       0.08422
   262    H   26  S      Ryd( 2S)     0.00143       0.36675
   263    H   26  px     Ryd( 2p)     0.00054       2.18611
   264    H   26  py     Ryd( 2p)     0.00014       1.80890
   265    H   26  pz     Ryd( 2p)     0.00039       2.07853

   266    H   27  S      Val( 1S)     0.74031       0.10148
   267    H   27  S      Ryd( 2S)     0.00255       0.40713
   268    H   27  px     Ryd( 2p)     0.00035       2.18431
   269    H   27  py     Ryd( 2p)     0.00054       2.24375
   270    H   27  pz     Ryd( 2p)     0.00019       1.74715

 WARNING:  1 low occupancy (<1.9990e) core orbital  found on  C    3
           1 low occupancy (<1.9990e) core orbital  found on  C    4
           1 low occupancy (<1.9990e) core orbital  found on  C    5
           1 low occupancy (<1.9990e) core orbital  found on  C    6
           1 low occupancy (<1.9990e) core orbital  found on  C    7
           1 low occupancy (<1.9990e) core orbital  found on  C    9
           1 low occupancy (<1.9990e) core orbital  found on  C   10
           1 low occupancy (<1.9990e) core orbital  found on  C   11
           1 low occupancy (<1.9990e) core orbital  found on  C   12
           1 low occupancy (<1.9990e) core orbital  found on  C   13
           1 low occupancy (<1.9990e) core orbital  found on  C   14
           1 low occupancy (<1.9990e) core orbital  found on  C   15


 Summary of Natural Population Analysis:                  
                                                          
                                       Natural Population 
                Natural  -----------------------------------------------
    Atom  No    Charge         Core      Valence    Rydberg      Total
 -----------------------------------------------------------------------
      O    1   -0.74294      1.99974     6.73293    0.01028     8.74294
      C    2   -0.03932      1.99906     4.02229    0.01797     6.03932
      C    3   -0.04889      1.99886     4.03373    0.01630     6.04889
      C    4   -0.24368      1.99887     4.23005    0.01476     6.24368
      C    5   -0.20298      1.99895     4.18917    0.01486     6.20298
      C    6   -0.26433      1.99887     4.24963    0.01582     6.26433
      C    7    0.32607      1.99858     3.65082    0.02453     5.67393
      O    8   -0.53661      1.99958     6.52638    0.01065     8.53661
      C    9    0.31835      1.99859     3.65861    0.02446     5.68165
      C   10   -0.25694      1.99888     4.24229    0.01578     6.25694
      C   11   -0.20953      1.99895     4.19589    0.01469     6.20953
      C   12   -0.24206      1.99893     4.22811    0.01502     6.24206
      C   13   -0.20593      1.99895     4.19210    0.01488     6.20593
      C   14   -0.27712      1.99888     4.26400    0.01424     6.27712
      C   15   -0.28161      1.99883     4.26744    0.01534     6.28161
      H   16    0.46077      0.00000     0.53307    0.00616     0.53923
      H   17    0.18849      0.00000     0.80793    0.00358     0.81151
      H   18    0.18518      0.00000     0.81125    0.00357     0.81482
      H   19    0.21832      0.00000     0.77882    0.00286     0.78168
      H   20    0.22374      0.00000     0.77358    0.00268     0.77626
      H   21    0.23377      0.00000     0.76303    0.00320     0.76623
      H   22    0.23387      0.00000     0.76290    0.00324     0.76613
      H   23    0.22353      0.00000     0.77379    0.00268     0.77647
      H   24    0.22256      0.00000     0.77477    0.00266     0.77744
      H   25    0.22356      0.00000     0.77369    0.00275     0.77644
      H   26    0.23772      0.00000     0.75979    0.00249     0.76228
      H   27    0.25605      0.00000     0.74031    0.00364     0.74395
 =======================================================================
   * Total *   -0.00000     29.98452    75.73637    0.27911   106.00000

                                 Natural Population      
 --------------------------------------------------------
   Core                      29.98452 ( 99.9484% of  30)
   Valence                   75.73637 ( 99.6531% of  76)
   Natural Minimal Basis    105.72089 ( 99.7367% of 106)
   Natural Rydberg Basis      0.27911 (  0.2633% of 106)
 --------------------------------------------------------

    Atom  No          Natural Electron Configuration
 ----------------------------------------------------------------------------
      O    1      [core]2S( 1.67)2p( 5.06)
      C    2      [core]2S( 0.99)2p( 3.04)3p( 0.01)3d( 0.01)
      C    3      [core]2S( 0.87)2p( 3.16)3p( 0.01)
      C    4      [core]2S( 0.93)2p( 3.30)3p( 0.01)
      C    5      [core]2S( 0.94)2p( 3.25)3p( 0.01)
      C    6      [core]2S( 0.94)2p( 3.31)3p( 0.01)
      C    7      [core]2S( 0.81)2p( 2.84)3p( 0.02)3d( 0.01)
      O    8      [core]2S( 1.54)2p( 4.98)3p( 0.01)
      C    9      [core]2S( 0.81)2p( 2.85)3p( 0.02)3d( 0.01)
      C   10      [core]2S( 0.95)2p( 3.30)3p( 0.01)
      C   11      [core]2S( 0.94)2p( 3.25)3p( 0.01)
      C   12      [core]2S( 0.94)2p( 3.28)3p( 0.01)
      C   13      [core]2S( 0.94)2p( 3.25)3p( 0.01)
      C   14      [core]2S( 0.95)2p( 3.32)3p( 0.01)
      C   15      [core]2S( 0.93)2p( 3.33)3p( 0.01)
      H   16            1S( 0.53)
      H   17            1S( 0.81)
      H   18            1S( 0.81)
      H   19            1S( 0.78)
      H   20            1S( 0.77)
      H   21            1S( 0.76)
      H   22            1S( 0.76)
      H   23            1S( 0.77)
      H   24            1S( 0.77)
      H   25            1S( 0.77)
      H   26            1S( 0.76)
      H   27            1S( 0.74)


 NATURAL BOND ORBITAL ANALYSIS:

                       Occupancies       Lewis Structure    Low   High
           Occ.    -------------------  -----------------   occ   occ
  Cycle   Thresh.   Lewis   Non-Lewis     CR  BD  3C  LP    (L)   (NL)   Dev
 =============================================================================
   1(1)    1.90    99.33442   6.66558     15  29   0   9     6      6    0.44
   2(2)    1.90    99.33442   6.66558     15  29   0   9     6      6    0.44
   3(1)    1.80    99.26687   6.73313     15  28   0  10     6      6    0.44
   4(2)    1.80    99.26687   6.73313     15  28   0  10     6      6    0.44
   5(1)    1.70    99.26687   6.73313     15  28   0  10     6      6    0.44
   6(2)    1.70    99.26687   6.73313     15  28   0  10     6      6    0.44
   7(1)    1.60   103.09606   2.90394     15  34   0   4     0      6    0.44
   8(2)    1.60   103.09194   2.90806     15  34   0   4     0      6    0.44
   9(3)    1.60   102.48013   3.51987     15  33   0   5     1      6    0.43
  10(4)    1.60   103.09606   2.90394     15  34   0   4     0      6    0.44
  11(5)    1.60   103.09194   2.90806     15  34   0   4     0      6    0.44
  12(6)    1.60   102.48013   3.51987     15  33   0   5     1      6    0.43
  13(7)    1.60   103.09606   2.90394     15  34   0   4     0      6    0.44
  14(8)    1.60   103.09194   2.90806     15  34   0   4     0      6    0.44
  15(9)    1.60   102.48013   3.51987     15  33   0   5     1      6    0.43
  16(1)    1.50   103.09606   2.90394     15  34   0   4     0      6    0.44
  17(2)    1.50   103.09194   2.90806     15  34   0   4     0      6    0.44
  18(3)    1.50   102.48013   3.51987     15  33   0   5     1      6    0.43
  19(4)    1.50   103.09606   2.90394     15  34   0   4     0      6    0.44
  20(5)    1.50   103.09194   2.90806     15  34   0   4     0      6    0.44
  21(6)    1.50   102.48013   3.51987     15  33   0   5     1      6    0.43
  22(7)    1.50   103.09606   2.90394     15  34   0   4     0      6    0.44
  23(8)    1.50   103.09194   2.90806     15  34   0   4     0      6    0.44
  24(9)    1.50   102.48013   3.51987     15  33   0   5     1      6    0.43
  25(1)    1.60   103.09606   2.90394     15  34   0   4     0      6    0.44
 -----------------------------------------------------------------------------

 Structure accepted: RESONANCE keyword permits strongly delocalized structure

 WARNING:  1 low occupancy (<1.9990e) core orbital  found on  C    3
           1 low occupancy (<1.9990e) core orbital  found on  C    4
           1 low occupancy (<1.9990e) core orbital  found on  C    5
           1 low occupancy (<1.9990e) core orbital  found on  C    6
           1 low occupancy (<1.9990e) core orbital  found on  C    7
           1 low occupancy (<1.9990e) core orbital  found on  C    9
           1 low occupancy (<1.9990e) core orbital  found on  C   10
           1 low occupancy (<1.9990e) core orbital  found on  C   11
           1 low occupancy (<1.9990e) core orbital  found on  C   12
           1 low occupancy (<1.9990e) core orbital  found on  C   13
           1 low occupancy (<1.9990e) core orbital  found on  C   14
           1 low occupancy (<1.9990e) core orbital  found on  C   15

 --------------------------------------------------------
   Core                     29.98455 ( 99.948% of  30)
   Valence Lewis            73.11151 ( 96.199% of  76)
  ==================       ============================
   Total Lewis             103.09606 ( 97.260% of 106)
  -----------------------------------------------------
   Valence non-Lewis         2.70378 (  2.551% of 106)
   Rydberg non-Lewis         0.20017 (  0.189% of 106)
  ==================       ============================
   Total non-Lewis           2.90394 (  2.740% of 106)
 --------------------------------------------------------


       (Occupancy)   Bond orbital/ Coefficients/ Hybrids
 ---------------------------------------------------------------------------------
     1. (1.99502) BD ( 1) O   1 - C   2  
                ( 67.41%)   0.8210* O   1 s( 32.44%)p 2.08( 67.49%)d 0.00(  0.07%)
                                           -0.0001  0.5695  0.0049 -0.6434  0.0007
                                           -0.5031 -0.0031  0.0887  0.0011  0.0158
                                           -0.0019 -0.0022  0.0139 -0.0155
                ( 32.59%)   0.5709* C   2 s( 21.65%)p 3.61( 78.07%)d 0.01(  0.28%)
                                            0.0000  0.4632  0.0448  0.6493  0.0273
                                            0.5893  0.0302 -0.1009 -0.0019  0.0447
                                           -0.0079 -0.0075  0.0052 -0.0254
     2. (1.98833) BD ( 1) O   1 - H  16  
                ( 73.27%)   0.8560* O   1 s( 19.98%)p 4.00( 79.94%)d 0.00(  0.08%)
                                            0.0002  0.4465  0.0213 -0.2782  0.0098
                                            0.8271  0.0345 -0.1910 -0.0080 -0.0236
                                            0.0058 -0.0074 -0.0059 -0.0120
                ( 26.73%)   0.5170* H  16 s( 99.60%)p 0.00(  0.40%)
                                            0.9980 -0.0026  0.0169 -0.0590  0.0139
     3. (1.97461) BD ( 1) C   2 - C   3  
                ( 48.84%)   0.6989* C   2 s( 30.75%)p 2.25( 69.20%)d 0.00(  0.05%)
                                           -0.0003 -0.5545 -0.0025 -0.3132  0.0024
                                            0.7652 -0.0111 -0.0912  0.0005  0.0144
                                           -0.0021  0.0034  0.0136  0.0099
                ( 51.16%)   0.7152* C   3 s( 30.46%)p 2.28( 69.50%)d 0.00(  0.04%)
                                           -0.0001 -0.5519 -0.0012  0.2785 -0.0021
                                           -0.7805  0.0098  0.0907 -0.0020  0.0099
                                           -0.0002  0.0044  0.0127  0.0113
     4. (1.97576) BD ( 1) C   2 - H  17  
                ( 59.96%)   0.7743* C   2 s( 23.71%)p 3.22( 76.24%)d 0.00(  0.05%)
                                           -0.0001  0.4867 -0.0129 -0.5099  0.0013
                                            0.0597  0.0070 -0.7062  0.0073 -0.0019
                                            0.0186  0.0014  0.0061  0.0107
                ( 40.04%)   0.6328* H  17 s( 99.91%)p 0.00(  0.09%)
                                            0.9996 -0.0058  0.0176  0.0001  0.0235
     5. (1.97952) BD ( 1) C   2 - H  18  
                ( 59.88%)   0.7739* C   2 s( 24.01%)p 3.16( 75.94%)d 0.00(  0.05%)
                                           -0.0001  0.4898 -0.0117 -0.4650  0.0041
                                            0.2473  0.0081  0.6942 -0.0105 -0.0067
                                           -0.0165  0.0053  0.0053  0.0110
                ( 40.12%)   0.6334* H  18 s( 99.91%)p 0.00(  0.09%)
                                            0.9996 -0.0060  0.0153 -0.0069 -0.0239
     6. (1.97079) BD ( 1) C   3 - C   4  
                ( 50.95%)   0.7138* C   3 s( 34.80%)p 1.87( 65.16%)d 0.00(  0.04%)
                                           -0.0000  0.5900  0.0017 -0.5198 -0.0170
                                           -0.5770  0.0097  0.2194  0.0028  0.0146
                                           -0.0060 -0.0069 -0.0018 -0.0097
                ( 49.05%)   0.7004* C   4 s( 35.66%)p 1.80( 64.30%)d 0.00(  0.04%)
                                            0.0001  0.5971  0.0031  0.4798 -0.0170
                                            0.6056  0.0176 -0.2131  0.0015  0.0155
                                           -0.0068 -0.0075 -0.0019 -0.0100
     7. (1.96562) BD ( 1) C   3 - C  15  
                ( 50.51%)   0.7107* C   3 s( 34.68%)p 1.88( 65.28%)d 0.00(  0.04%)
                                           -0.0000  0.5889  0.0003  0.7806  0.0063
                                           -0.1539  0.0166 -0.1394 -0.0056 -0.0069
                                           -0.0062  0.0004  0.0135 -0.0106
                ( 49.49%)   0.7035* C  15 s( 35.92%)p 1.78( 64.04%)d 0.00(  0.04%)
                                           -0.0000  0.5992  0.0116 -0.7651  0.0029
                                            0.1832  0.0222  0.1445 -0.0029 -0.0048
                                           -0.0074 -0.0000  0.0151 -0.0109
     8. (1.67419) BD ( 2) C   3 - C  15  
                ( 48.33%)   0.6952* C   3 s(  0.00%)p 1.00( 99.96%)d 0.00(  0.04%)
                                            0.0001  0.0028 -0.0024  0.2057 -0.0009
                                            0.1831  0.0010  0.9611 -0.0006  0.0010
                                            0.0160 -0.0118  0.0053 -0.0027
                ( 51.67%)   0.7188* C  15 s(  0.01%)p99.99( 99.94%)d 3.28(  0.05%)
                                            0.0001 -0.0110 -0.0047  0.2170 -0.0043
                                            0.1865  0.0025  0.9579  0.0004 -0.0050
                                           -0.0166 -0.0074 -0.0025  0.0102
     9. (1.97598) BD ( 1) C   4 - C   5  
                ( 50.19%)   0.7084* C   4 s( 35.97%)p 1.78( 63.98%)d 0.00(  0.04%)
                                            0.0000  0.5996  0.0136  0.2427 -0.0327
                                           -0.7574 -0.0217  0.0753  0.0106 -0.0121
                                            0.0002 -0.0028 -0.0122 -0.0114
                ( 49.81%)   0.7058* C   5 s( 36.06%)p 1.77( 63.90%)d 0.00(  0.04%)
                                            0.0001  0.6004  0.0081 -0.2919 -0.0394
                                            0.7403 -0.0024 -0.0643  0.0093 -0.0096
                                            0.0002 -0.0037 -0.0140 -0.0114
    10. (1.68855) BD ( 2) C   4 - C   5  
                ( 51.81%)   0.7198* C   4 s(  0.00%)p 1.00( 99.96%)d 0.00(  0.04%)
                                            0.0000  0.0014  0.0006  0.2161 -0.0019
                                            0.1660 -0.0007  0.9619 -0.0077 -0.0002
                                            0.0143 -0.0126  0.0055 -0.0020
                ( 48.19%)   0.6942* C   5 s(  0.00%)p 1.00( 99.95%)d 0.00(  0.05%)
                                           -0.0000 -0.0002  0.0002  0.2144 -0.0017
                                            0.1682 -0.0017  0.9619 -0.0087  0.0049
                                            0.0017  0.0197 -0.0030 -0.0068
    11. (1.97952) BD ( 1) C   4 - H  19  
                ( 61.08%)   0.7816* C   4 s( 28.28%)p 2.54( 71.69%)d 0.00(  0.03%)
                                            0.0003 -0.5316  0.0139  0.8143 -0.0027
                                           -0.1749  0.0097 -0.1520 -0.0013  0.0062
                                            0.0057 -0.0006 -0.0129  0.0091
                ( 38.92%)   0.6238* H  19 s( 99.91%)p 0.00(  0.09%)
                                           -0.9996  0.0020 -0.0288  0.0052  0.0058
    12. (1.97355) BD ( 1) C   5 - C   6  
                ( 49.79%)   0.7057* C   5 s( 35.65%)p 1.80( 64.31%)d 0.00(  0.05%)
                                            0.0001  0.5970  0.0064  0.7649  0.0023
                                           -0.1946 -0.0395 -0.1363  0.0066 -0.0058
                                           -0.0069  0.0005  0.0158 -0.0109
                ( 50.21%)   0.7086* C   6 s( 36.10%)p 1.77( 63.86%)d 0.00(  0.04%)
                                           -0.0001  0.6007  0.0114 -0.7735 -0.0161
                                            0.1386 -0.0363  0.1394  0.0100 -0.0092
                                           -0.0054  0.0008  0.0136 -0.0111
    13. (1.97966) BD ( 1) C   5 - H  20  
                ( 61.32%)   0.7831* C   5 s( 28.19%)p 2.55( 71.78%)d 0.00(  0.03%)
                                            0.0003 -0.5308  0.0126  0.5312 -0.0054
                                            0.6198 -0.0056 -0.2269  0.0024 -0.0135
                                            0.0054  0.0063  0.0023  0.0079
                ( 38.68%)   0.6220* H  20 s( 99.91%)p 0.00(  0.09%)
                                           -0.9995  0.0018 -0.0189 -0.0221  0.0081
    14. (1.97240) BD ( 1) C   6 - C   7  
                ( 49.51%)   0.7036* C   6 s( 34.94%)p 1.86( 65.01%)d 0.00(  0.05%)
                                            0.0001  0.5910  0.0090  0.5238  0.0304
                                            0.5743 -0.0143 -0.2116 -0.0056  0.0162
                                           -0.0069 -0.0078 -0.0032 -0.0101
                ( 50.49%)   0.7106* C   7 s( 37.60%)p 1.66( 62.36%)d 0.00(  0.04%)
                                           -0.0002  0.6132  0.0072 -0.4599  0.0367
                                           -0.6063 -0.0225  0.2064 -0.0009  0.0151
                                           -0.0057 -0.0066 -0.0053 -0.0084
    15. (1.66014) BD ( 2) C   6 - C   7  
                ( 51.43%)   0.7171* C   6 s(  0.00%)p 1.00( 99.95%)d 0.00(  0.05%)
                                           -0.0001  0.0002 -0.0054  0.2042 -0.0015
                                            0.1687 -0.0054  0.9640 -0.0070  0.0048
                                            0.0017  0.0197 -0.0030 -0.0072
                ( 48.57%)   0.6970* C   7 s(  0.03%)p99.99( 99.93%)d 1.17(  0.04%)
                                            0.0001  0.0054 -0.0175  0.2228 -0.0197
                                            0.1623 -0.0052  0.9606 -0.0030 -0.0045
                                           -0.0156 -0.0072 -0.0017  0.0087
    16. (1.97700) BD ( 1) C   6 - H  21  
                ( 61.79%)   0.7861* C   6 s( 28.88%)p 2.46( 71.09%)d 0.00(  0.03%)
                                            0.0003 -0.5372  0.0153 -0.2896  0.0053
                                            0.7881 -0.0034 -0.0764 -0.0006  0.0101
                                           -0.0001  0.0025  0.0097  0.0095
                ( 38.21%)   0.6181* H  21 s( 99.91%)p 0.00(  0.09%)
                                           -0.9995  0.0020  0.0113 -0.0280  0.0024
    17. (1.98754) BD ( 1) C   7 - O   8  
                ( 31.18%)   0.5584* C   7 s( 23.66%)p 3.21( 76.06%)d 0.01(  0.28%)
                                            0.0001 -0.4864 -0.0078 -0.8335 -0.0137
                                            0.1942  0.0333  0.1631  0.0179  0.0197
                                            0.0160 -0.0040 -0.0391  0.0242
                ( 68.82%)   0.8296* O   8 s( 34.26%)p 1.92( 65.68%)d 0.00(  0.06%)
                                           -0.0001 -0.5853 -0.0020  0.7666  0.0083
                                           -0.2105  0.0050 -0.1571  0.0082  0.0163
                                            0.0108 -0.0069 -0.0096  0.0095
    18. (1.97406) BD ( 1) C   7 - C  15  
                ( 49.96%)   0.7068* C   7 s( 38.44%)p 1.60( 61.52%)d 0.00(  0.04%)
                                           -0.0001  0.6199 -0.0094 -0.2028  0.0099
                                            0.7529  0.0023 -0.0837 -0.0124 -0.0084
                                            0.0011 -0.0034 -0.0144 -0.0107
                ( 50.04%)   0.7074* C  15 s( 34.67%)p 1.88( 65.28%)d 0.00(  0.05%)
                                            0.0000  0.5888  0.0096  0.2989  0.0256
                                           -0.7454  0.0034  0.0844 -0.0113 -0.0116
                                            0.0009 -0.0047 -0.0136 -0.0118
    19. (1.98776) BD ( 1) O   8 - C   9  
                ( 68.77%)   0.8293* O   8 s( 34.27%)p 1.92( 65.66%)d 0.00(  0.06%)
                                            0.0001  0.5854  0.0022  0.6190  0.0109
                                            0.4876 -0.0065  0.1884  0.0025  0.0182
                                            0.0071  0.0107 -0.0056 -0.0094
                ( 31.23%)   0.5589* C   9 s( 23.83%)p 3.18( 75.89%)d 0.01(  0.28%)
                                           -0.0001  0.4881  0.0076 -0.6853  0.0015
                                           -0.5043 -0.0361 -0.1827 -0.0163  0.0414
                                            0.0151  0.0118  0.0129 -0.0227
    20. (1.97249) BD ( 1) C   9 - C  10  
                ( 50.46%)   0.7104* C   9 s( 37.53%)p 1.66( 62.43%)d 0.00(  0.04%)
                                           -0.0002  0.6126  0.0068  0.5862 -0.0268
                                           -0.0103 -0.0241 -0.5280 -0.0220 -0.0003
                                           -0.0177  0.0013  0.0089  0.0035
                ( 49.54%)   0.7038* C  10 s( 34.93%)p 1.86( 65.02%)d 0.00(  0.05%)
                                            0.0001  0.5910  0.0091 -0.6330 -0.0223
                                           -0.0292 -0.0216  0.4976 -0.0124  0.0018
                                           -0.0186  0.0010  0.0111  0.0031
    21. (1.65186) BD ( 2) C   9 - C  10  
                ( 49.05%)   0.7003* C   9 s(  0.03%)p99.99( 99.93%)d 1.11(  0.04%)
                                            0.0001  0.0069 -0.0172 -0.4279  0.0210
                                            0.7630  0.0012 -0.4833  0.0010  0.0117
                                           -0.0057 -0.0078 -0.0112  0.0052
                ( 50.95%)   0.7138* C  10 s(  0.00%)p 1.00( 99.95%)d 0.00(  0.05%)
                                           -0.0001  0.0003 -0.0052 -0.4116  0.0039
                                            0.7752 -0.0071 -0.4785 -0.0002 -0.0094
                                           -0.0038  0.0113 -0.0019 -0.0157
    22. (1.97546) BD ( 1) C   9 - C  14  
                ( 50.17%)   0.7083* C   9 s( 38.35%)p 1.61( 61.61%)d 0.00(  0.04%)
                                           -0.0001  0.6192 -0.0081 -0.0341 -0.0074
                                            0.4018 -0.0107  0.6732  0.0097 -0.0004
                                           -0.0012  0.0159 -0.0037  0.0116
                ( 49.83%)   0.7059* C  14 s( 34.60%)p 1.89( 65.35%)d 0.00(  0.05%)
                                            0.0000  0.5882  0.0033 -0.0617 -0.0212
                                           -0.4337 -0.0154 -0.6789  0.0038  0.0023
                                            0.0009  0.0173 -0.0038  0.0126
    23. (1.97408) BD ( 1) C  10 - C  11  
                ( 50.30%)   0.7092* C  10 s( 36.26%)p 1.76( 63.70%)d 0.00(  0.04%)
                                           -0.0001  0.6021  0.0115  0.6534  0.0243
                                            0.4339 -0.0064  0.1415 -0.0319  0.0159
                                            0.0063  0.0068  0.0053 -0.0071
                ( 49.70%)   0.7050* C  11 s( 35.63%)p 1.81( 64.33%)d 0.00(  0.05%)
                                            0.0001  0.5968  0.0067 -0.6324  0.0086
                                           -0.4555 -0.0166 -0.1850 -0.0347  0.0169
                                            0.0040  0.0045  0.0075 -0.0090
    24. (1.97688) BD ( 1) C  10 - H  22  
                ( 61.80%)   0.7861* C  10 s( 28.73%)p 2.48( 71.25%)d 0.00(  0.03%)
                                            0.0003 -0.5357  0.0156  0.0364 -0.0040
                                            0.4571 -0.0046  0.7086 -0.0036 -0.0024
                                           -0.0014 -0.0141  0.0037 -0.0087
                ( 38.20%)   0.6181* H  22 s( 99.91%)p 0.00(  0.09%)
                                           -0.9995  0.0021 -0.0021 -0.0168 -0.0252
    25. (1.97737) BD ( 1) C  11 - C  12  
                ( 50.14%)   0.7081* C  11 s( 36.00%)p 1.78( 63.96%)d 0.00(  0.04%)
                                           -0.0001 -0.5999 -0.0082 -0.0544 -0.0354
                                           -0.4410 -0.0188 -0.6637  0.0004 -0.0010
                                            0.0009 -0.0166  0.0040 -0.0118
                ( 49.86%)   0.7061* C  12 s( 35.61%)p 1.81( 64.35%)d 0.00(  0.04%)
                                           -0.0000 -0.5967 -0.0087  0.0030 -0.0343
                                            0.4236 -0.0060  0.6800  0.0199 -0.0027
                                           -0.0017 -0.0173  0.0046 -0.0108
    26. (1.67074) BD ( 2) C  11 - C  12  
                ( 48.75%)   0.6982* C  11 s(  0.00%)p 1.00( 99.95%)d 0.00(  0.05%)
                                            0.0000  0.0000 -0.0002  0.4162 -0.0041
                                           -0.7724  0.0082  0.4792 -0.0048  0.0097
                                            0.0033 -0.0109  0.0015  0.0152
                ( 51.25%)   0.7159* C  12 s(  0.00%)p 1.00( 99.96%)d 0.00(  0.04%)
                                           -0.0000  0.0005 -0.0002  0.4154 -0.0052
                                           -0.7724  0.0100  0.4798 -0.0060  0.0028
                                           -0.0101  0.0028 -0.0146 -0.0098
    27. (1.97974) BD ( 1) C  11 - H  23  
                ( 61.32%)   0.7830* C  11 s( 28.28%)p 2.54( 71.69%)d 0.00(  0.03%)
                                           -0.0003  0.5316 -0.0127  0.6500 -0.0061
                                            0.0138 -0.0002 -0.5424  0.0053  0.0009
                                           -0.0150  0.0006  0.0091  0.0024
                ( 38.68%)   0.6220* H  23 s( 99.91%)p 0.00(  0.09%)
                                            0.9995 -0.0019 -0.0232 -0.0006  0.0192
    28. (1.97747) BD ( 1) C  12 - C  13  
                ( 49.84%)   0.7060* C  12 s( 35.61%)p 1.81( 64.35%)d 0.00(  0.04%)
                                            0.0000  0.5967  0.0084 -0.6050  0.0091
                                            0.0013  0.0240  0.5252  0.0306  0.0026
                                           -0.0173  0.0002  0.0117  0.0012
                ( 50.16%)   0.7082* C  13 s( 36.01%)p 1.78( 63.94%)d 0.00(  0.04%)
                                            0.0001  0.6001  0.0079  0.6279  0.0268
                                            0.0369  0.0246 -0.4921  0.0165  0.0010
                                           -0.0176  0.0015  0.0103  0.0035
    29. (1.98005) BD ( 1) C  12 - H  24  
                ( 61.27%)   0.7828* C  12 s( 28.70%)p 2.48( 71.27%)d 0.00(  0.03%)
                                           -0.0003  0.5355 -0.0140  0.6783 -0.0057
                                            0.4721 -0.0039  0.1724 -0.0015  0.0138
                                            0.0043  0.0042  0.0053 -0.0071
                ( 38.73%)   0.6223* H  24 s( 99.91%)p 0.00(  0.09%)
                                            0.9995 -0.0018 -0.0241 -0.0168 -0.0061
    30. (1.97263) BD ( 1) C  13 - C  14  
                ( 49.54%)   0.7038* C  13 s( 35.66%)p 1.80( 64.29%)d 0.00(  0.05%)
                                            0.0001  0.5971  0.0083 -0.6568 -0.0239
                                           -0.4354  0.0050 -0.1426  0.0308  0.0169
                                            0.0060  0.0062  0.0060 -0.0079
                ( 50.46%)   0.7104* C  14 s( 36.41%)p 1.75( 63.55%)d 0.00(  0.04%)
                                           -0.0001  0.6032  0.0158  0.6282 -0.0075
                                            0.4575  0.0178  0.1732  0.0332  0.0162
                                            0.0026  0.0036  0.0075 -0.0086
    31. (1.68572) BD ( 2) C  13 - C  14  
                ( 48.34%)   0.6953* C  13 s(  0.00%)p 1.00( 99.95%)d 0.00(  0.05%)
                                           -0.0000 -0.0021 -0.0007 -0.4143  0.0039
                                            0.7772 -0.0069 -0.4729  0.0057 -0.0031
                                            0.0104 -0.0033  0.0157  0.0103
                ( 51.66%)   0.7187* C  14 s(  0.01%)p99.99( 99.94%)d 4.04(  0.05%)
                                            0.0001 -0.0100 -0.0036 -0.4267  0.0069
                                            0.7752 -0.0041 -0.4652  0.0054  0.0119
                                           -0.0060 -0.0090 -0.0126  0.0058
    32. (1.97966) BD ( 1) C  13 - H  25  
                ( 61.32%)   0.7831* C  13 s( 28.23%)p 2.54( 71.74%)d 0.00(  0.03%)
                                           -0.0003  0.5311 -0.0137  0.0275 -0.0001
                                            0.4517 -0.0043  0.7159 -0.0075  0.0011
                                            0.0001  0.0141 -0.0038  0.0101
                ( 38.68%)   0.6219* H  25 s( 99.91%)p 0.00(  0.09%)
                                            0.9995 -0.0020 -0.0011 -0.0162 -0.0254
    33. (1.97548) BD ( 1) C  14 - H  26  
                ( 61.94%)   0.7870* C  14 s( 28.90%)p 2.46( 71.07%)d 0.00(  0.03%)
                                            0.0003 -0.5374  0.0144  0.6467 -0.0105
                                            0.0252 -0.0044 -0.5400 -0.0055 -0.0022
                                            0.0141 -0.0004 -0.0096 -0.0012
                ( 38.06%)   0.6169* H  26 s( 99.91%)p 0.00(  0.09%)
                                           -0.9995  0.0015 -0.0232 -0.0002  0.0197
    34. (1.97294) BD ( 1) C  15 - H  27  
                ( 62.97%)   0.7935* C  15 s( 29.34%)p 2.41( 70.63%)d 0.00(  0.03%)
                                           -0.0003  0.5415 -0.0153  0.5267 -0.0077
                                            0.6122  0.0025 -0.2324 -0.0029  0.0121
                                           -0.0053 -0.0058 -0.0013 -0.0085
                ( 37.03%)   0.6085* H  27 s( 99.90%)p 0.00(  0.10%)
                                            0.9995 -0.0037 -0.0177 -0.0244  0.0078
    35. (1.99974) CR ( 1) O   1           s(100.00%)p 0.00(  0.00%)
                                            1.0000 -0.0000 -0.0000  0.0000 -0.0000
                                           -0.0002 -0.0000  0.0000  0.0000  0.0000
                                           -0.0000  0.0000  0.0000  0.0000
    36. (1.99906) CR ( 1) C   2           s(100.00%)p 0.00(  0.00%)
                                            1.0000 -0.0001 -0.0000 -0.0002  0.0000
                                            0.0003 -0.0000 -0.0000 -0.0000  0.0000
                                           -0.0000  0.0000  0.0000  0.0000
    37. (1.99886) CR ( 1) C   3           s(100.00%)p 0.00(  0.00%)
                                            1.0000 -0.0000  0.0000  0.0000 -0.0000
                                           -0.0001  0.0000 -0.0000 -0.0000  0.0000
                                           -0.0000  0.0000  0.0000  0.0000
    38. (1.99888) CR ( 1) C   4           s(100.00%)p 0.00(  0.00%)
                                            1.0000  0.0001 -0.0000 -0.0003  0.0000
                                            0.0000 -0.0000  0.0001  0.0000 -0.0000
                                           -0.0000  0.0000  0.0000 -0.0000
    39. (1.99896) CR ( 1) C   5           s(100.00%)p 0.00(  0.00%)
                                            1.0000  0.0001 -0.0000 -0.0002  0.0000
                                           -0.0002  0.0000  0.0001 -0.0000  0.0000
                                           -0.0000 -0.0000 -0.0000 -0.0000
    40. (1.99888) CR ( 1) C   6           s(100.00%)p 0.00(  0.00%)
                                            1.0000  0.0001 -0.0000 -0.0000 -0.0000
                                           -0.0003  0.0000  0.0001  0.0000 -0.0000
                                            0.0000  0.0000 -0.0000 -0.0000
    41. (1.99858) CR ( 1) C   7           s(100.00%)p 0.00(  0.00%)
                                            1.0000  0.0002  0.0000 -0.0001  0.0000
                                           -0.0001 -0.0000 -0.0001 -0.0000  0.0000
                                           -0.0000 -0.0000  0.0000 -0.0000
    42. (1.99958) CR ( 1) O   8           s(100.00%)
                                            1.0000 -0.0002 -0.0000 -0.0000 -0.0000
                                            0.0001  0.0000  0.0000  0.0000 -0.0000
                                           -0.0000  0.0000 -0.0000  0.0000
    43. (1.99859) CR ( 1) C   9           s(100.00%)p 0.00(  0.00%)
                                            1.0000  0.0002  0.0000  0.0001 -0.0000
                                           -0.0001 -0.0000 -0.0000 -0.0000  0.0000
                                           -0.0000  0.0000  0.0000 -0.0000
    44. (1.99888) CR ( 1) C  10           s(100.00%)p 0.00(  0.00%)
                                            1.0000  0.0001 -0.0000  0.0001  0.0000
                                           -0.0001  0.0000 -0.0003  0.0000  0.0000
                                            0.0000  0.0000 -0.0000  0.0000
    45. (1.99895) CR ( 1) C  11           s(100.00%)p 0.00(  0.00%)
                                            1.0000  0.0001 -0.0000  0.0002 -0.0000
                                            0.0000 -0.0000 -0.0002  0.0000 -0.0000
                                           -0.0000 -0.0000  0.0000  0.0000
    46. (1.99894) CR ( 1) C  12           s(100.00%)p 0.00(  0.00%)
                                            1.0000  0.0001 -0.0000  0.0002 -0.0000
                                            0.0001 -0.0000  0.0001 -0.0000  0.0000
                                            0.0000  0.0000  0.0000 -0.0000
    47. (1.99895) CR ( 1) C  13           s(100.00%)p 0.00(  0.00%)
                                            1.0000  0.0001 -0.0000  0.0000  0.0000
                                            0.0002 -0.0000  0.0002 -0.0000 -0.0000
                                            0.0000  0.0000 -0.0000  0.0000
    48. (1.99888) CR ( 1) C  14           s(100.00%)p 0.00(  0.00%)
                                            1.0000  0.0002 -0.0000 -0.0001  0.0000
                                           -0.0000  0.0000  0.0002  0.0000  0.0000
                                           -0.0000  0.0000  0.0000 -0.0000
    49. (1.99883) CR ( 1) C  15           s(100.00%)p 0.00(  0.00%)
                                            1.0000  0.0002 -0.0000  0.0001 -0.0000
                                            0.0002  0.0000 -0.0001 -0.0000  0.0000
                                           -0.0000 -0.0000  0.0000 -0.0000
    50. (1.97776) LP ( 1) O   1           s( 47.13%)p 1.12( 52.84%)d 0.00(  0.04%)
                                           -0.0000  0.6864 -0.0127  0.7048 -0.0075
                                           -0.0991  0.0042  0.1472 -0.0020  0.0058
                                           -0.0046 -0.0008 -0.0166  0.0052
    51. (1.95736) LP ( 2) O   1           s(  0.47%)p99.99( 99.48%)d 0.11(  0.05%)
                                           -0.0000  0.0684 -0.0014  0.1035 -0.0022
                                           -0.2252  0.0042 -0.9660  0.0148  0.0056
                                            0.0213 -0.0045 -0.0013  0.0041
    52. (1.93609) LP ( 1) O   8           s( 31.44%)p 2.18( 68.52%)d 0.00(  0.04%)
                                            0.0002  0.5607 -0.0019  0.1536 -0.0011
                                           -0.7271  0.0045 -0.3645  0.0023  0.0057
                                            0.0040 -0.0124  0.0146  0.0026
    53. (1.83778) LP ( 2) O   8           s(  0.00%)p 1.00( 99.95%)d 0.00(  0.05%)
                                           -0.0000  0.0023  0.0001  0.0667 -0.0002
                                           -0.4342  0.0009  0.8980 -0.0017  0.0024
                                           -0.0035  0.0135  0.0087  0.0154
    54. (0.00152) RY*( 1) O   1           s(  0.01%)p 1.00( 92.41%)d 0.08(  7.58%)
                                           -0.0000  0.0003  0.0079 -0.0011  0.0052
                                            0.0039  0.1659  0.0100  0.9468 -0.0334
                                           -0.2221 -0.1485  0.0198  0.0536
    55. (0.00111) RY*( 2) O   1           s( 25.94%)p 2.34( 60.75%)d 0.51( 13.31%)
                                           -0.0000  0.0050  0.5093  0.0058  0.5378
                                           -0.0006 -0.5573 -0.0015  0.0870 -0.0044
                                           -0.0064 -0.0769 -0.3529 -0.0508
    56. (0.00009) RY*( 3) O   1           s(  3.66%)p23.01( 84.14%)d 3.34( 12.20%)
    57. (0.00003) RY*( 4) O   1           s( 60.84%)p 0.52( 31.39%)d 0.13(  7.77%)
    58. (0.00002) RY*( 5) O   1           s(  6.02%)p 1.15(  6.89%)d14.47( 87.09%)
    59. (0.00000) RY*( 6) O   1           s(  2.10%)p 4.18(  8.78%)d42.45( 89.12%)
    60. (0.00000) RY*( 7) O   1           s(  0.63%)p 5.40(  3.41%)d99.99( 95.96%)
    61. (0.00001) RY*( 8) O   1           s(  0.72%)p14.68( 10.59%)d99.99( 88.69%)
    62. (0.00001) RY*( 9) O   1           s(  0.08%)p25.09(  1.89%)d99.99( 98.04%)
    63. (0.00455) RY*( 1) C   2           s( 14.02%)p 5.90( 82.72%)d 0.23(  3.26%)
                                            0.0000 -0.0162  0.3741 -0.0265  0.8935
                                           -0.0194  0.0172 -0.0005 -0.1660 -0.1115
                                            0.0306  0.0463 -0.1299 -0.0141
    64. (0.00323) RY*( 2) C   2           s( 29.11%)p 1.39( 40.47%)d 1.05( 30.42%)
                                            0.0000  0.0126  0.5394 -0.0189 -0.2412
                                            0.0041 -0.5634  0.0045  0.1693  0.1298
                                            0.0562 -0.0962 -0.5232 -0.0350
    65. (0.00178) RY*( 3) C   2           s(  0.22%)p55.86( 12.54%)d99.99( 87.24%)
                                           -0.0000 -0.0019  0.0473 -0.0032  0.0957
                                           -0.0032  0.0418 -0.0081  0.3382 -0.1425
                                           -0.5624 -0.6981  0.0882  0.2016
    66. (0.00120) RY*( 4) C   2           s(  0.16%)p99.99( 55.25%)d99.99( 44.59%)
                                           -0.0000  0.0007  0.0405 -0.0027 -0.1593
                                           -0.0023 -0.0551 -0.0250 -0.7235 -0.0158
                                           -0.6382  0.1204 -0.1532 -0.0174
    67. (0.00043) RY*( 5) C   2           s( 33.66%)p 0.15(  5.00%)d 1.82( 61.34%)
                                           -0.0000 -0.0145  0.5800 -0.0396 -0.0953
                                           -0.0402  0.1794  0.0050  0.0743  0.4928
                                           -0.1568  0.1379  0.5610 -0.1108
    68. (0.00033) RY*( 6) C   2           s(  0.39%)p99.99( 55.30%)d99.99( 44.31%)
                                            0.0000 -0.0228  0.0579 -0.0290 -0.0708
                                           -0.0107  0.7361  0.0037  0.0714  0.2995
                                           -0.0044 -0.0840 -0.5816 -0.0900
    69. (0.00004) RY*( 7) C   2           s( 18.84%)p 1.39( 26.24%)d 2.92( 54.93%)
    70. (0.00001) RY*( 8) C   2           s(  3.04%)p 7.44( 22.58%)d24.49( 74.38%)
    71. (0.00001) RY*( 9) C   2           s(  0.45%)p 1.01(  0.45%)d99.99( 99.10%)
    72. (0.00586) RY*( 1) C   3           s(  5.48%)p16.31( 89.36%)d 0.94(  5.17%)
                                            0.0000  0.0080  0.2339  0.0124 -0.1173
                                           -0.0176 -0.9268  0.0023  0.1428 -0.1963
                                            0.0385  0.0058 -0.1039 -0.0283
    73. (0.00411) RY*( 2) C   3           s(  2.97%)p31.36( 93.00%)d 1.36(  4.04%)
                                            0.0000  0.0046  0.1721 -0.0090  0.9437
                                           -0.0128 -0.0827  0.0060 -0.1795  0.0097
                                            0.0101 -0.0405 -0.1939 -0.0311
    74. (0.00203) RY*( 3) C   3           s(  7.62%)p 9.72( 74.05%)d 2.40( 18.32%)
                                           -0.0000 -0.0019  0.2761  0.0029  0.1248
                                            0.0029  0.1820  0.0087  0.8317 -0.0013
                                           -0.2737  0.3193 -0.0698 -0.0385
    75. (0.00106) RY*( 4) C   3           s( 75.78%)p 0.21( 16.02%)d 0.11(  8.20%)
                                           -0.0000 -0.0047  0.8705 -0.0008 -0.1790
                                            0.0094  0.1431  0.0022 -0.3280  0.1031
                                           -0.2122 -0.0532  0.1383  0.0661
    76. (0.00084) RY*( 5) C   3           s(  4.63%)p 0.33(  1.51%)d20.25( 93.85%)
                                           -0.0000 -0.0012  0.2153 -0.0019  0.0077
                                           -0.0004  0.0439 -0.0127  0.1140  0.2491
                                            0.8036  0.1709  0.1878 -0.4076
    77. (0.00027) RY*( 6) C   3           s(  0.74%)p18.52( 13.71%)d99.99( 85.55%)
                                            0.0000 -0.0006  0.0860  0.0032  0.0434
                                           -0.0001  0.0385 -0.0138  0.3654  0.0870
                                            0.1663 -0.8759  0.0943  0.2101
    78. (0.00020) RY*( 7) C   3           s(  0.11%)p26.61(  2.80%)d99.99( 97.09%)
                                           -0.0000  0.0002  0.0325 -0.0203  0.1396
                                           -0.0058  0.0887  0.0020  0.0149 -0.7649
                                            0.0795  0.0300  0.6150  0.0187
    79. (0.00017) RY*( 8) C   3           s(  2.52%)p 3.73(  9.40%)d34.93( 88.08%)
                                            0.0000 -0.0028  0.1588  0.0051 -0.1577
                                           -0.0116  0.2614 -0.0001 -0.0254 -0.5360
                                            0.2905 -0.0679 -0.7102 -0.0086
    80. (0.00003) RY*( 9) C   3           s(  0.21%)p 1.21(  0.25%)d99.99( 99.55%)
    81. (0.00561) RY*( 1) C   4           s(  0.54%)p99.99( 93.49%)d11.05(  5.97%)
                                            0.0000 -0.0231  0.0698 -0.0261 -0.8802
                                            0.0059  0.3813  0.0043  0.1187  0.0813
                                            0.0461 -0.0477 -0.2199  0.0172
    82. (0.00249) RY*( 2) C   4           s(  3.96%)p23.62( 93.46%)d 0.65(  2.58%)
                                            0.0000  0.0172  0.1982 -0.0049  0.3493
                                           -0.0239  0.8651  0.0044 -0.2521 -0.1495
                                            0.0172  0.0162 -0.0316 -0.0435
    83. (0.00106) RY*( 3) C   4           s( 13.61%)p 5.98( 81.45%)d 0.36(  4.93%)
                                            0.0000 -0.0021  0.3690 -0.0062 -0.1904
                                            0.0059 -0.2489 -0.0043 -0.8463 -0.0076
                                           -0.2048 -0.0387 -0.0405  0.0646
    84. (0.00091) RY*( 4) C   4           s( 79.92%)p 0.22( 17.48%)d 0.03(  2.59%)
                                            0.0000 -0.0052  0.8940 -0.0138  0.0932
                                            0.0126 -0.1142  0.0018  0.3908  0.1011
                                            0.0401 -0.0890 -0.0147 -0.0774
    85. (0.00061) RY*( 5) C   4           s(  0.23%)p 1.44(  0.33%)d99.99( 99.43%)
                                            0.0000 -0.0002  0.0482  0.0015 -0.0086
                                            0.0024 -0.0206  0.0094 -0.0524  0.2428
                                            0.0780  0.8948 -0.1285 -0.3348
    86. (0.00011) RY*( 6) C   4           s(  0.89%)p 3.90(  3.45%)d99.99( 95.66%)
                                           -0.0000 -0.0034  0.0941  0.0072 -0.1265
                                            0.0242 -0.1208 -0.0057  0.0571 -0.9290
                                            0.1927  0.2368  0.0047  0.0175
    87. (0.00006) RY*( 7) C   4           s(  0.60%)p 7.29(  4.34%)d99.99( 95.06%)
    88. (0.00001) RY*( 8) C   4           s(  0.03%)p99.99(  4.49%)d99.99( 95.47%)
    89. (0.00001) RY*( 9) C   4           s(  0.31%)p 4.98(  1.55%)d99.99( 98.14%)
    90. (0.00533) RY*( 1) C   5           s(  0.10%)p99.99( 93.01%)d67.69(  6.89%)
                                            0.0000  0.0290 -0.0132  0.0203  0.6131
                                            0.0239  0.6914 -0.0089 -0.2740  0.2448
                                           -0.0469 -0.0699 -0.0390 -0.0187
    91. (0.00274) RY*( 2) C   5           s(  0.50%)p99.99( 98.10%)d 2.83(  1.40%)
                                           -0.0000  0.0000  0.0704  0.0266 -0.7290
                                           -0.0252  0.6679 -0.0011  0.0476  0.0148
                                           -0.0175  0.0100  0.1156  0.0007
    92. (0.00086) RY*( 3) C   5           s(  0.32%)p32.30( 10.30%)d99.99( 89.39%)
                                           -0.0000 -0.0000  0.0565 -0.0026  0.0710
                                           -0.0026  0.0656 -0.0087  0.3058  0.0101
                                           -0.6386  0.6511 -0.2455  0.0424
    93. (0.00072) RY*( 4) C   5           s( 84.98%)p 0.09(  7.46%)d 0.09(  7.56%)
                                           -0.0000 -0.0023  0.9218 -0.0120  0.0352
                                           -0.0121 -0.0370  0.0031 -0.2678 -0.2515
                                           -0.0671 -0.0073  0.0085 -0.0877
    94. (0.00058) RY*( 5) C   5           s(  6.15%)p12.36( 76.04%)d 2.89( 17.80%)
                                           -0.0000 -0.0004  0.2481 -0.0016  0.2242
                                           -0.0017  0.1543  0.0080  0.8284  0.0036
                                            0.3695 -0.0424  0.0907 -0.1773
    95. (0.00014) RY*( 6) C   5           s(  0.00%)p 1.00(  1.45%)d68.20( 98.55%)
                                            0.0000 -0.0007  0.0025 -0.0200  0.0877
                                            0.0174 -0.0776  0.0014 -0.0058  0.1343
                                           -0.2344  0.1266  0.9468 -0.0117
    96. (0.00004) RY*( 7) C   5           s(  7.91%)p 0.61(  4.85%)d11.04( 87.24%)
    97. (0.00000) RY*( 8) C   5           s(  0.01%)p99.99(  5.87%)d99.99( 94.12%)
    98. (0.00000) RY*( 9) C   5           s(  0.14%)p21.69(  2.98%)d99.99( 96.89%)
    99. (0.00530) RY*( 1) C   6           s(  0.48%)p99.99( 94.77%)d 9.91(  4.75%)
                                           -0.0000  0.0252  0.0645 -0.0017 -0.5546
                                            0.0266  0.7993 -0.0003 -0.0229 -0.1479
                                            0.0324 -0.0076 -0.1537 -0.0306
   100. (0.00291) RY*( 2) C   6           s(  0.58%)p99.99( 97.68%)d 2.97(  1.74%)
                                            0.0000  0.0104  0.0757 -0.0321  0.7913
                                           -0.0070  0.5162  0.0109 -0.2882 -0.1263
                                           -0.0134  0.0084  0.0272 -0.0212
   101. (0.00126) RY*( 3) C   6           s(  2.00%)p46.56( 93.08%)d 2.46(  4.92%)
                                           -0.0000 -0.0000  0.1414  0.0029  0.2141
                                           -0.0016  0.1747  0.0040  0.9243  0.0589
                                            0.0807  0.1612  0.0315 -0.1108
   102. (0.00104) RY*( 4) C   6           s( 91.19%)p 0.02(  1.71%)d 0.08(  7.09%)
                                            0.0000 -0.0065  0.9549  0.0119 -0.0578
                                           -0.0199 -0.0851  0.0081 -0.0773  0.0564
                                           -0.2203 -0.1014  0.0642  0.0694
   103. (0.00057) RY*( 5) C   6           s(  3.72%)p 0.98(  3.64%)d24.88( 92.63%)
                                            0.0000 -0.0010  0.1929  0.0004 -0.0415
                                           -0.0052 -0.0265 -0.0082 -0.1842  0.1979
                                            0.8131  0.1793  0.1722 -0.4053
   104. (0.00014) RY*( 6) C   6           s(  0.51%)p 5.17(  2.65%)d99.99( 96.84%)
                                           -0.0000 -0.0021  0.0715  0.0222 -0.0485
                                            0.0106 -0.1509 -0.0070  0.0261 -0.8922
                                            0.1170  0.2816  0.2713  0.0760
   105. (0.00005) RY*( 7) C   6           s(  1.54%)p 1.88(  2.90%)d62.09( 95.56%)
   106. (0.00002) RY*( 8) C   6           s(  0.00%)p 1.00(  2.44%)d39.97( 97.56%)
   107. (0.00001) RY*( 9) C   6           s(  0.05%)p26.04(  1.22%)d99.99( 98.73%)
   108. (0.00674) RY*( 1) C   7           s(  0.33%)p99.99( 94.01%)d16.96(  5.66%)
                                            0.0000  0.0424 -0.0393 -0.0061 -0.7503
                                           -0.0293  0.6108 -0.0077  0.0551 -0.1974
                                           -0.0694  0.0602  0.0939 -0.0195
   109. (0.00426) RY*( 2) C   7           s(  0.63%)p99.99( 90.21%)d14.52(  9.16%)
                                           -0.0000  0.0063  0.0792  0.0311  0.5426
                                           -0.0018  0.7777  0.0130  0.0415  0.2496
                                            0.1472 -0.0799 -0.0334 -0.0124
   110. (0.00248) RY*( 3) C   7           s( 25.41%)p 2.23( 56.79%)d 0.70( 17.80%)
                                           -0.0000  0.0085  0.5041  0.0024 -0.0000
                                            0.0183 -0.0529  0.0020  0.7515  0.1347
                                           -0.3689  0.0575  0.1085  0.0929
   111. (0.00213) RY*( 4) C   7           s( 32.43%)p 0.08(  2.63%)d 2.00( 64.95%)
                                            0.0000 -0.0048  0.5694 -0.0118 -0.1169
                                            0.0107 -0.0873  0.0217 -0.0652 -0.0239
                                            0.6448 -0.0840  0.3255 -0.3466
   112. (0.00153) RY*( 5) C   7           s( 10.66%)p 3.27( 34.83%)d 5.11( 54.50%)
                                           -0.0000 -0.0089  0.3264 -0.0143 -0.1053
                                            0.0120  0.0116 -0.0024 -0.5803  0.4863
                                           -0.4555 -0.0464  0.3009  0.0918
   113. (0.00087) RY*( 6) C   7           s(  0.02%)p 5.72(  0.09%)d99.99( 99.89%)
                                            0.0000  0.0001  0.0126 -0.0038  0.0168
                                           -0.0013  0.0007 -0.0095  0.0229 -0.2671
                                           -0.0492 -0.8974  0.1615  0.3062
   114. (0.00062) RY*( 7) C   7           s( 28.03%)p 0.23(  6.38%)d 2.34( 65.59%)
                                           -0.0000 -0.0010  0.5294  0.0168 -0.0079
                                           -0.0091  0.0507  0.0016 -0.2465 -0.3084
                                           -0.1138 -0.0250 -0.7393  0.0266
   115. (0.00029) RY*( 8) C   7           s(  1.13%)p13.16( 14.83%)d74.59( 84.05%)
                                            0.0000 -0.0227  0.1037 -0.0354  0.3390
                                            0.0061  0.0851  0.0118 -0.1572 -0.6899
                                           -0.2820  0.2849  0.4475 -0.0593
   116. (0.00003) RY*( 9) C   7           s(  1.62%)p 0.23(  0.38%)d60.34( 98.00%)
   117. (0.00296) RY*( 1) O   8           s( 13.38%)p 5.92( 79.18%)d 0.56(  7.43%)
                                            0.0000 -0.0080  0.3658  0.0012  0.1622
                                           -0.0052 -0.7707 -0.0026 -0.4141  0.1076
                                            0.0009 -0.0863  0.2243 -0.0707
   118. (0.00291) RY*( 2) O   8           s(  0.02%)p99.99( 98.52%)d89.03(  1.47%)
                                            0.0000 -0.0002  0.0128 -0.0065 -0.1317
                                           -0.0012 -0.4805 -0.0007  0.8584  0.0602
                                            0.0071  0.0689  0.0287  0.0737
   119. (0.00029) RY*( 3) O   8           s(  0.16%)p99.99( 54.80%)d99.99( 45.04%)
                                            0.0000 -0.0011  0.0397  0.0060  0.7129
                                            0.0038  0.0916 -0.0023  0.1771 -0.5548
                                           -0.0134  0.0554  0.3682  0.0616
   120. (0.00029) RY*( 4) O   8           s(  2.29%)p 2.71(  6.19%)d40.04( 91.53%)
                                            0.0000 -0.0027  0.1512 -0.0027 -0.2394
                                            0.0025  0.0667  0.0026 -0.0084 -0.1549
                                            0.9043  0.1171  0.2303 -0.0818
   121. (0.00014) RY*( 5) O   8           s( 76.82%)p 0.08(  6.34%)d 0.22( 16.84%)
                                           -0.0000  0.0059  0.8765  0.0011 -0.0497
                                           -0.0017  0.2219 -0.0010  0.1083 -0.1203
                                           -0.0915 -0.0310 -0.3199  0.2054
   122. (0.00009) RY*( 6) O   8           s(  0.05%)p99.99( 40.16%)d99.99( 59.79%)
   123. (0.00001) RY*( 7) O   8           s(  0.13%)p10.55(  1.32%)d99.99( 98.55%)
   124. (0.00001) RY*( 8) O   8           s(  4.82%)p 2.42( 11.68%)d17.33( 83.50%)
   125. (0.00002) RY*( 9) O   8           s(  2.37%)p 0.84(  2.00%)d40.35( 95.63%)
   126. (0.00674) RY*( 1) C   9           s(  0.25%)p99.99( 94.43%)d21.66(  5.33%)
                                            0.0000  0.0404 -0.0288  0.0162  0.4903
                                           -0.0200  0.6189 -0.0179  0.5656  0.1487
                                            0.1244  0.0563 -0.0888 -0.0679
   127. (0.00420) RY*( 2) C   9           s(  0.50%)p99.99( 89.94%)d19.09(  9.56%)
                                           -0.0000  0.0051  0.0706 -0.0311 -0.7650
                                           -0.0011  0.2660 -0.0147  0.4922 -0.1900
                                           -0.0891 -0.0695  0.2066  0.0640
   128. (0.00250) RY*( 3) C   9           s( 37.87%)p 1.30( 49.05%)d 0.35( 13.08%)
                                           -0.0000  0.0071  0.6154 -0.0078 -0.0921
                                            0.0148  0.5138  0.0123 -0.4664  0.1898
                                           -0.1837 -0.1643 -0.0049 -0.1842
   129. (0.00219) RY*( 4) C   9           s( 25.61%)p 0.27(  6.87%)d 2.64( 67.53%)
                                            0.0000 -0.0072  0.5060  0.0060  0.1724
                                            0.0242 -0.1761 -0.0051  0.0855 -0.1733
                                            0.4831  0.2178  0.6031  0.0266
   130. (0.00153) RY*( 5) C   9           s(  7.49%)p 4.96( 37.15%)d 7.39( 55.35%)
                                           -0.0000 -0.0097  0.2735  0.0099  0.1800
                                            0.0076 -0.4263  0.0123  0.3964  0.2353
                                           -0.4793 -0.3999  0.1470 -0.2949
   131. (0.00083) RY*( 6) C   9           s(  0.00%)p 1.00(  0.02%)d99.99( 99.97%)
                                            0.0000 -0.0001  0.0070  0.0057 -0.0107
                                           -0.0068 -0.0026  0.0050 -0.0047  0.4485
                                            0.2182 -0.4875  0.0963  0.7100
   132. (0.00065) RY*( 7) C   9           s( 26.60%)p 0.29(  7.66%)d 2.47( 65.74%)
                                           -0.0000 -0.0029  0.5157 -0.0111  0.0104
                                           -0.0090 -0.1839 -0.0109  0.2059 -0.1144
                                           -0.1416  0.3365 -0.5777  0.4210
   133. (0.00029) RY*( 8) C   9           s(  0.49%)p29.95( 14.60%)d99.99( 84.91%)
                                           -0.0000 -0.0220  0.0663  0.0294 -0.3176
                                            0.0237 -0.1798  0.0035  0.1067  0.5912
                                            0.4905  0.1433 -0.2915 -0.3917
   134. (0.00003) RY*( 9) C   9           s(  1.44%)p 0.29(  0.42%)d68.20( 98.14%)
   135. (0.00540) RY*( 1) C  10           s(  0.51%)p99.99( 94.85%)d 9.01(  4.64%)
                                           -0.0000  0.0248  0.0673 -0.0061  0.2603
                                            0.0150  0.5897  0.0215  0.7296 -0.0232
                                            0.0553  0.1307 -0.1090  0.1176
   136. (0.00290) RY*( 2) C  10           s(  0.55%)p99.99( 97.72%)d 3.13(  1.73%)
                                            0.0000  0.0102  0.0737  0.0297 -0.8535
                                            0.0148 -0.2124 -0.0072  0.4499  0.0770
                                            0.0847  0.0478 -0.0438  0.0010
   137. (0.00116) RY*( 3) C  10           s( 18.30%)p 4.20( 76.79%)d 0.27(  4.91%)
                                            0.0000 -0.0022  0.4278 -0.0042 -0.3640
                                           -0.0027  0.6722 -0.0100 -0.4284 -0.0693
                                           -0.0053  0.0878  0.1100 -0.1563
   138. (0.00108) RY*( 4) C  10           s( 75.39%)p 0.20( 14.74%)d 0.13(  9.87%)
                                            0.0000 -0.0063  0.8682 -0.0053  0.2093
                                           -0.0082 -0.2986 -0.0207  0.1179  0.2032
                                           -0.1388 -0.1766 -0.0646  0.0529
   139. (0.00057) RY*( 5) C  10           s(  3.19%)p 2.18(  6.95%)d28.15( 89.86%)
                                            0.0000 -0.0009  0.1787  0.0030  0.1073
                                           -0.0093 -0.2011  0.0011  0.1320 -0.5044
                                            0.3411  0.3052  0.6414 -0.1527
   140. (0.00014) RY*( 6) C  10           s(  0.48%)p 5.43(  2.60%)d99.99( 96.93%)
                                           -0.0000 -0.0020  0.0691 -0.0228  0.0901
                                           -0.0069 -0.0448  0.0091 -0.1232  0.2952
                                            0.8159  0.2234 -0.3713 -0.1694
   141. (0.00004) RY*( 7) C  10           s(  1.60%)p 1.78(  2.86%)d59.61( 95.54%)
   142. (0.00002) RY*( 8) C  10           s(  0.00%)p 1.00(  2.39%)d40.80( 97.61%)
   143. (0.00001) RY*( 9) C  10           s(  0.05%)p26.05(  1.20%)d99.99( 98.75%)
   144. (0.00524) RY*( 1) C  11           s(  0.10%)p99.99( 92.82%)d70.59(  7.08%)
                                           -0.0000  0.0278  0.0152 -0.0251 -0.7177
                                           -0.0019 -0.0038  0.0190  0.6420 -0.0544
                                           -0.2201 -0.0779  0.1141  0.0162
   145. (0.00260) RY*( 2) C  11           s(  0.15%)p99.99( 98.37%)d 9.60(  1.48%)
                                           -0.0000 -0.0020  0.0392 -0.0161  0.5059
                                           -0.0230  0.6273 -0.0239  0.5770  0.0608
                                            0.0414 -0.0421  0.0426 -0.0759
   146. (0.00081) RY*( 3) C  11           s( 91.14%)p 0.02(  1.53%)d 0.08(  7.33%)
                                            0.0000 -0.0032  0.9547  0.0151 -0.0074
                                           -0.0008 -0.1081 -0.0110  0.0567  0.1490
                                            0.0976  0.1675 -0.1161 -0.0037
   147. (0.00080) RY*( 4) C  11           s(  0.18%)p47.32(  8.65%)d99.99( 91.17%)
                                            0.0000 -0.0002  0.0427 -0.0029  0.1184
                                            0.0068 -0.2350 -0.0043  0.1309 -0.0709
                                            0.4523 -0.1818  0.6373  0.5127
   148. (0.00058) RY*( 5) C  11           s(  1.59%)p52.35( 82.98%)d 9.74( 15.44%)
                                            0.0000 -0.0003  0.1259 -0.0015 -0.3935
                                            0.0060  0.7001 -0.0051 -0.4298 -0.1737
                                            0.1781  0.1095  0.2833  0.0165
   149. (0.00014) RY*( 6) C  11           s(  0.00%)p 1.00(  1.49%)d66.08( 98.51%)
                                            0.0000 -0.0002  0.0033  0.0136 -0.0675
                                            0.0169 -0.0714  0.0156 -0.0674  0.5123
                                            0.1659 -0.3589  0.3658 -0.6577
   150. (0.00004) RY*( 7) C  11           s(  6.84%)p 0.76(  5.17%)d12.87( 87.99%)
   151. (0.00000) RY*( 8) C  11           s(  0.10%)p18.83(  1.80%)d99.99( 98.10%)
   152. (0.00000) RY*( 9) C  11           s(  0.00%)p 1.00(  7.26%)d12.78( 92.74%)
   153. (0.00507) RY*( 1) C  12           s(  0.17%)p99.99( 92.42%)d43.45(  7.41%)
                                           -0.0000  0.0267  0.0315 -0.0236 -0.7701
                                           -0.0166 -0.5406 -0.0059 -0.1948  0.1758
                                            0.1294 -0.0186  0.0446 -0.1553
   154. (0.00257) RY*( 2) C  12           s(  0.01%)p 1.00( 98.53%)d 0.01(  1.47%)
                                            0.0000 -0.0002  0.0080 -0.0162  0.4231
                                            0.0117 -0.2990  0.0333 -0.8458 -0.0024
                                           -0.0744 -0.0653  0.0611 -0.0338
   155. (0.00095) RY*( 3) C  12           s(  9.44%)p 8.86( 83.64%)d 0.73(  6.92%)
                                            0.0000 -0.0013  0.3072  0.0080  0.3763
                                           -0.0012 -0.7073  0.0046  0.4409  0.0075
                                           -0.1637  0.0683 -0.1756 -0.0825
   156. (0.00088) RY*( 4) C  12           s( 85.39%)p 0.10(  8.88%)d 0.07(  5.73%)
                                            0.0000 -0.0037  0.9241  0.0154 -0.1445
                                            0.0120  0.2193  0.0031 -0.1394 -0.0482
                                           -0.0851  0.0413  0.0729  0.2017
   157. (0.00062) RY*( 5) C  12           s(  0.20%)p10.15(  2.05%)d99.99( 97.75%)
                                           -0.0000 -0.0002  0.0449 -0.0036 -0.0626
                                            0.0087  0.1077 -0.0049 -0.0696 -0.4657
                                           -0.1442  0.5197 -0.0263 -0.6849
   158. (0.00013) RY*( 6) C  12           s(  0.00%)p 1.00(  1.52%)d64.91( 98.48%)
                                            0.0000 -0.0002  0.0061 -0.0116  0.0503
                                            0.0082 -0.0326  0.0234 -0.1041  0.0086
                                            0.5986  0.5379 -0.4991  0.2966
   159. (0.00005) RY*( 7) C  12           s(  4.82%)p 1.09(  5.24%)d18.65( 89.94%)
   160. (0.00000) RY*( 8) C  12           s(  0.01%)p 1.00(  5.11%)d18.59( 94.89%)
   161. (0.00000) RY*( 9) C  12           s(  0.04%)p61.22(  2.70%)d99.99( 97.26%)
   162. (0.00525) RY*( 1) C  13           s(  0.07%)p99.99( 92.67%)d97.27(  7.25%)
                                           -0.0000  0.0273 -0.0006 -0.0031  0.0027
                                           -0.0164 -0.5010 -0.0275 -0.8214 -0.0482
                                            0.0499  0.1628 -0.1290  0.1567
   163. (0.00272) RY*( 2) C  13           s(  0.06%)p99.99( 98.53%)d23.54(  1.41%)
                                            0.0000  0.0016  0.0244  0.0336 -0.8814
                                            0.0115 -0.3880 -0.0096  0.2376 -0.0595
                                           -0.0903 -0.0074  0.0111  0.0475
   164. (0.00083) RY*( 3) C  13           s( 32.97%)p 0.40( 13.33%)d 1.63( 53.70%)
                                            0.0000 -0.0022  0.5742 -0.0030  0.1785
                                            0.0117 -0.2813  0.0068  0.1488  0.4578
                                           -0.3092 -0.2354 -0.4195  0.0214
   165. (0.00077) RY*( 4) C  13           s( 61.19%)p 0.09(  5.28%)d 0.55( 33.54%)
                                            0.0000 -0.0026  0.7822  0.0023 -0.0870
                                            0.0044  0.1495  0.0153 -0.1503 -0.1945
                                            0.1215  0.1453  0.4895 -0.1484
   166. (0.00064) RY*( 5) C  13           s(  0.13%)p99.99( 75.52%)d99.99( 24.34%)
                                            0.0000 -0.0001  0.0362 -0.0031 -0.3974
                                            0.0079  0.6596 -0.0043 -0.4027  0.3001
                                           -0.0767 -0.2479 -0.1690  0.2397
   167. (0.00013) RY*( 6) C  13           s(  0.00%)p 1.00(  1.46%)d67.42( 98.54%)
                                           -0.0000 -0.0002  0.0021 -0.0242  0.1098
                                           -0.0092  0.0362  0.0064 -0.0233 -0.4886
                                           -0.7576 -0.1510  0.1454  0.3588
   168. (0.00005) RY*( 7) C  13           s(  5.53%)p 0.93(  5.15%)d16.15( 89.32%)
   169. (0.00000) RY*( 8) C  13           s(  0.07%)p50.51(  3.32%)d99.99( 96.61%)
   170. (0.00000) RY*( 9) C  13           s(  0.07%)p64.95(  4.81%)d99.99( 95.12%)
   171. (0.00464) RY*( 1) C  14           s(  1.30%)p71.83( 93.41%)d 4.06(  5.29%)
                                           -0.0000  0.0227  0.1118  0.0190  0.7672
                                            0.0008 -0.0108 -0.0122 -0.5873 -0.0172
                                           -0.1913 -0.0764  0.0991 -0.0175
   172. (0.00239) RY*( 2) C  14           s(  0.92%)p99.99( 97.51%)d 1.71(  1.57%)
                                            0.0000  0.0118  0.0950  0.0053 -0.5352
                                            0.0212 -0.5032  0.0185 -0.6593  0.0607
                                           -0.0058 -0.0295  0.0309 -0.1008
   173. (0.00134) RY*( 3) C  14           s( 91.99%)p 0.04(  3.68%)d 0.05(  4.33%)
                                            0.0000 -0.0070  0.9591 -0.0241 -0.0577
                                           -0.0058  0.1738  0.0059  0.0511  0.0547
                                            0.0311  0.1171 -0.1540 -0.0440
   174. (0.00091) RY*( 4) C  14           s(  2.32%)p39.67( 91.85%)d 2.52(  5.84%)
                                            0.0000 -0.0044  0.1521  0.0006  0.3036
                                            0.0016 -0.8163  0.0081  0.3999 -0.0497
                                            0.1673  0.0890  0.1380 -0.0312
   175. (0.00061) RY*( 5) C  14           s(  1.45%)p 2.03(  2.93%)d66.10( 95.62%)
                                            0.0000 -0.0002  0.1203 -0.0066 -0.0621
                                            0.0067  0.1357 -0.0039 -0.0835 -0.0946
                                            0.4578 -0.1762  0.6835  0.4893
   176. (0.00012) RY*( 6) C  14           s(  0.52%)p 5.90(  3.05%)d99.99( 96.44%)
                                           -0.0000 -0.0027  0.0718 -0.0094 -0.0387
                                           -0.0158  0.0692 -0.0183  0.1533  0.2419
                                           -0.1138 -0.5591  0.4127 -0.6403
   177. (0.00008) RY*( 7) C  14           s(  1.04%)p 2.77(  2.88%)d92.40( 96.08%)
   178. (0.00001) RY*( 8) C  14           s(  0.20%)p14.40(  2.84%)d99.99( 96.97%)
   179. (0.00002) RY*( 9) C  14           s(  0.35%)p 5.54(  1.95%)d99.99( 97.70%)
   180. (0.00538) RY*( 1) C  15           s(  0.38%)p99.99( 95.48%)d10.88(  4.14%)
                                           -0.0000 -0.0212  0.0579  0.0140  0.2792
                                            0.0093  0.9081 -0.0058 -0.2277 -0.1921
                                            0.0537  0.0342 -0.0199  0.0042
   181. (0.00308) RY*( 2) C  15           s(  4.36%)p21.67( 94.56%)d 0.25(  1.07%)
                                           -0.0000  0.0052  0.2088  0.0050 -0.9333
                                           -0.0188  0.2536 -0.0013 -0.0993  0.0246
                                            0.0017 -0.0370 -0.0910 -0.0217
   182. (0.00155) RY*( 3) C  15           s( 44.56%)p 1.21( 53.94%)d 0.03(  1.49%)
                                           -0.0000  0.0006  0.6675  0.0128  0.1029
                                            0.0081  0.1025 -0.0032  0.7198 -0.0366
                                           -0.1046  0.0241 -0.0456  0.0003
   183. (0.00137) RY*( 4) C  15           s( 48.95%)p 1.00( 49.04%)d 0.04(  2.01%)
                                           -0.0000 -0.0073  0.6996  0.0072  0.1428
                                            0.0191 -0.2585  0.0009 -0.6346 -0.0377
                                           -0.0024  0.1110  0.0648 -0.0464
   184. (0.00058) RY*( 5) C  15           s(  1.10%)p 0.21(  0.23%)d89.60( 98.67%)
                                           -0.0000 -0.0008  0.1049  0.0030  0.0172
                                            0.0034 -0.0088  0.0080  0.0429  0.0118
                                            0.6940 -0.6437  0.2902 -0.0802
   185. (0.00012) RY*( 6) C  15           s(  0.01%)p 1.00(  1.60%)d61.60( 98.39%)
                                            0.0000  0.0011  0.0092 -0.0158  0.0641
                                            0.0184 -0.1037  0.0029 -0.0223 -0.1963
                                            0.3196 -0.0611 -0.9145 -0.0558
   186. (0.00007) RY*( 7) C  15           s(  0.41%)p 7.87(  3.23%)d99.99( 96.35%)
   187. (0.00003) RY*( 8) C  15           s(  0.09%)p20.62(  1.81%)d99.99( 98.10%)
   188. (0.00002) RY*( 9) C  15           s(  0.18%)p 1.21(  0.22%)d99.99( 99.60%)
   189. (0.00164) RY*( 1) H  16           s(  0.97%)p99.99( 99.03%)
                                            0.0010  0.0986 -0.0061  0.2381  0.9662
   190. (0.00151) RY*( 2) H  16           s( 69.43%)p 0.44( 30.57%)
                                            0.0117  0.8331  0.4651  0.2607 -0.1463
   191. (0.00091) RY*( 3) H  16           s( 26.12%)p 2.83( 73.88%)
                                            0.0082  0.5110 -0.8488 -0.1329 -0.0248
   192. (0.00002) RY*( 4) H  16           s(  3.88%)p24.79( 96.12%)
   193. (0.00247) RY*( 1) H  17           s( 99.27%)p 0.01(  0.73%)
                                            0.0072  0.9963 -0.0621  0.0572 -0.0149
   194. (0.00026) RY*( 2) H  17           s(  0.44%)p99.99( 99.56%)
                                            0.0026  0.0664  0.4482 -0.7823 -0.4274
   195. (0.00014) RY*( 3) H  17           s(  0.07%)p99.99( 99.93%)
                                           -0.0111  0.0241 -0.3347 -0.5907  0.7338
   196. (0.00003) RY*( 4) H  17           s(  0.31%)p99.99( 99.69%)
   197. (0.00249) RY*( 1) H  18           s( 99.20%)p 0.01(  0.80%)
                                            0.0072  0.9960 -0.0802  0.0377 -0.0110
   198. (0.00024) RY*( 2) H  18           s(  0.51%)p99.99( 99.49%)
                                            0.0024  0.0710  0.5071 -0.6255  0.5887
   199. (0.00014) RY*( 3) H  18           s(  0.02%)p99.99( 99.98%)
                                            0.0132  0.0031  0.3298  0.7750  0.5389
   200. (0.00003) RY*( 4) H  18           s(  0.36%)p99.99( 99.64%)
   201. (0.00179) RY*( 1) H  19           s( 99.26%)p 0.01(  0.74%)
                                            0.0044  0.9963 -0.0758  0.0402  0.0022
   202. (0.00021) RY*( 2) H  19           s(  0.01%)p 1.00( 99.99%)
                                            0.0002  0.0080  0.2147  0.1551  0.9642
   203. (0.00008) RY*( 3) H  19           s(  0.07%)p99.99( 99.93%)
   204. (0.00006) RY*( 4) H  19           s(  0.75%)p99.99( 99.25%)
   205. (0.00161) RY*( 1) H  20           s( 99.12%)p 0.01(  0.88%)
                                            0.0046  0.9956 -0.0594 -0.0687  0.0227
   206. (0.00018) RY*( 2) H  20           s(  0.00%)p 1.00(100.00%)
                                            0.0002  0.0018  0.2161  0.1574  0.9636
   207. (0.00009) RY*( 3) H  20           s(  0.00%)p 1.00(100.00%)
   208. (0.00006) RY*( 4) H  20           s(  0.96%)p99.99( 99.04%)
   209. (0.00215) RY*( 1) H  21           s( 99.35%)p 0.01(  0.65%)
                                            0.0045  0.9967  0.0221 -0.0768  0.0097
   210. (0.00018) RY*( 2) H  21           s(  0.00%)p 1.00(100.00%)
                                            0.0006 -0.0003 -0.1831 -0.1789 -0.9667
   211. (0.00009) RY*( 3) H  21           s(  0.03%)p99.99( 99.97%)
   212. (0.00006) RY*( 4) H  21           s(  0.71%)p99.99( 99.29%)
   213. (0.00218) RY*( 1) H  22           s( 99.37%)p 0.01(  0.63%)
                                            0.0045  0.9968  0.0003 -0.0409 -0.0681
   214. (0.00017) RY*( 2) H  22           s(  0.00%)p 1.00(100.00%)
                                           -0.0007  0.0007 -0.3980  0.7905 -0.4655
   215. (0.00009) RY*( 3) H  22           s(  0.03%)p99.99( 99.97%)
   216. (0.00006) RY*( 4) H  22           s(  0.69%)p99.99( 99.31%)
   217. (0.00162) RY*( 1) H  23           s( 99.18%)p 0.01(  0.82%)
                                            0.0046  0.9959  0.0721  0.0018 -0.0548
   218. (0.00018) RY*( 2) H  23           s(  0.00%)p 1.00(100.00%)
                                            0.0001  0.0020 -0.4189  0.7646 -0.4898
   219. (0.00009) RY*( 3) H  23           s(  0.00%)p 1.00(100.00%)
   220. (0.00006) RY*( 4) H  23           s(  0.91%)p99.99( 99.09%)
   221. (0.00159) RY*( 1) H  24           s( 99.21%)p 0.01(  0.79%)
                                            0.0045  0.9960  0.0710  0.0502  0.0188
   222. (0.00019) RY*( 2) H  24           s(  0.00%)p 1.00(100.00%)
                                           -0.0000  0.0003  0.4140 -0.7723  0.4818
   223. (0.00008) RY*( 3) H  24           s(  0.00%)p 1.00(100.00%)
   224. (0.00006) RY*( 4) H  24           s(  0.88%)p99.99( 99.12%)
   225. (0.00168) RY*( 1) H  25           s( 99.22%)p 0.01(  0.78%)
                                            0.0046  0.9961  0.0071  0.0492  0.0727
   226. (0.00018) RY*( 2) H  25           s(  0.00%)p 1.00(100.00%)
                                           -0.0001  0.0009  0.4112 -0.7784  0.4744
   227. (0.00009) RY*( 3) H  25           s(  0.00%)p 1.00(100.00%)
   228. (0.00006) RY*( 4) H  25           s(  0.87%)p99.99( 99.13%)
   229. (0.00144) RY*( 1) H  26           s( 99.22%)p 0.01(  0.78%)
                                            0.0040  0.9961 -0.0716 -0.0225  0.0470
   230. (0.00018) RY*( 2) H  26           s(  0.00%)p 1.00(100.00%)
                                            0.0024  0.0029 -0.4879  0.7500 -0.4465
   231. (0.00009) RY*( 3) H  26           s(  0.36%)p99.99( 99.64%)
   232. (0.00006) RY*( 4) H  26           s(  0.51%)p99.99( 99.49%)
   233. (0.00258) RY*( 1) H  27           s( 99.28%)p 0.01(  0.72%)
                                            0.0054  0.9964 -0.0200  0.0817 -0.0093
   234. (0.00016) RY*( 2) H  27           s(  0.01%)p99.99( 99.99%)
                                           -0.0031  0.0113 -0.1896 -0.2914 -0.9376
   235. (0.00010) RY*( 3) H  27           s(  0.27%)p99.99( 99.73%)
                                            0.0064  0.0519  0.9053 -0.4183 -0.0525
   236. (0.00007) RY*( 4) H  27           s(  0.53%)p99.99( 99.47%)
   237. (0.00709) BD*( 1) O   1 - C   2  
                ( 32.59%)   0.5709* O   1 s( 32.44%)p 2.08( 67.49%)d 0.00(  0.07%)
                                            0.0001 -0.5695 -0.0049  0.6434 -0.0007
                                            0.5031  0.0031 -0.0887 -0.0011 -0.0158
                                            0.0019  0.0022 -0.0139  0.0155
                ( 67.41%)  -0.8210* C   2 s( 21.65%)p 3.61( 78.07%)d 0.01(  0.28%)
                                           -0.0000 -0.4632 -0.0448 -0.6493 -0.0273
                                           -0.5893 -0.0302  0.1009  0.0019 -0.0447
                                            0.0079  0.0075 -0.0052  0.0254
   238. (0.00502) BD*( 1) O   1 - H  16  
                ( 26.73%)   0.5170* O   1 s( 19.98%)p 4.00( 79.94%)d 0.00(  0.08%)
                                           -0.0002 -0.4465 -0.0213  0.2782 -0.0098
                                           -0.8271 -0.0345  0.1910  0.0080  0.0236
                                           -0.0058  0.0074  0.0059  0.0120
                ( 73.27%)  -0.8560* H  16 s( 99.60%)p 0.00(  0.40%)
                                           -0.9980  0.0026 -0.0169  0.0590 -0.0139
   239. (0.03031) BD*( 1) C   2 - C   3  
                ( 51.16%)   0.7152* C   2 s( 30.75%)p 2.25( 69.20%)d 0.00(  0.05%)
                                           -0.0003 -0.5545 -0.0025 -0.3132  0.0024
                                            0.7652 -0.0111 -0.0912  0.0005  0.0144
                                           -0.0021  0.0034  0.0136  0.0099
                ( 48.84%)  -0.6989* C   3 s( 30.46%)p 2.28( 69.50%)d 0.00(  0.04%)
                                           -0.0001 -0.5519 -0.0012  0.2785 -0.0021
                                           -0.7805  0.0098  0.0907 -0.0020  0.0099
                                           -0.0002  0.0044  0.0127  0.0113
   240. (0.02918) BD*( 1) C   2 - H  17  
                ( 40.04%)   0.6328* C   2 s( 23.71%)p 3.22( 76.24%)d 0.00(  0.05%)
                                            0.0001 -0.4867  0.0129  0.5099 -0.0013
                                           -0.0597 -0.0070  0.7062 -0.0073  0.0019
                                           -0.0186 -0.0014 -0.0061 -0.0107
                ( 59.96%)  -0.7743* H  17 s( 99.91%)p 0.00(  0.09%)
                                           -0.9996  0.0058 -0.0176 -0.0001 -0.0235
   241. (0.02978) BD*( 1) C   2 - H  18  
                ( 40.12%)   0.6334* C   2 s( 24.01%)p 3.16( 75.94%)d 0.00(  0.05%)
                                            0.0001 -0.4898  0.0117  0.4650 -0.0041
                                           -0.2473 -0.0081 -0.6942  0.0105  0.0067
                                            0.0165 -0.0053 -0.0053 -0.0110
                ( 59.88%)  -0.7739* H  18 s( 99.91%)p 0.00(  0.09%)
                                           -0.9996  0.0060 -0.0153  0.0069  0.0239
   242. (0.02417) BD*( 1) C   3 - C   4  
                ( 49.05%)   0.7004* C   3 s( 34.80%)p 1.87( 65.16%)d 0.00(  0.04%)
                                            0.0000 -0.5900 -0.0017  0.5198  0.0170
                                            0.5770 -0.0097 -0.2194 -0.0028 -0.0146
                                            0.0060  0.0069  0.0018  0.0097
                ( 50.95%)  -0.7138* C   4 s( 35.66%)p 1.80( 64.30%)d 0.00(  0.04%)
                                           -0.0001 -0.5971 -0.0031 -0.4798  0.0170
                                           -0.6056 -0.0176  0.2131 -0.0015 -0.0155
                                            0.0068  0.0075  0.0019  0.0100
   243. (0.02548) BD*( 1) C   3 - C  15  
                ( 49.49%)   0.7035* C   3 s( 34.68%)p 1.88( 65.28%)d 0.00(  0.04%)
                                            0.0000 -0.5889 -0.0003 -0.7806 -0.0063
                                            0.1539 -0.0166  0.1394  0.0056  0.0069
                                            0.0062 -0.0004 -0.0135  0.0106
                ( 50.51%)  -0.7107* C  15 s( 35.92%)p 1.78( 64.04%)d 0.00(  0.04%)
                                            0.0000 -0.5992 -0.0116  0.7651 -0.0029
                                           -0.1832 -0.0222 -0.1445  0.0029  0.0048
                                            0.0074  0.0000 -0.0151  0.0109
   244. (0.34828) BD*( 2) C   3 - C  15  
                ( 51.67%)   0.7188* C   3 s(  0.00%)p 1.00( 99.96%)d 0.00(  0.04%)
                                            0.0001  0.0028 -0.0024  0.2057 -0.0009
                                            0.1831  0.0010  0.9611 -0.0006  0.0010
                                            0.0160 -0.0118  0.0053 -0.0027
                ( 48.33%)  -0.6952* C  15 s(  0.01%)p99.99( 99.94%)d 3.28(  0.05%)
                                            0.0001 -0.0110 -0.0047  0.2170 -0.0043
                                            0.1865  0.0025  0.9579  0.0004 -0.0050
                                           -0.0166 -0.0074 -0.0025  0.0102
   245. (0.01637) BD*( 1) C   4 - C   5  
                ( 49.81%)   0.7058* C   4 s( 35.97%)p 1.78( 63.98%)d 0.00(  0.04%)
                                           -0.0000 -0.5996 -0.0136 -0.2427  0.0327
                                            0.7574  0.0217 -0.0753 -0.0106  0.0121
                                           -0.0002  0.0028  0.0122  0.0114
                ( 50.19%)  -0.7084* C   5 s( 36.06%)p 1.77( 63.90%)d 0.00(  0.04%)
                                           -0.0001 -0.6004 -0.0081  0.2919  0.0394
                                           -0.7403  0.0024  0.0643 -0.0093  0.0096
                                           -0.0002  0.0037  0.0140  0.0114
   246. (0.34253) BD*( 2) C   4 - C   5  
                ( 48.19%)   0.6942* C   4 s(  0.00%)p 1.00( 99.96%)d 0.00(  0.04%)
                                           -0.0000 -0.0014 -0.0006 -0.2161  0.0019
                                           -0.1660  0.0007 -0.9619  0.0077  0.0002
                                           -0.0143  0.0126 -0.0055  0.0020
                ( 51.81%)  -0.7198* C   5 s(  0.00%)p 1.00( 99.95%)d 0.00(  0.05%)
                                            0.0000  0.0002 -0.0002 -0.2144  0.0017
                                           -0.1682  0.0017 -0.9619  0.0087 -0.0049
                                           -0.0017 -0.0197  0.0030  0.0068
   247. (0.01508) BD*( 1) C   4 - H  19  
                ( 38.92%)   0.6238* C   4 s( 28.28%)p 2.54( 71.69%)d 0.00(  0.03%)
                                           -0.0003  0.5316 -0.0139 -0.8143  0.0027
                                            0.1749 -0.0097  0.1520  0.0013 -0.0062
                                           -0.0057  0.0006  0.0129 -0.0091
                ( 61.08%)  -0.7816* H  19 s( 99.91%)p 0.00(  0.09%)
                                            0.9996 -0.0020  0.0288 -0.0052 -0.0058
   248. (0.01596) BD*( 1) C   5 - C   6  
                ( 50.21%)   0.7086* C   5 s( 35.65%)p 1.80( 64.31%)d 0.00(  0.05%)
                                            0.0001  0.5970  0.0064  0.7649  0.0023
                                           -0.1946 -0.0395 -0.1363  0.0066 -0.0058
                                           -0.0069  0.0005  0.0158 -0.0109
                ( 49.79%)  -0.7057* C   6 s( 36.10%)p 1.77( 63.86%)d 0.00(  0.04%)
                                           -0.0001  0.6007  0.0114 -0.7735 -0.0161
                                            0.1386 -0.0363  0.1394  0.0100 -0.0092
                                           -0.0054  0.0008  0.0136 -0.0111
   249. (0.01390) BD*( 1) C   5 - H  20  
                ( 38.68%)   0.6220* C   5 s( 28.19%)p 2.55( 71.78%)d 0.00(  0.03%)
                                           -0.0003  0.5308 -0.0126 -0.5312  0.0054
                                           -0.6198  0.0056  0.2269 -0.0024  0.0135
                                           -0.0054 -0.0063 -0.0023 -0.0079
                ( 61.32%)  -0.7831* H  20 s( 99.91%)p 0.00(  0.09%)
                                            0.9995 -0.0018  0.0189  0.0221 -0.0081
   250. (0.02599) BD*( 1) C   6 - C   7  
                ( 50.49%)   0.7106* C   6 s( 34.94%)p 1.86( 65.01%)d 0.00(  0.05%)
                                            0.0001  0.5910  0.0090  0.5238  0.0304
                                            0.5743 -0.0143 -0.2116 -0.0056  0.0162
                                           -0.0069 -0.0078 -0.0032 -0.0101
                ( 49.51%)  -0.7036* C   7 s( 37.60%)p 1.66( 62.36%)d 0.00(  0.04%)
                                           -0.0002  0.6132  0.0072 -0.4599  0.0367
                                           -0.6063 -0.0225  0.2064 -0.0009  0.0151
                                           -0.0057 -0.0066 -0.0053 -0.0084
   251. (0.38132) BD*( 2) C   6 - C   7  
                ( 48.57%)   0.6970* C   6 s(  0.00%)p 1.00( 99.95%)d 0.00(  0.05%)
                                            0.0001 -0.0002  0.0054 -0.2042  0.0015
                                           -0.1687  0.0054 -0.9640  0.0070 -0.0048
                                           -0.0017 -0.0197  0.0030  0.0072
                ( 51.43%)  -0.7171* C   7 s(  0.03%)p99.99( 99.93%)d 1.17(  0.04%)
                                           -0.0001 -0.0054  0.0175 -0.2228  0.0197
                                           -0.1623  0.0052 -0.9606  0.0030  0.0045
                                            0.0156  0.0072  0.0017 -0.0087
   252. (0.01362) BD*( 1) C   6 - H  21  
                ( 38.21%)   0.6181* C   6 s( 28.88%)p 2.46( 71.09%)d 0.00(  0.03%)
                                           -0.0003  0.5372 -0.0153  0.2896 -0.0053
                                           -0.7881  0.0034  0.0764  0.0006 -0.0101
                                            0.0001 -0.0025 -0.0097 -0.0095
                ( 61.79%)  -0.7861* H  21 s( 99.91%)p 0.00(  0.09%)
                                            0.9995 -0.0020 -0.0113  0.0280 -0.0024
   253. (0.03478) BD*( 1) C   7 - O   8  
                ( 68.82%)   0.8296* C   7 s( 23.66%)p 3.21( 76.06%)d 0.01(  0.28%)
                                            0.0001 -0.4864 -0.0078 -0.8335 -0.0137
                                            0.1942  0.0333  0.1631  0.0179  0.0197
                                            0.0160 -0.0040 -0.0391  0.0242
                ( 31.18%)  -0.5584* O   8 s( 34.26%)p 1.92( 65.68%)d 0.00(  0.06%)
                                           -0.0001 -0.5853 -0.0020  0.7666  0.0083
                                           -0.2105  0.0050 -0.1571  0.0082  0.0163
                                            0.0108 -0.0069 -0.0096  0.0095
   254. (0.03058) BD*( 1) C   7 - C  15  
                ( 50.04%)   0.7074* C   7 s( 38.44%)p 1.60( 61.52%)d 0.00(  0.04%)
                                           -0.0001  0.6199 -0.0094 -0.2028  0.0099
                                            0.7529  0.0023 -0.0837 -0.0124 -0.0084
                                            0.0011 -0.0034 -0.0144 -0.0107
                ( 49.96%)  -0.7068* C  15 s( 34.67%)p 1.88( 65.28%)d 0.00(  0.05%)
                                            0.0000  0.5888  0.0096  0.2989  0.0256
                                           -0.7454  0.0034  0.0844 -0.0113 -0.0116
                                            0.0009 -0.0047 -0.0136 -0.0118
   255. (0.03454) BD*( 1) O   8 - C   9  
                ( 31.23%)   0.5589* O   8 s( 34.27%)p 1.92( 65.66%)d 0.00(  0.06%)
                                           -0.0001 -0.5854 -0.0022 -0.6190 -0.0109
                                           -0.4876  0.0065 -0.1884 -0.0025 -0.0182
                                           -0.0071 -0.0107  0.0056  0.0094
                ( 68.77%)  -0.8293* C   9 s( 23.83%)p 3.18( 75.89%)d 0.01(  0.28%)
                                            0.0001 -0.4881 -0.0076  0.6853 -0.0015
                                            0.5043  0.0361  0.1827  0.0163 -0.0414
                                           -0.0151 -0.0118 -0.0129  0.0227
   256. (0.02607) BD*( 1) C   9 - C  10  
                ( 49.54%)   0.7038* C   9 s( 37.53%)p 1.66( 62.43%)d 0.00(  0.04%)
                                            0.0002 -0.6126 -0.0068 -0.5862  0.0268
                                            0.0103  0.0241  0.5280  0.0220  0.0003
                                            0.0177 -0.0013 -0.0089 -0.0035
                ( 50.46%)  -0.7104* C  10 s( 34.93%)p 1.86( 65.02%)d 0.00(  0.05%)
                                           -0.0001 -0.5910 -0.0091  0.6330  0.0223
                                            0.0292  0.0216 -0.4976  0.0124 -0.0018
                                            0.0186 -0.0010 -0.0111 -0.0031
   257. (0.38129) BD*( 2) C   9 - C  10  
                ( 50.95%)   0.7138* C   9 s(  0.03%)p99.99( 99.93%)d 1.11(  0.04%)
                                            0.0001  0.0069 -0.0172 -0.4279  0.0210
                                            0.7630  0.0012 -0.4833  0.0010  0.0117
                                           -0.0057 -0.0078 -0.0112  0.0052
                ( 49.05%)  -0.7003* C  10 s(  0.00%)p 1.00( 99.95%)d 0.00(  0.05%)
                                           -0.0001  0.0003 -0.0052 -0.4116  0.0039
                                            0.7752 -0.0071 -0.4785 -0.0002 -0.0094
                                           -0.0038  0.0113 -0.0019 -0.0157
   258. (0.03137) BD*( 1) C   9 - C  14  
                ( 49.83%)   0.7059* C   9 s( 38.35%)p 1.61( 61.61%)d 0.00(  0.04%)
                                            0.0001 -0.6192  0.0081  0.0341  0.0074
                                           -0.4018  0.0107 -0.6732 -0.0097  0.0004
                                            0.0012 -0.0159  0.0037 -0.0116
                ( 50.17%)  -0.7083* C  14 s( 34.60%)p 1.89( 65.35%)d 0.00(  0.05%)
                                           -0.0000 -0.5882 -0.0033  0.0617  0.0212
                                            0.4337  0.0154  0.6789 -0.0038 -0.0023
                                           -0.0009 -0.0173  0.0038 -0.0126
   259. (0.01602) BD*( 1) C  10 - C  11  
                ( 49.70%)   0.7050* C  10 s( 36.26%)p 1.76( 63.70%)d 0.00(  0.04%)
                                            0.0001 -0.6021 -0.0115 -0.6534 -0.0243
                                           -0.4339  0.0064 -0.1415  0.0319 -0.0159
                                           -0.0063 -0.0068 -0.0053  0.0071
                ( 50.30%)  -0.7092* C  11 s( 35.63%)p 1.81( 64.33%)d 0.00(  0.05%)
                                           -0.0001 -0.5968 -0.0067  0.6324 -0.0086
                                            0.4555  0.0166  0.1850  0.0347 -0.0169
                                           -0.0040 -0.0045 -0.0075  0.0090
   260. (0.01366) BD*( 1) C  10 - H  22  
                ( 38.20%)   0.6181* C  10 s( 28.73%)p 2.48( 71.25%)d 0.00(  0.03%)
                                           -0.0003  0.5357 -0.0156 -0.0364  0.0040
                                           -0.4571  0.0046 -0.7086  0.0036  0.0024
                                            0.0014  0.0141 -0.0037  0.0087
                ( 61.80%)  -0.7861* H  22 s( 99.91%)p 0.00(  0.09%)
                                            0.9995 -0.0021  0.0021  0.0168  0.0252
   261. (0.01759) BD*( 1) C  11 - C  12  
                ( 49.86%)   0.7061* C  11 s( 36.00%)p 1.78( 63.96%)d 0.00(  0.04%)
                                            0.0001  0.5999  0.0082  0.0544  0.0354
                                            0.4410  0.0188  0.6637 -0.0004  0.0010
                                           -0.0009  0.0166 -0.0040  0.0118
                ( 50.14%)  -0.7081* C  12 s( 35.61%)p 1.81( 64.35%)d 0.00(  0.04%)
                                            0.0000  0.5967  0.0087 -0.0030  0.0343
                                           -0.4236  0.0060 -0.6800 -0.0199  0.0027
                                            0.0017  0.0173 -0.0046  0.0108
   262. (0.34571) BD*( 2) C  11 - C  12  
                ( 51.25%)   0.7159* C  11 s(  0.00%)p 1.00( 99.95%)d 0.00(  0.05%)
                                            0.0000  0.0000 -0.0002  0.4162 -0.0041
                                           -0.7724  0.0082  0.4792 -0.0048  0.0097
                                            0.0033 -0.0109  0.0015  0.0152
                ( 48.75%)  -0.6982* C  12 s(  0.00%)p 1.00( 99.96%)d 0.00(  0.04%)
                                           -0.0000  0.0005 -0.0002  0.4154 -0.0052
                                           -0.7724  0.0100  0.4798 -0.0060  0.0028
                                           -0.0101  0.0028 -0.0146 -0.0098
   263. (0.01417) BD*( 1) C  11 - H  23  
                ( 38.68%)   0.6220* C  11 s( 28.28%)p 2.54( 71.69%)d 0.00(  0.03%)
                                            0.0003 -0.5316  0.0127 -0.6500  0.0061
                                           -0.0138  0.0002  0.5424 -0.0053 -0.0009
                                            0.0150 -0.0006 -0.0091 -0.0024
                ( 61.32%)  -0.7830* H  23 s( 99.91%)p 0.00(  0.09%)
                                           -0.9995  0.0019  0.0232  0.0006 -0.0192
   264. (0.01759) BD*( 1) C  12 - C  13  
                ( 50.16%)   0.7082* C  12 s( 35.61%)p 1.81( 64.35%)d 0.00(  0.04%)
                                            0.0000  0.5967  0.0084 -0.6050  0.0091
                                            0.0013  0.0240  0.5252  0.0306  0.0026
                                           -0.0173  0.0002  0.0117  0.0012
                ( 49.84%)  -0.7060* C  13 s( 36.01%)p 1.78( 63.94%)d 0.00(  0.04%)
                                            0.0001  0.6001  0.0079  0.6279  0.0268
                                            0.0369  0.0246 -0.4921  0.0165  0.0010
                                           -0.0176  0.0015  0.0103  0.0035
   265. (0.01423) BD*( 1) C  12 - H  24  
                ( 38.73%)   0.6223* C  12 s( 28.70%)p 2.48( 71.27%)d 0.00(  0.03%)
                                            0.0003 -0.5355  0.0140 -0.6783  0.0057
                                           -0.4721  0.0039 -0.1724  0.0015 -0.0138
                                           -0.0043 -0.0042 -0.0053  0.0071
                ( 61.27%)  -0.7828* H  24 s( 99.91%)p 0.00(  0.09%)
                                           -0.9995  0.0018  0.0241  0.0168  0.0061
   266. (0.01651) BD*( 1) C  13 - C  14  
                ( 50.46%)   0.7104* C  13 s( 35.66%)p 1.80( 64.29%)d 0.00(  0.05%)
                                            0.0001  0.5971  0.0083 -0.6568 -0.0239
                                           -0.4354  0.0050 -0.1426  0.0308  0.0169
                                            0.0060  0.0062  0.0060 -0.0079
                ( 49.54%)  -0.7038* C  14 s( 36.41%)p 1.75( 63.55%)d 0.00(  0.04%)
                                           -0.0001  0.6032  0.0158  0.6282 -0.0075
                                            0.4575  0.0178  0.1732  0.0332  0.0162
                                            0.0026  0.0036  0.0075 -0.0086
   267. (0.34053) BD*( 2) C  13 - C  14  
                ( 51.66%)   0.7187* C  13 s(  0.00%)p 1.00( 99.95%)d 0.00(  0.05%)
                                           -0.0000 -0.0021 -0.0007 -0.4143  0.0039
                                            0.7772 -0.0069 -0.4729  0.0057 -0.0031
                                            0.0104 -0.0033  0.0157  0.0103
                ( 48.34%)  -0.6953* C  14 s(  0.01%)p99.99( 99.94%)d 4.04(  0.05%)
                                            0.0001 -0.0100 -0.0036 -0.4267  0.0069
                                            0.7752 -0.0041 -0.4652  0.0054  0.0119
                                           -0.0060 -0.0090 -0.0126  0.0058
   268. (0.01432) BD*( 1) C  13 - H  25  
                ( 38.68%)   0.6219* C  13 s( 28.23%)p 2.54( 71.74%)d 0.00(  0.03%)
                                            0.0003 -0.5311  0.0137 -0.0275  0.0001
                                           -0.4517  0.0043 -0.7159  0.0075 -0.0011
                                           -0.0001 -0.0141  0.0038 -0.0101
                ( 61.32%)  -0.7831* H  25 s( 99.91%)p 0.00(  0.09%)
                                           -0.9995  0.0020  0.0011  0.0162  0.0254
   269. (0.01410) BD*( 1) C  14 - H  26  
                ( 38.06%)   0.6169* C  14 s( 28.90%)p 2.46( 71.07%)d 0.00(  0.03%)
                                           -0.0003  0.5374 -0.0144 -0.6467  0.0105
                                           -0.0252  0.0044  0.5400  0.0055  0.0022
                                           -0.0141  0.0004  0.0096  0.0012
                ( 61.94%)  -0.7870* H  26 s( 99.91%)p 0.00(  0.09%)
                                            0.9995 -0.0015  0.0232  0.0002 -0.0197
   270. (0.01662) BD*( 1) C  15 - H  27  
                ( 37.03%)   0.6085* C  15 s( 29.34%)p 2.41( 70.63%)d 0.00(  0.03%)
                                            0.0003 -0.5415  0.0153 -0.5267  0.0077
                                           -0.6122 -0.0025  0.2324  0.0029 -0.0121
                                            0.0053  0.0058  0.0013  0.0085
                ( 62.97%)  -0.7935* H  27 s( 99.90%)p 0.00(  0.10%)
                                           -0.9995  0.0037  0.0177  0.0244 -0.0078


 NHO Directionality and "Bond Bending" (deviations from line of nuclear centers)

         [Thresholds for printing:  angular deviation  >  1.0 degree]
                                    hybrid p-character > 25.0%
                                    orbital occupancy  >  0.10e

                                Line of Centers        Hybrid 1              Hybrid 2
                                ---------------  -------------------   ------------------
                NBO               Theta   Phi    Theta   Phi    Dev    Theta   Phi    Dev
 ========================================================================================
     1. BD (   1) O   1 - C   2    83.6  220.0    83.7  218.2   1.7     96.4   42.5   2.5
     2. BD (   1) O   1 - H  16   102.4  112.3   102.4  107.3   4.9      --     --    --
     3. BD (   1) C   2 - C   3    83.7  290.2    83.7  292.4   2.2      --     --    --
     4. BD (   1) C   2 - H  17   142.4  178.2   143.7  172.5   3.7      --     --    --
     5. BD (   1) C   2 - H  18    37.4  157.8    37.6  151.0   4.2      --     --    --
     6. BD (   1) C   3 - C   4    74.4  229.6    74.1  226.6   2.9    105.3   53.4   3.7
     7. BD (   1) C   3 - C  15   100.2  347.8   100.3  350.1   2.3     79.8  164.9   2.9
     8. BD (   2) C   3 - C  15   100.2  347.8    16.0   42.0  90.6    163.5  221.6  90.2
     9. BD (   1) C   4 - C   5    85.0  289.7    83.9  285.1   4.7     93.9  114.2   4.6
    10. BD (   2) C   4 - C   5    85.0  289.7    15.8   37.7  90.0     15.8   38.1  89.9
    12. BD (   1) C   5 - C   6    99.8  347.6    99.2  343.0   4.5     79.4  172.6   5.1
    14. BD (   1) C   6 - C   7   105.3   49.8   105.4   45.3   4.4     74.8  236.1   6.0
    15. BD (   2) C   6 - C   7   105.3   49.8   164.8  218.9  89.6    165.0  217.7  90.6
    16. BD (   1) C   6 - H  21    85.0  291.1    84.7  289.9   1.2      --     --    --
    17. BD (   1) C   7 - O   8   101.8  344.9     --     --    --      79.5  165.2   1.3
    18. BD (   1) C   7 - C  15    95.6  109.4    97.0  104.3   5.2     84.8  293.6   4.2
    19. BD (   1) O   8 - C   9    77.1   38.5    76.5   37.4   1.3      --     --    --
    20. BD (   1) C   9 - C  10   129.8    1.4   134.5  356.5   5.9     53.6  184.4   4.1
    21. BD (   2) C   9 - C  10   129.8    1.4    60.9  298.0  90.6     61.2  298.0  89.6
    22. BD (   1) C   9 - C  14    32.3   86.6    29.9   96.1   5.4    145.9  259.5   4.2
    23. BD (   1) C  10 - C  11    78.0   34.7    82.2   32.2   4.9    105.7  217.1   4.4
    24. BD (   1) C  10 - H  22   146.6  263.9   147.2  265.9   1.3      --     --    --
    25. BD (   1) C  11 - C  12    32.9   86.1    35.2   79.0   4.6    149.1  274.3   4.8
    26. BD (   2) C  11 - C  12    32.9   86.1   118.6  118.3  90.0     61.3  298.3  90.0
    28. BD (   1) C  12 - C  13    50.6  181.7    47.0  177.6   4.7    125.9    5.4   4.6
    30. BD (   1) C  13 - C  14   101.3  214.7    97.9  212.3   4.2     75.2   37.4   4.4
    31. BD (   2) C  13 - C  14   101.3  214.7    61.8  298.0  89.6     62.4  298.6  90.1
    33. BD (   1) C  14 - H  26    50.5  182.0    49.4  181.9   1.1      --     --    --
    50. LP (   1) O   1             --     --     78.3  352.2   --       --     --    --
    51. LP (   2) O   1             --     --    165.7  294.6   --       --     --    --
    52. LP (   1) O   8             --     --    116.1  281.9   --       --     --    --
    53. LP (   2) O   8             --     --     26.1  278.7   --       --     --    --
   244. BD*(   2) C   3 - C  15   100.2  347.8    16.0   42.0  90.6    163.5  221.6  90.2
   246. BD*(   2) C   4 - C   5    85.0  289.7    15.8   37.7  90.0     15.8   38.1  89.9
   251. BD*(   2) C   6 - C   7   105.3   49.8   164.8  218.9  89.6    165.0  217.7  90.6
   257. BD*(   2) C   9 - C  10   129.8    1.4    60.9  298.0  90.6     61.2  298.0  89.6
   262. BD*(   2) C  11 - C  12    32.9   86.1   118.6  118.3  90.0     61.3  298.3  90.0
   267. BD*(   2) C  13 - C  14   101.3  214.7    61.8  298.0  89.6     62.4  298.6  90.1


 Second Order Perturbation Theory Analysis of Fock Matrix in NBO Basis

     Threshold for printing:   0.50 kcal/mol
                                                                              E(2)  E(j)-E(i) F(i,j)
         Donor NBO (i)                     Acceptor NBO (j)                 kcal/mol   a.u.    a.u. 
 ===================================================================================================

 within unit  1
   1. BD (   1) O   1 - C   2        / 73. RY*(   2) C   3                    0.63    1.81    0.030
   1. BD (   1) O   1 - C   2        /190. RY*(   2) H  16                    0.75    1.67    0.032
   1. BD (   1) O   1 - C   2        /242. BD*(   1) C   3 - C   4            2.22    1.41    0.050
   2. BD (   1) O   1 - H  16        / 64. RY*(   2) C   2                    0.58    1.89    0.030
   2. BD (   1) O   1 - H  16        /239. BD*(   1) C   2 - C   3            3.19    1.12    0.054
   3. BD (   1) C   2 - C   3        / 55. RY*(   2) O   1                    0.52    2.12    0.030
   3. BD (   1) C   2 - C   3        / 81. RY*(   1) C   4                    1.28    1.77    0.043
   3. BD (   1) C   2 - C   3        /180. RY*(   1) C  15                    1.33    1.73    0.043
   3. BD (   1) C   2 - C   3        /238. BD*(   1) O   1 - H  16            1.84    1.05    0.039
   3. BD (   1) C   2 - C   3        /240. BD*(   1) C   2 - H  17            0.53    1.05    0.021
   3. BD (   1) C   2 - C   3        /241. BD*(   1) C   2 - H  18            0.54    1.05    0.021
   3. BD (   1) C   2 - C   3        /242. BD*(   1) C   3 - C   4            2.48    1.20    0.049
   3. BD (   1) C   2 - C   3        /243. BD*(   1) C   3 - C  15            2.90    1.21    0.053
   3. BD (   1) C   2 - C   3        /245. BD*(   1) C   4 - C   5            2.48    1.21    0.049
   3. BD (   1) C   2 - C   3        /254. BD*(   1) C   7 - C  15            2.69    1.19    0.051
   4. BD (   1) C   2 - H  17        / 54. RY*(   1) O   1                    0.63    1.64    0.029
   4. BD (   1) C   2 - H  17        / 74. RY*(   3) C   3                    1.12    1.36    0.035
   4. BD (   1) C   2 - H  17        /239. BD*(   1) C   2 - C   3            0.58    0.92    0.021
   4. BD (   1) C   2 - H  17        /243. BD*(   1) C   3 - C  15            1.51    1.09    0.036
   4. BD (   1) C   2 - H  17        /244. BD*(   2) C   3 - C  15            4.32    0.55    0.047
   5. BD (   1) C   2 - H  18        / 54. RY*(   1) O   1                    0.74    1.64    0.031
   5. BD (   1) C   2 - H  18        / 74. RY*(   3) C   3                    0.67    1.36    0.027
   5. BD (   1) C   2 - H  18        /239. BD*(   1) C   2 - C   3            0.52    0.92    0.020
   5. BD (   1) C   2 - H  18        /243. BD*(   1) C   3 - C  15            2.82    1.09    0.050
   5. BD (   1) C   2 - H  18        /244. BD*(   2) C   3 - C  15            2.79    0.55    0.038
   6. BD (   1) C   3 - C   4        / 90. RY*(   1) C   5                    0.96    1.85    0.038
   6. BD (   1) C   3 - C   4        / 91. RY*(   2) C   5                    1.36    1.33    0.038
   6. BD (   1) C   3 - C   4        /180. RY*(   1) C  15                    1.01    1.79    0.038
   6. BD (   1) C   3 - C   4        /237. BD*(   1) O   1 - C   2            1.22    0.98    0.031
   6. BD (   1) C   3 - C   4        /239. BD*(   1) C   2 - C   3            2.18    1.09    0.044
   6. BD (   1) C   3 - C   4        /243. BD*(   1) C   3 - C  15            4.60    1.26    0.068
   6. BD (   1) C   3 - C   4        /245. BD*(   1) C   4 - C   5            3.41    1.26    0.059
   6. BD (   1) C   3 - C   4        /247. BD*(   1) C   4 - H  19            1.47    1.14    0.037
   6. BD (   1) C   3 - C   4        /249. BD*(   1) C   5 - H  20            2.47    1.15    0.048
   6. BD (   1) C   3 - C   4        /270. BD*(   1) C  15 - H  27            2.53    1.16    0.048
   7. BD (   1) C   3 - C  15        / 63. RY*(   1) C   2                    0.61    1.24    0.025
   7. BD (   1) C   3 - C  15        / 81. RY*(   1) C   4                    0.74    1.82    0.033
   7. BD (   1) C   3 - C  15        /109. RY*(   2) C   7                    1.90    1.74    0.052
   7. BD (   1) C   3 - C  15        /239. BD*(   1) C   2 - C   3            2.23    1.09    0.044
   7. BD (   1) C   3 - C  15        /241. BD*(   1) C   2 - H  18            0.59    1.10    0.023
   7. BD (   1) C   3 - C  15        /242. BD*(   1) C   3 - C   4            4.67    1.25    0.068
   7. BD (   1) C   3 - C  15        /247. BD*(   1) C   4 - H  19            2.58    1.14    0.049
   7. BD (   1) C   3 - C  15        /253. BD*(   1) C   7 - O   8            4.77    1.04    0.063
   7. BD (   1) C   3 - C  15        /254. BD*(   1) C   7 - C  15            3.85    1.25    0.062
   7. BD (   1) C   3 - C  15        /270. BD*(   1) C  15 - H  27            1.97    1.16    0.043
   8. BD (   2) C   3 - C  15        / 83. RY*(   3) C   4                    1.61    0.87    0.036
   8. BD (   2) C   3 - C  15        /110. RY*(   3) C   7                    0.62    1.18    0.026
   8. BD (   2) C   3 - C  15        /113. RY*(   6) C   7                    0.56    2.17    0.034
   8. BD (   2) C   3 - C  15        /240. BD*(   1) C   2 - H  17            2.71    0.67    0.041
   8. BD (   2) C   3 - C  15        /241. BD*(   1) C   2 - H  18            1.99    0.67    0.035
   8. BD (   2) C   3 - C  15        /246. BD*(   2) C   4 - C   5           18.26    0.29    0.065
   8. BD (   2) C   3 - C  15        /251. BD*(   2) C   6 - C   7           23.08    0.28    0.073
   9. BD (   1) C   4 - C   5        / 73. RY*(   2) C   3                    2.26    1.65    0.055
   9. BD (   1) C   4 - C   5        /100. RY*(   2) C   6                    1.68    1.36    0.043
   9. BD (   1) C   4 - C   5        /239. BD*(   1) C   2 - C   3            3.70    1.10    0.057
   9. BD (   1) C   4 - C   5        /242. BD*(   1) C   3 - C   4            3.92    1.25    0.063
   9. BD (   1) C   4 - C   5        /247. BD*(   1) C   4 - H  19            1.55    1.14    0.038
   9. BD (   1) C   4 - C   5        /248. BD*(   1) C   5 - C   6            3.20    1.26    0.057
   9. BD (   1) C   4 - C   5        /249. BD*(   1) C   5 - H  20            1.43    1.15    0.036
   9. BD (   1) C   4 - C   5        /252. BD*(   1) C   6 - H  21            2.64    1.15    0.049
  10. BD (   2) C   4 - C   5        / 77. RY*(   6) C   3                    0.51    2.02    0.031
  10. BD (   2) C   4 - C   5        /101. RY*(   3) C   6                    1.12    0.87    0.030
  10. BD (   2) C   4 - C   5        /103. RY*(   5) C   6                    0.62    2.09    0.035
  10. BD (   2) C   4 - C   5        /244. BD*(   2) C   3 - C  15           22.29    0.29    0.073
  10. BD (   2) C   4 - C   5        /251. BD*(   2) C   6 - C   7           18.38    0.28    0.065
  11. BD (   1) C   4 - H  19        / 72. RY*(   1) C   3                    0.97    1.65    0.036
  11. BD (   1) C   4 - H  19        / 90. RY*(   1) C   5                    0.69    1.68    0.031
  11. BD (   1) C   4 - H  19        /242. BD*(   1) C   3 - C   4            1.05    1.08    0.030
  11. BD (   1) C   4 - H  19        /243. BD*(   1) C   3 - C  15            4.29    1.09    0.061
  11. BD (   1) C   4 - H  19        /245. BD*(   1) C   4 - C   5            0.99    1.09    0.029
  11. BD (   1) C   4 - H  19        /248. BD*(   1) C   5 - C   6            3.69    1.09    0.057
  12. BD (   1) C   5 - C   6        / 81. RY*(   1) C   4                    0.55    1.83    0.028
  12. BD (   1) C   5 - C   6        / 82. RY*(   2) C   4                    1.52    1.40    0.041
  12. BD (   1) C   5 - C   6        /108. RY*(   1) C   7                    1.91    1.61    0.050
  12. BD (   1) C   5 - C   6        /245. BD*(   1) C   4 - C   5            3.28    1.26    0.058
  12. BD (   1) C   5 - C   6        /247. BD*(   1) C   4 - H  19            2.66    1.14    0.049
  12. BD (   1) C   5 - C   6        /249. BD*(   1) C   5 - H  20            1.31    1.15    0.035
  12. BD (   1) C   5 - C   6        /250. BD*(   1) C   6 - C   7            3.21    1.25    0.057
  12. BD (   1) C   5 - C   6        /252. BD*(   1) C   6 - H  21            1.68    1.15    0.039
  12. BD (   1) C   5 - C   6        /253. BD*(   1) C   7 - O   8            4.45    1.04    0.061
  13. BD (   1) C   5 - H  20        / 81. RY*(   1) C   4                    0.60    1.65    0.028
  13. BD (   1) C   5 - H  20        / 99. RY*(   1) C   6                    0.61    1.64    0.028
  13. BD (   1) C   5 - H  20        /242. BD*(   1) C   3 - C   4            3.91    1.08    0.058
  13. BD (   1) C   5 - H  20        /245. BD*(   1) C   4 - C   5            0.89    1.09    0.028
  13. BD (   1) C   5 - H  20        /248. BD*(   1) C   5 - C   6            0.84    1.09    0.027
  13. BD (   1) C   5 - H  20        /250. BD*(   1) C   6 - C   7            3.82    1.08    0.057
  14. BD (   1) C   6 - C   7        / 90. RY*(   1) C   5                    0.91    1.86    0.037
  14. BD (   1) C   6 - C   7        / 91. RY*(   2) C   5                    1.29    1.35    0.037
  14. BD (   1) C   6 - C   7        /117. RY*(   1) O   8                    0.54    1.95    0.029
  14. BD (   1) C   6 - C   7        /181. RY*(   2) C  15                    0.97    1.51    0.034
  14. BD (   1) C   6 - C   7        /248. BD*(   1) C   5 - C   6            3.16    1.27    0.057
  14. BD (   1) C   6 - C   7        /249. BD*(   1) C   5 - H  20            2.51    1.16    0.048
  14. BD (   1) C   6 - C   7        /252. BD*(   1) C   6 - H  21            1.47    1.16    0.037
  14. BD (   1) C   6 - C   7        /253. BD*(   1) C   7 - O   8            0.69    1.05    0.024
  14. BD (   1) C   6 - C   7        /254. BD*(   1) C   7 - C  15            4.83    1.26    0.070
  14. BD (   1) C   6 - C   7        /255. BD*(   1) O   8 - C   9            2.77    1.05    0.048
  14. BD (   1) C   6 - C   7        /270. BD*(   1) C  15 - H  27            2.28    1.17    0.046
  15. BD (   2) C   6 - C   7        / 94. RY*(   5) C   5                    1.95    1.04    0.044
  15. BD (   2) C   6 - C   7        /182. RY*(   3) C  15                    0.50    0.91    0.021
  15. BD (   2) C   6 - C   7        /183. RY*(   4) C  15                    0.87    0.88    0.027
  15. BD (   2) C   6 - C   7        /244. BD*(   2) C   3 - C  15           17.96    0.30    0.066
  15. BD (   2) C   6 - C   7        /246. BD*(   2) C   4 - C   5           22.13    0.29    0.072
  15. BD (   2) C   6 - C   7        /255. BD*(   1) O   8 - C   9            0.68    0.62    0.020
  16. BD (   1) C   6 - H  21        / 90. RY*(   1) C   5                    0.62    1.67    0.029
  16. BD (   1) C   6 - H  21        /245. BD*(   1) C   4 - C   5            3.62    1.09    0.056
  16. BD (   1) C   6 - H  21        /248. BD*(   1) C   5 - C   6            1.10    1.08    0.031
  16. BD (   1) C   6 - H  21        /250. BD*(   1) C   6 - C   7            0.88    1.08    0.027
  16. BD (   1) C   6 - H  21        /253. BD*(   1) C   7 - O   8            1.16    0.87    0.028
  16. BD (   1) C   6 - H  21        /254. BD*(   1) C   7 - C  15            4.56    1.08    0.063
  17. BD (   1) C   7 - O   8        /126. RY*(   1) C   9                    0.73    1.81    0.032
  17. BD (   1) C   7 - O   8        /127. RY*(   2) C   9                    1.03    1.95    0.040
  17. BD (   1) C   7 - O   8        /243. BD*(   1) C   3 - C  15            1.33    1.47    0.040
  17. BD (   1) C   7 - O   8        /248. BD*(   1) C   5 - C   6            1.53    1.47    0.042
  17. BD (   1) C   7 - O   8        /250. BD*(   1) C   6 - C   7            0.80    1.46    0.031
  17. BD (   1) C   7 - O   8        /254. BD*(   1) C   7 - C  15            0.83    1.46    0.031
  17. BD (   1) C   7 - O   8        /255. BD*(   1) O   8 - C   9            0.53    1.25    0.023
  17. BD (   1) C   7 - O   8        /256. BD*(   1) C   9 - C  10            1.81    1.46    0.046
  18. BD (   1) C   7 - C  15        / 72. RY*(   1) C   3                    2.05    1.83    0.055
  18. BD (   1) C   7 - C  15        / 99. RY*(   1) C   6                    1.03    1.83    0.039
  18. BD (   1) C   7 - C  15        /239. BD*(   1) C   2 - C   3            3.56    1.11    0.056
  18. BD (   1) C   7 - C  15        /243. BD*(   1) C   3 - C  15            4.25    1.28    0.066
  18. BD (   1) C   7 - C  15        /250. BD*(   1) C   6 - C   7            5.03    1.26    0.071
  18. BD (   1) C   7 - C  15        /252. BD*(   1) C   6 - H  21            2.20    1.16    0.045
  18. BD (   1) C   7 - C  15        /255. BD*(   1) O   8 - C   9            0.67    1.05    0.024
  18. BD (   1) C   7 - C  15        /270. BD*(   1) C  15 - H  27            1.67    1.17    0.040
  19. BD (   1) O   8 - C   9        /108. RY*(   1) C   7                    0.72    1.82    0.032
  19. BD (   1) O   8 - C   9        /109. RY*(   2) C   7                    1.08    1.96    0.041
  19. BD (   1) O   8 - C   9        /135. RY*(   1) C  10                    0.51    2.02    0.029
  19. BD (   1) O   8 - C   9        /250. BD*(   1) C   6 - C   7            1.82    1.46    0.046
  19. BD (   1) O   8 - C   9        /253. BD*(   1) C   7 - O   8            0.53    1.25    0.023
  19. BD (   1) O   8 - C   9        /256. BD*(   1) C   9 - C  10            0.82    1.46    0.031
  19. BD (   1) O   8 - C   9        /258. BD*(   1) C   9 - C  14            0.82    1.45    0.031
  19. BD (   1) O   8 - C   9        /259. BD*(   1) C  10 - C  11            1.53    1.47    0.042
  19. BD (   1) O   8 - C   9        /266. BD*(   1) C  13 - C  14            1.26    1.47    0.038
  20. BD (   1) C   9 - C  10        /117. RY*(   1) O   8                    0.57    1.95    0.030
  20. BD (   1) C   9 - C  10        /144. RY*(   1) C  11                    1.02    1.86    0.039
  20. BD (   1) C   9 - C  10        /145. RY*(   2) C  11                    1.16    1.35    0.036
  20. BD (   1) C   9 - C  10        /171. RY*(   1) C  14                    0.73    1.83    0.033
  20. BD (   1) C   9 - C  10        /172. RY*(   2) C  14                    0.54    1.43    0.025
  20. BD (   1) C   9 - C  10        /253. BD*(   1) C   7 - O   8            2.74    1.05    0.048
  20. BD (   1) C   9 - C  10        /255. BD*(   1) O   8 - C   9            0.70    1.05    0.024
  20. BD (   1) C   9 - C  10        /258. BD*(   1) C   9 - C  14            4.70    1.25    0.069
  20. BD (   1) C   9 - C  10        /259. BD*(   1) C  10 - C  11            3.18    1.27    0.057
  20. BD (   1) C   9 - C  10        /260. BD*(   1) C  10 - H  22            1.42    1.16    0.036
  20. BD (   1) C   9 - C  10        /263. BD*(   1) C  11 - H  23            2.45    1.16    0.048
  20. BD (   1) C   9 - C  10        /269. BD*(   1) C  14 - H  26            2.32    1.16    0.046
  21. BD (   2) C   9 - C  10        /148. RY*(   5) C  11                    2.05    1.01    0.045
  21. BD (   2) C   9 - C  10        /174. RY*(   4) C  14                    1.12    0.91    0.031
  21. BD (   2) C   9 - C  10        /175. RY*(   5) C  14                    0.53    2.14    0.033
  21. BD (   2) C   9 - C  10        /253. BD*(   1) C   7 - O   8            0.74    0.62    0.021
  21. BD (   2) C   9 - C  10        /262. BD*(   2) C  11 - C  12           21.71    0.29    0.071
  21. BD (   2) C   9 - C  10        /267. BD*(   2) C  13 - C  14           18.78    0.29    0.066
  22. BD (   1) C   9 - C  14        /135. RY*(   1) C  10                    1.05    1.83    0.039
  22. BD (   1) C   9 - C  14        /162. RY*(   1) C  13                    0.94    1.87    0.038
  22. BD (   1) C   9 - C  14        /163. RY*(   2) C  13                    1.21    1.36    0.036
  22. BD (   1) C   9 - C  14        /253. BD*(   1) C   7 - O   8            0.70    1.05    0.024
  22. BD (   1) C   9 - C  14        /256. BD*(   1) C   9 - C  10            4.91    1.26    0.070
  22. BD (   1) C   9 - C  14        /260. BD*(   1) C  10 - H  22            2.19    1.16    0.045
  22. BD (   1) C   9 - C  14        /266. BD*(   1) C  13 - C  14            3.39    1.27    0.059
  22. BD (   1) C   9 - C  14        /268. BD*(   1) C  13 - H  25            2.40    1.16    0.047
  22. BD (   1) C   9 - C  14        /269. BD*(   1) C  14 - H  26            1.46    1.16    0.037
  23. BD (   1) C  10 - C  11        /126. RY*(   1) C   9                    1.94    1.60    0.050
  23. BD (   1) C  10 - C  11        /153. RY*(   1) C  12                    0.82    1.86    0.035
  23. BD (   1) C  10 - C  11        /154. RY*(   2) C  12                    1.23    1.34    0.036
  23. BD (   1) C  10 - C  11        /255. BD*(   1) O   8 - C   9            4.33    1.04    0.060
  23. BD (   1) C  10 - C  11        /256. BD*(   1) C   9 - C  10            3.22    1.25    0.057
  23. BD (   1) C  10 - C  11        /260. BD*(   1) C  10 - H  22            1.68    1.15    0.039
  23. BD (   1) C  10 - C  11        /261. BD*(   1) C  11 - C  12            3.17    1.26    0.057
  23. BD (   1) C  10 - C  11        /263. BD*(   1) C  11 - H  23            1.30    1.15    0.035
  23. BD (   1) C  10 - C  11        /265. BD*(   1) C  12 - H  24            2.58    1.15    0.049
  24. BD (   1) C  10 - H  22        /144. RY*(   1) C  11                    0.61    1.68    0.029
  24. BD (   1) C  10 - H  22        /255. BD*(   1) O   8 - C   9            1.17    0.87    0.029
  24. BD (   1) C  10 - H  22        /256. BD*(   1) C   9 - C  10            0.84    1.07    0.027
  24. BD (   1) C  10 - H  22        /258. BD*(   1) C   9 - C  14            4.57    1.07    0.062
  24. BD (   1) C  10 - H  22        /259. BD*(   1) C  10 - C  11            1.09    1.09    0.031
  24. BD (   1) C  10 - H  22        /261. BD*(   1) C  11 - C  12            3.65    1.08    0.056
  25. BD (   1) C  11 - C  12        /135. RY*(   1) C  10                    0.52    1.81    0.028
  25. BD (   1) C  11 - C  12        /136. RY*(   2) C  10                    1.70    1.36    0.043
  25. BD (   1) C  11 - C  12        /162. RY*(   1) C  13                    0.83    1.85    0.035
  25. BD (   1) C  11 - C  12        /163. RY*(   2) C  13                    1.35    1.34    0.038
  25. BD (   1) C  11 - C  12        /259. BD*(   1) C  10 - C  11            3.16    1.26    0.056
  25. BD (   1) C  11 - C  12        /260. BD*(   1) C  10 - H  22            2.68    1.15    0.050
  25. BD (   1) C  11 - C  12        /263. BD*(   1) C  11 - H  23            1.43    1.15    0.036
  25. BD (   1) C  11 - C  12        /264. BD*(   1) C  12 - C  13            3.12    1.26    0.056
  25. BD (   1) C  11 - C  12        /265. BD*(   1) C  12 - H  24            1.44    1.15    0.036
  25. BD (   1) C  11 - C  12        /268. BD*(   1) C  13 - H  25            2.65    1.15    0.049
  26. BD (   2) C  11 - C  12        /137. RY*(   3) C  10                    0.90    0.87    0.027
  26. BD (   2) C  11 - C  12        /139. RY*(   5) C  10                    0.73    2.05    0.038
  26. BD (   2) C  11 - C  12        /166. RY*(   5) C  13                    2.06    1.13    0.047
  26. BD (   2) C  11 - C  12        /257. BD*(   2) C   9 - C  10           19.55    0.28    0.067
  26. BD (   2) C  11 - C  12        /267. BD*(   2) C  13 - C  14           22.28    0.28    0.071
  27. BD (   1) C  11 - H  23        /135. RY*(   1) C  10                    0.63    1.64    0.029
  27. BD (   1) C  11 - H  23        /153. RY*(   1) C  12                    0.67    1.69    0.030
  27. BD (   1) C  11 - H  23        /256. BD*(   1) C   9 - C  10            3.91    1.07    0.058
  27. BD (   1) C  11 - H  23        /259. BD*(   1) C  10 - C  11            0.85    1.09    0.027
  27. BD (   1) C  11 - H  23        /261. BD*(   1) C  11 - C  12            0.85    1.08    0.027
  27. BD (   1) C  11 - H  23        /264. BD*(   1) C  12 - C  13            3.75    1.08    0.057
  28. BD (   1) C  12 - C  13        /144. RY*(   1) C  11                    0.82    1.85    0.035
  28. BD (   1) C  12 - C  13        /145. RY*(   2) C  11                    1.34    1.34    0.038
  28. BD (   1) C  12 - C  13        /171. RY*(   1) C  14                    0.93    1.82    0.037
  28. BD (   1) C  12 - C  13        /172. RY*(   2) C  14                    1.03    1.42    0.034
  28. BD (   1) C  12 - C  13        /261. BD*(   1) C  11 - C  12            3.12    1.26    0.056
  28. BD (   1) C  12 - C  13        /263. BD*(   1) C  11 - H  23            2.66    1.15    0.049
  28. BD (   1) C  12 - C  13        /265. BD*(   1) C  12 - H  24            1.43    1.15    0.036
  28. BD (   1) C  12 - C  13        /266. BD*(   1) C  13 - C  14            3.23    1.26    0.057
  28. BD (   1) C  12 - C  13        /268. BD*(   1) C  13 - H  25            1.42    1.15    0.036
  28. BD (   1) C  12 - C  13        /269. BD*(   1) C  14 - H  26            2.61    1.15    0.049
  29. BD (   1) C  12 - H  24        /144. RY*(   1) C  11                    0.69    1.68    0.030
  29. BD (   1) C  12 - H  24        /162. RY*(   1) C  13                    0.70    1.68    0.031
  29. BD (   1) C  12 - H  24        /259. BD*(   1) C  10 - C  11            3.77    1.08    0.057
  29. BD (   1) C  12 - H  24        /261. BD*(   1) C  11 - C  12            0.90    1.08    0.028
  29. BD (   1) C  12 - H  24        /264. BD*(   1) C  12 - C  13            0.90    1.08    0.028
  29. BD (   1) C  12 - H  24        /266. BD*(   1) C  13 - C  14            3.82    1.09    0.058
  30. BD (   1) C  13 - C  14        /127. RY*(   2) C   9                    1.84    1.74    0.051
  30. BD (   1) C  13 - C  14        /153. RY*(   1) C  12                    0.87    1.86    0.036
  30. BD (   1) C  13 - C  14        /154. RY*(   2) C  12                    1.21    1.34    0.036
  30. BD (   1) C  13 - C  14        /255. BD*(   1) O   8 - C   9            5.02    1.04    0.065
  30. BD (   1) C  13 - C  14        /258. BD*(   1) C   9 - C  14            3.56    1.24    0.059
  30. BD (   1) C  13 - C  14        /264. BD*(   1) C  12 - C  13            3.22    1.26    0.057
  30. BD (   1) C  13 - C  14        /265. BD*(   1) C  12 - H  24            2.52    1.15    0.048
  30. BD (   1) C  13 - C  14        /268. BD*(   1) C  13 - H  25            1.30    1.15    0.035
  30. BD (   1) C  13 - C  14        /269. BD*(   1) C  14 - H  26            1.76    1.15    0.040
  31. BD (   2) C  13 - C  14        /131. RY*(   6) C   9                    0.55    2.17    0.034
  31. BD (   2) C  13 - C  14        /155. RY*(   3) C  12                    1.15    0.89    0.031
  31. BD (   2) C  13 - C  14        /157. RY*(   5) C  12                    0.55    2.16    0.033
  31. BD (   2) C  13 - C  14        /257. BD*(   2) C   9 - C  10           22.01    0.28    0.072
  31. BD (   2) C  13 - C  14        /262. BD*(   2) C  11 - C  12           18.48    0.29    0.066
  32. BD (   1) C  13 - H  25        /153. RY*(   1) C  12                    0.67    1.68    0.030
  32. BD (   1) C  13 - H  25        /171. RY*(   1) C  14                    0.64    1.65    0.029
  32. BD (   1) C  13 - H  25        /258. BD*(   1) C   9 - C  14            4.01    1.07    0.059
  32. BD (   1) C  13 - H  25        /261. BD*(   1) C  11 - C  12            3.75    1.08    0.057
  32. BD (   1) C  13 - H  25        /264. BD*(   1) C  12 - C  13            0.84    1.08    0.027
  32. BD (   1) C  13 - H  25        /266. BD*(   1) C  13 - C  14            0.88    1.09    0.028
  33. BD (   1) C  14 - H  26        /126. RY*(   1) C   9                    1.05    1.43    0.035
  33. BD (   1) C  14 - H  26        /162. RY*(   1) C  13                    0.73    1.68    0.031
  33. BD (   1) C  14 - H  26        /255. BD*(   1) O   8 - C   9            0.83    0.87    0.024
  33. BD (   1) C  14 - H  26        /256. BD*(   1) C   9 - C  10            4.34    1.08    0.061
  33. BD (   1) C  14 - H  26        /258. BD*(   1) C   9 - C  14            0.90    1.07    0.028
  33. BD (   1) C  14 - H  26        /264. BD*(   1) C  12 - C  13            3.67    1.09    0.056
  33. BD (   1) C  14 - H  26        /266. BD*(   1) C  13 - C  14            1.18    1.09    0.032
  34. BD (   1) C  15 - H  27        / 72. RY*(   1) C   3                    0.63    1.64    0.029
  34. BD (   1) C  15 - H  27        / 73. RY*(   2) C   3                    0.51    1.47    0.024
  34. BD (   1) C  15 - H  27        /108. RY*(   1) C   7                    0.98    1.44    0.034
  34. BD (   1) C  15 - H  27        /242. BD*(   1) C   3 - C   4            4.42    1.07    0.062
  34. BD (   1) C  15 - H  27        /243. BD*(   1) C   3 - C  15            1.66    1.09    0.038
  34. BD (   1) C  15 - H  27        /250. BD*(   1) C   6 - C   7            4.27    1.07    0.060
  34. BD (   1) C  15 - H  27        /253. BD*(   1) C   7 - O   8            0.85    0.86    0.024
  34. BD (   1) C  15 - H  27        /254. BD*(   1) C   7 - C  15            1.10    1.07    0.031
  35. CR (   1) O   1                / 63. RY*(   1) C   2                    1.53   19.53    0.155
  35. CR (   1) O   1                / 67. RY*(   5) C   2                    0.53   20.61    0.093
  35. CR (   1) O   1                / 68. RY*(   6) C   2                    0.54   20.24    0.093
  36. CR (   1) C   2                / 72. RY*(   1) C   3                    0.51   11.28    0.068
  36. CR (   1) C   2                /193. RY*(   1) H  17                    0.55   10.50    0.068
  36. CR (   1) C   2                /197. RY*(   1) H  18                    0.54   10.51    0.067
  36. CR (   1) C   2                /237. BD*(   1) O   1 - C   2            0.95   10.44    0.089
  36. CR (   1) C   2                /242. BD*(   1) C   3 - C   4            0.79   10.71    0.083
  36. CR (   1) C   2                /243. BD*(   1) C   3 - C  15            0.88   10.72    0.087
  37. CR (   1) C   3                / 64. RY*(   2) C   2                    0.64   11.25    0.076
  37. CR (   1) C   3                / 82. RY*(   2) C   4                    1.63   10.79    0.118
  37. CR (   1) C   3                /181. RY*(   2) C  15                    1.49   10.88    0.114
  37. CR (   1) C   3                /245. BD*(   1) C   4 - C   5            0.88   10.65    0.087
  37. CR (   1) C   3                /247. BD*(   1) C   4 - H  19            0.69   10.53    0.076
  37. CR (   1) C   3                /254. BD*(   1) C   7 - C  15            0.99   10.64    0.092
  37. CR (   1) C   3                /270. BD*(   1) C  15 - H  27            0.71   10.55    0.078
  38. CR (   1) C   4                / 72. RY*(   1) C   3                    1.36   11.20    0.110
  38. CR (   1) C   4                / 73. RY*(   2) C   3                    0.58   11.03    0.071
  38. CR (   1) C   4                / 91. RY*(   2) C   5                    1.61   10.72    0.117
  38. CR (   1) C   4                /201. RY*(   1) H  19                    0.66   10.42    0.074
  38. CR (   1) C   4                /239. BD*(   1) C   2 - C   3            1.08   10.47    0.095
  38. CR (   1) C   4                /243. BD*(   1) C   3 - C  15            1.15   10.64    0.099
  38. CR (   1) C   4                /248. BD*(   1) C   5 - C   6            0.99   10.64    0.092
  38. CR (   1) C   4                /249. BD*(   1) C   5 - H  20            0.68   10.53    0.076
  39. CR (   1) C   5                / 82. RY*(   2) C   4                    0.74   10.79    0.080
  39. CR (   1) C   5                / 84. RY*(   4) C   4                    0.79   10.68    0.082
  39. CR (   1) C   5                /100. RY*(   2) C   6                    0.90   10.75    0.088
  39. CR (   1) C   5                /102. RY*(   4) C   6                    0.56   10.73    0.069
  39. CR (   1) C   5                /205. RY*(   1) H  20                    0.67   10.42    0.075
  39. CR (   1) C   5                /242. BD*(   1) C   3 - C   4            1.05   10.64    0.095
  39. CR (   1) C   5                /247. BD*(   1) C   4 - H  19            0.74   10.53    0.079
  39. CR (   1) C   5                /250. BD*(   1) C   6 - C   7            0.96   10.64    0.091
  39. CR (   1) C   5                /252. BD*(   1) C   6 - H  21            0.75   10.53    0.080
  40. CR (   1) C   6                / 91. RY*(   2) C   5                    1.34   10.72    0.107
  40. CR (   1) C   6                / 93. RY*(   4) C   5                    0.63   10.77    0.073
  40. CR (   1) C   6                /109. RY*(   2) C   7                    1.33   11.12    0.108
  40. CR (   1) C   6                /110. RY*(   3) C   7                    0.56   10.99    0.070
  40. CR (   1) C   6                /209. RY*(   1) H  21                    0.72   10.41    0.077
  40. CR (   1) C   6                /245. BD*(   1) C   4 - C   5            1.00   10.64    0.092
  40. CR (   1) C   6                /249. BD*(   1) C   5 - H  20            0.66   10.53    0.075
  40. CR (   1) C   6                /253. BD*(   1) C   7 - O   8            0.68   10.42    0.076
  40. CR (   1) C   6                /254. BD*(   1) C   7 - C  15            1.38   10.63    0.109
  41. CR (   1) C   7                /100. RY*(   2) C   6                    1.64   10.81    0.119
  41. CR (   1) C   7                /180. RY*(   1) C  15                    0.57   11.24    0.072
  41. CR (   1) C   7                /183. RY*(   4) C  15                    0.68   10.75    0.076
  41. CR (   1) C   7                /243. BD*(   1) C   3 - C  15            0.91   10.71    0.089
  41. CR (   1) C   7                /248. BD*(   1) C   5 - C   6            0.86   10.71    0.086
  41. CR (   1) C   7                /250. BD*(   1) C   6 - C   7            0.84   10.70    0.085
  41. CR (   1) C   7                /252. BD*(   1) C   6 - H  21            0.67   10.60    0.075
  41. CR (   1) C   7                /253. BD*(   1) C   7 - O   8            1.03   10.49    0.093
  41. CR (   1) C   7                /254. BD*(   1) C   7 - C  15            0.74   10.70    0.080
  41. CR (   1) C   7                /255. BD*(   1) O   8 - C   9            1.56   10.49    0.115
  41. CR (   1) C   7                /270. BD*(   1) C  15 - H  27            0.74   10.61    0.079
  42. CR (   1) O   8                /108. RY*(   1) C   7                    2.03   19.90    0.180
  42. CR (   1) O   8                /115. RY*(   8) C   7                    0.76   21.11    0.113
  42. CR (   1) O   8                /126. RY*(   1) C   9                    2.02   19.89    0.179
  42. CR (   1) O   8                /133. RY*(   8) C   9                    0.73   21.12    0.111
  42. CR (   1) O   8                /254. BD*(   1) C   7 - C  15            0.57   19.54    0.095
  42. CR (   1) O   8                /258. BD*(   1) C   9 - C  14            0.57   19.53    0.095
  43. CR (   1) C   9                /136. RY*(   2) C  10                    1.65   10.81    0.119
  43. CR (   1) C   9                /172. RY*(   2) C  14                    1.28   10.87    0.105
  43. CR (   1) C   9                /253. BD*(   1) C   7 - O   8            1.56   10.49    0.115
  43. CR (   1) C   9                /255. BD*(   1) O   8 - C   9            1.01   10.49    0.093
  43. CR (   1) C   9                /256. BD*(   1) C   9 - C  10            0.84   10.70    0.085
  43. CR (   1) C   9                /258. BD*(   1) C   9 - C  14            0.73   10.69    0.080
  43. CR (   1) C   9                /259. BD*(   1) C  10 - C  11            0.87   10.71    0.087
  43. CR (   1) C   9                /260. BD*(   1) C  10 - H  22            0.65   10.60    0.074
  43. CR (   1) C   9                /266. BD*(   1) C  13 - C  14            0.82   10.71    0.084
  43. CR (   1) C   9                /269. BD*(   1) C  14 - H  26            0.70   10.60    0.077
  44. CR (   1) C  10                /127. RY*(   2) C   9                    1.34   11.12    0.109
  44. CR (   1) C  10                /128. RY*(   3) C   9                    0.68   10.94    0.077
  44. CR (   1) C  10                /145. RY*(   2) C  11                    1.44   10.72    0.111
  44. CR (   1) C  10                /146. RY*(   3) C  11                    0.60   10.76    0.072
  44. CR (   1) C  10                /213. RY*(   1) H  22                    0.72   10.42    0.077
  44. CR (   1) C  10                /255. BD*(   1) O   8 - C   9            0.67   10.42    0.075
  44. CR (   1) C  10                /258. BD*(   1) C   9 - C  14            1.36   10.62    0.108
  44. CR (   1) C  10                /261. BD*(   1) C  11 - C  12            0.99   10.64    0.092
  44. CR (   1) C  10                /263. BD*(   1) C  11 - H  23            0.66   10.53    0.075
  45. CR (   1) C  11                /136. RY*(   2) C  10                    0.93   10.75    0.089
  45. CR (   1) C  11                /154. RY*(   2) C  12                    1.49   10.72    0.113
  45. CR (   1) C  11                /217. RY*(   1) H  23                    0.68   10.42    0.075
  45. CR (   1) C  11                /256. BD*(   1) C   9 - C  10            0.98   10.63    0.092
  45. CR (   1) C  11                /260. BD*(   1) C  10 - H  22            0.75   10.53    0.080
  45. CR (   1) C  11                /264. BD*(   1) C  12 - C  13            0.94   10.64    0.090
  45. CR (   1) C  11                /265. BD*(   1) C  12 - H  24            0.70   10.54    0.077
  46. CR (   1) C  12                /145. RY*(   2) C  11                    1.52   10.72    0.114
  46. CR (   1) C  12                /163. RY*(   2) C  13                    1.40   10.72    0.109
  46. CR (   1) C  12                /221. RY*(   1) H  24                    0.68   10.42    0.075
  46. CR (   1) C  12                /259. BD*(   1) C  10 - C  11            0.98   10.64    0.091
  46. CR (   1) C  12                /263. BD*(   1) C  11 - H  23            0.70   10.53    0.077
  46. CR (   1) C  12                /266. BD*(   1) C  13 - C  14            1.00   10.64    0.092
  46. CR (   1) C  12                /268. BD*(   1) C  13 - H  25            0.70   10.53    0.077
  47. CR (   1) C  13                /154. RY*(   2) C  12                    1.45   10.72    0.111
  47. CR (   1) C  13                /156. RY*(   4) C  12                    0.51   10.72    0.066
  47. CR (   1) C  13                /172. RY*(   2) C  14                    1.06   10.81    0.095
  47. CR (   1) C  13                /173. RY*(   3) C  14                    0.70   10.73    0.077
  47. CR (   1) C  13                /225. RY*(   1) H  25                    0.68   10.42    0.075
  47. CR (   1) C  13                /258. BD*(   1) C   9 - C  14            1.02   10.63    0.094
  47. CR (   1) C  13                /261. BD*(   1) C  11 - C  12            0.94   10.64    0.090
  47. CR (   1) C  13                /265. BD*(   1) C  12 - H  24            0.70   10.54    0.077
  47. CR (   1) C  13                /269. BD*(   1) C  14 - H  26            0.75   10.53    0.080
  48. CR (   1) C  14                /126. RY*(   1) C   9                    1.47   10.99    0.114
  48. CR (   1) C  14                /127. RY*(   2) C   9                    0.72   11.12    0.080
  48. CR (   1) C  14                /163. RY*(   2) C  13                    1.60   10.72    0.117
  48. CR (   1) C  14                /229. RY*(   1) H  26                    0.76   10.46    0.079
  48. CR (   1) C  14                /255. BD*(   1) O   8 - C   9            0.81   10.42    0.083
  48. CR (   1) C  14                /256. BD*(   1) C   9 - C  10            1.21   10.63    0.102
  48. CR (   1) C  14                /264. BD*(   1) C  12 - C  13            1.00   10.64    0.092
  48. CR (   1) C  14                /268. BD*(   1) C  13 - H  25            0.64   10.53    0.074
  49. CR (   1) C  15                / 73. RY*(   2) C   3                    2.13   11.02    0.137
  49. CR (   1) C  15                /108. RY*(   1) C   7                    1.39   10.99    0.110
  49. CR (   1) C  15                /109. RY*(   2) C   7                    0.73   11.12    0.081
  49. CR (   1) C  15                /233. RY*(   1) H  27                    0.85   10.47    0.084
  49. CR (   1) C  15                /239. BD*(   1) C   2 - C   3            1.03   10.47    0.093
  49. CR (   1) C  15                /242. BD*(   1) C   3 - C   4            1.20   10.62    0.101
  49. CR (   1) C  15                /250. BD*(   1) C   6 - C   7            1.23   10.62    0.103
  49. CR (   1) C  15                /253. BD*(   1) C   7 - O   8            0.77   10.41    0.081
  50. LP (   1) O   1                / 63. RY*(   1) C   2                    1.53    1.14    0.037
  50. LP (   1) O   1                / 68. RY*(   6) C   2                    0.55    1.86    0.029
  50. LP (   1) O   1                /191. RY*(   3) H  16                    0.89    2.06    0.038
  50. LP (   1) O   1                /239. BD*(   1) C   2 - C   3            0.91    1.00    0.027
  50. LP (   1) O   1                /240. BD*(   1) C   2 - H  17            2.14    1.00    0.041
  50. LP (   1) O   1                /241. BD*(   1) C   2 - H  18            0.60    1.00    0.022
  50. LP (   1) O   1                /270. BD*(   1) C  15 - H  27            0.51    1.06    0.021
  51. LP (   2) O   1                / 65. RY*(   3) C   2                    1.36    2.17    0.049
  51. LP (   2) O   1                /189. RY*(   1) H  16                    2.21    1.92    0.059
  51. LP (   2) O   1                /240. BD*(   1) C   2 - H  17            5.24    0.73    0.055
  51. LP (   2) O   1                /241. BD*(   1) C   2 - H  18            8.18    0.73    0.069
  52. LP (   1) O   8                /108. RY*(   1) C   7                    2.31    1.44    0.052
  52. LP (   1) O   8                /126. RY*(   1) C   9                    2.35    1.43    0.052
  52. LP (   1) O   8                /251. BD*(   2) C   6 - C   7            3.05    0.53    0.039
  52. LP (   1) O   8                /254. BD*(   1) C   7 - C  15            5.07    1.07    0.066
  52. LP (   1) O   8                /257. BD*(   2) C   9 - C  10            3.19    0.53    0.040
  52. LP (   1) O   8                /258. BD*(   1) C   9 - C  14            5.03    1.06    0.066
  53. LP (   2) O   8                /111. RY*(   4) C   7                    1.15    1.80    0.042
  53. LP (   2) O   8                /112. RY*(   5) C   7                    1.10    1.87    0.042
  53. LP (   2) O   8                /129. RY*(   4) C   9                    1.14    1.83    0.042
  53. LP (   2) O   8                /130. RY*(   5) C   9                    1.14    1.88    0.043
  53. LP (   2) O   8                /250. BD*(   1) C   6 - C   7            1.83    0.89    0.037
  53. LP (   2) O   8                /251. BD*(   2) C   6 - C   7           16.89    0.35    0.073
  53. LP (   2) O   8                /254. BD*(   1) C   7 - C  15            2.47    0.89    0.043
  53. LP (   2) O   8                /256. BD*(   1) C   9 - C  10            1.98    0.89    0.039
  53. LP (   2) O   8                /257. BD*(   2) C   9 - C  10           16.37    0.35    0.072
  53. LP (   2) O   8                /258. BD*(   1) C   9 - C  14            2.63    0.88    0.044
 244. BD*(   2) C   3 - C  15        / 76. RY*(   5) C   3                    0.52    1.81    0.066
 244. BD*(   2) C   3 - C  15        / 83. RY*(   3) C   4                    0.58    0.57    0.039
 244. BD*(   2) C   3 - C  15        /182. RY*(   3) C  15                    1.86    0.61    0.072
 244. BD*(   2) C   3 - C  15        /183. RY*(   4) C  15                    1.24    0.58    0.057
 244. BD*(   2) C   3 - C  15        /240. BD*(   1) C   2 - H  17            1.33    0.38    0.046
 244. BD*(   2) C   3 - C  15        /241. BD*(   1) C   2 - H  18            0.82    0.38    0.036
 246. BD*(   2) C   4 - C   5        / 83. RY*(   3) C   4                    2.24    0.58    0.078
 246. BD*(   2) C   4 - C   5        / 92. RY*(   3) C   5                    0.81    1.76    0.081
 246. BD*(   2) C   4 - C   5        / 94. RY*(   5) C   5                    1.23    0.75    0.065
 251. BD*(   2) C   6 - C   7        / 94. RY*(   5) C   5                    0.66    0.75    0.046
 251. BD*(   2) C   6 - C   7        /101. RY*(   3) C   6                    4.05    0.59    0.099
 251. BD*(   2) C   6 - C   7        /110. RY*(   3) C   7                    1.10    0.90    0.064
 251. BD*(   2) C   6 - C   7        /244. BD*(   2) C   3 - C  15          296.73    0.01    0.082
 257. BD*(   2) C   9 - C  10        /128. RY*(   3) C   9                    0.87    0.86    0.056
 257. BD*(   2) C   9 - C  10        /129. RY*(   4) C   9                    0.60    1.47    0.061
 257. BD*(   2) C   9 - C  10        /137. RY*(   3) C  10                    3.27    0.59    0.090
 257. BD*(   2) C   9 - C  10        /138. RY*(   4) C  10                    1.01    0.67    0.053
 257. BD*(   2) C   9 - C  10        /148. RY*(   5) C  11                    0.71    0.72    0.046
 262. BD*(   2) C  11 - C  12        /147. RY*(   4) C  11                    0.75    1.78    0.078
 262. BD*(   2) C  11 - C  12        /148. RY*(   5) C  11                    1.48    0.71    0.070
 262. BD*(   2) C  11 - C  12        /155. RY*(   3) C  12                    2.94    0.60    0.090
 262. BD*(   2) C  11 - C  12        /166. RY*(   5) C  13                    0.63    0.84    0.049
 267. BD*(   2) C  13 - C  14        /164. RY*(   3) C  13                    0.91    1.27    0.074
 267. BD*(   2) C  13 - C  14        /165. RY*(   4) C  13                    0.53    1.01    0.050
 267. BD*(   2) C  13 - C  14        /166. RY*(   5) C  13                    0.86    0.84    0.058
 267. BD*(   2) C  13 - C  14        /174. RY*(   4) C  14                    3.04    0.62    0.094


 Natural Bond Orbitals (Summary):

                                                            Principal Delocalizations
           NBO                        Occupancy    Energy   (geminal,vicinal,remote)
 ====================================================================================
 Molecular unit  1  (C13H12O2)
     1. BD (   1) O   1 - C   2          1.99502    -0.83200  242(v),190(v),73(v)
     2. BD (   1) O   1 - H  16          1.98833    -0.70282  239(v),64(v)
     3. BD (   1) C   2 - C   3          1.97461    -0.61970  243(g),254(v),245(v),242(g)
                                                    238(v),180(v),81(v),241(g)
                                                    240(g),55(v)
     4. BD (   1) C   2 - H  17          1.97576    -0.50084  244(v),243(v),74(v),54(v)
                                                    239(g)
     5. BD (   1) C   2 - H  18          1.97952    -0.50077  244(v),243(v),54(v),74(v)
                                                    239(g)
     6. BD (   1) C   3 - C   4          1.97079    -0.67196  243(g),245(g),270(v),249(v)
                                                    239(g),247(g),91(v),237(v)
                                                    180(v),90(v)
     7. BD (   1) C   3 - C  15          1.96562    -0.67339  253(v),242(g),254(g),247(v)
                                                    239(g),270(g),109(v),81(v)
                                                    63(v),241(v)
     8. BD (   2) C   3 - C  15          1.67419    -0.24425  251(v),246(v),240(v),241(v)
                                                    83(v),110(v),113(v)
     9. BD (   1) C   4 - C   5          1.97598    -0.67493  242(g),239(v),248(g),252(v)
                                                    73(v),100(v),247(g),249(g)
    10. BD (   2) C   4 - C   5          1.68855    -0.24573  244(v),251(v),101(v),103(v)
                                                    77(v)
    11. BD (   1) C   4 - H  19          1.97952    -0.50278  243(v),248(v),242(g),245(g)
                                                    72(v),90(v)
    12. BD (   1) C   5 - C   6          1.97355    -0.67431  253(v),245(g),250(g),247(v)
                                                    108(v),252(g),82(v),249(g)
                                                    81(v)
    13. BD (   1) C   5 - H  20          1.97966    -0.50274  242(v),250(v),245(g),248(g)
                                                    99(v),81(v)
    14. BD (   1) C   6 - C   7          1.97240    -0.68493  254(g),248(g),255(v),249(v)
                                                    270(v),252(g),91(v),181(v)
                                                    90(v),253(g),117(v)
    15. BD (   2) C   6 - C   7          1.66014    -0.25323  246(v),244(v),94(v),183(v)
                                                    255(v),182(v)
    16. BD (   1) C   6 - H  21          1.97700    -0.50114  254(v),245(v),253(v),248(g)
                                                    250(g),90(v)
    17. BD (   1) C   7 - O   8          1.98754    -0.88336  256(v),248(v),243(v),127(v)
                                                    254(g),250(g),126(v),255(g)
    18. BD (   1) C   7 - C  15          1.97406    -0.68633  250(g),243(g),239(v),252(v)
                                                    72(v),270(g),99(v),255(v)
    19. BD (   1) O   8 - C   9          1.98776    -0.88491  250(v),259(v),266(v),109(v)
                                                    258(g),256(g),108(v),253(g)
                                                    135(v)
    20. BD (   1) C   9 - C  10          1.97249    -0.68554  258(g),259(g),253(v),263(v)
                                                    269(v),260(g),145(v),144(v)
                                                    171(v),255(g),117(v),172(v)
    21. BD (   2) C   9 - C  10          1.65186    -0.25363  262(v),267(v),148(v),174(v)
                                                    253(v),175(v)
    22. BD (   1) C   9 - C  14          1.97546    -0.68925  256(g),266(g),268(v),260(v)
                                                    269(g),163(v),135(v),162(v)
                                                    253(v)
    23. BD (   1) C  10 - C  11          1.97408    -0.67606  255(v),256(g),261(g),265(v)
                                                    126(v),260(g),263(g),154(v)
                                                    153(v)
    24. BD (   1) C  10 - H  22          1.97688    -0.50152  258(v),261(v),255(v),259(g)
                                                    256(g),144(v)
    25. BD (   1) C  11 - C  12          1.97737    -0.67376  259(g),264(g),260(v),268(v)
                                                    136(v),265(g),263(g),163(v)
                                                    162(v),135(v)
    26. BD (   2) C  11 - C  12          1.67074    -0.24374  267(v),257(v),166(v),137(v)
                                                    139(v)
    27. BD (   1) C  11 - H  23          1.97974    -0.50242  256(v),264(v),259(g),261(g)
                                                    153(v),135(v)
    28. BD (   1) C  12 - C  13          1.97747    -0.67374  266(g),261(g),263(v),269(v)
                                                    265(g),268(g),145(v),172(v)
                                                    171(v),144(v)
    29. BD (   1) C  12 - H  24          1.98005    -0.50089  266(v),259(v),264(g),261(g)
                                                    162(v),144(v)
    30. BD (   1) C  13 - C  14          1.97263    -0.67679  255(v),258(g),264(g),265(v)
                                                    127(v),269(g),268(g),154(v)
                                                    153(v)
    31. BD (   2) C  13 - C  14          1.68572    -0.24709  257(v),262(v),155(v),131(v)
                                                    157(v)
    32. BD (   1) C  13 - H  25          1.97966    -0.50193  258(v),261(v),266(g),264(g)
                                                    153(v),171(v)
    33. BD (   1) C  14 - H  26          1.97548    -0.50496  256(v),264(v),266(g),126(v)
                                                    258(g),255(v),162(v)
    34. BD (   1) C  15 - H  27          1.97294    -0.49641  242(v),250(v),243(g),254(g)
                                                    108(v),253(v),72(v),73(v)
    35. CR (   1) O   1                  1.99974   -18.95704  63(v),68(v),67(v)
    36. CR (   1) C   2                  1.99906   -10.13510  237(g),243(v),242(v),193(v)
                                                    197(v),72(v)
    37. CR (   1) C   3                  1.99886   -10.06252  82(v),181(v),254(v),245(v)
                                                    270(v),247(v),64(v)
    38. CR (   1) C   4                  1.99888   -10.05247  91(v),72(v),243(v),239(v)
                                                    248(v),249(v),201(v),73(v)
    39. CR (   1) C   5                  1.99896   -10.06128  242(v),250(v),100(v),84(v)
                                                    252(v),247(v),82(v),205(v)
                                                    102(v)
    40. CR (   1) C   6                  1.99888   -10.05273  254(v),91(v),109(v),245(v)
                                                    209(v),253(v),249(v),93(v)
                                                    110(v)
    41. CR (   1) C   7                  1.99858   -10.12496  100(v),255(v),253(g),243(v)
                                                    248(v),250(g),254(g),270(v)
                                                    183(v),252(v),180(v)
    42. CR (   1) O   8                  1.99958   -18.96261  108(v),126(v),115(v),133(v)
                                                    254(v),258(v)
    43. CR (   1) C   9                  1.99859   -10.12623  136(v),253(v),172(v),255(g)
                                                    259(v),256(g),266(v),258(g)
                                                    269(v),260(v)
    44. CR (   1) C  10                  1.99888   -10.05472  145(v),258(v),127(v),261(v)
                                                    213(v),255(v),128(v),263(v)
                                                    146(v)
    45. CR (   1) C  11                  1.99895   -10.06125  154(v),256(v),264(v),136(v)
                                                    260(v),265(v),217(v)
    46. CR (   1) C  12                  1.99894   -10.05555  145(v),163(v),266(v),259(v)
                                                    263(v),268(v),221(v)
    47. CR (   1) C  13                  1.99895   -10.06112  154(v),172(v),258(v),261(v)
                                                    269(v),265(v),173(v),225(v)
                                                    156(v)
    48. CR (   1) C  14                  1.99888   -10.05622  163(v),126(v),256(v),264(v)
                                                    255(v),229(v),127(v),268(v)
    49. CR (   1) C  15                  1.99883   -10.04648  73(v),108(v),250(v),242(v)
                                                    239(v),233(v),253(v),109(v)
                                                    243(g)
    50. LP (   1) O   1                  1.97776    -0.57477  240(v),63(v),239(v),191(v)
                                                    241(v),68(v),270(r)
    51. LP (   2) O   1                  1.95736    -0.30218  241(v),240(v),189(v),65(v)
    52. LP (   1) O   8                  1.93609    -0.49717  254(v),258(v),257(v),251(v)
                                                    126(v),108(v)
    53. LP (   2) O   8                  1.83778    -0.31580  251(v),257(v),258(v),254(v)
                                                    256(v),250(v),111(v),130(v)
                                                    129(v),112(v)
    54. RY*(   1) O   1                  0.00152     1.14063   
    55. RY*(   2) O   1                  0.00111     1.50523   
    56. RY*(   3) O   1                  0.00009     1.37600   
    57. RY*(   4) O   1                  0.00003     1.45299   
    58. RY*(   5) O   1                  0.00002     2.77812   
    59. RY*(   6) O   1                  0.00000     2.63829   
    60. RY*(   7) O   1                  0.00000     2.77096   
    61. RY*(   8) O   1                  0.00001     3.08666   
    62. RY*(   9) O   1                  0.00001     2.95975   
    63. RY*(   1) C   2                  0.00455     0.56828   
    64. RY*(   2) C   2                  0.00323     1.18834   
    65. RY*(   3) C   2                  0.00178     1.86781   
    66. RY*(   4) C   2                  0.00120     1.49647   
    67. RY*(   5) C   2                  0.00043     1.65725   
    68. RY*(   6) C   2                  0.00033     1.28586   
    69. RY*(   7) C   2                  0.00004     1.50618   
    70. RY*(   8) C   2                  0.00001     1.81287   
    71. RY*(   9) C   2                  0.00001     2.18994   
    72. RY*(   1) C   3                  0.00586     1.14664   
    73. RY*(   2) C   3                  0.00411     0.97300   
    74. RY*(   3) C   3                  0.00203     0.86333   
    75. RY*(   4) C   3                  0.00106     0.72875   
    76. RY*(   5) C   3                  0.00084     1.85169   
    77. RY*(   6) C   3                  0.00027     1.77747   
    78. RY*(   7) C   3                  0.00020     2.36164   
    79. RY*(   8) C   3                  0.00017     2.19479   
    80. RY*(   9) C   3                  0.00003     2.19853   
    81. RY*(   1) C   4                  0.00561     1.15159   
    82. RY*(   2) C   4                  0.00249     0.72909   
    83. RY*(   3) C   4                  0.00106     0.62157   
    84. RY*(   4) C   4                  0.00091     0.62230   
    85. RY*(   5) C   4                  0.00061     1.94000   
    86. RY*(   6) C   4                  0.00011     2.35589   
    87. RY*(   7) C   4                  0.00006     2.38922   
    88. RY*(   8) C   4                  0.00001     1.94745   
    89. RY*(   9) C   4                  0.00001     2.16491   
    90. RY*(   1) C   5                  0.00533     1.17335   
    91. RY*(   2) C   5                  0.00274     0.66300   
    92. RY*(   3) C   5                  0.00086     1.79719   
    93. RY*(   4) C   5                  0.00072     0.71407   
    94. RY*(   5) C   5                  0.00058     0.79049   
    95. RY*(   6) C   5                  0.00014     2.39603   
    96. RY*(   7) C   5                  0.00004     2.23499   
    97. RY*(   8) C   5                  0.00000     1.92897   
    98. RY*(   9) C   5                  0.00000     2.14079   
    99. RY*(   1) C   6                  0.00530     1.14004   
   100. RY*(   2) C   6                  0.00291     0.68487   
   101. RY*(   3) C   6                  0.00126     0.62216   
   102. RY*(   4) C   6                  0.00104     0.66869   
   103. RY*(   5) C   6                  0.00057     1.84717   
   104. RY*(   6) C   6                  0.00014     2.38138   
   105. RY*(   7) C   6                  0.00005     2.35244   
   106. RY*(   8) C   6                  0.00002     1.93685   
   107. RY*(   9) C   6                  0.00001     2.23715   
   108. RY*(   1) C   7                  0.00674     0.93896   
   109. RY*(   2) C   7                  0.00426     1.07012   
   110. RY*(   3) C   7                  0.00248     0.93853   
   111. RY*(   4) C   7                  0.00213     1.48887   
   112. RY*(   5) C   7                  0.00153     1.55574   
   113. RY*(   6) C   7                  0.00087     1.92544   
   114. RY*(   7) C   7                  0.00062     1.72513   
   115. RY*(   8) C   7                  0.00029     2.14264   
   116. RY*(   9) C   7                  0.00003     2.18685   
   117. RY*(   1) O   8                  0.00296     1.26739   
   118. RY*(   2) O   8                  0.00291     1.27253   
   119. RY*(   3) O   8                  0.00029     2.37828   
   120. RY*(   4) O   8                  0.00029     2.68602   
   121. RY*(   5) O   8                  0.00014     2.02759   
   122. RY*(   6) O   8                  0.00009     2.34157   
   123. RY*(   7) O   8                  0.00001     2.75130   
   124. RY*(   8) O   8                  0.00001     2.70416   
   125. RY*(   9) O   8                  0.00002     2.76110   
   126. RY*(   1) C   9                  0.00674     0.92882   
   127. RY*(   2) C   9                  0.00420     1.06654   
   128. RY*(   3) C   9                  0.00250     0.89019   
   129. RY*(   4) C   9                  0.00219     1.50977   
   130. RY*(   5) C   9                  0.00153     1.56673   
   131. RY*(   6) C   9                  0.00083     1.92253   
   132. RY*(   7) C   9                  0.00065     1.70319   
   133. RY*(   8) C   9                  0.00029     2.16082   
   134. RY*(   9) C   9                  0.00003     2.18071   
   135. RY*(   1) C  10                  0.00540     1.13603   
   136. RY*(   2) C  10                  0.00290     0.68550   
   137. RY*(   3) C  10                  0.00116     0.62573   
   138. RY*(   4) C  10                  0.00108     0.70139   
   139. RY*(   5) C  10                  0.00057     1.80842   
   140. RY*(   6) C  10                  0.00014     2.37894   
   141. RY*(   7) C  10                  0.00004     2.35335   
   142. RY*(   8) C  10                  0.00002     1.93251   
   143. RY*(   9) C  10                  0.00001     2.23349   
   144. RY*(   1) C  11                  0.00524     1.17585   
   145. RY*(   2) C  11                  0.00260     0.66417   
   146. RY*(   3) C  11                  0.00081     0.70070   
   147. RY*(   4) C  11                  0.00080     1.81938   
   148. RY*(   5) C  11                  0.00058     0.75303   
   149. RY*(   6) C  11                  0.00014     2.39465   
   150. RY*(   7) C  11                  0.00004     2.24350   
   151. RY*(   8) C  11                  0.00000     2.22511   
   152. RY*(   9) C  11                  0.00000     1.83712   
   153. RY*(   1) C  12                  0.00507     1.18303   
   154. RY*(   2) C  12                  0.00257     0.66082   
   155. RY*(   3) C  12                  0.00095     0.64232   
   156. RY*(   4) C  12                  0.00088     0.65830   
   157. RY*(   5) C  12                  0.00062     1.91179   
   158. RY*(   6) C  12                  0.00013     2.39941   
   159. RY*(   7) C  12                  0.00005     2.26247   
   160. RY*(   8) C  12                  0.00000     1.91592   
   161. RY*(   9) C  12                  0.00000     2.18448   
   162. RY*(   1) C  13                  0.00525     1.17597   
   163. RY*(   2) C  13                  0.00272     0.66620   
   164. RY*(   3) C  13                  0.00083     1.31225   
   165. RY*(   4) C  13                  0.00077     1.04714   
   166. RY*(   5) C  13                  0.00064     0.88423   
   167. RY*(   6) C  13                  0.00013     2.39393   
   168. RY*(   7) C  13                  0.00005     2.26899   
   169. RY*(   8) C  13                  0.00000     2.11076   
   170. RY*(   9) C  13                  0.00000     1.96906   
   171. RY*(   1) C  14                  0.00464     1.14691   
   172. RY*(   2) C  14                  0.00239     0.74409   
   173. RY*(   3) C  14                  0.00134     0.66662   
   174. RY*(   4) C  14                  0.00091     0.66136   
   175. RY*(   5) C  14                  0.00061     1.88372   
   176. RY*(   6) C  14                  0.00012     2.37821   
   177. RY*(   7) C  14                  0.00008     2.33799   
   178. RY*(   8) C  14                  0.00001     2.14907   
   179. RY*(   9) C  14                  0.00002     2.03771   
   180. RY*(   1) C  15                  0.00538     1.11408   
   181. RY*(   2) C  15                  0.00308     0.82008   
   182. RY*(   3) C  15                  0.00155     0.65799   
   183. RY*(   4) C  15                  0.00137     0.62413   
   184. RY*(   5) C  15                  0.00058     1.93500   
   185. RY*(   6) C  15                  0.00012     2.43896   
   186. RY*(   7) C  15                  0.00007     2.39888   
   187. RY*(   8) C  15                  0.00003     2.04600   
   188. RY*(   9) C  15                  0.00002     2.17196   
   189. RY*(   1) H  16                  0.00164     1.61972   
   190. RY*(   2) H  16                  0.00151     0.83732   
   191. RY*(   3) H  16                  0.00091     1.48310   
   192. RY*(   4) H  16                  0.00002     2.30264   
   193. RY*(   1) H  17                  0.00247     0.36344   
   194. RY*(   2) H  17                  0.00026     1.76442   
   195. RY*(   3) H  17                  0.00014     1.89107   
   196. RY*(   4) H  17                  0.00003     2.24851   
   197. RY*(   1) H  18                  0.00249     0.37000   
   198. RY*(   2) H  18                  0.00024     1.77491   
   199. RY*(   3) H  18                  0.00014     1.86832   
   200. RY*(   4) H  18                  0.00003     2.23655   
   201. RY*(   1) H  19                  0.00179     0.36449   
   202. RY*(   2) H  19                  0.00021     1.66244   
   203. RY*(   3) H  19                  0.00008     2.00151   
   204. RY*(   4) H  19                  0.00006     2.34282   
   205. RY*(   1) H  20                  0.00161     0.36256   
   206. RY*(   2) H  20                  0.00018     1.65284   
   207. RY*(   3) H  20                  0.00009     1.98000   
   208. RY*(   4) H  20                  0.00006     2.33243   
   209. RY*(   1) H  21                  0.00215     0.36152   
   210. RY*(   2) H  21                  0.00018     1.66889   
   211. RY*(   3) H  21                  0.00009     2.02511   
   212. RY*(   4) H  21                  0.00006     2.31742   
   213. RY*(   1) H  22                  0.00218     0.36127   
   214. RY*(   2) H  22                  0.00017     1.66787   
   215. RY*(   3) H  22                  0.00009     2.01576   
   216. RY*(   4) H  22                  0.00006     2.31894   
   217. RY*(   1) H  23                  0.00162     0.36158   
   218. RY*(   2) H  23                  0.00018     1.65258   
   219. RY*(   3) H  23                  0.00009     1.97165   
   220. RY*(   4) H  23                  0.00006     2.33305   
   221. RY*(   1) H  24                  0.00159     0.36172   
   222. RY*(   2) H  24                  0.00019     1.65619   
   223. RY*(   3) H  24                  0.00008     1.97871   
   224. RY*(   4) H  24                  0.00006     2.33904   
   225. RY*(   1) H  25                  0.00168     0.36108   
   226. RY*(   2) H  25                  0.00018     1.65671   
   227. RY*(   3) H  25                  0.00009     1.98291   
   228. RY*(   4) H  25                  0.00006     2.33534   
   229. RY*(   1) H  26                  0.00144     0.40013   
   230. RY*(   2) H  26                  0.00018     1.67395   
   231. RY*(   3) H  26                  0.00009     2.08860   
   232. RY*(   4) H  26                  0.00006     2.26896   
   233. RY*(   1) H  27                  0.00258     0.42840   
   234. RY*(   2) H  27                  0.00016     1.69768   
   235. RY*(   3) H  27                  0.00010     2.07923   
   236. RY*(   4) H  27                  0.00007     2.36748   
   237. BD*(   1) O   1 - C   2          0.00709     0.30709   
   238. BD*(   1) O   1 - H  16          0.00502     0.43048   
   239. BD*(   1) C   2 - C   3          0.03031     0.42042   
   240. BD*(   1) C   2 - H  17          0.02918     0.42539   
   241. BD*(   1) C   2 - H  18          0.02978     0.42777   
   242. BD*(   1) C   3 - C   4          0.02417     0.57753   
   243. BD*(   1) C   3 - C  15          0.02548     0.58944   
   244. BD*(   2) C   3 - C  15          0.34828     0.04662  246(v),251(v),267(r),182(g)
                                                    183(g),240(v),241(v),83(v)
                                                    76(g)
   245. BD*(   1) C   4 - C   5          0.01637     0.58672   
   246. BD*(   2) C   4 - C   5          0.34253     0.04090  251(v),244(v),83(g),94(g)
                                                    92(g)
   247. BD*(   1) C   4 - H  19          0.01508     0.46500   
   248. BD*(   1) C   5 - C   6          0.01596     0.58275   
   249. BD*(   1) C   5 - H  20          0.01390     0.47325   
   250. BD*(   1) C   6 - C   7          0.02599     0.57546   
   251. BD*(   2) C   6 - C   7          0.38132     0.03614  246(v),244(v),257(r),101(g)
                                                    110(g),94(v)
   252. BD*(   1) C   6 - H  21          0.01362     0.47258   
   253. BD*(   1) C   7 - O   8          0.03478     0.36420   
   254. BD*(   1) C   7 - C  15          0.03058     0.57427   
   255. BD*(   1) O   8 - C   9          0.03454     0.36483   
   256. BD*(   1) C   9 - C  10          0.02607     0.57220   
   257. BD*(   2) C   9 - C  10          0.38129     0.03508  267(v),262(v),251(r),137(g)
                                                    138(g),128(g),148(v),129(g)
   258. BD*(   1) C   9 - C  14          0.03137     0.56587   
   259. BD*(   1) C  10 - C  11          0.01602     0.58362   
   260. BD*(   1) C  10 - H  22          0.01366     0.47186   
   261. BD*(   1) C  11 - C  12          0.01759     0.58194   
   262. BD*(   2) C  11 - C  12          0.34571     0.04104  267(v),257(v),155(g),148(g)
                                                    147(g),166(v)
   263. BD*(   1) C  11 - H  23          0.01417     0.47442   
   264. BD*(   1) C  12 - C  13          0.01759     0.58190   
   265. BD*(   1) C  12 - H  24          0.01423     0.47674   
   266. BD*(   1) C  13 - C  14          0.01651     0.58561   
   267. BD*(   2) C  13 - C  14          0.34053     0.03985  262(v),257(v),174(g),244(r)
                                                    164(g),166(g),165(g)
   268. BD*(   1) C  13 - H  25          0.01432     0.47443   
   269. BD*(   1) C  14 - H  26          0.01410     0.47296   
   270. BD*(   1) C  15 - H  27          0.01662     0.48340   
       -------------------------------
              Total Lewis  103.09606  ( 97.2604%)
        Valence non-Lewis    2.70378  (  2.5507%)
        Rydberg non-Lewis    0.20017  (  0.1888%)
       -------------------------------
            Total unit  1  106.00000  (100.0000%)
           Charge unit  1    0.00000
 Unable to Open any file for archive entry.
 1\1\GINC-COMPUTE-0-13\SP\RB3LYP\def2SVP\C13H12O2\ZAHRT2\08-Jan-2021\0\
 \# b3lyp/def2svp geom=NewRedundant pop=NBO\\40\\0,1\O,0,-2.0419289353,
 2.0496437054,-1.5915573101\C,0,-2.9687364473,1.0024792715,-1.422466457
 2\C,0,-2.2970912145,-0.1932162259,-0.7877975759\C,0,-3.0706895515,-1.2
 734004435,-0.3374402175\C,0,-2.4506168853,-2.3936590078,0.2166577581\C
 ,0,-1.0604197602,-2.4461301559,0.3420105391\C,0,-0.2957454564,-1.36527
 70883,-0.1029333187\O,0,1.068882701,-1.4886692843,-0.0131732614\C,0,1.
 8661692881,-0.4074240603,0.2658540958\C,0,3.111645413,-0.3558471947,-0
 .3680224944\C,0,3.9944925746,0.6845992135,-0.0733163126\C,0,3.63747799
 19,1.6773647428,0.8440249404\C,0,2.3898697016,1.6164117995,1.472449602
 1\C,0,1.5009726668,0.5766832972,1.1929943184\C,0,-0.9061959981,-0.2416
 84255,-0.6731963989\H,0,-2.4665359889,2.757611239,-2.0892653034\H,0,-3
 .4027621391,0.685055201,-2.3938730798\H,0,-3.8225636324,1.3090905189,-
 0.7835162358\H,0,-4.1604309323,-1.2362319803,-0.4204468115\H,0,-3.0548
 966252,-3.2344937512,0.5656706869\H,0,-0.5535752596,-3.3081681476,0.77
 84312254\H,0,3.3673661188,-1.1397408952,-1.0829842769\H,0,4.9671808908
 ,0.7212498743,-0.5699246237\H,0,4.3275008043,2.4933813957,1.0691136526
 \H,0,2.1033248494,2.3841221477,2.1954147444\H,0,0.5294953153,0.5256930
 773,1.686437426\H,0,-0.3121894895,0.6005570064,-1.0244161181\\Version=
 ES64L-G16RevC.01\State=1-A\HF=-652.5680915\RMSD=6.696e-09\Dipole=-0.77
 01225,0.5960148,-0.2951591\Quadrupole=4.6407144,-0.9265661,-3.7141482,
 -1.1661256,2.0046627,-2.096281\PG=C01 [X(C13H12O2)]\\@
 The archive entry for this job was punched.


 THOSE WHO ARE UNABLE TO LEARN FROM PAST MEETINGS
 ARE CONDEMNED TO REPEAT THEM.
 File lengths (MBytes):  RWF=     45 Int=      0 D2E=      0 Chk=      5 Scr=      1
 Normal termination of Gaussian 16
