# Supplementary material for: Machine-Learning-Guided Discovery of Electrochemical Reactions
Source: J Am Chem Soc. 2022 Dec 2;144(49):22599–610. doi: 10.1021/jacs.2c08997 (PMC9756344; doi:10.1021/jacs.2c08997)
Supplement: Supplementary file 3 — ja2c08997_si_003.zip [file ja2c08997_si_003.zip › Oxidation Site Selectivity/Nlogs_notimes/48.log]

 Entering Gaussian System, Link 0=g16
 Input=48.com
 Output=48.log
 Initial command:
  
 Copyright (c) 1988-2019, Gaussian, Inc.  All Rights Reserved.
  
 This is part of the Gaussian(R) 16 program.  It is based on
 the Gaussian(R) 09 system (copyright 2009, Gaussian, Inc.),
 the Gaussian(R) 03 system (copyright 2003, Gaussian, Inc.),
 the Gaussian(R) 98 system (copyright 1998, Gaussian, Inc.),
 the Gaussian(R) 94 system (copyright 1995, Gaussian, Inc.),
 the Gaussian 92(TM) system (copyright 1992, Gaussian, Inc.),
 the Gaussian 90(TM) system (copyright 1990, Gaussian, Inc.),
 the Gaussian 88(TM) system (copyright 1988, Gaussian, Inc.),
 the Gaussian 86(TM) system (copyright 1986, Carnegie Mellon
 University), and the Gaussian 82(TM) system (copyright 1983,
 Carnegie Mellon University). Gaussian is a federally registered
 trademark of Gaussian, Inc.
  
 This software contains proprietary and confidential information,
 including trade secrets, belonging to Gaussian, Inc.
  
 This software is provided under written license and may be
 used, copied, transmitted, or stored only in accord with that
 written license.
  
 The following legend is applicable only to US Government
 contracts under FAR:
  
                    RESTRICTED RIGHTS LEGEND
  
 Use, reproduction and disclosure by the US Government is
 subject to restrictions as set forth in subparagraphs (a)
 and (c) of the Commercial Computer Software - Restricted
 Rights clause in FAR 52.227-19.
  
 Gaussian, Inc.
 340 Quinnipiac St., Bldg. 40, Wallingford CT 06492
  
  
 ---------------------------------------------------------------
 Warning -- This program may not be used in any manner that
 competes with the business of Gaussian, Inc. or will provide
 assistance to any competitor of Gaussian, Inc.  The licensee
 of this program is prohibited from giving any competitor of
 Gaussian, Inc. access to this program.  By using this program,
 the user acknowledges that Gaussian, Inc. is engaged in the
 business of creating and licensing software in the field of
 computational chemistry and represents and warrants to the
 licensee that it is not a competitor of Gaussian, Inc. and that
 it will not use this program in any manner prohibited above.
 ---------------------------------------------------------------
  

 Cite this work as:
 Gaussian 16, Revision C.01,
 M. J. Frisch, G. W. Trucks, H. B. Schlegel, G. E. Scuseria, 
 M. A. Robb, J. R. Cheeseman, G. Scalmani, V. Barone, 
 G. A. Petersson, H. Nakatsuji, X. Li, M. Caricato, A. V. Marenich, 
 J. Bloino, B. G. Janesko, R. Gomperts, B. Mennucci, H. P. Hratchian, 
 J. V. Ortiz, A. F. Izmaylov, J. L. Sonnenberg, D. Williams-Young, 
 F. Ding, F. Lipparini, F. Egidi, J. Goings, B. Peng, A. Petrone, 
 T. Henderson, D. Ranasinghe, V. G. Zakrzewski, J. Gao, N. Rega, 
 G. Zheng, W. Liang, M. Hada, M. Ehara, K. Toyota, R. Fukuda, 
 J. Hasegawa, M. Ishida, T. Nakajima, Y. Honda, O. Kitao, H. Nakai, 
 T. Vreven, K. Throssell, J. A. Montgomery, Jr., J. E. Peralta, 
 F. Ogliaro, M. J. Bearpark, J. J. Heyd, E. N. Brothers, K. N. Kudin, 
 V. N. Staroverov, T. A. Keith, R. Kobayashi, J. Normand, 
 K. Raghavachari, A. P. Rendell, J. C. Burant, S. S. Iyengar, 
 J. Tomasi, M. Cossi, J. M. Millam, M. Klene, C. Adamo, R. Cammi, 
 J. W. Ochterski, R. L. Martin, K. Morokuma, O. Farkas, 
 J. B. Foresman, and D. J. Fox, Gaussian, Inc., Wallingford CT, 2019.
 
 ******************************************
 Gaussian 16:  ES64L-G16RevC.01  3-Jul-2019
                 8-Jan-2021 
 ******************************************
 %nprocshared=16
 Will use up to   16 processors via shared memory.
 %mem=7GB
 -----------------------------------------
 # b3lyp/def2svp geom=NewRedundant pop=NBO
 -----------------------------------------
 1/29=4000,38=1,172=1/1;
 2/12=2,17=6,18=5,40=1/2;
 3/5=43,7=101,11=2,25=1,30=1,74=-5/1,2,3;
 4//1;
 5/5=2,38=5/2;
 6/7=2,8=2,9=2,10=2,28=1,40=1/1,7;
 99/5=1,9=1/99;
 --
 48
 --
 Symbolic Z-matrix:
 Charge =  0 Multiplicity = 1
 C                    -5.74734   1.30399  -0.49154 
 C                    -4.8068    0.19121  -0.03198 
 C                    -3.34531   0.43333  -0.4128 
 C                    -2.40194  -0.68212   0.03545 
 C                    -0.94407  -0.4352   -0.35083 
 C                    -0.00215  -1.56155   0.06151 
 O                    -0.4703   -2.74184  -0.57837 
 C                     1.46276  -1.30123  -0.30534 
 C                     2.11705  -0.1177    0.40711 
 C                     3.61273   0.01311   0.11671 
 C                     4.27177   1.20553   0.81173 
 C                     5.76634   1.32767   0.51952 
 H                    -5.72145   1.42021  -1.588 
 H                    -5.46168   2.27456  -0.0523 
 H                    -6.79084   1.1014   -0.20233 
 H                    -5.13476  -0.77344  -0.45941 
 H                    -4.88004   0.07264   1.06437 
 H                    -3.2707    0.55509  -1.50947 
 H                    -3.01136   1.39642   0.01739 
 H                    -2.72396  -1.64265  -0.39763 
 H                    -2.47207  -0.80295   1.13256 
 H                    -0.86503  -0.30817  -1.44568 
 H                    -0.59595   0.50739   0.1032 
 H                    -0.06812  -1.67772   1.16583 
 H                     0.10004  -3.47416  -0.313 
 H                     1.52813  -1.17444  -1.40034 
 H                     2.03721  -2.21745  -0.06942 
 H                     1.61331   0.82019   0.11624 
 H                     1.9651   -0.21588   1.49812 
 H                     4.1277   -0.91714   0.4207 
 H                     3.76619   0.09609  -0.97513 
 H                     4.11224   1.12217   1.90209 
 H                     3.75649   2.13341   0.50407 
 H                     5.95285   1.44693  -0.56086 
 H                     6.21192   2.19453   1.03259 
 H                     6.31203   0.42778   0.84926 
 
                          Input orientation:                          
 ---------------------------------------------------------------------
 Center     Atomic      Atomic             Coordinates (Angstroms)
 Number     Number       Type             X           Y           Z
 ---------------------------------------------------------------------
      1          6           0       -5.747342    1.303988   -0.491544
      2          6           0       -4.806800    0.191208   -0.031978
      3          6           0       -3.345309    0.433328   -0.412798
      4          6           0       -2.401940   -0.682123    0.035451
      5          6           0       -0.944069   -0.435200   -0.350832
      6          6           0       -0.002151   -1.561549    0.061506
      7          8           0       -0.470297   -2.741841   -0.578367
      8          6           0        1.462761   -1.301227   -0.305341
      9          6           0        2.117050   -0.117695    0.407107
     10          6           0        3.612732    0.013106    0.116707
     11          6           0        4.271775    1.205531    0.811730
     12          6           0        5.766340    1.327667    0.519519
     13          1           0       -5.721448    1.420207   -1.588005
     14          1           0       -5.461677    2.274565   -0.052295
     15          1           0       -6.790844    1.101402   -0.202332
     16          1           0       -5.134762   -0.773443   -0.459405
     17          1           0       -4.880039    0.072636    1.064367
     18          1           0       -3.270702    0.555088   -1.509466
     19          1           0       -3.011364    1.396419    0.017388
     20          1           0       -2.723956   -1.642653   -0.397628
     21          1           0       -2.472067   -0.802952    1.132557
     22          1           0       -0.865026   -0.308165   -1.445679
     23          1           0       -0.595954    0.507394    0.103203
     24          1           0       -0.068122   -1.677720    1.165831
     25          1           0        0.100035   -3.474160   -0.313001
     26          1           0        1.528129   -1.174440   -1.400344
     27          1           0        2.037214   -2.217454   -0.069425
     28          1           0        1.613308    0.820191    0.116245
     29          1           0        1.965104   -0.215876    1.498115
     30          1           0        4.127702   -0.917144    0.420696
     31          1           0        3.766189    0.096088   -0.975132
     32          1           0        4.112238    1.122174    1.902094
     33          1           0        3.756492    2.133413    0.504074
     34          1           0        5.952848    1.446927   -0.560861
     35          1           0        6.211925    2.194534    1.032592
     36          1           0        6.312027    0.427777    0.849262
 ---------------------------------------------------------------------
                    Distance matrix (angstroms):
                    1          2          3          4          5
     1  C    0.000000
     2  C    1.527777   0.000000
     3  C    2.556171   1.529575   0.000000
     4  C    3.926077   2.559414   1.528105   0.000000
     5  C    5.110383   3.926161   2.554239   1.528258   0.000000
     6  C    6.443943   5.115227   3.921889   2.555985   1.525088
     7  O    6.650074   5.263703   4.286585   2.889715   2.365761
     8  C    7.668599   6.450541   5.112511   3.928784   2.558300
     9  C    8.042228   6.944632   5.550968   4.569243   3.169500
    10  C    9.468228   8.422727   6.990801   6.055264   4.602608
    11  C   10.104005   9.173942   7.753434   6.978848   5.590042
    12  C   11.558014  10.648332   9.202783   8.425816   6.992482
    13  H    1.102906   2.183630   2.828617   4.251415   5.272237
    14  H    1.102979   2.183954   2.828272   4.255783   5.276432
    15  H    1.101626   2.189499   3.516010   4.743414   6.047146
    16  H    2.166104   1.104900   2.158844   2.778766   4.205723
    17  H    2.165481   1.105168   2.160442   2.787347   4.213377
    18  H    2.780425   2.162169   1.105926   2.161528   2.781425
    19  H    2.784445   2.162998   1.106402   2.166117   2.786418
    20  H    4.222841   2.799104   2.167027   1.101757   2.151309
    21  H    4.219518   2.792037   2.163114   1.105965   2.161125
    22  H    5.229381   4.217286   2.787196   2.166955   1.105023
    23  H    5.246436   4.224863   2.798339   2.163591   1.102640
    24  H    6.625030   5.232848   4.205776   2.777711   2.147418
    25  H    7.553437   6.131144   5.210453   3.765205   3.213543
    26  H    7.739574   6.623348   5.225952   4.212995   2.785626
    27  H    8.554417   7.255589   6.009668   4.698332   3.484776
    28  H    7.401529   6.452547   5.001743   4.287854   2.886926
    29  H    8.108672   6.954537   5.680981   4.629022   3.453983
    30  H   10.162780   9.014359   7.639659   6.545217   5.152706
    31  H    9.602092   8.625238   7.141664   6.298628   4.781062
    32  H   10.147605   9.173689   7.838893   7.012443   5.750420
    33  H    9.591770   8.797128   7.359791   6.787719   5.424381
    34  H   11.701269  10.845578   9.354413   8.642391   7.152201
    35  H   12.088843  11.249841   9.825056   9.136088   7.748394
    36  H   12.165275  11.156203   9.739455   8.821983   7.405126
                    6          7          8          9         10
     6  C    0.000000
     7  O    1.421861   0.000000
     8  C    1.532419   2.426237   0.000000
     9  C    2.587502   3.814665   1.528537   0.000000
    10  C    3.943344   4.974333   2.554990   1.529217   0.000000
    11  C    5.146455   6.324663   3.927116   2.560759   1.529468
    12  C    6.467830   7.527409   5.110017   3.926706   2.555065
    13  H    6.657486   6.776179   7.788728   8.233327   9.592335
    14  H    6.673466   7.096122   7.797317   7.960594   9.353483
    15  H    7.297073   7.406837   8.596815   9.011559  10.465207
    16  H    5.218828   5.064186   6.620393   7.332778   8.801660
    17  H    5.241191   5.483218   6.632851   7.030468   8.545687
    18  H    4.198992   4.424811   5.225083   5.757931   7.093648
    19  H    4.219821   4.892560   5.234429   5.361442   6.767722
    20  H    2.761450   2.513933   4.201628   5.138913   6.569603
    21  H    2.796981   3.270112   4.218850   4.696366   6.222755
    22  H    2.141759   2.613583   2.775813   3.515946   4.753376
    23  H    2.152873   3.322327   2.770618   2.800622   4.237633
    24  H    1.112377   2.082385   2.156316   2.790039   4.184285
    25  H    1.951609   0.965396   2.564901   3.981553   4.968371
    26  H    2.151422   2.669475   1.104255   2.174952   2.838535
    27  H    2.146244   2.611822   1.106853   2.154633   2.737206
    28  H    2.878434   4.184730   2.168136   1.103625   2.156173
    29  H    2.782943   4.077188   2.163975   1.105905   2.162267
    30  H    4.195230   5.046706   2.788649   2.163798   1.105879
    31  H    4.245322   5.114595   2.776129   2.162394   1.105688
    32  H    5.245791   6.487136   4.214899   2.784428   2.160358
    33  H    5.289234   6.542593   4.208694   2.786514   2.160190
    34  H    6.700767   7.668304   5.270534   4.254215   2.826851
    35  H    7.325701   8.462569   6.046898   4.744010   3.514723
    36  H    6.666844   7.621320   5.276168   4.253337   2.827505
                   11         12         13         14         15
    11  C    0.000000
    12  C    1.527753   0.000000
    13  H   10.279558  11.679876   0.000000
    14  H    9.830028  11.282373   1.776461   0.000000
    15  H   11.109487  12.579949   1.779138   1.779187   0.000000
    16  H    9.696136  11.144819   2.535752   3.092404   2.514704
    17  H    9.225127  10.733934   3.091763   2.536480   2.512780
    18  H    7.918332   9.294180   2.600145   3.143297   3.794530
    19  H    7.328815   8.792323   3.149986   2.603849   3.797338
    20  H    7.649506   9.041520   4.447816   4.791552   4.909945
    21  H    7.043886   8.531512   4.785642   4.451152   4.905133
    22  H    5.811531   7.107248   5.156778   5.453550   6.216760
    23  H    4.968318   6.428448   5.473948   5.179028   6.230799
    24  H    5.222378   6.594772   7.010054   6.796677   7.402052
    25  H    6.369296   7.473797   7.711688   8.003027   8.272378
    26  H    4.252661   5.282883   7.702193   7.910136   8.707468
    27  H    4.181689   5.178911   8.702614   8.741389   9.432236
    28  H    2.774821   4.203313   7.554014   7.224888   8.414888
    29  H    2.795041   4.217768   8.442985   7.985183   9.016283
    30  H    2.163195   2.781021  10.320070  10.117653  11.121031
    31  H    2.163182   2.784129   9.599176   9.526327  10.632913
    32  H    1.105122   2.165593  10.438918   9.839079  11.104334
    33  H    1.105050   2.165400   9.732256   9.236022  10.621221
    34  H    2.183640   1.102828  11.719426  11.455785  12.753416
    35  H    2.188856   1.101475  12.242243  11.724178  13.106943
    36  H    2.183790   1.102863  12.317862  11.951717  13.162251
                   16         17         18         19         20
    16  H    0.000000
    17  H    1.761425   0.000000
    18  H    2.518400   3.073653   0.000000
    19  H    3.073183   2.518038   1.762492   0.000000
    20  H    2.563461   3.119029   2.522931   3.080715   0.000000
    21  H    3.102444   2.563130   3.076097   2.524218   1.763522
    22  H    4.406797   4.750333   2.556668   3.106918   2.516920
    23  H    4.749511   4.412056   3.123660   2.575255   3.066256
    24  H    5.397217   5.121385   4.732775   4.408166   3.082058
    25  H    5.892233   6.267220   5.387786   5.788999   3.366973
    26  H    6.740941   6.978153   5.102152   5.406134   4.393733
    27  H    7.326288   7.374170   6.159114   6.209328   4.806958
    28  H    6.957549   6.604644   5.154296   4.661481   5.014132
    29  H    7.385856   6.864937   6.087167   5.436661   5.255170
    30  H    9.305292   9.084788   7.786487   7.515417   6.938388
    31  H    8.958180   8.883545   7.072060   6.972173   6.743791
    32  H    9.730213   9.091994   8.152799   7.373807   7.724411
    33  H    9.403855   8.896651   7.478429   6.825239   7.554332
    34  H   11.308202  11.039995   9.314994   8.982985   9.211898
    35  H   11.822954  11.293145   9.953394   9.313253   9.829521
    36  H   11.583804  11.199765   9.869575   9.410415   9.353630
                   21         22         23         24         25
    21  H    0.000000
    22  H    3.078099   0.000000
    23  H    2.509258   1.771036   0.000000
    24  H    2.558373   3.054623   2.486465   0.000000
    25  H    3.980037   3.498260   4.063299   2.332899   0.000000
    26  H    4.749227   2.545522   3.098540   3.063750   2.917272
    27  H    4.876390   3.736637   3.793174   2.499922   2.321917
    28  H    4.511958   3.139257   2.231333   3.188792   4.573368
    29  H    4.490743   4.084615   3.004649   2.526145   4.168337
    30  H    6.639031   5.364843   4.943989   4.328815   4.826877
    31  H    6.645785   4.672579   4.512236   4.736250   5.160017
    32  H    6.902997   6.166572   5.077503   5.084968   6.490817
    33  H    6.914635   5.578644   4.663520   5.439699   6.744046
    34  H    8.883063   7.095538   6.649098   6.999783   7.650748
    35  H    9.187308   7.904971   7.075127   7.379098   8.443927
    36  H    8.874416   7.570896   6.948607   6.726042   7.427302
                   26         27         28         29         30
    26  H    0.000000
    27  H    1.765897   0.000000
    28  H    2.507160   3.072695   0.000000
    29  H    3.083968   2.543363   1.762601   0.000000
    30  H    3.184363   2.510212   3.071351   2.515837   0.000000
    31  H    2.608440   3.026902   2.519986   3.075416   1.762290
    32  H    4.781020   4.398378   3.086277   2.561984   2.520634
    33  H    4.419763   4.713264   2.543266   3.117106   3.074190
    34  H    5.210992   5.385294   4.436539   4.786063   3.143794
    35  H    6.261558   6.173191   4.886286   4.905331   3.794857
    36  H    5.523903   5.110309   4.771716   4.441964   2.600722
                   31         32         33         34         35
    31  H    0.000000
    32  H    3.074253   0.000000
    33  H    2.517705   1.761709   0.000000
    34  H    2.603433   3.091837   2.535613   0.000000
    35  H    3.796848   2.512902   2.512413   1.779081   0.000000
    36  H    3.149559   2.535689   3.091782   1.776548   1.779062
                   36
    36  H    0.000000
 Stoichiometry    C11H24O
 Framework group  C1[X(C11H24O)]
 Deg. of freedom   102
 Full point group                 C1      NOp   1
 Largest Abelian subgroup         C1      NOp   1
 Largest concise Abelian subgroup C1      NOp   1
                         Standard orientation:                         
 ---------------------------------------------------------------------
 Center     Atomic      Atomic             Coordinates (Angstroms)
 Number     Number       Type             X           Y           Z
 ---------------------------------------------------------------------
      1          6           0        5.685012   -1.639248   -0.219544
      2          6           0        4.743451   -0.559729    0.311685
      3          6           0        3.312365   -0.688188   -0.212807
      4          6           0        2.369019    0.395601    0.307386
      5          6           0        0.941850    0.262966   -0.222869
      6          6           0        0.003291    1.362275    0.263462
      7          8           0        0.559040    2.596963   -0.170564
      8          6           0       -1.432926    1.214072   -0.249983
      9          6           0       -2.180260   -0.025798    0.240568
     10          6           0       -3.649604   -0.054672   -0.182161
     11          6           0       -4.400481   -1.300827    0.289596
     12          6           0       -5.868299   -1.320926   -0.133651
     13          1           0        5.747628   -1.607021   -1.320200
     14          1           0        5.334203   -2.647072    0.059361
     15          1           0        6.706255   -1.520416    0.176085
     16          1           0        5.135218    0.438899    0.046988
     17          1           0        4.728073   -0.591570    1.416288
     18          1           0        3.326312   -0.659404   -1.318270
     19          1           0        2.914456   -1.685393    0.054355
     20          1           0        2.755211    1.391149    0.036077
     21          1           0        2.350545    0.366023    1.412802
     22          1           0        0.951066    0.286467   -1.327604
     23          1           0        0.528449   -0.716536    0.069518
     24          1           0       -0.020068    1.327294    1.375043
     25          1           0       -0.009048    3.310324    0.146268
     26          1           0       -1.410070    1.237274   -1.353758
     27          1           0       -1.997068    2.113636    0.062509
     28          1           0       -1.682597   -0.936554   -0.134721
     29          1           0       -2.117416   -0.080376    1.343336
     30          1           0       -4.159782    0.847237    0.204164
     31          1           0       -3.713422    0.015130   -1.283797
     32          1           0       -4.330473   -1.370313    1.390307
     33          1           0       -3.889612   -2.199916   -0.100002
     34          1           0       -5.967097   -1.287206   -1.231527
     35          1           0       -6.381433   -2.229282    0.219662
     36          1           0       -6.412152   -0.451242    0.271541
 ---------------------------------------------------------------------
 Rotational constants (GHZ):           1.6065241           0.2322469           0.2076918
 Standard basis: def2SVP (5D, 7F)
 There are   300 symmetry adapted cartesian basis functions of A   symmetry.
 There are   288 symmetry adapted basis functions of A   symmetry.
   288 basis functions,   468 primitive gaussians,   300 cartesian basis functions
    49 alpha electrons       49 beta electrons
       nuclear repulsion energy       708.6201568601 Hartrees.
 NAtoms=   36 NActive=   36 NUniq=   36 SFac= 1.00D+00 NAtFMM=   60 NAOKFM=F Big=F
 Integral buffers will be    131072 words long.
 Raffenetti 2 integral format.
 Two-electron integral symmetry is turned on.
 One-electron integrals computed using PRISM.
   1 Symmetry operations used in ECPInt.
 ECPInt:  NShTT=   10440 NPrTT=   35208 LenC2=    9198 LenP2D=   22972.
 LDataN:  DoStor=T MaxTD1= 4 Len=   56
 NBasis=   288 RedAO= T EigKep=  8.48D-04  NBF=   288
 NBsUse=   288 1.00D-06 EigRej= -1.00D+00 NBFU=   288
 ExpMin= 1.22D-01 ExpMax= 2.27D+03 ExpMxC= 3.41D+02 IAcc=3 IRadAn=         5 AccDes= 0.00D+00
 Harris functional with IExCor=  402 and IRadAn=       5 diagonalized for initial guess.
 HarFok:  IExCor=  402 AccDes= 0.00D+00 IRadAn=         5 IDoV= 1 UseB2=F ITyADJ=14
 ICtDFT=  3500011 ScaDFX=  1.000000  1.000000  1.000000  1.000000
 FoFCou: FMM=F IPFlag=           0 FMFlag=      100000 FMFlg1=           0
         NFxFlg=           0 DoJE=T BraDBF=F KetDBF=T FulRan=T
         wScrn=  0.000000 ICntrl=       500 IOpCl=  0 I1Cent=   200000004 NGrid=           0
         NMat0=    1 NMatS0=      1 NMatT0=    0 NMatD0=    1 NMtDS0=    0 NMtDT0=    0
 Petite list used in FoFCou.
 Requested convergence on RMS density matrix=1.00D-08 within 128 cycles.
 Requested convergence on MAX density matrix=1.00D-06.
 Requested convergence on             energy=1.00D-06.
 No special actions if energy rises.
 Integral accuracy reduced to 1.0D-05 until final iterations.
 Initial convergence to 1.0D-05 achieved.  Increase integral accuracy.
 SCF Done:  E(RB3LYP) =  -508.497822329     A.U. after   12 cycles
            NFock= 12  Conv=0.50D-08     -V/T= 2.0122

 **********************************************************************

            Population analysis using the SCF Density.

 **********************************************************************

 Orbital symmetries:
       Occupied  (A) (A) (A) (A) (A) (A) (A) (A) (A) (A) (A) (A)
                 (A) (A) (A) (A) (A) (A) (A) (A) (A) (A) (A) (A)
                 (A) (A) (A) (A) (A) (A) (A) (A) (A) (A) (A) (A)
                 (A) (A) (A) (A) (A) (A) (A) (A) (A) (A) (A) (A)
                 (A)
       Virtual   (A) (A) (A) (A) (A) (A) (A) (A) (A) (A) (A) (A)
                 (A) (A) (A) (A) (A) (A) (A) (A) (A) (A) (A) (A)
                 (A) (A) (A) (A) (A) (A) (A) (A) (A) (A) (A) (A)
                 (A) (A) (A) (A) (A) (A) (A) (A) (A) (A) (A) (A)
                 (A) (A) (A) (A) (A) (A) (A) (A) (A) (A) (A) (A)
                 (A) (A) (A) (A) (A) (A) (A) (A) (A) (A) (A) (A)
                 (A) (A) (A) (A) (A) (A) (A) (A) (A) (A) (A) (A)
                 (A) (A) (A) (A) (A) (A) (A) (A) (A) (A) (A) (A)
                 (A) (A) (A) (A) (A) (A) (A) (A) (A) (A) (A) (A)
                 (A) (A) (A) (A) (A) (A) (A) (A) (A) (A) (A) (A)
                 (A) (A) (A) (A) (A) (A) (A) (A) (A) (A) (A) (A)
                 (A) (A) (A) (A) (A) (A) (A) (A) (A) (A) (A) (A)
                 (A) (A) (A) (A) (A) (A) (A) (A) (A) (A) (A) (A)
                 (A) (A) (A) (A) (A) (A) (A) (A) (A) (A) (A) (A)
                 (A) (A) (A) (A) (A) (A) (A) (A) (A) (A) (A) (A)
                 (A) (A) (A) (A) (A) (A) (A) (A) (A) (A) (A) (A)
                 (A) (A) (A) (A) (A) (A) (A) (A) (A) (A) (A) (A)
                 (A) (A) (A) (A) (A) (A) (A) (A) (A) (A) (A) (A)
                 (A) (A) (A) (A) (A) (A) (A) (A) (A) (A) (A) (A)
                 (A) (A) (A) (A) (A) (A) (A) (A) (A) (A) (A)
 The electronic state is 1-A.
 Alpha  occ. eigenvalues --  -19.12288 -10.22773 -10.18326 -10.18257 -10.18146
 Alpha  occ. eigenvalues --  -10.18055 -10.17865 -10.17565 -10.17406 -10.17331
 Alpha  occ. eigenvalues --  -10.17302 -10.16987  -1.00259  -0.80414  -0.79132
 Alpha  occ. eigenvalues --   -0.76621  -0.74118  -0.69994  -0.66547  -0.61843
 Alpha  occ. eigenvalues --   -0.59037  -0.57348  -0.56425  -0.56119  -0.51585
 Alpha  occ. eigenvalues --   -0.47726  -0.46452  -0.44980  -0.44047  -0.42605
 Alpha  occ. eigenvalues --   -0.41979  -0.41674  -0.41155  -0.39419  -0.38765
 Alpha  occ. eigenvalues --   -0.37147  -0.36771  -0.35579  -0.35065  -0.34628
 Alpha  occ. eigenvalues --   -0.33466  -0.33337  -0.32803  -0.32461  -0.32173
 Alpha  occ. eigenvalues --   -0.32073  -0.31297  -0.30107  -0.26363
 Alpha virt. eigenvalues --    0.04869   0.05687   0.06261   0.07337   0.07449
 Alpha virt. eigenvalues --    0.08098   0.09222   0.09401   0.09827   0.11250
 Alpha virt. eigenvalues --    0.12023   0.12782   0.13842   0.14169   0.14643
 Alpha virt. eigenvalues --    0.15274   0.15529   0.15896   0.16280   0.16899
 Alpha virt. eigenvalues --    0.17453   0.18516   0.18619   0.20104   0.20486
 Alpha virt. eigenvalues --    0.21520   0.22378   0.22466   0.23476   0.24751
 Alpha virt. eigenvalues --    0.26584   0.27842   0.28775   0.28992   0.31538
 Alpha virt. eigenvalues --    0.40162   0.40604   0.41930   0.42177   0.43023
 Alpha virt. eigenvalues --    0.43282   0.43613   0.44398   0.45467   0.47434
 Alpha virt. eigenvalues --    0.48052   0.48708   0.50211   0.52345   0.54610
 Alpha virt. eigenvalues --    0.55647   0.56828   0.58745   0.61296   0.61959
 Alpha virt. eigenvalues --    0.62328   0.63586   0.63649   0.64035   0.64378
 Alpha virt. eigenvalues --    0.64651   0.64743   0.65194   0.65492   0.66512
 Alpha virt. eigenvalues --    0.66700   0.67514   0.67803   0.67937   0.68060
 Alpha virt. eigenvalues --    0.68275   0.68680   0.69241   0.69292   0.69759
 Alpha virt. eigenvalues --    0.70067   0.70193   0.70489   0.71064   0.71242
 Alpha virt. eigenvalues --    0.72201   0.72641   0.72974   0.73348   0.73932
 Alpha virt. eigenvalues --    0.74405   0.75755   0.77382   0.80023   0.85708
 Alpha virt. eigenvalues --    0.90883   0.93302   0.97069   0.98581   0.99641
 Alpha virt. eigenvalues --    1.01086   1.01813   1.02899   1.03492   1.04436
 Alpha virt. eigenvalues --    1.05028   1.05680   1.07780   1.09835   1.13049
 Alpha virt. eigenvalues --    1.17464   1.20629   1.23962   1.26773   1.29262
 Alpha virt. eigenvalues --    1.31133   1.33667   1.34338   1.35370   1.37199
 Alpha virt. eigenvalues --    1.37477   1.37931   1.38647   1.39617   1.40409
 Alpha virt. eigenvalues --    1.44200   1.44616   1.48398   1.51199   1.53866
 Alpha virt. eigenvalues --    1.54373   1.57144   1.60260   1.67687   1.69206
 Alpha virt. eigenvalues --    1.70265   1.71448   1.74073   1.74879   1.75186
 Alpha virt. eigenvalues --    1.75281   1.76058   1.77335   1.77559   1.77855
 Alpha virt. eigenvalues --    1.78678   1.78749   1.79183   1.79534   1.80449
 Alpha virt. eigenvalues --    1.80890   1.81249   1.81877   1.82799   1.83329
 Alpha virt. eigenvalues --    1.83802   1.84010   1.84691   1.85113   1.85434
 Alpha virt. eigenvalues --    1.85488   1.86859   1.89362   1.90519   1.90944
 Alpha virt. eigenvalues --    1.91933   1.92031   1.92362   1.92867   1.94034
 Alpha virt. eigenvalues --    1.95125   1.95250   1.96475   1.98333   1.99389
 Alpha virt. eigenvalues --    2.01989   2.02140   2.05294   2.06297   2.07579
 Alpha virt. eigenvalues --    2.07932   2.10108   2.12506   2.17280   2.19055
 Alpha virt. eigenvalues --    2.22373   2.24356   2.25927   2.30157   2.31854
 Alpha virt. eigenvalues --    2.33368   2.34989   2.38161   2.38879   2.39908
 Alpha virt. eigenvalues --    2.41031   2.41636   2.42137   2.43538   2.43945
 Alpha virt. eigenvalues --    2.46246   2.47483   2.49395   2.50453   2.53584
 Alpha virt. eigenvalues --    2.54973   2.55612   2.56281   2.56908   2.58604
 Alpha virt. eigenvalues --    2.58695   2.59501   2.60566   2.64281   2.65606
 Alpha virt. eigenvalues --    2.69159   2.75342   2.80540   2.81896   2.84213
 Alpha virt. eigenvalues --    2.86175   2.87415   2.88254   2.90344   2.91454
 Alpha virt. eigenvalues --    2.91806   2.93420   2.94696   2.96164   2.96934
 Alpha virt. eigenvalues --    2.99094   3.01423   3.02206   3.03330   3.04772
 Alpha virt. eigenvalues --    3.07564   3.08332   3.09057   3.09991   3.10712
 Alpha virt. eigenvalues --    3.12378   3.18461   3.40657   3.78914
          Condensed to atoms (all electrons):
               1          2          3          4          5          6
     1  C    4.511803   0.429244  -0.048251   0.007820  -0.000421   0.000006
     2  C    0.429244   4.587062   0.413743  -0.035083   0.006291  -0.000292
     3  C   -0.048251   0.413743   4.667975   0.383392  -0.031017   0.005200
     4  C    0.007820  -0.035083   0.383392   4.675805   0.360989  -0.022335
     5  C   -0.000421   0.006291  -0.031017   0.360989   4.864233   0.304021
     6  C    0.000006  -0.000292   0.005200  -0.022335   0.304021   4.641394
     7  O    0.000000   0.000006   0.000093  -0.005198  -0.073809   0.328363
     8  C   -0.000000   0.000006  -0.000301   0.010102  -0.041824   0.381672
     9  C   -0.000000  -0.000000  -0.000020  -0.000332  -0.002853  -0.030312
    10  C   -0.000000   0.000000   0.000000   0.000004   0.000076   0.005477
    11  C    0.000000  -0.000000  -0.000000  -0.000001   0.000019  -0.000245
    12  C   -0.000000   0.000000   0.000000   0.000000  -0.000000   0.000005
    13  H    0.383080  -0.020525  -0.008223   0.000414  -0.000003   0.000000
    14  H    0.382397  -0.020415  -0.008335   0.000434  -0.000002   0.000000
    15  H    0.369488  -0.009808   0.007404  -0.000485   0.000013  -0.000000
    16  H   -0.023533   0.362076  -0.021844  -0.005898   0.000508  -0.000012
    17  H   -0.023750   0.361857  -0.021007  -0.007909   0.000381   0.000008
    18  H   -0.004678  -0.027470   0.360510  -0.021005  -0.007715   0.000571
    19  H   -0.004684  -0.028548   0.357163  -0.020378  -0.007056   0.000301
    20  H    0.000235  -0.006312  -0.021073   0.360556  -0.025911  -0.008202
    21  H    0.000273  -0.007330  -0.024726   0.351432  -0.023137  -0.004591
    22  H    0.000003   0.000268  -0.008582  -0.025831   0.341040  -0.013161
    23  H    0.000005   0.000239  -0.007699  -0.017936   0.343726  -0.008767
    24  H    0.000000  -0.000021   0.000267  -0.019221  -0.032240   0.354662
    25  H    0.000000  -0.000002   0.000021   0.000605   0.011635  -0.030754
    26  H    0.000000  -0.000000  -0.000034   0.000071  -0.023659  -0.004902
    27  H    0.000000  -0.000000   0.000017  -0.000517   0.012430  -0.022080
    28  H    0.000000  -0.000000   0.000071  -0.000492   0.006199  -0.012289
    29  H    0.000000  -0.000000  -0.000006   0.000008  -0.005214  -0.001071
    30  H    0.000000  -0.000000   0.000000   0.000000   0.000007   0.000222
    31  H    0.000000  -0.000000  -0.000000   0.000001  -0.000139   0.000758
    32  H    0.000000  -0.000000   0.000000   0.000000  -0.000004   0.000019
    33  H   -0.000000   0.000000   0.000000   0.000000  -0.000010   0.000002
    34  H    0.000000  -0.000000   0.000000   0.000000  -0.000000   0.000000
    35  H   -0.000000  -0.000000   0.000000  -0.000000   0.000000  -0.000000
    36  H   -0.000000   0.000000  -0.000000   0.000000  -0.000000   0.000000
               7          8          9         10         11         12
     1  C    0.000000  -0.000000  -0.000000  -0.000000   0.000000  -0.000000
     2  C    0.000006   0.000006  -0.000000   0.000000  -0.000000   0.000000
     3  C    0.000093  -0.000301  -0.000020   0.000000  -0.000000   0.000000
     4  C   -0.005198   0.010102  -0.000332   0.000004  -0.000001   0.000000
     5  C   -0.073809  -0.041824  -0.002853   0.000076   0.000019  -0.000000
     6  C    0.328363   0.381672  -0.030312   0.005477  -0.000245   0.000005
     7  O    7.769236  -0.041932   0.006625  -0.000122   0.000001  -0.000000
     8  C   -0.041932   4.834313   0.276591  -0.011984   0.003811  -0.000347
     9  C    0.006625   0.276591   4.789081   0.353938  -0.028842   0.007548
    10  C   -0.000122  -0.011984   0.353938   4.684778   0.401624  -0.047238
    11  C    0.000001   0.003811  -0.028842   0.401624   4.596020   0.429747
    12  C   -0.000000  -0.000347   0.007548  -0.047238   0.429747   4.507034
    13  H    0.000000   0.000000   0.000000   0.000000   0.000000   0.000000
    14  H   -0.000000   0.000000  -0.000000   0.000000  -0.000000  -0.000000
    15  H    0.000000   0.000000  -0.000000   0.000000  -0.000000   0.000000
    16  H   -0.000024  -0.000000   0.000000  -0.000000   0.000000  -0.000000
    17  H    0.000001   0.000000  -0.000000   0.000000  -0.000000  -0.000000
    18  H   -0.000016   0.000018  -0.000006   0.000000  -0.000000  -0.000000
    19  H   -0.000012  -0.000020   0.000001  -0.000000   0.000000  -0.000000
    20  H    0.020763   0.000989  -0.000069   0.000002  -0.000000   0.000000
    21  H   -0.000917   0.000466  -0.000169   0.000001  -0.000000  -0.000000
    22  H    0.002329  -0.010214  -0.002008  -0.000062  -0.000001  -0.000000
    23  H    0.004455  -0.010595   0.004194  -0.000139   0.000026   0.000000
    24  H   -0.030685  -0.056429  -0.001948  -0.000037   0.000018   0.000000
    25  H    0.315247  -0.003557   0.000079  -0.000025   0.000000   0.000000
    26  H    0.006462   0.330541  -0.008488  -0.008891   0.000304   0.000004
    27  H   -0.001378   0.333480  -0.011781  -0.011025   0.000713  -0.000008
    28  H   -0.000063  -0.018030   0.359423  -0.018038  -0.006756   0.000301
    29  H   -0.000017  -0.028548   0.359947  -0.022623  -0.007164   0.000255
    30  H   -0.000008  -0.007738  -0.022608   0.363411  -0.028247  -0.004389
    31  H   -0.000002  -0.006079  -0.021415   0.361564  -0.028264  -0.004578
    32  H   -0.000000   0.000455  -0.007202  -0.021740   0.362247  -0.023313
    33  H   -0.000000   0.000410  -0.008337  -0.020411   0.362227  -0.022796
    34  H    0.000000  -0.000003   0.000461  -0.008403  -0.020469   0.383697
    35  H    0.000000   0.000011  -0.000481   0.007392  -0.010019   0.370709
    36  H    0.000000  -0.000005   0.000414  -0.008397  -0.020649   0.383625
              13         14         15         16         17         18
     1  C    0.383080   0.382397   0.369488  -0.023533  -0.023750  -0.004678
     2  C   -0.020525  -0.020415  -0.009808   0.362076   0.361857  -0.027470
     3  C   -0.008223  -0.008335   0.007404  -0.021844  -0.021007   0.360510
     4  C    0.000414   0.000434  -0.000485  -0.005898  -0.007909  -0.021005
     5  C   -0.000003  -0.000002   0.000013   0.000508   0.000381  -0.007715
     6  C    0.000000   0.000000  -0.000000  -0.000012   0.000008   0.000571
     7  O    0.000000  -0.000000   0.000000  -0.000024   0.000001  -0.000016
     8  C    0.000000   0.000000   0.000000  -0.000000   0.000000   0.000018
     9  C    0.000000  -0.000000  -0.000000   0.000000  -0.000000  -0.000006
    10  C    0.000000   0.000000   0.000000  -0.000000   0.000000   0.000000
    11  C    0.000000  -0.000000  -0.000000   0.000000  -0.000000  -0.000000
    12  C    0.000000  -0.000000   0.000000  -0.000000  -0.000000  -0.000000
    13  H    0.686723  -0.027021  -0.025268  -0.009431   0.008930   0.008155
    14  H   -0.027021   0.688781  -0.025414   0.008871  -0.009425  -0.001807
    15  H   -0.025268  -0.025414   0.690093  -0.006181  -0.006246  -0.000066
    16  H   -0.009431   0.008871  -0.006181   0.728309  -0.033815  -0.011691
    17  H    0.008930  -0.009425  -0.006246  -0.033815   0.732056   0.010313
    18  H    0.008155  -0.001807  -0.000066  -0.011691   0.010313   0.736881
    19  H   -0.001820   0.008167  -0.000078   0.010601  -0.011737  -0.036403
    20  H   -0.000050   0.000031   0.000010   0.008157  -0.001949  -0.011324
    21  H    0.000035  -0.000053   0.000009  -0.002177   0.009083   0.010453
    22  H   -0.000006   0.000002   0.000000  -0.000061   0.000034   0.008943
    23  H    0.000003  -0.000006  -0.000000   0.000033  -0.000066  -0.002297
    24  H   -0.000000   0.000000   0.000000   0.000003  -0.000006   0.000021
    25  H   -0.000000   0.000000  -0.000000   0.000001  -0.000000  -0.000002
    26  H   -0.000000   0.000000  -0.000000   0.000000  -0.000000  -0.000011
    27  H   -0.000000  -0.000000  -0.000000   0.000000   0.000000   0.000000
    28  H   -0.000000   0.000000  -0.000000  -0.000000   0.000000   0.000010
    29  H    0.000000   0.000000  -0.000000   0.000000  -0.000000  -0.000000
    30  H   -0.000000   0.000000  -0.000000  -0.000000  -0.000000   0.000000
    31  H    0.000000   0.000000  -0.000000   0.000000   0.000000  -0.000000
    32  H   -0.000000   0.000000  -0.000000   0.000000   0.000000   0.000000
    33  H   -0.000000   0.000000   0.000000  -0.000000  -0.000000  -0.000000
    34  H   -0.000000   0.000000  -0.000000   0.000000   0.000000   0.000000
    35  H   -0.000000   0.000000  -0.000000   0.000000   0.000000   0.000000
    36  H   -0.000000  -0.000000   0.000000   0.000000   0.000000   0.000000
              19         20         21         22         23         24
     1  C   -0.004684   0.000235   0.000273   0.000003   0.000005   0.000000
     2  C   -0.028548  -0.006312  -0.007330   0.000268   0.000239  -0.000021
     3  C    0.357163  -0.021073  -0.024726  -0.008582  -0.007699   0.000267
     4  C   -0.020378   0.360556   0.351432  -0.025831  -0.017936  -0.019221
     5  C   -0.007056  -0.025911  -0.023137   0.341040   0.343726  -0.032240
     6  C    0.000301  -0.008202  -0.004591  -0.013161  -0.008767   0.354662
     7  O   -0.000012   0.020763  -0.000917   0.002329   0.004455  -0.030685
     8  C   -0.000020   0.000989   0.000466  -0.010214  -0.010595  -0.056429
     9  C    0.000001  -0.000069  -0.000169  -0.002008   0.004194  -0.001948
    10  C   -0.000000   0.000002   0.000001  -0.000062  -0.000139  -0.000037
    11  C    0.000000  -0.000000  -0.000000  -0.000001   0.000026   0.000018
    12  C   -0.000000   0.000000  -0.000000  -0.000000   0.000000   0.000000
    13  H   -0.001820  -0.000050   0.000035  -0.000006   0.000003  -0.000000
    14  H    0.008167   0.000031  -0.000053   0.000002  -0.000006   0.000000
    15  H   -0.000078   0.000010   0.000009   0.000000  -0.000000   0.000000
    16  H    0.010601   0.008157  -0.002177  -0.000061   0.000033   0.000003
    17  H   -0.011737  -0.001949   0.009083   0.000034  -0.000066  -0.000006
    18  H   -0.036403  -0.011324   0.010453   0.008943  -0.002297   0.000021
    19  H    0.745439   0.009383  -0.011755  -0.001982   0.009068  -0.000037
    20  H    0.009383   0.702677  -0.031629  -0.010084   0.010152  -0.000570
    21  H   -0.011755  -0.031629   0.747457   0.010280  -0.011665   0.009557
    22  H   -0.001982  -0.010084   0.010280   0.727370  -0.029011   0.012065
    23  H    0.009068   0.010152  -0.011665  -0.029011   0.723125  -0.005061
    24  H   -0.000037  -0.000570   0.009557   0.012065  -0.005061   0.797439
    25  H    0.000001  -0.001307  -0.000112  -0.000306  -0.000657  -0.006519
    26  H    0.000005   0.000018   0.000036   0.010379   0.000238   0.012201
    27  H   -0.000000  -0.000059   0.000008  -0.000353   0.000015  -0.010065
    28  H   -0.000038   0.000000   0.000081   0.000700   0.004039  -0.001130
    29  H    0.000002   0.000006   0.000003   0.000309   0.001347   0.009877
    30  H   -0.000000  -0.000000   0.000000   0.000004  -0.000004  -0.000033
    31  H    0.000000  -0.000000  -0.000000  -0.000011   0.000067   0.000011
    32  H   -0.000000   0.000000  -0.000000  -0.000000   0.000011  -0.000015
    33  H   -0.000000  -0.000000   0.000000   0.000001  -0.000034   0.000003
    34  H   -0.000000  -0.000000   0.000000  -0.000000   0.000000  -0.000000
    35  H   -0.000000  -0.000000   0.000000   0.000000   0.000000   0.000000
    36  H    0.000000  -0.000000  -0.000000   0.000000  -0.000000   0.000000
              25         26         27         28         29         30
     1  C    0.000000   0.000000   0.000000   0.000000   0.000000   0.000000
     2  C   -0.000002  -0.000000  -0.000000  -0.000000  -0.000000  -0.000000
     3  C    0.000021  -0.000034   0.000017   0.000071  -0.000006   0.000000
     4  C    0.000605   0.000071  -0.000517  -0.000492   0.000008   0.000000
     5  C    0.011635  -0.023659   0.012430   0.006199  -0.005214   0.000007
     6  C   -0.030754  -0.004902  -0.022080  -0.012289  -0.001071   0.000222
     7  O    0.315247   0.006462  -0.001378  -0.000063  -0.000017  -0.000008
     8  C   -0.003557   0.330541   0.333480  -0.018030  -0.028548  -0.007738
     9  C    0.000079  -0.008488  -0.011781   0.359423   0.359947  -0.022608
    10  C   -0.000025  -0.008891  -0.011025  -0.018038  -0.022623   0.363411
    11  C    0.000000   0.000304   0.000713  -0.006756  -0.007164  -0.028247
    12  C    0.000000   0.000004  -0.000008   0.000301   0.000255  -0.004389
    13  H   -0.000000  -0.000000  -0.000000  -0.000000   0.000000  -0.000000
    14  H    0.000000   0.000000  -0.000000   0.000000   0.000000   0.000000
    15  H   -0.000000  -0.000000  -0.000000  -0.000000  -0.000000  -0.000000
    16  H    0.000001   0.000000   0.000000  -0.000000   0.000000  -0.000000
    17  H   -0.000000  -0.000000   0.000000   0.000000  -0.000000  -0.000000
    18  H   -0.000002  -0.000011   0.000000   0.000010  -0.000000   0.000000
    19  H    0.000001   0.000005  -0.000000  -0.000038   0.000002  -0.000000
    20  H   -0.001307   0.000018  -0.000059   0.000000   0.000006  -0.000000
    21  H   -0.000112   0.000036   0.000008   0.000081   0.000003   0.000000
    22  H   -0.000306   0.010379  -0.000353   0.000700   0.000309   0.000004
    23  H   -0.000657   0.000238   0.000015   0.004039   0.001347  -0.000004
    24  H   -0.006519   0.012201  -0.010065  -0.001130   0.009877  -0.000033
    25  H    0.550896  -0.001725   0.009350   0.000050  -0.000013   0.000000
    26  H   -0.001725   0.725978  -0.035241  -0.012632   0.010233  -0.001798
    27  H    0.009350  -0.035241   0.757431   0.010207  -0.010180   0.009392
    28  H    0.000050  -0.012632   0.010207   0.715431  -0.036219   0.009870
    29  H   -0.000013   0.010233  -0.010180  -0.036219   0.734310  -0.011914
    30  H    0.000000  -0.001798   0.009392   0.009870  -0.011914   0.734856
    31  H    0.000004   0.008027  -0.002100  -0.011794   0.010222  -0.035542
    32  H    0.000000   0.000021  -0.000057  -0.002233   0.008962  -0.011409
    33  H   -0.000000  -0.000044   0.000035   0.009553  -0.002021   0.010251
    34  H    0.000000  -0.000007   0.000003  -0.000067   0.000033  -0.001809
    35  H    0.000000   0.000000   0.000000   0.000008   0.000008  -0.000072
    36  H   -0.000000   0.000002  -0.000006   0.000038  -0.000055   0.008084
              31         32         33         34         35         36
     1  C    0.000000   0.000000  -0.000000   0.000000  -0.000000  -0.000000
     2  C   -0.000000  -0.000000   0.000000  -0.000000  -0.000000   0.000000
     3  C   -0.000000   0.000000   0.000000   0.000000   0.000000  -0.000000
     4  C    0.000001   0.000000   0.000000   0.000000  -0.000000   0.000000
     5  C   -0.000139  -0.000004  -0.000010  -0.000000   0.000000  -0.000000
     6  C    0.000758   0.000019   0.000002   0.000000  -0.000000   0.000000
     7  O   -0.000002  -0.000000  -0.000000   0.000000   0.000000   0.000000
     8  C   -0.006079   0.000455   0.000410  -0.000003   0.000011  -0.000005
     9  C   -0.021415  -0.007202  -0.008337   0.000461  -0.000481   0.000414
    10  C    0.361564  -0.021740  -0.020411  -0.008403   0.007392  -0.008397
    11  C   -0.028264   0.362247   0.362227  -0.020469  -0.010019  -0.020649
    12  C   -0.004578  -0.023313  -0.022796   0.383697   0.370709   0.383625
    13  H    0.000000  -0.000000  -0.000000  -0.000000  -0.000000  -0.000000
    14  H    0.000000   0.000000   0.000000   0.000000   0.000000  -0.000000
    15  H   -0.000000  -0.000000   0.000000  -0.000000  -0.000000   0.000000
    16  H    0.000000   0.000000  -0.000000   0.000000   0.000000   0.000000
    17  H    0.000000   0.000000  -0.000000   0.000000   0.000000   0.000000
    18  H   -0.000000   0.000000  -0.000000   0.000000   0.000000   0.000000
    19  H    0.000000  -0.000000  -0.000000  -0.000000  -0.000000   0.000000
    20  H   -0.000000   0.000000  -0.000000  -0.000000  -0.000000  -0.000000
    21  H   -0.000000  -0.000000   0.000000   0.000000   0.000000  -0.000000
    22  H   -0.000011  -0.000000   0.000001  -0.000000   0.000000   0.000000
    23  H    0.000067   0.000011  -0.000034   0.000000   0.000000  -0.000000
    24  H    0.000011  -0.000015   0.000003  -0.000000   0.000000   0.000000
    25  H    0.000004   0.000000  -0.000000   0.000000   0.000000  -0.000000
    26  H    0.008027   0.000021  -0.000044  -0.000007   0.000000   0.000002
    27  H   -0.002100  -0.000057   0.000035   0.000003   0.000000  -0.000006
    28  H   -0.011794  -0.002233   0.009553  -0.000067   0.000008   0.000038
    29  H    0.010222   0.008962  -0.002021   0.000033   0.000008  -0.000055
    30  H   -0.035542  -0.011409   0.010251  -0.001809  -0.000072   0.008084
    31  H    0.733158   0.010253  -0.011565   0.008049  -0.000081  -0.001793
    32  H    0.010253   0.729180  -0.033512   0.008845  -0.006248  -0.009399
    33  H   -0.011565  -0.033512   0.726658  -0.009325  -0.006242   0.008816
    34  H    0.008049   0.008845  -0.009325   0.684480  -0.025022  -0.026821
    35  H   -0.000081  -0.006248  -0.006242  -0.025022   0.686336  -0.025083
    36  H   -0.001793  -0.009399   0.008816  -0.026821  -0.025083   0.685496
 Mulliken charges:
               1
     1  C    0.020964
     2  C   -0.004985
     3  C    0.005264
     4  C    0.030989
     5  C    0.023444
     6  C    0.136333
     7  O   -0.299396
     8  C    0.064741
     9  C   -0.011429
    10  C    0.000867
    11  C   -0.006102
    12  C    0.019744
    13  H    0.005009
    14  H    0.003793
    15  H    0.006530
    16  H   -0.003892
    17  H   -0.006751
    18  H   -0.011386
    19  H   -0.015583
    20  H    0.005559
    21  H   -0.020912
    22  H   -0.012054
    23  H   -0.006803
    24  H   -0.032108
    25  H    0.157089
    26  H   -0.007089
    27  H   -0.028230
    28  H    0.003799
    29  H   -0.010475
    30  H   -0.010528
    31  H   -0.008750
    32  H   -0.004861
    33  H   -0.003660
    34  H    0.006357
    35  H    0.008783
    36  H    0.005730
 Sum of Mulliken charges =  -0.00000
 Mulliken charges with hydrogens summed into heavy atoms:
               1
     1  C    0.036296
     2  C   -0.015629
     3  C   -0.021705
     4  C    0.015635
     5  C    0.004586
     6  C    0.104225
     7  O   -0.142307
     8  C    0.029423
     9  C   -0.018105
    10  C   -0.018410
    11  C   -0.014623
    12  C    0.040615
 Electronic spatial extent (au):  <R**2>=           5385.7484
 Charge=             -0.0000 electrons
 Dipole moment (field-independent basis, Debye):
    X=             -1.3864    Y=              0.0179    Z=              0.7230  Tot=              1.5637
 Quadrupole moment (field-independent basis, Debye-Ang):
   XX=            -82.3329   YY=            -78.6691   ZZ=            -80.3375
   XY=             -2.9185   XZ=             -0.1025   YZ=              2.1624
 Traceless Quadrupole moment (field-independent basis, Debye-Ang):
   XX=             -1.8864   YY=              1.7774   ZZ=              0.1090
   XY=             -2.9185   XZ=             -0.1025   YZ=              2.1624
 Octapole moment (field-independent basis, Debye-Ang**2):
  XXX=              1.7223  YYY=             30.0248  ZZZ=             -1.2568  XYY=            -12.3722
  XXY=              6.5590  XXZ=              1.8888  XZZ=             -0.0167  YZZ=              3.7526
  YYZ=              7.3180  XYZ=             -1.6308
 Hexadecapole moment (field-independent basis, Debye-Ang**3):
 XXXX=          -6541.5150 YYYY=           -770.4629 ZZZZ=           -196.8539 XXXY=             30.0396
 XXXZ=             -9.5878 YYYX=            -13.9155 YYYZ=             17.1355 ZZZX=             -0.4257
 ZZZY=             -0.7609 XXYY=          -1234.0882 XXZZ=          -1103.0774 YYZZ=           -180.3659
 XXYZ=             -6.1772 YYXZ=              1.8922 ZZXY=              2.2676
 N-N= 7.086201568601D+02 E-N=-2.593809464044D+03  KE= 5.023620131771D+02
 ******************************Gaussian NBO Version 3.1******************************
             N A T U R A L   A T O M I C   O R B I T A L   A N D
          N A T U R A L   B O N D   O R B I T A L   A N A L Y S I S
 ******************************Gaussian NBO Version 3.1******************************
       /RESON  / : Allow strongly delocalized NBO set

 Analyzing the SCF density

 Job title: 48                                                              

 Storage needed:    253044 in NPA,    333950 in NBO ( 939517256 available)
 GSVD:  LWork=       47040 too small for GESVD, short by       23580 words or       23580 for optimal perf.


 NATURAL POPULATIONS:  Natural atomic orbital occupancies 
                                                          
   NAO  Atom  No  lang   Type(AO)    Occupancy      Energy
 ----------------------------------------------------------
     1    C    1  S      Cor( 1S)     1.99925     -10.05664
     2    C    1  S      Val( 2S)     1.08804      -0.22205
     3    C    1  S      Ryd( 3S)     0.00037       0.87569
     4    C    1  px     Val( 2p)     1.17313      -0.06150
     5    C    1  px     Ryd( 3p)     0.00267       0.61909
     6    C    1  py     Val( 2p)     1.15152      -0.06002
     7    C    1  py     Ryd( 3p)     0.00101       0.54689
     8    C    1  pz     Val( 2p)     1.20106      -0.06310
     9    C    1  pz     Ryd( 3p)     0.00135       0.59097
    10    C    1  dxy    Ryd( 3d)     0.00044       2.24809
    11    C    1  dxz    Ryd( 3d)     0.00032       2.20303
    12    C    1  dyz    Ryd( 3d)     0.00024       2.14634
    13    C    1  dx2y2  Ryd( 3d)     0.00074       2.34266
    14    C    1  dz2    Ryd( 3d)     0.00083       2.45190

    15    C    2  S      Cor( 1S)     1.99914     -10.05314
    16    C    2  S      Val( 2S)     1.01352      -0.19669
    17    C    2  S      Ryd( 3S)     0.00122       0.91768
    18    C    2  px     Val( 2p)     1.05708      -0.05503
    19    C    2  px     Ryd( 3p)     0.00191       0.60665
    20    C    2  py     Val( 2p)     1.15277      -0.06022
    21    C    2  py     Ryd( 3p)     0.00236       0.67778
    22    C    2  pz     Val( 2p)     1.18399      -0.05944
    23    C    2  pz     Ryd( 3p)     0.00223       0.67927
    24    C    2  dxy    Ryd( 3d)     0.00074       2.26155
    25    C    2  dxz    Ryd( 3d)     0.00047       2.13985
    26    C    2  dyz    Ryd( 3d)     0.00026       2.12775
    27    C    2  dx2y2  Ryd( 3d)     0.00077       2.27585
    28    C    2  dz2    Ryd( 3d)     0.00100       2.47029

    29    C    3  S      Cor( 1S)     1.99913     -10.04830
    30    C    3  S      Val( 2S)     1.00859      -0.19033
    31    C    3  S      Ryd( 3S)     0.00176       0.92557
    32    C    3  px     Val( 2p)     1.06146      -0.05568
    33    C    3  px     Ryd( 3p)     0.00310       0.71711
    34    C    3  py     Val( 2p)     1.15127      -0.05776
    35    C    3  py     Ryd( 3p)     0.00238       0.68774
    36    C    3  pz     Val( 2p)     1.18609      -0.06036
    37    C    3  pz     Ryd( 3p)     0.00245       0.72167
    38    C    3  dxy    Ryd( 3d)     0.00073       2.28121
    39    C    3  dxz    Ryd( 3d)     0.00047       2.14761
    40    C    3  dyz    Ryd( 3d)     0.00026       2.12887
    41    C    3  dx2y2  Ryd( 3d)     0.00075       2.27985
    42    C    3  dz2    Ryd( 3d)     0.00101       2.47643

    43    C    4  S      Cor( 1S)     1.99913     -10.04447
    44    C    4  S      Val( 2S)     1.00485      -0.18546
    45    C    4  S      Ryd( 3S)     0.00175       0.94750
    46    C    4  px     Val( 2p)     1.05639      -0.05104
    47    C    4  px     Ryd( 3p)     0.00373       0.72705
    48    C    4  py     Val( 2p)     1.16324      -0.05645
    49    C    4  py     Ryd( 3p)     0.00318       0.71420
    50    C    4  pz     Val( 2p)     1.18284      -0.05806
    51    C    4  pz     Ryd( 3p)     0.00290       0.73794
    52    C    4  dxy    Ryd( 3d)     0.00071       2.29094
    53    C    4  dxz    Ryd( 3d)     0.00046       2.15588
    54    C    4  dyz    Ryd( 3d)     0.00027       2.13765
    55    C    4  dx2y2  Ryd( 3d)     0.00074       2.29800
    56    C    4  dz2    Ryd( 3d)     0.00099       2.48047

    57    C    5  S      Cor( 1S)     1.99908     -10.04721
    58    C    5  S      Val( 2S)     1.00878      -0.19346
    59    C    5  S      Ryd( 3S)     0.00241       0.93836
    60    C    5  px     Val( 2p)     1.07055      -0.06070
    61    C    5  px     Ryd( 3p)     0.00348       0.73175
    62    C    5  py     Val( 2p)     1.15286      -0.06685
    63    C    5  py     Ryd( 3p)     0.00371       0.72470
    64    C    5  pz     Val( 2p)     1.19530      -0.06679
    65    C    5  pz     Ryd( 3p)     0.00269       0.73872
    66    C    5  dxy    Ryd( 3d)     0.00083       2.30256
    67    C    5  dxz    Ryd( 3d)     0.00048       2.15229
    68    C    5  dyz    Ryd( 3d)     0.00030       2.13866
    69    C    5  dx2y2  Ryd( 3d)     0.00055       2.29049
    70    C    5  dz2    Ryd( 3d)     0.00097       2.47846

    71    C    6  S      Cor( 1S)     1.99893     -10.11242
    72    C    6  S      Val( 2S)     0.90937      -0.17244
    73    C    6  S      Ryd( 3S)     0.00297       0.86804
    74    C    6  px     Val( 2p)     0.99246      -0.06042
    75    C    6  px     Ryd( 3p)     0.00506       0.72629
    76    C    6  py     Val( 2p)     0.79291      -0.05635
    77    C    6  py     Ryd( 3p)     0.00377       0.66991
    78    C    6  pz     Val( 2p)     1.13125      -0.06909
    79    C    6  pz     Ryd( 3p)     0.00328       0.80266
    80    C    6  dxy    Ryd( 3d)     0.00180       2.22588
    81    C    6  dxz    Ryd( 3d)     0.00076       2.12184
    82    C    6  dyz    Ryd( 3d)     0.00137       2.07885
    83    C    6  dx2y2  Ryd( 3d)     0.00171       2.22829
    84    C    6  dz2    Ryd( 3d)     0.00161       2.45154

    85    O    7  S      Cor( 1S)     1.99974     -18.93245
    86    O    7  S      Val( 2S)     1.66844      -0.84467
    87    O    7  S      Ryd( 3S)     0.00143       1.43063
    88    O    7  px     Val( 2p)     1.78053      -0.28624
    89    O    7  px     Ryd( 3p)     0.00160       1.18886
    90    O    7  py     Val( 2p)     1.41706      -0.26630
    91    O    7  py     Ryd( 3p)     0.00254       1.20542
    92    O    7  pz     Val( 2p)     1.87941      -0.28541
    93    O    7  pz     Ryd( 3p)     0.00163       1.11301
    94    O    7  dxy    Ryd( 3d)     0.00107       3.21564
    95    O    7  dxz    Ryd( 3d)     0.00101       2.90348
    96    O    7  dyz    Ryd( 3d)     0.00050       2.96169
    97    O    7  dx2y2  Ryd( 3d)     0.00068       2.95241
    98    O    7  dz2    Ryd( 3d)     0.00081       2.90412

    99    C    8  S      Cor( 1S)     1.99908     -10.05449
   100    C    8  S      Val( 2S)     1.01381      -0.20212
   101    C    8  S      Ryd( 3S)     0.00148       0.95661
   102    C    8  px     Val( 2p)     1.08708      -0.07155
   103    C    8  px     Ryd( 3p)     0.00332       0.71672
   104    C    8  py     Val( 2p)     1.13267      -0.07012
   105    C    8  py     Ryd( 3p)     0.00507       0.67792
   106    C    8  pz     Val( 2p)     1.19950      -0.07318
   107    C    8  pz     Ryd( 3p)     0.00320       0.74652
   108    C    8  dxy    Ryd( 3d)     0.00068       2.31423
   109    C    8  dxz    Ryd( 3d)     0.00044       2.14219
   110    C    8  dyz    Ryd( 3d)     0.00035       2.13463
   111    C    8  dx2y2  Ryd( 3d)     0.00064       2.23911
   112    C    8  dz2    Ryd( 3d)     0.00096       2.46706

   113    C    9  S      Cor( 1S)     1.99912     -10.05790
   114    C    9  S      Val( 2S)     1.00460      -0.19808
   115    C    9  S      Ryd( 3S)     0.00164       0.93113
   116    C    9  px     Val( 2p)     1.07546      -0.06665
   117    C    9  px     Ryd( 3p)     0.00271       0.71194
   118    C    9  py     Val( 2p)     1.13603      -0.06806
   119    C    9  py     Ryd( 3p)     0.00257       0.68816
   120    C    9  pz     Val( 2p)     1.19491      -0.07146
   121    C    9  pz     Ryd( 3p)     0.00284       0.74475
   122    C    9  dxy    Ryd( 3d)     0.00077       2.27936
   123    C    9  dxz    Ryd( 3d)     0.00045       2.13085
   124    C    9  dyz    Ryd( 3d)     0.00036       2.15985
   125    C    9  dx2y2  Ryd( 3d)     0.00070       2.27166
   126    C    9  dz2    Ryd( 3d)     0.00094       2.45745

   127    C   10  S      Cor( 1S)     1.99913     -10.05676
   128    C   10  S      Val( 2S)     1.00860      -0.19884
   129    C   10  S      Ryd( 3S)     0.00184       0.91512
   130    C   10  px     Val( 2p)     1.06754      -0.06259
   131    C   10  px     Ryd( 3p)     0.00294       0.68912
   132    C   10  py     Val( 2p)     1.13468      -0.06735
   133    C   10  py     Ryd( 3p)     0.00253       0.68255
   134    C   10  pz     Val( 2p)     1.19509      -0.06914
   135    C   10  pz     Ryd( 3p)     0.00264       0.73063
   136    C   10  dxy    Ryd( 3d)     0.00076       2.27754
   137    C   10  dxz    Ryd( 3d)     0.00043       2.12904
   138    C   10  dyz    Ryd( 3d)     0.00038       2.16012
   139    C   10  dx2y2  Ryd( 3d)     0.00071       2.25608
   140    C   10  dz2    Ryd( 3d)     0.00094       2.45066

   141    C   11  S      Cor( 1S)     1.99914     -10.06007
   142    C   11  S      Val( 2S)     1.01365      -0.20370
   143    C   11  S      Ryd( 3S)     0.00124       0.91045
   144    C   11  px     Val( 2p)     1.07200      -0.06626
   145    C   11  px     Ryd( 3p)     0.00270       0.66748
   146    C   11  py     Val( 2p)     1.12965      -0.06293
   147    C   11  py     Ryd( 3p)     0.00152       0.58694
   148    C   11  pz     Val( 2p)     1.19301      -0.06652
   149    C   11  pz     Ryd( 3p)     0.00236       0.68781
   150    C   11  dxy    Ryd( 3d)     0.00080       2.27083
   151    C   11  dxz    Ryd( 3d)     0.00043       2.12556
   152    C   11  dyz    Ryd( 3d)     0.00038       2.15843
   153    C   11  dx2y2  Ryd( 3d)     0.00069       2.24052
   154    C   11  dz2    Ryd( 3d)     0.00094       2.44556

   155    C   12  S      Cor( 1S)     1.99925     -10.06201
   156    C   12  S      Val( 2S)     1.08807      -0.22740
   157    C   12  S      Ryd( 3S)     0.00037       0.87037
   158    C   12  px     Val( 2p)     1.09803      -0.06207
   159    C   12  px     Ryd( 3p)     0.00126       0.51921
   160    C   12  py     Val( 2p)     1.22058      -0.06979
   161    C   12  py     Ryd( 3p)     0.00252       0.63379
   162    C   12  pz     Val( 2p)     1.20715      -0.06876
   163    C   12  pz     Ryd( 3p)     0.00133       0.58912
   164    C   12  dxy    Ryd( 3d)     0.00071       2.31903
   165    C   12  dxz    Ryd( 3d)     0.00038       2.15077
   166    C   12  dyz    Ryd( 3d)     0.00024       2.20634
   167    C   12  dx2y2  Ryd( 3d)     0.00046       2.25249
   168    C   12  dz2    Ryd( 3d)     0.00078       2.43707

   169    H   13  S      Val( 1S)     0.79037       0.07552
   170    H   13  S      Ryd( 2S)     0.00179       0.37070
   171    H   13  px     Ryd( 2p)     0.00018       1.79332
   172    H   13  py     Ryd( 2p)     0.00017       1.74879
   173    H   13  pz     Ryd( 2p)     0.00069       2.37900

   174    H   14  S      Val( 1S)     0.79105       0.07485
   175    H   14  S      Ryd( 2S)     0.00180       0.37036
   176    H   14  px     Ryd( 2p)     0.00021       1.83302
   177    H   14  py     Ryd( 2p)     0.00060       2.27744
   178    H   14  pz     Ryd( 2p)     0.00023       1.80934

   179    H   15  S      Val( 1S)     0.78303       0.08010
   180    H   15  S      Ryd( 2S)     0.00141       0.35704
   181    H   15  px     Ryd( 2p)     0.00062       2.30148
   182    H   15  py     Ryd( 2p)     0.00016       1.76711
   183    H   15  pz     Ryd( 2p)     0.00025       1.85244

   184    H   16  S      Val( 1S)     0.78675       0.08362
   185    H   16  S      Ryd( 2S)     0.00278       0.38218
   186    H   16  px     Ryd( 2p)     0.00021       1.89251
   187    H   16  py     Ryd( 2p)     0.00060       2.28173
   188    H   16  pz     Ryd( 2p)     0.00021       1.84465

   189    H   17  S      Val( 1S)     0.78884       0.08158
   190    H   17  S      Ryd( 2S)     0.00277       0.38019
   191    H   17  px     Ryd( 2p)     0.00014       1.80002
   192    H   17  py     Ryd( 2p)     0.00018       1.83608
   193    H   17  pz     Ryd( 2p)     0.00070       2.38154

   194    H   18  S      Val( 1S)     0.78840       0.08064
   195    H   18  S      Ryd( 2S)     0.00293       0.39504
   196    H   18  px     Ryd( 2p)     0.00014       1.86644
   197    H   18  py     Ryd( 2p)     0.00018       1.82893
   198    H   18  pz     Ryd( 2p)     0.00070       2.38651

   199    H   19  S      Val( 1S)     0.79183       0.07825
   200    H   19  S      Ryd( 2S)     0.00298       0.39620
   201    H   19  px     Ryd( 2p)     0.00020       1.93607
   202    H   19  py     Ryd( 2p)     0.00060       2.28473
   203    H   19  pz     Ryd( 2p)     0.00022       1.86126

   204    H   20  S      Val( 1S)     0.76892       0.10089
   205    H   20  S      Ryd( 2S)     0.00365       0.40836
   206    H   20  px     Ryd( 2p)     0.00020       1.95656
   207    H   20  py     Ryd( 2p)     0.00066       2.31106
   208    H   20  pz     Ryd( 2p)     0.00021       1.88600

   209    H   21  S      Val( 1S)     0.79102       0.07904
   210    H   21  S      Ryd( 2S)     0.00287       0.39780
   211    H   21  px     Ryd( 2p)     0.00014       1.87363
   212    H   21  py     Ryd( 2p)     0.00019       1.84640
   213    H   21  pz     Ryd( 2p)     0.00070       2.38777

   214    H   22  S      Val( 1S)     0.78029       0.08029
   215    H   22  S      Ryd( 2S)     0.00385       0.40140
   216    H   22  px     Ryd( 2p)     0.00013       1.87379
   217    H   22  py     Ryd( 2p)     0.00017       1.88956
   218    H   22  pz     Ryd( 2p)     0.00070       2.39090

   219    H   23  S      Val( 1S)     0.78226       0.07724
   220    H   23  S      Ryd( 2S)     0.00224       0.44711
   221    H   23  px     Ryd( 2p)     0.00022       1.96377
   222    H   23  py     Ryd( 2p)     0.00059       2.29105
   223    H   23  pz     Ryd( 2p)     0.00023       1.88100

   224    H   24  S      Val( 1S)     0.81801       0.06503
   225    H   24  S      Ryd( 2S)     0.00366       0.38330
   226    H   24  px     Ryd( 2p)     0.00019       1.92786
   227    H   24  py     Ryd( 2p)     0.00007       1.89196
   228    H   24  pz     Ryd( 2p)     0.00077       2.36545

   229    H   25  S      Val( 1S)     0.54126       0.10675
   230    H   25  S      Ryd( 2S)     0.00151       0.42880
   231    H   25  px     Ryd( 2p)     0.00157       1.97014
   232    H   25  py     Ryd( 2p)     0.00169       2.19459
   233    H   25  pz     Ryd( 2p)     0.00153       1.78289

   234    H   26  S      Val( 1S)     0.77780       0.07754
   235    H   26  S      Ryd( 2S)     0.00407       0.39003
   236    H   26  px     Ryd( 2p)     0.00014       1.89108
   237    H   26  py     Ryd( 2p)     0.00016       1.84907
   238    H   26  pz     Ryd( 2p)     0.00070       2.38650

   239    H   27  S      Val( 1S)     0.78987       0.06156
   240    H   27  S      Ryd( 2S)     0.00351       0.38620
   241    H   27  px     Ryd( 2p)     0.00030       2.00266
   242    H   27  py     Ryd( 2p)     0.00051       2.19089
   243    H   27  pz     Ryd( 2p)     0.00024       1.88246

   244    H   28  S      Val( 1S)     0.78418       0.07531
   245    H   28  S      Ryd( 2S)     0.00254       0.43448
   246    H   28  px     Ryd( 2p)     0.00027       1.98521
   247    H   28  py     Ryd( 2p)     0.00050       2.22642
   248    H   28  pz     Ryd( 2p)     0.00025       1.89585

   249    H   29  S      Val( 1S)     0.78709       0.07069
   250    H   29  S      Ryd( 2S)     0.00306       0.38998
   251    H   29  px     Ryd( 2p)     0.00015       1.85447
   252    H   29  py     Ryd( 2p)     0.00018       1.83809
   253    H   29  pz     Ryd( 2p)     0.00070       2.37612

   254    H   30  S      Val( 1S)     0.78906       0.07210
   255    H   30  S      Ryd( 2S)     0.00291       0.38777
   256    H   30  px     Ryd( 2p)     0.00025       1.97051
   257    H   30  py     Ryd( 2p)     0.00051       2.20204
   258    H   30  pz     Ryd( 2p)     0.00025       1.89285

   259    H   31  S      Val( 1S)     0.78692       0.07389
   260    H   31  S      Ryd( 2S)     0.00291       0.38615
   261    H   31  px     Ryd( 2p)     0.00014       1.84485
   262    H   31  py     Ryd( 2p)     0.00018       1.83696
   263    H   31  pz     Ryd( 2p)     0.00070       2.37580

   264    H   32  S      Val( 1S)     0.78793       0.07557
   265    H   32  S      Ryd( 2S)     0.00276       0.37429
   266    H   32  px     Ryd( 2p)     0.00015       1.84327
   267    H   32  py     Ryd( 2p)     0.00017       1.77929
   268    H   32  pz     Ryd( 2p)     0.00070       2.37261

   269    H   33  S      Val( 1S)     0.78745       0.07606
   270    H   33  S      Ryd( 2S)     0.00273       0.37769
   271    H   33  px     Ryd( 2p)     0.00025       1.94384
   272    H   33  py     Ryd( 2p)     0.00052       2.18094
   273    H   33  pz     Ryd( 2p)     0.00025       1.87582

   274    H   34  S      Val( 1S)     0.78972       0.07075
   275    H   34  S      Ryd( 2S)     0.00177       0.36577
   276    H   34  px     Ryd( 2p)     0.00014       1.74086
   277    H   34  py     Ryd( 2p)     0.00021       1.79403
   278    H   34  pz     Ryd( 2p)     0.00068       2.37043

   279    H   35  S      Val( 1S)     0.78178       0.07589
   280    H   35  S      Ryd( 2S)     0.00139       0.35258
   281    H   35  px     Ryd( 2p)     0.00025       1.88756
   282    H   35  py     Ryd( 2p)     0.00053       2.18372
   283    H   35  pz     Ryd( 2p)     0.00024       1.83646

   284    H   36  S      Val( 1S)     0.79016       0.07033
   285    H   36  S      Ryd( 2S)     0.00177       0.36576
   286    H   36  px     Ryd( 2p)     0.00028       1.90440
   287    H   36  py     Ryd( 2p)     0.00049       2.15249
   288    H   36  pz     Ryd( 2p)     0.00026       1.84892

 WARNING:  1 low occupancy (<1.9990e) core orbital  found on  C    6


 Summary of Natural Population Analysis:                  
                                                          
                                       Natural Population 
                Natural  -----------------------------------------------
    Atom  No    Charge         Core      Valence    Rydberg      Total
 -----------------------------------------------------------------------
      C    1   -0.62098      1.99925     4.61374    0.00799     6.62098
      C    2   -0.41746      1.99914     4.40736    0.01096     6.41746
      C    3   -0.41944      1.99913     4.40741    0.01291     6.41944
      C    4   -0.42119      1.99913     4.40733    0.01474     6.42119
      C    5   -0.44199      1.99908     4.42749    0.01542     6.44199
      C    6    0.15275      1.99893     3.82600    0.02233     5.84725
      O    7   -0.75644      1.99974     6.74543    0.01127     8.75644
      C    8   -0.44829      1.99908     4.43306    0.01615     6.44829
      C    9   -0.42308      1.99912     4.41099    0.01297     6.42308
      C   10   -0.41820      1.99913     4.40590    0.01317     6.41820
      C   11   -0.41852      1.99914     4.40832    0.01106     6.41852
      C   12   -0.62114      1.99925     4.61383    0.00806     6.62114
      H   13    0.20681      0.00000     0.79037    0.00283     0.79319
      H   14    0.20611      0.00000     0.79105    0.00283     0.79389
      H   15    0.21454      0.00000     0.78303    0.00243     0.78546
      H   16    0.20945      0.00000     0.78675    0.00380     0.79055
      H   17    0.20737      0.00000     0.78884    0.00379     0.79263
      H   18    0.20765      0.00000     0.78840    0.00395     0.79235
      H   19    0.20417      0.00000     0.79183    0.00400     0.79583
      H   20    0.22636      0.00000     0.76892    0.00471     0.77364
      H   21    0.20508      0.00000     0.79102    0.00389     0.79492
      H   22    0.21487      0.00000     0.78029    0.00484     0.78513
      H   23    0.21447      0.00000     0.78226    0.00328     0.78553
      H   24    0.17730      0.00000     0.81801    0.00469     0.82270
      H   25    0.45245      0.00000     0.54126    0.00630     0.54755
      H   26    0.21713      0.00000     0.77780    0.00507     0.78287
      H   27    0.20557      0.00000     0.78987    0.00456     0.79443
      H   28    0.21225      0.00000     0.78418    0.00357     0.78775
      H   29    0.20883      0.00000     0.78709    0.00408     0.79117
      H   30    0.20702      0.00000     0.78906    0.00392     0.79298
      H   31    0.20915      0.00000     0.78692    0.00394     0.79085
      H   32    0.20829      0.00000     0.78793    0.00378     0.79171
      H   33    0.20880      0.00000     0.78745    0.00375     0.79120
      H   34    0.20748      0.00000     0.78972    0.00280     0.79252
      H   35    0.21581      0.00000     0.78178    0.00241     0.78419
      H   36    0.20703      0.00000     0.79016    0.00280     0.79297
 =======================================================================
   * Total *   -0.00000     23.99012    73.76084    0.24904    98.00000

                                 Natural Population      
 --------------------------------------------------------
   Core                      23.99012 ( 99.9588% of  24)
   Valence                   73.76084 ( 99.6768% of  74)
   Natural Minimal Basis     97.75096 ( 99.7459% of  98)
   Natural Rydberg Basis      0.24904 (  0.2541% of  98)
 --------------------------------------------------------

    Atom  No          Natural Electron Configuration
 ----------------------------------------------------------------------------
      C    1      [core]2S( 1.09)2p( 3.53)3p( 0.01)
      C    2      [core]2S( 1.01)2p( 3.39)3p( 0.01)
      C    3      [core]2S( 1.01)2p( 3.40)3p( 0.01)
      C    4      [core]2S( 1.00)2p( 3.40)3p( 0.01)
      C    5      [core]2S( 1.01)2p( 3.42)3p( 0.01)
      C    6      [core]2S( 0.91)2p( 2.92)3p( 0.01)3d( 0.01)
      O    7      [core]2S( 1.67)2p( 5.08)3p( 0.01)
      C    8      [core]2S( 1.01)2p( 3.42)3p( 0.01)
      C    9      [core]2S( 1.00)2p( 3.41)3p( 0.01)
      C   10      [core]2S( 1.01)2p( 3.40)3p( 0.01)
      C   11      [core]2S( 1.01)2p( 3.39)3p( 0.01)
      C   12      [core]2S( 1.09)2p( 3.53)3p( 0.01)
      H   13            1S( 0.79)
      H   14            1S( 0.79)
      H   15            1S( 0.78)
      H   16            1S( 0.79)
      H   17            1S( 0.79)
      H   18            1S( 0.79)
      H   19            1S( 0.79)
      H   20            1S( 0.77)
      H   21            1S( 0.79)
      H   22            1S( 0.78)
      H   23            1S( 0.78)
      H   24            1S( 0.82)
      H   25            1S( 0.54)
      H   26            1S( 0.78)
      H   27            1S( 0.79)
      H   28            1S( 0.78)
      H   29            1S( 0.79)
      H   30            1S( 0.79)
      H   31            1S( 0.79)
      H   32            1S( 0.79)
      H   33            1S( 0.79)
      H   34            1S( 0.79)
      H   35            1S( 0.78)
      H   36            1S( 0.79)


 NATURAL BOND ORBITAL ANALYSIS:

                       Occupancies       Lewis Structure    Low   High
           Occ.    -------------------  -----------------   occ   occ
  Cycle   Thresh.   Lewis   Non-Lewis     CR  BD  3C  LP    (L)   (NL)   Dev
 =============================================================================
   1(1)    1.90    97.24658   0.75342     12  35   0   2     0      0    0.03
 -----------------------------------------------------------------------------

 Structure accepted: No low occupancy Lewis orbitals

 WARNING:  1 low occupancy (<1.9990e) core orbital  found on  C    6

 --------------------------------------------------------
   Core                     23.99012 ( 99.959% of  24)
   Valence Lewis            73.25646 ( 98.995% of  74)
  ==================       ============================
   Total Lewis              97.24658 ( 99.231% of  98)
  -----------------------------------------------------
   Valence non-Lewis         0.56010 (  0.572% of  98)
   Rydberg non-Lewis         0.19332 (  0.197% of  98)
  ==================       ============================
   Total non-Lewis           0.75342 (  0.769% of  98)
 --------------------------------------------------------


       (Occupancy)   Bond orbital/ Coefficients/ Hybrids
 ---------------------------------------------------------------------------------
     1. (1.98806) BD ( 1) C   1 - C   2  
                ( 49.72%)   0.7051* C   1 s( 30.20%)p 2.31( 69.75%)d 0.00(  0.04%)
                                            0.0004  0.5496  0.0044 -0.5114  0.0090
                                            0.5917  0.0072  0.2928  0.0081 -0.0152
                                           -0.0074  0.0084 -0.0019 -0.0065
                ( 50.28%)   0.7091* C   2 s( 28.00%)p 2.57( 71.96%)d 0.00(  0.04%)
                                            0.0002  0.5289  0.0158  0.5246  0.0154
                                           -0.5983  0.0029 -0.2935  0.0067 -0.0156
                                           -0.0079  0.0092 -0.0028 -0.0064
     2. (1.98902) BD ( 1) C   1 - H  13  
                ( 60.51%)   0.7779* C   1 s( 23.17%)p 3.31( 76.79%)d 0.00(  0.04%)
                                           -0.0000 -0.4813  0.0033 -0.0490 -0.0125
                                           -0.0281  0.0099  0.8743 -0.0006 -0.0006
                                            0.0016  0.0011 -0.0002 -0.0207
                ( 39.49%)   0.6284* H  13 s( 99.92%)p 0.00(  0.08%)
                                           -0.9996  0.0020  0.0026  0.0003 -0.0278
     3. (1.98906) BD ( 1) C   1 - H  14  
                ( 60.48%)   0.7777* C   1 s( 23.15%)p 3.32( 76.80%)d 0.00(  0.04%)
                                           -0.0000 -0.4812  0.0033  0.2801 -0.0140
                                            0.7995  0.0061 -0.2236  0.0047 -0.0110
                                            0.0025  0.0083  0.0130  0.0083
                ( 39.52%)   0.6287* H  14 s( 99.92%)p 0.00(  0.08%)
                                           -0.9996  0.0020 -0.0078 -0.0259  0.0069
     4. (1.98878) BD ( 1) C   1 - H  15  
                ( 60.77%)   0.7795* C   1 s( 23.44%)p 3.26( 76.52%)d 0.00(  0.04%)
                                            0.0000  0.4842  0.0030  0.8104 -0.0020
                                            0.0954 -0.0097  0.3149 -0.0080  0.0041
                                            0.0120  0.0008  0.0150 -0.0060
                ( 39.23%)   0.6264* H  15 s( 99.92%)p 0.00(  0.08%)
                                            0.9996 -0.0008 -0.0262 -0.0025 -0.0097
     5. (1.98062) BD ( 1) C   2 - C   3  
                ( 49.83%)   0.7059* C   2 s( 28.56%)p 2.50( 71.40%)d 0.00(  0.04%)
                                            0.0003  0.5344  0.0036 -0.7891  0.0005
                                           -0.0762 -0.0011 -0.2924 -0.0006  0.0034
                                            0.0117  0.0014  0.0152 -0.0064
                ( 50.17%)   0.7083* C   3 s( 28.44%)p 2.51( 71.51%)d 0.00(  0.04%)
                                            0.0003  0.5332  0.0102  0.7907 -0.0010
                                            0.0717 -0.0016  0.2912 -0.0014  0.0031
                                            0.0117  0.0010  0.0155 -0.0065
     6. (1.97720) BD ( 1) C   2 - H  16  
                ( 60.71%)   0.7792* C   2 s( 21.75%)p 3.60( 78.20%)d 0.00(  0.05%)
                                           -0.0001  0.4663 -0.0085  0.3182  0.0046
                                            0.7965 -0.0042 -0.2149  0.0125  0.0120
                                           -0.0034 -0.0082 -0.0129 -0.0083
                ( 39.29%)   0.6268* H  16 s( 99.92%)p 0.00(  0.08%)
                                            0.9996 -0.0041 -0.0103 -0.0258  0.0059
     7. (1.97733) BD ( 1) C   2 - H  17  
                ( 60.61%)   0.7785* C   2 s( 21.70%)p 3.61( 78.25%)d 0.00(  0.05%)
                                           -0.0001  0.4658 -0.0085 -0.0094  0.0099
                                           -0.0303  0.0088  0.8839 -0.0047  0.0002
                                           -0.0006 -0.0015 -0.0005  0.0214
                ( 39.39%)   0.6276* H  17 s( 99.92%)p 0.00(  0.08%)
                                            0.9996 -0.0041 -0.0002 -0.0000 -0.0283
     8. (1.97942) BD ( 1) C   3 - C   4  
                ( 50.08%)   0.7077* C   3 s( 28.63%)p 2.49( 71.33%)d 0.00(  0.04%)
                                            0.0003  0.5350  0.0084 -0.5216  0.0028
                                            0.5979 -0.0012  0.2894 -0.0004 -0.0155
                                           -0.0076  0.0089 -0.0025 -0.0065
                ( 49.92%)   0.7065* C   4 s( 28.53%)p 2.50( 71.43%)d 0.00(  0.04%)
                                            0.0003  0.5340  0.0103  0.5199 -0.0007
                                           -0.6013  0.0009 -0.2872  0.0007 -0.0155
                                           -0.0072  0.0091 -0.0031 -0.0065
     9. (1.97723) BD ( 1) C   3 - H  18  
                ( 60.66%)   0.7788* C   3 s( 21.49%)p 3.65( 78.47%)d 0.00(  0.05%)
                                            0.0001 -0.4635  0.0077 -0.0116  0.0036
                                           -0.0244  0.0101  0.8853 -0.0017 -0.0003
                                            0.0005  0.0011  0.0002 -0.0214
                ( 39.34%)   0.6272* H  18 s( 99.92%)p 0.00(  0.08%)
                                           -0.9996  0.0045  0.0002  0.0002 -0.0283
    10. (1.97798) BD ( 1) C   3 - H  19  
                ( 60.51%)   0.7779* C   3 s( 21.46%)p 3.66( 78.49%)d 0.00(  0.05%)
                                            0.0001 -0.4632  0.0078  0.3194 -0.0003
                                            0.7975  0.0010 -0.2162  0.0110 -0.0122
                                            0.0032  0.0082  0.0128  0.0085
                ( 39.49%)   0.6284* H  19 s( 99.92%)p 0.00(  0.08%)
                                           -0.9996  0.0046 -0.0099 -0.0257  0.0061
    11. (1.97896) BD ( 1) C   4 - C   5  
                ( 49.55%)   0.7039* C   4 s( 28.00%)p 2.57( 71.95%)d 0.00(  0.04%)
                                            0.0003  0.5291  0.0087 -0.7929  0.0039
                                           -0.0766 -0.0020 -0.2915 -0.0005  0.0037
                                            0.0117  0.0014  0.0155 -0.0066
                ( 50.45%)   0.7103* C   5 s( 28.67%)p 2.49( 71.29%)d 0.00(  0.04%)
                                            0.0003  0.5354  0.0091  0.7880 -0.0038
                                            0.0742 -0.0027  0.2939 -0.0006  0.0032
                                            0.0121  0.0013  0.0143 -0.0062
    12. (1.97617) BD ( 1) C   4 - H  20  
                ( 61.61%)   0.7849* C   4 s( 22.10%)p 3.52( 77.86%)d 0.00(  0.04%)
                                           -0.0001  0.4700 -0.0076  0.3164 -0.0016
                                            0.7945  0.0018 -0.2171  0.0115  0.0115
                                           -0.0033 -0.0082 -0.0126 -0.0081
                ( 38.39%)   0.6196* H  20 s( 99.91%)p 0.00(  0.09%)
                                            0.9996 -0.0054 -0.0083 -0.0273  0.0063
    13. (1.97716) BD ( 1) C   4 - H  21  
                ( 60.51%)   0.7779* C   4 s( 21.40%)p 3.67( 78.56%)d 0.00(  0.05%)
                                           -0.0002  0.4625 -0.0085 -0.0148  0.0056
                                           -0.0255  0.0107  0.8858 -0.0014  0.0001
                                           -0.0011 -0.0016 -0.0001  0.0213
                ( 39.49%)   0.6284* H  21 s( 99.92%)p 0.00(  0.08%)
                                            0.9996 -0.0044 -0.0003 -0.0002 -0.0282
    14. (1.97204) BD ( 1) C   5 - C   6  
                ( 50.28%)   0.7091* C   5 s( 28.12%)p 2.56( 71.84%)d 0.00(  0.05%)
                                            0.0005  0.5302  0.0096 -0.5203  0.0031
                                            0.6096  0.0012  0.2757  0.0015 -0.0164
                                           -0.0074  0.0088 -0.0029 -0.0074
                ( 49.72%)   0.7052* C   6 s( 28.93%)p 2.46( 71.03%)d 0.00(  0.05%)
                                            0.0001  0.5378  0.0046  0.5228 -0.0032
                                           -0.6014  0.0092 -0.2742  0.0010 -0.0168
                                           -0.0081  0.0093 -0.0012 -0.0066
    15. (1.97585) BD ( 1) C   5 - H  22  
                ( 61.08%)   0.7815* C   5 s( 21.50%)p 3.65( 78.46%)d 0.00(  0.04%)
                                            0.0002 -0.4636  0.0072 -0.0145  0.0015
                                           -0.0101  0.0108  0.8855 -0.0012 -0.0003
                                           -0.0004  0.0011  0.0007 -0.0209
                ( 38.92%)   0.6239* H  22 s( 99.92%)p 0.00(  0.08%)
                                           -0.9996  0.0058  0.0002  0.0007 -0.0284
    16. (1.97422) BD ( 1) C   5 - H  23  
                ( 60.80%)   0.7797* C   5 s( 21.73%)p 3.60( 78.22%)d 0.00(  0.05%)
                                            0.0002 -0.4661  0.0067  0.3278 -0.0031
                                            0.7886  0.0038 -0.2296  0.0123 -0.0129
                                            0.0046  0.0089  0.0111  0.0079
                ( 39.20%)   0.6261* H  23 s( 99.92%)p 0.00(  0.08%)
                                           -0.9996  0.0025 -0.0102 -0.0254  0.0065
    17. (1.99140) BD ( 1) C   6 - O   7  
                ( 31.87%)   0.5645* C   6 s( 19.47%)p 4.12( 80.24%)d 0.01(  0.29%)
                                           -0.0000  0.4400  0.0331  0.3289  0.0211
                                            0.7937  0.0300 -0.2509 -0.0020  0.0298
                                           -0.0094 -0.0236 -0.0306 -0.0203
                ( 68.13%)   0.8254* O   7 s( 33.95%)p 1.94( 65.99%)d 0.00(  0.07%)
                                           -0.0001  0.5827 -0.0000 -0.3246  0.0047
                                           -0.6935 -0.0000  0.2713 -0.0005  0.0163
                                           -0.0129 -0.0123 -0.0043 -0.0075
    18. (1.97867) BD ( 1) C   6 - C   8  
                ( 49.19%)   0.7014* C   6 s( 29.27%)p 2.42( 70.68%)d 0.00(  0.05%)
                                            0.0003  0.5410  0.0011 -0.7857  0.0052
                                           -0.0665  0.0158 -0.2911  0.0072  0.0023
                                            0.0126  0.0022  0.0168 -0.0072
                ( 50.81%)   0.7128* C   8 s( 28.60%)p 2.49( 71.35%)d 0.00(  0.04%)
                                            0.0004  0.5348  0.0072  0.7905 -0.0027
                                            0.0644  0.0252  0.2895 -0.0015  0.0031
                                            0.0119  0.0015  0.0153 -0.0067
    19. (1.97555) BD ( 1) C   6 - H  24  
                ( 59.75%)   0.7730* C   6 s( 22.36%)p 3.47( 77.58%)d 0.00(  0.06%)
                                           -0.0002  0.4724 -0.0209 -0.0026  0.0052
                                            0.0185  0.0104  0.8805 -0.0080 -0.0014
                                           -0.0008 -0.0002  0.0006  0.0234
                ( 40.25%)   0.6345* H  24 s( 99.92%)p 0.00(  0.08%)
                                            0.9995 -0.0081 -0.0001  0.0008 -0.0290
    20. (1.98847) BD ( 1) O   7 - H  25  
                ( 72.96%)   0.8541* O   7 s( 19.72%)p 4.07( 80.19%)d 0.00(  0.08%)
                                            0.0002  0.4436  0.0202 -0.4850 -0.0041
                                            0.7033  0.0388  0.2657  0.0012 -0.0199
                                           -0.0147  0.0120  0.0057 -0.0061
                ( 27.04%)   0.5200* H  25 s( 99.62%)p 0.00(  0.38%)
                                            0.9981 -0.0040  0.0325 -0.0493 -0.0175
    21. (1.97822) BD ( 1) C   8 - C   9  
                ( 50.10%)   0.7078* C   8 s( 28.70%)p 2.48( 71.26%)d 0.00(  0.04%)
                                            0.0003  0.5356  0.0073 -0.4049 -0.0045
                                           -0.6898 -0.0018  0.2698  0.0009  0.0132
                                           -0.0058 -0.0099 -0.0078 -0.0067
                ( 49.90%)   0.7064* C   9 s( 28.26%)p 2.54( 71.70%)d 0.00(  0.04%)
                                            0.0003  0.5315  0.0075  0.4178 -0.0047
                                            0.6848 -0.0019 -0.2711 -0.0011  0.0144
                                           -0.0057 -0.0096 -0.0077 -0.0073
    22. (1.97672) BD ( 1) C   8 - H  26  
                ( 61.19%)   0.7822* C   8 s( 21.70%)p 3.61( 78.25%)d 0.00(  0.04%)
                                            0.0002 -0.4658  0.0066 -0.0076  0.0071
                                           -0.0111 -0.0143  0.8844 -0.0019  0.0002
                                            0.0006  0.0007  0.0005 -0.0209
                ( 38.81%)   0.6230* H  26 s( 99.92%)p 0.00(  0.08%)
                                           -0.9996  0.0054  0.0010  0.0024 -0.0285
    23. (1.97544) BD ( 1) C   8 - H  27  
                ( 60.48%)   0.7777* C   8 s( 20.97%)p 3.77( 78.98%)d 0.00(  0.05%)
                                           -0.0001  0.4579 -0.0041 -0.4582  0.0020
                                            0.7204 -0.0025  0.2461 -0.0158 -0.0151
                                           -0.0057  0.0092 -0.0076 -0.0078
                ( 39.52%)   0.6287* H  27 s( 99.92%)p 0.00(  0.08%)
                                            0.9996 -0.0037  0.0149 -0.0229 -0.0064
    24. (1.97936) BD ( 1) C   9 - C  10  
                ( 50.25%)   0.7089* C   9 s( 28.56%)p 2.50( 71.40%)d 0.00(  0.04%)
                                            0.0003  0.5343  0.0103 -0.8119  0.0024
                                           -0.0118  0.0008 -0.2339  0.0009 -0.0001
                                            0.0097  0.0000  0.0162 -0.0076
                ( 49.75%)   0.7053* C  10 s( 28.44%)p 2.51( 71.52%)d 0.00(  0.04%)
                                            0.0003  0.5332  0.0093  0.8122 -0.0020
                                            0.0156 -0.0008  0.2350  0.0003  0.0003
                                            0.0098  0.0002  0.0166 -0.0079
    25. (1.97626) BD ( 1) C   9 - H  28  
                ( 60.84%)   0.7800* C   9 s( 21.74%)p 3.60( 78.21%)d 0.00(  0.05%)
                                            0.0001 -0.4663  0.0074 -0.4038 -0.0002
                                            0.7270  0.0027  0.3007 -0.0105  0.0139
                                            0.0058 -0.0102  0.0086  0.0066
                ( 39.16%)   0.6258* H  28 s( 99.92%)p 0.00(  0.08%)
                                           -0.9996  0.0038  0.0127 -0.0232 -0.0090
    26. (1.97748) BD ( 1) C   9 - H  29  
                ( 60.73%)   0.7793* C   9 s( 21.46%)p 3.66( 78.49%)d 0.00(  0.05%)
                                           -0.0001  0.4632 -0.0079  0.0507  0.0042
                                           -0.0404 -0.0102  0.8835 -0.0016 -0.0003
                                            0.0022 -0.0013 -0.0001  0.0211
                ( 39.27%)   0.6266* H  29 s( 99.92%)p 0.00(  0.08%)
                                            0.9996 -0.0047 -0.0016  0.0025 -0.0282
    27. (1.98081) BD ( 1) C  10 - C  11  
                ( 50.24%)   0.7088* C  10 s( 28.52%)p 2.50( 71.44%)d 0.00(  0.04%)
                                            0.0003  0.5340  0.0099 -0.4130 -0.0007
                                           -0.6894  0.0022  0.2618 -0.0015  0.0140
                                           -0.0055 -0.0092 -0.0080 -0.0072
                ( 49.76%)   0.7054* C  11 s( 28.51%)p 2.51( 71.45%)d 0.00(  0.04%)
                                            0.0003  0.5339  0.0038  0.4107 -0.0011
                                            0.6904  0.0007 -0.2628 -0.0007  0.0139
                                           -0.0053 -0.0093 -0.0080 -0.0073
    28. (1.97758) BD ( 1) C  10 - H  30  
                ( 60.63%)   0.7787* C  10 s( 21.52%)p 3.65( 78.44%)d 0.00(  0.05%)
                                           -0.0001  0.4638 -0.0078 -0.4081 -0.0020
                                            0.7217  0.0009  0.3113 -0.0112 -0.0140
                                           -0.0060  0.0106 -0.0086 -0.0065
                ( 39.37%)   0.6274* H  30 s( 99.92%)p 0.00(  0.08%)
                                            0.9996 -0.0045  0.0135 -0.0231 -0.0091
    29. (1.97741) BD ( 1) C  10 - H  31  
                ( 60.73%)   0.7793* C  10 s( 21.54%)p 3.64( 78.41%)d 0.00(  0.05%)
                                            0.0001 -0.4641  0.0080  0.0501  0.0061
                                           -0.0541 -0.0091  0.8823 -0.0031  0.0003
                                           -0.0018  0.0023  0.0002 -0.0212
                ( 39.27%)   0.6266* H  31 s( 99.92%)p 0.00(  0.08%)
                                           -0.9996  0.0045 -0.0023  0.0023 -0.0282
    30. (1.98793) BD ( 1) C  11 - C  12  
                ( 50.38%)   0.7098* C  11 s( 28.04%)p 2.57( 71.92%)d 0.00(  0.04%)
                                            0.0002  0.5293  0.0156 -0.8149 -0.0065
                                           -0.0133 -0.0144 -0.2337  0.0061 -0.0003
                                            0.0099  0.0000  0.0166 -0.0078
                ( 49.62%)   0.7044* C  12 s( 30.14%)p 2.32( 69.82%)d 0.00(  0.04%)
                                            0.0004  0.5490  0.0047  0.8022  0.0009
                                            0.0074 -0.0123  0.2334  0.0071  0.0007
                                            0.0092  0.0002  0.0161 -0.0078
    31. (1.97738) BD ( 1) C  11 - H  32  
                ( 60.66%)   0.7788* C  11 s( 21.73%)p 3.60( 78.23%)d 0.00(  0.05%)
                                           -0.0001  0.4661 -0.0086  0.0508 -0.0000
                                           -0.0549 -0.0129  0.8812 -0.0060 -0.0006
                                            0.0022 -0.0019 -0.0000  0.0212
                ( 39.34%)   0.6272* H  32 s( 99.92%)p 0.00(  0.08%)
                                            0.9996 -0.0041 -0.0019  0.0029 -0.0282
    32. (1.97729) BD ( 1) C  11 - H  33  
                ( 60.68%)   0.7790* C  11 s( 21.74%)p 3.60( 78.22%)d 0.00(  0.05%)
                                            0.0001 -0.4661  0.0085 -0.4046  0.0057
                                            0.7207  0.0024  0.3146 -0.0128  0.0141
                                            0.0060 -0.0109  0.0082  0.0061
                ( 39.32%)   0.6271* H  33 s( 99.92%)p 0.00(  0.08%)
                                           -0.9996  0.0041  0.0129 -0.0235 -0.0091
    33. (1.98898) BD ( 1) C  12 - H  34  
                ( 60.54%)   0.7781* C  12 s( 23.19%)p 3.31( 76.77%)d 0.00(  0.04%)
                                           -0.0000 -0.4815  0.0034  0.0758  0.0157
                                           -0.0260  0.0037  0.8724 -0.0015  0.0001
                                           -0.0028  0.0014  0.0004 -0.0205
                ( 39.46%)   0.6282* H  34 s( 99.92%)p 0.00(  0.08%)
                                           -0.9996  0.0020 -0.0037  0.0004 -0.0277
    34. (1.98866) BD ( 1) C  12 - H  35  
                ( 60.82%)   0.7799* C  12 s( 23.46%)p 3.26( 76.49%)d 0.00(  0.04%)
                                           -0.0000 -0.4844 -0.0030  0.4063  0.0070
                                            0.7216 -0.0085 -0.2811  0.0068 -0.0135
                                            0.0057  0.0092  0.0088  0.0066
                ( 39.18%)   0.6259* H  35 s( 99.92%)p 0.00(  0.08%)
                                           -0.9996  0.0007 -0.0138 -0.0229  0.0087
    35. (1.98900) BD ( 1) C  12 - H  36  
                ( 60.52%)   0.7779* C  12 s( 23.18%)p 3.31( 76.78%)d 0.00(  0.04%)
                                           -0.0000 -0.4814  0.0034  0.4300  0.0141
                                           -0.6912  0.0070 -0.3238  0.0043  0.0138
                                            0.0067 -0.0102  0.0075  0.0061
                ( 39.48%)   0.6283* H  36 s( 99.92%)p 0.00(  0.08%)
                                           -0.9996  0.0020 -0.0149  0.0214  0.0101
    36. (1.99925) CR ( 1) C   1           s(100.00%)p 0.00(  0.00%)
                                            1.0000 -0.0002 -0.0000  0.0002 -0.0000
                                           -0.0002 -0.0000 -0.0001 -0.0000  0.0000
                                            0.0000 -0.0000  0.0000  0.0000
    37. (1.99914) CR ( 1) C   2           s(100.00%)p 0.00(  0.00%)
                                            1.0000 -0.0002 -0.0000  0.0002 -0.0000
                                            0.0003  0.0000  0.0002 -0.0000  0.0000
                                           -0.0000 -0.0000 -0.0000  0.0000
    38. (1.99912) CR ( 1) C   3           s(100.00%)p 0.00(  0.00%)
                                            1.0000 -0.0002 -0.0000 -0.0001 -0.0000
                                           -0.0003 -0.0000 -0.0003 -0.0000  0.0000
                                           -0.0000 -0.0000 -0.0000  0.0000
    39. (1.99913) CR ( 1) C   4           s(100.00%)p 0.00(  0.00%)
                                            1.0000 -0.0002 -0.0000  0.0001 -0.0000
                                            0.0003  0.0000  0.0003  0.0000  0.0000
                                           -0.0000 -0.0000 -0.0000  0.0000
    40. (1.99908) CR ( 1) C   5           s(100.00%)p 0.00(  0.00%)
                                            1.0000 -0.0002 -0.0000 -0.0000 -0.0000
                                           -0.0004 -0.0000 -0.0003 -0.0000  0.0000
                                           -0.0000 -0.0000 -0.0000  0.0000
    41. (1.99893) CR ( 1) C   6           s(100.00%)p 0.00(  0.00%)
                                            1.0000 -0.0001 -0.0000  0.0002  0.0000
                                            0.0001 -0.0000  0.0003 -0.0000  0.0000
                                           -0.0000 -0.0000 -0.0000  0.0000
    42. (1.99974) CR ( 1) O   7           s(100.00%)p 0.00(  0.00%)
                                            1.0000 -0.0001 -0.0000  0.0000  0.0000
                                           -0.0002 -0.0000 -0.0000  0.0000  0.0000
                                            0.0000 -0.0000 -0.0000 -0.0000
    43. (1.99908) CR ( 1) C   8           s(100.00%)p 0.00(  0.00%)
                                            1.0000 -0.0002 -0.0000 -0.0003  0.0000
                                            0.0003 -0.0000 -0.0003 -0.0000 -0.0000
                                           -0.0000  0.0000 -0.0000  0.0000
    44. (1.99912) CR ( 1) C   9           s(100.00%)p 0.00(  0.00%)
                                            1.0000 -0.0002 -0.0000  0.0002  0.0000
                                           -0.0003 -0.0000  0.0002  0.0000 -0.0000
                                           -0.0000  0.0000 -0.0000  0.0000
    45. (1.99913) CR ( 1) C  10           s(100.00%)p 0.00(  0.00%)
                                            1.0000 -0.0002 -0.0000 -0.0002 -0.0000
                                            0.0003  0.0000 -0.0002 -0.0000 -0.0000
                                           -0.0000  0.0000 -0.0000  0.0000
    46. (1.99914) CR ( 1) C  11           s(100.00%)p 0.00(  0.00%)
                                            1.0000 -0.0002 -0.0000  0.0001  0.0000
                                           -0.0003  0.0000  0.0002 -0.0000 -0.0000
                                           -0.0000  0.0000 -0.0000  0.0000
    47. (1.99925) CR ( 1) C  12           s(100.00%)p 0.00(  0.00%)
                                            1.0000 -0.0002 -0.0000 -0.0003  0.0000
                                            0.0000  0.0000 -0.0001 -0.0000 -0.0000
                                           -0.0000  0.0000 -0.0000  0.0000
    48. (1.97868) LP ( 1) O   7           s( 46.31%)p 1.16( 53.65%)d 0.00(  0.03%)
                                            0.0000  0.6805 -0.0090  0.5848 -0.0065
                                            0.1332  0.0005 -0.4204  0.0037 -0.0047
                                            0.0123  0.0026 -0.0123 -0.0018
    49. (1.95604) LP ( 2) O   7           s(  0.02%)p99.99( 99.93%)d 2.61(  0.05%)
                                            0.0000  0.0121  0.0067  0.5623 -0.0103
                                            0.0690 -0.0032  0.8235 -0.0119 -0.0026
                                           -0.0086 -0.0006 -0.0102  0.0177
    50. (0.00315) RY*( 1) C   1           s(  5.99%)p14.36( 86.01%)d 1.34(  8.00%)
                                           -0.0000  0.0114  0.2444 -0.0177 -0.8227
                                           -0.0036 -0.1856 -0.0080 -0.3853 -0.0634
                                            0.0562 -0.1009  0.2282 -0.1030
    51. (0.00146) RY*( 2) C   1           s(  0.00%)p 1.00( 74.99%)d 0.33( 25.01%)
                                           -0.0000  0.0000 -0.0000 -0.0031 -0.2009
                                           -0.0079 -0.5070  0.0105  0.6726  0.0312
                                           -0.2156  0.1683  0.2766  0.3127
    52. (0.00037) RY*( 3) C   1           s( 11.15%)p 7.93( 88.42%)d 0.04(  0.43%)
                                            0.0000  0.0120  0.3337  0.0096 -0.3110
                                           -0.0133  0.7510 -0.0070  0.4725  0.0040
                                           -0.0041  0.0486 -0.0424  0.0095
    53. (0.00013) RY*( 4) C   1           s( 67.04%)p 0.17( 11.31%)d 0.32( 21.65%)
                                            0.0000 -0.0061  0.8188  0.0033  0.1979
                                            0.0021 -0.2428  0.0025 -0.1221  0.1120
                                           -0.0462  0.2335 -0.3563  0.1428
    54. (0.00002) RY*( 5) C   1           s(  0.40%)p 0.89(  0.35%)d99.99( 99.25%)
    55. (0.00000) RY*( 6) C   1           s(  0.00%)p 1.00(  7.26%)d12.78( 92.74%)
    56. (0.00000) RY*( 7) C   1           s(  6.03%)p 1.02(  6.18%)d14.55( 87.79%)
    57. (0.00000) RY*( 8) C   1           s(  7.82%)p 2.07( 16.17%)d 9.72( 76.01%)
    58. (0.00000) RY*( 9) C   1           s(  1.60%)p 5.92(  9.45%)d55.70( 88.95%)
    59. (0.00323) RY*( 1) C   2           s( 16.11%)p 4.71( 75.92%)d 0.49(  7.97%)
                                            0.0000  0.0020  0.4013 -0.0013 -0.4845
                                            0.0096  0.6506  0.0062  0.3179 -0.2226
                                           -0.0982 -0.0338  0.0931 -0.1036
    60. (0.00295) RY*( 2) C   2           s(  0.00%)p 1.00( 87.03%)d 0.15( 12.97%)
                                            0.0000  0.0000  0.0067 -0.0054 -0.2266
                                           -0.0136 -0.5305  0.0185  0.7327  0.1235
                                           -0.0421 -0.0658 -0.1180 -0.3072
    61. (0.00107) RY*( 3) C   2           s( 12.89%)p 5.07( 65.33%)d 1.69( 21.78%)
                                            0.0000 -0.0147  0.3587 -0.0027  0.7488
                                            0.0120  0.0892  0.0080  0.2908 -0.0926
                                            0.1085 -0.1530  0.3807 -0.1706
    62. (0.00034) RY*( 4) C   2           s(  0.01%)p 1.00(  0.02%)d99.99( 99.98%)
                                            0.0000  0.0001  0.0096  0.0003 -0.0006
                                            0.0005 -0.0005 -0.0003 -0.0125  0.4488
                                           -0.7204  0.2900  0.4414  0.0192
    63. (0.00032) RY*( 5) C   2           s( 48.50%)p 0.96( 46.44%)d 0.10(  5.06%)
                                            0.0000  0.0062  0.6964  0.0067 -0.2422
                                            0.0128 -0.4722  0.0119 -0.4271 -0.1006
                                            0.0397 -0.0254  0.1606 -0.1116
    64. (0.00013) RY*( 6) C   2           s( 17.33%)p 0.52(  9.08%)d 4.25( 73.58%)
                                           -0.0000 -0.0058  0.4163 -0.0208  0.2807
                                            0.0053  0.0290 -0.0021  0.1036  0.0332
                                           -0.2759  0.3109 -0.7051  0.2545
    65. (0.00008) RY*( 7) C   2           s(  4.82%)p 0.68(  3.26%)d19.08( 91.92%)
    66. (0.00000) RY*( 8) C   2           s(  0.27%)p 4.29(  1.15%)d99.99( 98.58%)
    67. (0.00000) RY*( 9) C   2           s(  0.06%)p99.99( 11.96%)d99.99( 87.99%)
    68. (0.00339) RY*( 1) C   3           s(  5.28%)p17.08( 90.14%)d 0.87(  4.59%)
                                            0.0000 -0.0041  0.2297  0.0047  0.8222
                                           -0.0049 -0.4427 -0.0042 -0.1712 -0.1535
                                           -0.1237  0.0145 -0.0582 -0.0581
    69. (0.00322) RY*( 2) C   3           s(  0.86%)p99.99( 86.87%)d14.34( 12.27%)
                                            0.0000 -0.0011  0.0925 -0.0053 -0.2187
                                           -0.0123 -0.6216  0.0140  0.6588 -0.1441
                                            0.0181  0.0616  0.1458  0.2767
    70. (0.00309) RY*( 3) C   3           s( 36.18%)p 1.52( 54.84%)d 0.25(  8.98%)
                                            0.0000 -0.0069  0.6015 -0.0063 -0.4500
                                           -0.0048 -0.2969 -0.0086 -0.5075 -0.1173
                                            0.0063 -0.1004  0.2006 -0.1602
    71. (0.00037) RY*( 4) C   3           s( 49.99%)p 0.96( 47.94%)d 0.04(  2.07%)
                                            0.0000  0.0037  0.7070 -0.0055  0.1631
                                           -0.0134  0.5125 -0.0115  0.4357  0.0124
                                           -0.0754  0.0477  0.1020 -0.0468
    72. (0.00035) RY*( 5) C   3           s(  0.68%)p 1.03(  0.70%)d99.99( 98.62%)
                                            0.0000  0.0005  0.0824 -0.0007  0.0184
                                           -0.0017  0.0619 -0.0014  0.0532 -0.4613
                                            0.7165 -0.2904 -0.4192 -0.0024
    73. (0.00013) RY*( 6) C   3           s(  6.83%)p 0.43(  2.95%)d13.20( 90.21%)
                                           -0.0000 -0.0010  0.2614  0.0038 -0.0614
                                            0.0099 -0.1221  0.0079 -0.1033  0.5552
                                            0.1090  0.2800 -0.6033  0.3736
    74. (0.00007) RY*( 7) C   3           s(  0.00%)p 1.00(  4.27%)d22.44( 95.73%)
    75. (0.00001) RY*( 8) C   3           s(  0.12%)p10.50(  1.22%)d99.99( 98.66%)
    76. (0.00000) RY*( 9) C   3           s(  0.04%)p99.99( 11.28%)d99.99( 88.68%)
    77. (0.00451) RY*( 1) C   4           s(  5.83%)p15.72( 91.66%)d 0.43(  2.51%)
                                            0.0000 -0.0019  0.2415 -0.0065 -0.7157
                                            0.0031  0.6273  0.0006  0.1037 -0.1248
                                           -0.0950  0.0145 -0.0120 -0.0119
    78. (0.00365) RY*( 2) C   4           s(  0.00%)p 1.00( 89.78%)d 0.11( 10.22%)
                                            0.0000 -0.0000  0.0024 -0.0055 -0.3183
                                           -0.0110 -0.4799  0.0150  0.7522  0.1040
                                           -0.0405 -0.0613 -0.1145 -0.2698
    79. (0.00323) RY*( 3) C   4           s( 31.52%)p 1.93( 60.80%)d 0.24(  7.68%)
                                            0.0000 -0.0075  0.5614  0.0049  0.5531
                                            0.0060  0.3298  0.0055  0.4396 -0.0984
                                            0.0210 -0.0932  0.2100 -0.1178
    80. (0.00037) RY*( 4) C   4           s( 45.48%)p 0.83( 37.58%)d 0.37( 16.94%)
                                            0.0000  0.0028  0.6744  0.0039 -0.1927
                                            0.0150 -0.4452  0.0143 -0.3741 -0.3015
                                            0.2234 -0.0985 -0.0826 -0.1101
    81. (0.00034) RY*( 5) C   4           s(  7.73%)p 0.76(  5.91%)d11.17( 86.35%)
                                            0.0000  0.0012  0.2781  0.0032 -0.0735
                                            0.0053 -0.1816  0.0038 -0.1438  0.4140
                                           -0.6546  0.2772  0.4316  0.0229
    82. (0.00015) RY*( 6) C   4           s(  8.53%)p 0.07(  0.57%)d10.66( 90.90%)
                                           -0.0000 -0.0003  0.2921  0.0037 -0.0039
                                           -0.0111  0.0621 -0.0066  0.0412  0.6957
                                            0.3319  0.1078 -0.4020  0.3764
    83. (0.00008) RY*( 7) C   4           s(  0.80%)p 4.28(  3.42%)d99.99( 95.78%)
    84. (0.00001) RY*( 8) C   4           s(  0.06%)p19.34(  1.25%)d99.99( 98.69%)
    85. (0.00001) RY*( 9) C   4           s(  0.02%)p99.99(  9.22%)d99.99( 90.76%)
    86. (0.00458) RY*( 1) C   5           s(  1.50%)p61.83( 93.01%)d 3.65(  5.49%)
                                            0.0000  0.0025  0.1226  0.0039  0.1294
                                            0.0057  0.7614 -0.0142 -0.5774  0.1062
                                           -0.0066 -0.0459 -0.0664 -0.1924
    87. (0.00367) RY*( 2) C   5           s( 11.10%)p 7.71( 85.62%)d 0.30(  3.28%)
                                            0.0000 -0.0012  0.3332 -0.0100 -0.9196
                                           -0.0029  0.0235 -0.0028 -0.0992  0.0366
                                            0.1069 -0.0788  0.1157 -0.0202
    88. (0.00325) RY*( 3) C   5           s( 40.91%)p 1.26( 51.49%)d 0.19(  7.60%)
                                            0.0000 -0.0085  0.6396  0.0003  0.2709
                                           -0.0043 -0.4938 -0.0083 -0.4444 -0.1814
                                           -0.0876 -0.0653  0.0994 -0.1459
    89. (0.00095) RY*( 4) C   5           s( 42.16%)p 1.17( 49.35%)d 0.20(  8.49%)
                                            0.0000  0.0032  0.6493 -0.0029  0.1792
                                           -0.0159  0.3494 -0.0038  0.5823 -0.1019
                                            0.1804 -0.0109 -0.1331  0.1555
    90. (0.00029) RY*( 5) C   5           s(  4.18%)p 0.21(  0.88%)d22.71( 94.94%)
                                           -0.0000  0.0002  0.2045  0.0038 -0.0123
                                            0.0073 -0.0415  0.0004  0.0830  0.7031
                                           -0.5922  0.3115 -0.0580  0.0631
    91. (0.00017) RY*( 6) C   5           s(  0.03%)p99.99( 10.31%)d99.99( 89.66%)
                                           -0.0000 -0.0016  0.0184  0.0004  0.0177
                                            0.0148 -0.1738  0.0143 -0.2685  0.3203
                                            0.4167 -0.1080 -0.5749  0.5275
    92. (0.00010) RY*( 7) C   5           s(  0.01%)p 1.00(  5.24%)d18.07( 94.75%)
                                           -0.0000 -0.0003  0.0073 -0.0133  0.1301
                                            0.0142 -0.1038 -0.0093  0.1559  0.5726
                                            0.4167 -0.4172  0.2355 -0.4653
    93. (0.00004) RY*( 8) C   5           s(  0.07%)p39.77(  2.97%)d99.99( 96.95%)
    94. (0.00001) RY*( 9) C   5           s(  0.02%)p87.32(  1.31%)d99.99( 98.67%)
    95. (0.00602) RY*( 1) C   6           s(  7.26%)p11.92( 86.59%)d 0.85(  6.15%)
                                           -0.0000 -0.0238  0.2685 -0.0059  0.8285
                                           -0.0232  0.3767  0.0068 -0.1921 -0.2132
                                            0.0832 -0.0716 -0.0333  0.0536
    96. (0.00437) RY*( 2) C   6           s( 20.49%)p 3.46( 70.96%)d 0.42(  8.55%)
                                            0.0000  0.0046  0.4526 -0.0026  0.2086
                                           -0.0102 -0.3956  0.0261  0.7133 -0.0003
                                            0.0355 -0.0345 -0.0355 -0.2860
    97. (0.00235) RY*( 3) C   6           s(  7.76%)p 6.32( 49.04%)d 5.57( 43.21%)
                                            0.0000  0.0117  0.2783 -0.0035  0.0474
                                            0.0030 -0.4522  0.0075 -0.5325  0.0992
                                            0.2518  0.5266 -0.1545 -0.2400
    98. (0.00136) RY*( 4) C   6           s(  6.60%)p 3.06( 20.22%)d11.09( 73.18%)
                                            0.0000 -0.0149  0.2565  0.0090 -0.0809
                                           -0.0106  0.4405  0.0181  0.0331  0.4743
                                           -0.0781  0.2693  0.5848 -0.2936
    99. (0.00112) RY*( 5) C   6           s( 11.51%)p 3.62( 41.68%)d 4.07( 46.82%)
                                            0.0000 -0.0156  0.3389 -0.0183 -0.4042
                                           -0.0130  0.5010  0.0213  0.0368 -0.3058
                                            0.0109  0.0858 -0.5260 -0.3008
   100. (0.00066) RY*( 6) C   6           s(  3.93%)p 1.21(  4.74%)d23.24( 91.33%)
                                            0.0000  0.0112  0.1979  0.0067 -0.1563
                                            0.0426 -0.1277 -0.0043 -0.0694 -0.7387
                                           -0.2371  0.1745  0.5230  0.0862
   101. (0.00048) RY*( 7) C   6           s( 31.50%)p 0.31(  9.88%)d 1.86( 58.61%)
                                           -0.0000 -0.0013  0.5613 -0.0195 -0.1159
                                           -0.0274 -0.1336  0.0054 -0.2576  0.2693
                                           -0.5211 -0.3412 -0.1089  0.3373
   102. (0.00019) RY*( 8) C   6           s(  5.55%)p 1.50(  8.30%)d15.53( 86.15%)
                                           -0.0000  0.0019  0.2355  0.0108 -0.2169
                                           -0.0065 -0.0351  0.0071 -0.1859 -0.0445
                                            0.6612 -0.5904  0.2601 -0.0785
   103. (0.00013) RY*( 9) C   6           s(  5.38%)p 1.68(  9.06%)d15.91( 85.56%)
                                           -0.0000  0.0018  0.2319  0.0098 -0.1114
                                            0.0112  0.1238 -0.0133  0.2499  0.0703
                                            0.3961  0.3747 -0.0274  0.7434
   104. (0.00189) RY*( 1) O   7           s(  2.14%)p43.04( 92.18%)d 2.65(  5.68%)
                                           -0.0000  0.0020  0.1463 -0.0083 -0.5416
                                           -0.0017 -0.1397 -0.0099 -0.7802  0.1029
                                            0.0485  0.1622  0.0358 -0.1275
   105. (0.00159) RY*( 2) O   7           s( 28.21%)p 2.18( 61.42%)d 0.37( 10.37%)
                                           -0.0000  0.0052  0.5311  0.0004  0.6368
                                            0.0027 -0.3635 -0.0029 -0.2765 -0.1920
                                            0.0707  0.0809 -0.2168 -0.0909
   106. (0.00025) RY*( 3) O   7           s( 52.18%)p 0.78( 40.68%)d 0.14(  7.14%)
                                            0.0000  0.0011  0.7224  0.0012 -0.4317
                                           -0.0047 -0.2023 -0.0097  0.4236  0.0722
                                           -0.0381 -0.1295  0.0928  0.1983
   107. (0.00005) RY*( 4) O   7           s( 14.05%)p 4.90( 68.91%)d 1.21( 17.04%)
   108. (0.00002) RY*( 5) O   7           s(  1.13%)p10.81( 12.24%)d76.50( 86.62%)
   109. (0.00000) RY*( 6) O   7           s(  0.08%)p26.59(  2.05%)d99.99( 97.87%)
   110. (0.00001) RY*( 7) O   7           s(  0.22%)p38.31(  8.49%)d99.99( 91.28%)
   111. (0.00000) RY*( 8) O   7           s(  1.26%)p 7.06(  8.87%)d71.50( 89.87%)
   112. (0.00001) RY*( 9) O   7           s(  0.73%)p 7.42(  5.39%)d99.99( 93.89%)
   113. (0.00528) RY*( 1) C   8           s(  1.00%)p93.67( 94.12%)d 4.85(  4.87%)
                                           -0.0000  0.0111  0.0996  0.0212  0.3151
                                           -0.0095 -0.7251 -0.0143 -0.5615 -0.1145
                                           -0.0430  0.0449 -0.0457 -0.1722
   114. (0.00370) RY*( 2) C   8           s( 11.45%)p 7.42( 84.93%)d 0.32(  3.62%)
                                            0.0000  0.0008  0.3384  0.0016 -0.8375
                                            0.0084 -0.3814 -0.0014  0.0479  0.1105
                                            0.0669  0.0619  0.1253  0.0053
   115. (0.00262) RY*( 3) C   8           s( 12.89%)p 6.19( 79.81%)d 0.57(  7.30%)
                                            0.0000 -0.0168  0.3586 -0.0118 -0.1216
                                           -0.0056  0.5633 -0.0082 -0.6825  0.0838
                                           -0.0400  0.0982  0.1027 -0.2102
   116. (0.00085) RY*( 4) C   8           s( 62.08%)p 0.39( 24.23%)d 0.22( 13.69%)
                                            0.0000  0.0026  0.7879 -0.0036  0.3573
                                            0.0134 -0.0327 -0.0056  0.3367  0.1287
                                           -0.2673 -0.1638  0.1397  0.0503
   117. (0.00027) RY*( 5) C   8           s(  4.90%)p 0.49(  2.40%)d18.92( 92.70%)
                                            0.0000  0.0003  0.2213  0.0018  0.1087
                                            0.0036  0.0052 -0.0051  0.1100  0.3232
                                            0.4884  0.4039 -0.6384 -0.1160
   118. (0.00016) RY*( 6) C   8           s(  6.18%)p 0.13(  0.83%)d15.05( 92.99%)
                                            0.0000 -0.0002  0.2486 -0.0106  0.0589
                                           -0.0133  0.0586  0.0073 -0.0323 -0.6676
                                            0.5385  0.0947  0.1517  0.4027
   119. (0.00010) RY*( 7) C   8           s(  0.84%)p 7.62(  6.37%)d99.99( 92.79%)
                                           -0.0000 -0.0025  0.0914  0.0171 -0.1696
                                            0.0028  0.0428  0.0105 -0.1808 -0.1718
                                           -0.2919 -0.4248 -0.6816  0.4102
   120. (0.00001) RY*( 8) C   8           s(  0.00%)p 1.00(  0.50%)d99.99( 99.50%)
   121. (0.00002) RY*( 9) C   8           s(  0.69%)p10.05(  6.96%)d99.99( 92.35%)
   122. (0.00368) RY*( 1) C   9           s(  1.74%)p52.28( 91.19%)d 4.05(  7.06%)
                                            0.0000  0.0003  0.1321  0.0031  0.4043
                                            0.0087  0.5585  0.0120  0.6605 -0.1135
                                           -0.0034  0.1230  0.0219 -0.2052
   123. (0.00322) RY*( 2) C   9           s( 14.98%)p 5.17( 77.48%)d 0.50(  7.54%)
                                            0.0000 -0.0062  0.3870 -0.0038 -0.4722
                                           -0.0030 -0.4713  0.0093  0.5741  0.1518
                                           -0.1321  0.0415 -0.0423 -0.1770
   124. (0.00273) RY*( 3) C   9           s( 23.19%)p 2.90( 67.17%)d 0.42(  9.65%)
                                            0.0000 -0.0043  0.4815  0.0101  0.6933
                                           -0.0074 -0.4226 -0.0046 -0.1110  0.2191
                                            0.0474  0.0158  0.2002  0.0766
   125. (0.00043) RY*( 4) C   9           s( 48.86%)p 0.93( 45.21%)d 0.12(  5.93%)
                                            0.0000  0.0030  0.6990  0.0093 -0.3065
                                           -0.0134  0.4703  0.0113 -0.3695  0.1364
                                            0.1488  0.1158  0.0013 -0.0715
   126. (0.00035) RY*( 5) C   9           s(  1.45%)p 1.34(  1.93%)d66.79( 96.62%)
                                            0.0000  0.0007  0.1203  0.0033 -0.0547
                                           -0.0022  0.1003  0.0030 -0.0791 -0.2494
                                           -0.7115 -0.3315  0.5366 -0.0034
   127. (0.00015) RY*( 6) C   9           s(  9.52%)p 0.12(  1.14%)d 9.38( 89.33%)
                                           -0.0000 -0.0003  0.3086 -0.0093  0.0739
                                            0.0057 -0.0702 -0.0060  0.0301 -0.6020
                                           -0.0379 -0.3125 -0.5649  0.3357
   128. (0.00008) RY*( 7) C   9           s(  0.23%)p18.08(  4.24%)d99.99( 95.53%)
   129. (0.00001) RY*( 8) C   9           s(  0.00%)p 1.00(  2.72%)d35.72( 97.27%)
   130. (0.00001) RY*( 9) C   9           s(  0.00%)p 1.00(  9.10%)d 9.99( 90.90%)
   131. (0.00342) RY*( 1) C  10           s(  0.49%)p99.99( 93.61%)d11.93(  5.89%)
                                            0.0000 -0.0018  0.0703 -0.0030 -0.6442
                                           -0.0065 -0.6232 -0.0085 -0.3642 -0.1243
                                            0.0398  0.1108  0.1066 -0.1351
   132. (0.00333) RY*( 2) C  10           s(  4.28%)p20.00( 85.57%)d 2.37( 10.15%)
                                            0.0000 -0.0032  0.2068 -0.0082 -0.6511
                                            0.0094  0.3109  0.0122  0.5786  0.1470
                                            0.0982 -0.0578  0.1687  0.1962
   133. (0.00315) RY*( 3) C  10           s( 38.79%)p 1.34( 52.15%)d 0.23(  9.05%)
                                            0.0000 -0.0074  0.6228 -0.0013 -0.0641
                                            0.0075  0.4716 -0.0102 -0.5431  0.2061
                                           -0.0837  0.0787  0.0768 -0.1702
   134. (0.00041) RY*( 4) C  10           s( 50.39%)p 0.94( 47.50%)d 0.04(  2.11%)
                                            0.0000  0.0037  0.7099 -0.0084  0.3289
                                            0.0126 -0.4771 -0.0096  0.3727 -0.0214
                                           -0.0943 -0.0796  0.0703 -0.0210
   135. (0.00035) RY*( 5) C  10           s(  1.05%)p 0.86(  0.91%)d93.28( 98.04%)
                                            0.0000  0.0005  0.1025 -0.0008  0.0444
                                            0.0010 -0.0635 -0.0022  0.0554  0.2547
                                            0.7233  0.4195 -0.4617 -0.0559
   136. (0.00013) RY*( 6) C  10           s(  4.87%)p 0.85(  4.16%)d18.68( 90.97%)
                                           -0.0000 -0.0013  0.2207  0.0074 -0.0924
                                           -0.0095  0.1430  0.0076 -0.1115 -0.7180
                                            0.1327 -0.2440 -0.4448  0.3451
   137. (0.00007) RY*( 7) C  10           s(  0.01%)p 1.00(  4.32%)d22.13( 95.67%)
   138. (0.00001) RY*( 8) C  10           s(  0.04%)p91.87(  4.03%)d99.99( 95.92%)
   139. (0.00000) RY*( 9) C  10           s(  0.05%)p99.99(  7.94%)d99.99( 92.01%)
   140. (0.00332) RY*( 1) C  11           s( 16.35%)p 4.66( 76.16%)d 0.46(  7.49%)
                                            0.0000  0.0023  0.4043  0.0087  0.8266
                                           -0.0054 -0.0286  0.0060  0.2782  0.1356
                                            0.0178  0.0859  0.1981 -0.0978
   141. (0.00296) RY*( 2) C  11           s(  0.00%)p 1.00( 87.06%)d 0.15( 12.94%)
                                            0.0000  0.0000  0.0055  0.0060  0.2468
                                           -0.0111 -0.4399 -0.0198 -0.7846  0.1358
                                            0.0706 -0.1363  0.0952  0.2798
   142. (0.00106) RY*( 3) C  11           s( 13.29%)p 4.84( 64.35%)d 1.68( 22.36%)
                                            0.0000 -0.0147  0.3642  0.0113 -0.3691
                                           -0.0058 -0.6631  0.0066  0.2597  0.4139
                                           -0.1742  0.0056 -0.0074 -0.1477
   143. (0.00034) RY*( 4) C  11           s(  0.05%)p 1.13(  0.06%)d99.99( 99.89%)
                                            0.0000  0.0002  0.0229  0.0004 -0.0078
                                           -0.0010  0.0156 -0.0005 -0.0169  0.3053
                                            0.7439  0.3975 -0.4407 -0.0088
   144. (0.00032) RY*( 5) C  11           s( 46.54%)p 1.02( 47.65%)d 0.12(  5.81%)
                                            0.0000  0.0064  0.6822  0.0059 -0.2471
                                           -0.0148  0.5292  0.0100 -0.3675  0.1920
                                           -0.0685 -0.0298  0.0653 -0.1067
   145. (0.00013) RY*( 6) C  11           s( 19.69%)p 0.44(  8.60%)d 3.64( 71.70%)
                                           -0.0000 -0.0057  0.4437  0.0161 -0.1458
                                            0.0127 -0.2373 -0.0024  0.0897 -0.7251
                                            0.3591  0.0019  0.1148  0.2217
   146. (0.00008) RY*( 7) C  11           s(  3.73%)p 0.86(  3.20%)d24.96( 93.07%)
   147. (0.00000) RY*( 8) C  11           s(  0.25%)p17.41(  4.28%)d99.99( 95.47%)
   148. (0.00000) RY*( 9) C  11           s(  0.09%)p97.68(  8.81%)d99.99( 91.10%)
   149. (0.00316) RY*( 1) C  12           s(  5.93%)p14.54( 86.18%)d 1.33(  7.89%)
                                           -0.0000  0.0115  0.2432  0.0076  0.3366
                                            0.0170  0.7949 -0.0072 -0.3411  0.2466
                                           -0.1035  0.0142  0.0032 -0.0847
   150. (0.00148) RY*( 2) C  12           s(  0.00%)p 1.00( 75.61%)d 0.32( 24.39%)
                                           -0.0000  0.0000  0.0003  0.0034  0.2182
                                           -0.0063 -0.4083 -0.0115 -0.7360 -0.2340
                                           -0.3307 -0.0038  0.0652 -0.2749
   151. (0.00037) RY*( 3) C  12           s( 10.84%)p 8.19( 88.77%)d 0.04(  0.39%)
                                            0.0000  0.0121  0.3291 -0.0173  0.8176
                                            0.0014 -0.2617 -0.0059  0.3878 -0.0454
                                            0.0340 -0.0250  0.0051 -0.0009
   152. (0.00013) RY*( 4) C  12           s( 67.33%)p 0.16( 10.94%)d 0.32( 21.74%)
                                            0.0000 -0.0061  0.8205 -0.0004 -0.3165
                                           -0.0040  0.0038  0.0021 -0.0957 -0.3988
                                            0.1961 -0.0967 -0.0228  0.0999
   153. (0.00002) RY*( 5) C  12           s(  0.40%)p 0.88(  0.35%)d99.99( 99.25%)
   154. (0.00000) RY*( 6) C  12           s(  2.50%)p 5.45( 13.61%)d33.57( 83.89%)
   155. (0.00000) RY*( 7) C  12           s(  0.91%)p 0.15(  0.14%)d99.99( 98.95%)
   156. (0.00000) RY*( 8) C  12           s( 11.37%)p 1.41( 16.06%)d 6.38( 72.57%)
   157. (0.00000) RY*( 9) C  12           s(  0.76%)p11.20(  8.48%)d99.99( 90.76%)
   158. (0.00182) RY*( 1) H  13           s( 98.38%)p 0.02(  1.62%)
                                            0.0051  0.9919  0.0353 -0.0550 -0.1091
   159. (0.00021) RY*( 2) H  13           s(  0.02%)p99.99( 99.98%)
                                            0.0004  0.0139  0.7801  0.6220  0.0655
   160. (0.00013) RY*( 3) H  13           s(  0.10%)p99.99( 99.90%)
                                            0.0068  0.0310 -0.5818  0.7595 -0.2892
   161. (0.00003) RY*( 4) H  13           s(  1.58%)p62.49( 98.42%)
   162. (0.00183) RY*( 1) H  14           s( 98.40%)p 0.02(  1.60%)
                                            0.0051  0.9919  0.0067 -0.1257 -0.0138
   163. (0.00021) RY*( 2) H  14           s(  0.02%)p99.99( 99.98%)
                                            0.0004  0.0131  0.5523  0.0415  0.8325
   164. (0.00013) RY*( 3) H  14           s(  0.10%)p99.99( 99.90%)
                                            0.0067  0.0305 -0.8284  0.1369  0.5423
   165. (0.00003) RY*( 4) H  14           s(  1.57%)p62.83( 98.43%)
   166. (0.00144) RY*( 1) H  15           s( 97.84%)p 0.02(  2.16%)
                                            0.0045  0.9891  0.1409 -0.0400  0.0127
   167. (0.00021) RY*( 2) H  15           s(  0.00%)p 1.00(100.00%)
                                            0.0000  0.0007  0.2319  0.5878 -0.7750
   168. (0.00013) RY*( 3) H  15           s(  0.07%)p99.99( 99.93%)
                                            0.0075  0.0263 -0.0123  0.7981  0.6017
   169. (0.00003) RY*( 4) H  15           s(  2.17%)p45.17( 97.83%)
   170. (0.00281) RY*( 1) H  16           s( 99.53%)p 0.00(  0.47%)
                                            0.0059  0.9976  0.0262  0.0622  0.0125
   171. (0.00018) RY*( 2) H  16           s(  0.03%)p99.99( 99.97%)
                                            0.0038  0.0177  0.0328 -0.0973 -0.9945
   172. (0.00013) RY*( 3) H  16           s(  0.00%)p 1.00(100.00%)
                                           -0.0004  0.0041 -0.9375  0.3420 -0.0643
   173. (0.00004) RY*( 4) H  16           s(  0.52%)p99.99( 99.48%)
   174. (0.00279) RY*( 1) H  17           s( 99.50%)p 0.01(  0.50%)
                                            0.0060  0.9975  0.0107  0.0227  0.0661
   175. (0.00019) RY*( 2) H  17           s(  0.03%)p99.99( 99.97%)
                                            0.0036  0.0163 -0.2878 -0.9490  0.1275
   176. (0.00013) RY*( 3) H  17           s(  0.00%)p 1.00(100.00%)
                                           -0.0004  0.0042 -0.9572  0.2893 -0.0082
   177. (0.00004) RY*( 4) H  17           s(  0.55%)p99.99( 99.45%)
   178. (0.00296) RY*( 1) H  18           s( 99.53%)p 0.00(  0.47%)
                                            0.0063  0.9976 -0.0124 -0.0285 -0.0612
   179. (0.00019) RY*( 2) H  18           s(  0.06%)p99.99( 99.94%)
                                            0.0035  0.0241  0.3930  0.9125 -0.1107
   180. (0.00013) RY*( 3) H  18           s(  0.00%)p 1.00(100.00%)
                                            0.0002  0.0001  0.9184 -0.3957 -0.0010
   181. (0.00004) RY*( 4) H  18           s(  0.49%)p99.99( 99.51%)
   182. (0.00301) RY*( 1) H  19           s( 99.57%)p 0.00(  0.43%)
                                            0.0063  0.9978 -0.0223 -0.0605 -0.0136
   183. (0.00019) RY*( 2) H  19           s(  0.04%)p99.99( 99.96%)
                                            0.0034  0.0199  0.0997  0.0690  0.9924
   184. (0.00013) RY*( 3) H  19           s(  0.00%)p 1.00(100.00%)
                                            0.0005  0.0018 -0.9315  0.3572  0.0687
   185. (0.00004) RY*( 4) H  19           s(  0.47%)p99.99( 99.53%)
   186. (0.00369) RY*( 1) H  20           s( 99.55%)p 0.00(  0.45%)
                                            0.0067  0.9977 -0.0235  0.0609  0.0140
   187. (0.00018) RY*( 2) H  20           s(  0.02%)p99.99( 99.98%)
                                            0.0040  0.0129 -0.1499 -0.0412 -0.9877
   188. (0.00015) RY*( 3) H  20           s(  0.23%)p99.99( 99.77%)
                                           -0.0025  0.0477  0.9057 -0.4037 -0.1200
   189. (0.00005) RY*( 4) H  20           s(  0.28%)p99.99( 99.72%)
   190. (0.00290) RY*( 1) H  21           s( 99.50%)p 0.01(  0.50%)
                                            0.0062  0.9975  0.0123  0.0230  0.0657
   191. (0.00019) RY*( 2) H  21           s(  0.03%)p99.99( 99.97%)
                                            0.0037  0.0161 -0.2789 -0.9501  0.1390
   192. (0.00014) RY*( 3) H  21           s(  0.00%)p 1.00(100.00%)
                                            0.0003  0.0041 -0.9586  0.2841  0.0176
   193. (0.00004) RY*( 4) H  21           s(  0.55%)p99.99( 99.45%)
   194. (0.00389) RY*( 1) H  22           s( 99.60%)p 0.00(  0.40%)
                                            0.0070  0.9980 -0.0211 -0.0371 -0.0467
   195. (0.00017) RY*( 2) H  22           s(  0.10%)p99.99( 99.90%)
                                            0.0060  0.0313  0.1849  0.9656 -0.1798
   196. (0.00012) RY*( 3) H  22           s(  0.01%)p99.99( 99.99%)
                                            0.0021  0.0100  0.9773 -0.2002 -0.0679
   197. (0.00004) RY*( 4) H  22           s(  0.37%)p99.99( 99.63%)
   198. (0.00226) RY*( 1) H  23           s( 99.18%)p 0.01(  0.82%)
                                            0.0044  0.9959 -0.0644 -0.0584 -0.0245
   199. (0.00020) RY*( 2) H  23           s(  0.13%)p99.99( 99.87%)
                                            0.0024  0.0359  0.0522  0.1387  0.9883
   200. (0.00014) RY*( 3) H  23           s(  0.16%)p99.99( 99.84%)
                                           -0.0006  0.0400  0.9361 -0.3495 -0.0019
   201. (0.00005) RY*( 4) H  23           s(  0.61%)p99.99( 99.39%)
   202. (0.00373) RY*( 1) H  24           s( 99.74%)p 0.00(  0.26%)
                                            0.0089  0.9987 -0.0305  0.0290  0.0281
   203. (0.00019) RY*( 2) H  24           s(  0.11%)p99.99( 99.89%)
                                            0.0031  0.0325  0.9782 -0.1835  0.0916
   204. (0.00008) RY*( 3) H  24           s(  0.16%)p99.99( 99.84%)
   205. (0.00003) RY*( 4) H  24           s(  0.07%)p99.99( 99.93%)
   206. (0.00176) RY*( 1) H  25           s( 67.20%)p 0.49( 32.80%)
                                            0.0112  0.8197  0.4058  0.3703  0.1619
   207. (0.00165) RY*( 2) H  25           s( 10.77%)p 8.29( 89.23%)
                                            0.0070  0.3281 -0.4410  0.1183 -0.8269
   208. (0.00085) RY*( 3) H  25           s( 18.01%)p 4.55( 81.99%)
                                            0.0105  0.4242 -0.6583 -0.4189  0.4595
   209. (0.00002) RY*( 4) H  25           s(  4.40%)p21.71( 95.60%)
   210. (0.00410) RY*( 1) H  26           s( 99.73%)p 0.00(  0.27%)
                                            0.0066  0.9986 -0.0275 -0.0116 -0.0422
   211. (0.00018) RY*( 2) H  26           s(  0.00%)p 1.00(100.00%)
                                            0.0030  0.0007  0.5939 -0.7900 -0.1523
   212. (0.00012) RY*( 3) H  26           s(  0.08%)p99.99( 99.92%)
                                            0.0029  0.0282  0.7973  0.6026 -0.0167
   213. (0.00005) RY*( 4) H  26           s(  0.27%)p99.99( 99.73%)
   214. (0.00354) RY*( 1) H  27           s( 99.55%)p 0.00(  0.45%)
                                            0.0055  0.9978 -0.0468  0.0474  0.0047
   215. (0.00021) RY*( 2) H  27           s(  0.00%)p 1.00(100.00%)
                                            0.0016  0.0046 -0.0306 -0.2238  0.9741
   216. (0.00015) RY*( 3) H  27           s(  0.02%)p99.99( 99.98%)
                                            0.0004  0.0141  0.8412  0.5205  0.1459
   217. (0.00004) RY*( 4) H  27           s(  0.50%)p99.99( 99.50%)
   218. (0.00256) RY*( 1) H  28           s( 99.54%)p 0.00(  0.46%)
                                            0.0054  0.9977  0.0403 -0.0536  0.0112
   219. (0.00020) RY*( 2) H  28           s(  0.08%)p99.99( 99.92%)
                                            0.0026  0.0275 -0.2437  0.1277 -0.9610
   220. (0.00015) RY*( 3) H  28           s(  0.02%)p99.99( 99.98%)
                                           -0.0034  0.0124 -0.8965 -0.4075  0.1735
   221. (0.00005) RY*( 4) H  28           s(  0.45%)p99.99( 99.55%)
   222. (0.00309) RY*( 1) H  29           s( 99.59%)p 0.00(  0.41%)
                                            0.0063  0.9979  0.0253 -0.0224  0.0547
   223. (0.00019) RY*( 2) H  29           s(  0.04%)p99.99( 99.96%)
                                            0.0033  0.0193 -0.4768  0.8515  0.2172
   224. (0.00013) RY*( 3) H  29           s(  0.01%)p99.99( 99.99%)
                                            0.0002  0.0103 -0.8709 -0.4912  0.0132
   225. (0.00004) RY*( 4) H  29           s(  0.45%)p99.99( 99.55%)
   226. (0.00294) RY*( 1) H  30           s( 99.53%)p 0.00(  0.47%)
                                            0.0062  0.9976 -0.0344  0.0587 -0.0083
   227. (0.00019) RY*( 2) H  30           s(  0.05%)p99.99( 99.95%)
                                            0.0036  0.0219  0.0831 -0.1867  0.9786
   228. (0.00013) RY*( 3) H  30           s(  0.00%)p 1.00(100.00%)
                                            0.0001  0.0007  0.8662  0.4993  0.0217
   229. (0.00004) RY*( 4) H  30           s(  0.50%)p99.99( 99.50%)
   230. (0.00294) RY*( 1) H  31           s( 99.56%)p 0.00(  0.44%)
                                            0.0062  0.9978 -0.0164  0.0315 -0.0562
   231. (0.00019) RY*( 2) H  31           s(  0.05%)p99.99( 99.95%)
                                            0.0036  0.0216  0.4676 -0.8533 -0.2298
   232. (0.00013) RY*( 3) H  31           s(  0.00%)p 1.00(100.00%)
                                            0.0006  0.0016 -0.8754 -0.4833  0.0134
   233. (0.00004) RY*( 4) H  31           s(  0.47%)p99.99( 99.53%)
   234. (0.00279) RY*( 1) H  32           s( 99.50%)p 0.01(  0.50%)
                                            0.0060  0.9975  0.0190 -0.0278  0.0620
   235. (0.00018) RY*( 2) H  32           s(  0.03%)p99.99( 99.97%)
                                            0.0036  0.0175 -0.5198  0.8182  0.2450
   236. (0.00013) RY*( 3) H  32           s(  0.00%)p 1.00(100.00%)
                                           -0.0008  0.0009  0.8399  0.5421 -0.0282
   237. (0.00004) RY*( 4) H  32           s(  0.55%)p99.99( 99.45%)
   238. (0.00276) RY*( 1) H  33           s( 99.49%)p 0.01(  0.51%)
                                            0.0059  0.9974  0.0366 -0.0613  0.0042
   239. (0.00018) RY*( 2) H  33           s(  0.03%)p99.99( 99.97%)
                                            0.0037  0.0182 -0.1556  0.1372 -0.9781
   240. (0.00013) RY*( 3) H  33           s(  0.00%)p 1.00(100.00%)
                                           -0.0006  0.0009  0.8524  0.5191 -0.0628
   241. (0.00004) RY*( 4) H  33           s(  0.56%)p99.99( 99.44%)
   242. (0.00180) RY*( 1) H  34           s( 98.38%)p 0.02(  1.62%)
                                            0.0051  0.9918 -0.0719  0.0170 -0.1037
   243. (0.00021) RY*( 2) H  34           s(  0.02%)p99.99( 99.98%)
                                            0.0004  0.0144  0.0028 -0.9995 -0.0277
   244. (0.00013) RY*( 3) H  34           s(  0.09%)p99.99( 99.91%)
                                            0.0066  0.0295  0.9319  0.0130 -0.3613
   245. (0.00003) RY*( 4) H  34           s(  1.59%)p62.00( 98.41%)
   246. (0.00142) RY*( 1) H  35           s( 97.83%)p 0.02(  2.17%)
                                            0.0045  0.9891 -0.1174 -0.0879  0.0142
   247. (0.00021) RY*( 2) H  35           s(  0.00%)p 1.00(100.00%)
                                            0.0000  0.0002  0.2520 -0.4711 -0.8453
   248. (0.00013) RY*( 3) H  35           s(  0.07%)p99.99( 99.93%)
                                            0.0074  0.0252  0.6763 -0.5386  0.5019
   249. (0.00003) RY*( 4) H  35           s(  2.18%)p44.83( 97.82%)
   250. (0.00180) RY*( 1) H  36           s( 98.37%)p 0.02(  1.63%)
                                            0.0051  0.9918 -0.1030  0.0751  0.0011
   251. (0.00021) RY*( 2) H  36           s(  0.02%)p99.99( 99.98%)
                                            0.0004  0.0140 -0.2456 -0.5342  0.8088
   252. (0.00013) RY*( 3) H  36           s(  0.09%)p99.99( 99.91%)
                                            0.0066  0.0295  0.6647  0.5144  0.5410
   253. (0.00003) RY*( 4) H  36           s(  1.59%)p61.79( 98.41%)
   254. (0.00723) BD*( 1) C   1 - C   2  
                ( 50.28%)   0.7091* C   1 s( 30.20%)p 2.31( 69.75%)d 0.00(  0.04%)
                                            0.0004  0.5496  0.0044 -0.5114  0.0090
                                            0.5917  0.0072  0.2928  0.0081 -0.0152
                                           -0.0074  0.0084 -0.0019 -0.0065
                ( 49.72%)  -0.7051* C   2 s( 28.00%)p 2.57( 71.96%)d 0.00(  0.04%)
                                            0.0002  0.5289  0.0158  0.5246  0.0154
                                           -0.5983  0.0029 -0.2935  0.0067 -0.0156
                                           -0.0079  0.0092 -0.0028 -0.0064
   255. (0.00917) BD*( 1) C   1 - H  13  
                ( 39.49%)   0.6284* C   1 s( 23.17%)p 3.31( 76.79%)d 0.00(  0.04%)
                                            0.0000  0.4813 -0.0033  0.0490  0.0125
                                            0.0281 -0.0099 -0.8743  0.0006  0.0006
                                           -0.0016 -0.0011  0.0002  0.0207
                ( 60.51%)  -0.7779* H  13 s( 99.92%)p 0.00(  0.08%)
                                            0.9996 -0.0020 -0.0026 -0.0003  0.0278
   256. (0.00919) BD*( 1) C   1 - H  14  
                ( 39.52%)   0.6287* C   1 s( 23.15%)p 3.32( 76.80%)d 0.00(  0.04%)
                                            0.0000  0.4812 -0.0033 -0.2801  0.0140
                                           -0.7995 -0.0061  0.2236 -0.0047  0.0110
                                           -0.0025 -0.0083 -0.0130 -0.0083
                ( 60.48%)  -0.7777* H  14 s( 99.92%)p 0.00(  0.08%)
                                            0.9996 -0.0020  0.0078  0.0259 -0.0069
   257. (0.00557) BD*( 1) C   1 - H  15  
                ( 39.23%)   0.6264* C   1 s( 23.44%)p 3.26( 76.52%)d 0.00(  0.04%)
                                           -0.0000 -0.4842 -0.0030 -0.8104  0.0020
                                           -0.0954  0.0097 -0.3149  0.0080 -0.0041
                                           -0.0120 -0.0008 -0.0150  0.0060
                ( 60.77%)  -0.7795* H  15 s( 99.92%)p 0.00(  0.08%)
                                           -0.9996  0.0008  0.0262  0.0025  0.0097
   258. (0.01485) BD*( 1) C   2 - C   3  
                ( 50.17%)   0.7083* C   2 s( 28.56%)p 2.50( 71.40%)d 0.00(  0.04%)
                                            0.0003  0.5344  0.0036 -0.7891  0.0005
                                           -0.0762 -0.0011 -0.2924 -0.0006  0.0034
                                            0.0117  0.0014  0.0152 -0.0064
                ( 49.83%)  -0.7059* C   3 s( 28.44%)p 2.51( 71.51%)d 0.00(  0.04%)
                                            0.0003  0.5332  0.0102  0.7907 -0.0010
                                            0.0717 -0.0016  0.2912 -0.0014  0.0031
                                            0.0117  0.0010  0.0155 -0.0065
   259. (0.01743) BD*( 1) C   2 - H  16  
                ( 39.29%)   0.6268* C   2 s( 21.75%)p 3.60( 78.20%)d 0.00(  0.05%)
                                            0.0001 -0.4663  0.0085 -0.3182 -0.0046
                                           -0.7965  0.0042  0.2149 -0.0125 -0.0120
                                            0.0034  0.0082  0.0129  0.0083
                ( 60.71%)  -0.7792* H  16 s( 99.92%)p 0.00(  0.08%)
                                           -0.9996  0.0041  0.0103  0.0258 -0.0059
   260. (0.01755) BD*( 1) C   2 - H  17  
                ( 39.39%)   0.6276* C   2 s( 21.70%)p 3.61( 78.25%)d 0.00(  0.05%)
                                            0.0001 -0.4658  0.0085  0.0094 -0.0099
                                            0.0303 -0.0088 -0.8839  0.0047 -0.0002
                                            0.0006  0.0015  0.0005 -0.0214
                ( 60.61%)  -0.7785* H  17 s( 99.92%)p 0.00(  0.08%)
                                           -0.9996  0.0041  0.0002  0.0000  0.0283
   261. (0.01273) BD*( 1) C   3 - C   4  
                ( 49.92%)   0.7065* C   3 s( 28.63%)p 2.49( 71.33%)d 0.00(  0.04%)
                                           -0.0003 -0.5350 -0.0084  0.5216 -0.0028
                                           -0.5979  0.0012 -0.2894  0.0004  0.0155
                                            0.0076 -0.0089  0.0025  0.0065
                ( 50.08%)  -0.7077* C   4 s( 28.53%)p 2.50( 71.43%)d 0.00(  0.04%)
                                           -0.0003 -0.5340 -0.0103 -0.5199  0.0007
                                            0.6013 -0.0009  0.2872 -0.0007  0.0155
                                            0.0072 -0.0091  0.0031  0.0065
   262. (0.01838) BD*( 1) C   3 - H  18  
                ( 39.34%)   0.6272* C   3 s( 21.49%)p 3.65( 78.47%)d 0.00(  0.05%)
                                           -0.0001  0.4635 -0.0077  0.0116 -0.0036
                                            0.0244 -0.0101 -0.8853  0.0017  0.0003
                                           -0.0005 -0.0011 -0.0002  0.0214
                ( 60.66%)  -0.7788* H  18 s( 99.92%)p 0.00(  0.08%)
                                            0.9996 -0.0045 -0.0002 -0.0002  0.0283
   263. (0.01877) BD*( 1) C   3 - H  19  
                ( 39.49%)   0.6284* C   3 s( 21.46%)p 3.66( 78.49%)d 0.00(  0.05%)
                                           -0.0001  0.4632 -0.0078 -0.3194  0.0003
                                           -0.7975 -0.0010  0.2162 -0.0110  0.0122
                                           -0.0032 -0.0082 -0.0128 -0.0085
                ( 60.51%)  -0.7779* H  19 s( 99.92%)p 0.00(  0.08%)
                                            0.9996 -0.0046  0.0099  0.0257 -0.0061
   264. (0.01315) BD*( 1) C   4 - C   5  
                ( 50.45%)   0.7103* C   4 s( 28.00%)p 2.57( 71.95%)d 0.00(  0.04%)
                                            0.0003  0.5291  0.0087 -0.7929  0.0039
                                           -0.0766 -0.0020 -0.2915 -0.0005  0.0037
                                            0.0117  0.0014  0.0155 -0.0066
                ( 49.55%)  -0.7039* C   5 s( 28.67%)p 2.49( 71.29%)d 0.00(  0.04%)
                                            0.0003  0.5354  0.0091  0.7880 -0.0038
                                            0.0742 -0.0027  0.2939 -0.0006  0.0032
                                            0.0121  0.0013  0.0143 -0.0062
   265. (0.01780) BD*( 1) C   4 - H  20  
                ( 38.39%)   0.6196* C   4 s( 22.10%)p 3.52( 77.86%)d 0.00(  0.04%)
                                            0.0001 -0.4700  0.0076 -0.3164  0.0016
                                           -0.7945 -0.0018  0.2171 -0.0115 -0.0115
                                            0.0033  0.0082  0.0126  0.0081
                ( 61.61%)  -0.7849* H  20 s( 99.91%)p 0.00(  0.09%)
                                           -0.9996  0.0054  0.0083  0.0273 -0.0063
   266. (0.01804) BD*( 1) C   4 - H  21  
                ( 39.49%)   0.6284* C   4 s( 21.40%)p 3.67( 78.56%)d 0.00(  0.05%)
                                            0.0002 -0.4625  0.0085  0.0148 -0.0056
                                            0.0255 -0.0107 -0.8858  0.0014 -0.0001
                                            0.0011  0.0016  0.0001 -0.0213
                ( 60.51%)  -0.7779* H  21 s( 99.92%)p 0.00(  0.08%)
                                           -0.9996  0.0044  0.0003  0.0002  0.0282
   267. (0.02625) BD*( 1) C   5 - C   6  
                ( 49.72%)   0.7052* C   5 s( 28.12%)p 2.56( 71.84%)d 0.00(  0.05%)
                                           -0.0005 -0.5302 -0.0096  0.5203 -0.0031
                                           -0.6096 -0.0012 -0.2757 -0.0015  0.0164
                                            0.0074 -0.0088  0.0029  0.0074
                ( 50.28%)  -0.7091* C   6 s( 28.93%)p 2.46( 71.03%)d 0.00(  0.05%)
                                           -0.0001 -0.5378 -0.0046 -0.5228  0.0032
                                            0.6014 -0.0092  0.2742 -0.0010  0.0168
                                            0.0081 -0.0093  0.0012  0.0066
   268. (0.01951) BD*( 1) C   5 - H  22  
                ( 38.92%)   0.6239* C   5 s( 21.50%)p 3.65( 78.46%)d 0.00(  0.04%)
                                           -0.0002  0.4636 -0.0072  0.0145 -0.0015
                                            0.0101 -0.0108 -0.8855  0.0012  0.0003
                                            0.0004 -0.0011 -0.0007  0.0209
                ( 61.08%)  -0.7815* H  22 s( 99.92%)p 0.00(  0.08%)
                                            0.9996 -0.0058 -0.0002 -0.0007  0.0284
   269. (0.01472) BD*( 1) C   5 - H  23  
                ( 39.20%)   0.6261* C   5 s( 21.73%)p 3.60( 78.22%)d 0.00(  0.05%)
                                           -0.0002  0.4661 -0.0067 -0.3278  0.0031
                                           -0.7886 -0.0038  0.2296 -0.0123  0.0129
                                           -0.0046 -0.0089 -0.0111 -0.0079
                ( 60.80%)  -0.7797* H  23 s( 99.92%)p 0.00(  0.08%)
                                            0.9996 -0.0025  0.0102  0.0254 -0.0065
   270. (0.02727) BD*( 1) C   6 - O   7  
                ( 68.13%)   0.8254* C   6 s( 19.47%)p 4.12( 80.24%)d 0.01(  0.29%)
                                           -0.0000  0.4400  0.0331  0.3289  0.0211
                                            0.7937  0.0300 -0.2509 -0.0020  0.0298
                                           -0.0094 -0.0236 -0.0306 -0.0203
                ( 31.87%)  -0.5645* O   7 s( 33.95%)p 1.94( 65.99%)d 0.00(  0.07%)
                                           -0.0001  0.5827 -0.0000 -0.3246  0.0047
                                           -0.6935 -0.0000  0.2713 -0.0005  0.0163
                                           -0.0129 -0.0123 -0.0043 -0.0075
   271. (0.02978) BD*( 1) C   6 - C   8  
                ( 50.81%)   0.7128* C   6 s( 29.27%)p 2.42( 70.68%)d 0.00(  0.05%)
                                            0.0003  0.5410  0.0011 -0.7857  0.0052
                                           -0.0665  0.0158 -0.2911  0.0072  0.0023
                                            0.0126  0.0022  0.0168 -0.0072
                ( 49.19%)  -0.7014* C   8 s( 28.60%)p 2.49( 71.35%)d 0.00(  0.04%)
                                            0.0004  0.5348  0.0072  0.7905 -0.0027
                                            0.0644  0.0252  0.2895 -0.0015  0.0031
                                            0.0119  0.0015  0.0153 -0.0067
   272. (0.03922) BD*( 1) C   6 - H  24  
                ( 40.25%)   0.6345* C   6 s( 22.36%)p 3.47( 77.58%)d 0.00(  0.06%)
                                            0.0002 -0.4724  0.0209  0.0026 -0.0052
                                           -0.0185 -0.0104 -0.8805  0.0080  0.0014
                                            0.0008  0.0002 -0.0006 -0.0234
                ( 59.75%)  -0.7730* H  24 s( 99.92%)p 0.00(  0.08%)
                                           -0.9995  0.0081  0.0001 -0.0008  0.0290
   273. (0.00753) BD*( 1) O   7 - H  25  
                ( 27.04%)   0.5200* O   7 s( 19.72%)p 4.07( 80.19%)d 0.00(  0.08%)
                                           -0.0002 -0.4436 -0.0202  0.4850  0.0041
                                           -0.7033 -0.0388 -0.2657 -0.0012  0.0199
                                            0.0147 -0.0120 -0.0057  0.0061
                ( 72.96%)  -0.8541* H  25 s( 99.62%)p 0.00(  0.38%)
                                           -0.9981  0.0040 -0.0325  0.0493  0.0175
   274. (0.01494) BD*( 1) C   8 - C   9  
                ( 49.90%)   0.7064* C   8 s( 28.70%)p 2.48( 71.26%)d 0.00(  0.04%)
                                           -0.0003 -0.5356 -0.0073  0.4049  0.0045
                                            0.6898  0.0018 -0.2698 -0.0009 -0.0132
                                            0.0058  0.0099  0.0078  0.0067
                ( 50.10%)  -0.7078* C   9 s( 28.26%)p 2.54( 71.70%)d 0.00(  0.04%)
                                           -0.0003 -0.5315 -0.0075 -0.4178  0.0047
                                           -0.6848  0.0019  0.2711  0.0011 -0.0144
                                            0.0057  0.0096  0.0077  0.0073
   275. (0.01840) BD*( 1) C   8 - H  26  
                ( 38.81%)   0.6230* C   8 s( 21.70%)p 3.61( 78.25%)d 0.00(  0.04%)
                                           -0.0002  0.4658 -0.0066  0.0076 -0.0071
                                            0.0111  0.0143 -0.8844  0.0019 -0.0002
                                           -0.0006 -0.0007 -0.0005  0.0209
                ( 61.19%)  -0.7822* H  26 s( 99.92%)p 0.00(  0.08%)
                                            0.9996 -0.0054 -0.0010 -0.0024  0.0285
   276. (0.01606) BD*( 1) C   8 - H  27  
                ( 39.52%)   0.6287* C   8 s( 20.97%)p 3.77( 78.98%)d 0.00(  0.05%)
                                            0.0001 -0.4579  0.0041  0.4582 -0.0020
                                           -0.7204  0.0025 -0.2461  0.0158  0.0151
                                            0.0057 -0.0092  0.0076  0.0078
                ( 60.48%)  -0.7777* H  27 s( 99.92%)p 0.00(  0.08%)
                                           -0.9996  0.0037 -0.0149  0.0229  0.0064
   277. (0.01309) BD*( 1) C   9 - C  10  
                ( 49.75%)   0.7053* C   9 s( 28.56%)p 2.50( 71.40%)d 0.00(  0.04%)
                                           -0.0003 -0.5343 -0.0103  0.8119 -0.0024
                                            0.0118 -0.0008  0.2339 -0.0009  0.0001
                                           -0.0097 -0.0000 -0.0162  0.0076
                ( 50.25%)  -0.7089* C  10 s( 28.44%)p 2.51( 71.52%)d 0.00(  0.04%)
                                           -0.0003 -0.5332 -0.0093 -0.8122  0.0020
                                           -0.0156  0.0008 -0.2350 -0.0003 -0.0003
                                           -0.0098 -0.0002 -0.0166  0.0079
   278. (0.01778) BD*( 1) C   9 - H  28  
                ( 39.16%)   0.6258* C   9 s( 21.74%)p 3.60( 78.21%)d 0.00(  0.05%)
                                           -0.0001  0.4663 -0.0074  0.4038  0.0002
                                           -0.7270 -0.0027 -0.3007  0.0105 -0.0139
                                           -0.0058  0.0102 -0.0086 -0.0066
                ( 60.84%)  -0.7800* H  28 s( 99.92%)p 0.00(  0.08%)
                                            0.9996 -0.0038 -0.0127  0.0232  0.0090
   279. (0.01850) BD*( 1) C   9 - H  29  
                ( 39.27%)   0.6266* C   9 s( 21.46%)p 3.66( 78.49%)d 0.00(  0.05%)
                                            0.0001 -0.4632  0.0079 -0.0507 -0.0042
                                            0.0404  0.0102 -0.8835  0.0016  0.0003
                                           -0.0022  0.0013  0.0001 -0.0211
                ( 60.73%)  -0.7793* H  29 s( 99.92%)p 0.00(  0.08%)
                                           -0.9996  0.0047  0.0016 -0.0025  0.0282
   280. (0.01486) BD*( 1) C  10 - C  11  
                ( 49.76%)   0.7054* C  10 s( 28.52%)p 2.50( 71.44%)d 0.00(  0.04%)
                                           -0.0003 -0.5340 -0.0099  0.4130  0.0007
                                            0.6894 -0.0022 -0.2618  0.0015 -0.0140
                                            0.0055  0.0092  0.0080  0.0072
                ( 50.24%)  -0.7088* C  11 s( 28.51%)p 2.51( 71.45%)d 0.00(  0.04%)
                                           -0.0003 -0.5339 -0.0038 -0.4107  0.0011
                                           -0.6904 -0.0007  0.2628  0.0007 -0.0139
                                            0.0053  0.0093  0.0080  0.0073
   281. (0.01837) BD*( 1) C  10 - H  30  
                ( 39.37%)   0.6274* C  10 s( 21.52%)p 3.65( 78.44%)d 0.00(  0.05%)
                                            0.0001 -0.4638  0.0078  0.4081  0.0020
                                           -0.7217 -0.0009 -0.3113  0.0112  0.0140
                                            0.0060 -0.0106  0.0086  0.0065
                ( 60.63%)  -0.7787* H  30 s( 99.92%)p 0.00(  0.08%)
                                           -0.9996  0.0045 -0.0135  0.0231  0.0091
   282. (0.01823) BD*( 1) C  10 - H  31  
                ( 39.27%)   0.6266* C  10 s( 21.54%)p 3.64( 78.41%)d 0.00(  0.05%)
                                           -0.0001  0.4641 -0.0080 -0.0501 -0.0061
                                            0.0541  0.0091 -0.8823  0.0031 -0.0003
                                            0.0018 -0.0023 -0.0002  0.0212
                ( 60.73%)  -0.7793* H  31 s( 99.92%)p 0.00(  0.08%)
                                            0.9996 -0.0045  0.0023 -0.0023  0.0282
   283. (0.00714) BD*( 1) C  11 - C  12  
                ( 49.62%)   0.7044* C  11 s( 28.04%)p 2.57( 71.92%)d 0.00(  0.04%)
                                           -0.0002 -0.5293 -0.0156  0.8149  0.0065
                                            0.0133  0.0144  0.2337 -0.0061  0.0003
                                           -0.0099 -0.0000 -0.0166  0.0078
                ( 50.38%)  -0.7098* C  12 s( 30.14%)p 2.32( 69.82%)d 0.00(  0.04%)
                                           -0.0004 -0.5490 -0.0047 -0.8022 -0.0009
                                           -0.0074  0.0123 -0.2334 -0.0071 -0.0007
                                           -0.0092 -0.0002 -0.0161  0.0078
   284. (0.01751) BD*( 1) C  11 - H  32  
                ( 39.34%)   0.6272* C  11 s( 21.73%)p 3.60( 78.23%)d 0.00(  0.05%)
                                            0.0001 -0.4661  0.0086 -0.0508  0.0000
                                            0.0549  0.0129 -0.8812  0.0060  0.0006
                                           -0.0022  0.0019  0.0000 -0.0212
                ( 60.66%)  -0.7788* H  32 s( 99.92%)p 0.00(  0.08%)
                                           -0.9996  0.0041  0.0019 -0.0029  0.0282
   285. (0.01744) BD*( 1) C  11 - H  33  
                ( 39.32%)   0.6271* C  11 s( 21.74%)p 3.60( 78.22%)d 0.00(  0.05%)
                                           -0.0001  0.4661 -0.0085  0.4046 -0.0057
                                           -0.7207 -0.0024 -0.3146  0.0128 -0.0141
                                           -0.0060  0.0109 -0.0082 -0.0061
                ( 60.68%)  -0.7790* H  33 s( 99.92%)p 0.00(  0.08%)
                                            0.9996 -0.0041 -0.0129  0.0235  0.0091
   286. (0.00907) BD*( 1) C  12 - H  34  
                ( 39.46%)   0.6282* C  12 s( 23.19%)p 3.31( 76.77%)d 0.00(  0.04%)
                                            0.0000  0.4815 -0.0034 -0.0758 -0.0157
                                            0.0260 -0.0037 -0.8724  0.0015 -0.0001
                                            0.0028 -0.0014 -0.0004  0.0205
                ( 60.54%)  -0.7781* H  34 s( 99.92%)p 0.00(  0.08%)
                                            0.9996 -0.0020  0.0037 -0.0004  0.0277
   287. (0.00549) BD*( 1) C  12 - H  35  
                ( 39.18%)   0.6259* C  12 s( 23.46%)p 3.26( 76.49%)d 0.00(  0.04%)
                                            0.0000  0.4844  0.0030 -0.4063 -0.0070
                                           -0.7216  0.0085  0.2811 -0.0068  0.0135
                                           -0.0057 -0.0092 -0.0088 -0.0066
                ( 60.82%)  -0.7799* H  35 s( 99.92%)p 0.00(  0.08%)
                                            0.9996 -0.0007  0.0138  0.0229 -0.0087
   288. (0.00908) BD*( 1) C  12 - H  36  
                ( 39.48%)   0.6283* C  12 s( 23.18%)p 3.31( 76.78%)d 0.00(  0.04%)
                                            0.0000  0.4814 -0.0034 -0.4300 -0.0141
                                            0.6912 -0.0070  0.3238 -0.0043 -0.0138
                                           -0.0067  0.0102 -0.0075 -0.0061
                ( 60.52%)  -0.7779* H  36 s( 99.92%)p 0.00(  0.08%)
                                            0.9996 -0.0020  0.0149 -0.0214 -0.0101


 NHO Directionality and "Bond Bending" (deviations from line of nuclear centers)

         [Thresholds for printing:  angular deviation  >  1.0 degree]
                                    hybrid p-character > 25.0%
                                    orbital occupancy  >  0.10e

                                Line of Centers        Hybrid 1              Hybrid 2
                                ---------------  -------------------   ------------------
                NBO               Theta   Phi    Theta   Phi    Dev    Theta   Phi    Dev
 ========================================================================================
     1. BD (   1) C   1 - C   2    69.7  131.1    68.9  130.0   1.2    109.6  312.2   1.3
    15. BD (   1) C   5 - H  22   178.7   68.6   179.2  357.0   1.3      --     --    --
    16. BD (   1) C   5 - H  23    74.6  247.1    75.8  247.7   1.3      --     --    --
    17. BD (   1) C   6 - O   7   107.8   65.8   105.8   67.0   2.3     70.5  245.2   1.8
    18. BD (   1) C   6 - C   8   109.6  185.9   110.0  183.7   2.1      --     --    --
    19. BD (   1) C   6 - H  24     2.2  236.3     1.9   85.0   3.9      --     --    --
    20. BD (   1) O   7 - H  25    70.8  128.5    73.3  123.4   5.5      --     --    --
    22. BD (   1) C   8 - H  26   178.3   45.4   178.4   88.7   1.2      --     --    --
    23. BD (   1) C   8 - H  27    73.6  122.1    74.9  122.4   1.3      --     --    --
    30. BD (   1) C  11 - C  12   106.1  180.8   105.5  181.9   1.3     73.3  359.7   1.2
    48. LP (   1) O   7             --     --    125.1   13.0   --       --     --    --
    49. LP (   2) O   7             --     --     34.4    6.8   --       --     --    --


 Second Order Perturbation Theory Analysis of Fock Matrix in NBO Basis

     Threshold for printing:   0.50 kcal/mol
                                                                              E(2)  E(j)-E(i) F(i,j)
         Donor NBO (i)                     Acceptor NBO (j)                 kcal/mol   a.u.    a.u. 
 ===================================================================================================

 within unit  1
   1. BD (   1) C   1 - C   2        / 68. RY*(   1) C   3                    0.82    1.40    0.030
   1. BD (   1) C   1 - C   2        /257. BD*(   1) C   1 - H  15            0.60    1.04    0.022
   1. BD (   1) C   1 - C   2        /258. BD*(   1) C   2 - C   3            1.13    1.00    0.030
   1. BD (   1) C   1 - C   2        /259. BD*(   1) C   2 - H  16            0.56    1.04    0.022
   1. BD (   1) C   1 - C   2        /260. BD*(   1) C   2 - H  17            0.56    1.04    0.022
   1. BD (   1) C   1 - C   2        /261. BD*(   1) C   3 - C   4            2.23    1.01    0.042
   2. BD (   1) C   1 - H  13        /260. BD*(   1) C   2 - H  17            3.13    0.93    0.048
   3. BD (   1) C   1 - H  14        /259. BD*(   1) C   2 - H  16            3.12    0.93    0.048
   4. BD (   1) C   1 - H  15        /258. BD*(   1) C   2 - C   3            3.36    0.89    0.049
   5. BD (   1) C   2 - C   3        / 50. RY*(   1) C   1                    1.19    1.40    0.037
   5. BD (   1) C   2 - C   3        / 79. RY*(   3) C   4                    1.20    1.47    0.038
   5. BD (   1) C   2 - C   3        /254. BD*(   1) C   1 - C   2            0.96    0.99    0.028
   5. BD (   1) C   2 - C   3        /257. BD*(   1) C   1 - H  15            1.71    1.03    0.038
   5. BD (   1) C   2 - C   3        /259. BD*(   1) C   2 - H  16            0.57    1.03    0.022
   5. BD (   1) C   2 - C   3        /260. BD*(   1) C   2 - H  17            0.57    1.03    0.022
   5. BD (   1) C   2 - C   3        /261. BD*(   1) C   3 - C   4            1.27    1.00    0.032
   5. BD (   1) C   2 - C   3        /262. BD*(   1) C   3 - H  18            0.59    1.03    0.022
   5. BD (   1) C   2 - C   3        /263. BD*(   1) C   3 - H  19            0.59    1.03    0.022
   5. BD (   1) C   2 - C   3        /264. BD*(   1) C   4 - C   5            2.12    1.00    0.041
   6. BD (   1) C   2 - H  16        /256. BD*(   1) C   1 - H  14            3.26    0.91    0.049
   6. BD (   1) C   2 - H  16        /263. BD*(   1) C   3 - H  19            3.34    0.91    0.049
   7. BD (   1) C   2 - H  17        /255. BD*(   1) C   1 - H  13            3.25    0.91    0.049
   7. BD (   1) C   2 - H  17        /262. BD*(   1) C   3 - H  18            3.31    0.92    0.049
   8. BD (   1) C   3 - C   4        / 59. RY*(   1) C   2                    1.08    1.45    0.036
   8. BD (   1) C   3 - C   4        / 88. RY*(   3) C   5                    1.07    1.50    0.036
   8. BD (   1) C   3 - C   4        /254. BD*(   1) C   1 - C   2            2.16    0.99    0.041
   8. BD (   1) C   3 - C   4        /258. BD*(   1) C   2 - C   3            1.15    0.99    0.030
   8. BD (   1) C   3 - C   4        /262. BD*(   1) C   3 - H  18            0.61    1.03    0.022
   8. BD (   1) C   3 - C   4        /263. BD*(   1) C   3 - H  19            0.61    1.03    0.022
   8. BD (   1) C   3 - C   4        /264. BD*(   1) C   4 - C   5            1.26    1.00    0.032
   8. BD (   1) C   3 - C   4        /265. BD*(   1) C   4 - H  20            0.64    1.05    0.023
   8. BD (   1) C   3 - C   4        /266. BD*(   1) C   4 - H  21            0.62    1.03    0.023
   8. BD (   1) C   3 - C   4        /267. BD*(   1) C   5 - C   6            2.23    0.99    0.042
   9. BD (   1) C   3 - H  18        /260. BD*(   1) C   2 - H  17            3.18    0.92    0.048
   9. BD (   1) C   3 - H  18        /266. BD*(   1) C   4 - H  21            3.26    0.91    0.049
  10. BD (   1) C   3 - H  19        / 78. RY*(   2) C   4                    0.60    1.49    0.027
  10. BD (   1) C   3 - H  19        /259. BD*(   1) C   2 - H  16            3.15    0.92    0.048
  10. BD (   1) C   3 - H  19        /265. BD*(   1) C   4 - H  20            3.11    0.93    0.048
  11. BD (   1) C   4 - C   5        / 70. RY*(   3) C   3                    0.99    1.51    0.035
  11. BD (   1) C   4 - C   5        /258. BD*(   1) C   2 - C   3            2.12    1.00    0.041
  11. BD (   1) C   4 - C   5        /261. BD*(   1) C   3 - C   4            1.14    1.00    0.030
  11. BD (   1) C   4 - C   5        /265. BD*(   1) C   4 - H  20            0.64    1.05    0.023
  11. BD (   1) C   4 - C   5        /266. BD*(   1) C   4 - H  21            0.58    1.03    0.022
  11. BD (   1) C   4 - C   5        /267. BD*(   1) C   5 - C   6            1.29    0.99    0.032
  11. BD (   1) C   4 - C   5        /268. BD*(   1) C   5 - H  22            0.67    1.03    0.023
  11. BD (   1) C   4 - C   5        /269. BD*(   1) C   5 - H  23            0.76    1.03    0.025
  11. BD (   1) C   4 - C   5        /271. BD*(   1) C   6 - C   8            2.29    0.99    0.042
  12. BD (   1) C   4 - H  20        / 86. RY*(   1) C   5                    0.65    1.41    0.027
  12. BD (   1) C   4 - H  20        /263. BD*(   1) C   3 - H  19            3.26    0.91    0.049
  12. BD (   1) C   4 - H  20        /269. BD*(   1) C   5 - H  23            3.30    0.91    0.049
  13. BD (   1) C   4 - H  21        /262. BD*(   1) C   3 - H  18            3.22    0.91    0.048
  13. BD (   1) C   4 - H  21        /268. BD*(   1) C   5 - H  22            3.28    0.91    0.049
  14. BD (   1) C   5 - C   6        / 77. RY*(   1) C   4                    1.02    1.40    0.034
  14. BD (   1) C   5 - C   6        /105. RY*(   2) O   7                    0.89    2.02    0.038
  14. BD (   1) C   5 - C   6        /113. RY*(   1) C   8                    1.74    1.54    0.046
  14. BD (   1) C   5 - C   6        /261. BD*(   1) C   3 - C   4            1.94    1.02    0.040
  14. BD (   1) C   5 - C   6        /264. BD*(   1) C   4 - C   5            1.37    1.01    0.033
  14. BD (   1) C   5 - C   6        /268. BD*(   1) C   5 - H  22            0.61    1.04    0.023
  14. BD (   1) C   5 - C   6        /269. BD*(   1) C   5 - H  23            0.69    1.04    0.024
  14. BD (   1) C   5 - C   6        /271. BD*(   1) C   6 - C   8            1.38    1.00    0.033
  14. BD (   1) C   5 - C   6        /272. BD*(   1) C   6 - H  24            0.66    1.03    0.023
  14. BD (   1) C   5 - C   6        /273. BD*(   1) O   7 - H  25            2.04    1.03    0.041
  14. BD (   1) C   5 - C   6        /276. BD*(   1) C   8 - H  27            1.61    1.02    0.036
  15. BD (   1) C   5 - H  22        / 78. RY*(   2) C   4                    0.61    1.49    0.027
  15. BD (   1) C   5 - H  22        / 96. RY*(   2) C   6                    0.55    1.53    0.026
  15. BD (   1) C   5 - H  22        /266. BD*(   1) C   4 - H  21            3.13    0.92    0.048
  15. BD (   1) C   5 - H  22        /270. BD*(   1) C   6 - O   7            0.61    0.77    0.019
  15. BD (   1) C   5 - H  22        /272. BD*(   1) C   6 - H  24            3.23    0.91    0.048
  16. BD (   1) C   5 - H  23        / 78. RY*(   2) C   4                    0.53    1.50    0.025
  16. BD (   1) C   5 - H  23        /265. BD*(   1) C   4 - H  20            3.01    0.94    0.048
  16. BD (   1) C   5 - H  23        /270. BD*(   1) C   6 - O   7            4.30    0.78    0.052
  17. BD (   1) C   6 - O   7        /269. BD*(   1) C   5 - H  23            1.60    1.27    0.040
  17. BD (   1) C   6 - O   7        /274. BD*(   1) C   8 - C   9            1.73    1.23    0.041
  18. BD (   1) C   6 - C   8        / 87. RY*(   2) C   5                    0.91    1.40    0.032
  18. BD (   1) C   6 - C   8        /104. RY*(   1) O   7                    0.81    1.75    0.034
  18. BD (   1) C   6 - C   8        /124. RY*(   3) C   9                    0.63    1.53    0.028
  18. BD (   1) C   6 - C   8        /264. BD*(   1) C   4 - C   5            2.14    1.02    0.042
  18. BD (   1) C   6 - C   8        /267. BD*(   1) C   5 - C   6            1.72    1.01    0.037
  18. BD (   1) C   6 - C   8        /272. BD*(   1) C   6 - H  24            0.55    1.03    0.021
  18. BD (   1) C   6 - C   8        /274. BD*(   1) C   8 - C   9            1.46    1.01    0.034
  18. BD (   1) C   6 - C   8        /275. BD*(   1) C   8 - H  26            0.66    1.04    0.023
  18. BD (   1) C   6 - C   8        /276. BD*(   1) C   8 - H  27            0.65    1.03    0.023
  18. BD (   1) C   6 - C   8        /277. BD*(   1) C   9 - C  10            1.88    1.01    0.039
  19. BD (   1) C   6 - H  24        / 86. RY*(   1) C   5                    0.64    1.44    0.027
  19. BD (   1) C   6 - H  24        /104. RY*(   1) O   7                    0.54    1.64    0.027
  19. BD (   1) C   6 - H  24        /268. BD*(   1) C   5 - H  22            3.30    0.93    0.049
  19. BD (   1) C   6 - H  24        /275. BD*(   1) C   8 - H  26            3.24    0.92    0.049
  20. BD (   1) O   7 - H  25        / 86. RY*(   1) C   5                    0.51    1.65    0.026
  20. BD (   1) O   7 - H  25        / 95. RY*(   1) C   6                    0.71    1.49    0.029
  20. BD (   1) O   7 - H  25        /267. BD*(   1) C   5 - C   6            2.90    1.10    0.051
  21. BD (   1) C   8 - C   9        / 96. RY*(   2) C   6                    1.15    1.65    0.039
  21. BD (   1) C   8 - C   9        /133. RY*(   3) C  10                    0.87    1.52    0.033
  21. BD (   1) C   8 - C   9        /270. BD*(   1) C   6 - O   7            2.50    0.90    0.042
  21. BD (   1) C   8 - C   9        /271. BD*(   1) C   6 - C   8            1.03    1.00    0.029
  21. BD (   1) C   8 - C   9        /275. BD*(   1) C   8 - H  26            0.64    1.03    0.023
  21. BD (   1) C   8 - C   9        /276. BD*(   1) C   8 - H  27            0.69    1.02    0.024
  21. BD (   1) C   8 - C   9        /277. BD*(   1) C   9 - C  10            1.23    1.00    0.031
  21. BD (   1) C   8 - C   9        /278. BD*(   1) C   9 - H  28            0.67    1.04    0.024
  21. BD (   1) C   8 - C   9        /279. BD*(   1) C   9 - H  29            0.59    1.03    0.022
  21. BD (   1) C   8 - C   9        /280. BD*(   1) C  10 - C  11            2.06    1.00    0.041
  22. BD (   1) C   8 - H  26        / 95. RY*(   1) C   6                    0.63    1.27    0.025
  22. BD (   1) C   8 - H  26        /122. RY*(   1) C   9                    0.76    1.40    0.029
  22. BD (   1) C   8 - H  26        /272. BD*(   1) C   6 - H  24            3.14    0.91    0.048
  22. BD (   1) C   8 - H  26        /279. BD*(   1) C   9 - H  29            3.15    0.91    0.048
  23. BD (   1) C   8 - H  27        /267. BD*(   1) C   5 - C   6            3.68    0.89    0.051
  23. BD (   1) C   8 - H  27        /270. BD*(   1) C   6 - O   7            0.90    0.78    0.024
  23. BD (   1) C   8 - H  27        /278. BD*(   1) C   9 - H  28            3.30    0.92    0.049
  24. BD (   1) C   9 - C  10        /114. RY*(   2) C   8                    0.67    1.38    0.027
  24. BD (   1) C   9 - C  10        /115. RY*(   3) C   8                    0.65    1.39    0.027
  24. BD (   1) C   9 - C  10        /140. RY*(   1) C  11                    1.09    1.45    0.036
  24. BD (   1) C   9 - C  10        /271. BD*(   1) C   6 - C   8            2.28    0.99    0.043
  24. BD (   1) C   9 - C  10        /274. BD*(   1) C   8 - C   9            1.34    1.00    0.033
  24. BD (   1) C   9 - C  10        /278. BD*(   1) C   9 - H  28            0.69    1.03    0.024
  24. BD (   1) C   9 - C  10        /279. BD*(   1) C   9 - H  29            0.64    1.03    0.023
  24. BD (   1) C   9 - C  10        /280. BD*(   1) C  10 - C  11            1.12    1.00    0.030
  24. BD (   1) C   9 - C  10        /281. BD*(   1) C  10 - H  30            0.60    1.03    0.022
  24. BD (   1) C   9 - C  10        /282. BD*(   1) C  10 - H  31            0.59    1.03    0.022
  24. BD (   1) C   9 - C  10        /283. BD*(   1) C  11 - C  12            2.12    0.99    0.041
  25. BD (   1) C   9 - H  28        /131. RY*(   1) C  10                    0.69    1.32    0.027
  25. BD (   1) C   9 - H  28        /276. BD*(   1) C   8 - H  27            3.17    0.91    0.048
  25. BD (   1) C   9 - H  28        /281. BD*(   1) C  10 - H  30            3.20    0.92    0.048
  26. BD (   1) C   9 - H  29        /132. RY*(   2) C  10                    0.68    1.45    0.028
  26. BD (   1) C   9 - H  29        /275. BD*(   1) C   8 - H  26            3.27    0.92    0.049
  26. BD (   1) C   9 - H  29        /282. BD*(   1) C  10 - H  31            3.18    0.92    0.048
  27. BD (   1) C  10 - C  11        /123. RY*(   2) C   9                    0.98    1.48    0.034
  27. BD (   1) C  10 - C  11        /149. RY*(   1) C  12                    1.19    1.40    0.037
  27. BD (   1) C  10 - C  11        /274. BD*(   1) C   8 - C   9            2.12    1.00    0.041
  27. BD (   1) C  10 - C  11        /277. BD*(   1) C   9 - C  10            1.24    1.00    0.031
  27. BD (   1) C  10 - C  11        /281. BD*(   1) C  10 - H  30            0.60    1.03    0.022
  27. BD (   1) C  10 - C  11        /282. BD*(   1) C  10 - H  31            0.60    1.03    0.022
  27. BD (   1) C  10 - C  11        /283. BD*(   1) C  11 - C  12            0.96    0.99    0.028
  27. BD (   1) C  10 - C  11        /284. BD*(   1) C  11 - H  32            0.56    1.03    0.021
  27. BD (   1) C  10 - C  11        /285. BD*(   1) C  11 - H  33            0.56    1.03    0.022
  27. BD (   1) C  10 - C  11        /287. BD*(   1) C  12 - H  35            1.70    1.04    0.038
  28. BD (   1) C  10 - H  30        /122. RY*(   1) C   9                    0.73    1.40    0.029
  28. BD (   1) C  10 - H  30        /278. BD*(   1) C   9 - H  28            3.15    0.92    0.048
  28. BD (   1) C  10 - H  30        /285. BD*(   1) C  11 - H  33            3.15    0.92    0.048
  29. BD (   1) C  10 - H  31        /123. RY*(   2) C   9                    0.50    1.37    0.024
  29. BD (   1) C  10 - H  31        /279. BD*(   1) C   9 - H  29            3.24    0.91    0.049
  29. BD (   1) C  10 - H  31        /284. BD*(   1) C  11 - H  32            3.16    0.92    0.048
  30. BD (   1) C  11 - C  12        /133. RY*(   3) C  10                    0.51    1.52    0.025
  30. BD (   1) C  11 - C  12        /277. BD*(   1) C   9 - C  10            2.29    1.00    0.043
  30. BD (   1) C  11 - C  12        /280. BD*(   1) C  10 - C  11            1.13    1.00    0.030
  30. BD (   1) C  11 - C  12        /284. BD*(   1) C  11 - H  32            0.57    1.04    0.022
  30. BD (   1) C  11 - C  12        /285. BD*(   1) C  11 - H  33            0.57    1.04    0.022
  30. BD (   1) C  11 - C  12        /287. BD*(   1) C  12 - H  35            0.60    1.04    0.022
  31. BD (   1) C  11 - H  32        /131. RY*(   1) C  10                    0.66    1.32    0.027
  31. BD (   1) C  11 - H  32        /282. BD*(   1) C  10 - H  31            3.31    0.92    0.049
  31. BD (   1) C  11 - H  32        /286. BD*(   1) C  12 - H  34            3.24    0.92    0.049
  32. BD (   1) C  11 - H  33        /132. RY*(   2) C  10                    0.68    1.45    0.028
  32. BD (   1) C  11 - H  33        /281. BD*(   1) C  10 - H  30            3.33    0.91    0.049
  32. BD (   1) C  11 - H  33        /288. BD*(   1) C  12 - H  36            3.24    0.92    0.049
  33. BD (   1) C  12 - H  34        /284. BD*(   1) C  11 - H  32            3.14    0.93    0.048
  34. BD (   1) C  12 - H  35        /280. BD*(   1) C  10 - C  11            3.38    0.89    0.049
  35. BD (   1) C  12 - H  36        /285. BD*(   1) C  11 - H  33            3.13    0.93    0.048
  36. CR (   1) C   1                /158. RY*(   1) H  13                    0.62   10.48    0.072
  36. CR (   1) C   1                /162. RY*(   1) H  14                    0.62   10.48    0.072
  36. CR (   1) C   1                /166. RY*(   1) H  15                    0.62   10.48    0.072
  37. CR (   1) C   2                / 52. RY*(   3) C   1                    1.24   10.60    0.102
  37. CR (   1) C   2                / 68. RY*(   1) C   3                    0.70   10.87    0.078
  37. CR (   1) C   2                / 71. RY*(   4) C   3                    0.53   10.82    0.068
  37. CR (   1) C   2                /170. RY*(   1) H  16                    0.59   10.46    0.070
  37. CR (   1) C   2                /174. RY*(   1) H  17                    0.59   10.46    0.070
  38. CR (   1) C   3                / 63. RY*(   5) C   2                    0.70   10.85    0.078
  38. CR (   1) C   3                / 77. RY*(   1) C   4                    0.71   10.86    0.078
  38. CR (   1) C   3                / 80. RY*(   4) C   4                    0.51   11.05    0.067
  38. CR (   1) C   3                /178. RY*(   1) H  18                    0.59   10.46    0.070
  38. CR (   1) C   3                /182. RY*(   1) H  19                    0.58   10.46    0.070
  39. CR (   1) C   4                / 68. RY*(   1) C   3                    0.62   10.86    0.073
  39. CR (   1) C   4                / 71. RY*(   4) C   3                    0.64   10.81    0.074
  39. CR (   1) C   4                / 87. RY*(   2) C   5                    0.55   10.86    0.069
  39. CR (   1) C   4                /186. RY*(   1) H  20                    0.67   10.47    0.075
  39. CR (   1) C   4                /190. RY*(   1) H  21                    0.58   10.47    0.070
  40. CR (   1) C   5                / 77. RY*(   1) C   4                    0.52   10.86    0.067
  40. CR (   1) C   5                / 80. RY*(   4) C   4                    0.51   11.04    0.067
  40. CR (   1) C   5                / 97. RY*(   3) C   6                    0.63   11.32    0.076
  40. CR (   1) C   5                /194. RY*(   1) H  22                    0.62   10.46    0.072
  40. CR (   1) C   5                /198. RY*(   1) H  23                    0.65   10.52    0.074
  41. CR (   1) C   6                / 87. RY*(   2) C   5                    0.56   10.92    0.070
  41. CR (   1) C   6                /114. RY*(   2) C   8                    0.54   10.90    0.068
  41. CR (   1) C   6                /116. RY*(   4) C   8                    0.65   11.16    0.076
  41. CR (   1) C   6                /202. RY*(   1) H  24                    0.53   10.50    0.067
  41. CR (   1) C   6                /270. BD*(   1) C   6 - O   7            0.96   10.42    0.090
  42. CR (   1) O   7                / 95. RY*(   1) C   6                    1.71   19.73    0.164
  43. CR (   1) C   8                / 95. RY*(   1) C   6                    0.62   10.85    0.074
  43. CR (   1) C   8                /125. RY*(   4) C   9                    0.54   10.89    0.068
  43. CR (   1) C   8                /210. RY*(   1) H  26                    0.63   10.46    0.072
  43. CR (   1) C   8                /214. RY*(   1) H  27                    0.57   10.46    0.069
  44. CR (   1) C   9                /114. RY*(   2) C   8                    0.97   10.85    0.091
  44. CR (   1) C   9                /131. RY*(   1) C  10                    0.52   10.91    0.067
  44. CR (   1) C   9                /134. RY*(   4) C  10                    0.64   10.82    0.074
  44. CR (   1) C   9                /218. RY*(   1) H  28                    0.64   10.51    0.073
  44. CR (   1) C   9                /222. RY*(   1) H  29                    0.60   10.47    0.071
  45. CR (   1) C  10                /125. RY*(   4) C   9                    0.60   10.89    0.072
  45. CR (   1) C  10                /144. RY*(   5) C  11                    0.71   10.85    0.079
  45. CR (   1) C  10                /226. RY*(   1) H  30                    0.59   10.47    0.070
  45. CR (   1) C  10                /230. RY*(   1) H  31                    0.59   10.46    0.070
  46. CR (   1) C  11                /131. RY*(   1) C  10                    0.62   10.91    0.073
  46. CR (   1) C  11                /134. RY*(   4) C  10                    0.52   10.82    0.067
  46. CR (   1) C  11                /151. RY*(   3) C  12                    1.25   10.60    0.103
  46. CR (   1) C  11                /234. RY*(   1) H  32                    0.59   10.46    0.070
  46. CR (   1) C  11                /238. RY*(   1) H  33                    0.59   10.46    0.070
  47. CR (   1) C  12                /242. RY*(   1) H  34                    0.63   10.48    0.072
  47. CR (   1) C  12                /246. RY*(   1) H  35                    0.63   10.49    0.072
  47. CR (   1) C  12                /250. RY*(   1) H  36                    0.63   10.48    0.072
  48. LP (   1) O   7                / 95. RY*(   1) C   6                    2.26    1.36    0.050
  48. LP (   1) O   7                / 99. RY*(   5) C   6                    0.59    2.03    0.031
  48. LP (   1) O   7                /208. RY*(   3) H  25                    0.84    2.19    0.039
  48. LP (   1) O   7                /267. BD*(   1) C   5 - C   6            0.87    0.97    0.026
  48. LP (   1) O   7                /269. BD*(   1) C   5 - H  23            0.57    1.01    0.021
  48. LP (   1) O   7                /271. BD*(   1) C   6 - C   8            1.21    0.97    0.031
  48. LP (   1) O   7                /272. BD*(   1) C   6 - H  24            1.36    1.00    0.033
  49. LP (   2) O   7                / 97. RY*(   3) C   6                    0.67    1.55    0.029
  49. LP (   2) O   7                /206. RY*(   1) H  25                    0.63    1.15    0.024
  49. LP (   2) O   7                /207. RY*(   2) H  25                    1.86    1.84    0.053
  49. LP (   2) O   7                /271. BD*(   1) C   6 - C   8            5.75    0.69    0.057
  49. LP (   2) O   7                /272. BD*(   1) C   6 - H  24            6.69    0.73    0.062
  49. LP (   2) O   7                /274. BD*(   1) C   8 - C   9            0.88    0.70    0.022


 Natural Bond Orbitals (Summary):

                                                            Principal Delocalizations
           NBO                        Occupancy    Energy   (geminal,vicinal,remote)
 ====================================================================================
 Molecular unit  1  (C11H24O)
     1. BD (   1) C   1 - C   2          1.98806    -0.58254  261(v),258(g),68(v),257(g)
                                                    259(g),260(g)
     2. BD (   1) C   1 - H  13          1.98902    -0.47361  260(v)
     3. BD (   1) C   1 - H  14          1.98906    -0.47378  259(v)
     4. BD (   1) C   1 - H  15          1.98878    -0.47435  258(v)
     5. BD (   1) C   2 - C   3          1.98062    -0.57585  264(v),257(v),261(g),79(v)
                                                    50(v),254(g),262(g),263(g)
                                                    259(g),260(g)
     6. BD (   1) C   2 - H  16          1.97720    -0.46209  263(v),256(v)
     7. BD (   1) C   2 - H  17          1.97733    -0.46255  262(v),255(v)
     8. BD (   1) C   3 - C   4          1.97942    -0.57491  267(v),254(v),264(g),258(g)
                                                    59(v),88(v),265(g),266(g)
                                                    262(g),263(g)
     9. BD (   1) C   3 - H  18          1.97723    -0.46109  266(v),260(v)
    10. BD (   1) C   3 - H  19          1.97798    -0.46175  259(v),265(v),78(v)
    11. BD (   1) C   4 - C   5          1.97896    -0.57585  271(v),258(v),267(g),261(g)
                                                    70(v),269(g),268(g),265(g)
                                                    266(g)
    12. BD (   1) C   4 - H  20          1.97617    -0.45613  269(v),263(v),86(v)
    13. BD (   1) C   4 - H  21          1.97716    -0.45973  268(v),262(v)
    14. BD (   1) C   5 - C   6          1.97204    -0.58872  273(v),261(v),113(v),276(v)
                                                    264(g),271(g),77(v),105(v)
                                                    269(g),272(g),268(g)
    15. BD (   1) C   5 - H  22          1.97585    -0.46377  272(v),266(v),78(v),270(v)
                                                    96(v)
    16. BD (   1) C   5 - H  23          1.97422    -0.46990  270(v),265(v),78(v)
    17. BD (   1) C   6 - O   7          1.99140    -0.81465  274(v),269(v)
    18. BD (   1) C   6 - C   8          1.97867    -0.59243  264(v),277(v),267(g),274(g)
                                                    87(v),104(v),275(g),276(g)
                                                    124(v),272(g)
    19. BD (   1) C   6 - H  24          1.97555    -0.47715  268(v),275(v),86(v),104(v)
    20. BD (   1) O   7 - H  25          1.98847    -0.68721  267(v),95(v),86(r)
    21. BD (   1) C   8 - C   9          1.97822    -0.58771  270(v),280(v),277(g),96(v)
                                                    271(g),133(v),276(g),278(g)
                                                    275(g),279(g)
    22. BD (   1) C   8 - H  26          1.97672    -0.47064  272(v),279(v),122(v),95(v)
    23. BD (   1) C   8 - H  27          1.97544    -0.47332  267(v),278(v),270(v)
    24. BD (   1) C   9 - C  10          1.97936    -0.58452  271(v),283(v),274(g),280(g)
                                                    140(v),278(g),114(v),115(v)
                                                    279(g),281(g),282(g)
    25. BD (   1) C   9 - H  28          1.97626    -0.47245  281(v),276(v),131(v)
    26. BD (   1) C   9 - H  29          1.97748    -0.47152  275(v),282(v),132(v)
    27. BD (   1) C  10 - C  11          1.98081    -0.58373  274(v),287(v),277(g),149(v)
                                                    123(v),283(g),281(g),282(g)
                                                    285(g),284(g)
    28. BD (   1) C  10 - H  30          1.97758    -0.46974  278(v),285(v),122(v)
    29. BD (   1) C  10 - H  31          1.97741    -0.46932  279(v),284(v),123(v)
    30. BD (   1) C  11 - C  12          1.98793    -0.58861  277(v),280(g),287(g),285(g)
                                                    284(g),133(v)
    31. BD (   1) C  11 - H  32          1.97738    -0.46934  282(v),286(v),131(v)
    32. BD (   1) C  11 - H  33          1.97729    -0.46927  281(v),288(v),132(v)
    33. BD (   1) C  12 - H  34          1.98898    -0.47890  284(v)
    34. BD (   1) C  12 - H  35          1.98866    -0.47944  280(v)
    35. BD (   1) C  12 - H  36          1.98900    -0.47900  285(v)
    36. CR (   1) C   1                  1.99925   -10.05628  158(v),162(v),166(v)
    37. CR (   1) C   2                  1.99914   -10.05289  52(v),68(v),170(v),174(v)
                                                    71(v)
    38. CR (   1) C   3                  1.99912   -10.04800  77(v),63(v),178(v),182(v)
                                                    80(v)
    39. CR (   1) C   4                  1.99913   -10.04418  186(v),71(v),68(v),190(v)
                                                    87(v)
    40. CR (   1) C   5                  1.99908   -10.04688  198(v),97(v),194(v),77(v)
                                                    80(v)
    41. CR (   1) C   6                  1.99893   -10.11228  270(g),116(v),87(v),114(v)
                                                    202(v)
    42. CR (   1) O   7                  1.99974   -18.93267  95(v)
    43. CR (   1) C   8                  1.99908   -10.05418  210(v),95(v),214(v),125(v)
    44. CR (   1) C   9                  1.99912   -10.05761  114(v),218(v),134(v),222(v)
                                                    131(v)
    45. CR (   1) C  10                  1.99913   -10.05647  144(v),125(v),230(v),226(v)
    46. CR (   1) C  11                  1.99914   -10.05981  151(v),131(v),238(v),234(v)
                                                    134(v)
    47. CR (   1) C  12                  1.99925   -10.06165  242(v),250(v),246(v)
    48. LP (   1) O   7                  1.97868    -0.55959  95(v),272(v),271(v),267(v)
                                                    208(v),99(v),269(r)
    49. LP (   2) O   7                  1.95604    -0.28458  272(v),271(v),207(v),274(r)
                                                    97(v),206(v)
    50. RY*(   1) C   1                  0.00315     0.82149   
    51. RY*(   2) C   1                  0.00146     1.01850   
    52. RY*(   3) C   1                  0.00037     0.55013   
    53. RY*(   4) C   1                  0.00013     1.12770   
    54. RY*(   5) C   1                  0.00002     2.30280   
    55. RY*(   6) C   1                  0.00000     2.05966   
    56. RY*(   7) C   1                  0.00000     1.93726   
    57. RY*(   8) C   1                  0.00000     1.98072   
    58. RY*(   9) C   1                  0.00000     2.21184   
    59. RY*(   1) C   2                  0.00323     0.87858   
    60. RY*(   2) C   2                  0.00295     1.01283   
    61. RY*(   3) C   2                  0.00107     0.99383   
    62. RY*(   4) C   2                  0.00034     2.04647   
    63. RY*(   5) C   2                  0.00032     0.79824   
    64. RY*(   6) C   2                  0.00013     1.85995   
    65. RY*(   7) C   2                  0.00008     2.13173   
    66. RY*(   8) C   2                  0.00000     2.19750   
    67. RY*(   9) C   2                  0.00000     2.22089   
    68. RY*(   1) C   3                  0.00339     0.81602   
    69. RY*(   2) C   3                  0.00322     1.04698   
    70. RY*(   3) C   3                  0.00309     0.93431   
    71. RY*(   4) C   3                  0.00037     0.76839   
    72. RY*(   5) C   3                  0.00035     2.03689   
    73. RY*(   6) C   3                  0.00013     2.09124   
    74. RY*(   7) C   3                  0.00007     2.21165   
    75. RY*(   8) C   3                  0.00001     2.20826   
    76. RY*(   9) C   3                  0.00000     2.23722   
    77. RY*(   1) C   4                  0.00451     0.80946   
    78. RY*(   2) C   4                  0.00365     1.02744   
    79. RY*(   3) C   4                  0.00323     0.89715   
    80. RY*(   4) C   4                  0.00037     0.99709   
    81. RY*(   5) C   4                  0.00034     1.89596   
    82. RY*(   6) C   4                  0.00015     2.14307   
    83. RY*(   7) C   4                  0.00008     2.22180   
    84. RY*(   8) C   4                  0.00001     2.20934   
    85. RY*(   9) C   4                  0.00001     2.27320   
    86. RY*(   1) C   5                  0.00458     0.95786   
    87. RY*(   2) C   5                  0.00367     0.81172   
    88. RY*(   3) C   5                  0.00325     0.92720   
    89. RY*(   4) C   5                  0.00095     0.88830   
    90. RY*(   5) C   5                  0.00029     2.08115   
    91. RY*(   6) C   5                  0.00017     2.09426   
    92. RY*(   7) C   5                  0.00010     2.25951   
    93. RY*(   8) C   5                  0.00004     2.28728   
    94. RY*(   9) C   5                  0.00001     2.17372   
    95. RY*(   1) C   6                  0.00602     0.79870   
    96. RY*(   2) C   6                  0.00437     1.06563   
    97. RY*(   3) C   6                  0.00235     1.27038   
    98. RY*(   4) C   6                  0.00136     1.74831   
    99. RY*(   5) C   6                  0.00112     1.46930   
   100. RY*(   6) C   6                  0.00066     2.12068   
   101. RY*(   7) C   6                  0.00048     1.70042   
   102. RY*(   8) C   6                  0.00019     1.92523   
   103. RY*(   9) C   6                  0.00013     2.05260   
   104. RY*(   1) O   7                  0.00189     1.16167   
   105. RY*(   2) O   7                  0.00159     1.43507   
   106. RY*(   3) O   7                  0.00025     1.62498   
   107. RY*(   4) O   7                  0.00005     1.39391   
   108. RY*(   5) O   7                  0.00002     2.75687   
   109. RY*(   6) O   7                  0.00000     2.89502   
   110. RY*(   7) O   7                  0.00001     2.81665   
   111. RY*(   8) O   7                  0.00000     3.00653   
   112. RY*(   9) O   7                  0.00001     2.78182   
   113. RY*(   1) C   8                  0.00528     0.94641   
   114. RY*(   2) C   8                  0.00370     0.79076   
   115. RY*(   3) C   8                  0.00262     0.80216   
   116. RY*(   4) C   8                  0.00085     1.04940   
   117. RY*(   5) C   8                  0.00027     1.98751   
   118. RY*(   6) C   8                  0.00016     2.16264   
   119. RY*(   7) C   8                  0.00010     2.16521   
   120. RY*(   8) C   8                  0.00001     2.21178   
   121. RY*(   9) C   8                  0.00002     2.26355   
   122. RY*(   1) C   9                  0.00368     0.93139   
   123. RY*(   2) C   9                  0.00322     0.89760   
   124. RY*(   3) C   9                  0.00273     0.94105   
   125. RY*(   4) C   9                  0.00043     0.83412   
   126. RY*(   5) C   9                  0.00035     2.01445   
   127. RY*(   6) C   9                  0.00015     2.09556   
   128. RY*(   7) C   9                  0.00008     2.20131   
   129. RY*(   8) C   9                  0.00001     2.20804   
   130. RY*(   9) C   9                  0.00001     2.23712   
   131. RY*(   1) C  10                  0.00342     0.85089   
   132. RY*(   2) C  10                  0.00333     0.97881   
   133. RY*(   3) C  10                  0.00315     0.93486   
   134. RY*(   4) C  10                  0.00041     0.75756   
   135. RY*(   5) C  10                  0.00035     2.02191   
   136. RY*(   6) C  10                  0.00013     2.09337   
   137. RY*(   7) C  10                  0.00007     2.20116   
   138. RY*(   8) C  10                  0.00001     2.21364   
   139. RY*(   9) C  10                  0.00000     2.22333   
   140. RY*(   1) C  11                  0.00332     0.86129   
   141. RY*(   2) C  11                  0.00296     1.00644   
   142. RY*(   3) C  11                  0.00106     0.99861   
   143. RY*(   4) C  11                  0.00034     2.03882   
   144. RY*(   5) C  11                  0.00032     0.79765   
   145. RY*(   6) C  11                  0.00013     1.82567   
   146. RY*(   7) C  11                  0.00008     2.14297   
   147. RY*(   8) C  11                  0.00000     2.19840   
   148. RY*(   9) C  11                  0.00000     2.20708   
   149. RY*(   1) C  12                  0.00316     0.81428   
   150. RY*(   2) C  12                  0.00148     1.00322   
   151. RY*(   3) C  12                  0.00037     0.54321   
   152. RY*(   4) C  12                  0.00013     1.12497   
   153. RY*(   5) C  12                  0.00002     2.29741   
   154. RY*(   6) C  12                  0.00000     1.86814   
   155. RY*(   7) C  12                  0.00000     2.20497   
   156. RY*(   8) C  12                  0.00000     1.86574   
   157. RY*(   9) C  12                  0.00000     2.24157   
   158. RY*(   1) H  13                  0.00182     0.42424   
   159. RY*(   2) H  13                  0.00021     1.79869   
   160. RY*(   3) H  13                  0.00013     1.78838   
   161. RY*(   4) H  13                  0.00003     2.27285   
   162. RY*(   1) H  14                  0.00183     0.42373   
   163. RY*(   2) H  14                  0.00021     1.79845   
   164. RY*(   3) H  14                  0.00013     1.78702   
   165. RY*(   4) H  14                  0.00003     2.27334   
   166. RY*(   1) H  15                  0.00144     0.42841   
   167. RY*(   2) H  15                  0.00021     1.78930   
   168. RY*(   3) H  15                  0.00013     1.79706   
   169. RY*(   4) H  15                  0.00003     2.25592   
   170. RY*(   1) H  16                  0.00281     0.40404   
   171. RY*(   2) H  16                  0.00018     1.83082   
   172. RY*(   3) H  16                  0.00013     1.82040   
   173. RY*(   4) H  16                  0.00004     2.33720   
   174. RY*(   1) H  17                  0.00279     0.40342   
   175. RY*(   2) H  17                  0.00019     1.83090   
   176. RY*(   3) H  17                  0.00013     1.82017   
   177. RY*(   4) H  17                  0.00004     2.33480   
   178. RY*(   1) H  18                  0.00296     0.41616   
   179. RY*(   2) H  18                  0.00019     1.83985   
   180. RY*(   3) H  18                  0.00013     1.86685   
   181. RY*(   4) H  18                  0.00004     2.34539   
   182. RY*(   1) H  19                  0.00301     0.41639   
   183. RY*(   2) H  19                  0.00019     1.83995   
   184. RY*(   3) H  19                  0.00013     1.86864   
   185. RY*(   4) H  19                  0.00004     2.34465   
   186. RY*(   1) H  20                  0.00369     0.42369   
   187. RY*(   2) H  20                  0.00018     1.86295   
   188. RY*(   3) H  20                  0.00015     1.89147   
   189. RY*(   4) H  20                  0.00005     2.37455   
   190. RY*(   1) H  21                  0.00290     0.42091   
   191. RY*(   2) H  21                  0.00019     1.85407   
   192. RY*(   3) H  21                  0.00014     1.88304   
   193. RY*(   4) H  21                  0.00004     2.33901   
   194. RY*(   1) H  22                  0.00389     0.41699   
   195. RY*(   2) H  22                  0.00017     1.90197   
   196. RY*(   3) H  22                  0.00012     1.88492   
   197. RY*(   4) H  22                  0.00004     2.34258   
   198. RY*(   1) H  23                  0.00226     0.47698   
   199. RY*(   2) H  23                  0.00020     1.84671   
   200. RY*(   3) H  23                  0.00014     1.89301   
   201. RY*(   4) H  23                  0.00005     2.35843   
   202. RY*(   1) H  24                  0.00373     0.39100   
   203. RY*(   2) H  24                  0.00019     1.90822   
   204. RY*(   3) H  24                  0.00008     2.00921   
   205. RY*(   4) H  24                  0.00003     2.25013   
   206. RY*(   1) H  25                  0.00176     0.86755   
   207. RY*(   2) H  25                  0.00165     1.55289   
   208. RY*(   3) H  25                  0.00085     1.62710   
   209. RY*(   4) H  25                  0.00002     2.30094   
   210. RY*(   1) H  26                  0.00410     0.40223   
   211. RY*(   2) H  26                  0.00018     1.87843   
   212. RY*(   3) H  26                  0.00012     1.87484   
   213. RY*(   4) H  26                  0.00005     2.35205   
   214. RY*(   1) H  27                  0.00354     0.40866   
   215. RY*(   2) H  27                  0.00021     1.84655   
   216. RY*(   3) H  27                  0.00015     1.85924   
   217. RY*(   4) H  27                  0.00004     2.33949   
   218. RY*(   1) H  28                  0.00256     0.45481   
   219. RY*(   2) H  28                  0.00020     1.83752   
   220. RY*(   3) H  28                  0.00015     1.89063   
   221. RY*(   4) H  28                  0.00005     2.35077   
   222. RY*(   1) H  29                  0.00309     0.40916   
   223. RY*(   2) H  29                  0.00019     1.83653   
   224. RY*(   3) H  29                  0.00013     1.86617   
   225. RY*(   4) H  29                  0.00004     2.33810   
   226. RY*(   1) H  30                  0.00294     0.40903   
   227. RY*(   2) H  30                  0.00019     1.83578   
   228. RY*(   3) H  30                  0.00013     1.86445   
   229. RY*(   4) H  30                  0.00004     2.33529   
   230. RY*(   1) H  31                  0.00294     0.40637   
   231. RY*(   2) H  31                  0.00019     1.83321   
   232. RY*(   3) H  31                  0.00013     1.85881   
   233. RY*(   4) H  31                  0.00004     2.33669   
   234. RY*(   1) H  32                  0.00279     0.39729   
   235. RY*(   2) H  32                  0.00018     1.82136   
   236. RY*(   3) H  32                  0.00013     1.81365   
   237. RY*(   4) H  32                  0.00004     2.32858   
   238. RY*(   1) H  33                  0.00276     0.40100   
   239. RY*(   2) H  33                  0.00018     1.82236   
   240. RY*(   3) H  33                  0.00013     1.81669   
   241. RY*(   4) H  33                  0.00004     2.32972   
   242. RY*(   1) H  34                  0.00180     0.41967   
   243. RY*(   2) H  34                  0.00021     1.79320   
   244. RY*(   3) H  34                  0.00013     1.78273   
   245. RY*(   4) H  34                  0.00003     2.26784   
   246. RY*(   1) H  35                  0.00142     0.42437   
   247. RY*(   2) H  35                  0.00021     1.78477   
   248. RY*(   3) H  35                  0.00013     1.79242   
   249. RY*(   4) H  35                  0.00003     2.25136   
   250. RY*(   1) H  36                  0.00180     0.41981   
   251. RY*(   2) H  36                  0.00021     1.79386   
   252. RY*(   3) H  36                  0.00013     1.78265   
   253. RY*(   4) H  36                  0.00003     2.26762   
   254. BD*(   1) C   1 - C   2          0.00723     0.41644   
   255. BD*(   1) C   1 - H  13          0.00917     0.45244   
   256. BD*(   1) C   1 - H  14          0.00919     0.45192   
   257. BD*(   1) C   1 - H  15          0.00557     0.45871   
   258. BD*(   1) C   2 - C   3          0.01485     0.42009   
   259. BD*(   1) C   2 - H  16          0.01743     0.45799   
   260. BD*(   1) C   2 - H  17          0.01755     0.45626   
   261. BD*(   1) C   3 - C   4          0.01273     0.42755   
   262. BD*(   1) C   3 - H  18          0.01838     0.45250   
   263. BD*(   1) C   3 - H  19          0.01877     0.45078   
   264. BD*(   1) C   4 - C   5          0.01315     0.42448   
   265. BD*(   1) C   4 - H  20          0.01780     0.47075   
   266. BD*(   1) C   4 - H  21          0.01804     0.45123   
   267. BD*(   1) C   5 - C   6          0.02625     0.41436   
   268. BD*(   1) C   5 - H  22          0.01951     0.44918   
   269. BD*(   1) C   5 - H  23          0.01472     0.45381   
   270. BD*(   1) C   6 - O   7          0.02727     0.31079   
   271. BD*(   1) C   6 - C   8          0.02978     0.41010   
   272. BD*(   1) C   6 - H  24          0.03922     0.44202   
   273. BD*(   1) O   7 - H  25          0.00753     0.43706   
   274. BD*(   1) C   8 - C   9          0.01494     0.41343   
   275. BD*(   1) C   8 - H  26          0.01840     0.44713   
   276. BD*(   1) C   8 - H  27          0.01606     0.43422   
   277. BD*(   1) C   9 - C  10          0.01309     0.41539   
   278. BD*(   1) C   9 - H  28          0.01778     0.44798   
   279. BD*(   1) C   9 - H  29          0.01850     0.44191   
   280. BD*(   1) C  10 - C  11          0.01486     0.41263   
   281. BD*(   1) C  10 - H  30          0.01837     0.44413   
   282. BD*(   1) C  10 - H  31          0.01823     0.44570   
   283. BD*(   1) C  11 - C  12          0.00714     0.41027   
   284. BD*(   1) C  11 - H  32          0.01751     0.45008   
   285. BD*(   1) C  11 - H  33          0.01744     0.45050   
   286. BD*(   1) C  12 - H  34          0.00907     0.44760   
   287. BD*(   1) C  12 - H  35          0.00549     0.45429   
   288. BD*(   1) C  12 - H  36          0.00908     0.44728   
       -------------------------------
              Total Lewis   97.24658  ( 99.2312%)
        Valence non-Lewis    0.56010  (  0.5715%)
        Rydberg non-Lewis    0.19332  (  0.1973%)
       -------------------------------
            Total unit  1   98.00000  (100.0000%)
           Charge unit  1    0.00000
 Unable to Open any file for archive entry.
 1\1\GINC-COMPUTE-1-12\SP\RB3LYP\def2SVP\C11H24O1\ZAHRT2\08-Jan-2021\0\
 \# b3lyp/def2svp geom=NewRedundant pop=NBO\\48\\0,1\C,0,-5.7473423293,
 1.3039883824,-0.4915444799\C,0,-4.8067995757,0.1912076265,-0.031978081
 8\C,0,-3.3453094931,0.433328158,-0.4127981218\C,0,-2.4019399991,-0.682
 1228721,0.0354506409\C,0,-0.9440688271,-0.4352003149,-0.3508320144\C,0
 ,-0.0021505222,-1.5615486609,0.0615061439\O,0,-0.4702971609,-2.7418410
 242,-0.5783674957\C,0,1.462760717,-1.301227313,-0.305340864\C,0,2.1170
 503159,-0.1176951776,0.4071067288\C,0,3.612731827,0.0131060364,0.11670
 65883\C,0,4.2717748469,1.2055308641,0.8117296751\C,0,5.7663399749,1.32
 7666855,0.5195194314\H,0,-5.7214483913,1.4202065813,-1.5880049487\H,0,
 -5.4616766761,2.2745649944,-0.0522954515\H,0,-6.7908437586,1.101402256
 7,-0.2023315902\H,0,-5.1347621319,-0.7734428955,-0.4594053531\H,0,-4.8
 800389739,0.0726357622,1.0643674286\H,0,-3.2707022542,0.5550880872,-1.
 5094656312\H,0,-3.0113641048,1.3964194635,0.0173884621\H,0,-2.72395558
 74,-1.6426528219,-0.3976276613\H,0,-2.4720666571,-0.8029523634,1.13255
 67084\H,0,-0.8650263522,-0.3081651533,-1.445678774\H,0,-0.5959537438,0
 .50739385,0.1032026577\H,0,-0.068122266,-1.6777196811,1.1658312743\H,0
 ,0.1000352867,-3.4741599608,-0.3130010217\H,0,1.5281290879,-1.17444048
 23,-1.4003441686\H,0,2.0372138533,-2.2174537248,-0.0694246267\H,0,1.61
 3307679,0.8201907888,0.1162448164\H,0,1.965104196,-0.2158763109,1.4981
 152166\H,0,4.1277017401,-0.9171435572,0.4206962056\H,0,3.7661894477,0.
 0960875617,-0.9751321133\H,0,4.112237882,1.1221744646,1.9020939338\H,0
 ,3.7564915488,2.1334132266,0.5040736698\H,0,5.9528482231,1.4469269141,
 -0.56086105\H,0,6.2119248356,2.1945339292,1.0325917253\H,0,6.312027342
 8,0.4277765109,0.8492615769\\Version=ES64L-G16RevC.01\State=1-A\HF=-50
 8.4978223\RMSD=4.975e-09\Dipole=0.5210906,-0.0291849,0.3256835\Quadrup
 ole=-1.2321314,1.5988305,-0.366699,-2.1268152,-0.2543298,-1.5702911\PG
 =C01 [X(C11H24O1)]\\@
 The archive entry for this job was punched.


 LENDING MONEY TO FRIENDS CAUSES THEM TO LOSE THEIR MEMORIES.

    --  PETER'S THEORY OF RECIPROCAL INHIBITION OF FISCAL RECALL
 File lengths (MBytes):  RWF=     50 Int=      0 D2E=      0 Chk=      6 Scr=      1
 Normal termination of Gaussian 16
