# Supplementary material for: Machine-Learning-Guided Discovery of Electrochemical Reactions
Source: J Am Chem Soc. 2022 Dec 2;144(49):22599–610. doi: 10.1021/jacs.2c08997 (PMC9756344; doi:10.1021/jacs.2c08997)
Supplement: Supplementary file 3 — ja2c08997_si_003.zip [file ja2c08997_si_003.zip › Oxidation Site Selectivity/Nlogs_notimes/83.log]

 Entering Gaussian System, Link 0=g16
 Input=83.com
 Output=83.log
 Initial command:
  
 Copyright (c) 1988-2019, Gaussian, Inc.  All Rights Reserved.
  
 This is part of the Gaussian(R) 16 program.  It is based on
 the Gaussian(R) 09 system (copyright 2009, Gaussian, Inc.),
 the Gaussian(R) 03 system (copyright 2003, Gaussian, Inc.),
 the Gaussian(R) 98 system (copyright 1998, Gaussian, Inc.),
 the Gaussian(R) 94 system (copyright 1995, Gaussian, Inc.),
 the Gaussian 92(TM) system (copyright 1992, Gaussian, Inc.),
 the Gaussian 90(TM) system (copyright 1990, Gaussian, Inc.),
 the Gaussian 88(TM) system (copyright 1988, Gaussian, Inc.),
 the Gaussian 86(TM) system (copyright 1986, Carnegie Mellon
 University), and the Gaussian 82(TM) system (copyright 1983,
 Carnegie Mellon University). Gaussian is a federally registered
 trademark of Gaussian, Inc.
  
 This software contains proprietary and confidential information,
 including trade secrets, belonging to Gaussian, Inc.
  
 This software is provided under written license and may be
 used, copied, transmitted, or stored only in accord with that
 written license.
  
 The following legend is applicable only to US Government
 contracts under FAR:
  
                    RESTRICTED RIGHTS LEGEND
  
 Use, reproduction and disclosure by the US Government is
 subject to restrictions as set forth in subparagraphs (a)
 and (c) of the Commercial Computer Software - Restricted
 Rights clause in FAR 52.227-19.
  
 Gaussian, Inc.
 340 Quinnipiac St., Bldg. 40, Wallingford CT 06492
  
  
 ---------------------------------------------------------------
 Warning -- This program may not be used in any manner that
 competes with the business of Gaussian, Inc. or will provide
 assistance to any competitor of Gaussian, Inc.  The licensee
 of this program is prohibited from giving any competitor of
 Gaussian, Inc. access to this program.  By using this program,
 the user acknowledges that Gaussian, Inc. is engaged in the
 business of creating and licensing software in the field of
 computational chemistry and represents and warrants to the
 licensee that it is not a competitor of Gaussian, Inc. and that
 it will not use this program in any manner prohibited above.
 ---------------------------------------------------------------
  

 Cite this work as:
 Gaussian 16, Revision C.01,
 M. J. Frisch, G. W. Trucks, H. B. Schlegel, G. E. Scuseria, 
 M. A. Robb, J. R. Cheeseman, G. Scalmani, V. Barone, 
 G. A. Petersson, H. Nakatsuji, X. Li, M. Caricato, A. V. Marenich, 
 J. Bloino, B. G. Janesko, R. Gomperts, B. Mennucci, H. P. Hratchian, 
 J. V. Ortiz, A. F. Izmaylov, J. L. Sonnenberg, D. Williams-Young, 
 F. Ding, F. Lipparini, F. Egidi, J. Goings, B. Peng, A. Petrone, 
 T. Henderson, D. Ranasinghe, V. G. Zakrzewski, J. Gao, N. Rega, 
 G. Zheng, W. Liang, M. Hada, M. Ehara, K. Toyota, R. Fukuda, 
 J. Hasegawa, M. Ishida, T. Nakajima, Y. Honda, O. Kitao, H. Nakai, 
 T. Vreven, K. Throssell, J. A. Montgomery, Jr., J. E. Peralta, 
 F. Ogliaro, M. J. Bearpark, J. J. Heyd, E. N. Brothers, K. N. Kudin, 
 V. N. Staroverov, T. A. Keith, R. Kobayashi, J. Normand, 
 K. Raghavachari, A. P. Rendell, J. C. Burant, S. S. Iyengar, 
 J. Tomasi, M. Cossi, J. M. Millam, M. Klene, C. Adamo, R. Cammi, 
 J. W. Ochterski, R. L. Martin, K. Morokuma, O. Farkas, 
 J. B. Foresman, and D. J. Fox, Gaussian, Inc., Wallingford CT, 2019.
 
 ******************************************
 Gaussian 16:  ES64L-G16RevC.01  3-Jul-2019
                 8-Jan-2021 
 ******************************************
 %nprocshared=16
 Will use up to   16 processors via shared memory.
 %mem=7GB
 -----------------------------------------
 # b3lyp/def2svp geom=NewRedundant pop=NBO
 -----------------------------------------
 1/29=4000,38=1,172=1/1;
 2/12=2,17=6,18=5,40=1/2;
 3/5=43,7=101,11=2,25=1,30=1,74=-5/1,2,3;
 4//1;
 5/5=2,38=5/2;
 6/7=2,8=2,9=2,10=2,28=1,40=1/1,7;
 99/5=1,9=1/99;
 --
 83
 --
 Symbolic Z-matrix:
 Charge =  0 Multiplicity = 1
 C                    -2.72058  -2.38848   0.74463 
 C                    -1.82636  -1.246     0.39993 
 N                    -0.51744  -1.39312   0.32203 
 N                    -0.00673  -0.17575  -0.02214 
 C                     1.40407  -0.02544  -0.13327 
 C                     2.22009  -0.79997   0.70198 
 C                     3.60624  -0.68456   0.60856 
 C                     4.1833    0.2001   -0.30784 
 C                     3.3623    0.96182  -1.14261 
 C                     1.97257   0.84895  -1.06752 
 C                    -0.99248   0.75827  -0.15051 
 N                    -0.64033   2.06284  -0.45068 
 N                    -1.46547   2.97646  -0.46497 
 N                    -2.09049   3.92169  -0.52197 
 C                    -2.21189   0.10534   0.10548 
 C                    -3.56879   0.63226   0.0756 
 O                    -4.56077  -0.02728   0.31956 
 H                    -2.11807  -3.29119   0.91352 
 H                    -3.44682  -2.57243  -0.06135 
 H                    -3.31344  -2.16246   1.64362 
 H                     1.75188  -1.48841   1.4045 
 H                     4.2401   -1.2893    1.26106 
 H                     5.26965   0.29047  -0.37522 
 H                     3.80402   1.64488  -1.87166 
 H                     1.33806   1.42932  -1.73452 
 H                    -3.67262   1.712    -0.19619 
 
                          Input orientation:                          
 ---------------------------------------------------------------------
 Center     Atomic      Atomic             Coordinates (Angstroms)
 Number     Number       Type             X           Y           Z
 ---------------------------------------------------------------------
      1          6           0       -2.720576   -2.388480    0.744625
      2          6           0       -1.826357   -1.245999    0.399926
      3          7           0       -0.517445   -1.393120    0.322027
      4          7           0       -0.006726   -0.175749   -0.022140
      5          6           0        1.404068   -0.025440   -0.133271
      6          6           0        2.220087   -0.799970    0.701983
      7          6           0        3.606241   -0.684562    0.608563
      8          6           0        4.183300    0.200102   -0.307839
      9          6           0        3.362298    0.961821   -1.142613
     10          6           0        1.972571    0.848950   -1.067524
     11          6           0       -0.992477    0.758266   -0.150507
     12          7           0       -0.640326    2.062843   -0.450683
     13          7           0       -1.465468    2.976460   -0.464970
     14          7           0       -2.090491    3.921693   -0.521975
     15          6           0       -2.211893    0.105340    0.105475
     16          6           0       -3.568786    0.632264    0.075597
     17          8           0       -4.560772   -0.027283    0.319557
     18          1           0       -2.118074   -3.291191    0.913524
     19          1           0       -3.446820   -2.572429   -0.061350
     20          1           0       -3.313443   -2.162464    1.643620
     21          1           0        1.751883   -1.488414    1.404498
     22          1           0        4.240103   -1.289305    1.261063
     23          1           0        5.269645    0.290470   -0.375220
     24          1           0        3.804018    1.644875   -1.871664
     25          1           0        1.338062    1.429323   -1.734516
     26          1           0       -3.672622    1.711998   -0.196188
 ---------------------------------------------------------------------
                    Distance matrix (angstroms):
                    1          2          3          4          5
     1  C    0.000000
     2  C    1.491210   0.000000
     3  N    2.454204   1.319456   0.000000
     4  N    3.584563   2.152820   1.364286   0.000000
     5  C    4.833978   3.494239   2.402094   1.423124   0.000000
     6  C    5.189926   4.082142   2.826706   2.423365   1.401226
     7  C    6.553660   5.465516   4.193917   3.702729   2.415435
     8  C    7.447949   6.221585   5.003208   4.216539   2.793828
     9  C    7.196356   5.846028   4.768996   3.728250   2.414150
    10  C    5.982513   4.579746   3.627382   2.461798   1.400207
    11  C    3.699945   2.239511   2.253310   1.364026   2.521491
    12  N    5.056726   3.616441   3.543425   2.365669   2.939595
    13  N    5.641010   4.325210   4.539971   3.501492   4.166012
    14  N    6.466804   5.255921   5.606608   4.623953   5.286103
    15  C    2.624196   1.435777   2.272318   2.226670   3.626193
    16  C    3.208107   2.582464   3.670639   3.653863   5.020505
    17  O    3.023616   2.994787   4.267787   4.569260   5.982003
    18  H    1.098373   2.128777   2.552363   3.878045   4.915932
    19  H    1.100392   2.144316   3.181036   4.192834   5.479365
    20  H    1.100348   2.144320   3.186864   4.201925   5.475319
    21  H    4.609604   3.724478   2.516083   2.617459   2.150815
    22  H    7.065830   6.127428   4.850446   4.574076   3.403619
    23  H    8.501439   7.301701   6.067210   5.308683   3.886004
    24  H    8.104520   6.724463   5.719854   4.610551   3.401723
    25  H    6.098713   4.661195   3.954549   2.704984   2.164411
    26  H    4.313402   3.537483   4.457067   4.127066   5.366137
                    6          7          8          9         10
     6  C    0.000000
     7  C    1.394084   0.000000
     8  C    2.423653   1.398363   0.000000
     9  C    2.794833   2.415927   1.396820   0.000000
    10  C    2.431328   2.798178   2.425994   1.396324   0.000000
    11  C    3.670886   4.879154   5.208164   4.470993   3.104940
    12  N    4.207885   5.167549   5.172772   4.208565   2.946397
    13  N    5.404306   6.346478   6.296144   5.274969   4.087723
    14  N    6.509475   7.412723   7.297709   6.235299   5.123265
    15  C    4.562658   5.893023   6.409236   5.776062   4.408925
    16  C    5.996224   7.314308   7.773585   7.045039   5.662183
    17  O    6.835447   8.198514   8.769499   8.117346   6.736196
    18  H    5.007051   6.297244   7.306720   7.235350   6.148063
    19  H    5.986494   7.332018   8.121971   7.747525   6.487527
    20  H    5.776073   7.151053   8.098831   7.879706   6.660394
    21  H    1.089356   2.172172   3.419791   3.883924   3.409232
    22  H    2.152321   1.092361   2.164027   3.408191   3.890521
    23  H    3.413097   2.164586   1.092178   2.162770   3.414950
    24  H    3.887128   3.408360   2.162585   1.092334   2.152751
    25  H    3.418222   3.886279   3.412004   2.160194   1.088261
    26  H    6.468439   7.705385   8.000862   7.137828   5.776874
                   11         12         13         14         15
    11  C    0.000000
    12  N    1.384211   0.000000
    13  N    2.289758   1.231162   0.000000
    14  N    3.369109   2.358683   1.134623   0.000000
    15  C    1.406703   2.571178   3.020909   3.869494   0.000000
    16  C    2.589279   3.301425   3.195530   3.655515   1.455919
    17  O    3.683853   4.509079   4.383932   4.733379   2.362340
    18  H    4.335577   5.719307   6.450549   7.354394   3.492587
    19  H    4.138270   5.432655   5.905830   6.650220   2.953527
    20  H    4.139618   5.420782   5.854033   6.572851   2.953343
    21  H    3.872612   4.666453   5.812173   6.909732   4.465315
    22  H    5.793529   6.163242   7.330040   8.391076   6.701393
    23  H    6.283590   6.170474   7.251506   8.208467   7.499250
    24  H    5.172507   4.684664   5.614213   6.461486   6.516935
    25  H    2.896691   2.442047   3.444584   4.408757   4.211969
    26  H    2.845148   3.063116   2.557858   2.737157   2.192277
                   16         17         18         19         20
    16  C    0.000000
    17  O    1.215959   0.000000
    18  H    4.266168   4.119789   0.000000
    19  H    3.209936   2.804237   1.797933   0.000000
    20  H    3.214717   2.804990   1.798881   1.758631   0.000000
    21  H    5.879862   6.569750   4.297398   5.509112   5.115570
    22  H    8.128746   8.940612   6.674934   7.904680   7.613463
    23  H    8.856519   9.860060   8.310688   9.179949   9.152158
    24  H    7.692558   8.807228   8.197145   8.581232   8.804050
    25  H    5.290460   6.413826   6.421856   6.458220   6.778586
    26  H    1.118246   2.019877   5.355369   4.292491   4.304109
                   21         22         23         24         25
    21  H    0.000000
    22  H    2.500291   0.000000
    23  H    4.325098   2.496611   0.000000
    24  H    4.976142   4.314343   2.494357   0.000000
    25  H    4.305560   4.978582   4.313005   2.479155   0.000000
    26  H    6.498468   8.587352   9.056320   7.662367   5.249125
                   26
    26  H    0.000000
 Stoichiometry    C11H9N5O
 Framework group  C1[X(C11H9N5O)]
 Deg. of freedom    72
 Full point group                 C1      NOp   1
 Largest Abelian subgroup         C1      NOp   1
 Largest concise Abelian subgroup C1      NOp   1
                         Standard orientation:                         
 ---------------------------------------------------------------------
 Center     Atomic      Atomic             Coordinates (Angstroms)
 Number     Number       Type             X           Y           Z
 ---------------------------------------------------------------------
      1          6           0        2.400860   -2.836306    0.154740
      2          6           0        1.522317   -1.632286    0.107788
      3          7           0        0.207190   -1.736101    0.132841
      4          7           0       -0.286456   -0.464940    0.091135
      5          6           0       -1.696150   -0.272587    0.058829
      6          6           0       -2.481467   -1.238699   -0.584086
      7          6           0       -3.866543   -1.085090   -0.622026
      8          6           0       -4.472599    0.026241   -0.027836
      9          6           0       -3.682675    0.979853    0.618502
     10          6           0       -2.295110    0.833728    0.673559
     11          6           0        0.717548    0.455954    0.024073
     12          7           0        0.387531    1.796742   -0.072965
     13          7           0        1.237868    2.668301   -0.254821
     14          7           0        1.886863    3.584521   -0.418268
     15          6           0        1.929976   -0.257113    0.043217
     16          6           0        3.297876    0.240886    0.019835
     17          8           0        4.282473   -0.472445    0.036647
     18          1           0        1.782677   -3.743036    0.200730
     19          1           0        3.068964   -2.797926    1.028254
     20          1           0        3.055773   -2.876107   -0.728589
     21          1           0       -1.991414   -2.100813   -1.034977
     22          1           0       -4.476420   -1.839552   -1.124110
     23          1           0       -5.557734    0.144931   -0.063140
     24          1           0       -4.148145    1.843840    1.098145
     25          1           0       -1.686250    1.568800    1.196313
     26          1           0        3.417593    1.352282   -0.010838
 ---------------------------------------------------------------------
 Rotational constants (GHZ):           0.7965041           0.3281792           0.2389403
 Standard basis: def2SVP (5D, 7F)
 There are   300 symmetry adapted cartesian basis functions of A   symmetry.
 There are   283 symmetry adapted basis functions of A   symmetry.
   283 basis functions,   488 primitive gaussians,   300 cartesian basis functions
    59 alpha electrons       59 beta electrons
       nuclear repulsion energy      1103.4595912687 Hartrees.
 NAtoms=   26 NActive=   26 NUniq=   26 SFac= 1.00D+00 NAtFMM=   60 NAOKFM=F Big=F
 Integral buffers will be    131072 words long.
 Raffenetti 2 integral format.
 Two-electron integral symmetry is turned on.
 One-electron integrals computed using PRISM.
   1 Symmetry operations used in ECPInt.
 ECPInt:  NShTT=    8385 NPrTT=   31373 LenC2=    7723 LenP2D=   20451.
 LDataN:  DoStor=T MaxTD1= 4 Len=   56
 NBasis=   283 RedAO= T EigKep=  2.87D-04  NBF=   283
 NBsUse=   283 1.00D-06 EigRej= -1.00D+00 NBFU=   283
 ExpMin= 1.22D-01 ExpMax= 2.27D+03 ExpMxC= 3.41D+02 IAcc=3 IRadAn=         5 AccDes= 0.00D+00
 Harris functional with IExCor=  402 and IRadAn=       5 diagonalized for initial guess.
 HarFok:  IExCor=  402 AccDes= 0.00D+00 IRadAn=         5 IDoV= 1 UseB2=F ITyADJ=14
 ICtDFT=  3500011 ScaDFX=  1.000000  1.000000  1.000000  1.000000
 FoFCou: FMM=F IPFlag=           0 FMFlag=      100000 FMFlg1=           0
         NFxFlg=           0 DoJE=T BraDBF=F KetDBF=T FulRan=T
         wScrn=  0.000000 ICntrl=       500 IOpCl=  0 I1Cent=   200000004 NGrid=           0
         NMat0=    1 NMatS0=      1 NMatT0=    0 NMatD0=    1 NMtDS0=    0 NMtDT0=    0
 Petite list used in FoFCou.
 Requested convergence on RMS density matrix=1.00D-08 within 128 cycles.
 Requested convergence on MAX density matrix=1.00D-06.
 Requested convergence on             energy=1.00D-06.
 No special actions if energy rises.
 Integral accuracy reduced to 1.0D-05 until final iterations.
 EnCoef did     1 forward-backward iterations
 Initial convergence to 1.0D-05 achieved.  Increase integral accuracy.
 SCF Done:  E(RB3LYP) =  -772.921450327     A.U. after   18 cycles
            NFock= 18  Conv=0.53D-08     -V/T= 2.0099

 **********************************************************************

            Population analysis using the SCF Density.

 **********************************************************************

 Orbital symmetries:
       Occupied  (A) (A) (A) (A) (A) (A) (A) (A) (A) (A) (A) (A)
                 (A) (A) (A) (A) (A) (A) (A) (A) (A) (A) (A) (A)
                 (A) (A) (A) (A) (A) (A) (A) (A) (A) (A) (A) (A)
                 (A) (A) (A) (A) (A) (A) (A) (A) (A) (A) (A) (A)
                 (A) (A) (A) (A) (A) (A) (A) (A) (A) (A) (A)
       Virtual   (A) (A) (A) (A) (A) (A) (A) (A) (A) (A) (A) (A)
                 (A) (A) (A) (A) (A) (A) (A) (A) (A) (A) (A) (A)
                 (A) (A) (A) (A) (A) (A) (A) (A) (A) (A) (A) (A)
                 (A) (A) (A) (A) (A) (A) (A) (A) (A) (A) (A) (A)
                 (A) (A) (A) (A) (A) (A) (A) (A) (A) (A) (A) (A)
                 (A) (A) (A) (A) (A) (A) (A) (A) (A) (A) (A) (A)
                 (A) (A) (A) (A) (A) (A) (A) (A) (A) (A) (A) (A)
                 (A) (A) (A) (A) (A) (A) (A) (A) (A) (A) (A) (A)
                 (A) (A) (A) (A) (A) (A) (A) (A) (A) (A) (A) (A)
                 (A) (A) (A) (A) (A) (A) (A) (A) (A) (A) (A) (A)
                 (A) (A) (A) (A) (A) (A) (A) (A) (A) (A) (A) (A)
                 (A) (A) (A) (A) (A) (A) (A) (A) (A) (A) (A) (A)
                 (A) (A) (A) (A) (A) (A) (A) (A) (A) (A) (A) (A)
                 (A) (A) (A) (A) (A) (A) (A) (A) (A) (A) (A) (A)
                 (A) (A) (A) (A) (A) (A) (A) (A) (A) (A) (A) (A)
                 (A) (A) (A) (A) (A) (A) (A) (A) (A) (A) (A) (A)
                 (A) (A) (A) (A) (A) (A) (A) (A) (A) (A) (A) (A)
                 (A) (A) (A) (A) (A) (A) (A) (A) (A) (A) (A) (A)
                 (A) (A) (A) (A) (A) (A) (A) (A)
 The electronic state is 1-A.
 Alpha  occ. eigenvalues --  -19.12731 -14.54441 -14.44187 -14.43240 -14.42495
 Alpha  occ. eigenvalues --  -14.35509 -10.30428 -10.27991 -10.25162 -10.23337
 Alpha  occ. eigenvalues --  -10.20960 -10.20760 -10.20665 -10.20594 -10.20552
 Alpha  occ. eigenvalues --  -10.20517 -10.18893  -1.17921  -1.07391  -1.03032
 Alpha  occ. eigenvalues --   -1.02641  -0.88979  -0.84965  -0.82386  -0.75910
 Alpha  occ. eigenvalues --   -0.75666  -0.72482  -0.69967  -0.66263  -0.62478
 Alpha  occ. eigenvalues --   -0.61010  -0.57674  -0.56615  -0.56123  -0.55132
 Alpha  occ. eigenvalues --   -0.52482  -0.49660  -0.49370  -0.48696  -0.47570
 Alpha  occ. eigenvalues --   -0.46103  -0.45319  -0.43948  -0.43270  -0.42064
 Alpha  occ. eigenvalues --   -0.41321  -0.39753  -0.39251  -0.38433  -0.38120
 Alpha  occ. eigenvalues --   -0.36706  -0.35009  -0.34607  -0.30677  -0.29999
 Alpha  occ. eigenvalues --   -0.27229  -0.25985  -0.25393  -0.24449
 Alpha virt. eigenvalues --   -0.07577  -0.06814  -0.02894  -0.02356  -0.01880
 Alpha virt. eigenvalues --    0.02874   0.05473   0.08445   0.08684   0.09245
 Alpha virt. eigenvalues --    0.09551   0.10794   0.12351   0.12849   0.13793
 Alpha virt. eigenvalues --    0.14489   0.14582   0.16099   0.17326   0.20200
 Alpha virt. eigenvalues --    0.21128   0.22111   0.24314   0.25394   0.27251
 Alpha virt. eigenvalues --    0.27628   0.28338   0.29148   0.29963   0.31764
 Alpha virt. eigenvalues --    0.33117   0.34327   0.38489   0.39202   0.39907
 Alpha virt. eigenvalues --    0.40518   0.41832   0.42783   0.43387   0.44186
 Alpha virt. eigenvalues --    0.45514   0.46540   0.47327   0.47767   0.48362
 Alpha virt. eigenvalues --    0.48808   0.50335   0.50564   0.52676   0.54009
 Alpha virt. eigenvalues --    0.54262   0.55479   0.56823   0.57058   0.57591
 Alpha virt. eigenvalues --    0.58425   0.59691   0.61675   0.62604   0.62943
 Alpha virt. eigenvalues --    0.63637   0.64406   0.64982   0.65205   0.66027
 Alpha virt. eigenvalues --    0.66317   0.66653   0.66981   0.67840   0.68060
 Alpha virt. eigenvalues --    0.69007   0.70611   0.72261   0.72295   0.73416
 Alpha virt. eigenvalues --    0.73680   0.74903   0.74912   0.77902   0.79499
 Alpha virt. eigenvalues --    0.80456   0.81660   0.83634   0.84779   0.86645
 Alpha virt. eigenvalues --    0.88252   0.89699   0.90641   0.92225   0.93952
 Alpha virt. eigenvalues --    0.95554   0.96689   0.99139   1.01234   1.02417
 Alpha virt. eigenvalues --    1.03279   1.07178   1.08223   1.09182   1.12408
 Alpha virt. eigenvalues --    1.15267   1.18255   1.18938   1.19769   1.20756
 Alpha virt. eigenvalues --    1.22027   1.23082   1.23767   1.24971   1.25417
 Alpha virt. eigenvalues --    1.26780   1.28041   1.29784   1.30451   1.31800
 Alpha virt. eigenvalues --    1.39427   1.42607   1.43632   1.47175   1.48758
 Alpha virt. eigenvalues --    1.51896   1.52742   1.53150   1.55893   1.57848
 Alpha virt. eigenvalues --    1.58945   1.62346   1.65384   1.66003   1.68522
 Alpha virt. eigenvalues --    1.71585   1.72198   1.73310   1.73680   1.74283
 Alpha virt. eigenvalues --    1.75238   1.76089   1.76543   1.77301   1.78057
 Alpha virt. eigenvalues --    1.78998   1.79193   1.79846   1.81738   1.83216
 Alpha virt. eigenvalues --    1.83701   1.85550   1.87220   1.88750   1.89934
 Alpha virt. eigenvalues --    1.93122   1.94666   1.95775   1.96295   1.96883
 Alpha virt. eigenvalues --    1.97168   1.98966   2.01398   2.02701   2.04234
 Alpha virt. eigenvalues --    2.07691   2.09553   2.11861   2.12499   2.13690
 Alpha virt. eigenvalues --    2.16727   2.17375   2.22285   2.24449   2.25931
 Alpha virt. eigenvalues --    2.26080   2.27541   2.27927   2.29339   2.30716
 Alpha virt. eigenvalues --    2.31829   2.32564   2.33188   2.33997   2.35404
 Alpha virt. eigenvalues --    2.39520   2.41485   2.42067   2.45197   2.47143
 Alpha virt. eigenvalues --    2.49716   2.54027   2.56552   2.59076   2.60485
 Alpha virt. eigenvalues --    2.62214   2.63563   2.65315   2.67988   2.70109
 Alpha virt. eigenvalues --    2.70772   2.71440   2.72984   2.73747   2.77578
 Alpha virt. eigenvalues --    2.80191   2.80843   2.84565   2.85948   2.86915
 Alpha virt. eigenvalues --    2.91663   2.93143   2.93512   2.98487   3.02606
 Alpha virt. eigenvalues --    3.06335   3.10244   3.10796   3.14039   3.15320
 Alpha virt. eigenvalues --    3.22110   3.26234   3.30775   3.41374   3.49593
 Alpha virt. eigenvalues --    3.56584   3.63440   3.64382   3.83809
          Condensed to atoms (all electrons):
               1          2          3          4          5          6
     1  C    4.468853   0.463744  -0.075679   0.011773  -0.000181  -0.000038
     2  C    0.463744   4.916437   0.567515  -0.071440   0.005612   0.000661
     3  N   -0.075679   0.567515   6.487773   0.228363  -0.062533   0.003812
     4  N    0.011773  -0.071440   0.228363   6.632950   0.279654  -0.069843
     5  C   -0.000181   0.005612  -0.062533   0.279654   5.215406   0.232055
     6  C   -0.000038   0.000661   0.003812  -0.069843   0.232055   5.160900
     7  C   -0.000000   0.000006   0.000594   0.008227   0.145010   0.224739
     8  C   -0.000000   0.000000   0.000039  -0.000441  -0.179320   0.114498
     9  C    0.000000   0.000015  -0.000231   0.007796   0.146355  -0.161543
    10  C    0.000010  -0.000339   0.001965  -0.066398   0.222772   0.074294
    11  C    0.003503  -0.087064  -0.075279   0.349664  -0.056948   0.007277
    12  N   -0.000126   0.003886   0.002857  -0.065663   0.000378  -0.000025
    13  N   -0.000008   0.000042  -0.000051   0.004051   0.000009   0.000027
    14  N    0.000000  -0.000027  -0.000001   0.000004   0.000004   0.000000
    15  C   -0.091788   0.414258  -0.042979  -0.083084   0.011217  -0.000696
    16  C   -0.001385  -0.049892   0.005454   0.006554   0.000122  -0.000006
    17  O    0.008379  -0.022669   0.000039  -0.000013   0.000001  -0.000000
    18  H    0.342648  -0.009838   0.004166  -0.000678  -0.000059   0.000003
    19  H    0.361019   0.005564   0.002087  -0.000234  -0.000004   0.000001
    20  H    0.359815   0.005251   0.002314  -0.000225   0.000029  -0.000004
    21  H   -0.000214  -0.000214   0.024605  -0.018933  -0.067542   0.442927
    22  H    0.000000  -0.000000  -0.000037  -0.000145   0.015811  -0.071850
    23  H   -0.000000  -0.000000   0.000000   0.000011  -0.001732   0.015002
    24  H    0.000000  -0.000000   0.000003  -0.000141   0.016238  -0.001475
    25  H    0.000001  -0.000039  -0.000023  -0.012955  -0.071219   0.016212
    26  H    0.000693   0.002070  -0.000207  -0.000137   0.000025   0.000000
               7          8          9         10         11         12
     1  C   -0.000000  -0.000000   0.000000   0.000010   0.003503  -0.000126
     2  C    0.000006   0.000000   0.000015  -0.000339  -0.087064   0.003886
     3  N    0.000594   0.000039  -0.000231   0.001965  -0.075279   0.002857
     4  N    0.008227  -0.000441   0.007796  -0.066398   0.349664  -0.065663
     5  C    0.145010  -0.179320   0.146355   0.222772  -0.056948   0.000378
     6  C    0.224739   0.114498  -0.161543   0.074294   0.007277  -0.000025
     7  C    5.118637   0.225815   0.127033  -0.167977  -0.000090  -0.000034
     8  C    0.225815   5.132560   0.234516   0.111214   0.000049   0.000010
     9  C    0.127033   0.234516   5.087900   0.245505  -0.000540  -0.000942
    10  C   -0.167977   0.111214   0.245505   5.188826  -0.010435  -0.005024
    11  C   -0.000090   0.000049  -0.000540  -0.010435   5.072997   0.380089
    12  N   -0.000034   0.000010  -0.000942  -0.005024   0.380089   6.680099
    13  N   -0.000000   0.000001  -0.000006   0.000629  -0.019331   0.295147
    14  N   -0.000000   0.000000   0.000000   0.000031   0.002406  -0.094271
    15  C   -0.000010   0.000001  -0.000024   0.000625   0.271267  -0.038730
    16  C   -0.000000   0.000000   0.000000   0.000002  -0.029888  -0.009636
    17  O    0.000000   0.000000   0.000000   0.000000   0.004252   0.000016
    18  H    0.000001   0.000000  -0.000000  -0.000001  -0.000056  -0.000001
    19  H   -0.000000   0.000000   0.000000  -0.000000   0.000539  -0.000001
    20  H    0.000000   0.000000  -0.000000  -0.000000   0.000285  -0.000000
    21  H   -0.074428   0.014910  -0.002500   0.016971   0.001167  -0.000015
    22  H    0.440977  -0.074432   0.014679  -0.001521   0.000002   0.000000
    23  H   -0.073838   0.441208  -0.073463   0.015531   0.000001   0.000000
    24  H    0.014632  -0.074408   0.439175  -0.071147  -0.000018  -0.000009
    25  H   -0.002421   0.015394  -0.069298   0.441010   0.000548   0.011294
    26  H    0.000000   0.000000  -0.000000  -0.000004  -0.002748  -0.006205
              13         14         15         16         17         18
     1  C   -0.000008   0.000000  -0.091788  -0.001385   0.008379   0.342648
     2  C    0.000042  -0.000027   0.414258  -0.049892  -0.022669  -0.009838
     3  N   -0.000051  -0.000001  -0.042979   0.005454   0.000039   0.004166
     4  N    0.004051   0.000004  -0.083084   0.006554  -0.000013  -0.000678
     5  C    0.000009   0.000004   0.011217   0.000122   0.000001  -0.000059
     6  C    0.000027   0.000000  -0.000696  -0.000006  -0.000000   0.000003
     7  C   -0.000000  -0.000000  -0.000010  -0.000000   0.000000   0.000001
     8  C    0.000001   0.000000   0.000001   0.000000   0.000000   0.000000
     9  C   -0.000006   0.000000  -0.000024   0.000000   0.000000  -0.000000
    10  C    0.000629   0.000031   0.000625   0.000002   0.000000  -0.000001
    11  C   -0.019331   0.002406   0.271267  -0.029888   0.004252  -0.000056
    12  N    0.295147  -0.094271  -0.038730  -0.009636   0.000016  -0.000001
    13  N    5.956142   0.452763  -0.022759   0.000251  -0.000011   0.000000
    14  N    0.452763   6.806166   0.000885  -0.002959   0.000001   0.000000
    15  C   -0.022759   0.000885   5.868202   0.106090  -0.109287   0.014237
    16  C    0.000251  -0.002959   0.106090   4.709607   0.693367   0.000319
    17  O   -0.000011   0.000001  -0.109287   0.693367   7.661625   0.000721
    18  H    0.000000   0.000000   0.014237   0.000319   0.000721   0.670073
    19  H    0.000001   0.000000  -0.011622   0.002843   0.005429  -0.017381
    20  H   -0.000000   0.000000  -0.010940   0.002878   0.005548  -0.017413
    21  H    0.000002  -0.000000   0.000101  -0.000008   0.000000   0.000213
    22  H    0.000000  -0.000000  -0.000000   0.000000  -0.000000  -0.000000
    23  H   -0.000000  -0.000000   0.000000  -0.000000   0.000000   0.000000
    24  H   -0.000001  -0.000000  -0.000000   0.000000  -0.000000   0.000000
    25  H    0.000456  -0.000049  -0.000050   0.000006   0.000000  -0.000000
    26  H    0.002425   0.008813  -0.155420   0.440079  -0.036074   0.000046
              19         20         21         22         23         24
     1  C    0.361019   0.359815  -0.000214   0.000000  -0.000000   0.000000
     2  C    0.005564   0.005251  -0.000214  -0.000000  -0.000000  -0.000000
     3  N    0.002087   0.002314   0.024605  -0.000037   0.000000   0.000003
     4  N   -0.000234  -0.000225  -0.018933  -0.000145   0.000011  -0.000141
     5  C   -0.000004   0.000029  -0.067542   0.015811  -0.001732   0.016238
     6  C    0.000001  -0.000004   0.442927  -0.071850   0.015002  -0.001475
     7  C   -0.000000   0.000000  -0.074428   0.440977  -0.073838   0.014632
     8  C    0.000000   0.000000   0.014910  -0.074432   0.441208  -0.074408
     9  C    0.000000  -0.000000  -0.002500   0.014679  -0.073463   0.439175
    10  C   -0.000000  -0.000000   0.016971  -0.001521   0.015531  -0.071147
    11  C    0.000539   0.000285   0.001167   0.000002   0.000001  -0.000018
    12  N   -0.000001  -0.000000  -0.000015   0.000000   0.000000  -0.000009
    13  N    0.000001  -0.000000   0.000002   0.000000  -0.000000  -0.000001
    14  N    0.000000   0.000000  -0.000000  -0.000000  -0.000000  -0.000000
    15  C   -0.011622  -0.010940   0.000101  -0.000000   0.000000  -0.000000
    16  C    0.002843   0.002878  -0.000008   0.000000  -0.000000   0.000000
    17  O    0.005429   0.005548   0.000000  -0.000000   0.000000  -0.000000
    18  H   -0.017381  -0.017413   0.000213  -0.000000   0.000000   0.000000
    19  H    0.640844  -0.020383   0.000002   0.000000   0.000000  -0.000000
    20  H   -0.020383   0.642347  -0.000002  -0.000000   0.000000   0.000000
    21  H    0.000002  -0.000002   0.679869  -0.012820  -0.000226   0.000024
    22  H    0.000000  -0.000000  -0.012820   0.709380  -0.013096  -0.000330
    23  H    0.000000   0.000000  -0.000226  -0.013096   0.713528  -0.013125
    24  H   -0.000000   0.000000   0.000024  -0.000330  -0.013125   0.712865
    25  H    0.000000  -0.000000  -0.000244   0.000026  -0.000252  -0.013787
    26  H    0.000144   0.000151   0.000001  -0.000000   0.000000  -0.000000
              25         26
     1  C    0.000001   0.000693
     2  C   -0.000039   0.002070
     3  N   -0.000023  -0.000207
     4  N   -0.012955  -0.000137
     5  C   -0.071219   0.000025
     6  C    0.016212   0.000000
     7  C   -0.002421   0.000000
     8  C    0.015394   0.000000
     9  C   -0.069298  -0.000000
    10  C    0.441010  -0.000004
    11  C    0.000548  -0.002748
    12  N    0.011294  -0.006205
    13  N    0.000456   0.002425
    14  N   -0.000049   0.008813
    15  C   -0.000050  -0.155420
    16  C    0.000006   0.440079
    17  O    0.000000  -0.036074
    18  H   -0.000000   0.000046
    19  H    0.000000   0.000144
    20  H   -0.000000   0.000151
    21  H   -0.000244   0.000001
    22  H    0.000026  -0.000000
    23  H   -0.000252   0.000000
    24  H   -0.013787  -0.000000
    25  H    0.700379   0.000002
    26  H    0.000002   0.779249
 Mulliken charges:
               1
     1  C    0.148983
     2  C   -0.143541
     3  N   -0.074566
     4  N   -0.138718
     5  C    0.148839
     6  C    0.013071
     7  C    0.013129
     8  C    0.038386
     9  C    0.005574
    10  C    0.003461
    11  C    0.188350
    12  N   -0.153094
    13  N    0.330221
    14  N   -0.173767
    15  C   -0.119493
    16  C    0.126204
    17  O   -0.211323
    18  H    0.013002
    19  H    0.031153
    20  H    0.030349
    21  H   -0.003644
    22  H   -0.006642
    23  H   -0.009549
    24  H   -0.008496
    25  H   -0.014990
    26  H   -0.032900
 Sum of Mulliken charges =  -0.00000
 Mulliken charges with hydrogens summed into heavy atoms:
               1
     1  C    0.223487
     2  C   -0.143541
     3  N   -0.074566
     4  N   -0.138718
     5  C    0.148839
     6  C    0.009426
     7  C    0.006487
     8  C    0.028837
     9  C   -0.002922
    10  C   -0.011528
    11  C    0.188350
    12  N   -0.153094
    13  N    0.330221
    14  N   -0.173767
    15  C   -0.119493
    16  C    0.093304
    17  O   -0.211323
 Electronic spatial extent (au):  <R**2>=           4335.5697
 Charge=             -0.0000 electrons
 Dipole moment (field-independent basis, Debye):
    X=             -3.4159    Y=              1.2707    Z=             -0.0868  Tot=              3.6456
 Quadrupole moment (field-independent basis, Debye-Ang):
   XX=           -103.8410   YY=            -96.1233   ZZ=            -96.3621
   XY=             -0.1191   XZ=              0.7969   YZ=              3.9926
 Traceless Quadrupole moment (field-independent basis, Debye-Ang):
   XX=             -5.0655   YY=              2.6522   ZZ=              2.4134
   XY=             -0.1191   XZ=              0.7969   YZ=              3.9926
 Octapole moment (field-independent basis, Debye-Ang**2):
  XXX=           -115.9978  YYY=            -12.2753  ZZZ=             -1.0466  XYY=             -0.1314
  XXY=              5.7566  XXZ=             -2.7162  XZZ=             13.7695  YZZ=              3.0539
  YYZ=              1.3598  XYZ=             -9.5076
 Hexadecapole moment (field-independent basis, Debye-Ang**3):
 XXXX=          -4168.1848 YYYY=          -1688.7998 ZZZZ=           -185.7641 XXXY=             45.1632
 XXXZ=             16.4234 YYYX=            -78.6348 YYYZ=             24.5569 ZZZX=             -0.1106
 ZZZY=             -0.8873 XXYY=           -920.8038 XXZZ=           -702.3191 YYZZ=           -294.3797
 XXYZ=             42.3960 YYXZ=             12.7792 ZZXY=             -1.5480
 N-N= 1.103459591269D+03 E-N=-4.002189408900D+03  KE= 7.653500949774D+02
 ******************************Gaussian NBO Version 3.1******************************
             N A T U R A L   A T O M I C   O R B I T A L   A N D
          N A T U R A L   B O N D   O R B I T A L   A N A L Y S I S
 ******************************Gaussian NBO Version 3.1******************************
       /RESON  / : Allow strongly delocalized NBO set

 Analyzing the SCF density

 Job title: 83                                                              

 Storage needed:    242604 in NPA,    321895 in NBO ( 939520456 available)


 NATURAL POPULATIONS:  Natural atomic orbital occupancies 
                                                          
   NAO  Atom  No  lang   Type(AO)    Occupancy      Energy
 ----------------------------------------------------------
     1    C    1  S      Cor( 1S)     1.99920     -10.06854
     2    C    1  S      Val( 2S)     1.08825      -0.23202
     3    C    1  S      Ryd( 3S)     0.00064       0.90244
     4    C    1  px     Val( 2p)     1.18978      -0.07482
     5    C    1  px     Ryd( 3p)     0.00258       0.56370
     6    C    1  py     Val( 2p)     1.13490      -0.07453
     7    C    1  py     Ryd( 3p)     0.00237       0.54542
     8    C    1  pz     Val( 2p)     1.23420      -0.08219
     9    C    1  pz     Ryd( 3p)     0.00099       0.57540
    10    C    1  dxy    Ryd( 3d)     0.00078       2.39411
    11    C    1  dxz    Ryd( 3d)     0.00071       2.45151
    12    C    1  dyz    Ryd( 3d)     0.00017       2.03187
    13    C    1  dx2y2  Ryd( 3d)     0.00024       2.22196
    14    C    1  dz2    Ryd( 3d)     0.00049       2.31563

    15    C    2  S      Cor( 1S)     1.99906     -10.10639
    16    C    2  S      Val( 2S)     0.82277      -0.11754
    17    C    2  S      Ryd( 3S)     0.00338       0.46920
    18    C    2  px     Val( 2p)     0.90816      -0.02811
    19    C    2  px     Ryd( 3p)     0.01023       0.75157
    20    C    2  py     Val( 2p)     1.05614      -0.06171
    21    C    2  py     Ryd( 3p)     0.00649       0.90177
    22    C    2  pz     Val( 2p)     0.93851      -0.11488
    23    C    2  pz     Ryd( 3p)     0.00194       0.58580
    24    C    2  dxy    Ryd( 3d)     0.00156       2.33478
    25    C    2  dxz    Ryd( 3d)     0.00188       1.91623
    26    C    2  dyz    Ryd( 3d)     0.00076       1.90071
    27    C    2  dx2y2  Ryd( 3d)     0.00156       2.45668
    28    C    2  dz2    Ryd( 3d)     0.00054       2.16382

    29    N    3  S      Cor( 1S)     1.99932     -14.17726
    30    N    3  S      Val( 2S)     1.39972      -0.51111
    31    N    3  S      Ryd( 3S)     0.00260       1.12852
    32    N    3  px     Val( 2p)     1.36356      -0.20894
    33    N    3  px     Ryd( 3p)     0.00489       1.07685
    34    N    3  py     Val( 2p)     1.26478      -0.17355
    35    N    3  py     Ryd( 3p)     0.00428       0.96760
    36    N    3  pz     Val( 2p)     1.26941      -0.19961
    37    N    3  pz     Ryd( 3p)     0.00143       0.85820
    38    N    3  dxy    Ryd( 3d)     0.00156       2.63600
    39    N    3  dxz    Ryd( 3d)     0.00125       2.34256
    40    N    3  dyz    Ryd( 3d)     0.00144       2.30018
    41    N    3  dx2y2  Ryd( 3d)     0.00170       2.90099
    42    N    3  dz2    Ryd( 3d)     0.00084       2.65505

    43    N    4  S      Cor( 1S)     1.99898     -14.27160
    44    N    4  S      Val( 2S)     1.13125      -0.48917
    45    N    4  S      Ryd( 3S)     0.00191       1.10970
    46    N    4  px     Val( 2p)     1.32852      -0.30308
    47    N    4  px     Ryd( 3p)     0.00225       1.39888
    48    N    4  py     Val( 2p)     1.19290      -0.26854
    49    N    4  py     Ryd( 3p)     0.00412       1.25764
    50    N    4  pz     Val( 2p)     1.53781      -0.28953
    51    N    4  pz     Ryd( 3p)     0.00282       0.90389
    52    N    4  dxy    Ryd( 3d)     0.00150       2.80059
    53    N    4  dxz    Ryd( 3d)     0.00073       2.29240
    54    N    4  dyz    Ryd( 3d)     0.00121       2.24606
    55    N    4  dx2y2  Ryd( 3d)     0.00136       2.73837
    56    N    4  dz2    Ryd( 3d)     0.00061       2.59811

    57    C    5  S      Cor( 1S)     1.99881     -10.12151
    58    C    5  S      Val( 2S)     0.81099      -0.11609
    59    C    5  S      Ryd( 3S)     0.00192       0.54732
    60    C    5  px     Val( 2p)     0.85330      -0.04104
    61    C    5  px     Ryd( 3p)     0.00516       0.93853
    62    C    5  py     Val( 2p)     1.10532      -0.10166
    63    C    5  py     Ryd( 3p)     0.00698       0.86470
    64    C    5  pz     Val( 2p)     1.05701      -0.12023
    65    C    5  pz     Ryd( 3p)     0.00234       0.66779
    66    C    5  dxy    Ryd( 3d)     0.00061       2.34954
    67    C    5  dxz    Ryd( 3d)     0.00112       2.03807
    68    C    5  dyz    Ryd( 3d)     0.00059       2.17433
    69    C    5  dx2y2  Ryd( 3d)     0.00142       2.26404
    70    C    5  dz2    Ryd( 3d)     0.00078       2.01413

    71    C    6  S      Cor( 1S)     1.99891     -10.07266
    72    C    6  S      Val( 2S)     0.94010      -0.14744
    73    C    6  S      Ryd( 3S)     0.00156       0.55895
    74    C    6  px     Val( 2p)     1.10194      -0.06139
    75    C    6  px     Ryd( 3p)     0.00401       0.79660
    76    C    6  py     Val( 2p)     1.13086      -0.08222
    77    C    6  py     Ryd( 3p)     0.00423       0.83966
    78    C    6  pz     Val( 2p)     1.02664      -0.10406
    79    C    6  pz     Ryd( 3p)     0.00213       0.64292
    80    C    6  dxy    Ryd( 3d)     0.00071       2.34026
    81    C    6  dxz    Ryd( 3d)     0.00059       2.07304
    82    C    6  dyz    Ryd( 3d)     0.00045       2.17885
    83    C    6  dx2y2  Ryd( 3d)     0.00054       2.35289
    84    C    6  dz2    Ryd( 3d)     0.00044       2.05510

    85    C    7  S      Cor( 1S)     1.99894     -10.07573
    86    C    7  S      Val( 2S)     0.94395      -0.15126
    87    C    7  S      Ryd( 3S)     0.00111       0.56291
    88    C    7  px     Val( 2p)     1.10420      -0.05575
    89    C    7  px     Ryd( 3p)     0.00461       0.74694
    90    C    7  py     Val( 2p)     1.10979      -0.07748
    91    C    7  py     Ryd( 3p)     0.00419       0.79549
    92    C    7  pz     Val( 2p)     1.03798      -0.10358
    93    C    7  pz     Ryd( 3p)     0.00213       0.65041
    94    C    7  dxy    Ryd( 3d)     0.00070       2.34914
    95    C    7  dxz    Ryd( 3d)     0.00059       2.07090
    96    C    7  dyz    Ryd( 3d)     0.00048       2.18297
    97    C    7  dx2y2  Ryd( 3d)     0.00065       2.31520
    98    C    7  dz2    Ryd( 3d)     0.00041       2.04860

    99    C    8  S      Cor( 1S)     1.99893     -10.07441
   100    C    8  S      Val( 2S)     0.94666      -0.15248
   101    C    8  S      Ryd( 3S)     0.00123       0.55234
   102    C    8  px     Val( 2p)     1.19160      -0.07000
   103    C    8  px     Ryd( 3p)     0.00590       1.00222
   104    C    8  py     Val( 2p)     1.05141      -0.06807
   105    C    8  py     Ryd( 3p)     0.00324       0.60978
   106    C    8  pz     Val( 2p)     1.01530      -0.09907
   107    C    8  pz     Ryd( 3p)     0.00179       0.56799
   108    C    8  dxy    Ryd( 3d)     0.00062       2.28427
   109    C    8  dxz    Ryd( 3d)     0.00046       2.04046
   110    C    8  dyz    Ryd( 3d)     0.00049       2.20438
   111    C    8  dx2y2  Ryd( 3d)     0.00071       2.37052
   112    C    8  dz2    Ryd( 3d)     0.00050       2.05851

   113    C    9  S      Cor( 1S)     1.99894     -10.07672
   114    C    9  S      Val( 2S)     0.94276      -0.15228
   115    C    9  S      Ryd( 3S)     0.00112       0.55813
   116    C    9  px     Val( 2p)     1.08602      -0.05473
   117    C    9  px     Ryd( 3p)     0.00433       0.69661
   118    C    9  py     Val( 2p)     1.12836      -0.08223
   119    C    9  py     Ryd( 3p)     0.00450       0.84844
   120    C    9  pz     Val( 2p)     1.03917      -0.10367
   121    C    9  pz     Ryd( 3p)     0.00220       0.64440
   122    C    9  dxy    Ryd( 3d)     0.00070       2.31932
   123    C    9  dxz    Ryd( 3d)     0.00058       2.07966
   124    C    9  dyz    Ryd( 3d)     0.00047       2.18855
   125    C    9  dx2y2  Ryd( 3d)     0.00065       2.33056
   126    C    9  dz2    Ryd( 3d)     0.00042       2.04422

   127    C   10  S      Cor( 1S)     1.99891     -10.07619
   128    C   10  S      Val( 2S)     0.93665      -0.14973
   129    C   10  S      Ryd( 3S)     0.00159       0.55736
   130    C   10  px     Val( 2p)     1.12159      -0.07093
   131    C   10  px     Ryd( 3p)     0.00388       0.83155
   132    C   10  py     Val( 2p)     1.10779      -0.08335
   133    C   10  py     Ryd( 3p)     0.00388       0.77697
   134    C   10  pz     Val( 2p)     1.04633      -0.10731
   135    C   10  pz     Ryd( 3p)     0.00214       0.67529
   136    C   10  dxy    Ryd( 3d)     0.00065       2.33622
   137    C   10  dxz    Ryd( 3d)     0.00061       2.08125
   138    C   10  dyz    Ryd( 3d)     0.00048       2.20559
   139    C   10  dx2y2  Ryd( 3d)     0.00059       2.32642
   140    C   10  dz2    Ryd( 3d)     0.00043       2.04571

   141    C   11  S      Cor( 1S)     1.99881     -10.18103
   142    C   11  S      Val( 2S)     0.76716      -0.13288
   143    C   11  S      Ryd( 3S)     0.00439       0.48048
   144    C   11  px     Val( 2p)     0.96340      -0.07447
   145    C   11  px     Ryd( 3p)     0.00803       0.78380
   146    C   11  py     Val( 2p)     0.83096      -0.06114
   147    C   11  py     Ryd( 3p)     0.00711       0.76625
   148    C   11  pz     Val( 2p)     1.01634      -0.16301
   149    C   11  pz     Ryd( 3p)     0.00172       0.53458
   150    C   11  dxy    Ryd( 3d)     0.00192       2.45844
   151    C   11  dxz    Ryd( 3d)     0.00139       1.86753
   152    C   11  dyz    Ryd( 3d)     0.00179       1.89711
   153    C   11  dx2y2  Ryd( 3d)     0.00132       2.32870
   154    C   11  dz2    Ryd( 3d)     0.00072       2.11707

   155    N   12  S      Cor( 1S)     1.99912     -14.27352
   156    N   12  S      Val( 2S)     1.28437      -0.50220
   157    N   12  S      Ryd( 3S)     0.00426       1.11717
   158    N   12  px     Val( 2p)     1.40912      -0.26201
   159    N   12  px     Ryd( 3p)     0.00385       1.00110
   160    N   12  py     Val( 2p)     1.17234      -0.23386
   161    N   12  py     Ryd( 3p)     0.00477       1.00723
   162    N   12  pz     Val( 2p)     1.45801      -0.26864
   163    N   12  pz     Ryd( 3p)     0.00369       0.84544
   164    N   12  dxy    Ryd( 3d)     0.00158       2.79359
   165    N   12  dxz    Ryd( 3d)     0.00211       2.24952
   166    N   12  dyz    Ryd( 3d)     0.00066       2.31989
   167    N   12  dx2y2  Ryd( 3d)     0.00186       2.63873
   168    N   12  dz2    Ryd( 3d)     0.00076       2.57786

   169    N   13  S      Cor( 1S)     1.99932     -14.39233
   170    N   13  S      Val( 2S)     1.01905      -0.45212
   171    N   13  S      Ryd( 3S)     0.00431       0.62342
   172    N   13  px     Val( 2p)     1.21905      -0.31864
   173    N   13  px     Ryd( 3p)     0.00691       0.95279
   174    N   13  py     Val( 2p)     1.22350      -0.32092
   175    N   13  py     Ryd( 3p)     0.00839       1.09138
   176    N   13  pz     Val( 2p)     1.25716      -0.33318
   177    N   13  pz     Ryd( 3p)     0.00084       0.72552
   178    N   13  dxy    Ryd( 3d)     0.00121       2.93884
   179    N   13  dxz    Ryd( 3d)     0.00202       2.21167
   180    N   13  dyz    Ryd( 3d)     0.00314       2.29605
   181    N   13  dx2y2  Ryd( 3d)     0.00372       2.52054
   182    N   13  dz2    Ryd( 3d)     0.00064       2.36889

   183    N   14  S      Cor( 1S)     1.99963     -14.23897
   184    N   14  S      Val( 2S)     1.61411      -0.61310
   185    N   14  S      Ryd( 3S)     0.00835       0.75184
   186    N   14  px     Val( 2p)     1.06625      -0.21028
   187    N   14  px     Ryd( 3p)     0.00242       0.73242
   188    N   14  py     Val( 2p)     1.13847      -0.18849
   189    N   14  py     Ryd( 3p)     0.00171       0.72384
   190    N   14  pz     Val( 2p)     1.16975      -0.23364
   191    N   14  pz     Ryd( 3p)     0.00416       0.71849
   192    N   14  dxy    Ryd( 3d)     0.00159       2.70599
   193    N   14  dxz    Ryd( 3d)     0.00112       2.21136
   194    N   14  dyz    Ryd( 3d)     0.00221       2.32918
   195    N   14  dx2y2  Ryd( 3d)     0.00298       2.47624
   196    N   14  dz2    Ryd( 3d)     0.00060       2.31514

   197    C   15  S      Cor( 1S)     1.99877     -10.07521
   198    C   15  S      Val( 2S)     0.89373      -0.13644
   199    C   15  S      Ryd( 3S)     0.00293       0.53892
   200    C   15  px     Val( 2p)     1.11517      -0.10330
   201    C   15  px     Ryd( 3p)     0.00544       1.00474
   202    C   15  py     Val( 2p)     1.09541      -0.08686
   203    C   15  py     Ryd( 3p)     0.00486       0.95772
   204    C   15  pz     Val( 2p)     1.16587      -0.12978
   205    C   15  pz     Ryd( 3p)     0.00117       0.63001
   206    C   15  dxy    Ryd( 3d)     0.00082       2.42952
   207    C   15  dxz    Ryd( 3d)     0.00051       1.91109
   208    C   15  dyz    Ryd( 3d)     0.00041       1.88000
   209    C   15  dx2y2  Ryd( 3d)     0.00056       2.41877
   210    C   15  dz2    Ryd( 3d)     0.00043       2.19387

   211    C   16  S      Cor( 1S)     1.99926     -10.16611
   212    C   16  S      Val( 2S)     0.88311      -0.16602
   213    C   16  S      Ryd( 3S)     0.00745       0.49798
   214    C   16  px     Val( 2p)     0.87108      -0.01228
   215    C   16  px     Ryd( 3p)     0.01310       0.51777
   216    C   16  py     Val( 2p)     1.04104      -0.05185
   217    C   16  py     Ryd( 3p)     0.00601       0.82137
   218    C   16  pz     Val( 2p)     0.77304      -0.12926
   219    C   16  pz     Ryd( 3p)     0.00117       0.48881
   220    C   16  dxy    Ryd( 3d)     0.00182       2.41002
   221    C   16  dxz    Ryd( 3d)     0.00216       1.92282
   222    C   16  dyz    Ryd( 3d)     0.00094       1.87798
   223    C   16  dx2y2  Ryd( 3d)     0.00402       2.48053
   224    C   16  dz2    Ryd( 3d)     0.00058       2.14516

   225    O   17  S      Cor( 1S)     1.99975     -18.88432
   226    O   17  S      Val( 2S)     1.69652      -0.86063
   227    O   17  S      Ryd( 3S)     0.00194       1.40753
   228    O   17  px     Val( 2p)     1.69997      -0.29524
   229    O   17  px     Ryd( 3p)     0.00173       1.07748
   230    O   17  py     Val( 2p)     1.78557      -0.27928
   231    O   17  py     Ryd( 3p)     0.00246       1.17580
   232    O   17  pz     Val( 2p)     1.35502      -0.24612
   233    O   17  pz     Ryd( 3p)     0.00056       1.03310
   234    O   17  dxy    Ryd( 3d)     0.00116       3.22677
   235    O   17  dxz    Ryd( 3d)     0.00126       2.78336
   236    O   17  dyz    Ryd( 3d)     0.00063       2.72173
   237    O   17  dx2y2  Ryd( 3d)     0.00150       2.97918
   238    O   17  dz2    Ryd( 3d)     0.00035       2.88103

   239    H   18  S      Val( 1S)     0.76544       0.07489
   240    H   18  S      Ryd( 2S)     0.00245       0.35980
   241    H   18  px     Ryd( 2p)     0.00032       1.97606
   242    H   18  py     Ryd( 2p)     0.00050       2.19832
   243    H   18  pz     Ryd( 2p)     0.00016       1.76150

   244    H   19  S      Val( 1S)     0.75499       0.07549
   245    H   19  S      Ryd( 2S)     0.00187       0.36854
   246    H   19  px     Ryd( 2p)     0.00041       2.03635
   247    H   19  py     Ryd( 2p)     0.00016       1.75015
   248    H   19  pz     Ryd( 2p)     0.00051       2.17496

   249    H   20  S      Val( 1S)     0.75531       0.07527
   250    H   20  S      Ryd( 2S)     0.00188       0.36811
   251    H   20  px     Ryd( 2p)     0.00041       2.02955
   252    H   20  py     Ryd( 2p)     0.00016       1.75361
   253    H   20  pz     Ryd( 2p)     0.00052       2.17948

   254    H   21  S      Val( 1S)     0.74734       0.08211
   255    H   21  S      Ryd( 2S)     0.00195       0.34726
   256    H   21  px     Ryd( 2p)     0.00026       2.07467
   257    H   21  py     Ryd( 2p)     0.00059       2.15261
   258    H   21  pz     Ryd( 2p)     0.00024       1.81044

   259    H   22  S      Val( 1S)     0.76930       0.07126
   260    H   22  S      Ryd( 2S)     0.00157       0.31439
   261    H   22  px     Ryd( 2p)     0.00032       2.08776
   262    H   22  py     Ryd( 2p)     0.00046       2.07557
   263    H   22  pz     Ryd( 2p)     0.00030       1.81265

   264    H   23  S      Val( 1S)     0.77098       0.07042
   265    H   23  S      Ryd( 2S)     0.00157       0.31303
   266    H   23  px     Ryd( 2p)     0.00081       2.36171
   267    H   23  py     Ryd( 2p)     0.00012       1.88966
   268    H   23  pz     Ryd( 2p)     0.00015       1.72665

   269    H   24  S      Val( 1S)     0.77009       0.06909
   270    H   24  S      Ryd( 2S)     0.00158       0.31286
   271    H   24  px     Ryd( 2p)     0.00023       2.03112
   272    H   24  py     Ryd( 2p)     0.00056       2.13051
   273    H   24  pz     Ryd( 2p)     0.00029       1.80943

   274    H   25  S      Val( 1S)     0.75708       0.07008
   275    H   25  S      Ryd( 2S)     0.00156       0.35413
   276    H   25  px     Ryd( 2p)     0.00034       2.11416
   277    H   25  py     Ryd( 2p)     0.00046       2.07421
   278    H   25  pz     Ryd( 2p)     0.00030       1.84085

   279    H   26  S      Val( 1S)     0.87219       0.00570
   280    H   26  S      Ryd( 2S)     0.00500       0.40514
   281    H   26  px     Ryd( 2p)     0.00012       1.86213
   282    H   26  py     Ryd( 2p)     0.00088       2.32859
   283    H   26  pz     Ryd( 2p)     0.00006       1.61590

 WARNING:  1 low occupancy (<1.9990e) core orbital  found on  N    4
           1 low occupancy (<1.9990e) core orbital  found on  C    5
           1 low occupancy (<1.9990e) core orbital  found on  C    6
           1 low occupancy (<1.9990e) core orbital  found on  C    7
           1 low occupancy (<1.9990e) core orbital  found on  C    8
           1 low occupancy (<1.9990e) core orbital  found on  C    9
           1 low occupancy (<1.9990e) core orbital  found on  C   10
           1 low occupancy (<1.9990e) core orbital  found on  C   11
           1 low occupancy (<1.9990e) core orbital  found on  C   15


 Summary of Natural Population Analysis:                  
                                                          
                                       Natural Population 
                Natural  -----------------------------------------------
    Atom  No    Charge         Core      Valence    Rydberg      Total
 -----------------------------------------------------------------------
      C    1   -0.65530      1.99920     4.64713    0.00897     6.65530
      C    2    0.24702      1.99906     3.72558    0.02834     5.75298
      N    3   -0.31677      1.99932     5.29746    0.01999     7.31677
      N    4   -0.20596      1.99898     5.19048    0.01651     7.20596
      C    5    0.15366      1.99881     3.82662    0.02092     5.84634
      C    6   -0.21309      1.99891     4.19953    0.01465     6.21309
      C    7   -0.20973      1.99894     4.19592    0.01487     6.20973
      C    8   -0.21885      1.99893     4.20497    0.01494     6.21885
      C    9   -0.21021      1.99894     4.19630    0.01496     6.21021
      C   10   -0.22551      1.99891     4.21236    0.01424     6.22551
      C   11    0.39494      1.99881     3.57787    0.02839     5.60506
      N   12   -0.34651      1.99912     5.32385    0.02354     7.34651
      N   13    0.25076      1.99932     4.71876    0.03117     6.74924
      N   14   -0.01334      1.99963     4.98858    0.02513     7.01334
      C   15   -0.28609      1.99877     4.27018    0.01714     6.28609
      C   16    0.39523      1.99926     3.56826    0.03725     5.60477
      O   17   -0.54843      1.99975     6.53709    0.01159     8.54843
      H   18    0.23113      0.00000     0.76544    0.00343     0.76887
      H   19    0.24205      0.00000     0.75499    0.00296     0.75795
      H   20    0.24172      0.00000     0.75531    0.00296     0.75828
      H   21    0.24963      0.00000     0.74734    0.00303     0.75037
      H   22    0.22806      0.00000     0.76930    0.00265     0.77194
      H   23    0.22638      0.00000     0.77098    0.00264     0.77362
      H   24    0.22725      0.00000     0.77009    0.00266     0.77275
      H   25    0.24025      0.00000     0.75708    0.00267     0.75975
      H   26    0.12174      0.00000     0.87219    0.00606     0.87826
 =======================================================================
   * Total *   -0.00000     33.98466    83.64366    0.37167   118.00000

                                 Natural Population      
 --------------------------------------------------------
   Core                      33.98466 ( 99.9549% of  34)
   Valence                   83.64366 ( 99.5758% of  84)
   Natural Minimal Basis    117.62833 ( 99.6850% of 118)
   Natural Rydberg Basis      0.37167 (  0.3150% of 118)
 --------------------------------------------------------

    Atom  No          Natural Electron Configuration
 ----------------------------------------------------------------------------
      C    1      [core]2S( 1.09)2p( 3.56)3p( 0.01)
      C    2      [core]2S( 0.82)2p( 2.90)3p( 0.02)3d( 0.01)
      N    3      [core]2S( 1.40)2p( 3.90)3p( 0.01)3d( 0.01)
      N    4      [core]2S( 1.13)2p( 4.06)3p( 0.01)3d( 0.01)
      C    5      [core]2S( 0.81)2p( 3.02)3p( 0.01)
      C    6      [core]2S( 0.94)2p( 3.26)3p( 0.01)
      C    7      [core]2S( 0.94)2p( 3.25)3p( 0.01)
      C    8      [core]2S( 0.95)2p( 3.26)3p( 0.01)
      C    9      [core]2S( 0.94)2p( 3.25)3p( 0.01)
      C   10      [core]2S( 0.94)2p( 3.28)3p( 0.01)
      C   11      [core]2S( 0.77)2p( 2.81)3p( 0.02)3d( 0.01)
      N   12      [core]2S( 1.28)2p( 4.04)3p( 0.01)3d( 0.01)
      N   13      [core]2S( 1.02)2p( 3.70)3p( 0.02)3d( 0.01)
      N   14      [core]2S( 1.61)2p( 3.37)3S( 0.01)3p( 0.01)3d( 0.01)
      C   15      [core]2S( 0.89)2p( 3.38)3p( 0.01)
      C   16      [core]2S( 0.88)2p( 2.69)3S( 0.01)3p( 0.02)3d( 0.01)
      O   17      [core]2S( 1.70)2p( 4.84)
      H   18            1S( 0.77)
      H   19            1S( 0.75)
      H   20            1S( 0.76)
      H   21            1S( 0.75)
      H   22            1S( 0.77)
      H   23            1S( 0.77)
      H   24            1S( 0.77)
      H   25            1S( 0.76)
      H   26            1S( 0.87)


 NATURAL BOND ORBITAL ANALYSIS:

                       Occupancies       Lewis Structure    Low   High
           Occ.    -------------------  -----------------   occ   occ
  Cycle   Thresh.   Lewis   Non-Lewis     CR  BD  3C  LP    (L)   (NL)   Dev
 =============================================================================
   1(1)    1.90   110.85883   7.14117     17  31   0  11    10      9    0.55
   2(2)    1.90   110.85883   7.14117     17  31   0  11    10      9    0.55
   3(1)    1.80   112.19665   5.80335     17  32   0  10     6      8    0.54
   4(2)    1.80   111.42263   6.57737     17  32   0  10     6      8    1.36
   5(3)    1.80   112.19665   5.80335     17  32   0  10     6      8    0.54
   6(1)    1.70   112.52659   5.47341     17  32   0  10     5      8    0.54
   7(2)    1.70   112.19674   5.80326     17  32   0  10     5      8    0.45
   8(3)    1.70   112.15741   5.84259     17  32   0  10     5      8    0.54
   9(4)    1.70   112.19674   5.80326     17  32   0  10     5      8    0.45
  10(5)    1.70   112.15741   5.84259     17  32   0  10     5      8    0.54
  11(6)    1.70   112.19674   5.80326     17  32   0  10     5      8    0.45
  12(7)    1.70   112.15741   5.84259     17  32   0  10     5      8    0.54
  13(8)    1.70   112.19674   5.80326     17  32   0  10     5      8    0.45
  14(9)    1.70   112.15741   5.84259     17  32   0  10     5      8    0.54
  15(1)    1.60   113.59610   4.40390     17  35   0   7     2      8    0.54
  16(2)    1.60   113.59247   4.40753     17  35   0   7     2      8    0.45
  17(3)    1.60   113.55314   4.44686     17  35   0   7     2      8    0.54
  18(4)    1.60   113.59247   4.40753     17  35   0   7     2      8    0.45
  19(5)    1.60   113.55314   4.44686     17  35   0   7     2      8    0.54
  20(6)    1.60   113.59247   4.40753     17  35   0   7     2      8    0.45
  21(7)    1.60   113.55314   4.44686     17  35   0   7     2      8    0.54
  22(8)    1.60   113.59247   4.40753     17  35   0   7     2      8    0.45
  23(9)    1.60   113.55314   4.44686     17  35   0   7     2      8    0.54
  24(1)    1.50   114.14541   3.85459     17  35   0   7     1      8    0.54
  25(2)    1.50   114.14224   3.85776     17  35   0   7     1      8    0.45
  26(3)    1.50   114.10291   3.89709     17  35   0   7     1      8    0.54
  27(4)    1.50   114.14224   3.85776     17  35   0   7     1      8    0.45
  28(5)    1.50   114.10291   3.89709     17  35   0   7     1      8    0.54
  29(6)    1.50   114.14224   3.85776     17  35   0   7     1      8    0.45
  30(7)    1.50   114.10291   3.89709     17  35   0   7     1      8    0.54
  31(8)    1.50   114.14224   3.85776     17  35   0   7     1      8    0.45
  32(9)    1.50   114.10291   3.89709     17  35   0   7     1      8    0.54
  33(1)    1.50   114.14541   3.85459     17  35   0   7     1      8    0.54
 -----------------------------------------------------------------------------

 Structure accepted: RESONANCE keyword permits strongly delocalized structure

 WARNING:  1 low occupancy (<1.9990e) core orbital  found on  N    4
           1 low occupancy (<1.9990e) core orbital  found on  C    5
           1 low occupancy (<1.9990e) core orbital  found on  C    6
           1 low occupancy (<1.9990e) core orbital  found on  C    7
           1 low occupancy (<1.9990e) core orbital  found on  C    8
           1 low occupancy (<1.9990e) core orbital  found on  C    9
           1 low occupancy (<1.9990e) core orbital  found on  C   10
           1 low occupancy (<1.9990e) core orbital  found on  C   11
           1 low occupancy (<1.9990e) core orbital  found on  C   15

 --------------------------------------------------------
   Core                     33.98466 ( 99.955% of  34)
   Valence Lewis            80.16075 ( 95.429% of  84)
  ==================       ============================
   Total Lewis             114.14541 ( 96.733% of 118)
  -----------------------------------------------------
   Valence non-Lewis         3.59242 (  3.044% of 118)
   Rydberg non-Lewis         0.26217 (  0.222% of 118)
  ==================       ============================
   Total non-Lewis           3.85459 (  3.267% of 118)
 --------------------------------------------------------


       (Occupancy)   Bond orbital/ Coefficients/ Hybrids
 ---------------------------------------------------------------------------------
     1. (1.97948) BD ( 1) C   1 - C   2  
                ( 48.70%)   0.6978* C   1 s( 29.37%)p 2.40( 70.58%)d 0.00(  0.05%)
                                            0.0005  0.5419  0.0099 -0.4904 -0.0107
                                            0.6815  0.0044 -0.0268 -0.0002 -0.0189
                                            0.0008 -0.0010 -0.0061 -0.0110
                ( 51.30%)   0.7163* C   2 s( 35.77%)p 1.79( 64.20%)d 0.00(  0.03%)
                                           -0.0002  0.5981 -0.0020  0.4708 -0.0244
                                           -0.6474  0.0049  0.0240  0.0000 -0.0130
                                            0.0006 -0.0010 -0.0060 -0.0098
     2. (1.98510) BD ( 1) C   1 - H  18  
                ( 61.63%)   0.7850* C   1 s( 23.93%)p 3.18( 76.03%)d 0.00(  0.04%)
                                            0.0000 -0.4892  0.0015  0.4760 -0.0131
                                            0.7295  0.0022 -0.0363 -0.0002 -0.0165
                                            0.0008  0.0010  0.0040  0.0091
                ( 38.37%)   0.6194* H  18 s( 99.92%)p 0.00(  0.08%)
                                           -0.9996  0.0022 -0.0162 -0.0236  0.0013
     3. (1.97252) BD ( 1) C   1 - H  19  
                ( 61.96%)   0.7871* C   1 s( 23.35%)p 3.28( 76.61%)d 0.00(  0.04%)
                                           -0.0001  0.4832 -0.0033  0.5212  0.0038
                                            0.0189 -0.0128  0.7028 -0.0055  0.0025
                                            0.0152  0.0040  0.0057  0.0094
                ( 38.04%)   0.6168* H  19 s( 99.92%)p 0.00(  0.08%)
                                            0.9996 -0.0019 -0.0185  0.0003 -0.0224
     4. (1.97255) BD ( 1) C   1 - H  20  
                ( 61.94%)   0.7870* C   1 s( 23.35%)p 3.28( 76.61%)d 0.00(  0.04%)
                                           -0.0001  0.4832 -0.0032  0.5104  0.0041
                                           -0.0443 -0.0121 -0.7096  0.0065  0.0011
                                           -0.0152 -0.0020  0.0058  0.0103
                ( 38.06%)   0.6169* H  20 s( 99.92%)p 0.00(  0.08%)
                                            0.9996 -0.0019 -0.0182  0.0023  0.0225
     5. (1.98340) BD ( 1) C   2 - N   3  
                ( 39.76%)   0.6306* C   2 s( 29.04%)p 2.44( 70.83%)d 0.00(  0.14%)
                                            0.0000  0.5386  0.0177 -0.8328 -0.0349
                                           -0.1070 -0.0454  0.0055  0.0030  0.0023
                                           -0.0008 -0.0002  0.0309 -0.0198
                ( 60.24%)   0.7761* N   3 s( 41.28%)p 1.42( 58.64%)d 0.00(  0.08%)
                                            0.0001  0.6423  0.0180  0.7647 -0.0053
                                           -0.0225  0.0231 -0.0223  0.0007  0.0138
                                           -0.0018 -0.0004  0.0206 -0.0129
     6. (1.88116) BD ( 2) C   2 - N   3  
                ( 39.30%)   0.6269* C   2 s(  0.00%)p 1.00( 99.80%)d 0.00(  0.20%)
                                            0.0000  0.0037  0.0020  0.0035 -0.0016
                                            0.0431 -0.0006  0.9980 -0.0107 -0.0017
                                           -0.0439  0.0046 -0.0006  0.0007
                ( 60.70%)   0.7791* N   3 s(  0.01%)p 1.00( 99.83%)d 0.00(  0.16%)
                                            0.0000  0.0085  0.0011  0.0233  0.0029
                                            0.0432  0.0008  0.9979 -0.0039  0.0016
                                            0.0308  0.0261 -0.0006 -0.0033
     7. (1.96141) BD ( 1) C   2 - C  15  
                ( 48.41%)   0.6958* C   2 s( 35.02%)p 1.85( 64.93%)d 0.00(  0.05%)
                                            0.0002  0.5917 -0.0108  0.2855  0.0213
                                            0.7521 -0.0201 -0.0356  0.0006  0.0078
                                           -0.0004 -0.0016 -0.0166 -0.0119
                ( 51.59%)   0.7183* C  15 s( 32.63%)p 2.06( 67.33%)d 0.00(  0.04%)
                                           -0.0003  0.5712 -0.0009 -0.1424  0.0161
                                           -0.8071  0.0031  0.0367 -0.0004  0.0118
                                           -0.0006 -0.0016 -0.0101 -0.0130
     8. (1.97849) BD ( 1) N   3 - N   4  
                ( 44.44%)   0.6667* N   3 s( 22.40%)p 3.46( 77.44%)d 0.01(  0.16%)
                                            0.0001  0.4724  0.0291 -0.3733  0.0373
                                            0.7952 -0.0216 -0.0299 -0.0014 -0.0121
                                            0.0007 -0.0029 -0.0322 -0.0207
                ( 55.56%)   0.7454* N   4 s( 27.49%)p 2.64( 72.43%)d 0.00(  0.08%)
                                            0.0001  0.5242  0.0064  0.2845  0.0169
                                           -0.8010  0.0283  0.0263 -0.0066 -0.0168
                                            0.0001 -0.0006 -0.0148 -0.0170
     9. (1.98200) BD ( 1) N   4 - C   5  
                ( 64.03%)   0.8002* N   4 s( 36.42%)p 1.75( 63.56%)d 0.00(  0.03%)
                                           -0.0001 -0.6035  0.0008  0.7885  0.0175
                                           -0.1143 -0.0097  0.0177  0.0016  0.0038
                                           -0.0009  0.0006 -0.0125  0.0096
                ( 35.97%)   0.5997* C   5 s( 25.69%)p 2.89( 74.16%)d 0.01(  0.15%)
                                           -0.0000 -0.5067 -0.0106 -0.8546 -0.0127
                                            0.1025  0.0073 -0.0238 -0.0032  0.0080
                                           -0.0019 -0.0014 -0.0318  0.0198
    10. (1.97904) BD ( 1) N   4 - C  11  
                ( 62.90%)   0.7931* N   4 s( 35.99%)p 1.78( 63.98%)d 0.00(  0.04%)
                                            0.0000  0.5999 -0.0006  0.5445  0.0080
                                            0.5848 -0.0044 -0.0355  0.0026  0.0158
                                           -0.0009 -0.0013  0.0003 -0.0106
                ( 37.10%)   0.6091* C  11 s( 28.47%)p 2.51( 71.39%)d 0.00(  0.14%)
                                           -0.0003  0.5335  0.0078 -0.6748 -0.0230
                                           -0.5039  0.0077  0.0632  0.0001  0.0299
                                           -0.0032 -0.0020  0.0065 -0.0214
    11. (1.96907) BD ( 1) C   5 - C   6  
                ( 51.39%)   0.7168* C   5 s( 36.78%)p 1.72( 63.18%)d 0.00(  0.04%)
                                           -0.0001  0.6065 -0.0006 -0.4170  0.0219
                                           -0.5636 -0.0048 -0.3739 -0.0059  0.0106
                                            0.0074  0.0124 -0.0043 -0.0046
                ( 48.61%)   0.6972* C   6 s( 34.43%)p 1.90( 65.52%)d 0.00(  0.05%)
                                            0.0001  0.5867  0.0067  0.4748  0.0212
                                            0.5398 -0.0097  0.3712 -0.0041  0.0136
                                            0.0097  0.0137 -0.0024 -0.0050
    12. (1.97045) BD ( 1) C   5 - C  10  
                ( 51.21%)   0.7156* C   5 s( 37.37%)p 1.67( 62.59%)d 0.00(  0.04%)
                                           -0.0001  0.6113 -0.0027 -0.2940  0.0186
                                            0.6513 -0.0012  0.3389  0.0073 -0.0088
                                           -0.0045  0.0132 -0.0083 -0.0053
                ( 48.79%)   0.6985* C  10 s( 34.65%)p 1.88( 65.30%)d 0.00(  0.05%)
                                            0.0001  0.5886  0.0056  0.3782  0.0211
                                           -0.6159  0.0036 -0.3608  0.0068 -0.0124
                                           -0.0070  0.0148 -0.0065 -0.0053
    13. (1.66360) BD ( 2) C   5 - C  10  
                ( 51.60%)   0.7183* C   5 s(  0.01%)p99.99( 99.96%)d 2.34(  0.03%)
                                           -0.0001  0.0087  0.0063 -0.0889  0.0054
                                           -0.4973  0.0072  0.8628 -0.0002  0.0041
                                           -0.0099  0.0064  0.0068  0.0082
                ( 48.40%)   0.6957* C  10 s(  0.02%)p99.99( 99.93%)d 2.80(  0.05%)
                                            0.0000  0.0133  0.0025 -0.0887  0.0044
                                           -0.5340 -0.0001  0.8404 -0.0016  0.0023
                                           -0.0001 -0.0095 -0.0103 -0.0176
    14. (1.97440) BD ( 1) C   6 - C   7  
                ( 50.40%)   0.7099* C   6 s( 36.26%)p 1.76( 63.70%)d 0.00(  0.04%)
                                           -0.0000  0.6020  0.0129 -0.7940 -0.0107
                                            0.0634 -0.0333 -0.0286 -0.0199 -0.0060
                                           -0.0004  0.0015  0.0164 -0.0110
                ( 49.60%)   0.7043* C   7 s( 35.66%)p 1.80( 64.30%)d 0.00(  0.05%)
                                            0.0001  0.5971  0.0074  0.7932  0.0064
                                           -0.1097 -0.0337  0.0160 -0.0197 -0.0025
                                            0.0023  0.0014  0.0178 -0.0113
    15. (1.66421) BD ( 2) C   6 - C   7  
                ( 49.89%)   0.7064* C   6 s(  0.01%)p99.99( 99.94%)d 4.63(  0.05%)
                                            0.0001 -0.0099  0.0028 -0.0790  0.0003
                                           -0.5088  0.0034  0.8569 -0.0049  0.0076
                                           -0.0154  0.0077  0.0081  0.0087
                ( 50.11%)   0.7079* C   7 s(  0.00%)p 1.00( 99.95%)d 0.00(  0.05%)
                                           -0.0000 -0.0011  0.0006 -0.0863  0.0013
                                           -0.5039  0.0049  0.8591 -0.0091 -0.0106
                                            0.0163  0.0034  0.0022  0.0092
    16. (1.97644) BD ( 1) C   6 - H  21  
                ( 62.60%)   0.7912* C   6 s( 29.22%)p 2.42( 70.75%)d 0.00(  0.03%)
                                            0.0003 -0.5404  0.0151 -0.3691  0.0087
                                            0.6668 -0.0013  0.3556 -0.0011  0.0105
                                            0.0054 -0.0103  0.0046  0.0052
                ( 37.40%)   0.6116* H  21 s( 99.90%)p 0.00(  0.10%)
                                           -0.9995  0.0024  0.0146 -0.0252 -0.0113
    17. (1.97773) BD ( 1) C   7 - C   8  
                ( 50.07%)   0.7076* C   7 s( 35.81%)p 1.79( 64.15%)d 0.00(  0.04%)
                                            0.0001  0.5983  0.0084 -0.3704 -0.0398
                                            0.6268 -0.0044  0.3312 -0.0065 -0.0110
                                           -0.0056  0.0136 -0.0084 -0.0055
                ( 49.93%)   0.7066* C   8 s( 35.61%)p 1.81( 64.35%)d 0.00(  0.04%)
                                            0.0000  0.5967  0.0082  0.3213 -0.0299
                                           -0.6451 -0.0218 -0.3499 -0.0156 -0.0131
                                           -0.0066  0.0125 -0.0061 -0.0061
    18. (1.97945) BD ( 1) C   7 - H  22  
                ( 61.54%)   0.7845* C   7 s( 28.44%)p 2.52( 71.53%)d 0.00(  0.03%)
                                            0.0003 -0.5331  0.0134  0.4737 -0.0047
                                            0.5829 -0.0056  0.3888 -0.0042 -0.0111
                                           -0.0075 -0.0104  0.0023  0.0038
                ( 38.46%)   0.6202* H  22 s( 99.91%)p 0.00(  0.09%)
                                           -0.9995  0.0019 -0.0170 -0.0210 -0.0139
    19. (1.97769) BD ( 1) C   8 - C   9  
                ( 49.87%)   0.7062* C   8 s( 35.63%)p 1.81( 64.32%)d 0.00(  0.04%)
                                            0.0000  0.5969  0.0085  0.4299 -0.0252
                                            0.5644  0.0278  0.3718  0.0140  0.0138
                                            0.0097  0.0117 -0.0007 -0.0052
                ( 50.13%)   0.7080* C   9 s( 35.93%)p 1.78( 64.03%)d 0.00(  0.04%)
                                            0.0001  0.5994  0.0082 -0.4727 -0.0383
                                           -0.5276  0.0128 -0.3699  0.0041  0.0126
                                            0.0088  0.0130 -0.0034 -0.0043
    20. (1.65932) BD ( 2) C   8 - C   9  
                ( 50.07%)   0.7076* C   8 s(  0.00%)p 1.00( 99.95%)d 0.00(  0.05%)
                                            0.0000  0.0018  0.0006 -0.0823  0.0011
                                           -0.5051  0.0059  0.8588 -0.0096 -0.0104
                                            0.0164  0.0025  0.0018  0.0086
                ( 49.93%)   0.7066* C   9 s(  0.00%)p 1.00( 99.95%)d 0.00(  0.04%)
                                           -0.0000  0.0040  0.0006 -0.0836  0.0007
                                           -0.5173  0.0056  0.8514 -0.0089  0.0019
                                            0.0002 -0.0100 -0.0093 -0.0162
    21. (1.98007) BD ( 1) C   8 - H  23  
                ( 61.47%)   0.7840* C   8 s( 28.67%)p 2.49( 71.30%)d 0.00(  0.03%)
                                            0.0003 -0.5353  0.0137  0.8389 -0.0079
                                           -0.0917  0.0009  0.0275 -0.0001  0.0033
                                           -0.0011 -0.0009 -0.0145  0.0091
                ( 38.53%)   0.6208* H  23 s( 99.91%)p 0.00(  0.09%)
                                           -0.9995  0.0019 -0.0301  0.0033 -0.0010
    22. (1.97359) BD ( 1) C   9 - C  10  
                ( 49.46%)   0.7032* C   9 s( 35.57%)p 1.81( 64.39%)d 0.00(  0.05%)
                                            0.0001  0.5963  0.0079  0.7981  0.0123
                                           -0.0634  0.0312  0.0370  0.0209 -0.0053
                                            0.0004  0.0015  0.0172 -0.0113
                ( 50.54%)   0.7109* C  10 s( 36.20%)p 1.76( 63.76%)d 0.00(  0.04%)
                                           -0.0000  0.6015  0.0133 -0.7901 -0.0054
                                            0.1051  0.0340 -0.0260  0.0187 -0.0017
                                            0.0032  0.0015  0.0170 -0.0107
    23. (1.97942) BD ( 1) C   9 - H  24  
                ( 61.49%)   0.7842* C   9 s( 28.41%)p 2.52( 71.56%)d 0.00(  0.03%)
                                           -0.0003  0.5328 -0.0135 -0.3615  0.0031
                                            0.6699 -0.0068  0.3690 -0.0041 -0.0098
                                           -0.0052  0.0113 -0.0064 -0.0042
                ( 38.51%)   0.6206* H  24 s( 99.91%)p 0.00(  0.09%)
                                            0.9995 -0.0019  0.0132 -0.0239 -0.0133
    24. (1.97629) BD ( 1) C  10 - H  25  
                ( 62.11%)   0.7881* C  10 s( 29.06%)p 2.44( 70.91%)d 0.00(  0.03%)
                                           -0.0003  0.5388 -0.0151  0.4726 -0.0128
                                            0.5686  0.0013  0.4028  0.0015  0.0107
                                            0.0082  0.0104 -0.0007 -0.0038
                ( 37.89%)   0.6156* H  25 s( 99.91%)p 0.00(  0.09%)
                                            0.9995 -0.0017 -0.0170 -0.0215 -0.0141
    25. (1.96486) BD ( 1) C  11 - N  12  
                ( 39.45%)   0.6281* C  11 s( 30.45%)p 2.28( 69.42%)d 0.00(  0.13%)
                                            0.0005  0.5514  0.0210 -0.1749 -0.0221
                                            0.8123  0.0171 -0.0547 -0.0004 -0.0143
                                            0.0008 -0.0045 -0.0267 -0.0187
                ( 60.55%)   0.7781* N  12 s( 37.82%)p 1.64( 62.12%)d 0.00(  0.06%)
                                            0.0006  0.6150  0.0054  0.2094  0.0054
                                           -0.7576  0.0012  0.0580 -0.0010 -0.0190
                                           -0.0001 -0.0011 -0.0054 -0.0140
    26. (1.69097) BD ( 2) C  11 - N  12  
                ( 24.78%)   0.4978* C  11 s(  0.00%)p 1.00( 99.84%)d 0.00(  0.16%)
                                            0.0000  0.0015 -0.0008  0.0389  0.0024
                                            0.0746 -0.0034  0.9956  0.0122  0.0032
                                           -0.0116  0.0380 -0.0042 -0.0051
                ( 75.22%)   0.8673* N  12 s(  0.00%)p 1.00( 99.86%)d 0.00(  0.13%)
                                            0.0000 -0.0031 -0.0018  0.0924 -0.0020
                                            0.0988  0.0006  0.9901 -0.0028  0.0038
                                            0.0356 -0.0036  0.0037 -0.0056
    27. (1.96585) BD ( 1) C  11 - C  15  
                ( 50.55%)   0.7110* C  11 s( 40.84%)p 1.45( 59.13%)d 0.00(  0.03%)
                                           -0.0001  0.6389 -0.0116  0.7150 -0.0185
                                           -0.2813  0.0233 -0.0076 -0.0000 -0.0132
                                            0.0004 -0.0011  0.0063 -0.0112
                ( 49.45%)   0.7032* C  15 s( 31.88%)p 2.14( 68.07%)d 0.00(  0.05%)
                                           -0.0000  0.5645  0.0097 -0.6456  0.0127
                                            0.5130  0.0190 -0.0154 -0.0010 -0.0153
                                            0.0003 -0.0004  0.0085 -0.0136
    28. (1.98836) BD ( 1) N  12 - N  13  
                ( 45.48%)   0.6744* N  12 s( 28.89%)p 2.46( 70.98%)d 0.00(  0.13%)
                                           -0.0000  0.5357  0.0436  0.5896 -0.0127
                                            0.5889 -0.0506 -0.1120  0.0067  0.0280
                                           -0.0069 -0.0047  0.0110 -0.0174
                ( 54.52%)   0.7384* N  13 s( 49.43%)p 1.02( 50.52%)d 0.00(  0.06%)
                                           -0.0000  0.7026  0.0242 -0.4543  0.0159
                                           -0.5348 -0.0177  0.1106  0.0001  0.0195
                                           -0.0045 -0.0052 -0.0025 -0.0109
    29. (1.99505) BD ( 1) N  13 - N  14  
                ( 56.30%)   0.7504* N  13 s( 48.96%)p 1.04( 50.98%)d 0.00(  0.06%)
                                            0.0001  0.6994 -0.0196  0.5720 -0.0179
                                            0.4135 -0.0388 -0.0990  0.0065  0.0207
                                           -0.0041 -0.0042 -0.0002 -0.0113
                ( 43.70%)   0.6610* N  14 s( 31.56%)p 2.16( 68.27%)d 0.01(  0.17%)
                                           -0.0000  0.5556 -0.0831 -0.2725  0.0146
                                           -0.7711  0.0291  0.1127 -0.0043  0.0260
                                           -0.0039 -0.0089 -0.0235 -0.0185
    30. (1.99019) BD ( 2) N  13 - N  14  
                ( 52.84%)   0.7269* N  13 s(  0.00%)p 1.00( 99.84%)d 0.00(  0.16%)
                                            0.0000  0.0013 -0.0015  0.0535 -0.0005
                                            0.1596  0.0013  0.9849  0.0058  0.0049
                                            0.0205  0.0319 -0.0036 -0.0097
                ( 47.16%)   0.6867* N  14 s(  0.01%)p 1.00( 99.65%)d 0.00(  0.34%)
                                           -0.0000  0.0081 -0.0011  0.0368  0.0005
                                            0.1372 -0.0026  0.9879 -0.0180 -0.0064
                                           -0.0326 -0.0455  0.0055  0.0142
    31. (1.98773) BD ( 3) N  13 - N  14  
                ( 57.43%)   0.7578* N  13 s(  1.52%)p64.82( 98.36%)d 0.08(  0.12%)
                                            0.0001  0.1202 -0.0270 -0.6801 -0.0200
                                            0.7172  0.0058 -0.0795  0.0006 -0.0079
                                            0.0016 -0.0060 -0.0331 -0.0041
                ( 42.57%)   0.6525* N  14 s(  1.95%)p50.04( 97.69%)d 0.18(  0.36%)
                                           -0.0000  0.1380 -0.0220 -0.8964  0.0271
                                            0.4146 -0.0045 -0.0254 -0.0014  0.0271
                                           -0.0067  0.0054  0.0524 -0.0051
    32. (1.98129) BD ( 1) C  15 - C  16  
                ( 53.63%)   0.7323* C  15 s( 35.38%)p 1.83( 64.59%)d 0.00(  0.03%)
                                           -0.0001  0.5948  0.0033  0.7500  0.0067
                                            0.2881  0.0042 -0.0188  0.0000  0.0108
                                           -0.0005 -0.0004  0.0105 -0.0101
                ( 46.37%)   0.6809* C  16 s( 38.25%)p 1.61( 61.69%)d 0.00(  0.06%)
                                            0.0003  0.6185 -0.0004 -0.7293  0.0023
                                           -0.2912  0.0089  0.0103 -0.0003  0.0133
                                           -0.0004 -0.0002  0.0168 -0.0113
    33. (1.99512) BD ( 1) C  16 - O  17  
                ( 33.91%)   0.5824* C  16 s( 31.22%)p 2.20( 68.54%)d 0.01(  0.24%)
                                            0.0000  0.5560 -0.0554  0.6656  0.0742
                                           -0.4861 -0.0230  0.0085  0.0003 -0.0415
                                            0.0008 -0.0006  0.0116 -0.0240
                ( 66.09%)   0.8129* O  17 s( 43.15%)p 1.32( 56.77%)d 0.00(  0.09%)
                                           -0.0000  0.6562 -0.0288 -0.6092 -0.0171
                                            0.4425  0.0156 -0.0134 -0.0004 -0.0248
                                            0.0007 -0.0004  0.0088 -0.0128
    34. (1.97744) BD ( 2) C  16 - O  17  
                ( 34.04%)   0.5834* C  16 s(  0.00%)p 1.00( 99.66%)d 0.00(  0.34%)
                                           -0.0000  0.0019 -0.0001  0.0051  0.0001
                                            0.0266 -0.0007  0.9974 -0.0343  0.0010
                                            0.0445 -0.0372  0.0012  0.0015
                ( 65.96%)   0.8122* O  17 s(  0.00%)p 1.00( 99.86%)d 0.00(  0.14%)
                                            0.0000  0.0018 -0.0001  0.0012 -0.0000
                                            0.0292  0.0003  0.9988  0.0095 -0.0009
                                           -0.0310  0.0216 -0.0007 -0.0009
    35. (1.98775) BD ( 1) C  16 - H  26  
                ( 57.95%)   0.7612* C  16 s( 30.47%)p 2.28( 69.48%)d 0.00(  0.05%)
                                           -0.0003  0.5511  0.0317  0.1387  0.0270
                                            0.8209 -0.0194 -0.0237  0.0008  0.0026
                                           -0.0000 -0.0010 -0.0208 -0.0081
                ( 42.05%)   0.6485* H  26 s( 99.91%)p 0.00(  0.09%)
                                            0.9995 -0.0131 -0.0076 -0.0294  0.0007
    36. (1.99920) CR ( 1) C   1           s(100.00%)p 0.00(  0.00%)
                                            1.0000 -0.0002 -0.0000  0.0003  0.0000
                                           -0.0004 -0.0000  0.0000  0.0000  0.0000
                                           -0.0000  0.0000  0.0000  0.0000
    37. (1.99906) CR ( 1) C   2           s(100.00%)p 0.00(  0.00%)
                                            1.0000 -0.0000  0.0000  0.0001 -0.0000
                                           -0.0003  0.0000 -0.0000  0.0000 -0.0000
                                            0.0000 -0.0000  0.0000  0.0000
    38. (1.99932) CR ( 1) N   3           s(100.00%)p 0.00(  0.00%)
                                            1.0000 -0.0003  0.0000  0.0002  0.0000
                                            0.0001  0.0000 -0.0000  0.0000  0.0000
                                           -0.0000 -0.0000 -0.0000 -0.0000
    39. (1.99898) CR ( 1) N   4           s(100.00%)
                                            1.0000 -0.0001 -0.0000  0.0000 -0.0000
                                            0.0001 -0.0000  0.0001  0.0000  0.0000
                                            0.0000  0.0000  0.0000  0.0000
    40. (1.99881) CR ( 1) C   5           s(100.00%)p 0.00(  0.00%)
                                            1.0000  0.0001 -0.0000 -0.0001  0.0000
                                           -0.0000 -0.0000  0.0000 -0.0000  0.0000
                                           -0.0000  0.0000 -0.0000 -0.0000
    41. (1.99891) CR ( 1) C   6           s(100.00%)p 0.00(  0.00%)
                                            1.0000  0.0001 -0.0000  0.0001 -0.0000
                                           -0.0002  0.0000 -0.0002  0.0000 -0.0000
                                           -0.0000  0.0000 -0.0000 -0.0000
    42. (1.99895) CR ( 1) C   7           s(100.00%)p 0.00(  0.00%)
                                            1.0000  0.0001 -0.0000 -0.0002  0.0000
                                           -0.0002  0.0000 -0.0001  0.0000  0.0000
                                            0.0000  0.0000 -0.0000  0.0000
    43. (1.99894) CR ( 1) C   8           s(100.00%)p 0.00(  0.00%)
                                            1.0000  0.0001 -0.0000 -0.0003  0.0000
                                            0.0000 -0.0000 -0.0000  0.0000 -0.0000
                                           -0.0000 -0.0000  0.0000 -0.0000
    44. (1.99895) CR ( 1) C   9           s(100.00%)p 0.00(  0.00%)
                                            1.0000  0.0001 -0.0000 -0.0001  0.0000
                                            0.0002 -0.0000  0.0002 -0.0000 -0.0000
                                           -0.0000  0.0000 -0.0000 -0.0000
    45. (1.99891) CR ( 1) C  10           s(100.00%)p 0.00(  0.00%)
                                            1.0000  0.0001 -0.0000  0.0001 -0.0000
                                            0.0002  0.0000  0.0001  0.0000  0.0000
                                            0.0000  0.0000  0.0000 -0.0000
    46. (1.99879) CR ( 1) C  11           s(100.00%)p 0.00(  0.00%)
                                            1.0000 -0.0000 -0.0000 -0.0000  0.0000
                                           -0.0006 -0.0000  0.0000  0.0000  0.0000
                                           -0.0000  0.0000  0.0000  0.0000
    47. (1.99912) CR ( 1) N  12           s(100.00%)p 0.00(  0.00%)
                                            1.0000  0.0001 -0.0000 -0.0006 -0.0000
                                            0.0006  0.0000 -0.0000  0.0000  0.0000
                                            0.0000 -0.0000 -0.0000  0.0000
    48. (1.99931) CR ( 1) N  13           s(100.00%)p 0.00(  0.00%)
                                            1.0000 -0.0001  0.0000  0.0000  0.0000
                                           -0.0002  0.0000  0.0000 -0.0000 -0.0000
                                            0.0000  0.0000  0.0000  0.0000
    49. (1.99963) CR ( 1) N  14           s(100.00%)p 0.00(  0.00%)
                                            1.0000 -0.0005 -0.0000 -0.0002 -0.0000
                                           -0.0003 -0.0000  0.0001  0.0000  0.0000
                                           -0.0000 -0.0000 -0.0000 -0.0000
    50. (1.99876) CR ( 1) C  15           s(100.00%)p 0.00(  0.00%)
                                            1.0000  0.0002  0.0000 -0.0000  0.0000
                                           -0.0002  0.0000  0.0000 -0.0000  0.0000
                                           -0.0000 -0.0000 -0.0000 -0.0000
    51. (1.99927) CR ( 1) C  16           s(100.00%)p 0.00(  0.00%)
                                            1.0000 -0.0000  0.0000  0.0002  0.0000
                                            0.0003 -0.0000 -0.0000  0.0000 -0.0000
                                            0.0000 -0.0000 -0.0000  0.0000
    52. (1.99975) CR ( 1) O  17           s(100.00%)p 0.00(  0.00%)
                                            1.0000 -0.0003 -0.0000 -0.0003 -0.0000
                                            0.0001  0.0000 -0.0000 -0.0000 -0.0000
                                            0.0000 -0.0000  0.0000 -0.0000
    53. (1.94337) LP ( 1) N   3           s( 36.43%)p 1.74( 63.51%)d 0.00(  0.06%)
                                            0.0003  0.6032 -0.0207 -0.5221 -0.0195
                                           -0.6007 -0.0151  0.0331 -0.0014 -0.0208
                                            0.0015  0.0017  0.0068  0.0110
    54. (1.53876) LP ( 1) N   4           s(  0.03%)p99.99( 99.96%)d 0.20(  0.01%)
                                           -0.0001  0.0181  0.0009 -0.0021 -0.0001
                                            0.0441  0.0041  0.9988 -0.0021  0.0012
                                            0.0078  0.0011  0.0002 -0.0013
    55. (1.74712) LP ( 1) N  12           s( 33.39%)p 1.99( 66.51%)d 0.00(  0.10%)
                                           -0.0007  0.5774 -0.0219 -0.7717 -0.0187
                                            0.2586  0.0084  0.0480  0.0034  0.0111
                                            0.0030 -0.0024 -0.0275  0.0094
    56. (1.97552) LP ( 1) N  14           s( 67.09%)p 0.49( 32.89%)d 0.00(  0.02%)
                                            0.0007  0.8187  0.0263  0.3384  0.0089
                                            0.4554  0.0121 -0.0825 -0.0020 -0.0114
                                            0.0019  0.0026  0.0031  0.0056
    57. (1.16614) LP ( 1) C  15           s(  0.00%)p 1.00( 99.99%)d 0.00(  0.01%)
                                            0.0000  0.0011 -0.0004 -0.0094 -0.0003
                                           -0.0430 -0.0008 -0.9989  0.0067  0.0007
                                            0.0112 -0.0015  0.0002 -0.0002
    58. (1.98185) LP ( 1) O  17           s( 56.92%)p 0.76( 43.06%)d 0.00(  0.02%)
                                            0.0004  0.7543  0.0165  0.5354 -0.0004
                                           -0.3793  0.0002  0.0090 -0.0000  0.0091
                                           -0.0002  0.0002 -0.0039  0.0079
    59. (1.88648) LP ( 2) O  17           s(  0.01%)p99.99( 99.91%)d 6.64(  0.08%)
                                           -0.0000  0.0060  0.0089 -0.5836  0.0104
                                           -0.8110  0.0120  0.0244 -0.0004  0.0092
                                           -0.0003  0.0006  0.0261 -0.0009
    60. (0.00382) RY*( 1) C   1           s(  2.34%)p41.22( 96.39%)d 0.54(  1.27%)
                                           -0.0000  0.0039  0.1529  0.0094  0.7107
                                            0.0080  0.6765 -0.0002 -0.0316  0.0275
                                           -0.0024 -0.0026 -0.1089  0.0076
    61. (0.00123) RY*( 2) C   1           s(  0.09%)p99.99( 75.60%)d99.99( 24.30%)
                                            0.0000  0.0002  0.0306  0.0006 -0.0226
                                           -0.0001  0.0566  0.0141  0.8673 -0.0167
                                           -0.3728  0.3215 -0.0093 -0.0179
    62. (0.00094) RY*( 3) C   1           s( 40.86%)p 1.35( 55.25%)d 0.10(  3.88%)
                                            0.0000  0.0067  0.6392  0.0108 -0.5656
                                           -0.0187  0.4783  0.0001 -0.0589 -0.0753
                                            0.0181 -0.0016  0.1775  0.0363
    63. (0.00013) RY*( 4) C   1           s( 41.09%)p 0.76( 31.39%)d 0.67( 27.51%)
                                           -0.0000 -0.0071  0.6410 -0.0074  0.3086
                                            0.0153 -0.4671 -0.0006  0.0159  0.4991
                                           -0.0243  0.0062  0.1393  0.0775
    64. (0.00005) RY*( 5) C   1           s(  0.57%)p15.48(  8.89%)d99.99( 90.54%)
    65. (0.00001) RY*( 6) C   1           s(  0.02%)p99.99( 15.60%)d99.99( 84.38%)
    66. (0.00001) RY*( 7) C   1           s(  0.03%)p99.99(  8.73%)d99.99( 91.23%)
    67. (0.00001) RY*( 8) C   1           s( 13.63%)p 0.47(  6.44%)d 5.86( 79.93%)
    68. (0.00001) RY*( 9) C   1           s(  1.35%)p 1.37(  1.86%)d71.50( 96.79%)
    69. (0.01107) RY*( 1) C   2           s( 17.77%)p 4.13( 73.46%)d 0.49(  8.77%)
                                           -0.0000 -0.0210  0.4210  0.0266 -0.8554
                                            0.0374 -0.0260 -0.0038  0.0112 -0.2910
                                            0.0093 -0.0002 -0.0375 -0.0389
    70. (0.00450) RY*( 2) C   2           s(  2.61%)p36.56( 95.48%)d 0.73(  1.91%)
                                           -0.0000  0.0336  0.1581 -0.0344  0.0941
                                            0.0126  0.9705 -0.0008 -0.0518 -0.1340
                                            0.0045  0.0001 -0.0251 -0.0217
    71. (0.00282) RY*( 3) C   2           s(  0.00%)p 1.00( 59.92%)d 0.67( 40.08%)
                                            0.0000 -0.0000  0.0033 -0.0004 -0.0072
                                           -0.0019 -0.0409 -0.0358 -0.7721 -0.0213
                                           -0.6304 -0.0508 -0.0088  0.0169
    72. (0.00133) RY*( 4) C   2           s( 66.71%)p 0.41( 27.54%)d 0.09(  5.75%)
                                            0.0000 -0.0005  0.8168  0.0129  0.4809
                                           -0.0088 -0.2089  0.0003 -0.0150 -0.2154
                                            0.0331  0.0289  0.0782 -0.0550
    73. (0.00086) RY*( 5) C   2           s(  0.16%)p99.99( 22.46%)d99.99( 77.38%)
                                           -0.0000  0.0000  0.0396  0.0008  0.0243
                                           -0.0009  0.0176 -0.0146  0.4728 -0.0253
                                           -0.5205 -0.7054  0.0290  0.0620
    74. (0.00075) RY*( 6) C   2           s(  5.41%)p 0.03(  0.15%)d17.45( 94.44%)
                                            0.0000  0.0018  0.2326 -0.0193 -0.0265
                                           -0.0140  0.0134  0.0011 -0.0081  0.5220
                                            0.0073 -0.0555 -0.8158 -0.0564
    75. (0.00052) RY*( 7) C   2           s(  0.01%)p 1.00( 17.81%)d 4.62( 82.18%)
                                            0.0000  0.0001  0.0096 -0.0002  0.0071
                                           -0.0016  0.0206 -0.0238  0.4207  0.0006
                                           -0.5721  0.7003 -0.0510 -0.0389
    76. (0.00021) RY*( 8) C   2           s(  6.19%)p 0.53(  3.29%)d14.63( 90.53%)
                                           -0.0000 -0.0043  0.2487  0.0297 -0.1538
                                            0.0049  0.0906 -0.0007 -0.0094  0.7516
                                           -0.0291  0.0103  0.5662 -0.1373
    77. (0.00001) RY*( 9) C   2           s(  1.31%)p 0.11(  0.14%)d75.39( 98.56%)
    78. (0.00423) RY*( 1) N   3           s( 13.23%)p 6.02( 79.61%)d 0.54(  7.16%)
                                           -0.0000 -0.0067  0.3637 -0.0148  0.6968
                                           -0.0335  0.5537 -0.0014 -0.0508 -0.2413
                                           -0.0025  0.0255  0.1114 -0.0168
    79. (0.00244) RY*( 2) N   3           s(  0.10%)p99.99( 97.18%)d27.82(  2.72%)
                                            0.0000 -0.0041  0.0310  0.0242  0.6258
                                           -0.0314 -0.7572 -0.0001  0.0725  0.1418
                                           -0.0025 -0.0047  0.0838  0.0092
    80. (0.00170) RY*( 3) N   3           s(  0.11%)p99.99( 77.25%)d99.99( 22.63%)
                                           -0.0000  0.0011  0.0336 -0.0044 -0.0030
                                           -0.0005  0.0869  0.0053  0.8746  0.0127
                                            0.2716 -0.3896  0.0021  0.0241
    81. (0.00049) RY*( 4) N   3           s(  0.31%)p59.30( 18.35%)d99.99( 81.34%)
                                            0.0000 -0.0020  0.0556  0.0009 -0.0184
                                           -0.0014 -0.0449 -0.0160 -0.4253  0.0028
                                            0.8055 -0.3984  0.0759 -0.0091
    82. (0.00031) RY*( 5) N   3           s( 77.81%)p 0.10(  8.16%)d 0.18( 14.04%)
                                           -0.0000 -0.0105  0.8820 -0.0051 -0.2314
                                           -0.0354 -0.1635  0.0023 -0.0031  0.1479
                                           -0.0489 -0.0024 -0.3273 -0.0946
    83. (0.00009) RY*( 6) N   3           s(  0.32%)p27.51(  8.67%)d99.99( 91.01%)
    84. (0.00008) RY*( 7) N   3           s(  5.83%)p 0.69(  4.02%)d15.45( 90.15%)
    85. (0.00002) RY*( 8) N   3           s(  1.29%)p 5.54(  7.16%)d70.80( 91.54%)
    86. (0.00002) RY*( 9) N   3           s(  0.88%)p 0.21(  0.19%)d99.99( 98.93%)
    87. (0.00481) RY*( 1) N   4           s( 16.27%)p 4.29( 69.71%)d 0.86( 14.02%)
                                            0.0000 -0.0141  0.4031  0.0074 -0.0660
                                            0.0155  0.7363 -0.0036  0.3877 -0.1404
                                            0.0825  0.0057  0.3350 -0.0375
    88. (0.00302) RY*( 2) N   4           s( 21.76%)p 2.91( 63.29%)d 0.69( 14.95%)
                                            0.0000 -0.0029  0.4665  0.0118 -0.3163
                                            0.0055 -0.0605 -0.0010 -0.7273 -0.2721
                                           -0.0911  0.0061  0.2520 -0.0601
    89. (0.00164) RY*( 3) N   4           s(  9.05%)p 9.55( 86.43%)d 0.50(  4.53%)
                                           -0.0000  0.0097  0.3006  0.0119 -0.6962
                                           -0.0192 -0.3981  0.0034  0.4696  0.1021
                                           -0.0971  0.1160 -0.1052 -0.0304
    90. (0.00122) RY*( 4) N   4           s(  0.47%)p 3.30(  1.56%)d99.99( 97.97%)
                                           -0.0000  0.0017  0.0688  0.0013 -0.0693
                                           -0.0018 -0.0818  0.0007  0.0641 -0.0571
                                            0.1329 -0.9765 -0.0230  0.0683
    91. (0.00092) RY*( 5) N   4           s(  9.46%)p 4.86( 45.96%)d 4.72( 44.59%)
                                            0.0000  0.0042  0.3075 -0.0080  0.4676
                                            0.0103 -0.4038  0.0021  0.2788 -0.6621
                                            0.0065  0.0775  0.0024 -0.0370
    92. (0.00066) RY*( 6) N   4           s(  2.27%)p 3.21(  7.29%)d39.86( 90.44%)
                                           -0.0000  0.0011  0.1506 -0.0057  0.2515
                                           -0.0087 -0.0615  0.0072  0.0756  0.2922
                                           -0.8573 -0.1352  0.2554  0.0246
    93. (0.00043) RY*( 7) N   4           s( 39.92%)p 0.31( 12.36%)d 1.20( 47.72%)
                                            0.0000 -0.0019  0.6318 -0.0173  0.3371
                                           -0.0003 -0.0456 -0.0033 -0.0870  0.5296
                                            0.2781  0.0316 -0.3430 -0.0283
    94. (0.00017) RY*( 8) N   4           s(  0.37%)p36.09( 13.37%)d99.99( 86.26%)
                                            0.0000 -0.0047  0.0607 -0.0062 -0.0994
                                            0.0246  0.3439  0.0010 -0.0698 -0.2963
                                           -0.3777 -0.0307 -0.7884  0.0983
    95. (0.00004) RY*( 9) N   4           s(  0.51%)p 0.22(  0.11%)d99.99( 99.38%)
    96. (0.00725) RY*( 1) C   5           s(  0.09%)p99.99( 97.38%)d29.00(  2.54%)
                                           -0.0000  0.0016  0.0295  0.0056  0.1743
                                            0.0030  0.9622 -0.0076  0.1323  0.1549
                                            0.0327  0.0046  0.0129  0.0106
    97. (0.00486) RY*( 2) C   5           s(  7.05%)p11.94( 84.20%)d 1.24(  8.75%)
                                            0.0000  0.0260  0.2643 -0.0162 -0.9035
                                           -0.0005  0.1593 -0.0001 -0.0010 -0.0375
                                            0.0117 -0.0850  0.2641 -0.0946
    98. (0.00258) RY*( 3) C   5           s(  1.03%)p76.60( 78.80%)d19.60( 20.17%)
                                            0.0000  0.0010  0.1014  0.0022  0.0510
                                            0.0065  0.1283 -0.0036 -0.8769 -0.0328
                                           -0.4446  0.0476  0.0151 -0.0209
    99. (0.00161) RY*( 4) C   5           s( 90.50%)p 0.07(  6.54%)d 0.03(  2.95%)
                                           -0.0000 -0.0124  0.9512 -0.0061  0.2375
                                            0.0049 -0.0785 -0.0031  0.0532 -0.0221
                                            0.1217  0.0451 -0.1012 -0.0444
   100. (0.00087) RY*( 5) C   5           s(  0.45%)p 4.62(  2.09%)d99.99( 97.46%)
                                           -0.0000 -0.0016  0.0672 -0.0012  0.0259
                                            0.0049 -0.0211 -0.0136  0.1398 -0.0827
                                           -0.2237  0.4818  0.4395  0.7018
   101. (0.00064) RY*( 6) C   5           s(  0.36%)p52.33( 18.81%)d99.99( 80.84%)
                                           -0.0000 -0.0014  0.0599 -0.0004 -0.0157
                                           -0.0066 -0.0331 -0.0101  0.4319  0.0519
                                           -0.8475 -0.0120 -0.1434 -0.2584
   102. (0.00030) RY*( 7) C   5           s(  0.04%)p99.99(  9.61%)d99.99( 90.35%)
                                           -0.0000  0.0152 -0.0124  0.0324 -0.3023
                                           -0.0062  0.0503  0.0020 -0.0330  0.0863
                                            0.0365  0.3891 -0.8137  0.2849
   103. (0.00017) RY*( 8) C   5           s(  0.08%)p34.75(  2.61%)d99.99( 97.32%)
                                            0.0000 -0.0002  0.0274  0.0041 -0.0237
                                            0.0144 -0.1479  0.0040 -0.0583  0.9732
                                            0.0181  0.0796  0.1384 -0.0155
   104. (0.00004) RY*( 9) C   5           s(  0.55%)p 0.11(  0.06%)d99.99( 99.38%)
   105. (0.00497) RY*( 1) C   6           s(  0.05%)p99.99( 95.09%)d92.48(  4.86%)
                                           -0.0000  0.0227 -0.0030 -0.0126 -0.5849
                                            0.0203  0.6948  0.0109  0.3540 -0.1575
                                           -0.0867  0.0705 -0.1063 -0.0006
   106. (0.00300) RY*( 2) C   6           s(  3.56%)p26.66( 94.80%)d 0.46(  1.64%)
                                           -0.0000  0.0141  0.1881 -0.0228  0.7752
                                           -0.0083  0.4262 -0.0076  0.4058 -0.0944
                                           -0.0597 -0.0045  0.0562 -0.0278
   107. (0.00102) RY*( 3) C   6           s( 93.95%)p 0.03(  3.06%)d 0.03(  2.99%)
                                            0.0000 -0.0066  0.9692  0.0158 -0.1516
                                           -0.0137 -0.0506 -0.0095 -0.0672  0.1014
                                            0.1258  0.0546  0.0288 -0.0027
   108. (0.00099) RY*( 4) C   6           s(  0.01%)p99.99( 87.10%)d99.99( 12.89%)
                                           -0.0000  0.0016  0.0118 -0.0000  0.1189
                                            0.0018  0.5048 -0.0053 -0.7759  0.1085
                                           -0.1785 -0.1439 -0.0481 -0.2495
   109. (0.00061) RY*( 5) C   6           s(  0.28%)p31.92(  8.92%)d99.99( 90.81%)
                                            0.0000 -0.0006  0.0528  0.0016 -0.0548
                                            0.0050 -0.1634 -0.0082  0.2436  0.4803
                                           -0.7546 -0.0624 -0.0929 -0.3090
   110. (0.00012) RY*( 6) C   6           s(  1.24%)p 2.55(  3.15%)d77.29( 95.61%)
                                           -0.0000 -0.0039  0.1112  0.0229 -0.0698
                                            0.0112 -0.1534  0.0078 -0.0489 -0.7184
                                           -0.4086 -0.3148  0.4041 -0.1029
   111. (0.00007) RY*( 7) C   6           s(  0.88%)p 3.83(  3.36%)d99.99( 95.77%)
   112. (0.00001) RY*( 8) C   6           s(  0.08%)p25.83(  2.05%)d99.99( 97.87%)
   113. (0.00001) RY*( 9) C   6           s(  0.04%)p72.19(  2.57%)d99.99( 97.39%)
   114. (0.00531) RY*( 1) C   7           s(  0.08%)p99.99( 92.83%)d88.86(  7.09%)
                                           -0.0000  0.0280 -0.0037  0.0194  0.5096
                                            0.0212  0.6765  0.0147  0.4581  0.2150
                                            0.1180  0.0815 -0.0628  0.0135
   115. (0.00265) RY*( 2) C   7           s(  0.00%)p 1.00( 98.53%)d 0.01(  1.47%)
                                           -0.0000 -0.0020  0.0055  0.0291 -0.8355
                                           -0.0210  0.4892 -0.0085  0.2157  0.0241
                                            0.0144 -0.0487  0.1056 -0.0193
   116. (0.00083) RY*( 3) C   7           s( 93.08%)p 0.00(  0.44%)d 0.07(  6.48%)
                                            0.0000 -0.0029  0.9648 -0.0098  0.0353
                                           -0.0127  0.0280 -0.0101  0.0448 -0.2187
                                           -0.0320  0.0299  0.0548 -0.1100
   117. (0.00070) RY*( 4) C   7           s(  0.50%)p16.33(  8.23%)d99.99( 91.27%)
                                            0.0000 -0.0003  0.0710 -0.0020  0.0313
                                           -0.0052  0.1403  0.0071 -0.2481  0.3764
                                           -0.7312  0.2886  0.2949  0.2570
   118. (0.00062) RY*( 5) C   7           s(  0.00%)p 1.00( 84.92%)d 0.18( 15.08%)
                                           -0.0000  0.0001  0.0036  0.0006  0.0728
                                            0.0039  0.4761 -0.0071 -0.7856 -0.0208
                                            0.1126 -0.1861 -0.1714 -0.2714
   119. (0.00014) RY*( 6) C   7           s(  0.00%)p 1.00(  1.50%)d65.63( 98.50%)
                                            0.0000 -0.0000  0.0040 -0.0227  0.1033
                                            0.0135 -0.0577  0.0058 -0.0167  0.2445
                                            0.2341 -0.3868  0.8246 -0.2022
   120. (0.00004) RY*( 7) C   7           s(  6.33%)p 0.79(  4.97%)d14.01( 88.69%)
   121. (0.00000) RY*( 8) C   7           s(  0.08%)p46.33(  3.56%)d99.99( 96.36%)
   122. (0.00000) RY*( 9) C   7           s(  0.02%)p99.99(  5.09%)d99.99( 94.89%)
   123. (0.00513) RY*( 1) C   8           s(  0.24%)p99.99( 92.27%)d31.27(  7.49%)
                                           -0.0000  0.0271  0.0407  0.0304  0.9544
                                           -0.0033 -0.1003  0.0005  0.0301 -0.0511
                                            0.0031 -0.0941  0.2389 -0.0798
   124. (0.00258) RY*( 2) C   8           s(  0.01%)p 1.00( 98.56%)d 0.01(  1.44%)
                                            0.0000 -0.0001  0.0081 -0.0033  0.0724
                                           -0.0324  0.8444 -0.0195  0.5156 -0.1019
                                           -0.0597  0.0058 -0.0197  0.0001
   125. (0.00091) RY*( 3) C   8           s( 93.03%)p 0.02(  1.57%)d 0.06(  5.40%)
                                            0.0000 -0.0041  0.9645 -0.0203  0.0032
                                            0.0026 -0.0717 -0.0009  0.1006  0.0069
                                            0.0380  0.1845 -0.1290  0.0434
   126. (0.00081) RY*( 4) C   8           s(  1.76%)p50.01( 88.00%)d 5.82( 10.24%)
                                            0.0000 -0.0006  0.1326 -0.0025  0.0800
                                            0.0017  0.4834 -0.0041 -0.7999  0.1518
                                           -0.1928 -0.0540 -0.0846 -0.1793
   127. (0.00063) RY*( 5) C   8           s(  0.11%)p43.93(  4.80%)d99.99( 95.09%)
                                            0.0000 -0.0001  0.0331 -0.0017 -0.0131
                                           -0.0055 -0.1100  0.0095  0.1887  0.0782
                                            0.0268 -0.4555 -0.4337 -0.7406
   128. (0.00014) RY*( 6) C   8           s(  0.00%)p 1.00(  1.49%)d65.90( 98.51%)
                                           -0.0000 -0.0001  0.0010  0.0022 -0.0102
                                            0.0233 -0.0961  0.0142 -0.0697 -0.8308
                                           -0.5165  0.0277 -0.1617 -0.0320
   129. (0.00005) RY*( 7) C   8           s(  4.90%)p 1.11(  5.42%)d18.32( 89.68%)
   130. (0.00000) RY*( 8) C   8           s(  0.00%)p 1.00(  5.66%)d16.66( 94.34%)
   131. (0.00000) RY*( 9) C   8           s(  0.05%)p45.93(  2.31%)d99.99( 97.64%)
   132. (0.00536) RY*( 1) C   9           s(  0.08%)p99.99( 92.91%)d89.85(  7.02%)
                                           -0.0000  0.0279 -0.0022  0.0155  0.3747
                                           -0.0249 -0.7703 -0.0135 -0.4407 -0.1756
                                           -0.1066  0.0923 -0.1395  0.0036
   133. (0.00266) RY*( 2) C   9           s(  0.01%)p99.99( 98.53%)d99.99(  1.46%)
                                            0.0000  0.0026  0.0113 -0.0326  0.9048
                                           -0.0134  0.2748 -0.0109  0.2995  0.0558
                                            0.0248  0.0482 -0.0894  0.0234
   134. (0.00082) RY*( 3) C   9           s( 93.12%)p 0.01(  1.14%)d 0.06(  5.75%)
                                            0.0000 -0.0032  0.9650 -0.0079  0.0050
                                            0.0150 -0.0929  0.0089  0.0484  0.0925
                                            0.1469  0.0285  0.1418 -0.0802
   135. (0.00070) RY*( 4) C   9           s(  0.29%)p 5.36(  1.55%)d99.99( 98.16%)
                                            0.0000 -0.0000  0.0538  0.0006  0.0177
                                            0.0064  0.0547 -0.0086 -0.1100  0.5057
                                           -0.7322 -0.1187 -0.0744 -0.4125
   136. (0.00067) RY*( 5) C   9           s(  0.63%)p99.99( 91.07%)d13.21(  8.30%)
                                            0.0000 -0.0002  0.0793 -0.0014  0.1137
                                            0.0028  0.5048 -0.0031 -0.8018 -0.0092
                                            0.0073  0.1343  0.1492  0.2063
   137. (0.00014) RY*( 6) C   9           s(  0.01%)p99.99(  1.49%)d99.99( 98.50%)
                                           -0.0000 -0.0006  0.0119  0.0244 -0.1101
                                            0.0083 -0.0288  0.0078 -0.0345  0.5464
                                            0.2536  0.3828 -0.6505  0.2291
   138. (0.00005) RY*( 7) C   9           s(  5.88%)p 0.82(  4.82%)d15.19( 89.30%)
   139. (0.00000) RY*( 8) C   9           s(  0.06%)p54.93(  3.24%)d99.99( 96.70%)
   140. (0.00000) RY*( 9) C   9           s(  0.02%)p99.99(  5.32%)d99.99( 94.66%)
   141. (0.00479) RY*( 1) C  10           s(  0.34%)p99.99( 94.11%)d16.29(  5.55%)
                                           -0.0000  0.0226  0.0538 -0.0179 -0.5935
                                           -0.0152 -0.6302 -0.0099 -0.4371  0.1879
                                            0.1199  0.0645 -0.0398  0.0116
   142. (0.00271) RY*( 2) C  10           s(  4.17%)p22.66( 94.43%)d 0.34(  1.40%)
                                            0.0000  0.0135  0.2037 -0.0153  0.7778
                                            0.0201 -0.5047  0.0054 -0.2898  0.0281
                                            0.0549 -0.0359  0.0864 -0.0385
   143. (0.00108) RY*( 3) C  10           s( 35.43%)p 1.36( 48.17%)d 0.46( 16.40%)
                                            0.0000 -0.0053  0.5952  0.0107 -0.1225
                                            0.0102 -0.2940 -0.0002  0.6165 -0.1881
                                            0.1710 -0.1379 -0.1592 -0.2345
   144. (0.00102) RY*( 4) C  10           s( 56.97%)p 0.64( 36.42%)d 0.12(  6.61%)
                                            0.0000 -0.0055  0.7547  0.0153 -0.0725
                                            0.0066  0.4076  0.0081 -0.4387 -0.0605
                                           -0.1452  0.1571  0.0190  0.1278
   145. (0.00063) RY*( 5) C  10           s(  0.97%)p15.27( 14.85%)d86.54( 84.17%)
                                            0.0000 -0.0010  0.0986 -0.0001 -0.0237
                                           -0.0024 -0.2137  0.0088  0.3197  0.3565
                                           -0.7141  0.2346  0.3297  0.2024
   146. (0.00012) RY*( 6) C  10           s(  1.58%)p 2.12(  3.35%)d60.08( 95.07%)
                                           -0.0000 -0.0035  0.1257  0.0205 -0.0401
                                           -0.0149  0.1707 -0.0076  0.0448  0.5347
                                            0.3827 -0.3795  0.6047 -0.0929
   147. (0.00007) RY*( 7) C  10           s(  0.48%)p 7.46(  3.55%)d99.99( 95.98%)
   148. (0.00001) RY*( 8) C  10           s(  0.04%)p66.87(  2.56%)d99.99( 97.40%)
   149. (0.00002) RY*( 9) C  10           s(  0.10%)p26.12(  2.66%)d99.99( 97.24%)
   150. (0.00774) RY*( 1) C  11           s( 15.43%)p 5.39( 83.20%)d 0.09(  1.37%)
                                            0.0000 -0.0391  0.3908  0.0136 -0.9094
                                           -0.0097  0.0420  0.0007  0.0550  0.0312
                                            0.0140  0.0260 -0.1044 -0.0306
   151. (0.00708) RY*( 2) C  11           s(  3.10%)p27.84( 86.36%)d 3.40( 10.53%)
                                            0.0000 -0.0229  0.1746  0.0022  0.1065
                                            0.0037  0.9170  0.0078 -0.1065  0.2877
                                            0.0044 -0.1086  0.1020  0.0183
   152. (0.00431) RY*( 3) C  11           s(  0.41%)p31.13( 12.81%)d99.99( 86.78%)
                                            0.0000 -0.0001  0.0642  0.0023  0.0930
                                           -0.0011  0.0936 -0.0413  0.3301  0.1294
                                           -0.1537  0.8985 -0.0816 -0.1163
   153. (0.00368) RY*( 4) C  11           s( 72.51%)p 0.26( 18.59%)d 0.12(  8.90%)
                                            0.0000  0.0080  0.8515  0.0151  0.3848
                                           -0.0211 -0.1824  0.0030 -0.0624 -0.0298
                                            0.0317 -0.0820 -0.2766 -0.0620
   154. (0.00171) RY*( 5) C  11           s(  0.09%)p99.99( 62.82%)d99.99( 37.09%)
                                            0.0000 -0.0006  0.0294  0.0002  0.0432
                                           -0.0012  0.0489 -0.0005  0.7899 -0.0302
                                           -0.4771 -0.3736 -0.0120  0.0513
   155. (0.00124) RY*( 6) C  11           s(  0.00%)p 1.00( 25.19%)d 2.97( 74.81%)
                                            0.0000  0.0008  0.0045 -0.0038  0.0409
                                           -0.0016  0.0546  0.0060  0.4972 -0.0478
                                            0.8619 -0.0358  0.0387 -0.0079
   156. (0.00067) RY*( 7) C  11           s(  3.75%)p 0.72(  2.71%)d24.97( 93.54%)
                                           -0.0000 -0.0030  0.1935 -0.0217  0.0035
                                           -0.0068  0.1621  0.0015 -0.0178 -0.7858
                                           -0.0645  0.1229  0.5454 -0.0340
   157. (0.00025) RY*( 8) C  11           s(  4.33%)p 1.96(  8.50%)d20.14( 87.17%)
                                           -0.0000  0.0126  0.2077  0.0165  0.0064
                                            0.0304 -0.2875 -0.0025  0.0341  0.5255
                                           -0.0083 -0.0046  0.7716  0.0053
   158. (0.00002) RY*( 9) C  11           s(  0.64%)p 0.03(  0.02%)d99.99( 99.35%)
   159. (0.00514) RY*( 1) N  12           s( 30.76%)p 2.11( 64.81%)d 0.14(  4.43%)
                                            0.0000 -0.0110  0.5545 -0.0403  0.6760
                                           -0.0105 -0.4346  0.0077  0.0198  0.0336
                                            0.0060 -0.0274 -0.2055 -0.0138
   160. (0.00382) RY*( 2) N  12           s(  0.09%)p99.99( 99.18%)d 8.62(  0.73%)
                                            0.0000 -0.0021  0.0291 -0.0067 -0.1299
                                           -0.0033 -0.2014 -0.0049 -0.9666 -0.0009
                                            0.0791 -0.0266 -0.0077 -0.0177
   161. (0.00195) RY*( 3) N  12           s(  0.14%)p99.99( 93.32%)d46.55(  6.54%)
                                            0.0000  0.0266 -0.0264  0.0192  0.5580
                                            0.0256  0.7515 -0.0051 -0.2365  0.1851
                                           -0.0083  0.0523  0.1677  0.0150
   162. (0.00075) RY*( 4) N  12           s(  0.00%)p 1.00(  0.12%)d99.99( 99.88%)
                                            0.0000 -0.0005  0.0014  0.0003 -0.0225
                                            0.0010 -0.0239 -0.0066  0.0071  0.0420
                                            0.2498  0.9396 -0.1172 -0.1953
   163. (0.00031) RY*( 5) N  12           s( 63.62%)p 0.38( 24.17%)d 0.19( 12.21%)
                                            0.0000 -0.0107  0.7976 -0.0317 -0.4266
                                           -0.0209  0.2401  0.0054  0.0248  0.2013
                                           -0.0457  0.0302  0.2801 -0.0121
   164. (0.00014) RY*( 6) N  12           s(  5.12%)p 2.66( 13.62%)d15.89( 81.26%)
                                            0.0000  0.0043  0.2261  0.0249 -0.0906
                                            0.0297  0.3539 -0.0073 -0.0344 -0.6687
                                            0.2007 -0.0580 -0.5516  0.1329
   165. (0.00008) RY*( 7) N  12           s(  0.13%)p27.34(  3.57%)d99.99( 96.29%)
   166. (0.00001) RY*( 8) N  12           s(  0.01%)p99.99(  1.31%)d99.99( 98.67%)
   167. (0.00002) RY*( 9) N  12           s(  0.03%)p14.57(  0.42%)d99.99( 99.55%)
   168. (0.01064) RY*( 1) N  13           s( 11.38%)p 7.66( 87.15%)d 0.13(  1.47%)
                                           -0.0000  0.0268  0.3362  0.0187  0.6656
                                            0.0332  0.6389 -0.0060 -0.1371  0.0109
                                            0.0101 -0.0155 -0.1184 -0.0153
   169. (0.00632) RY*( 2) N  13           s(  0.03%)p31.98(  0.81%)d99.99( 99.16%)
                                           -0.0000 -0.0016  0.0159  0.0043  0.0099
                                            0.0061 -0.0300  0.0390 -0.0746 -0.1423
                                           -0.6016 -0.7388  0.0256  0.2508
   170. (0.00580) RY*( 3) N  13           s( 12.72%)p 3.37( 42.94%)d 3.49( 44.34%)
                                            0.0000 -0.0170  0.3563 -0.0228  0.4185
                                            0.0422 -0.5018 -0.0038  0.0076  0.1265
                                           -0.0547  0.0834  0.6457  0.0232
   171. (0.00210) RY*( 4) N  13           s(  9.43%)p 3.64( 34.30%)d 5.96( 56.27%)
                                            0.0000 -0.0140  0.3068  0.0108  0.2466
                                            0.0007 -0.5294 -0.0020  0.0426 -0.2906
                                            0.1276 -0.0158 -0.6743  0.0834
   172. (0.00055) RY*( 5) N  13           s(  1.57%)p61.61( 96.76%)d 1.06(  1.67%)
                                           -0.0000  0.0011  0.1253  0.0015 -0.1857
                                            0.0027 -0.0797  0.0028 -0.9627  0.0077
                                            0.1282 -0.0072  0.0111 -0.0073
   173. (0.00043) RY*( 6) N  13           s( 64.67%)p 0.54( 35.11%)d 0.00(  0.22%)
                                           -0.0000  0.0033  0.8041  0.0027 -0.5323
                                            0.0171  0.1766 -0.0028  0.1905  0.0120
                                           -0.0224 -0.0064  0.0327 -0.0210
   174. (0.00005) RY*( 7) N  13           s(  0.29%)p 6.70(  1.95%)d99.99( 97.76%)
   175. (0.00000) RY*( 8) N  13           s(  0.01%)p 1.00(  1.08%)d91.83( 98.92%)
   176. (0.00001) RY*( 9) N  13           s(  0.00%)p 1.00(  0.19%)d99.99( 99.80%)
   177. (0.00525) RY*( 1) N  14           s(  0.00%)p 1.00( 96.37%)d 0.04(  3.63%)
                                            0.0000 -0.0001  0.0027  0.0022  0.0958
                                            0.0033  0.1046  0.0286  0.9710  0.0267
                                            0.1122  0.1439 -0.0053 -0.0476
   178. (0.00280) RY*( 2) N  14           s(  8.88%)p 9.97( 88.57%)d 0.29(  2.54%)
                                            0.0000  0.0148  0.2977 -0.0444 -0.8559
                                           -0.0028  0.3867  0.0053  0.0410 -0.0270
                                            0.0198 -0.0120 -0.1554 -0.0061
   179. (0.00094) RY*( 3) N  14           s( 49.62%)p 1.00( 49.82%)d 0.01(  0.56%)
                                            0.0000  0.0399  0.7033 -0.0387 -0.0685
                                           -0.0636 -0.6939  0.0104  0.0793 -0.0543
                                            0.0085  0.0138  0.0437  0.0217
   180. (0.00005) RY*( 4) N  14           s( 29.20%)p 1.26( 36.71%)d 1.17( 34.09%)
   181. (0.00000) RY*( 5) N  14           s(  5.40%)p 2.50( 13.48%)d15.02( 81.12%)
   182. (0.00000) RY*( 6) N  14           s(  0.09%)p20.11(  1.78%)d99.99( 98.13%)
   183. (0.00000) RY*( 7) N  14           s(  0.42%)p 7.37(  3.09%)d99.99( 96.49%)
   184. (0.00000) RY*( 8) N  14           s(  1.88%)p 2.25(  4.24%)d49.89( 93.88%)
   185. (0.00000) RY*( 9) N  14           s(  3.89%)p 1.91(  7.44%)d22.81( 88.67%)
   186. (0.00641) RY*( 1) C  15           s(  0.20%)p99.99( 98.54%)d 6.11(  1.25%)
                                            0.0000  0.0050  0.0450  0.0007 -0.7532
                                           -0.0071  0.6461 -0.0002 -0.0245  0.1045
                                           -0.0032 -0.0023 -0.0395 -0.0006
   187. (0.00328) RY*( 2) C  15           s(  0.07%)p99.99( 96.21%)d50.70(  3.72%)
                                            0.0000  0.0227 -0.0147 -0.0133 -0.6327
                                            0.0032 -0.7462  0.0013  0.0688  0.1283
                                           -0.0057  0.0024  0.1437 -0.0089
   188. (0.00291) RY*( 3) C  15           s( 99.19%)p 0.00(  0.34%)d 0.00(  0.48%)
                                           -0.0000 -0.0084  0.9959  0.0031  0.0312
                                           -0.0064 -0.0365 -0.0003 -0.0319  0.0290
                                            0.0060 -0.0056  0.0384 -0.0489
   189. (0.00111) RY*( 4) C  15           s(  0.12%)p99.99( 99.48%)d 3.39(  0.40%)
                                           -0.0000 -0.0008  0.0343  0.0004  0.0247
                                            0.0001  0.0638  0.0071  0.9950 -0.0054
                                            0.0530  0.0212 -0.0262 -0.0029
   190. (0.00045) RY*( 5) C  15           s(  0.01%)p 2.81(  0.03%)d99.99( 99.96%)
                                            0.0000  0.0008  0.0106  0.0005 -0.0085
                                            0.0002 -0.0105 -0.0074  0.0092 -0.0364
                                           -0.5493  0.8268 -0.1014 -0.0508
   191. (0.00032) RY*( 6) C  15           s(  0.01%)p 1.00(  0.32%)d99.99( 99.68%)
                                            0.0000  0.0003  0.0086  0.0007 -0.0057
                                           -0.0003 -0.0007 -0.0081  0.0552 -0.0693
                                           -0.8274 -0.5523 -0.0133  0.0471
   192. (0.00024) RY*( 7) C  15           s(  0.24%)p16.03(  3.91%)d99.99( 95.85%)
                                            0.0000  0.0127  0.0477  0.0137 -0.1708
                                           -0.0045 -0.0975  0.0006 -0.0132 -0.8358
                                            0.1020 -0.0282 -0.4928  0.0765
   193. (0.00014) RY*( 8) C  15           s(  0.01%)p 1.00(  1.18%)d84.08( 98.82%)
                                           -0.0000  0.0009  0.0079 -0.0054  0.0283
                                            0.0214 -0.1014 -0.0004 -0.0136  0.5026
                                            0.0169 -0.0777 -0.8485 -0.0970
   194. (0.00002) RY*( 9) C  15           s(  0.26%)p 0.11(  0.03%)d99.99( 99.71%)
   195. (0.01349) RY*( 1) C  16           s( 11.18%)p 7.78( 87.03%)d 0.16(  1.78%)
                                            0.0000  0.0583  0.3293  0.0655 -0.7675
                                           -0.0220  0.5256  0.0001 -0.0136  0.0210
                                           -0.0009  0.0040  0.1318  0.0032
   196. (0.00700) RY*( 2) C  16           s( 41.59%)p 0.12(  5.15%)d 1.28( 53.26%)
                                           -0.0000 -0.0003  0.6449  0.0004  0.2067
                                           -0.0471  0.0802  0.0006 -0.0094 -0.1775
                                            0.0151 -0.0216 -0.7074 -0.0047
   197. (0.00260) RY*( 3) C  16           s(  0.02%)p99.99( 25.64%)d99.99( 74.34%)
                                           -0.0000  0.0001  0.0130  0.0006 -0.0071
                                           -0.0023 -0.0368 -0.0625 -0.5011  0.0375
                                            0.8333 -0.2164  0.0273  0.0037
   198. (0.00205) RY*( 4) C  16           s(  7.61%)p10.92( 83.10%)d 1.22(  9.28%)
                                           -0.0000  0.0189  0.2753  0.0224 -0.4268
                                           -0.0338 -0.8034  0.0028  0.0418  0.2999
                                           -0.0300  0.0020 -0.0393  0.0217
   199. (0.00038) RY*( 5) C  16           s( 33.00%)p 0.58( 19.02%)d 1.45( 47.98%)
                                            0.0000 -0.0118  0.5743  0.0188  0.4236
                                           -0.0160  0.1011  0.0015  0.0018  0.4125
                                           -0.0316  0.0189  0.5551  0.0107
   200. (0.00015) RY*( 6) C  16           s(  0.00%)p 1.00( 73.56%)d 0.36( 26.44%)
                                           -0.0000  0.0002  0.0021 -0.0005 -0.0060
                                            0.0005 -0.0332 -0.0003 -0.8570 -0.0269
                                           -0.4527  0.2425 -0.0026  0.0005
   201. (0.00004) RY*( 7) C  16           s(  6.44%)p 0.91(  5.84%)d13.63( 87.72%)
   202. (0.00002) RY*( 8) C  16           s(  0.22%)p 0.67(  0.15%)d99.99( 99.64%)
   203. (0.00000) RY*( 9) C  16           s(  0.00%)p 1.00(  1.13%)d87.23( 98.86%)
   204. (0.00301) RY*( 1) O  17           s(  1.44%)p66.89( 96.17%)d 1.67(  2.40%)
                                           -0.0000 -0.0007  0.1199  0.0051  0.5916
                                            0.0115  0.7815 -0.0003 -0.0267 -0.0441
                                            0.0023 -0.0041 -0.1483  0.0000
   205. (0.00057) RY*( 2) O  17           s(  0.00%)p 1.00( 95.77%)d 0.04(  4.23%)
                                            0.0000  0.0001  0.0028 -0.0000 -0.0035
                                            0.0006 -0.0310  0.0166 -0.9780  0.0075
                                            0.1980 -0.0547  0.0038  0.0005
   206. (0.00020) RY*( 3) O  17           s( 54.06%)p 0.82( 44.06%)d 0.03(  1.88%)
                                           -0.0000  0.0151  0.7351 -0.0271  0.4561
                                            0.0225 -0.4807 -0.0006  0.0153 -0.0101
                                           -0.0007 -0.0061 -0.1181 -0.0688
   207. (0.00008) RY*( 4) O  17           s( 41.08%)p 1.19( 48.76%)d 0.25( 10.16%)
   208. (0.00001) RY*( 5) O  17           s(  2.14%)p 1.08(  2.31%)d44.58( 95.54%)
   209. (0.00000) RY*( 6) O  17           s(  0.00%)p 1.00(  4.03%)d23.79( 95.97%)
   210. (0.00000) RY*( 7) O  17           s(  0.00%)p 1.00(  0.35%)d99.99( 99.65%)
   211. (0.00000) RY*( 8) O  17           s(  0.26%)p34.18(  8.90%)d99.99( 90.84%)
   212. (0.00000) RY*( 9) O  17           s(  0.94%)p 0.05(  0.05%)d99.99( 99.02%)
   213. (0.00248) RY*( 1) H  18           s( 99.04%)p 0.01(  0.96%)
                                            0.0045  0.9952  0.0001 -0.0979  0.0038
   214. (0.00015) RY*( 2) H  18           s(  0.00%)p 1.00(100.00%)
                                            0.0000  0.0001 -0.0266 -0.0378 -0.9989
   215. (0.00012) RY*( 3) H  18           s(  0.09%)p99.99( 99.91%)
                                            0.0086  0.0287 -0.9558  0.2920  0.0144
   216. (0.00004) RY*( 4) H  18           s(  0.95%)p99.99( 99.05%)
   217. (0.00190) RY*( 1) H  19           s( 98.58%)p 0.01(  1.42%)
                                            0.0050  0.9929  0.0978 -0.0396  0.0555
   218. (0.00022) RY*( 2) H  19           s(  0.05%)p99.99( 99.95%)
                                            0.0002  0.0218 -0.7110 -0.3796  0.5916
   219. (0.00015) RY*( 3) H  19           s(  0.08%)p99.99( 99.92%)
                                            0.0061  0.0277 -0.1454  0.9029  0.4036
   220. (0.00004) RY*( 4) H  19           s(  1.38%)p71.68( 98.62%)
   221. (0.00191) RY*( 1) H  20           s( 98.61%)p 0.01(  1.39%)
                                            0.0049  0.9930  0.0957 -0.0429 -0.0536
   222. (0.00022) RY*( 2) H  20           s(  0.05%)p99.99( 99.95%)
                                            0.0002  0.0212 -0.7186 -0.4321 -0.5445
   223. (0.00015) RY*( 3) H  20           s(  0.07%)p99.99( 99.93%)
                                            0.0060  0.0266 -0.1567  0.8639 -0.4778
   224. (0.00004) RY*( 4) H  20           s(  1.35%)p72.99( 98.65%)
   225. (0.00197) RY*( 1) H  21           s( 98.91%)p 0.01(  1.09%)
                                            0.0052  0.9945  0.0855 -0.0597 -0.0066
   226. (0.00016) RY*( 2) H  21           s(  0.08%)p99.99( 99.92%)
                                           -0.0034  0.0281 -0.0454  0.4988 -0.8650
   227. (0.00008) RY*( 3) H  21           s(  0.53%)p99.99( 99.47%)
   228. (0.00006) RY*( 4) H  21           s(  0.58%)p99.99( 99.42%)
   229. (0.00159) RY*( 1) H  22           s( 99.19%)p 0.01(  0.81%)
                                            0.0046  0.9959 -0.0567 -0.0602 -0.0357
   230. (0.00017) RY*( 2) H  22           s(  0.00%)p 1.00(100.00%)
                                            0.0003  0.0034  0.0825  0.4931 -0.8661
   231. (0.00009) RY*( 3) H  22           s(  0.00%)p 1.00(100.00%)
   232. (0.00006) RY*( 4) H  22           s(  0.90%)p99.99( 99.10%)
   233. (0.00158) RY*( 1) H  23           s( 99.25%)p 0.01(  0.75%)
                                            0.0045  0.9962 -0.0858  0.0111 -0.0032
   234. (0.00018) RY*( 2) H  23           s(  0.00%)p 1.00(100.00%)
                                            0.0001  0.0011 -0.0867 -0.5252  0.8465
   235. (0.00008) RY*( 3) H  23           s(  0.00%)p 1.00(100.00%)
   236. (0.00006) RY*( 4) H  23           s(  0.84%)p99.99( 99.16%)
   237. (0.00159) RY*( 1) H  24           s( 99.20%)p 0.01(  0.80%)
                                            0.0046  0.9960 -0.0387  0.0736  0.0335
   238. (0.00018) RY*( 2) H  24           s(  0.00%)p 1.00(100.00%)
                                            0.0004  0.0054 -0.0881 -0.5097  0.8558
   239. (0.00009) RY*( 3) H  24           s(  0.00%)p 1.00(100.00%)
   240. (0.00006) RY*( 4) H  24           s(  0.89%)p99.99( 99.11%)
   241. (0.00158) RY*( 1) H  25           s( 98.42%)p 0.02(  1.58%)
                                            0.0051  0.9920  0.1097  0.0579  0.0207
   242. (0.00019) RY*( 2) H  25           s(  0.21%)p99.99( 99.79%)
                                           -0.0050  0.0455 -0.2769 -0.5381  0.7948
   243. (0.00009) RY*( 3) H  25           s(  0.93%)p99.99( 99.07%)
   244. (0.00006) RY*( 4) H  25           s(  0.54%)p99.99( 99.46%)
   245. (0.00515) RY*( 1) H  26           s( 99.96%)p 0.00(  0.04%)
                                            0.0125  0.9997  0.0033 -0.0188  0.0010
   246. (0.00007) RY*( 2) H  26           s(  0.01%)p 1.00( 99.99%)
   247. (0.00008) RY*( 3) H  26           s(  0.12%)p99.99( 99.88%)
   248. (0.00006) RY*( 4) H  26           s(  0.00%)p 1.00(100.00%)
   249. (0.01827) BD*( 1) C   1 - C   2  
                ( 51.30%)   0.7163* C   1 s( 29.37%)p 2.40( 70.58%)d 0.00(  0.05%)
                                            0.0005  0.5419  0.0099 -0.4904 -0.0107
                                            0.6815  0.0044 -0.0268 -0.0002 -0.0189
                                            0.0008 -0.0010 -0.0061 -0.0110
                ( 48.70%)  -0.6978* C   2 s( 35.77%)p 1.79( 64.20%)d 0.00(  0.03%)
                                           -0.0002  0.5981 -0.0020  0.4708 -0.0244
                                           -0.6474  0.0049  0.0240  0.0000 -0.0130
                                            0.0006 -0.0010 -0.0060 -0.0098
   250. (0.00710) BD*( 1) C   1 - H  18  
                ( 38.37%)   0.6194* C   1 s( 23.93%)p 3.18( 76.03%)d 0.00(  0.04%)
                                           -0.0000  0.4892 -0.0015 -0.4760  0.0131
                                           -0.7295 -0.0022  0.0363  0.0002  0.0165
                                           -0.0008 -0.0010 -0.0040 -0.0091
                ( 61.63%)  -0.7850* H  18 s( 99.92%)p 0.00(  0.08%)
                                            0.9996 -0.0022  0.0162  0.0236 -0.0013
   251. (0.00852) BD*( 1) C   1 - H  19  
                ( 38.04%)   0.6168* C   1 s( 23.35%)p 3.28( 76.61%)d 0.00(  0.04%)
                                            0.0001 -0.4832  0.0033 -0.5212 -0.0038
                                           -0.0189  0.0128 -0.7028  0.0055 -0.0025
                                           -0.0152 -0.0040 -0.0057 -0.0094
                ( 61.96%)  -0.7871* H  19 s( 99.92%)p 0.00(  0.08%)
                                           -0.9996  0.0019  0.0185 -0.0003  0.0224
   252. (0.00848) BD*( 1) C   1 - H  20  
                ( 38.06%)   0.6169* C   1 s( 23.35%)p 3.28( 76.61%)d 0.00(  0.04%)
                                            0.0001 -0.4832  0.0032 -0.5104 -0.0041
                                            0.0443  0.0121  0.7096 -0.0065 -0.0011
                                            0.0152  0.0020 -0.0058 -0.0103
                ( 61.94%)  -0.7870* H  20 s( 99.92%)p 0.00(  0.08%)
                                           -0.9996  0.0019  0.0182 -0.0023 -0.0225
   253. (0.01711) BD*( 1) C   2 - N   3  
                ( 60.24%)   0.7761* C   2 s( 29.04%)p 2.44( 70.83%)d 0.00(  0.14%)
                                            0.0000  0.5386  0.0177 -0.8328 -0.0349
                                           -0.1070 -0.0454  0.0055  0.0030  0.0023
                                           -0.0008 -0.0002  0.0309 -0.0198
                ( 39.76%)  -0.6306* N   3 s( 41.28%)p 1.42( 58.64%)d 0.00(  0.08%)
                                            0.0001  0.6423  0.0180  0.7647 -0.0053
                                           -0.0225  0.0231 -0.0223  0.0007  0.0138
                                           -0.0018 -0.0004  0.0206 -0.0129
   254. (0.32822) BD*( 2) C   2 - N   3  
                ( 60.70%)   0.7791* C   2 s(  0.00%)p 1.00( 99.80%)d 0.00(  0.20%)
                                            0.0000  0.0037  0.0020  0.0035 -0.0016
                                            0.0431 -0.0006  0.9980 -0.0107 -0.0017
                                           -0.0439  0.0046 -0.0006  0.0007
                ( 39.30%)  -0.6269* N   3 s(  0.01%)p 1.00( 99.83%)d 0.00(  0.16%)
                                            0.0000  0.0085  0.0011  0.0233  0.0029
                                            0.0432  0.0008  0.9979 -0.0039  0.0016
                                            0.0308  0.0261 -0.0006 -0.0033
   255. (0.03939) BD*( 1) C   2 - C  15  
                ( 51.59%)   0.7183* C   2 s( 35.02%)p 1.85( 64.93%)d 0.00(  0.05%)
                                            0.0002  0.5917 -0.0108  0.2855  0.0213
                                            0.7521 -0.0201 -0.0356  0.0006  0.0078
                                           -0.0004 -0.0016 -0.0166 -0.0119
                ( 48.41%)  -0.6958* C  15 s( 32.63%)p 2.06( 67.33%)d 0.00(  0.04%)
                                           -0.0003  0.5712 -0.0009 -0.1424  0.0161
                                           -0.8071  0.0031  0.0367 -0.0004  0.0118
                                           -0.0006 -0.0016 -0.0101 -0.0130
   256. (0.02344) BD*( 1) N   3 - N   4  
                ( 55.56%)   0.7454* N   3 s( 22.40%)p 3.46( 77.44%)d 0.01(  0.16%)
                                            0.0001  0.4724  0.0291 -0.3733  0.0373
                                            0.7952 -0.0216 -0.0299 -0.0014 -0.0121
                                            0.0007 -0.0029 -0.0322 -0.0207
                ( 44.44%)  -0.6667* N   4 s( 27.49%)p 2.64( 72.43%)d 0.00(  0.08%)
                                            0.0001  0.5242  0.0064  0.2845  0.0169
                                           -0.8010  0.0283  0.0263 -0.0066 -0.0168
                                            0.0001 -0.0006 -0.0148 -0.0170
   257. (0.04174) BD*( 1) N   4 - C   5  
                ( 35.97%)   0.5997* N   4 s( 36.42%)p 1.75( 63.56%)d 0.00(  0.03%)
                                            0.0001  0.6035 -0.0008 -0.7885 -0.0175
                                            0.1143  0.0097 -0.0177 -0.0016 -0.0038
                                            0.0009 -0.0006  0.0125 -0.0096
                ( 64.03%)  -0.8002* C   5 s( 25.69%)p 2.89( 74.16%)d 0.01(  0.15%)
                                            0.0000  0.5067  0.0106  0.8546  0.0127
                                           -0.1025 -0.0073  0.0238  0.0032 -0.0080
                                            0.0019  0.0014  0.0318 -0.0198
   258. (0.04514) BD*( 1) N   4 - C  11  
                ( 37.10%)   0.6091* N   4 s( 35.99%)p 1.78( 63.98%)d 0.00(  0.04%)
                                           -0.0000 -0.5999  0.0006 -0.5445 -0.0080
                                           -0.5848  0.0044  0.0355 -0.0026 -0.0158
                                            0.0009  0.0013 -0.0003  0.0106
                ( 62.90%)  -0.7931* C  11 s( 28.47%)p 2.51( 71.39%)d 0.00(  0.14%)
                                            0.0003 -0.5335 -0.0078  0.6748  0.0230
                                            0.5039 -0.0077 -0.0632 -0.0001 -0.0299
                                            0.0032  0.0020 -0.0065  0.0214
   259. (0.02510) BD*( 1) C   5 - C   6  
                ( 48.61%)   0.6972* C   5 s( 36.78%)p 1.72( 63.18%)d 0.00(  0.04%)
                                            0.0001 -0.6065  0.0006  0.4170 -0.0219
                                            0.5636  0.0048  0.3739  0.0059 -0.0106
                                           -0.0074 -0.0124  0.0043  0.0046
                ( 51.39%)  -0.7168* C   6 s( 34.43%)p 1.90( 65.52%)d 0.00(  0.05%)
                                           -0.0001 -0.5867 -0.0067 -0.4748 -0.0212
                                           -0.5398  0.0097 -0.3712  0.0041 -0.0136
                                           -0.0097 -0.0137  0.0024  0.0050
   260. (0.02558) BD*( 1) C   5 - C  10  
                ( 48.79%)   0.6985* C   5 s( 37.37%)p 1.67( 62.59%)d 0.00(  0.04%)
                                            0.0001 -0.6113  0.0027  0.2940 -0.0186
                                           -0.6513  0.0012 -0.3389 -0.0073  0.0088
                                            0.0045 -0.0132  0.0083  0.0053
                ( 51.21%)  -0.7156* C  10 s( 34.65%)p 1.88( 65.30%)d 0.00(  0.05%)
                                           -0.0001 -0.5886 -0.0056 -0.3782 -0.0211
                                            0.6159 -0.0036  0.3608 -0.0068  0.0124
                                            0.0070 -0.0148  0.0065  0.0053
   261. (0.38342) BD*( 2) C   5 - C  10  
                ( 48.40%)   0.6957* C   5 s(  0.01%)p99.99( 99.96%)d 2.34(  0.03%)
                                            0.0001 -0.0087 -0.0063  0.0889 -0.0054
                                            0.4973 -0.0072 -0.8628  0.0002 -0.0041
                                            0.0099 -0.0064 -0.0068 -0.0082
                ( 51.60%)  -0.7183* C  10 s(  0.02%)p99.99( 99.93%)d 2.80(  0.05%)
                                           -0.0000 -0.0133 -0.0025  0.0887 -0.0044
                                            0.5340  0.0001 -0.8404  0.0016 -0.0023
                                            0.0001  0.0095  0.0103  0.0176
   262. (0.01609) BD*( 1) C   6 - C   7  
                ( 49.60%)   0.7043* C   6 s( 36.26%)p 1.76( 63.70%)d 0.00(  0.04%)
                                            0.0000 -0.6020 -0.0129  0.7940  0.0107
                                           -0.0634  0.0333  0.0286  0.0199  0.0060
                                            0.0004 -0.0015 -0.0164  0.0110
                ( 50.40%)  -0.7099* C   7 s( 35.66%)p 1.80( 64.30%)d 0.00(  0.05%)
                                           -0.0001 -0.5971 -0.0074 -0.7932 -0.0064
                                            0.1097  0.0337 -0.0160  0.0197  0.0025
                                           -0.0023 -0.0014 -0.0178  0.0113
   263. (0.31400) BD*( 2) C   6 - C   7  
                ( 50.11%)   0.7079* C   6 s(  0.01%)p99.99( 99.94%)d 4.63(  0.05%)
                                            0.0001 -0.0099  0.0028 -0.0790  0.0003
                                           -0.5088  0.0034  0.8569 -0.0049  0.0076
                                           -0.0154  0.0077  0.0081  0.0087
                ( 49.89%)  -0.7064* C   7 s(  0.00%)p 1.00( 99.95%)d 0.00(  0.05%)
                                           -0.0000 -0.0011  0.0006 -0.0863  0.0013
                                           -0.5039  0.0049  0.8591 -0.0091 -0.0106
                                            0.0163  0.0034  0.0022  0.0092
   264. (0.01414) BD*( 1) C   6 - H  21  
                ( 37.40%)   0.6116* C   6 s( 29.22%)p 2.42( 70.75%)d 0.00(  0.03%)
                                           -0.0003  0.5404 -0.0151  0.3691 -0.0087
                                           -0.6668  0.0013 -0.3556  0.0011 -0.0105
                                           -0.0054  0.0103 -0.0046 -0.0052
                ( 62.60%)  -0.7912* H  21 s( 99.90%)p 0.00(  0.10%)
                                            0.9995 -0.0024 -0.0146  0.0252  0.0113
   265. (0.01773) BD*( 1) C   7 - C   8  
                ( 49.93%)   0.7066* C   7 s( 35.81%)p 1.79( 64.15%)d 0.00(  0.04%)
                                           -0.0001 -0.5983 -0.0084  0.3704  0.0398
                                           -0.6268  0.0044 -0.3312  0.0065  0.0110
                                            0.0056 -0.0136  0.0084  0.0055
                ( 50.07%)  -0.7076* C   8 s( 35.61%)p 1.81( 64.35%)d 0.00(  0.04%)
                                           -0.0000 -0.5967 -0.0082 -0.3213  0.0299
                                            0.6451  0.0218  0.3499  0.0156  0.0131
                                            0.0066 -0.0125  0.0061  0.0061
   266. (0.01409) BD*( 1) C   7 - H  22  
                ( 38.46%)   0.6202* C   7 s( 28.44%)p 2.52( 71.53%)d 0.00(  0.03%)
                                           -0.0003  0.5331 -0.0134 -0.4737  0.0047
                                           -0.5829  0.0056 -0.3888  0.0042  0.0111
                                            0.0075  0.0104 -0.0023 -0.0038
                ( 61.54%)  -0.7845* H  22 s( 99.91%)p 0.00(  0.09%)
                                            0.9995 -0.0019  0.0170  0.0210  0.0139
   267. (0.01755) BD*( 1) C   8 - C   9  
                ( 50.13%)   0.7080* C   8 s( 35.63%)p 1.81( 64.32%)d 0.00(  0.04%)
                                            0.0000  0.5969  0.0085  0.4299 -0.0252
                                            0.5644  0.0278  0.3718  0.0140  0.0138
                                            0.0097  0.0117 -0.0007 -0.0052
                ( 49.87%)  -0.7062* C   9 s( 35.93%)p 1.78( 64.03%)d 0.00(  0.04%)
                                            0.0001  0.5994  0.0082 -0.4727 -0.0383
                                           -0.5276  0.0128 -0.3699  0.0041  0.0126
                                            0.0088  0.0130 -0.0034 -0.0043
   268. (0.33011) BD*( 2) C   8 - C   9  
                ( 49.93%)   0.7066* C   8 s(  0.00%)p 1.00( 99.95%)d 0.00(  0.05%)
                                           -0.0000 -0.0018 -0.0006  0.0823 -0.0011
                                            0.5051 -0.0059 -0.8588  0.0096  0.0104
                                           -0.0164 -0.0025 -0.0018 -0.0086
                ( 50.07%)  -0.7076* C   9 s(  0.00%)p 1.00( 99.95%)d 0.00(  0.04%)
                                            0.0000 -0.0040 -0.0006  0.0836 -0.0007
                                            0.5173 -0.0056 -0.8514  0.0089 -0.0019
                                           -0.0002  0.0100  0.0093  0.0162
   269. (0.01417) BD*( 1) C   8 - H  23  
                ( 38.53%)   0.6208* C   8 s( 28.67%)p 2.49( 71.30%)d 0.00(  0.03%)
                                           -0.0003  0.5353 -0.0137 -0.8389  0.0079
                                            0.0917 -0.0009 -0.0275  0.0001 -0.0033
                                            0.0011  0.0009  0.0145 -0.0091
                ( 61.47%)  -0.7840* H  23 s( 99.91%)p 0.00(  0.09%)
                                            0.9995 -0.0019  0.0301 -0.0033  0.0010
   270. (0.01656) BD*( 1) C   9 - C  10  
                ( 50.54%)   0.7109* C   9 s( 35.57%)p 1.81( 64.39%)d 0.00(  0.05%)
                                            0.0001  0.5963  0.0079  0.7981  0.0123
                                           -0.0634  0.0312  0.0370  0.0209 -0.0053
                                            0.0004  0.0015  0.0172 -0.0113
                ( 49.46%)  -0.7032* C  10 s( 36.20%)p 1.76( 63.76%)d 0.00(  0.04%)
                                           -0.0000  0.6015  0.0133 -0.7901 -0.0054
                                            0.1051  0.0340 -0.0260  0.0187 -0.0017
                                            0.0032  0.0015  0.0170 -0.0107
   271. (0.01391) BD*( 1) C   9 - H  24  
                ( 38.51%)   0.6206* C   9 s( 28.41%)p 2.52( 71.56%)d 0.00(  0.03%)
                                            0.0003 -0.5328  0.0135  0.3615 -0.0031
                                           -0.6699  0.0068 -0.3690  0.0041  0.0098
                                            0.0052 -0.0113  0.0064  0.0042
                ( 61.49%)  -0.7842* H  24 s( 99.91%)p 0.00(  0.09%)
                                           -0.9995  0.0019 -0.0132  0.0239  0.0133
   272. (0.01447) BD*( 1) C  10 - H  25  
                ( 37.89%)   0.6156* C  10 s( 29.06%)p 2.44( 70.91%)d 0.00(  0.03%)
                                            0.0003 -0.5388  0.0151 -0.4726  0.0128
                                           -0.5686 -0.0013 -0.4028 -0.0015 -0.0107
                                           -0.0082 -0.0104  0.0007  0.0038
                ( 62.11%)  -0.7881* H  25 s( 99.91%)p 0.00(  0.09%)
                                           -0.9995  0.0017  0.0170  0.0215  0.0141
   273. (0.02911) BD*( 1) C  11 - N  12  
                ( 60.55%)   0.7781* C  11 s( 30.45%)p 2.28( 69.42%)d 0.00(  0.13%)
                                            0.0005  0.5514  0.0210 -0.1749 -0.0221
                                            0.8123  0.0171 -0.0547 -0.0004 -0.0143
                                            0.0008 -0.0045 -0.0267 -0.0187
                ( 39.45%)  -0.6281* N  12 s( 37.82%)p 1.64( 62.12%)d 0.00(  0.06%)
                                            0.0006  0.6150  0.0054  0.2094  0.0054
                                           -0.7576  0.0012  0.0580 -0.0010 -0.0190
                                           -0.0001 -0.0011 -0.0054 -0.0140
   274. (0.79230) BD*( 2) C  11 - N  12  
                ( 75.22%)   0.8673* C  11 s(  0.00%)p 1.00( 99.84%)d 0.00(  0.16%)
                                            0.0000  0.0015 -0.0008  0.0389  0.0024
                                            0.0746 -0.0034  0.9956  0.0122  0.0032
                                           -0.0116  0.0380 -0.0042 -0.0051
                ( 24.78%)  -0.4978* N  12 s(  0.00%)p 1.00( 99.86%)d 0.00(  0.13%)
                                            0.0000 -0.0031 -0.0018  0.0924 -0.0020
                                            0.0988  0.0006  0.9901 -0.0028  0.0038
                                            0.0356 -0.0036  0.0037 -0.0056
   275. (0.03136) BD*( 1) C  11 - C  15  
                ( 49.45%)   0.7032* C  11 s( 40.84%)p 1.45( 59.13%)d 0.00(  0.03%)
                                            0.0001 -0.6389  0.0116 -0.7150  0.0185
                                            0.2813 -0.0233  0.0076  0.0000  0.0132
                                           -0.0004  0.0011 -0.0063  0.0112
                ( 50.55%)  -0.7110* C  15 s( 31.88%)p 2.14( 68.07%)d 0.00(  0.05%)
                                            0.0000 -0.5645 -0.0097  0.6456 -0.0127
                                           -0.5130 -0.0190  0.0154  0.0010  0.0153
                                           -0.0003  0.0004 -0.0085  0.0136
   276. (0.02613) BD*( 1) N  12 - N  13  
                ( 54.52%)   0.7384* N  12 s( 28.89%)p 2.46( 70.98%)d 0.00(  0.13%)
                                           -0.0000  0.5357  0.0436  0.5896 -0.0127
                                            0.5889 -0.0506 -0.1120  0.0067  0.0280
                                           -0.0069 -0.0047  0.0110 -0.0174
                ( 45.48%)  -0.6744* N  13 s( 49.43%)p 1.02( 50.52%)d 0.00(  0.06%)
                                           -0.0000  0.7026  0.0242 -0.4543  0.0159
                                           -0.5348 -0.0177  0.1106  0.0001  0.0195
                                           -0.0045 -0.0052 -0.0025 -0.0109
   277. (0.02895) BD*( 1) N  13 - N  14  
                ( 43.70%)   0.6610* N  13 s( 48.96%)p 1.04( 50.98%)d 0.00(  0.06%)
                                           -0.0001 -0.6994  0.0196 -0.5720  0.0179
                                           -0.4135  0.0388  0.0990 -0.0065 -0.0207
                                            0.0041  0.0042  0.0002  0.0113
                ( 56.30%)  -0.7504* N  14 s( 31.56%)p 2.16( 68.27%)d 0.01(  0.17%)
                                            0.0000 -0.5556  0.0831  0.2725 -0.0146
                                            0.7711 -0.0291 -0.1127  0.0043 -0.0260
                                            0.0039  0.0089  0.0235  0.0185
   278. (0.43747) BD*( 2) N  13 - N  14  
                ( 47.16%)   0.6867* N  13 s(  0.00%)p 1.00( 99.84%)d 0.00(  0.16%)
                                           -0.0000 -0.0013  0.0015 -0.0535  0.0005
                                           -0.1596 -0.0013 -0.9849 -0.0058 -0.0049
                                           -0.0205 -0.0319  0.0036  0.0097
                ( 52.84%)  -0.7269* N  14 s(  0.01%)p 1.00( 99.65%)d 0.00(  0.34%)
                                            0.0000 -0.0081  0.0011 -0.0368 -0.0005
                                           -0.1372  0.0026 -0.9879  0.0180  0.0064
                                            0.0326  0.0455 -0.0055 -0.0142
   279. (0.21787) BD*( 3) N  13 - N  14  
                ( 42.57%)   0.6525* N  13 s(  1.52%)p64.82( 98.36%)d 0.08(  0.12%)
                                           -0.0001 -0.1202  0.0270  0.6801  0.0200
                                           -0.7172 -0.0058  0.0795 -0.0006  0.0079
                                           -0.0016  0.0060  0.0331  0.0041
                ( 57.43%)  -0.7578* N  14 s(  1.95%)p50.04( 97.69%)d 0.18(  0.36%)
                                            0.0000 -0.1380  0.0220  0.8964 -0.0271
                                           -0.4146  0.0045  0.0254  0.0014 -0.0271
                                            0.0067 -0.0054 -0.0524  0.0051
   280. (0.05336) BD*( 1) C  15 - C  16  
                ( 46.37%)   0.6809* C  15 s( 35.38%)p 1.83( 64.59%)d 0.00(  0.03%)
                                            0.0001 -0.5948 -0.0033 -0.7500 -0.0067
                                           -0.2881 -0.0042  0.0188 -0.0000 -0.0108
                                            0.0005  0.0004 -0.0105  0.0101
                ( 53.63%)  -0.7323* C  16 s( 38.25%)p 1.61( 61.69%)d 0.00(  0.06%)
                                           -0.0003 -0.6185  0.0004  0.7293 -0.0023
                                            0.2912 -0.0089 -0.0103  0.0003 -0.0133
                                            0.0004  0.0002 -0.0168  0.0113
   281. (0.00424) BD*( 1) C  16 - O  17  
                ( 66.09%)   0.8129* C  16 s( 31.22%)p 2.20( 68.54%)d 0.01(  0.24%)
                                            0.0000  0.5560 -0.0554  0.6656  0.0742
                                           -0.4861 -0.0230  0.0085  0.0003 -0.0415
                                            0.0008 -0.0006  0.0116 -0.0240
                ( 33.91%)  -0.5824* O  17 s( 43.15%)p 1.32( 56.77%)d 0.00(  0.09%)
                                           -0.0000  0.6562 -0.0288 -0.6092 -0.0171
                                            0.4425  0.0156 -0.0134 -0.0004 -0.0248
                                            0.0007 -0.0004  0.0088 -0.0128
   282. (0.15339) BD*( 2) C  16 - O  17  
                ( 65.96%)   0.8122* C  16 s(  0.00%)p 1.00( 99.66%)d 0.00(  0.34%)
                                           -0.0000  0.0019 -0.0001  0.0051  0.0001
                                            0.0266 -0.0007  0.9974 -0.0343  0.0010
                                            0.0445 -0.0372  0.0012  0.0015
                ( 34.04%)  -0.5834* O  17 s(  0.00%)p 1.00( 99.86%)d 0.00(  0.14%)
                                            0.0000  0.0018 -0.0001  0.0012 -0.0000
                                            0.0292  0.0003  0.9988  0.0095 -0.0009
                                           -0.0310  0.0216 -0.0007 -0.0009
   283. (0.06392) BD*( 1) C  16 - H  26  
                ( 42.05%)   0.6485* C  16 s( 30.47%)p 2.28( 69.48%)d 0.00(  0.05%)
                                            0.0003 -0.5511 -0.0317 -0.1387 -0.0270
                                           -0.8209  0.0194  0.0237 -0.0008 -0.0026
                                            0.0000  0.0010  0.0208  0.0081
                ( 57.95%)  -0.7612* H  26 s( 99.91%)p 0.00(  0.09%)
                                           -0.9995  0.0131  0.0076  0.0294 -0.0007


 NHO Directionality and "Bond Bending" (deviations from line of nuclear centers)

         [Thresholds for printing:  angular deviation  >  1.0 degree]
                                    hybrid p-character > 25.0%
                                    orbital occupancy  >  0.10e

                                Line of Centers        Hybrid 1              Hybrid 2
                                ---------------  -------------------   ------------------
                NBO               Theta   Phi    Theta   Phi    Dev    Theta   Phi    Dev
 ========================================================================================
     1. BD (   1) C   1 - C   2    91.8  126.1     --     --    --      88.2  304.8   1.3
     2. BD (   1) C   1 - H  18    87.6  235.7    87.6  237.7   2.0      --     --    --
     3. BD (   1) C   1 - H  19    37.5    3.3    37.0    0.7   1.7      --     --    --
     4. BD (   1) C   1 - H  20   143.4  356.5   143.6  353.7   1.7      --     --    --
     5. BD (   1) C   2 - N   3    88.9  184.5    89.4  190.0   5.5     91.6    0.0   4.5
     6. BD (   2) C   2 - N   3    88.9  184.5     2.5   87.4  89.2      2.9   59.3  89.4
     7. BD (   1) C   2 - C  15    92.6   73.5    92.5   67.3   6.2     87.5  261.1   7.6
     8. BD (   1) N   3 - N   4    91.8  111.2    92.1  113.5   2.3      --     --    --
    10. BD (   1) N   4 - C  11    92.8   42.5    92.4   46.4   3.9     85.8  215.4   7.2
    11. BD (   1) C   5 - C   6   117.3  230.9   118.8  235.2   4.1     63.2   46.9   3.6
    12. BD (   1) C   5 - C  10    64.0  118.4    63.9  113.0   4.9    115.8  303.1   4.2
    13. BD (   2) C   5 - C  10    64.0  118.4    30.0  260.3  88.4     32.8  261.0  89.0
    14. BD (   1) C   6 - C   7    91.6  173.7    93.4  177.9   4.6     90.3  349.8   4.3
    15. BD (   2) C   6 - C   7    91.6  173.7   149.0   81.2  90.0    149.2   80.3  89.6
    16. BD (   1) C   6 - H  21   114.5  299.6   115.1  298.4   1.3      --     --    --
    17. BD (   1) C   7 - C   8    64.9  118.6    66.5  123.4   4.6    116.7  293.6   4.7
    19. BD (   1) C   8 - C   9    62.4   50.4    61.7   55.6   4.7    116.8  225.2   4.6
    20. BD (   2) C   8 - C   9    62.4   50.4    30.8  260.8  89.6     31.6  260.8  89.6
    22. BD (   1) C   9 - C  10    87.7  354.0    85.9  357.7   4.1     90.5  170.1   4.3
    25. BD (   1) C  11 - N  12    94.0  103.8     --     --    --      85.9  285.9   2.0
    26. BD (   2) C  11 - N  12    94.0  103.8     4.7   59.9  90.7    172.2  227.7  89.7
    27. BD (   1) C  11 - C  15    89.2  329.5    90.6  339.7  10.2     91.1  139.9   9.6
    28. BD (   1) N  12 - N  13    98.5   45.7    97.6   43.0   2.8     81.1  231.6   5.8
    29. BD (   1) N  13 - N  14    98.3   54.7    97.9   34.1  20.4     82.1  250.8  16.0
    30. BD (   2) N  13 - N  14    98.3   54.7   170.3  251.8  91.0      8.2   74.5  89.4
    31. BD (   3) N  13 - N  14    98.3   54.7    94.5  134.1  78.9     91.6  154.7  80.3
    32. BD (   1) C  15 - C  16    90.9   20.0    91.3   21.1   1.2     89.3  201.2   1.2
    33. BD (   1) C  16 - O  17    89.2  324.1    89.4  325.5   1.4      --     --    --
    34. BD (   2) C  16 - O  17    89.2  324.1     1.6   78.8  89.9      1.7   87.6  89.9
    35. BD (   1) C  16 - H  26    91.6   83.9    91.6   78.3   5.5      --     --    --
    53. LP (   1) N   3             --     --     87.8  228.7   --       --     --    --
    54. LP (   1) N   4             --     --      2.8   92.7   --       --     --    --
    55. LP (   1) N  12             --     --     86.5  161.3   --       --     --    --
    56. LP (   1) N  14             --     --     98.3   53.4   --       --     --    --
    57. LP (   1) C  15             --     --    177.4  257.6   --       --     --    --
    58. LP (   1) O  17             --     --     89.2  324.7   --       --     --    --
    59. LP (   2) O  17             --     --     88.6  234.3   --       --     --    --
   254. BD*(   2) C   2 - N   3    88.9  184.5     2.5   87.4  89.2      2.9   59.3  89.4
   261. BD*(   2) C   5 - C  10    64.0  118.4    30.0  260.3  88.4     32.8  261.0  89.0
   263. BD*(   2) C   6 - C   7    91.6  173.7   149.0   81.2  90.0    149.2   80.3  89.6
   268. BD*(   2) C   8 - C   9    62.4   50.4    30.8  260.8  89.6     31.6  260.8  89.6
   274. BD*(   2) C  11 - N  12    94.0  103.8     4.7   59.9  90.7    172.2  227.7  89.7
   278. BD*(   2) N  13 - N  14    98.3   54.7   170.3  251.8  91.0      8.2   74.5  89.4
   279. BD*(   3) N  13 - N  14    98.3   54.7    94.5  134.1  78.9     91.6  154.7  80.3
   282. BD*(   2) C  16 - O  17    89.2  324.1     1.6   78.8  89.9      1.7   87.6  89.9


 Second Order Perturbation Theory Analysis of Fock Matrix in NBO Basis

     Threshold for printing:   0.50 kcal/mol
                                                                              E(2)  E(j)-E(i) F(i,j)
         Donor NBO (i)                     Acceptor NBO (j)                 kcal/mol   a.u.    a.u. 
 ===================================================================================================

 within unit  1
   1. BD (   1) C   1 - C   2        / 78. RY*(   1) N   3                    0.73    1.61    0.031
   1. BD (   1) C   1 - C   2        /186. RY*(   1) C  15                    1.08    1.64    0.038
   1. BD (   1) C   1 - C   2        /250. BD*(   1) C   1 - H  18            0.56    1.09    0.022
   1. BD (   1) C   1 - C   2        /251. BD*(   1) C   1 - H  19            0.57    1.09    0.022
   1. BD (   1) C   1 - C   2        /252. BD*(   1) C   1 - H  20            0.57    1.09    0.022
   1. BD (   1) C   1 - C   2        /253. BD*(   1) C   2 - N   3            2.10    1.19    0.045
   1. BD (   1) C   1 - C   2        /255. BD*(   1) C   2 - C  15            2.80    1.15    0.051
   1. BD (   1) C   1 - C   2        /256. BD*(   1) N   3 - N   4            2.73    1.00    0.047
   1. BD (   1) C   1 - C   2        /275. BD*(   1) C  11 - C  15            1.73    1.17    0.040
   2. BD (   1) C   1 - H  18        /253. BD*(   1) C   2 - N   3            0.86    1.04    0.027
   2. BD (   1) C   1 - H  18        /255. BD*(   1) C   2 - C  15            5.62    1.00    0.067
   3. BD (   1) C   1 - H  19        / 71. RY*(   3) C   2                    0.67    1.61    0.030
   3. BD (   1) C   1 - H  19        /253. BD*(   1) C   2 - N   3            2.32    1.04    0.044
   3. BD (   1) C   1 - H  19        /254. BD*(   2) C   2 - N   3            4.80    0.49    0.047
   4. BD (   1) C   1 - H  20        / 71. RY*(   3) C   2                    0.64    1.61    0.029
   4. BD (   1) C   1 - H  20        /253. BD*(   1) C   2 - N   3            2.28    1.04    0.043
   4. BD (   1) C   1 - H  20        /254. BD*(   2) C   2 - N   3            4.87    0.49    0.048
   5. BD (   1) C   2 - N   3        / 89. RY*(   3) N   4                    0.74    2.08    0.035
   5. BD (   1) C   2 - N   3        /186. RY*(   1) C  15                    0.67    1.85    0.031
   5. BD (   1) C   2 - N   3        /249. BD*(   1) C   1 - C   2            1.86    1.29    0.044
   5. BD (   1) C   2 - N   3        /255. BD*(   1) C   2 - C  15            1.58    1.36    0.042
   5. BD (   1) C   2 - N   3        /257. BD*(   1) N   4 - C   5            3.75    1.23    0.061
   5. BD (   1) C   2 - N   3        /273. BD*(   1) C  11 - N  12            0.52    1.25    0.023
   5. BD (   1) C   2 - N   3        /280. BD*(   1) C  15 - C  16            2.87    1.32    0.055
   6. BD (   2) C   2 - N   3        / 57. LP (   1) C  15                   18.27    0.19    0.076
   6. BD (   2) C   2 - N   3        / 61. RY*(   2) C   1                    0.62    1.30    0.026
   6. BD (   2) C   2 - N   3        / 90. RY*(   4) N   4                    1.04    2.54    0.047
   6. BD (   2) C   2 - N   3        /189. RY*(   4) C  15                    0.55    0.96    0.021
   6. BD (   2) C   2 - N   3        /251. BD*(   1) C   1 - H  19            2.14    0.77    0.037
   6. BD (   2) C   2 - N   3        /252. BD*(   1) C   1 - H  20            2.18    0.77    0.038
   7. BD (   1) C   2 - C  15        / 60. RY*(   1) C   1                    0.73    1.35    0.028
   7. BD (   1) C   2 - C  15        / 79. RY*(   2) N   3                    1.08    1.82    0.040
   7. BD (   1) C   2 - C  15        /150. RY*(   1) C  11                    1.00    1.32    0.033
   7. BD (   1) C   2 - C  15        /151. RY*(   2) C  11                    0.62    1.56    0.028
   7. BD (   1) C   2 - C  15        /195. RY*(   1) C  16                    0.85    1.25    0.029
   7. BD (   1) C   2 - C  15        /249. BD*(   1) C   1 - C   2            2.71    1.11    0.049
   7. BD (   1) C   2 - C  15        /250. BD*(   1) C   1 - H  18            0.96    1.12    0.029
   7. BD (   1) C   2 - C  15        /253. BD*(   1) C   2 - N   3            1.20    1.22    0.034
   7. BD (   1) C   2 - C  15        /256. BD*(   1) N   3 - N   4            0.52    1.02    0.021
   7. BD (   1) C   2 - C  15        /258. BD*(   1) N   4 - C  11            0.96    1.10    0.029
   7. BD (   1) C   2 - C  15        /273. BD*(   1) C  11 - N  12            9.10    1.07    0.088
   7. BD (   1) C   2 - C  15        /275. BD*(   1) C  11 - C  15            3.14    1.19    0.055
   7. BD (   1) C   2 - C  15        /280. BD*(   1) C  15 - C  16            3.64    1.14    0.058
   7. BD (   1) C   2 - C  15        /283. BD*(   1) C  16 - H  26            1.53    1.07    0.036
   8. BD (   1) N   3 - N   4        / 70. RY*(   2) C   2                    2.98    1.74    0.064
   8. BD (   1) N   3 - N   4        / 96. RY*(   1) C   5                    1.90    1.79    0.052
   8. BD (   1) N   3 - N   4        /150. RY*(   1) C  11                    0.70    1.50    0.029
   8. BD (   1) N   3 - N   4        /249. BD*(   1) C   1 - C   2            4.52    1.28    0.068
   8. BD (   1) N   3 - N   4        /257. BD*(   1) N   4 - C   5            1.94    1.22    0.044
   8. BD (   1) N   3 - N   4        /258. BD*(   1) N   4 - C  11            1.58    1.28    0.040
   8. BD (   1) N   3 - N   4        /260. BD*(   1) C   5 - C  10            1.56    1.39    0.042
   8. BD (   1) N   3 - N   4        /273. BD*(   1) C  11 - N  12            3.47    1.24    0.059
   9. BD (   1) N   4 - C   5        / 78. RY*(   1) N   3                    0.93    1.77    0.036
   9. BD (   1) N   4 - C   5        /105. RY*(   1) C   6                    0.70    1.95    0.033
   9. BD (   1) N   4 - C   5        /141. RY*(   1) C  10                    0.54    1.96    0.029
   9. BD (   1) N   4 - C   5        /151. RY*(   2) C  11                    0.56    1.70    0.028
   9. BD (   1) N   4 - C   5        /253. BD*(   1) C   2 - N   3            1.38    1.36    0.039
   9. BD (   1) N   4 - C   5        /256. BD*(   1) N   3 - N   4            1.23    1.16    0.034
   9. BD (   1) N   4 - C   5        /258. BD*(   1) N   4 - C  11            3.25    1.24    0.057
   9. BD (   1) N   4 - C   5        /259. BD*(   1) C   5 - C   6            1.54    1.35    0.041
   9. BD (   1) N   4 - C   5        /260. BD*(   1) C   5 - C  10            1.55    1.35    0.041
   9. BD (   1) N   4 - C   5        /262. BD*(   1) C   6 - C   7            1.47    1.38    0.040
   9. BD (   1) N   4 - C   5        /270. BD*(   1) C   9 - C  10            1.47    1.37    0.040
   9. BD (   1) N   4 - C   5        /275. BD*(   1) C  11 - C  15            1.25    1.33    0.037
  10. BD (   1) N   4 - C  11        / 79. RY*(   2) N   3                    0.68    1.99    0.033
  10. BD (   1) N   4 - C  11        / 96. RY*(   1) C   5                    1.49    1.80    0.046
  10. BD (   1) N   4 - C  11        /187. RY*(   2) C  15                    1.24    1.92    0.044
  10. BD (   1) N   4 - C  11        /249. BD*(   1) C   1 - C   2            0.61    1.29    0.025
  10. BD (   1) N   4 - C  11        /256. BD*(   1) N   3 - N   4            0.64    1.20    0.025
  10. BD (   1) N   4 - C  11        /257. BD*(   1) N   4 - C   5            4.02    1.22    0.063
  10. BD (   1) N   4 - C  11        /259. BD*(   1) C   5 - C   6            1.07    1.39    0.034
  10. BD (   1) N   4 - C  11        /273. BD*(   1) C  11 - N  12            0.80    1.24    0.028
  10. BD (   1) N   4 - C  11        /275. BD*(   1) C  11 - C  15            2.13    1.37    0.048
  10. BD (   1) N   4 - C  11        /276. BD*(   1) N  12 - N  13            2.35    1.35    0.050
  10. BD (   1) N   4 - C  11        /280. BD*(   1) C  15 - C  16            3.69    1.32    0.063
  11. BD (   1) C   5 - C   6        / 87. RY*(   1) N   4                    0.91    2.08    0.039
  11. BD (   1) C   5 - C   6        /114. RY*(   1) C   7                    1.02    1.86    0.039
  11. BD (   1) C   5 - C   6        /115. RY*(   2) C   7                    1.21    1.35    0.036
  11. BD (   1) C   5 - C   6        /141. RY*(   1) C  10                    0.59    1.85    0.030
  11. BD (   1) C   5 - C   6        /257. BD*(   1) N   4 - C   5            1.62    1.08    0.037
  11. BD (   1) C   5 - C   6        /258. BD*(   1) N   4 - C  11            2.87    1.14    0.051
  11. BD (   1) C   5 - C   6        /260. BD*(   1) C   5 - C  10            5.30    1.25    0.073
  11. BD (   1) C   5 - C   6        /262. BD*(   1) C   6 - C   7            3.15    1.27    0.057
  11. BD (   1) C   5 - C   6        /264. BD*(   1) C   6 - H  21            1.43    1.16    0.037
  11. BD (   1) C   5 - C   6        /266. BD*(   1) C   7 - H  22            2.39    1.16    0.047
  11. BD (   1) C   5 - C   6        /272. BD*(   1) C  10 - H  25            2.36    1.16    0.047
  12. BD (   1) C   5 - C  10        / 88. RY*(   2) N   4                    0.60    2.00    0.031
  12. BD (   1) C   5 - C  10        /105. RY*(   1) C   6                    0.70    1.85    0.032
  12. BD (   1) C   5 - C  10        /132. RY*(   1) C   9                    1.03    1.86    0.039
  12. BD (   1) C   5 - C  10        /133. RY*(   2) C   9                    1.19    1.36    0.036
  12. BD (   1) C   5 - C  10        /256. BD*(   1) N   3 - N   4            2.09    1.06    0.042
  12. BD (   1) C   5 - C  10        /257. BD*(   1) N   4 - C   5            1.64    1.08    0.038
  12. BD (   1) C   5 - C  10        /259. BD*(   1) C   5 - C   6            5.36    1.25    0.073
  12. BD (   1) C   5 - C  10        /264. BD*(   1) C   6 - H  21            2.11    1.17    0.045
  12. BD (   1) C   5 - C  10        /270. BD*(   1) C   9 - C  10            3.31    1.27    0.058
  12. BD (   1) C   5 - C  10        /271. BD*(   1) C   9 - H  24            2.30    1.16    0.046
  12. BD (   1) C   5 - C  10        /272. BD*(   1) C  10 - H  25            1.54    1.16    0.038
  13. BD (   2) C   5 - C  10        /108. RY*(   4) C   6                    2.28    0.99    0.047
  13. BD (   2) C   5 - C  10        /135. RY*(   4) C   9                    0.55    2.17    0.034
  13. BD (   2) C   5 - C  10        /136. RY*(   5) C   9                    1.29    0.91    0.034
  13. BD (   2) C   5 - C  10        /256. BD*(   1) N   3 - N   4            1.14    0.63    0.026
  13. BD (   2) C   5 - C  10        /258. BD*(   1) N   4 - C  11            0.76    0.71    0.022
  13. BD (   2) C   5 - C  10        /263. BD*(   2) C   6 - C   7           19.45    0.30    0.068
  13. BD (   2) C   5 - C  10        /268. BD*(   2) C   8 - C   9           19.74    0.30    0.068
  14. BD (   1) C   6 - C   7        / 96. RY*(   1) C   5                    0.75    1.65    0.032
  14. BD (   1) C   6 - C   7        / 97. RY*(   2) C   5                    1.34    1.80    0.044
  14. BD (   1) C   6 - C   7        /123. RY*(   1) C   8                    0.85    1.86    0.036
  14. BD (   1) C   6 - C   7        /124. RY*(   2) C   8                    1.21    1.34    0.036
  14. BD (   1) C   6 - C   7        /257. BD*(   1) N   4 - C   5            4.55    1.07    0.063
  14. BD (   1) C   6 - C   7        /259. BD*(   1) C   5 - C   6            3.61    1.24    0.060
  14. BD (   1) C   6 - C   7        /264. BD*(   1) C   6 - H  21            1.72    1.16    0.040
  14. BD (   1) C   6 - C   7        /265. BD*(   1) C   7 - C   8            3.15    1.26    0.056
  14. BD (   1) C   6 - C   7        /266. BD*(   1) C   7 - H  22            1.32    1.16    0.035
  14. BD (   1) C   6 - C   7        /269. BD*(   1) C   8 - H  23            2.52    1.16    0.048
  15. BD (   2) C   6 - C   7        /101. RY*(   6) C   5                    0.66    1.99    0.035
  15. BD (   2) C   6 - C   7        /108. RY*(   4) C   6                    0.56    0.98    0.023
  15. BD (   2) C   6 - C   7        /126. RY*(   4) C   8                    0.96    0.93    0.029
  15. BD (   2) C   6 - C   7        /127. RY*(   5) C   8                    0.69    2.12    0.037
  15. BD (   2) C   6 - C   7        /261. BD*(   2) C   5 - C  10           21.21    0.28    0.069
  15. BD (   2) C   6 - C   7        /268. BD*(   2) C   8 - C   9           20.36    0.29    0.068
  16. BD (   1) C   6 - H  21        / 97. RY*(   2) C   5                    0.78    1.62    0.032
  16. BD (   1) C   6 - H  21        /114. RY*(   1) C   7                    0.64    1.68    0.029
  16. BD (   1) C   6 - H  21        /257. BD*(   1) N   4 - C   5            0.87    0.89    0.025
  16. BD (   1) C   6 - H  21        /259. BD*(   1) C   5 - C   6            0.96    1.06    0.029
  16. BD (   1) C   6 - H  21        /260. BD*(   1) C   5 - C  10            4.66    1.07    0.063
  16. BD (   1) C   6 - H  21        /262. BD*(   1) C   6 - C   7            1.21    1.09    0.032
  16. BD (   1) C   6 - H  21        /265. BD*(   1) C   7 - C   8            3.70    1.08    0.057
  17. BD (   1) C   7 - C   8        /105. RY*(   1) C   6                    0.61    1.83    0.030
  17. BD (   1) C   7 - C   8        /106. RY*(   2) C   6                    1.50    1.41    0.041
  17. BD (   1) C   7 - C   8        /132. RY*(   1) C   9                    0.80    1.85    0.035
  17. BD (   1) C   7 - C   8        /133. RY*(   2) C   9                    1.36    1.34    0.038
  17. BD (   1) C   7 - C   8        /262. BD*(   1) C   6 - C   7            3.14    1.26    0.056
  17. BD (   1) C   7 - C   8        /264. BD*(   1) C   6 - H  21            2.60    1.16    0.049
  17. BD (   1) C   7 - C   8        /266. BD*(   1) C   7 - H  22            1.40    1.15    0.036
  17. BD (   1) C   7 - C   8        /267. BD*(   1) C   8 - C   9            3.07    1.26    0.055
  17. BD (   1) C   7 - C   8        /269. BD*(   1) C   8 - H  23            1.39    1.15    0.036
  17. BD (   1) C   7 - C   8        /271. BD*(   1) C   9 - H  24            2.65    1.15    0.049
  18. BD (   1) C   7 - H  22        /105. RY*(   1) C   6                    0.64    1.66    0.029
  18. BD (   1) C   7 - H  22        /123. RY*(   1) C   8                    0.66    1.69    0.030
  18. BD (   1) C   7 - H  22        /259. BD*(   1) C   5 - C   6            4.05    1.07    0.059
  18. BD (   1) C   7 - H  22        /262. BD*(   1) C   6 - C   7            0.91    1.09    0.028
  18. BD (   1) C   7 - H  22        /265. BD*(   1) C   7 - C   8            0.84    1.08    0.027
  18. BD (   1) C   7 - H  22        /267. BD*(   1) C   8 - C   9            3.75    1.08    0.057
  19. BD (   1) C   8 - C   9        /114. RY*(   1) C   7                    0.82    1.85    0.035
  19. BD (   1) C   8 - C   9        /115. RY*(   2) C   7                    1.34    1.35    0.038
  19. BD (   1) C   8 - C   9        /141. RY*(   1) C  10                    0.85    1.84    0.035
  19. BD (   1) C   8 - C   9        /142. RY*(   2) C  10                    1.14    1.40    0.036
  19. BD (   1) C   8 - C   9        /265. BD*(   1) C   7 - C   8            3.06    1.26    0.055
  19. BD (   1) C   8 - C   9        /266. BD*(   1) C   7 - H  22            2.61    1.15    0.049
  19. BD (   1) C   8 - C   9        /269. BD*(   1) C   8 - H  23            1.40    1.15    0.036
  19. BD (   1) C   8 - C   9        /270. BD*(   1) C   9 - C  10            3.16    1.26    0.056
  19. BD (   1) C   8 - C   9        /271. BD*(   1) C   9 - H  24            1.43    1.15    0.036
  19. BD (   1) C   8 - C   9        /272. BD*(   1) C  10 - H  25            2.55    1.15    0.048
  20. BD (   2) C   8 - C   9        /118. RY*(   5) C   7                    2.07    1.00    0.045
  20. BD (   2) C   8 - C   9        /145. RY*(   5) C  10                    0.98    1.97    0.043
  20. BD (   2) C   8 - C   9        /261. BD*(   2) C   5 - C  10           21.28    0.28    0.069
  20. BD (   2) C   8 - C   9        /263. BD*(   2) C   6 - C   7           20.35    0.29    0.069
  21. BD (   1) C   8 - H  23        /114. RY*(   1) C   7                    0.69    1.68    0.031
  21. BD (   1) C   8 - H  23        /132. RY*(   1) C   9                    0.69    1.68    0.031
  21. BD (   1) C   8 - H  23        /262. BD*(   1) C   6 - C   7            3.78    1.09    0.057
  21. BD (   1) C   8 - H  23        /265. BD*(   1) C   7 - C   8            0.86    1.08    0.027
  21. BD (   1) C   8 - H  23        /267. BD*(   1) C   8 - C   9            0.88    1.08    0.028
  21. BD (   1) C   8 - H  23        /270. BD*(   1) C   9 - C  10            3.86    1.08    0.058
  22. BD (   1) C   9 - C  10        / 96. RY*(   1) C   5                    1.10    1.65    0.038
  22. BD (   1) C   9 - C  10        / 97. RY*(   2) C   5                    0.98    1.80    0.038
  22. BD (   1) C   9 - C  10        /123. RY*(   1) C   8                    0.84    1.86    0.036
  22. BD (   1) C   9 - C  10        /124. RY*(   2) C   8                    1.24    1.34    0.037
  22. BD (   1) C   9 - C  10        /257. BD*(   1) N   4 - C   5            5.04    1.07    0.066
  22. BD (   1) C   9 - C  10        /260. BD*(   1) C   5 - C  10            3.84    1.24    0.062
  22. BD (   1) C   9 - C  10        /267. BD*(   1) C   8 - C   9            3.16    1.26    0.056
  22. BD (   1) C   9 - C  10        /269. BD*(   1) C   8 - H  23            2.50    1.16    0.048
  22. BD (   1) C   9 - C  10        /271. BD*(   1) C   9 - H  24            1.29    1.15    0.035
  22. BD (   1) C   9 - C  10        /272. BD*(   1) C  10 - H  25            1.73    1.15    0.040
  23. BD (   1) C   9 - H  24        /123. RY*(   1) C   8                    0.67    1.69    0.030
  23. BD (   1) C   9 - H  24        /141. RY*(   1) C  10                    0.63    1.67    0.029
  23. BD (   1) C   9 - H  24        /260. BD*(   1) C   5 - C  10            4.07    1.07    0.059
  23. BD (   1) C   9 - H  24        /265. BD*(   1) C   7 - C   8            3.75    1.08    0.057
  23. BD (   1) C   9 - H  24        /267. BD*(   1) C   8 - C   9            0.86    1.08    0.027
  23. BD (   1) C   9 - H  24        /270. BD*(   1) C   9 - C  10            0.88    1.08    0.028
  24. BD (   1) C  10 - H  25        / 97. RY*(   2) C   5                    0.84    1.63    0.033
  24. BD (   1) C  10 - H  25        /132. RY*(   1) C   9                    0.70    1.68    0.031
  24. BD (   1) C  10 - H  25        /257. BD*(   1) N   4 - C   5            0.67    0.90    0.022
  24. BD (   1) C  10 - H  25        /259. BD*(   1) C   5 - C   6            4.50    1.07    0.062
  24. BD (   1) C  10 - H  25        /260. BD*(   1) C   5 - C  10            1.01    1.07    0.029
  24. BD (   1) C  10 - H  25        /267. BD*(   1) C   8 - C   9            3.65    1.09    0.056
  24. BD (   1) C  10 - H  25        /270. BD*(   1) C   9 - C  10            1.22    1.09    0.033
  25. BD (   1) C  11 - N  12        /168. RY*(   1) N  13                    0.82    2.00    0.036
  25. BD (   1) C  11 - N  12        /170. RY*(   3) N  13                    2.08    2.44    0.064
  25. BD (   1) C  11 - N  12        /187. RY*(   2) C  15                    0.55    1.93    0.029
  25. BD (   1) C  11 - N  12        /255. BD*(   1) C   2 - C  15            0.88    1.37    0.031
  25. BD (   1) C  11 - N  12        /256. BD*(   1) N   3 - N   4            1.53    1.21    0.039
  25. BD (   1) C  11 - N  12        /258. BD*(   1) N   4 - C  11            0.59    1.29    0.025
  25. BD (   1) C  11 - N  12        /275. BD*(   1) C  11 - C  15            2.53    1.38    0.053
  25. BD (   1) C  11 - N  12        /276. BD*(   1) N  12 - N  13            1.42    1.36    0.039
  25. BD (   1) C  11 - N  12        /277. BD*(   1) N  13 - N  14            5.24    1.55    0.081
  25. BD (   1) C  11 - N  12        /279. BD*(   3) N  13 - N  14            4.70    0.85    0.059
  26. BD (   2) C  11 - N  12        / 57. LP (   1) C  15                   10.17    0.23    0.057
  26. BD (   2) C  11 - N  12        /162. RY*(   4) N  12                    0.63    2.68    0.040
  26. BD (   2) C  11 - N  12        /169. RY*(   2) N  13                    2.92    2.79    0.087
  26. BD (   2) C  11 - N  12        /172. RY*(   5) N  13                    1.14    1.10    0.034
  26. BD (   2) C  11 - N  12        /189. RY*(   4) C  15                    0.51    1.00    0.022
  26. BD (   2) C  11 - N  12        /274. BD*(   2) C  11 - N  12            1.24    0.29    0.019
  26. BD (   2) C  11 - N  12        /278. BD*(   2) N  13 - N  14           56.70    0.30    0.120
  27. BD (   1) C  11 - C  15        / 69. RY*(   1) C   2                    1.73    1.48    0.045
  27. BD (   1) C  11 - C  15        / 87. RY*(   1) N   4                    0.58    2.10    0.031
  27. BD (   1) C  11 - C  15        /161. RY*(   3) N  12                    0.94    1.93    0.038
  27. BD (   1) C  11 - C  15        /198. RY*(   4) C  16                    0.70    1.63    0.030
  27. BD (   1) C  11 - C  15        /249. BD*(   1) C   1 - C   2            4.91    1.15    0.067
  27. BD (   1) C  11 - C  15        /253. BD*(   1) C   2 - N   3            0.52    1.26    0.023
  27. BD (   1) C  11 - C  15        /255. BD*(   1) C   2 - C  15            3.17    1.22    0.056
  27. BD (   1) C  11 - C  15        /256. BD*(   1) N   3 - N   4            0.53    1.07    0.021
  27. BD (   1) C  11 - C  15        /257. BD*(   1) N   4 - C   5            4.98    1.09    0.066
  27. BD (   1) C  11 - C  15        /258. BD*(   1) N   4 - C  11            2.53    1.15    0.048
  27. BD (   1) C  11 - C  15        /273. BD*(   1) C  11 - N  12            2.75    1.11    0.049
  27. BD (   1) C  11 - C  15        /280. BD*(   1) C  15 - C  16            2.91    1.18    0.053
  27. BD (   1) C  11 - C  15        /281. BD*(   1) C  16 - O  17            1.37    1.31    0.038
  28. BD (   1) N  12 - N  13        /150. RY*(   1) C  11                    1.81    1.77    0.051
  28. BD (   1) N  12 - N  13        /151. RY*(   2) C  11                    0.58    2.00    0.030
  28. BD (   1) N  12 - N  13        /179. RY*(   3) N  14                    0.70    1.91    0.033
  28. BD (   1) N  12 - N  13        /258. BD*(   1) N   4 - C  11            1.99    1.55    0.050
  28. BD (   1) N  12 - N  13        /273. BD*(   1) C  11 - N  12            1.89    1.51    0.048
  28. BD (   1) N  12 - N  13        /277. BD*(   1) N  13 - N  14            7.06    1.80    0.101
  28. BD (   1) N  12 - N  13        /279. BD*(   3) N  13 - N  14            0.55    1.10    0.023
  29. BD (   1) N  13 - N  14        /273. BD*(   1) C  11 - N  12            0.74    1.60    0.031
  29. BD (   1) N  13 - N  14        /276. BD*(   1) N  12 - N  13            7.35    1.70    0.100
  30. BD (   2) N  13 - N  14        /160. RY*(   2) N  12                    2.36    1.35    0.050
  30. BD (   2) N  13 - N  14        /274. BD*(   2) C  11 - N  12            4.32    0.43    0.049
  30. BD (   2) N  13 - N  14        /278. BD*(   2) N  13 - N  14            3.17    0.45    0.038
  31. BD (   3) N  13 - N  14        /159. RY*(   1) N  12                    2.63    1.41    0.055
  31. BD (   3) N  13 - N  14        /273. BD*(   1) C  11 - N  12            3.82    0.94    0.054
  31. BD (   3) N  13 - N  14        /276. BD*(   1) N  12 - N  13            2.00    1.05    0.041
  31. BD (   3) N  13 - N  14        /279. BD*(   3) N  13 - N  14            0.66    0.53    0.018
  32. BD (   1) C  15 - C  16        /151. RY*(   2) C  11                    0.83    1.58    0.032
  32. BD (   1) C  15 - C  16        /204. RY*(   1) O  17                    1.31    1.92    0.045
  32. BD (   1) C  15 - C  16        /253. BD*(   1) C   2 - N   3            1.38    1.24    0.037
  32. BD (   1) C  15 - C  16        /255. BD*(   1) C   2 - C  15            4.10    1.20    0.063
  32. BD (   1) C  15 - C  16        /258. BD*(   1) N   4 - C  11            1.52    1.13    0.037
  32. BD (   1) C  15 - C  16        /275. BD*(   1) C  11 - C  15            4.36    1.22    0.065
  32. BD (   1) C  15 - C  16        /281. BD*(   1) C  16 - O  17            1.09    1.29    0.034
  33. BD (   1) C  16 - O  17        /186. RY*(   1) C  15                    1.38    2.06    0.048
  33. BD (   1) C  16 - O  17        /195. RY*(   1) C  16                    1.44    1.64    0.043
  33. BD (   1) C  16 - O  17        /275. BD*(   1) C  11 - C  15            2.15    1.59    0.052
  33. BD (   1) C  16 - O  17        /280. BD*(   1) C  15 - C  16            1.58    1.53    0.044
  34. BD (   2) C  16 - O  17        / 57. LP (   1) C  15                    8.36    0.25    0.062
  34. BD (   2) C  16 - O  17        /189. RY*(   4) C  15                    0.71    1.02    0.024
  35. BD (   1) C  16 - H  26        /186. RY*(   1) C  15                    1.22    1.54    0.039
  35. BD (   1) C  16 - H  26        /204. RY*(   1) O  17                    1.15    1.76    0.040
  35. BD (   1) C  16 - H  26        /255. BD*(   1) C   2 - C  15            4.94    1.05    0.065
  36. CR (   1) C   1                / 70. RY*(   2) C   2                    0.51   10.96    0.067
  36. CR (   1) C   1                / 72. RY*(   4) C   2                    0.95   10.84    0.091
  36. CR (   1) C   1                /213. RY*(   1) H  18                    0.67   10.46    0.075
  36. CR (   1) C   1                /217. RY*(   1) H  19                    0.70   10.48    0.077
  36. CR (   1) C   1                /221. RY*(   1) H  20                    0.70   10.48    0.077
  36. CR (   1) C   1                /253. BD*(   1) C   2 - N   3            0.62   10.62    0.073
  36. CR (   1) C   1                /255. BD*(   1) C   2 - C  15            1.08   10.58    0.096
  37. CR (   1) C   2                / 62. RY*(   3) C   1                    1.39   10.80    0.109
  37. CR (   1) C   2                /187. RY*(   2) C  15                    0.71   11.18    0.080
  37. CR (   1) C   2                /256. BD*(   1) N   3 - N   4            0.51   10.46    0.066
  37. CR (   1) C   2                /275. BD*(   1) C  11 - C  15            0.54   10.63    0.068
  37. CR (   1) C   2                /280. BD*(   1) C  15 - C  16            1.24   10.58    0.104
  38. CR (   1) N   3                / 69. RY*(   1) C   2                    4.04   14.94    0.220
  38. CR (   1) N   3                / 76. RY*(   8) C   2                    0.56   16.37    0.086
  38. CR (   1) N   3                / 87. RY*(   1) N   4                    0.61   15.56    0.087
  38. CR (   1) N   3                /249. BD*(   1) C   1 - C   2            0.81   14.62    0.097
  38. CR (   1) N   3                /255. BD*(   1) C   2 - C  15            0.60   14.69    0.085
  38. CR (   1) N   3                /257. BD*(   1) N   4 - C   5            0.96   14.56    0.107
  38. CR (   1) N   3                /258. BD*(   1) N   4 - C  11            0.94   14.62    0.106
  39. CR (   1) N   4                / 79. RY*(   2) N   3                    0.94   15.42    0.108
  39. CR (   1) N   4                / 97. RY*(   2) C   5                    1.20   15.38    0.122
  39. CR (   1) N   4                / 99. RY*(   4) C   5                    1.00   14.82    0.109
  39. CR (   1) N   4                /102. RY*(   7) C   5                    0.64   16.50    0.091
  39. CR (   1) N   4                /150. RY*(   1) C  11                    2.02   14.93    0.155
  39. CR (   1) N   4                /151. RY*(   2) C  11                    0.65   15.16    0.089
  39. CR (   1) N   4                /253. BD*(   1) C   2 - N   3            0.78   14.82    0.096
  39. CR (   1) N   4                /259. BD*(   1) C   5 - C   6            0.51   14.82    0.078
  39. CR (   1) N   4                /260. BD*(   1) C   5 - C  10            0.59   14.82    0.084
  39. CR (   1) N   4                /273. BD*(   1) C  11 - N  12            0.51   14.67    0.078
  39. CR (   1) N   4                /275. BD*(   1) C  11 - C  15            0.50   14.80    0.078
  40. CR (   1) C   5                /106. RY*(   2) C   6                    1.63   10.84    0.119
  40. CR (   1) C   5                /142. RY*(   2) C  10                    1.52   10.83    0.115
  40. CR (   1) C   5                /256. BD*(   1) N   3 - N   4            0.57   10.48    0.069
  40. CR (   1) C   5                /258. BD*(   1) N   4 - C  11            1.34   10.56    0.107
  40. CR (   1) C   5                /259. BD*(   1) C   5 - C   6            0.63   10.67    0.073
  40. CR (   1) C   5                /260. BD*(   1) C   5 - C  10            0.58   10.67    0.071
  40. CR (   1) C   5                /262. BD*(   1) C   6 - C   7            0.82   10.69    0.084
  40. CR (   1) C   5                /264. BD*(   1) C   6 - H  21            0.63   10.59    0.073
  40. CR (   1) C   5                /270. BD*(   1) C   9 - C  10            0.81   10.69    0.083
  40. CR (   1) C   5                /272. BD*(   1) C  10 - H  25            0.70   10.58    0.077
  41. CR (   1) C   6                / 96. RY*(   1) C   5                    1.17   11.03    0.102
  41. CR (   1) C   6                /115. RY*(   2) C   7                    1.51   10.73    0.114
  41. CR (   1) C   6                /116. RY*(   3) C   7                    0.56   10.75    0.069
  41. CR (   1) C   6                /225. RY*(   1) H  21                    0.81   10.46    0.082
  41. CR (   1) C   6                /257. BD*(   1) N   4 - C   5            0.79   10.45    0.082
  41. CR (   1) C   6                /260. BD*(   1) C   5 - C  10            1.32   10.62    0.106
  41. CR (   1) C   6                /265. BD*(   1) C   7 - C   8            0.99   10.64    0.092
  41. CR (   1) C   6                /266. BD*(   1) C   7 - H  22            0.64   10.54    0.074
  42. CR (   1) C   7                /106. RY*(   2) C   6                    0.81   10.79    0.083
  42. CR (   1) C   7                /107. RY*(   3) C   6                    0.84   10.69    0.084
  42. CR (   1) C   7                /124. RY*(   2) C   8                    1.46   10.72    0.112
  42. CR (   1) C   7                /125. RY*(   3) C   8                    0.54   10.72    0.068
  42. CR (   1) C   7                /229. RY*(   1) H  22                    0.69   10.43    0.076
  42. CR (   1) C   7                /259. BD*(   1) C   5 - C   6            1.04   10.63    0.095
  42. CR (   1) C   7                /264. BD*(   1) C   6 - H  21            0.74   10.54    0.079
  42. CR (   1) C   7                /267. BD*(   1) C   8 - C   9            0.94   10.64    0.090
  42. CR (   1) C   7                /269. BD*(   1) C   8 - H  23            0.69   10.54    0.076
  43. CR (   1) C   8                /115. RY*(   2) C   7                    1.45   10.73    0.111
  43. CR (   1) C   8                /116. RY*(   3) C   7                    0.56   10.76    0.069
  43. CR (   1) C   8                /133. RY*(   2) C   9                    1.42   10.73    0.110
  43. CR (   1) C   8                /134. RY*(   3) C   9                    0.58   10.74    0.071
  43. CR (   1) C   8                /233. RY*(   1) H  23                    0.69   10.42    0.076
  43. CR (   1) C   8                /262. BD*(   1) C   6 - C   7            0.97   10.65    0.091
  43. CR (   1) C   8                /266. BD*(   1) C   7 - H  22            0.69   10.54    0.076
  43. CR (   1) C   8                /270. BD*(   1) C   9 - C  10            0.99   10.64    0.092
  43. CR (   1) C   8                /271. BD*(   1) C   9 - H  24            0.69   10.54    0.077
  44. CR (   1) C   9                /124. RY*(   2) C   8                    1.49   10.72    0.113
  44. CR (   1) C   9                /125. RY*(   3) C   8                    0.52   10.72    0.066
  44. CR (   1) C   9                /142. RY*(   2) C  10                    0.88   10.79    0.087
  44. CR (   1) C   9                /144. RY*(   4) C  10                    0.54   10.74    0.068
  44. CR (   1) C   9                /237. RY*(   1) H  24                    0.68   10.43    0.075
  44. CR (   1) C   9                /260. BD*(   1) C   5 - C  10            1.07   10.63    0.096
  44. CR (   1) C   9                /265. BD*(   1) C   7 - C   8            0.94   10.64    0.090
  44. CR (   1) C   9                /269. BD*(   1) C   8 - H  23            0.69   10.54    0.076
  44. CR (   1) C   9                /272. BD*(   1) C  10 - H  25            0.73   10.54    0.079
  45. CR (   1) C  10                / 96. RY*(   1) C   5                    1.07   11.03    0.097
  45. CR (   1) C  10                / 97. RY*(   2) C   5                    0.56   11.18    0.071
  45. CR (   1) C  10                /133. RY*(   2) C   9                    1.54   10.73    0.115
  45. CR (   1) C  10                /134. RY*(   3) C   9                    0.53   10.74    0.067
  45. CR (   1) C  10                /241. RY*(   1) H  25                    0.80   10.49    0.082
  45. CR (   1) C  10                /257. BD*(   1) N   4 - C   5            0.93   10.45    0.089
  45. CR (   1) C  10                /259. BD*(   1) C   5 - C   6            1.26   10.63    0.104
  45. CR (   1) C  10                /267. BD*(   1) C   8 - C   9            0.99   10.64    0.092
  45. CR (   1) C  10                /271. BD*(   1) C   9 - H  24            0.63   10.54    0.073
  46. CR (   1) C  11                / 89. RY*(   3) N   4                    0.56   11.41    0.072
  46. CR (   1) C  11                /186. RY*(   1) C  15                    1.43   11.18    0.113
  46. CR (   1) C  11                /255. BD*(   1) C   2 - C  15            0.51   10.69    0.067
  46. CR (   1) C  11                /257. BD*(   1) N   4 - C   5            1.82   10.56    0.125
  46. CR (   1) C  11                /275. BD*(   1) C  11 - C  15            0.91   10.71    0.089
  46. CR (   1) C  11                /276. BD*(   1) N  12 - N  13            0.94   10.69    0.090
  46. CR (   1) C  11                /280. BD*(   1) C  15 - C  16            1.37   10.65    0.109
  47. CR (   1) N  12                /150. RY*(   1) C  11                    0.67   14.93    0.089
  47. CR (   1) N  12                /151. RY*(   2) C  11                    2.28   15.17    0.166
  47. CR (   1) N  12                /168. RY*(   1) N  13                    1.10   15.42    0.117
  47. CR (   1) N  12                /173. RY*(   6) N  13                    0.63   14.99    0.087
  47. CR (   1) N  12                /275. BD*(   1) C  11 - C  15            1.04   14.80    0.112
  47. CR (   1) N  12                /277. BD*(   1) N  13 - N  14            4.58   14.96    0.235
  48. CR (   1) N  13                /161. RY*(   3) N  12                    1.50   15.61    0.137
  48. CR (   1) N  13                /179. RY*(   3) N  14                    2.07   15.19    0.158
  48. CR (   1) N  13                /273. BD*(   1) C  11 - N  12            1.56   14.79    0.136
  49. CR (   1) N  14                /168. RY*(   1) N  13                    3.61   15.38    0.211
  49. CR (   1) N  14                /276. BD*(   1) N  12 - N  13            6.38   14.75    0.276
  50. CR (   1) C  15                / 70. RY*(   2) C   2                    1.78   10.97    0.125
  50. CR (   1) C  15                /150. RY*(   1) C  11                    0.76   10.73    0.081
  50. CR (   1) C  15                /153. RY*(   4) C  11                    0.89   10.89    0.088
  50. CR (   1) C  15                /196. RY*(   2) C  16                    0.60   11.64    0.075
  50. CR (   1) C  15                /249. BD*(   1) C   1 - C   2            1.25   10.52    0.103
  50. CR (   1) C  15                /255. BD*(   1) C   2 - C  15            0.59   10.59    0.071
  50. CR (   1) C  15                /273. BD*(   1) C  11 - N  12            1.84   10.48    0.125
  51. CR (   1) C  16                /187. RY*(   2) C  15                    0.74   11.24    0.081
  51. CR (   1) C  16                /245. RY*(   1) H  26                    0.57   10.56    0.069
  51. CR (   1) C  16                /255. BD*(   1) C   2 - C  15            1.04   10.68    0.095
  51. CR (   1) C  16                /275. BD*(   1) C  11 - C  15            1.25   10.69    0.104
  52. CR (   1) O  17                /195. RY*(   1) C  16                    5.72   19.47    0.299
  52. CR (   1) O  17                /280. BD*(   1) C  15 - C  16            0.60   19.36    0.098
  53. LP (   1) N   3                / 69. RY*(   1) C   2                    5.66    1.16    0.073
  53. LP (   1) N   3                / 87. RY*(   1) N   4                    2.03    1.78    0.054
  53. LP (   1) N   3                /249. BD*(   1) C   1 - C   2            0.67    0.84    0.021
  53. LP (   1) N   3                /255. BD*(   1) C   2 - C  15            6.10    0.91    0.067
  53. LP (   1) N   3                /258. BD*(   1) N   4 - C  11            6.71    0.83    0.067
  54. LP (   1) N   4                / 80. RY*(   3) N   3                    2.46    1.46    0.061
  54. LP (   1) N   4                / 98. RY*(   3) C   5                    2.02    1.23    0.051
  54. LP (   1) N   4                /154. RY*(   5) C  11                    3.12    1.31    0.065
  54. LP (   1) N   4                /254. BD*(   2) C   2 - N   3           22.07    0.30    0.075
  54. LP (   1) N   4                /259. BD*(   1) C   5 - C   6            1.63    0.84    0.037
  54. LP (   1) N   4                /260. BD*(   1) C   5 - C  10            1.51    0.84    0.036
  54. LP (   1) N   4                /261. BD*(   2) C   5 - C  10           20.26    0.31    0.072
  54. LP (   1) N   4                /274. BD*(   2) C  11 - N  12           69.60    0.22    0.120
  55. LP (   1) N  12                /151. RY*(   2) C  11                    2.36    1.30    0.053
  55. LP (   1) N  12                /165. RY*(   7) N  12                    0.64    2.99    0.042
  55. LP (   1) N  12                /168. RY*(   1) N  13                    1.78    1.55    0.050
  55. LP (   1) N  12                /170. RY*(   3) N  13                    3.47    1.99    0.079
  55. LP (   1) N  12                /258. BD*(   1) N   4 - C  11            2.55    0.85    0.044
  55. LP (   1) N  12                /275. BD*(   1) C  11 - C  15            8.44    0.94    0.084
  55. LP (   1) N  12                /277. BD*(   1) N  13 - N  14            7.68    1.10    0.087
  55. LP (   1) N  12                /279. BD*(   3) N  13 - N  14           24.88    0.40    0.090
  56. LP (   1) N  14                /168. RY*(   1) N  13                   11.47    1.76    0.127
  56. LP (   1) N  14                /276. BD*(   1) N  12 - N  13           15.78    1.13    0.119
  57. LP (   1) C  15                / 71. RY*(   3) C   2                    1.20    1.26    0.045
  57. LP (   1) C  15                / 75. RY*(   7) C   2                    0.70    1.79    0.041
  57. LP (   1) C  15                /155. RY*(   6) C  11                    2.12    1.67    0.070
  57. LP (   1) C  15                /189. RY*(   4) C  15                    3.12    0.77    0.057
  57. LP (   1) C  15                /197. RY*(   3) C  16                    1.75    1.70    0.064
  57. LP (   1) C  15                /254. BD*(   2) C   2 - N   3           77.26    0.14    0.107
  57. LP (   1) C  15                /274. BD*(   2) C  11 - N  12          350.88    0.06    0.130
  57. LP (   1) C  15                /282. BD*(   2) C  16 - O  17           69.24    0.14    0.108
  58. LP (   1) O  17                /195. RY*(   1) C  16                   10.02    1.25    0.100
  58. LP (   1) O  17                /280. BD*(   1) C  15 - C  16            1.74    1.14    0.040
  58. LP (   1) O  17                /283. BD*(   1) C  16 - H  26            0.96    1.07    0.029
  59. LP (   2) O  17                /196. RY*(   2) C  16                    3.52    1.82    0.074
  59. LP (   2) O  17                /199. RY*(   5) C  16                    1.44    1.67    0.045
  59. LP (   2) O  17                /211. RY*(   8) O  17                    0.50    3.09    0.036
  59. LP (   2) O  17                /280. BD*(   1) C  15 - C  16           17.12    0.74    0.102
  59. LP (   2) O  17                /283. BD*(   1) C  16 - H  26           22.05    0.67    0.109
 254. BD*(   2) C   2 - N   3        / 73. RY*(   5) C   2                    0.97    1.60    0.086
 254. BD*(   2) C   2 - N   3        / 75. RY*(   7) C   2                    0.96    1.65    0.088
 254. BD*(   2) C   2 - N   3        / 81. RY*(   4) N   3                    1.05    2.06    0.102
 254. BD*(   2) C   2 - N   3        /251. BD*(   1) C   1 - H  19            1.10    0.44    0.048
 254. BD*(   2) C   2 - N   3        /252. BD*(   1) C   1 - H  20            1.11    0.44    0.048
 261. BD*(   2) C   5 - C  10        /100. RY*(   5) C   5                    0.71    1.86    0.074
 261. BD*(   2) C   5 - C  10        /108. RY*(   4) C   6                    0.78    0.70    0.048
 261. BD*(   2) C   5 - C  10        /143. RY*(   3) C  10                    2.45    0.76    0.088
 261. BD*(   2) C   5 - C  10        /144. RY*(   4) C  10                    1.38    0.65    0.061
 261. BD*(   2) C   5 - C  10        /256. BD*(   1) N   3 - N   4            0.50    0.34    0.026
 263. BD*(   2) C   6 - C   7        /108. RY*(   4) C   6                    1.26    0.69    0.067
 263. BD*(   2) C   6 - C   7        /109. RY*(   5) C   6                    0.75    1.77    0.082
 263. BD*(   2) C   6 - C   7        /117. RY*(   4) C   7                    0.70    1.78    0.079
 263. BD*(   2) C   6 - C   7        /118. RY*(   5) C   7                    1.38    0.71    0.070
 268. BD*(   2) C   8 - C   9        /118. RY*(   5) C   7                    0.63    0.71    0.046
 268. BD*(   2) C   8 - C   9        /126. RY*(   4) C   8                    3.10    0.64    0.098
 268. BD*(   2) C   8 - C   9        /136. RY*(   5) C   9                    3.11    0.62    0.096
 274. BD*(   2) C  11 - N  12        /152. RY*(   3) C  11                    3.56    1.80    0.113
 274. BD*(   2) C  11 - N  12        /160. RY*(   2) N  12                    2.32    0.92    0.065
 274. BD*(   2) C  11 - N  12        /162. RY*(   4) N  12                    0.63    2.40    0.055
 274. BD*(   2) C  11 - N  12        /169. RY*(   2) N  13                    0.73    2.50    0.060
 274. BD*(   2) C  11 - N  12        /189. RY*(   4) C  15                    1.34    0.71    0.044
 274. BD*(   2) C  11 - N  12        /278. BD*(   2) N  13 - N  14          305.94    0.01    0.076
 278. BD*(   2) N  13 - N  14        /169. RY*(   2) N  13                    2.89    2.49    0.161
 278. BD*(   2) N  13 - N  14        /172. RY*(   5) N  13                    2.37    0.80    0.083
 278. BD*(   2) N  13 - N  14        /177. RY*(   1) N  14                    7.21    0.81    0.145
 278. BD*(   2) N  13 - N  14        /183. RY*(   7) N  14                    0.93    2.33    0.089
 279. BD*(   3) N  13 - N  14        /171. RY*(   4) N  13                    1.52    1.83    0.142
 279. BD*(   3) N  13 - N  14        /173. RY*(   6) N  13                    0.67    0.72    0.059
 279. BD*(   3) N  13 - N  14        /178. RY*(   2) N  14                    4.37    0.76    0.155
 279. BD*(   3) N  13 - N  14        /184. RY*(   8) N  14                    0.58    2.37    0.100
 279. BD*(   3) N  13 - N  14        /273. BD*(   1) C  11 - N  12            1.49    0.41    0.063
 279. BD*(   3) N  13 - N  14        /277. BD*(   1) N  13 - N  14            6.98    0.70    0.177
 282. BD*(   2) C  16 - O  17        /200. RY*(   6) C  16                    1.96    0.86    0.132
 282. BD*(   2) C  16 - O  17        /205. RY*(   2) O  17                    1.05    1.08    0.108


 Natural Bond Orbitals (Summary):

                                                            Principal Delocalizations
           NBO                        Occupancy    Energy   (geminal,vicinal,remote)
 ====================================================================================
 Molecular unit  1  (C11H9N5O)
     1. BD (   1) C   1 - C   2          1.97948    -0.64081  255(g),256(v),253(g),275(v)
                                                    186(v),78(v),251(g),252(g)
                                                    250(g)
     2. BD (   1) C   1 - H  18          1.98510    -0.48817  255(v),253(v)
     3. BD (   1) C   1 - H  19          1.97252    -0.48539  254(v),253(v),71(v)
     4. BD (   1) C   1 - H  20          1.97255    -0.48551  254(v),253(v),71(v)
     5. BD (   1) C   2 - N   3          1.98340    -0.84970  257(v),280(v),249(g),255(g)
                                                    89(v),186(v),273(r)
     6. BD (   2) C   2 - N   3          1.88116    -0.32157  57(v),252(v),251(v),90(v)
                                                    61(v),189(v)
     7. BD (   1) C   2 - C  15          1.96141    -0.66696  273(v),280(g),275(g),249(g)
                                                    283(v),253(g),79(v),150(v)
                                                    250(v),258(v),195(v),60(v)
                                                    151(v),256(v)
     8. BD (   1) N   3 - N   4          1.97849    -0.84022  249(v),273(v),70(v),257(g)
                                                    96(v),258(g),260(v),150(v)
                                                    261(v)
     9. BD (   1) N   4 - C   5          1.98200    -0.80498  258(g),260(g),259(g),262(v)
                                                    270(v),253(v),275(v),256(g)
                                                    78(v),105(v),151(v),141(v)
    10. BD (   1) N   4 - C  11          1.97904    -0.84440  257(g),280(v),276(v),275(g)
                                                    96(v),187(v),259(v),273(g)
                                                    79(v),256(g),249(r)
    11. BD (   1) C   5 - C   6          1.96907    -0.69845  260(g),262(g),258(v),266(v)
                                                    272(v),257(g),264(g),115(v)
                                                    114(v),87(v),141(v)
    12. BD (   1) C   5 - C  10          1.97045    -0.70448  259(g),270(g),271(v),264(v)
                                                    256(v),257(g),272(g),133(v)
                                                    132(v),105(v),88(v)
    13. BD (   2) C   5 - C  10          1.66360    -0.27170  268(v),263(v),108(v),136(v)
                                                    256(v),258(v),135(v)
    14. BD (   1) C   6 - C   7          1.97440    -0.69302  257(v),259(g),265(g),269(v)
                                                    264(g),97(v),266(g),124(v)
                                                    123(v),96(v)
    15. BD (   2) C   6 - C   7          1.66421    -0.26092  261(v),268(v),126(v),127(v)
                                                    101(v),108(g)
    16. BD (   1) C   6 - H  21          1.97644    -0.51544  260(v),265(v),262(g),259(g)
                                                    257(v),97(v),114(v)
    17. BD (   1) C   7 - C   8          1.97773    -0.69034  262(g),267(g),271(v),264(v)
                                                    106(v),266(g),269(g),133(v)
                                                    132(v),105(v)
    18. BD (   1) C   7 - H  22          1.97945    -0.51617  259(v),267(v),262(g),265(g)
                                                    123(v),105(v)
    19. BD (   1) C   8 - C   9          1.97769    -0.69181  270(g),265(g),266(v),272(v)
                                                    271(g),269(g),115(v),142(v)
                                                    141(v),114(v)
    20. BD (   2) C   8 - C   9          1.65932    -0.26036  261(v),263(v),118(v),145(v)
    21. BD (   1) C   8 - H  23          1.98007    -0.51715  270(v),262(v),267(g),265(g)
                                                    132(v),114(v)
    22. BD (   1) C   9 - C  10          1.97359    -0.69326  257(v),260(g),267(g),269(v)
                                                    272(g),271(g),124(v),96(v)
                                                    97(v),123(v)
    23. BD (   1) C   9 - H  24          1.97942    -0.51754  260(v),265(v),270(g),267(g)
                                                    123(v),141(v)
    24. BD (   1) C  10 - H  25          1.97629    -0.52371  259(v),267(v),270(g),260(g)
                                                    97(v),132(v),257(v)
    25. BD (   1) C  11 - N  12          1.96486    -0.85686  277(v),279(v),275(g),170(v)
                                                    256(v),276(g),255(v),168(v)
                                                    258(g),187(v)
    26. BD (   2) C  11 - N  12          1.69097    -0.35734  278(v),57(v),169(v),274(g)
                                                    172(v),162(g),189(v)
    27. BD (   1) C  11 - C  15          1.96585    -0.71216  257(v),249(v),255(g),280(g)
                                                    273(g),258(g),69(v),281(v)
                                                    161(v),198(v),87(v),256(v)
                                                    253(v)
    28. BD (   1) N  12 - N  13          1.98836    -1.10978  277(g),258(v),273(g),150(v)
                                                    179(v),279(g),151(v)
    29. BD (   1) N  13 - N  14          1.99505    -1.19540  276(g),273(v)
    30. BD (   2) N  13 - N  14          1.99019    -0.50234  274(v),278(g),160(v)
    31. BD (   3) N  13 - N  14          1.98773    -0.54076  273(v),159(v),276(g),279(g)
    32. BD (   1) C  15 - C  16          1.98129    -0.69041  275(g),255(g),258(v),253(v)
                                                    204(v),281(g),151(v)
    33. BD (   1) C  16 - O  17          1.99512    -1.05912  275(v),280(g),195(g),186(v)
    34. BD (   2) C  16 - O  17          1.97744    -0.37992  57(v),189(v)
    35. BD (   1) C  16 - H  26          1.98775    -0.53633  255(v),186(v),204(v)
    36. CR (   1) C   1                  1.99920   -10.06827  255(v),72(v),217(v),221(v)
                                                    213(v),253(v),70(v)
    37. CR (   1) C   2                  1.99906   -10.10640  62(v),280(v),187(v),275(v)
                                                    256(v)
    38. CR (   1) N   3                  1.99932   -14.17802  69(v),257(v),258(v),249(v)
                                                    255(v),87(v),76(v)
    39. CR (   1) N   4                  1.99898   -14.27180  150(v),97(v),99(v),79(v)
                                                    253(v),151(v),102(v),260(v)
                                                    259(v),273(v),275(v)
    40. CR (   1) C   5                  1.99881   -10.12171  106(v),142(v),258(v),262(v)
                                                    270(v),272(v),264(v),259(g)
                                                    260(g),256(v)
    41. CR (   1) C   6                  1.99891   -10.07282  115(v),260(v),96(v),265(v)
                                                    225(v),257(v),266(v),116(v)
    42. CR (   1) C   7                  1.99895   -10.07587  124(v),259(v),267(v),107(v)
                                                    106(v),264(v),269(v),229(v)
                                                    125(v)
    43. CR (   1) C   8                  1.99894   -10.07460  115(v),133(v),270(v),262(v)
                                                    271(v),233(v),266(v),134(v)
                                                    116(v)
    44. CR (   1) C   9                  1.99895   -10.07685  124(v),260(v),265(v),142(v)
                                                    272(v),269(v),237(v),144(v)
                                                    125(v)
    45. CR (   1) C  10                  1.99891   -10.07636  133(v),259(v),96(v),267(v)
                                                    257(v),241(v),271(v),97(v)
                                                    134(v)
    46. CR (   1) C  11                  1.99879   -10.18097  257(v),186(v),280(v),276(v)
                                                    275(g),89(v),255(v)
    47. CR (   1) N  12                  1.99912   -14.27328  277(v),151(v),168(v),275(v)
                                                    150(v),173(v)
    48. CR (   1) N  13                  1.99931   -14.39252  179(v),273(v),161(v)
    49. CR (   1) N  14                  1.99963   -14.24052  276(v),168(v)
    50. CR (   1) C  15                  1.99876   -10.07548  273(v),70(v),249(v),153(v)
                                                    150(v),196(v),255(g)
    51. CR (   1) C  16                  1.99927   -10.16606  275(v),255(v),187(v),245(v)
    52. CR (   1) O  17                  1.99975   -18.88548  195(v),280(v)
    53. LP (   1) N   3                  1.94337    -0.39460  258(v),255(v),69(v),87(v)
                                                    249(v)
    54. LP (   1) N   4                  1.53876    -0.28953  274(v),254(v),261(v),154(v)
                                                    80(v),98(v),259(v),260(v)
    55. LP (   1) N  12                  1.74712    -0.40987  279(v),275(v),277(v),170(v)
                                                    258(v),151(v),168(v),165(g)
    56. LP (   1) N  14                  1.97552    -0.62065  276(v),168(v)
    57. LP (   1) C  15                  1.16614    -0.13053  274(v),282(v),254(v),189(g)
                                                    155(v),197(v),71(v),75(v)
    58. LP (   1) O  17                  1.98185    -0.66449  195(v),280(v),283(v)
    59. LP (   2) O  17                  1.88648    -0.26384  283(v),280(v),196(v),199(v)
                                                    211(g)
    60. RY*(   1) C   1                  0.00382     0.67883   
    61. RY*(   2) C   1                  0.00123     0.98058   
    62. RY*(   3) C   1                  0.00094     0.69504   
    63. RY*(   4) C   1                  0.00013     1.14942   
    64. RY*(   5) C   1                  0.00005     2.25988   
    65. RY*(   6) C   1                  0.00001     2.12967   
    66. RY*(   7) C   1                  0.00001     1.94215   
    67. RY*(   8) C   1                  0.00001     1.96489   
    68. RY*(   9) C   1                  0.00001     2.18397   
    69. RY*(   1) C   2                  0.01107     0.76514   
    70. RY*(   2) C   2                  0.00450     0.89513   
    71. RY*(   3) C   2                  0.00282     1.12712   
    72. RY*(   4) C   2                  0.00133     0.76749   
    73. RY*(   5) C   2                  0.00086     1.60553   
    74. RY*(   6) C   2                  0.00075     2.29841   
    75. RY*(   7) C   2                  0.00052     1.66217   
    76. RY*(   8) C   2                  0.00021     2.19308   
    77. RY*(   9) C   2                  0.00001     2.14953   
    78. RY*(   1) N   3                  0.00423     0.96481   
    79. RY*(   2) N   3                  0.00244     1.15032   
    80. RY*(   3) N   3                  0.00170     1.16881   
    81. RY*(   4) N   3                  0.00049     2.06571   
    82. RY*(   5) N   3                  0.00031     1.40382   
    83. RY*(   6) N   3                  0.00009     2.48176   
    84. RY*(   7) N   3                  0.00008     2.67321   
    85. RY*(   8) N   3                  0.00002     2.27065   
    86. RY*(   9) N   3                  0.00002     2.66467   
    87. RY*(   1) N   4                  0.00481     1.38313   
    88. RY*(   2) N   4                  0.00302     1.29638   
    89. RY*(   3) N   4                  0.00164     1.23163   
    90. RY*(   4) N   4                  0.00122     2.22297   
    91. RY*(   5) N   4                  0.00092     1.94951   
    92. RY*(   6) N   4                  0.00066     2.28837   
    93. RY*(   7) N   4                  0.00043     1.91472   
    94. RY*(   8) N   4                  0.00017     2.44414   
    95. RY*(   9) N   4                  0.00004     2.60667   
    96. RY*(   1) C   5                  0.00725     0.95451   
    97. RY*(   2) C   5                  0.00486     1.10629   
    98. RY*(   3) C   5                  0.00258     0.93584   
    99. RY*(   4) C   5                  0.00161     0.54963   
   100. RY*(   5) C   5                  0.00087     1.88029   
   101. RY*(   6) C   5                  0.00064     1.73400   
   102. RY*(   7) C   5                  0.00030     2.22811   
   103. RY*(   8) C   5                  0.00017     2.29365   
   104. RY*(   9) C   5                  0.00004     2.16200   
   105. RY*(   1) C   6                  0.00497     1.14165   
   106. RY*(   2) C   6                  0.00300     0.71690   
   107. RY*(   3) C   6                  0.00102     0.61566   
   108. RY*(   4) C   6                  0.00099     0.72039   
   109. RY*(   5) C   6                  0.00061     1.80212   
   110. RY*(   6) C   6                  0.00012     2.35135   
   111. RY*(   7) C   6                  0.00007     2.37844   
   112. RY*(   8) C   6                  0.00001     2.10912   
   113. RY*(   9) C   6                  0.00001     1.98796   
   114. RY*(   1) C   7                  0.00531     1.16297   
   115. RY*(   2) C   7                  0.00265     0.65394   
   116. RY*(   3) C   7                  0.00083     0.68098   
   117. RY*(   4) C   7                  0.00070     1.80464   
   118. RY*(   5) C   7                  0.00062     0.73617   
   119. RY*(   6) C   7                  0.00014     2.38067   
   120. RY*(   7) C   7                  0.00004     2.24295   
   121. RY*(   8) C   7                  0.00000     2.06603   
   122. RY*(   9) C   7                  0.00000     1.97862   
   123. RY*(   1) C   8                  0.00513     1.17069   
   124. RY*(   2) C   8                  0.00258     0.64560   
   125. RY*(   3) C   8                  0.00091     0.64441   
   126. RY*(   4) C   8                  0.00081     0.66955   
   127. RY*(   5) C   8                  0.00063     1.85729   
   128. RY*(   6) C   8                  0.00014     2.38196   
   129. RY*(   7) C   8                  0.00005     2.24283   
   130. RY*(   8) C   8                  0.00000     1.85237   
   131. RY*(   9) C   8                  0.00000     2.20998   
   132. RY*(   1) C   9                  0.00536     1.15948   
   133. RY*(   2) C   9                  0.00266     0.65231   
   134. RY*(   3) C   9                  0.00082     0.66310   
   135. RY*(   4) C   9                  0.00070     1.90272   
   136. RY*(   5) C   9                  0.00067     0.64097   
   137. RY*(   6) C   9                  0.00014     2.37889   
   138. RY*(   7) C   9                  0.00005     2.24865   
   139. RY*(   8) C   9                  0.00000     2.10516   
   140. RY*(   9) C   9                  0.00000     1.94305   
   141. RY*(   1) C  10                  0.00479     1.15249   
   142. RY*(   2) C  10                  0.00271     0.71153   
   143. RY*(   3) C  10                  0.00108     0.77398   
   144. RY*(   4) C  10                  0.00102     0.66509   
   145. RY*(   5) C  10                  0.00063     1.71036   
   146. RY*(   6) C  10                  0.00012     2.33456   
   147. RY*(   7) C  10                  0.00007     2.36166   
   148. RY*(   8) C  10                  0.00001     2.13067   
   149. RY*(   9) C  10                  0.00002     1.98087   
   150. RY*(   1) C  11                  0.00774     0.65698   
   151. RY*(   2) C  11                  0.00708     0.89257   
   152. RY*(   3) C  11                  0.00431     1.72730   
   153. RY*(   4) C  11                  0.00368     0.81216   
   154. RY*(   5) C  11                  0.00171     1.02224   
   155. RY*(   6) C  11                  0.00124     1.53892   
   156. RY*(   7) C  11                  0.00067     2.30517   
   157. RY*(   8) C  11                  0.00025     2.14643   
   158. RY*(   9) C  11                  0.00002     2.10713   
   159. RY*(   1) N  12                  0.00514     0.87310   
   160. RY*(   2) N  12                  0.00382     0.84347   
   161. RY*(   3) N  12                  0.00195     1.21769   
   162. RY*(   4) N  12                  0.00075     2.32601   
   163. RY*(   5) N  12                  0.00031     1.47162   
   164. RY*(   6) N  12                  0.00014     2.47430   
   165. RY*(   7) N  12                  0.00008     2.57638   
   166. RY*(   8) N  12                  0.00001     2.23209   
   167. RY*(   9) N  12                  0.00002     2.51689   
   168. RY*(   1) N  13                  0.01064     1.14430   
   169. RY*(   2) N  13                  0.00632     2.43195   
   170. RY*(   3) N  13                  0.00580     1.58182   
   171. RY*(   4) N  13                  0.00210     1.82446   
   172. RY*(   5) N  13                  0.00055     0.74061   
   173. RY*(   6) N  13                  0.00043     0.71323   
   174. RY*(   7) N  13                  0.00005     3.23654   
   175. RY*(   8) N  13                  0.00000     1.98393   
   176. RY*(   9) N  13                  0.00001     2.06124   
   177. RY*(   1) N  14                  0.00525     0.75379   
   178. RY*(   2) N  14                  0.00280     0.74985   
   179. RY*(   3) N  14                  0.00094     0.79640   
   180. RY*(   4) N  14                  0.00005     1.44027   
   181. RY*(   5) N  14                  0.00000     2.22940   
   182. RY*(   6) N  14                  0.00000     2.18402   
   183. RY*(   7) N  14                  0.00000     2.27281   
   184. RY*(   8) N  14                  0.00000     2.36099   
   185. RY*(   9) N  14                  0.00000     2.13446   
   186. RY*(   1) C  15                  0.00641     1.00171   
   187. RY*(   2) C  15                  0.00328     1.07286   
   188. RY*(   3) C  15                  0.00291     0.54456   
   189. RY*(   4) C  15                  0.00111     0.63825   
   190. RY*(   5) C  15                  0.00045     1.88283   
   191. RY*(   6) C  15                  0.00032     1.90040   
   192. RY*(   7) C  15                  0.00024     2.26504   
   193. RY*(   8) C  15                  0.00014     2.45019   
   194. RY*(   9) C  15                  0.00002     2.19729   
   195. RY*(   1) C  16                  0.01349     0.58142   
   196. RY*(   2) C  16                  0.00700     1.56060   
   197. RY*(   3) C  16                  0.00260     1.56989   
   198. RY*(   4) C  16                  0.00205     0.92284   
   199. RY*(   5) C  16                  0.00038     1.40466   
   200. RY*(   6) C  16                  0.00015     0.86571   
   201. RY*(   7) C  16                  0.00004     2.23058   
   202. RY*(   8) C  16                  0.00002     2.12718   
   203. RY*(   9) C  16                  0.00000     1.85025   
   204. RY*(   1) O  17                  0.00301     1.22591   
   205. RY*(   2) O  17                  0.00057     1.08941   
   206. RY*(   3) O  17                  0.00020     1.41484   
   207. RY*(   4) O  17                  0.00008     1.29770   
   208. RY*(   5) O  17                  0.00001     3.12415   
   209. RY*(   6) O  17                  0.00000     2.72918   
   210. RY*(   7) O  17                  0.00000     2.71745   
   211. RY*(   8) O  17                  0.00000     2.82947   
   212. RY*(   9) O  17                  0.00000     2.84851   
   213. RY*(   1) H  18                  0.00248     0.39414   
   214. RY*(   2) H  18                  0.00015     1.76041   
   215. RY*(   3) H  18                  0.00012     1.84159   
   216. RY*(   4) H  18                  0.00004     2.29142   
   217. RY*(   1) H  19                  0.00190     0.41592   
   218. RY*(   2) H  19                  0.00022     1.83997   
   219. RY*(   3) H  19                  0.00015     1.78726   
   220. RY*(   4) H  19                  0.00004     2.27888   
   221. RY*(   1) H  20                  0.00191     0.41491   
   222. RY*(   2) H  20                  0.00022     1.83958   
   223. RY*(   3) H  20                  0.00015     1.78738   
   224. RY*(   4) H  20                  0.00004     2.28092   
   225. RY*(   1) H  21                  0.00197     0.38617   
   226. RY*(   2) H  21                  0.00016     1.66413   
   227. RY*(   3) H  21                  0.00008     2.00343   
   228. RY*(   4) H  21                  0.00006     2.32198   
   229. RY*(   1) H  22                  0.00159     0.35081   
   230. RY*(   2) H  22                  0.00017     1.64162   
   231. RY*(   3) H  22                  0.00009     1.96569   
   232. RY*(   4) H  22                  0.00006     2.32334   
   233. RY*(   1) H  23                  0.00158     0.34759   
   234. RY*(   2) H  23                  0.00018     1.64153   
   235. RY*(   3) H  23                  0.00008     1.96765   
   236. RY*(   4) H  23                  0.00006     2.32536   
   237. RY*(   1) H  24                  0.00159     0.34913   
   238. RY*(   2) H  24                  0.00018     1.64229   
   239. RY*(   3) H  24                  0.00009     1.96064   
   240. RY*(   4) H  24                  0.00006     2.32296   
   241. RY*(   1) H  25                  0.00158     0.40956   
   242. RY*(   2) H  25                  0.00019     1.66944   
   243. RY*(   3) H  25                  0.00009     2.04201   
   244. RY*(   4) H  25                  0.00006     2.25344   
   245. RY*(   1) H  26                  0.00515     0.39747   
   246. RY*(   2) H  26                  0.00007     1.86167   
   247. RY*(   3) H  26                  0.00008     2.31868   
   248. RY*(   4) H  26                  0.00006     1.62238   
   249. BD*(   1) C   1 - C   2          0.01827     0.44083   
   250. BD*(   1) C   1 - H  18          0.00710     0.45153   
   251. BD*(   1) C   1 - H  19          0.00852     0.44726   
   252. BD*(   1) C   1 - H  20          0.00848     0.44718   
   253. BD*(   1) C   2 - N   3          0.01711     0.55070   
   254. BD*(   2) C   2 - N   3          0.32822     0.00935  57(v),282(r),252(v),251(v)
                                                    81(g),73(g),75(g)
   255. BD*(   1) C   2 - C  15          0.03939     0.51075   
   256. BD*(   1) N   3 - N   4          0.02344     0.35518   
   257. BD*(   1) N   4 - C   5          0.04174     0.37739   
   258. BD*(   1) N   4 - C  11          0.04514     0.43769   
   259. BD*(   1) C   5 - C   6          0.02510     0.54956   
   260. BD*(   1) C   5 - C  10          0.02558     0.54958   
   261. BD*(   2) C   5 - C  10          0.38342     0.01757  268(v),263(v),143(g),144(g)
                                                    108(v),100(g)
   262. BD*(   1) C   6 - C   7          0.01609     0.57192   
   263. BD*(   2) C   6 - C   7          0.31400     0.02742  268(v),261(v),118(g),108(g)
                                                    109(g),117(g)
   264. BD*(   1) C   6 - H  21          0.01414     0.46643   
   265. BD*(   1) C   7 - C   8          0.01773     0.56506   
   266. BD*(   1) C   7 - H  22          0.01409     0.46223   
   267. BD*(   1) C   8 - C   9          0.01755     0.56650   
   268. BD*(   2) C   8 - C   9          0.33011     0.02559  263(v),261(v),136(g),126(g)
                                                    118(v)
   269. BD*(   1) C   8 - H  23          0.01417     0.46231   
   270. BD*(   1) C   9 - C  10          0.01656     0.56556   
   271. BD*(   1) C   9 - H  24          0.01391     0.46041   
   272. BD*(   1) C  10 - H  25          0.01447     0.45905   
   273. BD*(   1) C  11 - N  12          0.02911     0.39973   
   274. BD*(   2) C  11 - N  12          0.79230    -0.07160  278(v),57(v),152(g),160(g)
                                                    189(v),169(v),162(g)
   275. BD*(   1) C  11 - C  15          0.03136     0.52663   
   276. BD*(   1) N  12 - N  13          0.02613     0.50543   
   277. BD*(   1) N  13 - N  14          0.02895     0.69055   
   278. BD*(   2) N  13 - N  14          0.43747    -0.05692  274(v),177(g),169(g),172(g)
                                                    183(g)
   279. BD*(   3) N  13 - N  14          0.21787    -0.00768  277(g),178(g),171(g),273(v)
                                                    173(g),184(g)
   280. BD*(   1) C  15 - C  16          0.05336     0.47259   
   281. BD*(   1) C  16 - O  17          0.00424     0.60257   
   282. BD*(   2) C  16 - O  17          0.15339     0.00815  57(v),254(r),200(g),205(g)
   283. BD*(   1) C  16 - H  26          0.06392     0.40131   
       -------------------------------
              Total Lewis  114.14541  ( 96.7334%)
        Valence non-Lewis    3.59242  (  3.0444%)
        Rydberg non-Lewis    0.26217  (  0.2222%)
       -------------------------------
            Total unit  1  118.00000  (100.0000%)
           Charge unit  1    0.00000
 Unable to Open any file for archive entry.
 1\1\GINC-COMPUTE-0-10\SP\RB3LYP\def2SVP\C11H9N5O1\ZAHRT2\08-Jan-2021\0
 \\# b3lyp/def2svp geom=NewRedundant pop=NBO\\83\\0,1\C,0,-2.7205761334
 ,-2.3884795441,0.7446253376\C,0,-1.826357239,-1.2459987974,0.399926069
 3\N,0,-0.517444625,-1.3931197334,0.3220272482\N,0,-0.0067257623,-0.175
 7488559,-0.0221402278\C,0,1.4040675452,-0.0254396732,-0.1332714375\C,0
 ,2.220086562,-0.7999704518,0.7019830495\C,0,3.6062407177,-0.6845624919
 ,0.6085626346\C,0,4.1832998639,0.2001020376,-0.307838774\C,0,3.3622983
 958,0.9618212398,-1.1426129323\C,0,1.9725705785,0.8489496123,-1.067523
 6853\C,0,-0.9924772521,0.7582658079,-0.15050651\N,0,-0.6403256428,2.06
 28432291,-0.4506827652\N,0,-1.4654681065,2.9764597253,-0.4649702955\N,
 0,-2.0904914265,3.921693014,-0.5219745077\C,0,-2.2118931561,0.10533969
 88,0.1054754252\C,0,-3.5687861845,0.6322642583,0.0755965098\O,0,-4.560
 7718328,-0.0272833386,0.3195568747\H,0,-2.1180735025,-3.2911906974,0.9
 13523939\H,0,-3.4468199223,-2.5724290099,-0.0613497948\H,0,-3.31344284
 38,-2.1624637398,1.6436202643\H,0,1.751883336,-1.4884136271,1.40449829
 65\H,0,4.240103245,-1.2893048995,1.2610630784\H,0,5.2696450044,0.29047
 01021,-0.3752203106\H,0,3.804018122,1.6448751005,-1.8716635802\H,0,1.3
 38062069,1.4293232313,-1.7345157295\H,0,-3.6726218098,1.7119978029,-0.
 1961881767\\Version=ES64L-G16RevC.01\State=1-A\HF=-772.9214503\RMSD=5.
 305e-09\Dipole=1.3490184,0.4482857,-0.1906757\Quadrupole=-3.6601167,0.
 3616957,3.298421,0.2130666,0.9100152,-2.5958892\PG=C01 [X(C11H9N5O1)]\
 \@
 The archive entry for this job was punched.


 BUT 'GLORY' DOESN'T MEAN 'A NICE KNOCK DOWN ARGUMENT', ALICE OBJECTED.
 WHEN I USE A WORD, HUMPTY DUMPTY SAID, IN A RATHER SCORNFUL TONE,
 IT MEANS JUST WHAT I CHOOSE IT TO MEAN....
 NEITHER MORE NOR LESS....
 THE QUESTION IS, SAID ALICE,
 WHETHER YOU CAN MAKE WORDS MEAN SO MANY DIFFERENT THINGS...
 THE QUESTION IS, SAID HUMPTY DUMPTY,
 WHICH IS TO BE MASTER....
 THAT IS ALL.....

 ALICE THROUGH THE LOOKING GLASS
 File lengths (MBytes):  RWF=     48 Int=      0 D2E=      0 Chk=      6 Scr=      1
 Normal termination of Gaussian 16
