# Supplementary material for: Machine-Learning-Guided Discovery of Electrochemical Reactions
Source: J Am Chem Soc. 2022 Dec 2;144(49):22599–610. doi: 10.1021/jacs.2c08997 (PMC9756344; doi:10.1021/jacs.2c08997)
Supplement: Supplementary file 3 — ja2c08997_si_003.zip [file ja2c08997_si_003.zip › Oxidation Site Selectivity/Nlogs_notimes/64.log]

 Entering Gaussian System, Link 0=g16
 Input=64.com
 Output=64.log
 Initial command:
  
 Copyright (c) 1988-2019, Gaussian, Inc.  All Rights Reserved.
  
 This is part of the Gaussian(R) 16 program.  It is based on
 the Gaussian(R) 09 system (copyright 2009, Gaussian, Inc.),
 the Gaussian(R) 03 system (copyright 2003, Gaussian, Inc.),
 the Gaussian(R) 98 system (copyright 1998, Gaussian, Inc.),
 the Gaussian(R) 94 system (copyright 1995, Gaussian, Inc.),
 the Gaussian 92(TM) system (copyright 1992, Gaussian, Inc.),
 the Gaussian 90(TM) system (copyright 1990, Gaussian, Inc.),
 the Gaussian 88(TM) system (copyright 1988, Gaussian, Inc.),
 the Gaussian 86(TM) system (copyright 1986, Carnegie Mellon
 University), and the Gaussian 82(TM) system (copyright 1983,
 Carnegie Mellon University). Gaussian is a federally registered
 trademark of Gaussian, Inc.
  
 This software contains proprietary and confidential information,
 including trade secrets, belonging to Gaussian, Inc.
  
 This software is provided under written license and may be
 used, copied, transmitted, or stored only in accord with that
 written license.
  
 The following legend is applicable only to US Government
 contracts under FAR:
  
                    RESTRICTED RIGHTS LEGEND
  
 Use, reproduction and disclosure by the US Government is
 subject to restrictions as set forth in subparagraphs (a)
 and (c) of the Commercial Computer Software - Restricted
 Rights clause in FAR 52.227-19.
  
 Gaussian, Inc.
 340 Quinnipiac St., Bldg. 40, Wallingford CT 06492
  
  
 ---------------------------------------------------------------
 Warning -- This program may not be used in any manner that
 competes with the business of Gaussian, Inc. or will provide
 assistance to any competitor of Gaussian, Inc.  The licensee
 of this program is prohibited from giving any competitor of
 Gaussian, Inc. access to this program.  By using this program,
 the user acknowledges that Gaussian, Inc. is engaged in the
 business of creating and licensing software in the field of
 computational chemistry and represents and warrants to the
 licensee that it is not a competitor of Gaussian, Inc. and that
 it will not use this program in any manner prohibited above.
 ---------------------------------------------------------------
  

 Cite this work as:
 Gaussian 16, Revision C.01,
 M. J. Frisch, G. W. Trucks, H. B. Schlegel, G. E. Scuseria, 
 M. A. Robb, J. R. Cheeseman, G. Scalmani, V. Barone, 
 G. A. Petersson, H. Nakatsuji, X. Li, M. Caricato, A. V. Marenich, 
 J. Bloino, B. G. Janesko, R. Gomperts, B. Mennucci, H. P. Hratchian, 
 J. V. Ortiz, A. F. Izmaylov, J. L. Sonnenberg, D. Williams-Young, 
 F. Ding, F. Lipparini, F. Egidi, J. Goings, B. Peng, A. Petrone, 
 T. Henderson, D. Ranasinghe, V. G. Zakrzewski, J. Gao, N. Rega, 
 G. Zheng, W. Liang, M. Hada, M. Ehara, K. Toyota, R. Fukuda, 
 J. Hasegawa, M. Ishida, T. Nakajima, Y. Honda, O. Kitao, H. Nakai, 
 T. Vreven, K. Throssell, J. A. Montgomery, Jr., J. E. Peralta, 
 F. Ogliaro, M. J. Bearpark, J. J. Heyd, E. N. Brothers, K. N. Kudin, 
 V. N. Staroverov, T. A. Keith, R. Kobayashi, J. Normand, 
 K. Raghavachari, A. P. Rendell, J. C. Burant, S. S. Iyengar, 
 J. Tomasi, M. Cossi, J. M. Millam, M. Klene, C. Adamo, R. Cammi, 
 J. W. Ochterski, R. L. Martin, K. Morokuma, O. Farkas, 
 J. B. Foresman, and D. J. Fox, Gaussian, Inc., Wallingford CT, 2019.
 
 ******************************************
 Gaussian 16:  ES64L-G16RevC.01  3-Jul-2019
                 9-Jan-2021 
 ******************************************
 %nprocshared=3
 Will use up to    3 processors via shared memory.
 %mem=1GB
 -----------------------------------------
 # b3lyp/def2svp pop=NBO geom=NewRedundant
 -----------------------------------------
 1/29=4000,38=1,172=1/1;
 2/12=2,17=6,18=5,40=1/2;
 3/5=43,7=101,11=2,25=1,30=1,74=-5/1,2,3;
 4//1;
 5/5=2,38=5/2;
 6/7=2,8=2,9=2,10=2,28=1,40=1/1,7;
 99/5=1,9=1/99;
 --
 64
 --
 Symbolic Z-matrix:
 Charge =  0 Multiplicity = 1
 C                    -3.85274  -1.54005  -0.61384 
 C                    -2.74462  -0.74902   0.07103 
 C                    -3.14958  -0.18905   1.42709 
 O                    -1.59717  -1.57389   0.25211 
 C                    -0.58079  -1.20357  -0.65506 
 C                    -0.95397   0.23381  -1.07482 
 O                    -2.34265   0.30602  -0.80117 
 C                    -0.14844   1.28599  -0.30576 
 C                    -0.83544   2.63563  -0.27684 
 O                     0.10863   3.61073   0.10291 
 O                     0.06861   0.85927   1.035 
 C                     0.93471  -0.22586   1.16483 
 O                     2.28469   0.15455   1.01728 
 C                     2.8849   -0.51684  -0.09078 
 C                     3.78579  -1.63888   0.42387 
 C                     3.63126   0.48444  -0.95351 
 O                     1.79889  -1.04989  -0.83911 
 C                     0.74926  -1.30674   0.07205 
 H                    -4.71694  -0.88952  -0.81314 
 H                    -4.17424  -2.37779   0.022 
 H                    -3.48717  -1.939    -1.57141 
 H                    -3.41856  -1.00787   2.11068 
 H                    -4.015     0.48097   1.31794 
 H                    -2.30321   0.36896   1.84922 
 H                    -0.56384  -1.875    -1.53283 
 H                    -0.80772   0.39058  -2.15514 
 H                     0.82283   1.41846  -0.81096 
 H                    -1.69013   2.5752    0.42001 
 H                    -1.25171   2.8331   -1.2859 
 H                    -0.36279   4.42477   0.31423 
 H                     0.76441  -0.60988   2.18056 
 H                     4.57522  -1.22225   1.06576 
 H                     3.20514  -2.35813   1.0202 
 H                     4.25078  -2.17386  -0.41721 
 H                     2.95054   1.28463  -1.27392 
 H                     4.04359  -0.01446  -1.84236 
 H                     4.45536   0.93246  -0.38077 
 H                     0.83347  -2.31477   0.51707 
 
                          Input orientation:                          
 ---------------------------------------------------------------------
 Center     Atomic      Atomic             Coordinates (Angstroms)
 Number     Number       Type             X           Y           Z
 ---------------------------------------------------------------------
      1          6           0       -3.852739   -1.540046   -0.613837
      2          6           0       -2.744621   -0.749021    0.071027
      3          6           0       -3.149576   -0.189054    1.427093
      4          8           0       -1.597174   -1.573890    0.252113
      5          6           0       -0.580787   -1.203574   -0.655055
      6          6           0       -0.953970    0.233807   -1.074816
      7          8           0       -2.342654    0.306021   -0.801166
      8          6           0       -0.148443    1.285987   -0.305762
      9          6           0       -0.835438    2.635627   -0.276837
     10          8           0        0.108631    3.610729    0.102913
     11          8           0        0.068605    0.859267    1.034999
     12          6           0        0.934712   -0.225857    1.164831
     13          8           0        2.284691    0.154551    1.017282
     14          6           0        2.884897   -0.516838   -0.090780
     15          6           0        3.785791   -1.638881    0.423872
     16          6           0        3.631258    0.484436   -0.953505
     17          8           0        1.798888   -1.049891   -0.839111
     18          6           0        0.749260   -1.306738    0.072054
     19          1           0       -4.716941   -0.889517   -0.813137
     20          1           0       -4.174239   -2.377793    0.021998
     21          1           0       -3.487169   -1.938998   -1.571409
     22          1           0       -3.418561   -1.007869    2.110683
     23          1           0       -4.014998    0.480974    1.317939
     24          1           0       -2.303205    0.368958    1.849221
     25          1           0       -0.563839   -1.875000   -1.532830
     26          1           0       -0.807724    0.390582   -2.155139
     27          1           0        0.822827    1.418461   -0.810956
     28          1           0       -1.690125    2.575196    0.420013
     29          1           0       -1.251710    2.833101   -1.285903
     30          1           0       -0.362785    4.424771    0.314230
     31          1           0        0.764407   -0.609882    2.180563
     32          1           0        4.575216   -1.222249    1.065760
     33          1           0        3.205139   -2.358134    1.020196
     34          1           0        4.250780   -2.173857   -0.417205
     35          1           0        2.950541    1.284626   -1.273916
     36          1           0        4.043591   -0.014459   -1.842361
     37          1           0        4.455358    0.932458   -0.380771
     38          1           0        0.833469   -2.314771    0.517072
 ---------------------------------------------------------------------
                    Distance matrix (angstroms):
                    1          2          3          4          5
     1  C    0.000000
     2  C    1.524036   0.000000
     3  C    2.546569   1.521994   0.000000
     4  O    2.416317   1.424723   2.389205   0.000000
     5  C    3.289465   2.327228   3.458796   1.411783   0.000000
     6  C    3.429565   2.342080   3.355450   2.332857   1.543220
     7  O    2.392365   1.426679   2.421025   2.280176   2.324737
     8  C    4.669388   3.320146   3.766342   3.254066   2.550851
     9  C    5.162743   3.901517   4.029570   4.310460   3.866182
    10  O    6.537329   5.210517   5.177617   5.460065   4.922126
    11  O    4.883882   3.380839   3.407257   3.050899   2.744687
    12  C    5.273560   3.873964   4.092865   3.010099   2.562158
    13  O    6.572690   5.196712   5.460519   4.317623   3.584994
    14  C    6.834931   5.636627   6.231071   4.617780   3.577845
    15  C    7.709329   6.600199   7.155960   5.386097   4.518913
    16  C    7.760420   6.574414   7.218071   5.746888   4.547502
    17  O    5.677313   4.643528   5.510355   3.605355   2.391725
    18  C    4.658677   3.538114   4.276245   2.368448   1.519327
    19  H    1.099888   2.165994   2.822395   3.366908   4.151071
    20  H    1.099758   2.167743   2.795497   2.709331   3.840584
    21  H    1.099886   2.159865   3.488164   2.651531   3.134902
    22  H    2.809757   2.163653   1.100048   2.663102   3.967439
    23  H    2.800466   2.163686   1.099912   3.347286   4.303976
    24  H    3.480231   2.146322   1.098141   2.612258   3.422131
    25  H    3.431269   2.931893   4.276633   2.084339   1.105255
    26  H    3.921104   3.163239   4.318870   3.205814   2.200701
    27  H    5.536473   4.266446   4.834558   3.992579   2.978171
    28  H    4.762453   3.504878   3.284096   4.153522   4.082341
    29  H    5.132391   4.111160   4.482819   4.680428   4.140393
    30  H    6.972814   5.700913   5.503821   6.124664   5.715357
    31  H    5.476487   4.096679   4.008002   3.197702   3.194174
    32  H    8.599562   7.402260   7.801953   6.235709   5.435616
    33  H    7.290609   6.236170   6.727026   4.926175   4.297989
    34  H    8.130646   7.155708   7.880745   5.916630   4.933767
    35  H    7.395884   6.195116   6.832175   5.584048   4.363990
    36  H    8.135645   7.090871   7.903257   6.215857   4.920220
    37  H    8.671336   7.407509   7.896910   6.581449   5.477282
    38  H    4.882591   3.931063   4.605590   2.554825   2.146802
                    6          7          8          9         10
     6  C    0.000000
     7  O    1.417231   0.000000
     8  C    1.532123   2.453634   0.000000
     9  C    2.533685   2.823771   1.514704   0.000000
    10  O    3.730921   4.212749   2.374348   1.409362   0.000000
    11  O    2.426557   3.080869   1.423671   2.386140   2.905328
    12  C    2.965540   3.858648   2.370979   3.660591   4.065645
    13  O    3.856434   4.974135   2.991778   4.191144   4.185269
    14  C    4.033447   5.339385   3.535187   4.879912   4.978150
    15  C    5.312096   6.545319   4.956351   6.333891   6.417392
    16  C    4.593675   5.978517   3.917677   5.003686   4.826865
    17  O    3.046582   4.358016   3.087537   4.564961   5.046361
    18  C    2.567018   3.594918   2.769628   4.263242   4.959117
    19  H    3.935770   2.658325   5.085413   5.270704   6.661644
    20  H    4.288775   3.351889   5.453232   6.030860   7.362874
    21  H    3.374134   2.635014   4.811391   5.443784   6.821481
    22  H    4.214662   3.370867   4.668474   5.064370   6.148469
    23  H    3.893104   2.705171   4.270211   4.158779   5.317515
    24  H    3.223150   2.651428   3.182435   3.436896   4.401775
    25  H    2.192954   2.907983   3.416151   4.690100   5.763774
    26  H    1.101392   2.048513   2.157915   2.927288   4.038298
    27  H    2.151752   3.355278   1.102785   2.125234   2.480176
    28  H    2.873768   2.658238   2.136725   1.104419   2.099620
    29  H    2.624793   2.794864   2.138092   1.109276   2.093811
    30  H    4.454563   4.704050   3.206602   1.942626   0.964133
    31  H    3.776523   4.402660   3.257211   4.373974   4.749761
    32  H    6.105249   7.326524   5.521347   6.779451   6.650950
    33  H    5.329674   6.418184   5.126821   6.553335   6.786538
    34  H    5.772237   7.054828   5.597866   7.001461   7.133678
    35  H    4.048341   5.403617   3.246695   4.141619   3.922100
    36  H    5.062250   6.478497   4.650317   5.768773   5.692977
    37  H    5.498240   6.839746   4.617964   5.559146   5.128462
    38  H    3.496326   4.323663   3.821867   5.284126   5.984018
                   11         12         13         14         15
    11  O    0.000000
    12  C    1.394450   0.000000
    13  O    2.325505   1.410292   0.000000
    14  C    3.330547   2.337616   1.427870   0.000000
    15  C    4.520143   3.267156   2.412848   1.528220   0.000000
    16  C    4.097212   3.501889   2.409578   1.517860   2.535650
    17  O    3.186072   2.332727   2.265586   1.422519   2.426895
    18  C    2.466198   1.548179   2.320855   2.282850   3.074836
    19  H    5.419899   6.024449   7.311864   7.645170   8.624859
    20  H    5.431984   5.660236   7.008647   7.301183   8.004347
    21  H    5.221798   5.474933   6.663230   6.694627   7.547659
    22  H    4.099222   4.522960   5.922316   6.694859   7.426048
    23  H    4.110836   5.002268   6.315301   7.112571   8.132985
    24  H    2.555160   3.362484   4.667642   5.609335   6.568022
    25  H    3.803938   3.498957   4.328542   3.977171   4.775324
    26  H    3.341347   3.799774   4.436552   4.326712   5.645387
    27  H    2.071014   2.572943   2.660257   2.918247   4.432978
    28  H    2.532933   3.910297   4.692059   5.545486   6.909712
    29  H    3.320518   4.488180   4.998542   5.455449   6.949703
    30  H    3.663117   4.902587   5.073282   5.927139   7.347828
    31  H    1.988682   1.099177   2.061272   3.108719   3.643290
    32  H    4.964192   3.775696   2.672907   2.166187   1.099452
    33  H    4.493299   3.118070   2.675971   2.174211   1.100038
    34  H    5.366500   4.158587   3.368196   2.172073   1.099920
    35  H    3.717200   3.506082   2.640078   2.156245   3.482387
    36  H    4.984286   4.330476   3.361525   2.159396   2.800182
    37  H    4.610137   4.015660   2.696569   2.156595   2.776248
    38  H    3.305720   2.189384   2.907543   2.794710   3.030135
                   16         17         18         19         20
    16  C    0.000000
    17  O    2.392661   0.000000
    18  C    3.544854   1.413475   0.000000
    19  H    8.461671   6.517854   5.553106   0.000000
    20  H    8.370767   6.179246   5.038899   1.790794   0.000000
    21  H    7.544988   5.410099   4.587816   1.785700   1.789847
    22  H    7.830464   5.993732   4.649308   3.201331   2.609664
    23  H    7.976509   6.387306   5.238921   2.629155   3.142828
    24  H    6.564028   5.105627   3.909453   3.807628   3.792645
    25  H    4.847824   2.597023   2.150071   4.328671   3.962989
    26  H    4.599706   3.255967   3.203979   4.326846   4.872089
    27  H    2.963108   2.654477   2.865629   6.001316   6.330563
    28  H    5.880046   5.186508   4.597944   4.763036   5.555298
    29  H    5.428636   4.958165   4.794392   5.107761   6.115979
    30  H    5.752023   5.997912   5.843414   6.962132   7.803042
    31  H    4.386200   3.222141   2.220731   6.251849   5.672313
    32  H    2.807358   3.371385   3.953799   9.486050   8.886939
    33  H    3.486729   2.673212   2.834740   8.263008   7.446610
    34  H    2.781717   2.730033   3.640318   9.067872   8.438924
    35  H    1.098336   2.639191   3.656835   7.983076   8.115121
    36  H    1.099536   2.667831   4.023380   8.864082   8.751795
    37  H    1.099040   3.346134   4.353643   9.361496   9.251483
    38  H    4.222059   2.090739   1.105108   5.882844   5.032515
                   21         22         23         24         25
    21  H    0.000000
    22  H    3.798619   0.000000
    23  H    3.805680   1.789087   0.000000
    24  H    4.292918   1.791099   1.795841   0.000000
    25  H    2.924285   4.709197   5.058458   4.415768   0.000000
    26  H    3.598209   5.193204   4.728324   4.274556   2.362120
    27  H    5.516057   5.693191   5.368019   4.236753   3.645659
    28  H    5.251007   4.322524   3.255314   2.699257   4.988623
    29  H    5.277473   5.566425   4.466347   4.123911   4.764489
    30  H    7.335868   6.486801   5.468055   4.750900   6.568041
    31  H    5.824066   4.202440   4.977630   3.236998   4.141745
    32  H    8.512957   8.064632   8.761070   7.103409   5.795571
    33  H    7.188816   6.847319   7.763991   6.202110   4.577833
    34  H    7.827081   8.158954   8.853357   7.386292   4.951211
    35  H    7.205856   7.568124   7.475447   6.180152   4.732984
    36  H    7.777507   8.502772   8.670283   7.352320   4.978537
    37  H    8.529163   8.483561   8.650803   7.139228   5.865271
    38  H    4.813613   4.725182   5.653778   4.337712   2.519517
                   26         27         28         29         30
    26  H    0.000000
    27  H    2.349906   0.000000
    28  H    3.490355   3.027912   0.000000
    29  H    2.630322   2.555481   1.780133   0.000000
    30  H    4.750835   3.421932   2.279024   2.425701   0.000000
    31  H    4.719199   3.614799   4.389645   5.285380   5.486483
    32  H    6.476994   4.957402   7.354732   7.478586   7.539064
    33  H    5.808723   4.826096   6.975785   7.220147   7.696510
    34  H    5.931713   4.981029   7.651718   7.490104   8.084669
    35  H    3.962376   2.181607   5.105952   4.478485   4.833306
    36  H    4.878232   3.672925   6.685817   6.038084   6.616177
    37  H    5.580506   3.690060   6.411459   6.082954   5.991142
    38  H    4.141637   3.962423   5.503610   5.839459   6.847890
                   31         32         33         34         35
    31  H    0.000000
    32  H    4.017467   0.000000
    33  H    3.218697   1.780287   0.000000
    34  H    4.620521   1.791648   1.787021   0.000000
    35  H    4.505748   3.794480   4.312478   3.792846   0.000000
    36  H    5.224126   3.193517   3.793422   2.595573   1.790394
    37  H    4.749986   2.597995   3.788635   3.113258   1.784994
    38  H    2.382985   3.936411   2.424837   3.545525   4.543709
                   36         37         38
    36  H    0.000000
    37  H    1.789539   0.000000
    38  H    4.600352   4.946584   0.000000
 Stoichiometry    C12H20O6
 Framework group  C1[X(C12H20O6)]
 Deg. of freedom   108
 Full point group                 C1      NOp   1
 Largest Abelian subgroup         C1      NOp   1
 Largest concise Abelian subgroup C1      NOp   1
                         Standard orientation:                         
 ---------------------------------------------------------------------
 Center     Atomic      Atomic             Coordinates (Angstroms)
 Number     Number       Type             X           Y           Z
 ---------------------------------------------------------------------
      1          6           0       -3.852739   -1.540046   -0.613837
      2          6           0       -2.744621   -0.749021    0.071027
      3          6           0       -3.149576   -0.189054    1.427093
      4          8           0       -1.597174   -1.573890    0.252113
      5          6           0       -0.580787   -1.203574   -0.655055
      6          6           0       -0.953970    0.233807   -1.074816
      7          8           0       -2.342654    0.306021   -0.801166
      8          6           0       -0.148443    1.285987   -0.305762
      9          6           0       -0.835438    2.635627   -0.276837
     10          8           0        0.108631    3.610729    0.102913
     11          8           0        0.068605    0.859267    1.034999
     12          6           0        0.934712   -0.225857    1.164831
     13          8           0        2.284691    0.154551    1.017282
     14          6           0        2.884897   -0.516838   -0.090780
     15          6           0        3.785791   -1.638881    0.423872
     16          6           0        3.631258    0.484436   -0.953505
     17          8           0        1.798888   -1.049891   -0.839111
     18          6           0        0.749260   -1.306738    0.072054
     19          1           0       -4.716941   -0.889517   -0.813137
     20          1           0       -4.174239   -2.377793    0.021998
     21          1           0       -3.487169   -1.938998   -1.571409
     22          1           0       -3.418561   -1.007869    2.110683
     23          1           0       -4.014998    0.480974    1.317939
     24          1           0       -2.303205    0.368958    1.849221
     25          1           0       -0.563839   -1.875000   -1.532830
     26          1           0       -0.807724    0.390582   -2.155139
     27          1           0        0.822827    1.418461   -0.810956
     28          1           0       -1.690125    2.575196    0.420013
     29          1           0       -1.251710    2.833101   -1.285903
     30          1           0       -0.362785    4.424771    0.314230
     31          1           0        0.764407   -0.609882    2.180563
     32          1           0        4.575216   -1.222249    1.065760
     33          1           0        3.205139   -2.358134    1.020196
     34          1           0        4.250780   -2.173857   -0.417205
     35          1           0        2.950541    1.284626   -1.273916
     36          1           0        4.043591   -0.014459   -1.842361
     37          1           0        4.455358    0.932458   -0.380771
     38          1           0        0.833469   -2.314771    0.517072
 ---------------------------------------------------------------------
 Rotational constants (GHZ):           0.6840559           0.3410788           0.2690278
 Standard basis: def2SVP (5D, 7F)
 There are   370 symmetry adapted cartesian basis functions of A   symmetry.
 There are   352 symmetry adapted basis functions of A   symmetry.
   352 basis functions,   590 primitive gaussians,   370 cartesian basis functions
    70 alpha electrons       70 beta electrons
       nuclear repulsion energy      1594.1635862115 Hartrees.
 NAtoms=   38 NActive=   38 NUniq=   38 SFac= 1.00D+00 NAtFMM=   60 NAOKFM=F Big=F
 Integral buffers will be    131072 words long.
 Raffenetti 2 integral format.
 Two-electron integral symmetry is turned on.
 One-electron integrals computed using PRISM.
   1 Symmetry operations used in ECPInt.
 ECPInt:  NShTT=   14196 NPrTT=   50380 LenC2=   13362 LenP2D=   34371.
 LDataN:  DoStor=T MaxTD1= 4 Len=   56
 NBasis=   352 RedAO= T EigKep=  4.24D-04  NBF=   352
 NBsUse=   352 1.00D-06 EigRej= -1.00D+00 NBFU=   352
 ExpMin= 1.22D-01 ExpMax= 2.27D+03 ExpMxC= 3.41D+02 IAcc=3 IRadAn=         5 AccDes= 0.00D+00
 Harris functional with IExCor=  402 and IRadAn=       5 diagonalized for initial guess.
 HarFok:  IExCor=  402 AccDes= 0.00D+00 IRadAn=         5 IDoV= 1 UseB2=F ITyADJ=14
 ICtDFT=  3500011 ScaDFX=  1.000000  1.000000  1.000000  1.000000
 FoFCou: FMM=F IPFlag=           0 FMFlag=      100000 FMFlg1=           0
         NFxFlg=           0 DoJE=T BraDBF=F KetDBF=T FulRan=T
         wScrn=  0.000000 ICntrl=       500 IOpCl=  0 I1Cent=   200000004 NGrid=           0
         NMat0=    1 NMatS0=      1 NMatT0=    0 NMatD0=    1 NMtDS0=    0 NMtDT0=    0
 Petite list used in FoFCou.
 Requested convergence on RMS density matrix=1.00D-08 within 128 cycles.
 Requested convergence on MAX density matrix=1.00D-06.
 Requested convergence on             energy=1.00D-06.
 No special actions if energy rises.
 Integral accuracy reduced to 1.0D-05 until final iterations.
 Initial convergence to 1.0D-05 achieved.  Increase integral accuracy.
 SCF Done:  E(RB3LYP) =  -919.963406383     A.U. after   13 cycles
            NFock= 13  Conv=0.64D-08     -V/T= 2.0093

 **********************************************************************

            Population analysis using the SCF Density.

 **********************************************************************

 Orbital symmetries:
       Occupied  (A) (A) (A) (A) (A) (A) (A) (A) (A) (A) (A) (A)
                 (A) (A) (A) (A) (A) (A) (A) (A) (A) (A) (A) (A)
                 (A) (A) (A) (A) (A) (A) (A) (A) (A) (A) (A) (A)
                 (A) (A) (A) (A) (A) (A) (A) (A) (A) (A) (A) (A)
                 (A) (A) (A) (A) (A) (A) (A) (A) (A) (A) (A) (A)
                 (A) (A) (A) (A) (A) (A) (A) (A) (A) (A)
       Virtual   (A) (A) (A) (A) (A) (A) (A) (A) (A) (A) (A) (A)
                 (A) (A) (A) (A) (A) (A) (A) (A) (A) (A) (A) (A)
                 (A) (A) (A) (A) (A) (A) (A) (A) (A) (A) (A) (A)
                 (A) (A) (A) (A) (A) (A) (A) (A) (A) (A) (A) (A)
                 (A) (A) (A) (A) (A) (A) (A) (A) (A) (A) (A) (A)
                 (A) (A) (A) (A) (A) (A) (A) (A) (A) (A) (A) (A)
                 (A) (A) (A) (A) (A) (A) (A) (A) (A) (A) (A) (A)
                 (A) (A) (A) (A) (A) (A) (A) (A) (A) (A) (A) (A)
                 (A) (A) (A) (A) (A) (A) (A) (A) (A) (A) (A) (A)
                 (A) (A) (A) (A) (A) (A) (A) (A) (A) (A) (A) (A)
                 (A) (A) (A) (A) (A) (A) (A) (A) (A) (A) (A) (A)
                 (A) (A) (A) (A) (A) (A) (A) (A) (A) (A) (A) (A)
                 (A) (A) (A) (A) (A) (A) (A) (A) (A) (A) (A) (A)
                 (A) (A) (A) (A) (A) (A) (A) (A) (A) (A) (A) (A)
                 (A) (A) (A) (A) (A) (A) (A) (A) (A) (A) (A) (A)
                 (A) (A) (A) (A) (A) (A) (A) (A) (A) (A) (A) (A)
                 (A) (A) (A) (A) (A) (A) (A) (A) (A) (A) (A) (A)
                 (A) (A) (A) (A) (A) (A) (A) (A) (A) (A) (A) (A)
                 (A) (A) (A) (A) (A) (A) (A) (A) (A) (A) (A) (A)
                 (A) (A) (A) (A) (A) (A) (A) (A) (A) (A) (A) (A)
                 (A) (A) (A) (A) (A) (A) (A) (A) (A) (A) (A) (A)
                 (A) (A) (A) (A) (A) (A) (A) (A) (A) (A) (A) (A)
                 (A) (A) (A) (A) (A) (A) (A) (A) (A) (A) (A) (A)
                 (A) (A) (A) (A) (A) (A)
 The electronic state is 1-A.
 Alpha  occ. eigenvalues --  -19.14937 -19.14341 -19.14039 -19.14017 -19.13943
 Alpha  occ. eigenvalues --  -19.12402 -10.29208 -10.28870 -10.28587 -10.24860
 Alpha  occ. eigenvalues --  -10.24570 -10.24397 -10.23245 -10.22869 -10.18398
 Alpha  occ. eigenvalues --  -10.18263 -10.18005 -10.17448  -1.10174  -1.08533
 Alpha  occ. eigenvalues --   -1.03765  -1.00339  -0.99059  -0.98551  -0.81716
 Alpha  occ. eigenvalues --   -0.79879  -0.75355  -0.72690  -0.69682  -0.69030
 Alpha  occ. eigenvalues --   -0.67581  -0.65496  -0.62021  -0.59325  -0.58145
 Alpha  occ. eigenvalues --   -0.57232  -0.53459  -0.52778  -0.52305  -0.50179
 Alpha  occ. eigenvalues --   -0.49093  -0.46758  -0.46511  -0.45925  -0.44973
 Alpha  occ. eigenvalues --   -0.44176  -0.43293  -0.42460  -0.42254  -0.41493
 Alpha  occ. eigenvalues --   -0.39962  -0.39600  -0.39428  -0.39007  -0.38676
 Alpha  occ. eigenvalues --   -0.37800  -0.37370  -0.36817  -0.36295  -0.35106
 Alpha  occ. eigenvalues --   -0.34236  -0.33804  -0.32644  -0.31958  -0.30098
 Alpha  occ. eigenvalues --   -0.28584  -0.27039  -0.26665  -0.26196  -0.25177
 Alpha virt. eigenvalues --    0.04725   0.05126   0.06002   0.06829   0.07651
 Alpha virt. eigenvalues --    0.09163   0.09370   0.10074   0.10665   0.11402
 Alpha virt. eigenvalues --    0.11748   0.12469   0.12683   0.13227   0.14073
 Alpha virt. eigenvalues --    0.14641   0.15197   0.15979   0.16266   0.16623
 Alpha virt. eigenvalues --    0.16724   0.17090   0.17400   0.18021   0.18986
 Alpha virt. eigenvalues --    0.20918   0.21249   0.21930   0.22802   0.23422
 Alpha virt. eigenvalues --    0.24265   0.24950   0.25536   0.26024   0.26351
 Alpha virt. eigenvalues --    0.27741   0.30332   0.32503   0.34427   0.37329
 Alpha virt. eigenvalues --    0.40286   0.40713   0.44054   0.45058   0.45838
 Alpha virt. eigenvalues --    0.46505   0.46760   0.48354   0.48511   0.49037
 Alpha virt. eigenvalues --    0.50677   0.51126   0.52145   0.53095   0.53379
 Alpha virt. eigenvalues --    0.53617   0.54415   0.55438   0.56016   0.56662
 Alpha virt. eigenvalues --    0.57277   0.57583   0.58408   0.58815   0.59448
 Alpha virt. eigenvalues --    0.60262   0.60732   0.60953   0.61937   0.62958
 Alpha virt. eigenvalues --    0.63182   0.63787   0.64134   0.64459   0.65289
 Alpha virt. eigenvalues --    0.65383   0.66961   0.67365   0.67850   0.67864
 Alpha virt. eigenvalues --    0.67993   0.68710   0.69212   0.69994   0.70195
 Alpha virt. eigenvalues --    0.70508   0.70972   0.71704   0.71876   0.72885
 Alpha virt. eigenvalues --    0.73821   0.74527   0.77104   0.77412   0.78364
 Alpha virt. eigenvalues --    0.84055   0.84515   0.86271   0.86637   0.88104
 Alpha virt. eigenvalues --    0.90171   0.91123   0.93867   0.96257   0.96991
 Alpha virt. eigenvalues --    0.97219   1.00185   1.02825   1.03420   1.05987
 Alpha virt. eigenvalues --    1.07146   1.08957   1.10014   1.11750   1.15559
 Alpha virt. eigenvalues --    1.15811   1.17676   1.23078   1.23846   1.25345
 Alpha virt. eigenvalues --    1.27778   1.29294   1.31272   1.32396   1.34305
 Alpha virt. eigenvalues --    1.35949   1.36159   1.37262   1.37829   1.39133
 Alpha virt. eigenvalues --    1.41766   1.43332   1.45176   1.46153   1.48054
 Alpha virt. eigenvalues --    1.48989   1.51972   1.52438   1.52694   1.53090
 Alpha virt. eigenvalues --    1.53271   1.54588   1.55907   1.58531   1.59368
 Alpha virt. eigenvalues --    1.60603   1.63700   1.65786   1.66318   1.68824
 Alpha virt. eigenvalues --    1.69268   1.70539   1.71476   1.72058   1.72462
 Alpha virt. eigenvalues --    1.73147   1.74542   1.74931   1.75490   1.76325
 Alpha virt. eigenvalues --    1.77135   1.77673   1.78504   1.78701   1.79949
 Alpha virt. eigenvalues --    1.80376   1.81206   1.82010   1.82246   1.82560
 Alpha virt. eigenvalues --    1.82887   1.83730   1.84028   1.85203   1.86449
 Alpha virt. eigenvalues --    1.86975   1.87842   1.88922   1.89736   1.90270
 Alpha virt. eigenvalues --    1.91285   1.92820   1.94190   1.95296   1.96044
 Alpha virt. eigenvalues --    1.96802   1.97711   1.98276   1.99837   2.01154
 Alpha virt. eigenvalues --    2.02650   2.03195   2.04008   2.05887   2.07566
 Alpha virt. eigenvalues --    2.08983   2.09346   2.11195   2.12552   2.13197
 Alpha virt. eigenvalues --    2.13528   2.14238   2.14336   2.15962   2.16659
 Alpha virt. eigenvalues --    2.17769   2.19710   2.21013   2.22296   2.25231
 Alpha virt. eigenvalues --    2.26536   2.33432   2.35233   2.35490   2.36574
 Alpha virt. eigenvalues --    2.37160   2.39081   2.40180   2.41100   2.42725
 Alpha virt. eigenvalues --    2.43309   2.44394   2.45079   2.50174   2.51958
 Alpha virt. eigenvalues --    2.52396   2.53098   2.53705   2.54464   2.59226
 Alpha virt. eigenvalues --    2.60108   2.61911   2.70486   2.72339   2.73162
 Alpha virt. eigenvalues --    2.74735   2.75644   2.75798   2.78063   2.78633
 Alpha virt. eigenvalues --    2.79236   2.83338   2.83488   2.83817   2.86276
 Alpha virt. eigenvalues --    2.87196   2.87648   2.89634   2.90438   2.92061
 Alpha virt. eigenvalues --    2.93238   2.94415   2.95176   2.96297   2.97570
 Alpha virt. eigenvalues --    2.99614   3.01249   3.02091   3.03275   3.03795
 Alpha virt. eigenvalues --    3.05843   3.06704   3.07826   3.11523   3.11660
 Alpha virt. eigenvalues --    3.14541   3.15165   3.16684   3.19815   3.20448
 Alpha virt. eigenvalues --    3.26603   3.28699   3.31200   3.33005   3.36735
 Alpha virt. eigenvalues --    3.39908   3.48035   3.51329   3.56691   3.63076
 Alpha virt. eigenvalues --    3.64522   3.77986
          Condensed to atoms (all electrons):
               1          2          3          4          5          6
     1  C    4.597292   0.441335  -0.096291  -0.049684  -0.004808  -0.004386
     2  C    0.441335   4.552144   0.414521   0.281191  -0.065833  -0.066242
     3  C   -0.096291   0.414521   4.631327  -0.054071   0.006657   0.001459
     4  O   -0.049684   0.281191  -0.054071   8.069879   0.280447  -0.012905
     5  C   -0.004808  -0.065833   0.006657   0.280447   4.822265   0.294590
     6  C   -0.004386  -0.066242   0.001459  -0.012905   0.294590   5.018392
     7  O   -0.061413   0.297940  -0.053540  -0.057941  -0.035307   0.305782
     8  C   -0.000491  -0.001690   0.006419  -0.010984  -0.047287   0.147534
     9  C   -0.000164  -0.004167   0.001455  -0.000034   0.002959   0.008073
    10  O    0.000000   0.000001   0.000001   0.000000  -0.000090   0.004408
    11  O    0.000103   0.005867  -0.010034  -0.003049   0.023001  -0.064386
    12  C    0.000351   0.003193  -0.002926   0.022209  -0.026729  -0.045950
    13  O    0.000000   0.000019  -0.000009   0.000003   0.001964   0.000733
    14  C    0.000001   0.000037  -0.000006   0.000135   0.005610   0.001152
    15  C   -0.000000   0.000001   0.000000   0.000002  -0.000758   0.000090
    16  C    0.000000  -0.000002   0.000000  -0.000002   0.001272  -0.000792
    17  O    0.000004   0.000104  -0.000007   0.001295  -0.056759   0.015170
    18  C   -0.001534   0.003706   0.002761  -0.064400   0.267668  -0.002524
    19  H    0.357142  -0.007616  -0.000999   0.005053   0.000176   0.000189
    20  H    0.355547  -0.008043   0.000595   0.000150  -0.000203   0.000269
    21  H    0.344668   0.007547   0.009281  -0.002377   0.000901   0.000865
    22  H   -0.000802  -0.005223   0.351354   0.000316  -0.000615  -0.000024
    23  H   -0.000141  -0.008497   0.358122   0.004883  -0.000142  -0.000418
    24  H    0.008152   0.014533   0.342085  -0.001915   0.000162  -0.003793
    25  H    0.002090   0.006594  -0.000625  -0.028888   0.335584  -0.023524
    26  H    0.001359   0.007542  -0.001024   0.003045   0.016720   0.298713
    27  H    0.000045   0.000890  -0.000407   0.000096  -0.017186  -0.006517
    28  H    0.000089   0.000321  -0.000010   0.000033  -0.000646  -0.015751
    29  H    0.000002   0.000020  -0.000042   0.000019   0.001115   0.019385
    30  H    0.000000   0.000001   0.000001  -0.000000   0.000027  -0.000899
    31  H    0.000009  -0.000004   0.000543   0.001907  -0.006721   0.002985
    32  H    0.000000  -0.000000   0.000000  -0.000000   0.000029  -0.000004
    33  H    0.000000   0.000000  -0.000000  -0.000006   0.000300  -0.000058
    34  H   -0.000000  -0.000000   0.000000  -0.000000  -0.000056   0.000002
    35  H   -0.000000   0.000001  -0.000000   0.000001  -0.000039  -0.000108
    36  H   -0.000000  -0.000000   0.000000   0.000000  -0.000062   0.000066
    37  H   -0.000000   0.000000  -0.000000  -0.000000  -0.000027   0.000022
    38  H   -0.000085  -0.000067   0.000037   0.005671  -0.029645   0.011999
               7          8          9         10         11         12
     1  C   -0.061413  -0.000491  -0.000164   0.000000   0.000103   0.000351
     2  C    0.297940  -0.001690  -0.004167   0.000001   0.005867   0.003193
     3  C   -0.053540   0.006419   0.001455   0.000001  -0.010034  -0.002926
     4  O   -0.057941  -0.010984  -0.000034   0.000000  -0.003049   0.022209
     5  C   -0.035307  -0.047287   0.002959  -0.000090   0.023001  -0.026729
     6  C    0.305782   0.147534   0.008073   0.004408  -0.064386  -0.045950
     7  O    8.041619  -0.053512  -0.001994   0.000057   0.000038   0.002216
     8  C   -0.053512   5.104610   0.270508  -0.078413   0.279070  -0.054538
     9  C   -0.001994   0.270508   4.468918   0.377212  -0.031868  -0.000109
    10  O    0.000057  -0.078413   0.377212   7.728579   0.001857   0.000248
    11  O    0.000038   0.279070  -0.031868   0.001857   7.982114   0.341450
    12  C    0.002216  -0.054538  -0.000109   0.000248   0.341450   4.543105
    13  O   -0.000002  -0.001473  -0.000391  -0.000007  -0.058702   0.335841
    14  C    0.000005  -0.000861  -0.000069  -0.000042   0.001419  -0.063801
    15  C   -0.000000   0.000102   0.000005  -0.000000  -0.000193  -0.013053
    16  C   -0.000000  -0.000455  -0.000006   0.000012   0.000561   0.004440
    17  O    0.000015  -0.009654   0.000365   0.000000   0.000284  -0.031815
    18  C    0.001028   0.021232   0.003231  -0.000009  -0.066395   0.294144
    19  H    0.001273  -0.000084   0.000030  -0.000000   0.000001  -0.000011
    20  H    0.005026   0.000052   0.000004  -0.000000  -0.000003  -0.000015
    21  H    0.001354   0.000215   0.000007  -0.000000  -0.000002  -0.000042
    22  H    0.004924  -0.000282   0.000024  -0.000000   0.000116   0.000095
    23  H   -0.000640   0.000109  -0.000228   0.000001   0.000062   0.000102
    24  H   -0.001836  -0.000932  -0.003959  -0.000018   0.022576   0.001368
    25  H   -0.000171   0.003236  -0.000494   0.000001  -0.000176   0.013645
    26  H   -0.025508  -0.015733  -0.006272  -0.000035   0.004175   0.003298
    27  H    0.004291   0.309822  -0.030034   0.010759  -0.035147   0.001705
    28  H    0.011955   0.005456   0.346012  -0.026174  -0.005571  -0.000265
    29  H   -0.000658  -0.048677   0.371073  -0.034946   0.004621   0.000142
    30  H    0.000027   0.010651  -0.024602   0.314781  -0.000214   0.000054
    31  H    0.000020   0.006672  -0.000412   0.000005  -0.041246   0.354975
    32  H   -0.000000  -0.000001  -0.000000   0.000000  -0.000001   0.000773
    33  H   -0.000000   0.000030  -0.000000   0.000000   0.000038   0.001564
    34  H    0.000000  -0.000003   0.000000   0.000000   0.000012   0.000656
    35  H   -0.000000  -0.001276   0.000180  -0.000087  -0.000170  -0.000706
    36  H    0.000000  -0.000014  -0.000006   0.000000  -0.000015   0.000064
    37  H    0.000000   0.000035   0.000004  -0.000000   0.000004  -0.000283
    38  H   -0.000091   0.000738   0.000106  -0.000000   0.003272  -0.038831
              13         14         15         16         17         18
     1  C    0.000000   0.000001  -0.000000   0.000000   0.000004  -0.001534
     2  C    0.000019   0.000037   0.000001  -0.000002   0.000104   0.003706
     3  C   -0.000009  -0.000006   0.000000   0.000000  -0.000007   0.002761
     4  O    0.000003   0.000135   0.000002  -0.000002   0.001295  -0.064400
     5  C    0.001964   0.005610  -0.000758   0.001272  -0.056759   0.267668
     6  C    0.000733   0.001152   0.000090  -0.000792   0.015170  -0.002524
     7  O   -0.000002   0.000005  -0.000000  -0.000000   0.000015   0.001028
     8  C   -0.001473  -0.000861   0.000102  -0.000455  -0.009654   0.021232
     9  C   -0.000391  -0.000069   0.000005  -0.000006   0.000365   0.003231
    10  O   -0.000007  -0.000042  -0.000000   0.000012   0.000000  -0.000009
    11  O   -0.058702   0.001419  -0.000193   0.000561   0.000284  -0.066395
    12  C    0.335841  -0.063801  -0.013053   0.004440  -0.031815   0.294144
    13  O    8.033879   0.286423  -0.062739  -0.046365  -0.062207  -0.051076
    14  C    0.286423   4.587575   0.444151   0.412789   0.285843  -0.062971
    15  C   -0.062739   0.444151   4.594548  -0.084706  -0.051289  -0.015171
    16  C   -0.046365   0.412789  -0.084706   4.555598  -0.048683   0.010836
    17  O   -0.062207   0.285843  -0.051289  -0.048683   8.078379   0.269370
    18  C   -0.051076  -0.062971  -0.015171   0.010836   0.269370   4.996447
    19  H    0.000000  -0.000000   0.000000  -0.000000  -0.000000   0.000046
    20  H   -0.000000  -0.000000  -0.000000   0.000000  -0.000000   0.000012
    21  H   -0.000000  -0.000000   0.000000  -0.000000  -0.000001   0.000138
    22  H    0.000000   0.000000  -0.000000  -0.000000   0.000000  -0.000067
    23  H    0.000000   0.000000  -0.000000  -0.000000   0.000000  -0.000092
    24  H    0.000081   0.000006  -0.000000  -0.000000   0.000006  -0.001077
    25  H   -0.000140   0.000021  -0.000188   0.000037   0.005066  -0.034482
    26  H    0.000043   0.000322   0.000011  -0.000073   0.001626  -0.007877
    27  H    0.008224   0.001700   0.000742  -0.005141   0.006361  -0.004190
    28  H    0.000012  -0.000017  -0.000000   0.000000  -0.000016   0.000088
    29  H    0.000006   0.000002   0.000000  -0.000005  -0.000006  -0.000234
    30  H   -0.000001   0.000003   0.000000  -0.000002   0.000000  -0.000007
    31  H   -0.031396   0.006859   0.002348  -0.000919   0.003258  -0.009730
    32  H    0.002152  -0.006982   0.358058  -0.002222   0.004973   0.000094
    33  H   -0.001296   0.006837   0.353359   0.008056  -0.005232   0.001411
    34  H    0.005021  -0.009324   0.355260  -0.000701   0.001351   0.000153
    35  H   -0.002614   0.005916   0.007480   0.365257  -0.003406  -0.000276
    36  H    0.004684  -0.006026  -0.001686   0.358290  -0.000054  -0.000554
    37  H   -0.000755  -0.005611  -0.001342   0.364041   0.004357  -0.000137
    38  H    0.000101   0.007008   0.004087  -0.000572  -0.030743   0.340666
              19         20         21         22         23         24
     1  C    0.357142   0.355547   0.344668  -0.000802  -0.000141   0.008152
     2  C   -0.007616  -0.008043   0.007547  -0.005223  -0.008497   0.014533
     3  C   -0.000999   0.000595   0.009281   0.351354   0.358122   0.342085
     4  O    0.005053   0.000150  -0.002377   0.000316   0.004883  -0.001915
     5  C    0.000176  -0.000203   0.000901  -0.000615  -0.000142   0.000162
     6  C    0.000189   0.000269   0.000865  -0.000024  -0.000418  -0.003793
     7  O    0.001273   0.005026   0.001354   0.004924  -0.000640  -0.001836
     8  C   -0.000084   0.000052   0.000215  -0.000282   0.000109  -0.000932
     9  C    0.000030   0.000004   0.000007   0.000024  -0.000228  -0.003959
    10  O   -0.000000  -0.000000  -0.000000  -0.000000   0.000001  -0.000018
    11  O    0.000001  -0.000003  -0.000002   0.000116   0.000062   0.022576
    12  C   -0.000011  -0.000015  -0.000042   0.000095   0.000102   0.001368
    13  O    0.000000  -0.000000  -0.000000   0.000000   0.000000   0.000081
    14  C   -0.000000  -0.000000  -0.000000   0.000000   0.000000   0.000006
    15  C    0.000000  -0.000000   0.000000  -0.000000  -0.000000  -0.000000
    16  C   -0.000000   0.000000  -0.000000  -0.000000  -0.000000  -0.000000
    17  O   -0.000000  -0.000000  -0.000001   0.000000   0.000000   0.000006
    18  C    0.000046   0.000012   0.000138  -0.000067  -0.000092  -0.001077
    19  H    0.671610  -0.020620  -0.018619  -0.000442   0.001014  -0.000149
    20  H   -0.020620   0.673009  -0.017656   0.000873  -0.000609  -0.000116
    21  H   -0.018619  -0.017656   0.677885  -0.000262  -0.000120  -0.000533
    22  H   -0.000442   0.000873  -0.000262   0.678548  -0.021768  -0.014789
    23  H    0.001014  -0.000609  -0.000120  -0.021768   0.677303  -0.017069
    24  H   -0.000149  -0.000116  -0.000533  -0.014789  -0.017069   0.628822
    25  H   -0.000385   0.000056   0.000391  -0.000038   0.000073   0.000085
    26  H   -0.000063  -0.000070  -0.000733   0.000052  -0.000004  -0.000000
    27  H   -0.000001  -0.000002  -0.000004   0.000009   0.000005   0.000716
    28  H   -0.000000  -0.000008  -0.000007   0.000028   0.000776   0.004215
    29  H    0.000004  -0.000000  -0.000003  -0.000002   0.000002   0.000089
    30  H    0.000000  -0.000000  -0.000000   0.000000  -0.000000  -0.000006
    31  H   -0.000000  -0.000001  -0.000001   0.000032  -0.000006  -0.000938
    32  H    0.000000   0.000000  -0.000000   0.000000   0.000000  -0.000000
    33  H   -0.000000  -0.000000  -0.000000  -0.000000   0.000000   0.000000
    34  H    0.000000   0.000000  -0.000000  -0.000000  -0.000000  -0.000000
    35  H   -0.000000   0.000000   0.000000  -0.000000   0.000000   0.000000
    36  H    0.000000   0.000000   0.000000   0.000000  -0.000000  -0.000000
    37  H    0.000000  -0.000000   0.000000   0.000000   0.000000   0.000000
    38  H    0.000002   0.000013   0.000025   0.000023   0.000000  -0.000035
              25         26         27         28         29         30
     1  C    0.002090   0.001359   0.000045   0.000089   0.000002   0.000000
     2  C    0.006594   0.007542   0.000890   0.000321   0.000020   0.000001
     3  C   -0.000625  -0.001024  -0.000407  -0.000010  -0.000042   0.000001
     4  O   -0.028888   0.003045   0.000096   0.000033   0.000019  -0.000000
     5  C    0.335584   0.016720  -0.017186  -0.000646   0.001115   0.000027
     6  C   -0.023524   0.298713  -0.006517  -0.015751   0.019385  -0.000899
     7  O   -0.000171  -0.025508   0.004291   0.011955  -0.000658   0.000027
     8  C    0.003236  -0.015733   0.309822   0.005456  -0.048677   0.010651
     9  C   -0.000494  -0.006272  -0.030034   0.346012   0.371073  -0.024602
    10  O    0.000001  -0.000035   0.010759  -0.026174  -0.034946   0.314781
    11  O   -0.000176   0.004175  -0.035147  -0.005571   0.004621  -0.000214
    12  C    0.013645   0.003298   0.001705  -0.000265   0.000142   0.000054
    13  O   -0.000140   0.000043   0.008224   0.000012   0.000006  -0.000001
    14  C    0.000021   0.000322   0.001700  -0.000017   0.000002   0.000003
    15  C   -0.000188   0.000011   0.000742  -0.000000   0.000000   0.000000
    16  C    0.000037  -0.000073  -0.005141   0.000000  -0.000005  -0.000002
    17  O    0.005066   0.001626   0.006361  -0.000016  -0.000006   0.000000
    18  C   -0.034482  -0.007877  -0.004190   0.000088  -0.000234  -0.000007
    19  H   -0.000385  -0.000063  -0.000001  -0.000000   0.000004   0.000000
    20  H    0.000056  -0.000070  -0.000002  -0.000008  -0.000000  -0.000000
    21  H    0.000391  -0.000733  -0.000004  -0.000007  -0.000003  -0.000000
    22  H   -0.000038   0.000052   0.000009   0.000028  -0.000002   0.000000
    23  H    0.000073  -0.000004   0.000005   0.000776   0.000002  -0.000000
    24  H    0.000085  -0.000000   0.000716   0.004215   0.000089  -0.000006
    25  H    0.745782  -0.012291   0.000493   0.000008  -0.000032  -0.000000
    26  H   -0.012291   0.732901  -0.003581  -0.000218   0.003610   0.000023
    27  H    0.000493  -0.003581   0.742324   0.012907  -0.007836  -0.000496
    28  H    0.000008  -0.000218   0.012907   0.724630  -0.043993  -0.008085
    29  H   -0.000032   0.003610  -0.007836  -0.043993   0.754278  -0.002236
    30  H   -0.000000   0.000023  -0.000496  -0.008085  -0.002236   0.548471
    31  H   -0.000298   0.000028   0.000093  -0.000086   0.000022  -0.000001
    32  H    0.000003  -0.000000  -0.000029   0.000000   0.000000  -0.000000
    33  H    0.000044   0.000001  -0.000009   0.000000  -0.000000  -0.000000
    34  H    0.000020  -0.000002  -0.000044   0.000000  -0.000000  -0.000000
    35  H   -0.000012   0.000118   0.006542  -0.000019   0.000078   0.000002
    36  H    0.000014  -0.000006  -0.000093   0.000000   0.000000  -0.000000
    37  H   -0.000000  -0.000001  -0.000022   0.000000  -0.000000   0.000000
    38  H   -0.010091  -0.000231   0.000437  -0.000005  -0.000003   0.000000
              31         32         33         34         35         36
     1  C    0.000009   0.000000   0.000000  -0.000000  -0.000000  -0.000000
     2  C   -0.000004  -0.000000   0.000000  -0.000000   0.000001  -0.000000
     3  C    0.000543   0.000000  -0.000000   0.000000  -0.000000   0.000000
     4  O    0.001907  -0.000000  -0.000006  -0.000000   0.000001   0.000000
     5  C   -0.006721   0.000029   0.000300  -0.000056  -0.000039  -0.000062
     6  C    0.002985  -0.000004  -0.000058   0.000002  -0.000108   0.000066
     7  O    0.000020  -0.000000  -0.000000   0.000000  -0.000000   0.000000
     8  C    0.006672  -0.000001   0.000030  -0.000003  -0.001276  -0.000014
     9  C   -0.000412  -0.000000  -0.000000   0.000000   0.000180  -0.000006
    10  O    0.000005   0.000000   0.000000   0.000000  -0.000087   0.000000
    11  O   -0.041246  -0.000001   0.000038   0.000012  -0.000170  -0.000015
    12  C    0.354975   0.000773   0.001564   0.000656  -0.000706   0.000064
    13  O   -0.031396   0.002152  -0.001296   0.005021  -0.002614   0.004684
    14  C    0.006859  -0.006982   0.006837  -0.009324   0.005916  -0.006026
    15  C    0.002348   0.358058   0.353359   0.355260   0.007480  -0.001686
    16  C   -0.000919  -0.002222   0.008056  -0.000701   0.365257   0.358290
    17  O    0.003258   0.004973  -0.005232   0.001351  -0.003406  -0.000054
    18  C   -0.009730   0.000094   0.001411   0.000153  -0.000276  -0.000554
    19  H   -0.000000   0.000000  -0.000000   0.000000  -0.000000   0.000000
    20  H   -0.000001   0.000000  -0.000000   0.000000   0.000000   0.000000
    21  H   -0.000001  -0.000000  -0.000000  -0.000000   0.000000   0.000000
    22  H    0.000032   0.000000  -0.000000  -0.000000  -0.000000   0.000000
    23  H   -0.000006   0.000000   0.000000  -0.000000   0.000000  -0.000000
    24  H   -0.000938  -0.000000   0.000000  -0.000000   0.000000  -0.000000
    25  H   -0.000298   0.000003   0.000044   0.000020  -0.000012   0.000014
    26  H    0.000028  -0.000000   0.000001  -0.000002   0.000118  -0.000006
    27  H    0.000093  -0.000029  -0.000009  -0.000044   0.006542  -0.000093
    28  H   -0.000086   0.000000   0.000000   0.000000  -0.000019   0.000000
    29  H    0.000022   0.000000  -0.000000  -0.000000   0.000078   0.000000
    30  H   -0.000001  -0.000000  -0.000000  -0.000000   0.000002  -0.000000
    31  H    0.718279  -0.000159  -0.000776  -0.000129   0.000004   0.000040
    32  H   -0.000159   0.663356  -0.018736  -0.018923  -0.000073  -0.000405
    33  H   -0.000776  -0.018736   0.676217  -0.019344  -0.000526  -0.000143
    34  H   -0.000129  -0.018923  -0.019344   0.672084  -0.000082   0.001176
    35  H    0.000004  -0.000073  -0.000526  -0.000082   0.642965  -0.017115
    36  H    0.000040  -0.000405  -0.000143   0.001176  -0.017115   0.668811
    37  H   -0.000018   0.001636   0.000004  -0.000564  -0.015282  -0.020836
    38  H   -0.006881  -0.000822   0.002188  -0.000183   0.000022  -0.000063
              37         38
     1  C   -0.000000  -0.000085
     2  C    0.000000  -0.000067
     3  C   -0.000000   0.000037
     4  O   -0.000000   0.005671
     5  C   -0.000027  -0.029645
     6  C    0.000022   0.011999
     7  O    0.000000  -0.000091
     8  C    0.000035   0.000738
     9  C    0.000004   0.000106
    10  O   -0.000000  -0.000000
    11  O    0.000004   0.003272
    12  C   -0.000283  -0.038831
    13  O   -0.000755   0.000101
    14  C   -0.005611   0.007008
    15  C   -0.001342   0.004087
    16  C    0.364041  -0.000572
    17  O    0.004357  -0.030743
    18  C   -0.000137   0.340666
    19  H    0.000000   0.000002
    20  H   -0.000000   0.000013
    21  H    0.000000   0.000025
    22  H    0.000000   0.000023
    23  H    0.000000   0.000000
    24  H    0.000000  -0.000035
    25  H   -0.000000  -0.010091
    26  H   -0.000001  -0.000231
    27  H   -0.000022   0.000437
    28  H    0.000000  -0.000005
    29  H   -0.000000  -0.000003
    30  H    0.000000   0.000000
    31  H   -0.000018  -0.006881
    32  H    0.001636  -0.000822
    33  H    0.000004   0.002188
    34  H   -0.000564  -0.000183
    35  H   -0.015282   0.000022
    36  H   -0.020836  -0.000063
    37  H    0.656186   0.000060
    38  H    0.000060   0.737436
 Mulliken charges:
               1
     1  C    0.111608
     2  C    0.129877
     3  C    0.093373
     4  O   -0.390077
     5  C    0.231463
     6  C    0.116405
     7  O   -0.384954
     8  C    0.159872
     9  C    0.254647
    10  O   -0.298100
    11  O   -0.353468
    12  C    0.353439
    13  O   -0.360013
    14  C    0.101899
    15  C    0.110883
    16  C    0.109457
    17  O   -0.377952
    18  C    0.109772
    19  H    0.012449
    20  H    0.011740
    21  H   -0.002918
    22  H    0.007920
    23  H    0.007283
    24  H    0.024269
    25  H   -0.001407
    26  H    0.000136
    27  H    0.002578
    28  H   -0.005659
    29  H   -0.015798
    30  H    0.162508
    31  H    0.001645
    32  H    0.017284
    33  H   -0.003923
    34  H    0.013619
    35  H    0.013227
    36  H    0.013932
    37  H    0.018527
    38  H    0.004457
 Sum of Mulliken charges =  -0.00000
 Mulliken charges with hydrogens summed into heavy atoms:
               1
     1  C    0.132878
     2  C    0.129877
     3  C    0.132845
     4  O   -0.390077
     5  C    0.230056
     6  C    0.116540
     7  O   -0.384954
     8  C    0.162450
     9  C    0.233190
    10  O   -0.135592
    11  O   -0.353468
    12  C    0.355085
    13  O   -0.360013
    14  C    0.101899
    15  C    0.137864
    16  C    0.155143
    17  O   -0.377952
    18  C    0.114229
 Electronic spatial extent (au):  <R**2>=           4410.5920
 Charge=             -0.0000 electrons
 Dipole moment (field-independent basis, Debye):
    X=             -0.5743    Y=             -0.4507    Z=             -0.8643  Tot=              1.1314
 Quadrupole moment (field-independent basis, Debye-Ang):
   XX=           -101.3219   YY=           -101.9964   ZZ=           -108.2568
   XY=             -5.8817   XZ=             -2.5212   YZ=             -1.9577
 Traceless Quadrupole moment (field-independent basis, Debye-Ang):
   XX=              2.5365   YY=              1.8619   ZZ=             -4.3984
   XY=             -5.8817   XZ=             -2.5212   YZ=             -1.9577
 Octapole moment (field-independent basis, Debye-Ang**2):
  XXX=             15.0038  YYY=             58.7384  ZZZ=              2.0255  XYY=            -18.9261
  XXY=             -5.1458  XXZ=              3.0980  XZZ=             -2.4975  YZZ=              0.6703
  YYZ=              5.0503  XYZ=             -8.5494
 Hexadecapole moment (field-independent basis, Debye-Ang**3):
 XXXX=          -3474.6613 YYYY=          -1243.2491 ZZZZ=           -562.9207 XXXY=             12.7566
 XXXZ=            -34.0403 YYYX=            -96.5654 YYYZ=             39.6776 ZZZX=              8.5744
 ZZZY=             -0.3726 XXYY=           -854.0587 XXZZ=           -716.9872 YYZZ=           -344.1754
 XXYZ=              0.5125 YYXZ=              1.6249 ZZXY=              2.0669
 N-N= 1.594163586212D+03 E-N=-5.336852340693D+03  KE= 9.114516928609D+02
 ******************************Gaussian NBO Version 3.1******************************
             N A T U R A L   A T O M I C   O R B I T A L   A N D
          N A T U R A L   B O N D   O R B I T A L   A N A L Y S I S
 ******************************Gaussian NBO Version 3.1******************************
       /RESON  / : Allow strongly delocalized NBO set

 Analyzing the SCF density

 Job title: 64                                                              

 Storage needed:    376434 in NPA,    498130 in NBO ( 134210128 available)
 GSVD:  LWork=       77704 too small for GESVD, short by       13346 words or       13346 for optimal perf.


 NATURAL POPULATIONS:  Natural atomic orbital occupancies 
                                                          
   NAO  Atom  No  lang   Type(AO)    Occupancy      Energy
 ----------------------------------------------------------
     1    C    1  S      Cor( 1S)     1.99909     -10.05740
     2    C    1  S      Val( 2S)     1.09363      -0.23697
     3    C    1  S      Ryd( 3S)     0.00108       0.84812
     4    C    1  px     Val( 2p)     1.15891      -0.07891
     5    C    1  px     Ryd( 3p)     0.00215       0.52967
     6    C    1  py     Val( 2p)     1.19033      -0.07649
     7    C    1  py     Ryd( 3p)     0.00183       0.58361
     8    C    1  pz     Val( 2p)     1.19991      -0.07680
     9    C    1  pz     Ryd( 3p)     0.00361       0.60907
    10    C    1  dxy    Ryd( 3d)     0.00072       2.38100
    11    C    1  dxz    Ryd( 3d)     0.00044       2.23817
    12    C    1  dyz    Ryd( 3d)     0.00063       2.37108
    13    C    1  dx2y2  Ryd( 3d)     0.00022       2.16562
    14    C    1  dz2    Ryd( 3d)     0.00040       2.27253

    15    C    2  S      Cor( 1S)     1.99889     -10.18108
    16    C    2  S      Val( 2S)     0.82554      -0.16984
    17    C    2  S      Ryd( 3S)     0.00180       0.83394
    18    C    2  px     Val( 2p)     0.82204      -0.07626
    19    C    2  px     Ryd( 3p)     0.00641       0.73795
    20    C    2  py     Val( 2p)     0.75152      -0.06068
    21    C    2  py     Ryd( 3p)     0.00989       0.71085
    22    C    2  pz     Val( 2p)     0.93625      -0.08673
    23    C    2  pz     Ryd( 3p)     0.00850       0.75900
    24    C    2  dxy    Ryd( 3d)     0.00263       2.29595
    25    C    2  dxz    Ryd( 3d)     0.00200       2.13818
    26    C    2  dyz    Ryd( 3d)     0.00226       2.28589
    27    C    2  dx2y2  Ryd( 3d)     0.00215       2.06132
    28    C    2  dz2    Ryd( 3d)     0.00220       2.15423

    29    C    3  S      Cor( 1S)     1.99907     -10.05115
    30    C    3  S      Val( 2S)     1.09188      -0.23098
    31    C    3  S      Ryd( 3S)     0.00101       0.85824
    32    C    3  px     Val( 2p)     1.22631      -0.07151
    33    C    3  px     Ryd( 3p)     0.00351       0.61056
    34    C    3  py     Val( 2p)     1.21039      -0.07242
    35    C    3  py     Ryd( 3p)     0.00230       0.62226
    36    C    3  pz     Val( 2p)     1.11922      -0.07500
    37    C    3  pz     Ryd( 3p)     0.00190       0.53683
    38    C    3  dxy    Ryd( 3d)     0.00068       2.45328
    39    C    3  dxz    Ryd( 3d)     0.00034       2.23503
    40    C    3  dyz    Ryd( 3d)     0.00066       2.34815
    41    C    3  dx2y2  Ryd( 3d)     0.00021       2.19914
    42    C    3  dz2    Ryd( 3d)     0.00051       2.23668

    43    O    4  S      Cor( 1S)     1.99967     -18.92782
    44    O    4  S      Val( 2S)     1.59586      -0.84101
    45    O    4  S      Ryd( 3S)     0.00145       1.56958
    46    O    4  px     Val( 2p)     1.45464      -0.29838
    47    O    4  px     Ryd( 3p)     0.00172       1.44829
    48    O    4  py     Val( 2p)     1.80420      -0.31390
    49    O    4  py     Ryd( 3p)     0.00208       1.21723
    50    O    4  pz     Val( 2p)     1.76801      -0.30828
    51    O    4  pz     Ryd( 3p)     0.00232       1.26455
    52    O    4  dxy    Ryd( 3d)     0.00089       3.02730
    53    O    4  dxz    Ryd( 3d)     0.00076       3.00207
    54    O    4  dyz    Ryd( 3d)     0.00101       2.80656
    55    O    4  dx2y2  Ryd( 3d)     0.00063       2.85806
    56    O    4  dz2    Ryd( 3d)     0.00091       2.84714

    57    C    5  S      Cor( 1S)     1.99887     -10.13011
    58    C    5  S      Val( 2S)     0.92236      -0.19458
    59    C    5  S      Ryd( 3S)     0.00297       0.90355
    60    C    5  px     Val( 2p)     0.87809      -0.08171
    61    C    5  px     Ryd( 3p)     0.00514       0.66915
    62    C    5  py     Val( 2p)     1.07493      -0.09715
    63    C    5  py     Ryd( 3p)     0.00655       0.69010
    64    C    5  pz     Val( 2p)     1.00285      -0.08175
    65    C    5  pz     Ryd( 3p)     0.00800       0.82134
    66    C    5  dxy    Ryd( 3d)     0.00114       2.07208
    67    C    5  dxz    Ryd( 3d)     0.00178       2.25533
    68    C    5  dyz    Ryd( 3d)     0.00129       2.33629
    69    C    5  dx2y2  Ryd( 3d)     0.00130       2.26974
    70    C    5  dz2    Ryd( 3d)     0.00140       2.13125

    71    C    6  S      Cor( 1S)     1.99884     -10.12688
    72    C    6  S      Val( 2S)     0.92418      -0.19049
    73    C    6  S      Ryd( 3S)     0.00298       0.92773
    74    C    6  px     Val( 2p)     0.73055      -0.05908
    75    C    6  px     Ryd( 3p)     0.00758       0.62711
    76    C    6  py     Val( 2p)     1.05824      -0.10038
    77    C    6  py     Ryd( 3p)     0.00439       0.65343
    78    C    6  pz     Val( 2p)     1.17493      -0.09408
    79    C    6  pz     Ryd( 3p)     0.00622       0.89855
    80    C    6  dxy    Ryd( 3d)     0.00153       2.11857
    81    C    6  dxz    Ryd( 3d)     0.00155       2.11386
    82    C    6  dyz    Ryd( 3d)     0.00061       2.14083
    83    C    6  dx2y2  Ryd( 3d)     0.00193       2.26212
    84    C    6  dz2    Ryd( 3d)     0.00131       2.43423

    85    O    7  S      Cor( 1S)     1.99968     -18.92498
    86    O    7  S      Val( 2S)     1.59569      -0.83858
    87    O    7  S      Ryd( 3S)     0.00116       1.56581
    88    O    7  px     Val( 2p)     1.52295      -0.30125
    89    O    7  px     Ryd( 3p)     0.00149       1.36061
    90    O    7  py     Val( 2p)     1.74208      -0.30990
    91    O    7  py     Ryd( 3p)     0.00209       1.26263
    92    O    7  pz     Val( 2p)     1.76633      -0.29965
    93    O    7  pz     Ryd( 3p)     0.00243       1.32830
    94    O    7  dxy    Ryd( 3d)     0.00087       2.82286
    95    O    7  dxz    Ryd( 3d)     0.00062       2.84906
    96    O    7  dyz    Ryd( 3d)     0.00092       2.95490
    97    O    7  dx2y2  Ryd( 3d)     0.00112       3.05435
    98    O    7  dz2    Ryd( 3d)     0.00064       2.84687

    99    C    8  S      Cor( 1S)     1.99883     -10.11598
   100    C    8  S      Val( 2S)     0.93033      -0.19160
   101    C    8  S      Ryd( 3S)     0.00407       0.93004
   102    C    8  px     Val( 2p)     1.16237      -0.09053
   103    C    8  px     Ryd( 3p)     0.00572       0.81603
   104    C    8  py     Val( 2p)     1.04203      -0.09280
   105    C    8  py     Ryd( 3p)     0.00601       0.81370
   106    C    8  pz     Val( 2p)     0.77833      -0.05240
   107    C    8  pz     Ryd( 3p)     0.00644       0.70281
   108    C    8  dxy    Ryd( 3d)     0.00077       2.26894
   109    C    8  dxz    Ryd( 3d)     0.00169       2.24438
   110    C    8  dyz    Ryd( 3d)     0.00168       2.14152
   111    C    8  dx2y2  Ryd( 3d)     0.00078       2.24527
   112    C    8  dz2    Ryd( 3d)     0.00196       2.27476

   113    C    9  S      Cor( 1S)     1.99904     -10.11991
   114    C    9  S      Val( 2S)     0.98588      -0.20497
   115    C    9  S      Ryd( 3S)     0.00342       0.82534
   116    C    9  px     Val( 2p)     0.98468      -0.06002
   117    C    9  px     Ryd( 3p)     0.00410       0.56916
   118    C    9  py     Val( 2p)     0.88509      -0.06982
   119    C    9  py     Ryd( 3p)     0.00361       0.56899
   120    C    9  pz     Val( 2p)     1.16924      -0.07381
   121    C    9  pz     Ryd( 3p)     0.00339       0.71239
   122    C    9  dxy    Ryd( 3d)     0.00183       2.27048
   123    C    9  dxz    Ryd( 3d)     0.00137       2.37853
   124    C    9  dyz    Ryd( 3d)     0.00093       2.07762
   125    C    9  dx2y2  Ryd( 3d)     0.00140       2.19207
   126    C    9  dz2    Ryd( 3d)     0.00112       2.27891

   127    O   10  S      Cor( 1S)     1.99974     -18.94225
   128    O   10  S      Val( 2S)     1.67157      -0.84250
   129    O   10  S      Ryd( 3S)     0.00137       1.43447
   130    O   10  px     Val( 2p)     1.69493      -0.29173
   131    O   10  px     Ryd( 3p)     0.00069       1.12762
   132    O   10  py     Val( 2p)     1.45796      -0.26229
   133    O   10  py     Ryd( 3p)     0.00249       1.25007
   134    O   10  pz     Val( 2p)     1.90559      -0.28245
   135    O   10  pz     Ryd( 3p)     0.00208       1.08823
   136    O   10  dxy    Ryd( 3d)     0.00141       3.28877
   137    O   10  dxz    Ryd( 3d)     0.00111       2.82797
   138    O   10  dyz    Ryd( 3d)     0.00017       2.90681
   139    O   10  dx2y2  Ryd( 3d)     0.00091       2.92574
   140    O   10  dz2    Ryd( 3d)     0.00060       2.97383

   141    O   11  S      Cor( 1S)     1.99968     -18.93276
   142    O   11  S      Val( 2S)     1.59706      -0.83186
   143    O   11  S      Ryd( 3S)     0.00190       1.57805
   144    O   11  px     Val( 2p)     1.75737      -0.29935
   145    O   11  px     Ryd( 3p)     0.00243       1.32972
   146    O   11  py     Val( 2p)     1.65393      -0.29975
   147    O   11  py     Ryd( 3p)     0.00233       1.37217
   148    O   11  pz     Val( 2p)     1.59743      -0.30478
   149    O   11  pz     Ryd( 3p)     0.00163       1.36070
   150    O   11  dxy    Ryd( 3d)     0.00082       3.02368
   151    O   11  dxz    Ryd( 3d)     0.00072       2.80681
   152    O   11  dyz    Ryd( 3d)     0.00089       2.86340
   153    O   11  dx2y2  Ryd( 3d)     0.00055       2.78728
   154    O   11  dz2    Ryd( 3d)     0.00127       3.08445

   155    C   12  S      Cor( 1S)     1.99896     -10.18240
   156    C   12  S      Val( 2S)     0.88669      -0.18052
   157    C   12  S      Ryd( 3S)     0.00462       0.80274
   158    C   12  px     Val( 2p)     0.66190      -0.04467
   159    C   12  px     Ryd( 3p)     0.00996       0.58987
   160    C   12  py     Val( 2p)     0.82053      -0.06598
   161    C   12  py     Ryd( 3p)     0.00814       0.61687
   162    C   12  pz     Val( 2p)     1.15570      -0.09599
   163    C   12  pz     Ryd( 3p)     0.00723       0.82667
   164    C   12  dxy    Ryd( 3d)     0.00288       2.20498
   165    C   12  dxz    Ryd( 3d)     0.00173       2.06093
   166    C   12  dyz    Ryd( 3d)     0.00147       2.25293
   167    C   12  dx2y2  Ryd( 3d)     0.00329       2.14572
   168    C   12  dz2    Ryd( 3d)     0.00157       2.34365

   169    O   13  S      Cor( 1S)     1.99966     -18.92517
   170    O   13  S      Val( 2S)     1.60519      -0.84155
   171    O   13  S      Ryd( 3S)     0.00128       1.62704
   172    O   13  px     Val( 2p)     1.50510      -0.30095
   173    O   13  px     Ryd( 3p)     0.00145       1.38433
   174    O   13  py     Val( 2p)     1.81267      -0.30439
   175    O   13  py     Ryd( 3p)     0.00223       1.22021
   176    O   13  pz     Val( 2p)     1.70138      -0.30483
   177    O   13  pz     Ryd( 3p)     0.00171       1.29204
   178    O   13  dxy    Ryd( 3d)     0.00087       2.88161
   179    O   13  dxz    Ryd( 3d)     0.00073       2.90027
   180    O   13  dyz    Ryd( 3d)     0.00099       2.90174
   181    O   13  dx2y2  Ryd( 3d)     0.00089       2.95619
   182    O   13  dz2    Ryd( 3d)     0.00088       2.90970

   183    C   14  S      Cor( 1S)     1.99890     -10.18438
   184    C   14  S      Val( 2S)     0.82587      -0.17571
   185    C   14  S      Ryd( 3S)     0.00193       0.82260
   186    C   14  px     Val( 2p)     0.81850      -0.08082
   187    C   14  px     Ryd( 3p)     0.00522       0.75423
   188    C   14  py     Val( 2p)     0.93561      -0.09174
   189    C   14  py     Ryd( 3p)     0.00758       0.77644
   190    C   14  pz     Val( 2p)     0.76481      -0.06895
   191    C   14  pz     Ryd( 3p)     0.01071       0.71363
   192    C   14  dxy    Ryd( 3d)     0.00242       2.27347
   193    C   14  dxz    Ryd( 3d)     0.00266       2.26364
   194    C   14  dyz    Ryd( 3d)     0.00226       2.27547
   195    C   14  dx2y2  Ryd( 3d)     0.00188       2.06048
   196    C   14  dz2    Ryd( 3d)     0.00215       2.03883

   197    C   15  S      Cor( 1S)     1.99910     -10.06132
   198    C   15  S      Val( 2S)     1.09334      -0.24117
   199    C   15  S      Ryd( 3S)     0.00123       0.84764
   200    C   15  px     Val( 2p)     1.18344      -0.08362
   201    C   15  px     Ryd( 3p)     0.00266       0.55465
   202    C   15  py     Val( 2p)     1.16065      -0.08259
   203    C   15  py     Ryd( 3p)     0.00239       0.56065
   204    C   15  pz     Val( 2p)     1.21345      -0.08014
   205    C   15  pz     Ryd( 3p)     0.00251       0.61477
   206    C   15  dxy    Ryd( 3d)     0.00070       2.36550
   207    C   15  dxz    Ryd( 3d)     0.00068       2.39704
   208    C   15  dyz    Ryd( 3d)     0.00067       2.38517
   209    C   15  dx2y2  Ryd( 3d)     0.00018       2.14313
   210    C   15  dz2    Ryd( 3d)     0.00017       2.14178

   211    C   16  S      Cor( 1S)     1.99908     -10.05887
   212    C   16  S      Val( 2S)     1.08689      -0.23602
   213    C   16  S      Ryd( 3S)     0.00086       0.85732
   214    C   16  px     Val( 2p)     1.19852      -0.07945
   215    C   16  px     Ryd( 3p)     0.00307       0.57594
   216    C   16  py     Val( 2p)     1.16789      -0.07874
   217    C   16  py     Ryd( 3p)     0.00255       0.58789
   218    C   16  pz     Val( 2p)     1.18050      -0.07864
   219    C   16  pz     Ryd( 3p)     0.00191       0.57262
   220    C   16  dxy    Ryd( 3d)     0.00071       2.40517
   221    C   16  dxz    Ryd( 3d)     0.00060       2.36054
   222    C   16  dyz    Ryd( 3d)     0.00065       2.33920
   223    C   16  dx2y2  Ryd( 3d)     0.00018       2.14327
   224    C   16  dz2    Ryd( 3d)     0.00023       2.17766

   225    O   17  S      Cor( 1S)     1.99968     -18.92991
   226    O   17  S      Val( 2S)     1.60131      -0.84985
   227    O   17  S      Ryd( 3S)     0.00144       1.57221
   228    O   17  px     Val( 2p)     1.45205      -0.30151
   229    O   17  px     Ryd( 3p)     0.00170       1.43749
   230    O   17  py     Val( 2p)     1.84701      -0.30450
   231    O   17  py     Ryd( 3p)     0.00229       1.25698
   232    O   17  pz     Val( 2p)     1.72118      -0.33031
   233    O   17  pz     Ryd( 3p)     0.00172       1.17824
   234    O   17  dxy    Ryd( 3d)     0.00033       2.86960
   235    O   17  dxz    Ryd( 3d)     0.00140       3.15654
   236    O   17  dyz    Ryd( 3d)     0.00109       2.83058
   237    O   17  dx2y2  Ryd( 3d)     0.00032       2.89569
   238    O   17  dz2    Ryd( 3d)     0.00121       2.77825

   239    C   18  S      Cor( 1S)     1.99887     -10.12870
   240    C   18  S      Val( 2S)     0.93801      -0.20561
   241    C   18  S      Ryd( 3S)     0.00329       0.91586
   242    C   18  px     Val( 2p)     0.87531      -0.08320
   243    C   18  px     Ryd( 3p)     0.00464       0.71972
   244    C   18  py     Val( 2p)     1.17544      -0.10458
   245    C   18  py     Ryd( 3p)     0.00492       0.84520
   246    C   18  pz     Val( 2p)     0.93544      -0.09051
   247    C   18  pz     Ryd( 3p)     0.00692       0.69421
   248    C   18  dxy    Ryd( 3d)     0.00109       2.04781
   249    C   18  dxz    Ryd( 3d)     0.00187       2.27066
   250    C   18  dyz    Ryd( 3d)     0.00151       2.27426
   251    C   18  dx2y2  Ryd( 3d)     0.00139       2.40768
   252    C   18  dz2    Ryd( 3d)     0.00097       2.07162

   253    H   19  S      Val( 1S)     0.77349       0.06878
   254    H   19  S      Ryd( 2S)     0.00151       0.36658
   255    H   19  px     Ryd( 2p)     0.00049       2.16908
   256    H   19  py     Ryd( 2p)     0.00034       1.98163
   257    H   19  pz     Ryd( 2p)     0.00021       1.82844

   258    H   20  S      Val( 1S)     0.77539       0.06868
   259    H   20  S      Ryd( 2S)     0.00144       0.36695
   260    H   20  px     Ryd( 2p)     0.00021       1.85519
   261    H   20  py     Ryd( 2p)     0.00050       2.14197
   262    H   20  pz     Ryd( 2p)     0.00033       1.97090

   263    H   21  S      Val( 1S)     0.77649       0.06996
   264    H   21  S      Ryd( 2S)     0.00198       0.37937
   265    H   21  px     Ryd( 2p)     0.00020       1.86694
   266    H   21  py     Ryd( 2p)     0.00025       1.88786
   267    H   21  pz     Ryd( 2p)     0.00057       2.24748

   268    H   22  S      Val( 1S)     0.77588       0.07012
   269    H   22  S      Ryd( 2S)     0.00147       0.37116
   270    H   22  px     Ryd( 2p)     0.00023       1.85988
   271    H   22  py     Ryd( 2p)     0.00045       2.10488
   272    H   22  pz     Ryd( 2p)     0.00036       2.03293

   273    H   23  S      Val( 1S)     0.77792       0.06922
   274    H   23  S      Ryd( 2S)     0.00138       0.37633
   275    H   23  px     Ryd( 2p)     0.00050       2.17107
   276    H   23  py     Ryd( 2p)     0.00040       2.03712
   277    H   23  pz     Ryd( 2p)     0.00014       1.79063

   278    H   24  S      Val( 1S)     0.75906       0.09460
   279    H   24  S      Ryd( 2S)     0.00404       0.47577
   280    H   24  px     Ryd( 2p)     0.00057       2.17191
   281    H   24  py     Ryd( 2p)     0.00030       1.97828
   282    H   24  pz     Ryd( 2p)     0.00020       1.92388

   283    H   25  S      Val( 1S)     0.78313       0.07089
   284    H   25  S      Ryd( 2S)     0.00365       0.34894
   285    H   25  px     Ryd( 2p)     0.00010       1.98217
   286    H   25  py     Ryd( 2p)     0.00041       2.06554
   287    H   25  pz     Ryd( 2p)     0.00053       2.19877

   288    H   26  S      Val( 1S)     0.77290       0.07363
   289    H   26  S      Ryd( 2S)     0.00263       0.33977
   290    H   26  px     Ryd( 2p)     0.00007       1.94790
   291    H   26  py     Ryd( 2p)     0.00015       1.90572
   292    H   26  pz     Ryd( 2p)     0.00078       2.34939

   293    H   27  S      Val( 1S)     0.77951       0.07947
   294    H   27  S      Ryd( 2S)     0.00805       0.54567
   295    H   27  px     Ryd( 2p)     0.00067       2.30222
   296    H   27  py     Ryd( 2p)     0.00024       2.04602
   297    H   27  pz     Ryd( 2p)     0.00020       2.02877

   298    H   28  S      Val( 1S)     0.80332       0.06694
   299    H   28  S      Ryd( 2S)     0.00347       0.42153
   300    H   28  px     Ryd( 2p)     0.00049       2.19832
   301    H   28  py     Ryd( 2p)     0.00017       1.86745
   302    H   28  pz     Ryd( 2p)     0.00043       2.05843

   303    H   29  S      Val( 1S)     0.81681       0.05451
   304    H   29  S      Ryd( 2S)     0.00232       0.36934
   305    H   29  px     Ryd( 2p)     0.00029       1.92496
   306    H   29  py     Ryd( 2p)     0.00016       1.83439
   307    H   29  pz     Ryd( 2p)     0.00065       2.25414

   308    H   30  S      Val( 1S)     0.53830       0.10768
   309    H   30  S      Ryd( 2S)     0.00139       0.41146
   310    H   30  px     Ryd( 2p)     0.00125       1.92673
   311    H   30  py     Ryd( 2p)     0.00195       2.26995
   312    H   30  pz     Ryd( 2p)     0.00170       1.69967

   313    H   31  S      Val( 1S)     0.78979       0.07949
   314    H   31  S      Ryd( 2S)     0.00195       0.32255
   315    H   31  px     Ryd( 2p)     0.00008       1.91487
   316    H   31  py     Ryd( 2p)     0.00018       1.90765
   317    H   31  pz     Ryd( 2p)     0.00078       2.30089

   318    H   32  S      Val( 1S)     0.76945       0.06845
   319    H   32  S      Ryd( 2S)     0.00156       0.36415
   320    H   32  px     Ryd( 2p)     0.00043       2.10895
   321    H   32  py     Ryd( 2p)     0.00022       1.85717
   322    H   32  pz     Ryd( 2p)     0.00038       2.00771

   323    H   33  S      Val( 1S)     0.77918       0.06314
   324    H   33  S      Ryd( 2S)     0.00127       0.39453
   325    H   33  px     Ryd( 2p)     0.00028       1.94587
   326    H   33  py     Ryd( 2p)     0.00040       2.05429
   327    H   33  pz     Ryd( 2p)     0.00036       1.96940

   328    H   34  S      Val( 1S)     0.77497       0.06567
   329    H   34  S      Ryd( 2S)     0.00160       0.36317
   330    H   34  px     Ryd( 2p)     0.00027       1.90822
   331    H   34  py     Ryd( 2p)     0.00030       1.93499
   332    H   34  pz     Ryd( 2p)     0.00047       2.11241

   333    H   35  S      Val( 1S)     0.77077       0.07676
   334    H   35  S      Ryd( 2S)     0.00150       0.44790
   335    H   35  px     Ryd( 2p)     0.00038       2.03337
   336    H   35  py     Ryd( 2p)     0.00044       2.13393
   337    H   35  pz     Ryd( 2p)     0.00021       1.86249

   338    H   36  S      Val( 1S)     0.77316       0.06584
   339    H   36  S      Ryd( 2S)     0.00137       0.36667
   340    H   36  px     Ryd( 2p)     0.00026       1.89460
   341    H   36  py     Ryd( 2p)     0.00025       1.89982
   342    H   36  pz     Ryd( 2p)     0.00054       2.18783

   343    H   37  S      Val( 1S)     0.76905       0.06980
   344    H   37  S      Ryd( 2S)     0.00122       0.36885
   345    H   37  px     Ryd( 2p)     0.00047       2.13869
   346    H   37  py     Ryd( 2p)     0.00028       1.90756
   347    H   37  pz     Ryd( 2p)     0.00030       1.93942

   348    H   38  S      Val( 1S)     0.78007       0.06703
   349    H   38  S      Ryd( 2S)     0.00386       0.36780
   350    H   38  px     Ryd( 2p)     0.00012       2.00916
   351    H   38  py     Ryd( 2p)     0.00070       2.28715
   352    H   38  pz     Ryd( 2p)     0.00023       1.97344

 WARNING:  1 low occupancy (<1.9990e) core orbital  found on  C    2
           1 low occupancy (<1.9990e) core orbital  found on  C    5
           1 low occupancy (<1.9990e) core orbital  found on  C    6
           1 low occupancy (<1.9990e) core orbital  found on  C    8
           1 low occupancy (<1.9990e) core orbital  found on  C   12
           1 low occupancy (<1.9990e) core orbital  found on  C   14
           1 low occupancy (<1.9990e) core orbital  found on  C   18


 Summary of Natural Population Analysis:                  
                                                          
                                       Natural Population 
                Natural  -----------------------------------------------
    Atom  No    Charge         Core      Valence    Rydberg      Total
 -----------------------------------------------------------------------
      C    1   -0.65293      1.99909     4.64277    0.01108     6.65293
      C    2    0.62794      1.99889     3.33534    0.03783     5.37206
      C    3   -0.65797      1.99907     4.64779    0.01111     6.65797
      O    4   -0.63415      1.99967     6.62270    0.01178     8.63415
      C    5    0.09332      1.99887     3.87824    0.02958     5.90668
      C    6    0.08515      1.99884     3.88791    0.02810     5.91485
      O    7   -0.63805      1.99968     6.62705    0.01132     8.63805
      C    8    0.05899      1.99883     3.91307    0.02912     5.94101
      C    9   -0.04511      1.99904     4.02489    0.02117     6.04511
      O   10   -0.74063      1.99974     6.73006    0.01083     8.74063
      O   11   -0.61801      1.99968     6.60579    0.01254     8.61801
      C   12    0.43534      1.99896     3.52481    0.04088     5.56466
      O   13   -0.63503      1.99966     6.62435    0.01102     8.63503
      C   14    0.61949      1.99890     3.34479    0.03682     5.38051
      C   15   -0.66117      1.99910     4.65088    0.01118     6.66117
      C   16   -0.64364      1.99908     4.63380    0.01075     6.64364
      O   17   -0.63273      1.99968     6.62155    0.01150     8.63273
      C   18    0.05034      1.99887     3.92419    0.02661     5.94966
      H   19    0.22395      0.00000     0.77349    0.00256     0.77605
      H   20    0.22212      0.00000     0.77539    0.00248     0.77788
      H   21    0.22051      0.00000     0.77649    0.00300     0.77949
      H   22    0.22161      0.00000     0.77588    0.00251     0.77839
      H   23    0.21966      0.00000     0.77792    0.00242     0.78034
      H   24    0.23583      0.00000     0.75906    0.00511     0.76417
      H   25    0.21218      0.00000     0.78313    0.00469     0.78782
      H   26    0.22347      0.00000     0.77290    0.00363     0.77653
      H   27    0.21133      0.00000     0.77951    0.00916     0.78867
      H   28    0.19211      0.00000     0.80332    0.00457     0.80789
      H   29    0.17976      0.00000     0.81681    0.00343     0.82024
      H   30    0.45539      0.00000     0.53830    0.00630     0.54461
      H   31    0.20722      0.00000     0.78979    0.00299     0.79278
      H   32    0.22795      0.00000     0.76945    0.00260     0.77205
      H   33    0.21852      0.00000     0.77918    0.00231     0.78148
      H   34    0.22240      0.00000     0.77497    0.00263     0.77760
      H   35    0.22670      0.00000     0.77077    0.00253     0.77330
      H   36    0.22443      0.00000     0.77316    0.00241     0.77557
      H   37    0.22868      0.00000     0.76905    0.00227     0.77132
      H   38    0.21501      0.00000     0.78007    0.00491     0.78499
 =======================================================================
   * Total *   -0.00000     35.98564   103.57862    0.43573   140.00000

                                 Natural Population      
 --------------------------------------------------------
   Core                      35.98564 ( 99.9601% of  36)
   Valence                  103.57862 ( 99.5948% of 104)
   Natural Minimal Basis    139.56427 ( 99.6888% of 140)
   Natural Rydberg Basis      0.43573 (  0.3112% of 140)
 --------------------------------------------------------

    Atom  No          Natural Electron Configuration
 ----------------------------------------------------------------------------
      C    1      [core]2S( 1.09)2p( 3.55)3p( 0.01)
      C    2      [core]2S( 0.83)2p( 2.51)3p( 0.02)3d( 0.01)
      C    3      [core]2S( 1.09)2p( 3.56)3p( 0.01)
      O    4      [core]2S( 1.60)2p( 5.03)3p( 0.01)
      C    5      [core]2S( 0.92)2p( 2.96)3p( 0.02)3d( 0.01)
      C    6      [core]2S( 0.92)2p( 2.96)3p( 0.02)3d( 0.01)
      O    7      [core]2S( 1.60)2p( 5.03)3p( 0.01)
      C    8      [core]2S( 0.93)2p( 2.98)3p( 0.02)3d( 0.01)
      C    9      [core]2S( 0.99)2p( 3.04)3p( 0.01)3d( 0.01)
      O   10      [core]2S( 1.67)2p( 5.06)3p( 0.01)
      O   11      [core]2S( 1.60)2p( 5.01)3p( 0.01)
      C   12      [core]2S( 0.89)2p( 2.64)3p( 0.03)3d( 0.01)
      O   13      [core]2S( 1.61)2p( 5.02)3p( 0.01)
      C   14      [core]2S( 0.83)2p( 2.52)3p( 0.02)3d( 0.01)
      C   15      [core]2S( 1.09)2p( 3.56)3p( 0.01)
      C   16      [core]2S( 1.09)2p( 3.55)3p( 0.01)
      O   17      [core]2S( 1.60)2p( 5.02)3p( 0.01)
      C   18      [core]2S( 0.94)2p( 2.99)3p( 0.02)3d( 0.01)
      H   19            1S( 0.77)
      H   20            1S( 0.78)
      H   21            1S( 0.78)
      H   22            1S( 0.78)
      H   23            1S( 0.78)
      H   24            1S( 0.76)
      H   25            1S( 0.78)
      H   26            1S( 0.77)
      H   27            1S( 0.78)2S( 0.01)
      H   28            1S( 0.80)
      H   29            1S( 0.82)
      H   30            1S( 0.54)
      H   31            1S( 0.79)
      H   32            1S( 0.77)
      H   33            1S( 0.78)
      H   34            1S( 0.77)
      H   35            1S( 0.77)
      H   36            1S( 0.77)
      H   37            1S( 0.77)
      H   38            1S( 0.78)


 NATURAL BOND ORBITAL ANALYSIS:

                       Occupancies       Lewis Structure    Low   High
           Occ.    -------------------  -----------------   occ   occ
  Cycle   Thresh.   Lewis   Non-Lewis     CR  BD  3C  LP    (L)   (NL)   Dev
 =============================================================================
   1(1)    1.90   138.15888   1.84112     18  41   0  11     3      1    0.06
   2(2)    1.90   137.85668   2.14332     18  42   0  10     4      2    0.06
   3(3)    1.90   137.85668   2.14332     18  42   0  10     4      2    0.06
   4(4)    1.90   137.85668   2.14332     18  42   0  10     4      2    0.06
   5(5)    1.90   137.85668   2.14332     18  42   0  10     4      2    0.06
   6(6)    1.90   137.85668   2.14332     18  42   0  10     4      2    0.06
   7(7)    1.90   137.85668   2.14332     18  42   0  10     4      2    0.06
   8(8)    1.90   137.85668   2.14332     18  42   0  10     4      2    0.06
   9(9)    1.90   137.85668   2.14332     18  42   0  10     4      2    0.06
  10(1)    1.80   138.49834   1.50166     18  40   0  12     0      0    0.06
 -----------------------------------------------------------------------------

 Structure accepted: No low occupancy Lewis orbitals

 WARNING:  1 low occupancy (<1.9990e) core orbital  found on  C    2
           1 low occupancy (<1.9990e) core orbital  found on  C    5
           1 low occupancy (<1.9990e) core orbital  found on  C    6
           1 low occupancy (<1.9990e) core orbital  found on  C    8
           1 low occupancy (<1.9990e) core orbital  found on  C   12
           1 low occupancy (<1.9990e) core orbital  found on  C   14
           1 low occupancy (<1.9990e) core orbital  found on  C   18

 --------------------------------------------------------
   Core                     35.98569 ( 99.960% of  36)
   Valence Lewis           102.51266 ( 98.570% of 104)
  ==================       ============================
   Total Lewis             138.49834 ( 98.927% of 140)
  -----------------------------------------------------
   Valence non-Lewis         1.18019 (  0.843% of 140)
   Rydberg non-Lewis         0.32146 (  0.230% of 140)
  ==================       ============================
   Total non-Lewis           1.50166 (  1.073% of 140)
 --------------------------------------------------------


       (Occupancy)   Bond orbital/ Coefficients/ Hybrids
 ---------------------------------------------------------------------------------
     1. (1.98154) BD ( 1) C   1 - C   2  
                ( 49.84%)   0.7060* C   1 s( 30.10%)p 2.32( 69.86%)d 0.00(  0.04%)
                                            0.0006  0.5486  0.0038  0.6058  0.0065
                                            0.4337 -0.0020  0.3787 -0.0076  0.0136
                                            0.0121  0.0088  0.0044 -0.0039
                ( 50.16%)   0.7082* C   2 s( 29.90%)p 2.34( 70.05%)d 0.00(  0.05%)
                                           -0.0001  0.5468  0.0018 -0.5968  0.0059
                                           -0.4408  0.0002 -0.3872 -0.0082  0.0146
                                            0.0139  0.0098  0.0042 -0.0039
     2. (1.98103) BD ( 1) C   1 - H  19  
                ( 61.12%)   0.7818* C   1 s( 23.28%)p 3.29( 76.68%)d 0.00(  0.04%)
                                           -0.0001  0.4825 -0.0010 -0.6964 -0.0078
                                            0.5050 -0.0111 -0.1630 -0.0106 -0.0167
                                            0.0039 -0.0036  0.0035 -0.0093
                ( 38.88%)   0.6235* H  19 s( 99.92%)p 0.00(  0.08%)
                                            0.9996 -0.0007  0.0223 -0.0165  0.0062
     3. (1.98180) BD ( 1) C   1 - H  20  
                ( 61.04%)   0.7813* C   1 s( 23.34%)p 3.28( 76.62%)d 0.00(  0.04%)
                                           -0.0001  0.4831 -0.0011 -0.2670 -0.0091
                                           -0.6703 -0.0084  0.4953 -0.0126  0.0068
                                           -0.0060 -0.0160 -0.0084  0.0011
                ( 38.96%)   0.6242* H  20 s( 99.92%)p 0.00(  0.08%)
                                            0.9996 -0.0006  0.0082  0.0223 -0.0156
     4. (1.98460) BD ( 1) C   1 - H  21  
                ( 61.00%)   0.7810* C   1 s( 23.24%)p 3.30( 76.72%)d 0.00(  0.04%)
                                           -0.0001  0.4820  0.0022  0.2758 -0.0159
                                           -0.3271 -0.0043 -0.7642  0.0018 -0.0050
                                           -0.0109  0.0102 -0.0003  0.0127
                ( 39.00%)   0.6245* H  21 s( 99.92%)p 0.00(  0.08%)
                                            0.9996 -0.0005 -0.0088  0.0102  0.0246
     5. (1.97978) BD ( 1) C   2 - C   3  
                ( 50.50%)   0.7106* C   2 s( 30.27%)p 2.30( 69.68%)d 0.00(  0.05%)
                                           -0.0002  0.5502  0.0055 -0.2121  0.0155
                                            0.3179  0.0033  0.7419 -0.0019 -0.0038
                                           -0.0084  0.0128 -0.0020  0.0161
                ( 49.50%)   0.7036* C   3 s( 29.63%)p 2.37( 70.33%)d 0.00(  0.05%)
                                            0.0006  0.5443  0.0055  0.2135  0.0078
                                           -0.3121  0.0021 -0.7485 -0.0021 -0.0036
                                           -0.0082  0.0124 -0.0017  0.0150
     6. (1.98572) BD ( 1) C   2 - O   4  
                ( 30.59%)   0.5531* C   2 s( 19.88%)p 4.01( 79.80%)d 0.02(  0.32%)
                                            0.0001 -0.4458  0.0079 -0.7234  0.0024
                                            0.5132  0.0310 -0.0970 -0.0303  0.0451
                                           -0.0079  0.0046 -0.0181  0.0275
                ( 69.41%)   0.8331* O   4 s( 31.82%)p 2.14( 68.11%)d 0.00(  0.07%)
                                           -0.0000 -0.5641  0.0005  0.6864  0.0064
                                           -0.4510  0.0040  0.0806 -0.0082  0.0203
                                           -0.0087  0.0106  0.0005  0.0092
     7. (1.98621) BD ( 1) C   2 - O   7  
                ( 30.75%)   0.5545* C   2 s( 19.95%)p 4.00( 79.74%)d 0.02(  0.32%)
                                           -0.0001  0.4466 -0.0076  0.2686 -0.0304
                                            0.6602  0.0287 -0.5362 -0.0121  0.0231
                                           -0.0194 -0.0426 -0.0207  0.0036
                ( 69.25%)   0.8322* O   7 s( 31.88%)p 2.13( 68.05%)d 0.00(  0.07%)
                                            0.0000  0.5646 -0.0008 -0.2648 -0.0110
                                           -0.5928  0.0026  0.5087  0.0021  0.0006
                                           -0.0011 -0.0222 -0.0137  0.0007
     8. (1.98062) BD ( 1) C   3 - H  22  
                ( 61.00%)   0.7810* C   3 s( 23.16%)p 3.32( 76.80%)d 0.00(  0.04%)
                                            0.0001 -0.4813  0.0007  0.2192  0.0004
                                            0.6417 -0.0104 -0.5548 -0.0146 -0.0066
                                            0.0052  0.0158  0.0093  0.0004
                ( 39.00%)   0.6245* H  22 s( 99.92%)p 0.00(  0.08%)
                                           -0.9996  0.0008 -0.0061 -0.0206  0.0185
     9. (1.98122) BD ( 1) C   3 - H  23  
                ( 60.89%)   0.7803* C   3 s( 23.14%)p 3.32( 76.82%)d 0.00(  0.04%)
                                            0.0001 -0.4810  0.0012  0.6898 -0.0000
                                           -0.5357 -0.0064  0.0706 -0.0169  0.0162
                                           -0.0041  0.0035 -0.0051  0.0096
                ( 39.11%)   0.6254* H  23 s( 99.92%)p 0.00(  0.08%)
                                           -0.9996  0.0005 -0.0218  0.0179 -0.0019
    10. (1.98350) BD ( 1) C   3 - H  24  
                ( 61.98%)   0.7873* C   3 s( 24.03%)p 3.16( 75.93%)d 0.00(  0.04%)
                                           -0.0001  0.4902  0.0000  0.6556 -0.0140
                                            0.4507 -0.0026  0.3551  0.0101  0.0134
                                            0.0100  0.0054  0.0059 -0.0065
                ( 38.02%)   0.6166* H  24 s( 99.92%)p 0.00(  0.08%)
                                            0.9996 -0.0033 -0.0231 -0.0140 -0.0104
    11. (1.98026) BD ( 1) O   4 - C   5  
                ( 68.03%)   0.8248* O   4 s( 30.19%)p 2.31( 69.74%)d 0.00(  0.07%)
                                            0.0001  0.5494  0.0041  0.6236  0.0092
                                            0.1679 -0.0101 -0.5293 -0.0025  0.0102
                                           -0.0181 -0.0145  0.0031  0.0070
                ( 31.97%)   0.5654* C   5 s( 19.27%)p 4.17( 80.45%)d 0.01(  0.28%)
                                           -0.0003  0.4386  0.0189 -0.6506 -0.0120
                                           -0.2629 -0.0412  0.5564  0.0243  0.0153
                                           -0.0429 -0.0146  0.0215  0.0069
    12. (1.97720) BD ( 1) C   5 - C   6  
                ( 50.02%)   0.7072* C   5 s( 27.56%)p 2.63( 72.39%)d 0.00(  0.05%)
                                            0.0003  0.5246 -0.0177 -0.1811  0.0096
                                            0.7924 -0.0125 -0.2483 -0.0360 -0.0098
                                            0.0030 -0.0081 -0.0162 -0.0107
                ( 49.98%)   0.7070* C   6 s( 27.05%)p 2.69( 72.89%)d 0.00(  0.06%)
                                            0.0003  0.5199 -0.0154  0.2327  0.0049
                                           -0.7939  0.0011  0.2073 -0.0384 -0.0080
                                            0.0033 -0.0115 -0.0177 -0.0077
    13. (1.97195) BD ( 1) C   5 - C  18  
                ( 49.70%)   0.7050* C   5 s( 28.68%)p 2.48( 71.27%)d 0.00(  0.05%)
                                            0.0002  0.5354  0.0133  0.7355 -0.0023
                                           -0.0589 -0.0324  0.4087 -0.0117 -0.0008
                                            0.0173 -0.0012  0.0131 -0.0026
                ( 50.30%)   0.7092* C  18 s( 29.01%)p 2.45( 70.94%)d 0.00(  0.04%)
                                            0.0002  0.5384  0.0171 -0.7287  0.0097
                                            0.0607 -0.0335 -0.4165 -0.0048 -0.0046
                                            0.0164 -0.0016  0.0122 -0.0027
    14. (1.97845) BD ( 1) C   5 - H  25  
                ( 61.46%)   0.7840* C   5 s( 24.38%)p 3.10( 75.58%)d 0.00(  0.04%)
                                            0.0003 -0.4938  0.0023  0.0263  0.0068
                                            0.5442  0.0003  0.6772 -0.0162  0.0009
                                           -0.0008 -0.0177  0.0065 -0.0088
                ( 38.54%)   0.6208* H  25 s( 99.91%)p 0.00(  0.09%)
                                           -0.9995  0.0077  0.0007 -0.0184 -0.0237
    15. (1.98167) BD ( 1) C   6 - O   7  
                ( 31.72%)   0.5632* C   6 s( 19.21%)p 4.19( 80.51%)d 0.01(  0.28%)
                                           -0.0003  0.4378  0.0200 -0.8758 -0.0438
                                            0.0746  0.0226  0.1715 -0.0253 -0.0021
                                           -0.0198 -0.0004  0.0436 -0.0229
                ( 68.28%)   0.8263* O   7 s( 30.59%)p 2.27( 69.34%)d 0.00(  0.07%)
                                            0.0002  0.5531  0.0045  0.8095  0.0039
                                           -0.0023  0.0104 -0.1945 -0.0125 -0.0107
                                           -0.0016 -0.0002  0.0195 -0.0135
    16. (1.97626) BD ( 1) C   6 - C   8  
                ( 50.13%)   0.7080* C   6 s( 29.52%)p 2.39( 70.43%)d 0.00(  0.05%)
                                            0.0002  0.5433 -0.0044  0.4071  0.0058
                                            0.5900  0.0033  0.4359 -0.0206  0.0122
                                            0.0116  0.0134 -0.0033 -0.0008
                ( 49.87%)   0.7062* C   8 s( 28.66%)p 2.49( 71.29%)d 0.00(  0.05%)
                                            0.0003  0.5353 -0.0030 -0.4482 -0.0072
                                           -0.5966  0.0138 -0.3944 -0.0164  0.0136
                                            0.0101  0.0130 -0.0032 -0.0051
    17. (1.97147) BD ( 1) C   6 - H  26  
                ( 61.56%)   0.7846* C   6 s( 24.06%)p 3.16( 75.90%)d 0.00(  0.05%)
                                            0.0004 -0.4904 -0.0083 -0.0879  0.0204
                                           -0.1223  0.0064  0.8578 -0.0057  0.0004
                                            0.0044  0.0049  0.0021 -0.0203
                ( 38.44%)   0.6200* H  26 s( 99.91%)p 0.00(  0.09%)
                                           -0.9995  0.0050  0.0036  0.0040 -0.0297
    18. (1.97530) BD ( 1) C   8 - C   9  
                ( 51.55%)   0.7180* C   8 s( 28.55%)p 2.50( 71.40%)d 0.00(  0.05%)
                                            0.0001  0.5337  0.0256 -0.3910  0.0194
                                            0.7477  0.0005  0.0364  0.0163 -0.0150
                                           -0.0014  0.0019 -0.0100 -0.0116
                ( 48.45%)   0.6960* C   9 s( 29.77%)p 2.36( 70.18%)d 0.00(  0.05%)
                                            0.0004  0.5456  0.0056  0.3928  0.0086
                                           -0.7396  0.0162 -0.0108  0.0053 -0.0174
                                           -0.0006 -0.0005 -0.0100 -0.0108
    19. (1.98670) BD ( 1) C   8 - O  11  
                ( 31.49%)   0.5611* C   8 s( 19.10%)p 4.22( 80.62%)d 0.01(  0.28%)
                                           -0.0002  0.4368  0.0146  0.1476 -0.0067
                                           -0.2760  0.0212  0.8405  0.0370 -0.0047
                                            0.0140 -0.0279 -0.0040  0.0427
                ( 68.51%)   0.8277* O  11 s( 30.65%)p 2.26( 69.28%)d 0.00(  0.07%)
                                            0.0001  0.5536  0.0019 -0.1244 -0.0057
                                            0.2675  0.0099 -0.7783  0.0007 -0.0011
                                           -0.0007 -0.0037 -0.0001  0.0255
    20. (1.96863) BD ( 1) C   8 - H  27  
                ( 61.47%)   0.7840* C   8 s( 23.72%)p 3.21( 76.23%)d 0.00(  0.05%)
                                           -0.0003  0.4865 -0.0240  0.7891 -0.0089
                                            0.0841  0.0167 -0.3635  0.0064  0.0028
                                           -0.0163 -0.0008  0.0130 -0.0061
                ( 38.53%)   0.6207* H  27 s( 99.91%)p 0.00(  0.09%)
                                            0.9995 -0.0100 -0.0258 -0.0056  0.0129
    21. (1.99404) BD ( 1) C   9 - O  10  
                ( 32.66%)   0.5715* C   9 s( 21.68%)p 3.60( 78.04%)d 0.01(  0.28%)
                                            0.0001  0.4635  0.0444  0.5617  0.0250
                                            0.6374  0.0313  0.2388  0.0079  0.0419
                                            0.0162  0.0178 -0.0041 -0.0209
                ( 67.34%)   0.8206* O  10 s( 32.57%)p 2.07( 67.36%)d 0.00(  0.07%)
                                           -0.0001  0.5707  0.0039 -0.5706  0.0014
                                           -0.5474 -0.0011 -0.2199 -0.0019  0.0170
                                            0.0086  0.0064  0.0106 -0.0134
    22. (1.98281) BD ( 1) C   9 - H  28  
                ( 60.29%)   0.7765* C   9 s( 24.60%)p 3.06( 75.35%)d 0.00(  0.05%)
                                           -0.0000  0.4958 -0.0128 -0.6576  0.0006
                                            0.0081  0.0077  0.5664 -0.0103 -0.0003
                                           -0.0187 -0.0033  0.0107  0.0031
                ( 39.71%)   0.6301* H  28 s( 99.91%)p 0.00(  0.09%)
                                            0.9996 -0.0062  0.0229  0.0038 -0.0176
    23. (1.98254) BD ( 1) C   9 - H  29  
                ( 59.65%)   0.7723* C   9 s( 24.03%)p 3.16( 75.92%)d 0.00(  0.05%)
                                           -0.0001  0.4900 -0.0138 -0.3065 -0.0054
                                            0.2101  0.0115 -0.7879  0.0126 -0.0040
                                            0.0114 -0.0050  0.0019  0.0182
                ( 40.35%)   0.6353* H  29 s( 99.92%)p 0.00(  0.08%)
                                            0.9996 -0.0053  0.0120 -0.0057  0.0257
    24. (1.98812) BD ( 1) O  10 - H  30  
                ( 73.01%)   0.8544* O  10 s( 19.82%)p 4.04( 80.10%)d 0.00(  0.08%)
                                            0.0002  0.4447  0.0207 -0.3837  0.0033
                                            0.7824  0.0345  0.2009  0.0119 -0.0249
                                           -0.0053  0.0047  0.0001 -0.0129
                ( 26.99%)   0.5195* H  30 s( 99.61%)p 0.00(  0.39%)
                                            0.9981 -0.0028  0.0244 -0.0549 -0.0159
    25. (1.98945) BD ( 1) O  11 - C  12  
                ( 68.70%)   0.8289* O  11 s( 31.43%)p 2.18( 68.50%)d 0.00(  0.07%)
                                            0.0001  0.5606  0.0072  0.5091  0.0039
                                           -0.6453 -0.0023  0.0953  0.0164 -0.0220
                                           -0.0048  0.0060 -0.0047 -0.0115
                ( 31.30%)   0.5594* C  12 s( 22.32%)p 3.47( 77.37%)d 0.01(  0.30%)
                                           -0.0001  0.4719  0.0233 -0.5124 -0.0274
                                            0.7027  0.0369 -0.1166  0.0411 -0.0459
                                            0.0091 -0.0106 -0.0121 -0.0243
    26. (1.98396) BD ( 1) C  12 - O  13  
                ( 31.12%)   0.5579* C  12 s( 21.14%)p 3.71( 78.54%)d 0.01(  0.31%)
                                           -0.0002  0.4594  0.0201  0.8336  0.0370
                                            0.2864  0.0289 -0.0708  0.0351  0.0245
                                           -0.0131 -0.0031  0.0416 -0.0244
                ( 68.88%)   0.8299* O  13 s( 30.19%)p 2.31( 69.74%)d 0.00(  0.07%)
                                            0.0002  0.5494  0.0046 -0.7970 -0.0065
                                           -0.2060  0.0104  0.1391  0.0141  0.0171
                                            0.0039  0.0023  0.0147 -0.0127
    27. (1.98440) BD ( 1) C  12 - C  18  
                ( 48.81%)   0.6987* C  12 s( 30.08%)p 2.32( 69.85%)d 0.00(  0.06%)
                                            0.0004  0.5473 -0.0363 -0.1523 -0.0085
                                           -0.5753 -0.0244 -0.5848  0.0404  0.0020
                                            0.0032  0.0212 -0.0099  0.0092
                ( 51.19%)   0.7155* C  18 s( 26.84%)p 2.72( 73.10%)d 0.00(  0.06%)
                                            0.0002  0.5177 -0.0203  0.0827 -0.0167
                                            0.5914 -0.0230  0.6108  0.0227  0.0037
                                            0.0043  0.0204 -0.0104  0.0031
    28. (1.97486) BD ( 1) C  12 - H  31  
                ( 60.93%)   0.7806* C  12 s( 26.31%)p 2.80( 73.64%)d 0.00(  0.05%)
                                           -0.0006  0.5128  0.0113 -0.1138  0.0039
                                           -0.2952  0.0258  0.7972 -0.0127  0.0044
                                           -0.0051 -0.0109 -0.0034  0.0186
                ( 39.07%)   0.6251* H  31 s( 99.91%)p 0.00(  0.09%)
                                            0.9995 -0.0053  0.0048  0.0102 -0.0285
    29. (1.98558) BD ( 1) O  13 - C  14  
                ( 69.03%)   0.8309* O  13 s( 31.95%)p 2.13( 67.98%)d 0.00(  0.07%)
                                            0.0001  0.5652 -0.0014  0.3769  0.0098
                                           -0.3769  0.0037 -0.6290  0.0015 -0.0040
                                           -0.0068  0.0215 -0.0064  0.0113
                ( 30.97%)   0.5565* C  14 s( 19.95%)p 4.00( 79.73%)d 0.02(  0.32%)
                                           -0.0001  0.4466 -0.0063 -0.3872  0.0237
                                            0.4181  0.0306  0.6860  0.0230 -0.0198
                                           -0.0349  0.0332 -0.0001  0.0211
    30. (1.98289) BD ( 1) C  14 - C  15  
                ( 50.01%)   0.7072* C  14 s( 30.00%)p 2.33( 69.95%)d 0.00(  0.05%)
                                           -0.0000  0.5477 -0.0074  0.4712  0.0065
                                           -0.6264  0.0003  0.2915  0.0014 -0.0167
                                            0.0079 -0.0109 -0.0052 -0.0076
                ( 49.99%)   0.7071* C  15 s( 29.89%)p 2.34( 70.06%)d 0.00(  0.04%)
                                            0.0005  0.5467  0.0022 -0.4948 -0.0071
                                            0.6126 -0.0047 -0.2835  0.0063 -0.0155
                                            0.0073 -0.0091 -0.0034 -0.0069
    31. (1.97820) BD ( 1) C  14 - C  16  
                ( 50.76%)   0.7124* C  14 s( 30.19%)p 2.31( 69.76%)d 0.00(  0.05%)
                                           -0.0002  0.5493  0.0143  0.3997 -0.0237
                                            0.5605  0.0027 -0.4723  0.0025  0.0124
                                           -0.0103 -0.0150 -0.0051  0.0008
                ( 49.24%)   0.7017* C  16 s( 29.95%)p 2.34( 70.00%)d 0.00(  0.05%)
                                            0.0006  0.5472  0.0068 -0.4090 -0.0077
                                           -0.5542  0.0018  0.4749  0.0020  0.0123
                                           -0.0101 -0.0139 -0.0041 -0.0002
    32. (1.98484) BD ( 1) C  14 - O  17  
                ( 30.65%)   0.5536* C  14 s( 19.86%)p 4.02( 79.82%)d 0.02(  0.32%)
                                           -0.0001  0.4456 -0.0078 -0.6818  0.0061
                                           -0.3400 -0.0055 -0.4641 -0.0473  0.0290
                                            0.0386  0.0176  0.0233 -0.0073
                ( 69.35%)   0.8328* O  17 s( 31.21%)p 2.20( 68.72%)d 0.00(  0.07%)
                                            0.0001  0.5586  0.0005  0.6676  0.0068
                                            0.3003  0.0019  0.3889 -0.0088  0.0099
                                            0.0198  0.0114  0.0063  0.0080
    33. (1.98083) BD ( 1) C  15 - H  32  
                ( 61.32%)   0.7830* C  15 s( 23.36%)p 3.28( 76.60%)d 0.00(  0.04%)
                                           -0.0001  0.4834 -0.0001  0.6361  0.0044
                                            0.3184 -0.0145  0.5096  0.0066  0.0103
                                            0.0138  0.0083  0.0057  0.0001
                ( 38.68%)   0.6220* H  32 s( 99.92%)p 0.00(  0.08%)
                                            0.9996 -0.0007 -0.0202 -0.0102 -0.0174
    34. (1.98437) BD ( 1) C  15 - H  33  
                ( 60.87%)   0.7802* C  15 s( 23.29%)p 3.29( 76.67%)d 0.00(  0.04%)
                                           -0.0001  0.4826  0.0024 -0.4553  0.0174
                                           -0.5794 -0.0062  0.4725  0.0012  0.0130
                                           -0.0104 -0.0116 -0.0016 -0.0010
                ( 39.13%)   0.6255* H  33 s( 99.92%)p 0.00(  0.08%)
                                            0.9996 -0.0001  0.0133  0.0190 -0.0156
    35. (1.98202) BD ( 1) C  15 - H  34  
                ( 61.08%)   0.7815* C  15 s( 23.39%)p 3.27( 76.57%)d 0.00(  0.04%)
                                           -0.0001  0.4837 -0.0008  0.3775  0.0064
                                           -0.4322 -0.0139 -0.6604  0.0087 -0.0062
                                           -0.0113  0.0128 -0.0008  0.0086
                ( 38.92%)   0.6239* H  34 s( 99.92%)p 0.00(  0.08%)
                                            0.9996 -0.0008 -0.0119  0.0147  0.0213
    36. (1.98304) BD ( 1) C  16 - H  35  
                ( 61.30%)   0.7830* C  16 s( 23.66%)p 3.22( 76.30%)d 0.00(  0.04%)
                                           -0.0001  0.4864  0.0013 -0.5288  0.0177
                                            0.6422  0.0035 -0.2659 -0.0055 -0.0159
                                            0.0066 -0.0062 -0.0016 -0.0073
                ( 38.70%)   0.6221* H  35 s( 99.92%)p 0.00(  0.08%)
                                            0.9996 -0.0009  0.0169 -0.0207  0.0076
    37. (1.98066) BD ( 1) C  16 - H  36  
                ( 61.11%)   0.7817* C  16 s( 23.17%)p 3.31( 76.79%)d 0.00(  0.04%)
                                           -0.0001  0.4813 -0.0025  0.3356  0.0039
                                           -0.3834  0.0158 -0.7127 -0.0087 -0.0064
                                           -0.0098  0.0140 -0.0019  0.0083
                ( 38.89%)   0.6236* H  36 s( 99.92%)p 0.00(  0.08%)
                                            0.9996 -0.0005 -0.0103  0.0120  0.0237
    38. (1.98072) BD ( 1) C  16 - H  37  
                ( 61.30%)   0.7829* C  16 s( 23.17%)p 3.31( 76.78%)d 0.00(  0.04%)
                                           -0.0001  0.4814 -0.0017  0.6631  0.0011
                                            0.3642  0.0134  0.4418 -0.0123  0.0092
                                            0.0144  0.0073  0.0075 -0.0005
                ( 38.70%)   0.6221* H  37 s( 99.92%)p 0.00(  0.08%)
                                            0.9996 -0.0002 -0.0209 -0.0130 -0.0145
    39. (1.98097) BD ( 1) O  17 - C  18  
                ( 68.09%)   0.8252* O  17 s( 29.51%)p 2.39( 70.41%)d 0.00(  0.07%)
                                            0.0001  0.5432  0.0040 -0.6515 -0.0093
                                           -0.1966 -0.0086  0.4907 -0.0055  0.0032
                                           -0.0218 -0.0037  0.0081  0.0132
                ( 31.91%)   0.5649* C  18 s( 19.34%)p 4.16( 80.38%)d 0.01(  0.28%)
                                           -0.0003  0.4394  0.0182  0.6686  0.0119
                                            0.1257 -0.0179 -0.5816 -0.0470  0.0142
                                           -0.0437 -0.0112  0.0238  0.0061
    40. (1.97570) BD ( 1) C  18 - H  38  
                ( 61.57%)   0.7847* C  18 s( 24.74%)p 3.04( 75.22%)d 0.00(  0.04%)
                                            0.0003 -0.4974  0.0023 -0.1111  0.0016
                                            0.7933 -0.0044 -0.3323  0.0137  0.0031
                                           -0.0027  0.0132  0.0142  0.0053
                ( 38.43%)   0.6199* H  38 s( 99.91%)p 0.00(  0.09%)
                                           -0.9995  0.0079  0.0013 -0.0276  0.0115
    41. (1.99909) CR ( 1) C   1           s(100.00%)p 0.00(  0.00%)
                                            1.0000 -0.0001 -0.0000 -0.0004 -0.0000
                                           -0.0003 -0.0000 -0.0003  0.0000 -0.0000
                                           -0.0000 -0.0000 -0.0000  0.0000
    42. (1.99889) CR ( 1) C   2           s(100.00%)
                                            1.0000  0.0003 -0.0000 -0.0000  0.0000
                                            0.0000 -0.0000  0.0001  0.0000 -0.0000
                                           -0.0000 -0.0000  0.0000  0.0000
    43. (1.99907) CR ( 1) C   3           s(100.00%)p 0.00(  0.00%)
                                            1.0000 -0.0001 -0.0000 -0.0002 -0.0000
                                            0.0002  0.0000  0.0005  0.0000  0.0000
                                            0.0000 -0.0000  0.0000 -0.0000
    44. (1.99967) CR ( 1) O   4           s(100.00%)
                                            1.0000 -0.0002 -0.0000 -0.0001 -0.0000
                                            0.0001  0.0000 -0.0000  0.0000 -0.0000
                                            0.0000 -0.0000 -0.0000  0.0000
    45. (1.99887) CR ( 1) C   5           s(100.00%)p 0.00(  0.00%)
                                            1.0000  0.0000  0.0000 -0.0003 -0.0000
                                           -0.0004 -0.0000 -0.0001  0.0000  0.0000
                                           -0.0000  0.0000  0.0000  0.0000
    46. (1.99885) CR ( 1) C   6           s(100.00%)p 0.00(  0.00%)
                                            1.0000  0.0001  0.0000 -0.0003 -0.0000
                                            0.0002  0.0000 -0.0004  0.0000 -0.0000
                                           -0.0000 -0.0000  0.0000  0.0000
    47. (1.99968) CR ( 1) O   7           s(100.00%)p 0.00(  0.00%)
                                            1.0000 -0.0002 -0.0000 -0.0000 -0.0000
                                           -0.0001 -0.0000  0.0001  0.0000 -0.0000
                                            0.0000 -0.0000 -0.0000  0.0000
    48. (1.99883) CR ( 1) C   8           s(100.00%)p 0.00(  0.00%)
                                            1.0000 -0.0000 -0.0000  0.0004 -0.0000
                                            0.0000  0.0000  0.0001  0.0000 -0.0000
                                           -0.0000 -0.0000  0.0000  0.0000
    49. (1.99905) CR ( 1) C   9           s(100.00%)p 0.00(  0.00%)
                                            1.0000 -0.0002 -0.0000 -0.0002 -0.0000
                                            0.0002 -0.0000 -0.0000 -0.0000  0.0000
                                           -0.0000 -0.0000  0.0000  0.0000
    50. (1.99974) CR ( 1) O  10           s(100.00%)p 0.00(  0.00%)
                                            1.0000 -0.0000 -0.0000  0.0000 -0.0000
                                           -0.0002 -0.0000 -0.0000 -0.0000  0.0000
                                            0.0000 -0.0000  0.0000  0.0000
    51. (1.99968) CR ( 1) O  11           s(100.00%)
                                            1.0000 -0.0002  0.0000  0.0001 -0.0000
                                           -0.0000  0.0000 -0.0001 -0.0000  0.0000
                                           -0.0000  0.0000  0.0000  0.0000
    52. (1.99897) CR ( 1) C  12           s(100.00%)p 0.00(  0.00%)
                                            1.0000  0.0003  0.0000  0.0001  0.0000
                                            0.0002  0.0000  0.0007 -0.0000  0.0000
                                           -0.0000 -0.0000  0.0000 -0.0000
    53. (1.99966) CR ( 1) O  13           s(100.00%)p 0.00(  0.00%)
                                            1.0000 -0.0003 -0.0000  0.0000  0.0000
                                            0.0000 -0.0000 -0.0001 -0.0000 -0.0000
                                            0.0000  0.0000 -0.0000  0.0000
    54. (1.99890) CR ( 1) C  14           s(100.00%)p 0.00(  0.00%)
                                            1.0000  0.0002  0.0000 -0.0000 -0.0000
                                            0.0001  0.0000 -0.0001 -0.0000  0.0000
                                           -0.0000  0.0000  0.0000  0.0000
    55. (1.99910) CR ( 1) C  15           s(100.00%)p 0.00(  0.00%)
                                            1.0000 -0.0001 -0.0000  0.0003  0.0000
                                           -0.0004 -0.0000  0.0002 -0.0000  0.0000
                                           -0.0000  0.0000  0.0000  0.0000
    56. (1.99908) CR ( 1) C  16           s(100.00%)p 0.00(  0.00%)
                                            1.0000 -0.0002 -0.0000  0.0003  0.0000
                                            0.0004  0.0000 -0.0003 -0.0000 -0.0000
                                            0.0000  0.0000  0.0000  0.0000
    57. (1.99968) CR ( 1) O  17           s(100.00%)
                                            1.0000 -0.0002 -0.0000  0.0001  0.0000
                                            0.0000  0.0000  0.0001  0.0000 -0.0000
                                            0.0000  0.0000 -0.0000  0.0000
    58. (1.99887) CR ( 1) C  18           s(100.00%)p 0.00(  0.00%)
                                            1.0000  0.0001  0.0000  0.0003  0.0000
                                           -0.0003  0.0000 -0.0001 -0.0000  0.0000
                                           -0.0000 -0.0000  0.0000 -0.0000
    59. (1.95425) LP ( 1) O   4           s( 37.82%)p 1.64( 62.14%)d 0.00(  0.04%)
                                            0.0002  0.6150 -0.0005  0.0955 -0.0012
                                           -0.5188  0.0003  0.5858 -0.0014  0.0011
                                           -0.0036  0.0152  0.0094 -0.0060
    60. (1.91974) LP ( 2) O   4           s(  0.16%)p99.99( 99.79%)d 0.31(  0.05%)
                                            0.0000  0.0393  0.0063 -0.3604  0.0059
                                           -0.7061  0.0021 -0.6077  0.0016 -0.0057
                                            0.0057  0.0004  0.0118  0.0170
    61. (1.95341) LP ( 1) O   7           s( 37.27%)p 1.68( 62.69%)d 0.00(  0.04%)
                                            0.0002  0.6105  0.0001 -0.5007  0.0018
                                            0.5002 -0.0009 -0.3549  0.0001  0.0142
                                           -0.0100  0.0073  0.0014  0.0034
    62. (1.92010) LP ( 2) O   7           s(  0.24%)p99.99( 99.71%)d 0.21(  0.05%)
                                           -0.0000  0.0487 -0.0014  0.1511 -0.0028
                                            0.6305 -0.0044  0.7594 -0.0021  0.0067
                                            0.0117 -0.0067  0.0120  0.0111
    63. (1.98070) LP ( 1) O  10           s( 47.42%)p 1.11( 52.54%)d 0.00(  0.04%)
                                            0.0000  0.6885 -0.0117  0.7240 -0.0076
                                           -0.0337  0.0025 -0.0087  0.0017  0.0025
                                           -0.0007  0.0025 -0.0176  0.0062
    64. (1.95717) LP ( 2) O  10           s(  0.19%)p99.99( 99.75%)d 0.27(  0.05%)
                                           -0.0000  0.0440 -0.0002 -0.0439  0.0016
                                           -0.2915  0.0051  0.9541 -0.0149  0.0066
                                           -0.0216  0.0036  0.0018 -0.0015
    65. (1.95808) LP ( 1) O  11           s( 37.72%)p 1.65( 62.25%)d 0.00(  0.04%)
                                            0.0002  0.6141 -0.0023 -0.2979  0.0037
                                            0.3894 -0.0030  0.6181 -0.0024  0.0045
                                            0.0106 -0.0137  0.0014 -0.0070
    66. (1.89238) LP ( 2) O  11           s(  0.18%)p99.99( 99.77%)d 0.27(  0.05%)
                                            0.0001  0.0423 -0.0053 -0.7974  0.0029
                                           -0.5996 -0.0005 -0.0486  0.0017  0.0036
                                            0.0123  0.0107 -0.0145  0.0011
    67. (1.95343) LP ( 1) O  13           s( 37.37%)p 1.67( 62.59%)d 0.00(  0.04%)
                                            0.0002  0.6113  0.0014  0.3962 -0.0031
                                            0.4471 -0.0004  0.5186 -0.0003 -0.0100
                                           -0.0119 -0.0114  0.0040 -0.0020
    68. (1.89729) LP ( 2) O  13           s(  0.46%)p99.99( 99.49%)d 0.12(  0.06%)
                                           -0.0001  0.0675 -0.0012 -0.2542  0.0025
                                            0.7842 -0.0023 -0.5615  0.0010 -0.0054
                                            0.0095 -0.0016  0.0153  0.0140
    69. (1.95762) LP ( 1) O  17           s( 39.17%)p 1.55( 60.79%)d 0.00(  0.04%)
                                            0.0002  0.6259 -0.0009 -0.0475  0.0017
                                           -0.0526 -0.0008 -0.7765  0.0015  0.0011
                                           -0.0013 -0.0033  0.0023 -0.0190
    70. (1.91458) LP ( 2) O  17           s(  0.09%)p99.99( 99.86%)d 0.53(  0.05%)
                                            0.0000  0.0301  0.0060  0.3556 -0.0052
                                           -0.9315  0.0022  0.0655 -0.0012  0.0020
                                            0.0077 -0.0201  0.0038  0.0039
    71. (0.00422) RY*( 1) C   1           s(  6.50%)p13.97( 90.76%)d 0.42(  2.74%)
                                           -0.0000  0.0092  0.2548 -0.0065 -0.4086
                                            0.0052  0.2126  0.0145  0.8338 -0.0417
                                            0.0124  0.0856 -0.0662  0.1174
    72. (0.00181) RY*( 2) C   1           s(  6.35%)p14.59( 92.61%)d 0.16(  1.04%)
                                            0.0000  0.0032  0.2519 -0.0017  0.5582
                                           -0.0059 -0.6874 -0.0025  0.3767 -0.0353
                                            0.0283 -0.0426  0.0770  0.0248
    73. (0.00149) RY*( 3) C   1           s( 41.18%)p 1.41( 57.87%)d 0.02(  0.96%)
                                            0.0000  0.0106  0.6416 -0.0089  0.4854
                                           -0.0054  0.5785 -0.0068 -0.0903  0.0162
                                           -0.0621 -0.0432  0.0128 -0.0586
    74. (0.00021) RY*( 4) C   1           s( 32.66%)p 1.30( 42.55%)d 0.76( 24.79%)
                                           -0.0000 -0.0153  0.5713  0.0145 -0.4812
                                            0.0113 -0.3386  0.0023 -0.2810 -0.0883
                                           -0.3109 -0.3455 -0.1080 -0.1115
    75. (0.00018) RY*( 5) C   1           s(  0.86%)p 2.20(  1.90%)d99.99( 97.24%)
                                           -0.0000 -0.0023  0.0928  0.0095 -0.1096
                                           -0.0138  0.0233  0.0087 -0.0780 -0.6686
                                            0.3873 -0.0269  0.6119  0.0155
    76. (0.00008) RY*( 6) C   1           s( 10.92%)p 1.04( 11.39%)d 7.12( 77.70%)
    77. (0.00001) RY*( 7) C   1           s(  0.73%)p 0.58(  0.43%)d99.99( 98.84%)
    78. (0.00001) RY*( 8) C   1           s(  0.56%)p 3.09(  1.72%)d99.99( 97.73%)
    79. (0.00001) RY*( 9) C   1           s(  0.31%)p 2.92(  0.89%)d99.99( 98.80%)
    80. (0.01138) RY*( 1) C   2           s(  0.45%)p99.99( 97.77%)d 3.95(  1.78%)
                                            0.0000  0.0003  0.0671 -0.0181  0.4937
                                            0.0457 -0.4998 -0.0339  0.6932 -0.1116
                                           -0.0221  0.0605  0.0332  0.0097
    81. (0.00912) RY*( 2) C   2           s(  4.05%)p22.73( 92.17%)d 0.93(  3.77%)
                                           -0.0000  0.0004  0.2014  0.0154  0.3542
                                           -0.0238  0.8319 -0.0024  0.3215 -0.0107
                                           -0.1293  0.0144 -0.0120  0.1433
    82. (0.00473) RY*( 3) C   2           s( 17.76%)p 3.64( 64.67%)d 0.99( 17.56%)
                                            0.0000  0.0069  0.4214  0.0342  0.5629
                                            0.0075 -0.1441 -0.0180 -0.5546  0.1802
                                           -0.1255  0.2410  0.2631 -0.0074
    83. (0.00210) RY*( 4) C   2           s(  0.51%)p 3.01(  1.54%)d99.99( 97.94%)
                                            0.0000  0.0002  0.0717  0.0015 -0.1072
                                            0.0034 -0.0225 -0.0004  0.0586  0.0446
                                            0.3530 -0.3050  0.6587  0.5709
    84. (0.00156) RY*( 5) C   2           s(  0.04%)p98.22(  4.06%)d99.99( 95.90%)
                                           -0.0000 -0.0005  0.0203 -0.0027 -0.0655
                                           -0.0277 -0.1450 -0.0087 -0.1203 -0.3119
                                           -0.6378 -0.0779 -0.2265  0.6304
    85. (0.00137) RY*( 6) C   2           s(  0.01%)p 1.00( 13.77%)d 6.26( 86.22%)
                                           -0.0000 -0.0002  0.0096  0.0044 -0.2768
                                           -0.0209 -0.0333  0.0168  0.2433  0.6447
                                           -0.5702  0.0369  0.3218 -0.1287
    86. (0.00128) RY*( 7) C   2           s(  0.00%)p 1.00(  5.59%)d16.87( 94.40%)
                                           -0.0000  0.0010  0.0042  0.0242  0.2114
                                           -0.0390 -0.0824  0.0242 -0.0420  0.6173
                                            0.1996 -0.4174 -0.5311  0.2586
    87. (0.00086) RY*( 8) C   2           s(  7.58%)p 1.40( 10.62%)d10.78( 81.79%)
                                            0.0000  0.0087  0.2753  0.0276 -0.2918
                                            0.0057 -0.0297 -0.0135  0.1385  0.1853
                                            0.2645  0.7368 -0.2116  0.3549
    88. (0.00059) RY*( 9) C   2           s( 69.58%)p 0.15( 10.53%)d 0.29( 19.89%)
                                           -0.0000 -0.0030  0.8341 -0.0169 -0.3008
                                           -0.0028 -0.0718  0.0087  0.0966 -0.1476
                                           -0.0002 -0.3440 -0.1150 -0.2133
    89. (0.00415) RY*( 1) C   3           s(  4.34%)p21.34( 92.69%)d 0.68(  2.97%)
                                           -0.0000  0.0046  0.2084 -0.0144 -0.8313
                                           -0.0091 -0.4389 -0.0053 -0.2068  0.0736
                                            0.1376  0.0630 -0.0372  0.0053
    90. (0.00193) RY*( 2) C   3           s(  4.67%)p20.18( 94.16%)d 0.25(  1.18%)
                                            0.0000  0.0044  0.2160 -0.0016 -0.1879
                                            0.0061  0.7431  0.0035 -0.5950  0.0344
                                            0.0283 -0.0541  0.0401  0.0725
    91. (0.00146) RY*( 3) C   3           s( 44.20%)p 1.25( 55.41%)d 0.01(  0.39%)
                                            0.0000  0.0110  0.6648 -0.0042  0.4722
                                            0.0049 -0.4012  0.0138 -0.4123 -0.0057
                                           -0.0335 -0.0162  0.0276 -0.0412
    92. (0.00022) RY*( 4) C   3           s( 35.90%)p 1.19( 42.64%)d 0.60( 21.46%)
                                           -0.0000 -0.0146  0.5990  0.0116 -0.1678
                                           -0.0046  0.2532 -0.0148  0.5778 -0.0831
                                           -0.0181 -0.3252  0.0764 -0.3094
    93. (0.00017) RY*( 5) C   3           s(  0.02%)p38.86(  0.80%)d99.99( 99.18%)
                                           -0.0000  0.0001  0.0144  0.0039 -0.0187
                                           -0.0153  0.0761  0.0101 -0.0394 -0.5218
                                            0.0641  0.6650  0.0769 -0.5170
    94. (0.00008) RY*( 6) C   3           s(  9.68%)p 1.20( 11.63%)d 8.13( 78.69%)
    95. (0.00001) RY*( 7) C   3           s(  0.33%)p 1.65(  0.55%)d99.99( 99.12%)
    96. (0.00000) RY*( 8) C   3           s(  0.00%)p 1.00(  0.37%)d99.99( 99.63%)
    97. (0.00001) RY*( 9) C   3           s(  0.89%)p 2.11(  1.88%)d99.99( 97.23%)
    98. (0.00387) RY*( 1) O   4           s(  8.88%)p10.13( 89.90%)d 0.14(  1.22%)
                                            0.0000 -0.0001  0.2979  0.0027  0.4857
                                            0.0030  0.4419  0.0032  0.6840 -0.0074
                                           -0.0596  0.0213  0.0008 -0.0903
    99. (0.00223) RY*( 2) O   4           s( 32.73%)p 1.84( 60.22%)d 0.22(  7.05%)
                                            0.0000 -0.0085  0.5720  0.0023 -0.2146
                                            0.0006 -0.6727  0.0026  0.3218 -0.0760
                                           -0.0471  0.1545  0.1912 -0.0458
   100. (0.00067) RY*( 3) O   4           s(  2.83%)p31.97( 90.53%)d 2.35(  6.64%)
                                           -0.0000  0.0046  0.1682  0.0056 -0.8103
                                           -0.0025  0.4468 -0.0055  0.2212  0.0571
                                           -0.1211 -0.0133 -0.1784  0.1284
   101. (0.00049) RY*( 4) O   4           s( 54.27%)p 0.68( 37.05%)d 0.16(  8.68%)
                                           -0.0000  0.0036  0.7366 -0.0057  0.1427
                                            0.0041  0.2300  0.0067 -0.5451  0.1690
                                            0.1637 -0.1574 -0.0740  0.0351
   102. (0.00022) RY*( 5) O   4           s(  0.89%)p 5.62(  5.02%)d99.99( 94.08%)
                                           -0.0000  0.0002  0.0945 -0.0053  0.1677
                                            0.0043 -0.0232  0.0046 -0.1466 -0.4394
                                           -0.5326  0.3274 -0.3915  0.4512
   103. (0.00007) RY*( 6) O   4           s(  0.09%)p10.92(  0.94%)d99.99( 98.97%)
   104. (0.00005) RY*( 7) O   4           s(  0.12%)p99.99( 14.36%)d99.99( 85.52%)
   105. (0.00002) RY*( 8) O   4           s(  0.08%)p 2.13(  0.16%)d99.99( 99.76%)
   106. (0.00001) RY*( 9) O   4           s(  0.13%)p15.10(  2.03%)d99.99( 97.84%)
   107. (0.00677) RY*( 1) C   5           s(  2.05%)p45.09( 92.34%)d 2.74(  5.61%)
                                           -0.0000 -0.0127  0.1425  0.0156 -0.5987
                                            0.0444 -0.3210 -0.0186  0.6777 -0.1438
                                           -0.0255  0.1565  0.0424  0.0924
   108. (0.00613) RY*( 2) C   5           s(  1.09%)p86.15( 93.85%)d 4.65(  5.06%)
                                           -0.0000  0.0287  0.1004  0.0066  0.4667
                                            0.0224  0.5194  0.0148  0.6709  0.1636
                                            0.0210  0.0859 -0.0689 -0.1062
   109. (0.00386) RY*( 3) C   5           s( 16.35%)p 4.19( 68.54%)d 0.92( 15.11%)
                                            0.0000 -0.0286  0.4033  0.0039  0.4637
                                            0.0032 -0.6770 -0.0369  0.1035  0.1073
                                            0.0156 -0.1872  0.1093 -0.3040
   110. (0.00263) RY*( 4) C   5           s( 51.00%)p 0.54( 27.45%)d 0.42( 21.55%)
                                           -0.0000  0.0087  0.7141 -0.0103 -0.2955
                                            0.0061  0.3700 -0.0083 -0.2238 -0.0072
                                            0.0757  0.0782  0.2893 -0.3462
   111. (0.00102) RY*( 5) C   5           s(  1.51%)p 7.39( 11.14%)d57.94( 87.36%)
                                           -0.0000 -0.0032  0.1228  0.0032  0.3262
                                            0.0081 -0.0315  0.0004 -0.0621 -0.5630
                                           -0.3456  0.5128  0.3033  0.2867
   112. (0.00074) RY*( 6) C   5           s( 24.79%)p 0.03(  0.62%)d 3.01( 74.59%)
                                           -0.0000 -0.0007  0.4979  0.0131  0.0260
                                            0.0085  0.0656 -0.0089 -0.0305  0.0083
                                           -0.2051 -0.3842 -0.3957  0.6321
   113. (0.00048) RY*( 7) C   5           s(  0.07%)p17.55(  1.27%)d99.99( 98.66%)
                                            0.0000  0.0083  0.0256 -0.0292  0.0827
                                           -0.0225  0.0453  0.0223  0.0439 -0.7079
                                            0.6073 -0.2165 -0.2435 -0.1026
   114. (0.00018) RY*( 8) C   5           s(  0.19%)p 4.79(  0.92%)d99.99( 98.89%)
                                           -0.0000  0.0007  0.0438 -0.0209  0.0815
                                            0.0117 -0.0441 -0.0039  0.0016  0.2822
                                            0.6321  0.0970  0.4746  0.5244
   115. (0.00012) RY*( 9) C   5           s(  3.06%)p 1.37(  4.19%)d30.32( 92.75%)
                                            0.0000 -0.0013  0.1749 -0.0177  0.0240
                                           -0.0052 -0.1407  0.0230 -0.1439  0.2072
                                            0.2466  0.6779 -0.6032 -0.0185
   116. (0.00707) RY*( 1) C   6           s(  1.34%)p70.68( 95.02%)d 2.71(  3.64%)
                                            0.0000 -0.0353  0.1104  0.0451 -0.8350
                                           -0.0021  0.4042  0.0010 -0.2958  0.0660
                                           -0.1599  0.0267 -0.0757  0.0048
   117. (0.00474) RY*( 2) C   6           s( 27.48%)p 2.29( 62.83%)d 0.35(  9.69%)
                                           -0.0000  0.0135  0.5240  0.0105  0.1925
                                           -0.0158  0.6491  0.0018  0.4118  0.1358
                                            0.2671 -0.0205  0.0394 -0.0716
   118. (0.00397) RY*( 3) C   6           s(  0.07%)p99.99( 88.03%)d99.99( 11.89%)
                                           -0.0000  0.0267  0.0042  0.0001 -0.3816
                                           -0.0150 -0.3000  0.0375  0.8019  0.0474
                                           -0.1879 -0.0652 -0.0997  0.2592
   119. (0.00191) RY*( 4) C   6           s( 21.77%)p 1.14( 24.87%)d 2.45( 53.36%)
                                           -0.0000 -0.0087  0.4665  0.0138 -0.0941
                                           -0.0124 -0.4603 -0.0005 -0.1663  0.6633
                                            0.1098 -0.0994  0.2257 -0.1440
   120. (0.00114) RY*( 5) C   6           s( 46.90%)p 0.16(  7.71%)d 0.97( 45.39%)
                                           -0.0000 -0.0013  0.6848  0.0055  0.1221
                                            0.0031 -0.1939  0.0102 -0.1563 -0.4418
                                           -0.4126  0.1115 -0.2336  0.1469
   121. (0.00061) RY*( 6) C   6           s(  2.11%)p 7.93( 16.72%)d38.47( 81.17%)
                                           -0.0000 -0.0021  0.1452  0.0066 -0.3042
                                           -0.0001 -0.2676 -0.0003  0.0549 -0.5040
                                            0.6749  0.1104  0.0853 -0.2875
   122. (0.00054) RY*( 7) C   6           s(  0.19%)p 3.97(  0.75%)d99.99( 99.06%)
                                           -0.0000 -0.0072  0.0430  0.0468 -0.0360
                                           -0.0040  0.0600  0.0040  0.0202 -0.2807
                                           -0.2296 -0.3776  0.8437  0.0676
   123. (0.00016) RY*( 8) C   6           s(  0.06%)p12.23(  0.74%)d99.99( 99.19%)
                                            0.0000 -0.0012  0.0246 -0.0158  0.0019
                                            0.0229 -0.0120  0.0054 -0.0806 -0.0756
                                            0.1228 -0.9039 -0.3908 -0.0363
   124. (0.00017) RY*( 9) C   6           s(  0.23%)p15.82(  3.60%)d99.99( 96.18%)
                                            0.0000 -0.0028  0.0476 -0.0223 -0.0003
                                           -0.0054  0.0042  0.0133 -0.1877  0.0322
                                            0.4021  0.0102  0.0561  0.8921
   125. (0.00360) RY*( 1) O   7           s(  0.33%)p99.99( 98.81%)d 2.56(  0.86%)
                                           -0.0000  0.0017  0.0578  0.0018  0.3296
                                            0.0019  0.5821  0.0022  0.7352  0.0045
                                            0.0556 -0.0267  0.0315  0.0612
   126. (0.00213) RY*( 2) O   7           s( 36.01%)p 1.57( 56.71%)d 0.20(  7.27%)
                                            0.0000 -0.0088  0.6000 -0.0009 -0.5730
                                            0.0024  0.4638 -0.0012 -0.1541  0.2266
                                           -0.1346 -0.0124  0.0417  0.0374
   127. (0.00065) RY*( 3) O   7           s( 43.23%)p 1.14( 49.46%)d 0.17(  7.31%)
                                           -0.0000  0.0067  0.6575  0.0018  0.0055
                                           -0.0008 -0.5765 -0.0001  0.4027 -0.1466
                                            0.1733  0.0953  0.0017 -0.1118
   128. (0.00045) RY*( 4) O   7           s( 14.76%)p 4.72( 69.66%)d 1.06( 15.58%)
                                            0.0000 -0.0026  0.3842 -0.0090  0.6763
                                           -0.0028  0.1662  0.0067 -0.4598  0.2179
                                            0.2060 -0.0444 -0.1119 -0.2266
   129. (0.00019) RY*( 5) O   7           s(  5.54%)p 1.50(  8.29%)d15.54( 86.16%)
                                           -0.0000 -0.0007  0.2354  0.0003  0.2487
                                            0.0035  0.0040  0.0011 -0.1451 -0.4852
                                           -0.4898 -0.1561 -0.0787  0.5965
   130. (0.00007) RY*( 6) O   7           s(  0.07%)p61.61(  4.15%)d99.99( 95.79%)
   131. (0.00006) RY*( 7) O   7           s(  0.02%)p99.99( 11.53%)d99.99( 88.45%)
   132. (0.00002) RY*( 8) O   7           s(  0.02%)p88.35(  1.36%)d99.99( 98.63%)
   133. (0.00002) RY*( 9) O   7           s(  0.03%)p 7.20(  0.24%)d99.99( 99.73%)
   134. (0.00634) RY*( 1) C   8           s(  8.79%)p 9.94( 87.40%)d 0.43(  3.81%)
                                            0.0000 -0.0292  0.2950 -0.0014  0.2076
                                           -0.0141  0.5327 -0.0348  0.7387 -0.0204
                                            0.0088 -0.0653 -0.1228 -0.1351
   135. (0.00600) RY*( 2) C   8           s( 14.86%)p 5.54( 82.27%)d 0.19(  2.87%)
                                            0.0000  0.0099  0.3854  0.0281  0.8047
                                           -0.0261 -0.3998 -0.0051 -0.1179 -0.0760
                                            0.1236 -0.0298 -0.0693 -0.0442
   136. (0.00461) RY*( 3) C   8           s(  5.83%)p15.61( 91.09%)d 0.53(  3.07%)
                                           -0.0000  0.0073  0.2414  0.0030 -0.4020
                                           -0.0146 -0.7059 -0.0124  0.5007 -0.0600
                                           -0.0190  0.0028  0.0367 -0.1595
   137. (0.00239) RY*( 4) C   8           s( 35.83%)p 0.47( 16.98%)d 1.32( 47.20%)
                                            0.0000 -0.0053  0.5985  0.0215 -0.2937
                                            0.0110  0.1807 -0.0103 -0.2240 -0.0241
                                            0.5914  0.2972  0.1386  0.1187
   138. (0.00118) RY*( 5) C   8           s(  3.76%)p 2.55(  9.59%)d23.04( 86.65%)
                                           -0.0000 -0.0016  0.1939  0.0026 -0.1918
                                           -0.0005  0.0626 -0.0141 -0.2346 -0.1199
                                            0.1257 -0.8462 -0.2174 -0.2701
   139. (0.00081) RY*( 6) C   8           s( 24.89%)p 0.31(  7.81%)d 2.70( 67.30%)
                                            0.0000  0.0027  0.4989  0.0092 -0.1237
                                           -0.0056  0.0688  0.0169 -0.2401  0.3714
                                           -0.6650  0.1572 -0.2393 -0.1046
   140. (0.00051) RY*( 7) C   8           s(  1.70%)p 1.57(  2.68%)d56.09( 95.62%)
                                           -0.0000 -0.0091  0.1302 -0.0100 -0.0118
                                            0.0148 -0.0695 -0.0499  0.1379  0.1871
                                           -0.0689 -0.3302 -0.0129  0.8985
   141. (0.00023) RY*( 8) C   8           s(  3.22%)p 0.38(  1.22%)d29.65( 95.56%)
                                           -0.0000 -0.0004  0.1795 -0.0147  0.0523
                                           -0.0068  0.0905  0.0021 -0.0316 -0.1685
                                           -0.3047 -0.1874  0.8921 -0.0578
   142. (0.00016) RY*( 9) C   8           s(  1.08%)p 1.32(  1.42%)d90.32( 97.50%)
                                           -0.0000 -0.0026  0.1039  0.0024 -0.0779
                                           -0.0148  0.0539 -0.0119 -0.0697 -0.8795
                                           -0.2799  0.1435 -0.2424  0.2093
   143. (0.00502) RY*( 1) C   9           s(  1.36%)p70.55( 95.69%)d 2.18(  2.95%)
                                           -0.0000  0.0273  0.1132  0.0166 -0.7073
                                            0.0069 -0.4954 -0.0015 -0.4593  0.1047
                                           -0.0357  0.0607 -0.1152 -0.0188
   144. (0.00395) RY*( 2) C   9           s( 38.91%)p 1.01( 39.44%)d 0.56( 21.65%)
                                            0.0000  0.0015  0.6238 -0.0322  0.3325
                                           -0.0084 -0.4633 -0.0090  0.2609  0.0088
                                           -0.1158 -0.0340 -0.4421 -0.0801
   145. (0.00264) RY*( 3) C   9           s(  3.02%)p28.20( 85.11%)d 3.93( 11.87%)
                                            0.0000 -0.0073  0.1736 -0.0108  0.4390
                                           -0.0023  0.1730 -0.0176 -0.7925 -0.1528
                                           -0.0380  0.2852 -0.0978  0.0551
   146. (0.00153) RY*( 4) C   9           s(  0.75%)p 7.02(  5.24%)d99.99( 94.01%)
                                            0.0000 -0.0017  0.0864 -0.0099 -0.1190
                                           -0.0072  0.0066  0.0203  0.1940 -0.1800
                                            0.6453  0.5172 -0.1531  0.4476
   147. (0.00062) RY*( 5) C   9           s( 34.00%)p 0.16(  5.58%)d 1.78( 60.42%)
                                            0.0000 -0.0171  0.5828 -0.0330 -0.0467
                                           -0.0409  0.2204 -0.0143 -0.0459  0.5515
                                            0.2462 -0.0476  0.4865 -0.0210
   148. (0.00047) RY*( 6) C   9           s(  0.22%)p99.99( 39.93%)d99.99( 59.85%)
                                            0.0000 -0.0209  0.0420 -0.0270 -0.2573
                                           -0.0147  0.5735 -0.0073  0.0565  0.3169
                                           -0.1024  0.1623 -0.6354 -0.2399
   149. (0.00014) RY*( 7) C   9           s( 19.49%)p 1.10( 21.38%)d 3.03( 59.13%)
                                            0.0000 -0.0049  0.4414  0.0029 -0.3244
                                            0.0161  0.2996 -0.0009  0.1361 -0.6083
                                           -0.3964  0.1183  0.2217  0.0314
   150. (0.00007) RY*( 8) C   9           s(  1.25%)p 4.80(  6.01%)d74.01( 92.73%)
   151. (0.00001) RY*( 9) C   9           s(  0.93%)p 2.27(  2.12%)d99.99( 96.95%)
   152. (0.00177) RY*( 1) O  10           s(  8.08%)p10.53( 85.13%)d 0.84(  6.79%)
                                           -0.0000  0.0029  0.2843  0.0011  0.1966
                                           -0.0035 -0.4969  0.0095  0.7521  0.0190
                                           -0.1578 -0.0551 -0.1565 -0.1229
   153. (0.00145) RY*( 2) O  10           s( 18.10%)p 4.00( 72.32%)d 0.53(  9.58%)
                                           -0.0000  0.0063  0.4254  0.0032  0.5557
                                            0.0062 -0.3446 -0.0036 -0.5437 -0.0917
                                            0.0719  0.1633 -0.2299  0.0515
   154. (0.00013) RY*( 3) O  10           s( 53.28%)p 0.57( 30.40%)d 0.31( 16.32%)
                                            0.0000  0.0006  0.7299  0.0140 -0.5372
                                           -0.0001 -0.0793 -0.0003 -0.0942  0.1239
                                            0.0230  0.0056  0.3745  0.0841
   155. (0.00005) RY*( 4) O  10           s( 18.34%)p 3.92( 71.92%)d 0.53(  9.74%)
   156. (0.00001) RY*( 5) O  10           s(  0.87%)p 8.79(  7.68%)d99.99( 91.45%)
   157. (0.00000) RY*( 6) O  10           s(  0.10%)p42.99(  4.32%)d99.99( 95.58%)
   158. (0.00001) RY*( 7) O  10           s(  0.22%)p13.20(  2.85%)d99.99( 96.94%)
   159. (0.00001) RY*( 8) O  10           s(  0.84%)p27.16( 22.88%)d90.54( 76.28%)
   160. (0.00000) RY*( 9) O  10           s(  0.16%)p17.56(  2.75%)d99.99( 97.10%)
   161. (0.00345) RY*( 1) O  11           s( 34.92%)p 1.70( 59.47%)d 0.16(  5.62%)
                                            0.0000 -0.0071  0.5909 -0.0066 -0.6262
                                            0.0011  0.2560  0.0058  0.3700 -0.0687
                                            0.1637 -0.1528 -0.0249 -0.0257
   162. (0.00287) RY*( 2) O  11           s(  0.09%)p99.99( 96.59%)d38.90(  3.32%)
                                           -0.0000  0.0061  0.0286  0.0026 -0.5072
                                           -0.0016 -0.7855 -0.0024 -0.3028  0.0364
                                            0.0477  0.1658  0.0008  0.0461
   163. (0.00101) RY*( 3) O  11           s( 57.79%)p 0.67( 38.73%)d 0.06(  3.49%)
                                           -0.0000  0.0027  0.7602 -0.0049  0.3624
                                           -0.0039 -0.0100 -0.0016 -0.5058  0.0387
                                           -0.1286  0.0465  0.1131 -0.0433
   164. (0.00065) RY*( 4) O  11           s(  5.43%)p15.54( 84.41%)d 1.87( 10.16%)
                                            0.0000 -0.0053  0.2330 -0.0048  0.3925
                                            0.0042 -0.5253 -0.0042  0.6434  0.1672
                                           -0.0736 -0.2110  0.0115  0.1536
   165. (0.00014) RY*( 5) O  11           s(  0.18%)p 2.44(  0.45%)d99.99( 99.37%)
                                            0.0000 -0.0012  0.0429 -0.0057 -0.0186
                                            0.0141 -0.0623 -0.0057 -0.0004 -0.1602
                                           -0.4574 -0.0938 -0.7946 -0.3444
   166. (0.00010) RY*( 6) O  11           s(  0.13%)p62.02(  8.37%)d99.99( 91.49%)
                                            0.0000  0.0004  0.0367 -0.0131  0.1056
                                            0.0204 -0.1151 -0.0180  0.2417 -0.3291
                                            0.1154  0.4511  0.2677 -0.7198
   167. (0.00005) RY*( 7) O  11           s(  0.04%)p99.99(  8.11%)d99.99( 91.85%)
   168. (0.00002) RY*( 8) O  11           s(  0.19%)p 4.07(  0.79%)d99.99( 99.02%)
   169. (0.00001) RY*( 9) O  11           s(  1.24%)p 2.66(  3.29%)d77.00( 95.47%)
   170. (0.01071) RY*( 1) C  12           s(  4.83%)p18.31( 88.39%)d 1.40(  6.78%)
                                            0.0000 -0.0097  0.2195  0.0501 -0.8994
                                           -0.0275  0.2652 -0.0021  0.0367 -0.0979
                                            0.2098 -0.0181 -0.1174 -0.0098
   171. (0.00753) RY*( 2) C  12           s(  5.05%)p16.05( 81.07%)d 2.75( 13.88%)
                                           -0.0000 -0.0467  0.2198 -0.0277  0.2889
                                           -0.0574  0.7780 -0.0174  0.3430 -0.1487
                                            0.0535 -0.1224  0.3102 -0.0511
   172. (0.00356) RY*( 3) C  12           s(  6.32%)p12.35( 78.10%)d 2.46( 15.58%)
                                           -0.0000  0.0376  0.2487 -0.0054  0.0777
                                            0.0018  0.1919 -0.0567 -0.8572 -0.0210
                                            0.0424 -0.2603  0.1423  0.2560
   173. (0.00275) RY*( 4) C  12           s(  4.40%)p 3.14( 13.80%)d18.60( 81.80%)
                                           -0.0000  0.0030  0.2097 -0.0072 -0.0710
                                           -0.0172 -0.3612  0.0144 -0.0439 -0.4569
                                            0.1223  0.2498  0.6880 -0.2420
   174. (0.00213) RY*( 5) C  12           s( 54.75%)p 0.08(  4.51%)d 0.74( 40.74%)
                                           -0.0000 -0.0059  0.7399  0.0067  0.0981
                                           -0.0251 -0.1538 -0.0121  0.1050 -0.2176
                                           -0.4809  0.0350 -0.3570  0.0128
   175. (0.00147) RY*( 6) C  12           s( 16.03%)p 0.54(  8.65%)d 4.70( 75.32%)
                                           -0.0000 -0.0021  0.4004 -0.0459 -0.0634
                                            0.0050 -0.2069 -0.0056  0.1937  0.7558
                                            0.0895 -0.1936  0.3602  0.0822
   176. (0.00081) RY*( 7) C  12           s(  7.21%)p 1.32(  9.51%)d11.56( 83.28%)
                                            0.0000  0.0035  0.2684  0.0152  0.2762
                                           -0.0119 -0.1345  0.0025  0.0188 -0.0788
                                            0.8125 -0.0582 -0.3618 -0.1795
   177. (0.00041) RY*( 8) C  12           s(  1.51%)p 7.17( 10.86%)d57.89( 87.63%)
                                           -0.0000  0.0046  0.1229 -0.0169  0.0583
                                            0.0111  0.2484 -0.0026 -0.2074  0.3152
                                            0.0366  0.8754 -0.0567 -0.0784
   178. (0.00016) RY*( 9) C  12           s(  0.04%)p99.99(  5.70%)d99.99( 94.26%)
                                            0.0000 -0.0022  0.0189  0.0168  0.0299
                                            0.0283 -0.0864  0.0043  0.2181 -0.1794
                                            0.1881  0.2134  0.0563  0.9090
   179. (0.00299) RY*( 1) O  13           s(  1.92%)p50.24( 96.49%)d 0.83(  1.59%)
                                           -0.0000 -0.0011  0.1386 -0.0020  0.3842
                                           -0.0004 -0.6566  0.0024  0.6214 -0.0814
                                           -0.0612  0.0116 -0.0418 -0.0605
   180. (0.00199) RY*( 2) O  13           s( 31.73%)p 1.93( 61.15%)d 0.22(  7.12%)
                                            0.0000 -0.0087  0.5632  0.0010  0.5140
                                            0.0014  0.5714  0.0012  0.1445 -0.0778
                                           -0.2000 -0.1099  0.1011  0.0529
   181. (0.00090) RY*( 3) O  13           s( 63.17%)p 0.50( 31.52%)d 0.08(  5.31%)
                                           -0.0000  0.0048  0.7948 -0.0004 -0.3369
                                           -0.0020 -0.3206 -0.0044 -0.3144 -0.0889
                                            0.1793  0.0566 -0.0671 -0.0731
   182. (0.00042) RY*( 4) O  13           s(  0.76%)p99.99( 88.06%)d14.64( 11.18%)
                                            0.0000 -0.0086  0.0870  0.0059 -0.6691
                                           -0.0015  0.2416 -0.0060  0.6119 -0.2426
                                           -0.1964 -0.0090  0.0314  0.1152
   183. (0.00016) RY*( 5) O  13           s(  1.59%)p 1.49(  2.38%)d60.24( 96.02%)
                                            0.0000  0.0002  0.1263  0.0043 -0.1014
                                            0.0021 -0.1115 -0.0012  0.0327  0.7524
                                           -0.2811 -0.2491 -0.1088  0.4912
   184. (0.00006) RY*( 6) O  13           s(  0.43%)p39.57( 17.05%)d99.99( 82.52%)
   185. (0.00007) RY*( 7) O  13           s(  0.06%)p33.74(  1.96%)d99.99( 97.98%)
   186. (0.00001) RY*( 8) O  13           s(  0.02%)p46.11(  0.98%)d99.99( 99.00%)
   187. (0.00002) RY*( 9) O  13           s(  0.34%)p 1.83(  0.62%)d99.99( 99.05%)
   188. (0.01113) RY*( 1) C  14           s(  0.33%)p99.99( 97.72%)d 5.84(  1.95%)
                                           -0.0000 -0.0028  0.0577  0.0156 -0.3306
                                            0.0271 -0.2783  0.0563 -0.8868  0.1194
                                            0.0591 -0.0202  0.0302 -0.0197
   189. (0.00814) RY*( 2) C  14           s(  6.06%)p14.47( 87.73%)d 1.02(  6.20%)
                                           -0.0000 -0.0095  0.2460 -0.0030 -0.4160
                                           -0.0260  0.8347 -0.0029 -0.0829  0.1598
                                           -0.1657 -0.0238 -0.0018  0.0920
   190. (0.00418) RY*( 3) C  14           s( 16.19%)p 3.73( 60.36%)d 1.45( 23.45%)
                                            0.0000  0.0135  0.4022 -0.0369 -0.5620
                                           -0.0136 -0.3864  0.0202  0.3694  0.0470
                                           -0.1967 -0.2758  0.1909 -0.2847
   191. (0.00207) RY*( 4) C  14           s(  0.62%)p 5.98(  3.74%)d99.99( 95.64%)
                                            0.0000 -0.0010  0.0790 -0.0005  0.1540
                                            0.0128  0.0914  0.0076 -0.0713 -0.2537
                                            0.2440 -0.5520  0.6397  0.3444
   192. (0.00182) RY*( 5) C  14           s(  0.03%)p99.99( 10.57%)d99.99( 89.40%)
                                            0.0000 -0.0024  0.0170 -0.0046  0.1474
                                            0.0118  0.2219 -0.0134 -0.1855 -0.5639
                                           -0.0913 -0.0281  0.0987 -0.7464
   193. (0.00134) RY*( 6) C  14           s(  0.03%)p88.44(  3.00%)d99.99( 96.97%)
                                           -0.0000  0.0007  0.0184 -0.0129  0.0456
                                           -0.0336 -0.1187 -0.0451 -0.1023 -0.4077
                                           -0.8009  0.0081 -0.0690  0.3964
   194. (0.00112) RY*( 7) C  14           s(  4.17%)p 6.49( 27.04%)d16.52( 68.80%)
                                           -0.0000 -0.0040  0.2040  0.0178  0.5083
                                           -0.0036  0.0106  0.0087 -0.1071  0.6066
                                           -0.4055 -0.0487  0.3163 -0.2306
   195. (0.00093) RY*( 8) C  14           s( 15.34%)p 0.47(  7.26%)d 5.04( 77.39%)
                                            0.0000  0.0072  0.3916 -0.0300  0.2568
                                            0.0014  0.0045  0.0067 -0.0756 -0.0027
                                            0.0878 -0.5788 -0.6567  0.0061
   196. (0.00054) RY*( 9) C  14           s( 57.21%)p 0.06(  3.33%)d 0.69( 39.46%)
                                           -0.0000 -0.0031  0.7564  0.0174  0.1695
                                           -0.0036 -0.0615 -0.0065 -0.0201 -0.1995
                                            0.2143  0.5275  0.0844  0.1531
   197. (0.00409) RY*( 1) C  15           s(  7.67%)p11.70( 89.71%)d 0.34(  2.62%)
                                           -0.0000  0.0101  0.2767  0.0089  0.5667
                                            0.0102  0.4972 -0.0086 -0.5731  0.0743
                                           -0.0228 -0.0943 -0.0987  0.0395
   198. (0.00181) RY*( 2) C  15           s( 43.65%)p 1.28( 55.95%)d 0.01(  0.41%)
                                            0.0000  0.0112  0.6606  0.0036 -0.6908
                                           -0.0108  0.1582  0.0041 -0.2390  0.0072
                                           -0.0022  0.0304  0.0537  0.0148
   199. (0.00164) RY*( 3) C  15           s(  3.01%)p31.96( 96.21%)d 0.26(  0.78%)
                                            0.0000  0.0036  0.1735  0.0039  0.0658
                                           -0.0011  0.6622  0.0025  0.7206 -0.0121
                                           -0.0427  0.0390 -0.0409 -0.0513
   200. (0.00021) RY*( 4) C  15           s( 19.10%)p 1.26( 24.09%)d 2.97( 56.81%)
                                           -0.0000 -0.0123  0.4369 -0.0061  0.2877
                                            0.0154 -0.3733  0.0077  0.1358 -0.1130
                                           -0.5686  0.4333 -0.1936 -0.0821
   201. (0.00018) RY*( 5) C  15           s( 18.88%)p 1.25( 23.64%)d 3.04( 57.48%)
                                           -0.0000 -0.0121  0.4343 -0.0108  0.3087
                                            0.0007 -0.3030 -0.0135  0.2213  0.3416
                                            0.4593 -0.0413  0.4508  0.2056
   202. (0.00010) RY*( 6) C  15           s(  5.65%)p 1.46(  8.27%)d15.23( 86.08%)
   203. (0.00002) RY*( 7) C  15           s(  2.08%)p 0.90(  1.87%)d46.29( 96.05%)
   204. (0.00000) RY*( 8) C  15           s(  0.01%)p 7.34(  0.11%)d99.99( 99.88%)
   205. (0.00001) RY*( 9) C  15           s(  0.01%)p17.65(  0.26%)d99.99( 99.72%)
   206. (0.00400) RY*( 1) C  16           s(  3.53%)p26.28( 92.86%)d 1.02(  3.61%)
                                           -0.0000  0.0062  0.1879  0.0149  0.7547
                                           -0.0113 -0.5676  0.0043  0.1910 -0.0979
                                            0.0796 -0.0798 -0.1175  0.0017
   207. (0.00194) RY*( 2) C  16           s(  0.11%)p99.99( 97.57%)d20.55(  2.32%)
                                            0.0000 -0.0004  0.0336  0.0028  0.1708
                                            0.0033  0.5200  0.0035  0.8222 -0.0676
                                           -0.0454 -0.0405  0.0300  0.1183
   208. (0.00123) RY*( 3) C  16           s( 49.53%)p 1.00( 49.65%)d 0.02(  0.82%)
                                            0.0000  0.0117  0.7037  0.0081 -0.5191
                                            0.0106 -0.3665 -0.0100  0.3039 -0.0507
                                           -0.0162  0.0328  0.0648  0.0081
   209. (0.00021) RY*( 4) C  16           s( 32.16%)p 1.31( 42.18%)d 0.80( 25.65%)
                                           -0.0000 -0.0147  0.5669 -0.0126  0.3183
                                           -0.0100  0.4284  0.0117 -0.3697 -0.1835
                                            0.0925  0.3963  0.2274  0.0745
   210. (0.00012) RY*( 5) C  16           s(  1.07%)p 1.90(  2.04%)d90.39( 96.89%)
                                            0.0000 -0.0015  0.1035 -0.0028  0.0303
                                           -0.0109  0.1130 -0.0152  0.0796  0.4526
                                            0.6013 -0.0192 -0.0222 -0.6338
   211. (0.00005) RY*( 6) C  16           s( 11.30%)p 1.10( 12.42%)d 6.75( 76.28%)
   212. (0.00001) RY*( 7) C  16           s(  1.16%)p 0.57(  0.67%)d84.39( 98.17%)
   213. (0.00000) RY*( 8) C  16           s(  0.02%)p47.59(  0.77%)d99.99( 99.21%)
   214. (0.00001) RY*( 9) C  16           s(  1.15%)p 1.71(  1.97%)d84.23( 96.88%)
   215. (0.00343) RY*( 1) O  17           s( 11.73%)p 7.31( 85.76%)d 0.21(  2.52%)
                                            0.0000 -0.0023  0.3424 -0.0012 -0.4777
                                            0.0041  0.6727 -0.0027 -0.4205  0.0559
                                           -0.0545  0.0806  0.0553 -0.0975
   216. (0.00214) RY*( 2) O  17           s( 27.20%)p 2.42( 65.73%)d 0.26(  7.07%)
                                            0.0000 -0.0084  0.5215 -0.0029  0.3382
                                            0.0022 -0.4280 -0.0018 -0.5998  0.1172
                                            0.0371 -0.1114  0.0792 -0.1920
   217. (0.00070) RY*( 3) O  17           s(  0.22%)p99.99( 93.71%)d27.51(  6.07%)
                                           -0.0000  0.0035  0.0468 -0.0058  0.7869
                                           -0.0063  0.5626  0.0028  0.0342  0.0390
                                           -0.1764  0.0003 -0.1467  0.0811
   218. (0.00062) RY*( 4) O  17           s( 60.59%)p 0.55( 33.58%)d 0.10(  5.83%)
                                           -0.0000  0.0041  0.7784  0.0031 -0.0586
                                            0.0049 -0.0412 -0.0014  0.5750 -0.1689
                                            0.0108  0.0434 -0.0626  0.1545
   219. (0.00018) RY*( 5) O  17           s(  0.16%)p22.38(  3.67%)d99.99( 96.17%)
                                            0.0000 -0.0001  0.0405  0.0075 -0.1565
                                            0.0062 -0.0790 -0.0017  0.0765  0.7057
                                           -0.2669 -0.2481 -0.5723  0.0584
   220. (0.00007) RY*( 6) O  17           s(  0.00%)p 1.00(  1.47%)d66.80( 98.52%)
   221. (0.00005) RY*( 7) O  17           s(  0.03%)p99.99( 12.38%)d99.99( 87.59%)
   222. (0.00003) RY*( 8) O  17           s(  0.07%)p14.63(  0.98%)d99.99( 98.95%)
   223. (0.00001) RY*( 9) O  17           s(  0.01%)p 1.00(  2.95%)d32.93( 97.05%)
   224. (0.00636) RY*( 1) C  18           s(  5.06%)p17.80( 90.14%)d 0.95(  4.80%)
                                           -0.0000 -0.0183  0.2243 -0.0169  0.6319
                                            0.0189 -0.0876  0.0495 -0.7010  0.1545
                                            0.0712 -0.1134 -0.0112 -0.0777
   225. (0.00383) RY*( 2) C  18           s(  6.82%)p12.98( 88.53%)d 0.68(  4.64%)
                                            0.0000 -0.0207  0.2604  0.0207  0.3240
                                           -0.0247 -0.7456  0.0095  0.4726  0.0997
                                            0.0005  0.0962  0.1651 -0.0021
   226. (0.00319) RY*( 3) C  18           s( 34.61%)p 1.12( 38.82%)d 0.77( 26.57%)
                                            0.0000 -0.0142  0.5882 -0.0061 -0.5105
                                           -0.0043 -0.1284  0.0268 -0.3322 -0.1410
                                           -0.0572  0.3285  0.3341 -0.1515
   227. (0.00257) RY*( 4) C  18           s( 25.19%)p 2.57( 64.82%)d 0.40(  9.99%)
                                            0.0000  0.0260  0.5012  0.0101  0.3331
                                            0.0122  0.6069  0.0017  0.4107 -0.0392
                                            0.0694 -0.0037  0.1467 -0.2683
   228. (0.00112) RY*( 5) C  18           s(  0.87%)p12.70( 11.07%)d99.99( 88.06%)
                                           -0.0000 -0.0044  0.0933 -0.0016 -0.3242
                                            0.0064 -0.0663  0.0014  0.0346  0.6724
                                            0.1478 -0.5005 -0.0285 -0.3941
   229. (0.00072) RY*( 6) C  18           s( 21.56%)p 0.06(  1.38%)d 3.57( 77.06%)
                                           -0.0000 -0.0017  0.4643 -0.0176 -0.0901
                                            0.0052  0.0617  0.0155  0.0361  0.1417
                                           -0.3078 -0.2955 -0.2823  0.6991
   230. (0.00054) RY*( 7) C  18           s(  0.45%)p 2.11(  0.95%)d99.99( 98.60%)
                                            0.0000  0.0079  0.0666  0.0282 -0.0454
                                           -0.0068  0.0764 -0.0251  0.0119  0.3019
                                            0.7744  0.4022 -0.1218  0.3444
   231. (0.00019) RY*( 8) C  18           s(  1.87%)p 1.69(  3.15%)d50.87( 94.98%)
                                           -0.0000 -0.0010  0.1366  0.0272 -0.0844
                                            0.0151 -0.1530 -0.0028 -0.0036 -0.6042
                                            0.5157 -0.5631 -0.0404  0.0078
   232. (0.00012) RY*( 9) C  18           s(  3.63%)p 0.41(  1.49%)d26.13( 94.88%)
                                           -0.0000  0.0001  0.1906  0.0094 -0.0361
                                            0.0040 -0.1106 -0.0244  0.0249 -0.1270
                                           -0.0500  0.2294 -0.8611 -0.3690
   233. (0.00155) RY*( 1) H  19           s( 97.62%)p 0.02(  2.38%)
                                            0.0042  0.9880 -0.1502 -0.0038 -0.0349
   234. (0.00020) RY*( 2) H  19           s(  0.06%)p99.99( 99.94%)
                                            0.0011  0.0236  0.3612  0.2127 -0.9076
   235. (0.00013) RY*( 3) H  19           s(  0.23%)p99.99( 99.77%)
                                            0.0085  0.0476  0.2193  0.9254  0.3054
   236. (0.00003) RY*( 4) H  19           s(  2.17%)p45.10( 97.83%)
   237. (0.00148) RY*( 1) H  20           s( 97.49%)p 0.03(  2.51%)
                                            0.0043  0.9873 -0.1172 -0.1031  0.0278
   238. (0.00020) RY*( 2) H  20           s(  0.09%)p99.99( 99.91%)
                                            0.0014  0.0300  0.6838 -0.6012 -0.4124
   239. (0.00013) RY*( 3) H  20           s(  0.20%)p99.99( 99.80%)
                                            0.0080  0.0436  0.5365  0.0348  0.8420
   240. (0.00003) RY*( 4) H  20           s(  2.31%)p42.30( 97.69%)
   241. (0.00201) RY*( 1) H  21           s( 98.35%)p 0.02(  1.65%)
                                            0.0037  0.9917 -0.0103 -0.0675 -0.1086
   242. (0.00020) RY*( 2) H  21           s(  0.00%)p 1.00(100.00%)
                                            0.0002  0.0019 -0.3179  0.8260 -0.4654
   243. (0.00013) RY*( 3) H  21           s(  0.03%)p99.99( 99.97%)
                                            0.0085  0.0158  0.9475  0.2929 -0.1273
   244. (0.00003) RY*( 4) H  21           s(  1.69%)p58.12( 98.31%)
   245. (0.00150) RY*( 1) H  22           s( 97.56%)p 0.02(  2.44%)
                                            0.0043  0.9877 -0.0757 -0.0315  0.1329
   246. (0.00021) RY*( 2) H  22           s(  0.11%)p99.99( 99.89%)
                                            0.0014  0.0334  0.9560 -0.1072  0.2710
   247. (0.00013) RY*( 3) H  22           s(  0.21%)p99.99( 99.79%)
                                            0.0079  0.0450  0.0472 -0.8570 -0.5111
   248. (0.00004) RY*( 4) H  22           s(  2.20%)p44.52( 97.80%)
   249. (0.00142) RY*( 1) H  23           s( 97.24%)p 0.03(  2.76%)
                                            0.0044  0.9861 -0.1246  0.0759  0.0794
   250. (0.00021) RY*( 2) H  23           s(  0.12%)p99.99( 99.88%)
                                            0.0015  0.0341  0.5869  0.7723 -0.2407
   251. (0.00013) RY*( 3) H  23           s(  0.19%)p99.99( 99.81%)
                                            0.0073  0.0429 -0.3049 -0.0660 -0.9491
   252. (0.00003) RY*( 4) H  23           s(  2.53%)p38.49( 97.47%)
   253. (0.00408) RY*( 1) H  24           s( 99.08%)p 0.01(  0.92%)
                                            0.0060  0.9954  0.0826  0.0451  0.0187
   254. (0.00019) RY*( 2) H  24           s(  0.01%)p 1.00( 99.99%)
                                           -0.0024  0.0068 -0.4585  0.8262 -0.3272
   255. (0.00017) RY*( 3) H  24           s(  0.29%)p99.99( 99.71%)
                                           -0.0112  0.0527 -0.7183 -0.1291  0.6816
   256. (0.00004) RY*( 4) H  24           s(  0.71%)p99.99( 99.29%)
   257. (0.00369) RY*( 1) H  25           s( 99.98%)p 0.00(  0.02%)
                                            0.0078  0.9998 -0.0087  0.0079 -0.0105
   258. (0.00016) RY*( 2) H  25           s(  0.02%)p99.99( 99.98%)
                                           -0.0010  0.0155  0.4993 -0.6537  0.5684
   259. (0.00010) RY*( 3) H  25           s(  0.02%)p99.99( 99.98%)
   260. (0.00005) RY*( 4) H  25           s(  0.08%)p99.99( 99.92%)
   261. (0.00265) RY*( 1) H  26           s( 99.83%)p 0.00(  0.17%)
                                            0.0058  0.9991 -0.0098 -0.0279 -0.0295
   262. (0.00013) RY*( 2) H  26           s(  0.07%)p99.99( 99.93%)
                                            0.0012  0.0269 -0.2248  0.9717  0.0670
   263. (0.00008) RY*( 3) H  26           s(  0.13%)p99.99( 99.87%)
   264. (0.00004) RY*( 4) H  26           s(  0.07%)p99.99( 99.93%)
   265. (0.00814) RY*( 1) H  27           s( 99.74%)p 0.00(  0.26%)
                                            0.0101  0.9986  0.0084 -0.0476 -0.0172
   266. (0.00021) RY*( 2) H  27           s(  0.23%)p99.99( 99.77%)
                                           -0.0050  0.0472 -0.4031  0.9139  0.0122
   267. (0.00014) RY*( 3) H  27           s(  0.06%)p99.99( 99.94%)
                                            0.0146  0.0186  0.7637  0.3286  0.5552
   268. (0.00005) RY*( 4) H  27           s(  0.07%)p99.99( 99.93%)
   269. (0.00352) RY*( 1) H  28           s( 99.54%)p 0.00(  0.46%)
                                            0.0076  0.9977 -0.0666 -0.0052 -0.0102
   270. (0.00023) RY*( 2) H  28           s(  0.09%)p99.99( 99.91%)
                                            0.0048  0.0300  0.4026 -0.6491  0.6447
   271. (0.00013) RY*( 3) H  28           s(  0.03%)p99.99( 99.97%)
                                            0.0085  0.0141  0.0493  0.7193  0.6927
   272. (0.00003) RY*( 4) H  28           s(  0.42%)p99.99( 99.58%)
   273. (0.00236) RY*( 1) H  29           s( 99.51%)p 0.00(  0.49%)
                                            0.0069  0.9975 -0.0609  0.0214 -0.0280
   274. (0.00025) RY*( 2) H  29           s(  0.18%)p99.99( 99.82%)
                                            0.0015  0.0419  0.7976 -0.3384 -0.4975
   275. (0.00012) RY*( 3) H  29           s(  0.05%)p99.99( 99.95%)
                                           -0.0120  0.0189 -0.1748 -0.9209  0.3477
   276. (0.00003) RY*( 4) H  29           s(  0.35%)p99.99( 99.65%)
   277. (0.00171) RY*( 1) H  30           s( 11.99%)p 7.34( 88.01%)
                                            0.0044  0.3463  0.1680  0.3809 -0.8407
   278. (0.00158) RY*( 2) H  30           s( 62.72%)p 0.59( 37.28%)
                                            0.0116  0.7919  0.3361  0.1823  0.4760
   279. (0.00093) RY*( 3) H  30           s( 21.47%)p 3.66( 78.53%)
                                            0.0084  0.4633 -0.8529 -0.2262 -0.0821
   280. (0.00002) RY*( 4) H  30           s(  4.20%)p22.81( 95.80%)
   281. (0.00198) RY*( 1) H  31           s( 99.80%)p 0.00(  0.20%)
                                            0.0044  0.9990 -0.0181 -0.0095 -0.0396
   282. (0.00013) RY*( 2) H  31           s(  0.12%)p99.99( 99.88%)
                                            0.0042  0.0337  0.3850  0.7829  0.4875
   283. (0.00007) RY*( 3) H  31           s(  0.13%)p99.99( 99.87%)
   284. (0.00005) RY*( 4) H  31           s(  0.05%)p99.99( 99.95%)
   285. (0.00160) RY*( 1) H  32           s( 97.84%)p 0.02(  2.16%)
                                            0.0040  0.9892  0.1335 -0.0308  0.0526
   286. (0.00020) RY*( 2) H  32           s(  0.07%)p99.99( 99.93%)
                                            0.0013  0.0257 -0.5517 -0.1728  0.8156
   287. (0.00013) RY*( 3) H  32           s(  0.21%)p99.99( 99.79%)
                                            0.0089  0.0450 -0.1485  0.9821  0.1062
   288. (0.00004) RY*( 4) H  32           s(  1.96%)p50.01( 98.04%)
   289. (0.00131) RY*( 1) H  33           s( 97.28%)p 0.03(  2.72%)
                                            0.0046  0.9863 -0.0420 -0.1406  0.0753
   290. (0.00022) RY*( 2) H  33           s(  0.04%)p99.99( 99.96%)
                                            0.0002  0.0196  0.2307  0.5112  0.8277
   291. (0.00013) RY*( 3) H  33           s(  0.01%)p 1.00( 99.99%)
                                            0.0073  0.0016 -0.9433  0.3262  0.0614
   292. (0.00003) RY*( 4) H  33           s(  2.76%)p35.29( 97.24%)
   293. (0.00163) RY*( 1) H  34           s( 98.06%)p 0.02(  1.94%)
                                            0.0040  0.9903  0.1047 -0.0851 -0.0342
   294. (0.00020) RY*( 2) H  34           s(  0.05%)p99.99( 99.95%)
                                            0.0011  0.0233 -0.7581 -0.6511 -0.0267
   295. (0.00013) RY*( 3) H  34           s(  0.17%)p99.99( 99.83%)
                                            0.0082  0.0402 -0.3231  0.4125 -0.8508
   296. (0.00004) RY*( 4) H  34           s(  1.80%)p54.70( 98.20%)
   297. (0.00153) RY*( 1) H  35           s( 97.79%)p 0.02(  2.21%)
                                            0.0043  0.9889 -0.0186  0.1197 -0.0860
   298. (0.00020) RY*( 2) H  35           s(  0.01%)p 1.00( 99.99%)
                                            0.0000  0.0087  0.3062  0.5393  0.7844
   299. (0.00016) RY*( 3) H  35           s(  0.05%)p99.99( 99.95%)
                                            0.0120  0.0200 -0.9228 -0.0336  0.3831
   300. (0.00004) RY*( 4) H  35           s(  2.22%)p44.01( 97.78%)
   301. (0.00140) RY*( 1) H  36           s( 97.42%)p 0.03(  2.58%)
                                            0.0043  0.9870  0.1131  0.0004 -0.1140
   302. (0.00020) RY*( 2) H  36           s(  0.14%)p99.99( 99.86%)
                                            0.0018  0.0369 -0.8428  0.1489 -0.5158
   303. (0.00013) RY*( 3) H  36           s(  0.15%)p99.99( 99.85%)
                                            0.0070  0.0379 -0.2292 -0.9677  0.0978
   304. (0.00003) RY*( 4) H  36           s(  2.37%)p41.13( 97.63%)
   305. (0.00126) RY*( 1) H  37           s( 96.71%)p 0.03(  3.29%)
                                            0.0045  0.9834  0.1676  0.0687 -0.0073
   306. (0.00020) RY*( 2) H  37           s(  0.29%)p99.99( 99.71%)
                                            0.0022  0.0536 -0.5926  0.7172  0.3627
   307. (0.00013) RY*( 3) H  37           s(  0.16%)p99.99( 99.84%)
                                            0.0068  0.0398 -0.0074 -0.4581  0.8880
   308. (0.00003) RY*( 4) H  37           s(  2.92%)p33.29( 97.08%)
   309. (0.00391) RY*( 1) H  38           s( 99.98%)p 0.00(  0.02%)
                                            0.0080  0.9999  0.0120  0.0015  0.0091
   310. (0.00017) RY*( 2) H  38           s(  0.02%)p99.99( 99.98%)
                                           -0.0014  0.0140 -0.5331 -0.3008 -0.7907
   311. (0.00010) RY*( 3) H  38           s(  0.01%)p99.99( 99.99%)
                                            0.0105 -0.0058  0.7968 -0.4925 -0.3499
   312. (0.00005) RY*( 4) H  38           s(  0.08%)p99.99( 99.92%)
   313. (0.04006) BD*( 1) C   1 - C   2  
                ( 50.16%)   0.7082* C   1 s( 30.10%)p 2.32( 69.86%)d 0.00(  0.04%)
                                            0.0006  0.5486  0.0038  0.6058  0.0065
                                            0.4337 -0.0020  0.3787 -0.0076  0.0136
                                            0.0121  0.0088  0.0044 -0.0039
                ( 49.84%)  -0.7060* C   2 s( 29.90%)p 2.34( 70.05%)d 0.00(  0.05%)
                                           -0.0001  0.5468  0.0018 -0.5968  0.0059
                                           -0.4408  0.0002 -0.3872 -0.0082  0.0146
                                            0.0139  0.0098  0.0042 -0.0039
   314. (0.00642) BD*( 1) C   1 - H  19  
                ( 38.88%)   0.6235* C   1 s( 23.28%)p 3.29( 76.68%)d 0.00(  0.04%)
                                            0.0001 -0.4825  0.0010  0.6964  0.0078
                                           -0.5050  0.0111  0.1630  0.0106  0.0167
                                           -0.0039  0.0036 -0.0035  0.0093
                ( 61.12%)  -0.7818* H  19 s( 99.92%)p 0.00(  0.08%)
                                           -0.9996  0.0007 -0.0223  0.0165 -0.0062
   315. (0.00631) BD*( 1) C   1 - H  20  
                ( 38.96%)   0.6242* C   1 s( 23.34%)p 3.28( 76.62%)d 0.00(  0.04%)
                                            0.0001 -0.4831  0.0011  0.2670  0.0091
                                            0.6703  0.0084 -0.4953  0.0126 -0.0068
                                            0.0060  0.0160  0.0084 -0.0011
                ( 61.04%)  -0.7813* H  20 s( 99.92%)p 0.00(  0.08%)
                                           -0.9996  0.0006 -0.0082 -0.0223  0.0156
   316. (0.00523) BD*( 1) C   1 - H  21  
                ( 39.00%)   0.6245* C   1 s( 23.24%)p 3.30( 76.72%)d 0.00(  0.04%)
                                            0.0001 -0.4820 -0.0022 -0.2758  0.0159
                                            0.3271  0.0043  0.7642 -0.0018  0.0050
                                            0.0109 -0.0102  0.0003 -0.0127
                ( 61.00%)  -0.7810* H  21 s( 99.92%)p 0.00(  0.08%)
                                           -0.9996  0.0005  0.0088 -0.0102 -0.0246
   317. (0.03652) BD*( 1) C   2 - C   3  
                ( 49.50%)   0.7036* C   2 s( 30.27%)p 2.30( 69.68%)d 0.00(  0.05%)
                                            0.0002 -0.5502 -0.0055  0.2121 -0.0155
                                           -0.3179 -0.0033 -0.7419  0.0019  0.0038
                                            0.0084 -0.0128  0.0020 -0.0161
                ( 50.50%)  -0.7106* C   3 s( 29.63%)p 2.37( 70.33%)d 0.00(  0.05%)
                                           -0.0006 -0.5443 -0.0055 -0.2135 -0.0078
                                            0.3121 -0.0021  0.7485  0.0021  0.0036
                                            0.0082 -0.0124  0.0017 -0.0150
   318. (0.06429) BD*( 1) C   2 - O   4  
                ( 69.41%)   0.8331* C   2 s( 19.88%)p 4.01( 79.80%)d 0.02(  0.32%)
                                            0.0001 -0.4458  0.0079 -0.7234  0.0024
                                            0.5132  0.0310 -0.0970 -0.0303  0.0451
                                           -0.0079  0.0046 -0.0181  0.0275
                ( 30.59%)  -0.5531* O   4 s( 31.82%)p 2.14( 68.11%)d 0.00(  0.07%)
                                           -0.0000 -0.5641  0.0005  0.6864  0.0064
                                           -0.4510  0.0040  0.0806 -0.0082  0.0203
                                           -0.0087  0.0106  0.0005  0.0092
   319. (0.06600) BD*( 1) C   2 - O   7  
                ( 69.25%)   0.8322* C   2 s( 19.95%)p 4.00( 79.74%)d 0.02(  0.32%)
                                           -0.0001  0.4466 -0.0076  0.2686 -0.0304
                                            0.6602  0.0287 -0.5362 -0.0121  0.0231
                                           -0.0194 -0.0426 -0.0207  0.0036
                ( 30.75%)  -0.5545* O   7 s( 31.88%)p 2.13( 68.05%)d 0.00(  0.07%)
                                            0.0000  0.5646 -0.0008 -0.2648 -0.0110
                                           -0.5928  0.0026  0.5087  0.0021  0.0006
                                           -0.0011 -0.0222 -0.0137  0.0007
   320. (0.00676) BD*( 1) C   3 - H  22  
                ( 39.00%)   0.6245* C   3 s( 23.16%)p 3.32( 76.80%)d 0.00(  0.04%)
                                           -0.0001  0.4813 -0.0007 -0.2192 -0.0004
                                           -0.6417  0.0104  0.5548  0.0146  0.0066
                                           -0.0052 -0.0158 -0.0093 -0.0004
                ( 61.00%)  -0.7810* H  22 s( 99.92%)p 0.00(  0.08%)
                                            0.9996 -0.0008  0.0061  0.0206 -0.0185
   321. (0.00610) BD*( 1) C   3 - H  23  
                ( 39.11%)   0.6254* C   3 s( 23.14%)p 3.32( 76.82%)d 0.00(  0.04%)
                                           -0.0001  0.4810 -0.0012 -0.6898  0.0000
                                            0.5357  0.0064 -0.0706  0.0169 -0.0162
                                            0.0041 -0.0035  0.0051 -0.0096
                ( 60.89%)  -0.7803* H  23 s( 99.92%)p 0.00(  0.08%)
                                            0.9996 -0.0005  0.0218 -0.0179  0.0019
   322. (0.00895) BD*( 1) C   3 - H  24  
                ( 38.02%)   0.6166* C   3 s( 24.03%)p 3.16( 75.93%)d 0.00(  0.04%)
                                            0.0001 -0.4902 -0.0000 -0.6556  0.0140
                                           -0.4507  0.0026 -0.3551 -0.0101 -0.0134
                                           -0.0100 -0.0054 -0.0059  0.0065
                ( 61.98%)  -0.7873* H  24 s( 99.92%)p 0.00(  0.08%)
                                           -0.9996  0.0033  0.0231  0.0140  0.0104
   323. (0.02413) BD*( 1) O   4 - C   5  
                ( 31.97%)   0.5654* O   4 s( 30.19%)p 2.31( 69.74%)d 0.00(  0.07%)
                                           -0.0001 -0.5494 -0.0041 -0.6236 -0.0092
                                           -0.1679  0.0101  0.5293  0.0025 -0.0102
                                            0.0181  0.0145 -0.0031 -0.0070
                ( 68.03%)  -0.8248* C   5 s( 19.27%)p 4.17( 80.45%)d 0.01(  0.28%)
                                            0.0003 -0.4386 -0.0189  0.6506  0.0120
                                            0.2629  0.0412 -0.5564 -0.0243 -0.0153
                                            0.0429  0.0146 -0.0215 -0.0069
   324. (0.04279) BD*( 1) C   5 - C   6  
                ( 49.98%)   0.7070* C   5 s( 27.56%)p 2.63( 72.39%)d 0.00(  0.05%)
                                           -0.0003 -0.5246  0.0177  0.1811 -0.0096
                                           -0.7924  0.0125  0.2483  0.0360  0.0098
                                           -0.0030  0.0081  0.0162  0.0107
                ( 50.02%)  -0.7072* C   6 s( 27.05%)p 2.69( 72.89%)d 0.00(  0.06%)
                                           -0.0003 -0.5199  0.0154 -0.2327 -0.0049
                                            0.7939 -0.0011 -0.2073  0.0384  0.0080
                                           -0.0033  0.0115  0.0177  0.0077
   325. (0.03306) BD*( 1) C   5 - C  18  
                ( 50.30%)   0.7092* C   5 s( 28.68%)p 2.48( 71.27%)d 0.00(  0.05%)
                                            0.0002  0.5354  0.0133  0.7355 -0.0023
                                           -0.0589 -0.0324  0.4087 -0.0117 -0.0008
                                            0.0173 -0.0012  0.0131 -0.0026
                ( 49.70%)  -0.7050* C  18 s( 29.01%)p 2.45( 70.94%)d 0.00(  0.04%)
                                            0.0002  0.5384  0.0171 -0.7287  0.0097
                                            0.0607 -0.0335 -0.4165 -0.0048 -0.0046
                                            0.0164 -0.0016  0.0122 -0.0027
   326. (0.03468) BD*( 1) C   5 - H  25  
                ( 38.54%)   0.6208* C   5 s( 24.38%)p 3.10( 75.58%)d 0.00(  0.04%)
                                           -0.0003  0.4938 -0.0023 -0.0263 -0.0068
                                           -0.5442 -0.0003 -0.6772  0.0162 -0.0009
                                            0.0008  0.0177 -0.0065  0.0088
                ( 61.46%)  -0.7840* H  25 s( 99.91%)p 0.00(  0.09%)
                                            0.9995 -0.0077 -0.0007  0.0184  0.0237
   327. (0.02794) BD*( 1) C   6 - O   7  
                ( 68.28%)   0.8263* C   6 s( 19.21%)p 4.19( 80.51%)d 0.01(  0.28%)
                                           -0.0003  0.4378  0.0200 -0.8758 -0.0438
                                            0.0746  0.0226  0.1715 -0.0253 -0.0021
                                           -0.0198 -0.0004  0.0436 -0.0229
                ( 31.72%)  -0.5632* O   7 s( 30.59%)p 2.27( 69.34%)d 0.00(  0.07%)
                                            0.0002  0.5531  0.0045  0.8095  0.0039
                                           -0.0023  0.0104 -0.1945 -0.0125 -0.0107
                                           -0.0016 -0.0002  0.0195 -0.0135
   328. (0.04839) BD*( 1) C   6 - C   8  
                ( 49.87%)   0.7062* C   6 s( 29.52%)p 2.39( 70.43%)d 0.00(  0.05%)
                                           -0.0002 -0.5433  0.0044 -0.4071 -0.0058
                                           -0.5900 -0.0033 -0.4359  0.0206 -0.0122
                                           -0.0116 -0.0134  0.0033  0.0008
                ( 50.13%)  -0.7080* C   8 s( 28.66%)p 2.49( 71.29%)d 0.00(  0.05%)
                                           -0.0003 -0.5353  0.0030  0.4482  0.0072
                                            0.5966 -0.0138  0.3944  0.0164 -0.0136
                                           -0.0101 -0.0130  0.0032  0.0051
   329. (0.02576) BD*( 1) C   6 - H  26  
                ( 38.44%)   0.6200* C   6 s( 24.06%)p 3.16( 75.90%)d 0.00(  0.05%)
                                           -0.0004  0.4904  0.0083  0.0879 -0.0204
                                            0.1223 -0.0064 -0.8578  0.0057 -0.0004
                                           -0.0044 -0.0049 -0.0021  0.0203
                ( 61.56%)  -0.7846* H  26 s( 99.91%)p 0.00(  0.09%)
                                            0.9995 -0.0050 -0.0036 -0.0040  0.0297
   330. (0.02809) BD*( 1) C   8 - C   9  
                ( 48.45%)   0.6960* C   8 s( 28.55%)p 2.50( 71.40%)d 0.00(  0.05%)
                                           -0.0001 -0.5337 -0.0256  0.3910 -0.0194
                                           -0.7477 -0.0005 -0.0364 -0.0163  0.0150
                                            0.0014 -0.0019  0.0100  0.0116
                ( 51.55%)  -0.7180* C   9 s( 29.77%)p 2.36( 70.18%)d 0.00(  0.05%)
                                           -0.0004 -0.5456 -0.0056 -0.3928 -0.0086
                                            0.7396 -0.0162  0.0108 -0.0053  0.0174
                                            0.0006  0.0005  0.0100  0.0108
   331. (0.04232) BD*( 1) C   8 - O  11  
                ( 68.51%)   0.8277* C   8 s( 19.10%)p 4.22( 80.62%)d 0.01(  0.28%)
                                           -0.0002  0.4368  0.0146  0.1476 -0.0067
                                           -0.2760  0.0212  0.8405  0.0370 -0.0047
                                            0.0140 -0.0279 -0.0040  0.0427
                ( 31.49%)  -0.5611* O  11 s( 30.65%)p 2.26( 69.28%)d 0.00(  0.07%)
                                            0.0001  0.5536  0.0019 -0.1244 -0.0057
                                            0.2675  0.0099 -0.7783  0.0007 -0.0011
                                           -0.0007 -0.0037 -0.0001  0.0255
   332. (0.03506) BD*( 1) C   8 - H  27  
                ( 38.53%)   0.6207* C   8 s( 23.72%)p 3.21( 76.23%)d 0.00(  0.05%)
                                            0.0003 -0.4865  0.0240 -0.7891  0.0089
                                           -0.0841 -0.0167  0.3635 -0.0064 -0.0028
                                            0.0163  0.0008 -0.0130  0.0061
                ( 61.47%)  -0.7840* H  27 s( 99.91%)p 0.00(  0.09%)
                                           -0.9995  0.0100  0.0258  0.0056 -0.0129
   333. (0.01212) BD*( 1) C   9 - O  10  
                ( 67.34%)   0.8206* C   9 s( 21.68%)p 3.60( 78.04%)d 0.01(  0.28%)
                                            0.0001  0.4635  0.0444  0.5617  0.0250
                                            0.6374  0.0313  0.2388  0.0079  0.0419
                                            0.0162  0.0178 -0.0041 -0.0209
                ( 32.66%)  -0.5715* O  10 s( 32.57%)p 2.07( 67.36%)d 0.00(  0.07%)
                                           -0.0001  0.5707  0.0039 -0.5706  0.0014
                                           -0.5474 -0.0011 -0.2199 -0.0019  0.0170
                                            0.0086  0.0064  0.0106 -0.0134
   334. (0.02763) BD*( 1) C   9 - H  28  
                ( 39.71%)   0.6301* C   9 s( 24.60%)p 3.06( 75.35%)d 0.00(  0.05%)
                                            0.0000 -0.4958  0.0128  0.6576 -0.0006
                                           -0.0081 -0.0077 -0.5664  0.0103  0.0003
                                            0.0187  0.0033 -0.0107 -0.0031
                ( 60.29%)  -0.7765* H  28 s( 99.91%)p 0.00(  0.09%)
                                           -0.9996  0.0062 -0.0229 -0.0038  0.0176
   335. (0.02925) BD*( 1) C   9 - H  29  
                ( 40.35%)   0.6353* C   9 s( 24.03%)p 3.16( 75.92%)d 0.00(  0.05%)
                                            0.0001 -0.4900  0.0138  0.3065  0.0054
                                           -0.2101 -0.0115  0.7879 -0.0126  0.0040
                                           -0.0114  0.0050 -0.0019 -0.0182
                ( 59.65%)  -0.7723* H  29 s( 99.92%)p 0.00(  0.08%)
                                           -0.9996  0.0053 -0.0120  0.0057 -0.0257
   336. (0.00509) BD*( 1) O  10 - H  30  
                ( 26.99%)   0.5195* O  10 s( 19.82%)p 4.04( 80.10%)d 0.00(  0.08%)
                                           -0.0002 -0.4447 -0.0207  0.3837 -0.0033
                                           -0.7824 -0.0345 -0.2009 -0.0119  0.0249
                                            0.0053 -0.0047 -0.0001  0.0129
                ( 73.01%)  -0.8544* H  30 s( 99.61%)p 0.00(  0.39%)
                                           -0.9981  0.0028 -0.0244  0.0549  0.0159
   337. (0.05852) BD*( 1) O  11 - C  12  
                ( 31.30%)   0.5594* O  11 s( 31.43%)p 2.18( 68.50%)d 0.00(  0.07%)
                                           -0.0001 -0.5606 -0.0072 -0.5091 -0.0039
                                            0.6453  0.0023 -0.0953 -0.0164  0.0220
                                            0.0048 -0.0060  0.0047  0.0115
                ( 68.70%)  -0.8289* C  12 s( 22.32%)p 3.47( 77.37%)d 0.01(  0.30%)
                                            0.0001 -0.4719 -0.0233  0.5124  0.0274
                                           -0.7027 -0.0369  0.1166 -0.0411  0.0459
                                           -0.0091  0.0106  0.0121  0.0243
   338. (0.06121) BD*( 1) C  12 - O  13  
                ( 68.88%)   0.8299* C  12 s( 21.14%)p 3.71( 78.54%)d 0.01(  0.31%)
                                           -0.0002  0.4594  0.0201  0.8336  0.0370
                                            0.2864  0.0289 -0.0708  0.0351  0.0245
                                           -0.0131 -0.0031  0.0416 -0.0244
                ( 31.12%)  -0.5579* O  13 s( 30.19%)p 2.31( 69.74%)d 0.00(  0.07%)
                                            0.0002  0.5494  0.0046 -0.7970 -0.0065
                                           -0.2060  0.0104  0.1391  0.0141  0.0171
                                            0.0039  0.0023  0.0147 -0.0127
   339. (0.05812) BD*( 1) C  12 - C  18  
                ( 51.19%)   0.7155* C  12 s( 30.08%)p 2.32( 69.85%)d 0.00(  0.06%)
                                            0.0004  0.5473 -0.0363 -0.1523 -0.0085
                                           -0.5753 -0.0244 -0.5848  0.0404  0.0020
                                            0.0032  0.0212 -0.0099  0.0092
                ( 48.81%)  -0.6987* C  18 s( 26.84%)p 2.72( 73.10%)d 0.00(  0.06%)
                                            0.0002  0.5177 -0.0203  0.0827 -0.0167
                                            0.5914 -0.0230  0.6108  0.0227  0.0037
                                            0.0043  0.0204 -0.0104  0.0031
   340. (0.03103) BD*( 1) C  12 - H  31  
                ( 39.07%)   0.6251* C  12 s( 26.31%)p 2.80( 73.64%)d 0.00(  0.05%)
                                            0.0006 -0.5128 -0.0113  0.1138 -0.0039
                                            0.2952 -0.0258 -0.7972  0.0127 -0.0044
                                            0.0051  0.0109  0.0034 -0.0186
                ( 60.93%)  -0.7806* H  31 s( 99.91%)p 0.00(  0.09%)
                                           -0.9995  0.0053 -0.0048 -0.0102  0.0285
   341. (0.07019) BD*( 1) O  13 - C  14  
                ( 30.97%)   0.5565* O  13 s( 31.95%)p 2.13( 67.98%)d 0.00(  0.07%)
                                           -0.0001 -0.5652  0.0014 -0.3769 -0.0098
                                            0.3769 -0.0037  0.6290 -0.0015  0.0040
                                            0.0068 -0.0215  0.0064 -0.0113
                ( 69.03%)  -0.8309* C  14 s( 19.95%)p 4.00( 79.73%)d 0.02(  0.32%)
                                            0.0001 -0.4466  0.0063  0.3872 -0.0237
                                           -0.4181 -0.0306 -0.6860 -0.0230  0.0198
                                            0.0349 -0.0332  0.0001 -0.0211
   342. (0.04474) BD*( 1) C  14 - C  15  
                ( 49.99%)   0.7071* C  14 s( 30.00%)p 2.33( 69.95%)d 0.00(  0.05%)
                                            0.0000 -0.5477  0.0074 -0.4712 -0.0065
                                            0.6264 -0.0003 -0.2915 -0.0014  0.0167
                                           -0.0079  0.0109  0.0052  0.0076
                ( 50.01%)  -0.7072* C  15 s( 29.89%)p 2.34( 70.06%)d 0.00(  0.04%)
                                           -0.0005 -0.5467 -0.0022  0.4948  0.0071
                                           -0.6126  0.0047  0.2835 -0.0063  0.0155
                                           -0.0073  0.0091  0.0034  0.0069
   343. (0.03151) BD*( 1) C  14 - C  16  
                ( 49.24%)   0.7017* C  14 s( 30.19%)p 2.31( 69.76%)d 0.00(  0.05%)
                                            0.0002 -0.5493 -0.0143 -0.3997  0.0237
                                           -0.5605 -0.0027  0.4723 -0.0025 -0.0124
                                            0.0103  0.0150  0.0051 -0.0008
                ( 50.76%)  -0.7124* C  16 s( 29.95%)p 2.34( 70.00%)d 0.00(  0.05%)
                                           -0.0006 -0.5472 -0.0068  0.4090  0.0077
                                            0.5542 -0.0018 -0.4749 -0.0020 -0.0123
                                            0.0101  0.0139  0.0041  0.0002
   344. (0.06509) BD*( 1) C  14 - O  17  
                ( 69.35%)   0.8328* C  14 s( 19.86%)p 4.02( 79.82%)d 0.02(  0.32%)
                                           -0.0001  0.4456 -0.0078 -0.6818  0.0061
                                           -0.3400 -0.0055 -0.4641 -0.0473  0.0290
                                            0.0386  0.0176  0.0233 -0.0073
                ( 30.65%)  -0.5536* O  17 s( 31.21%)p 2.20( 68.72%)d 0.00(  0.07%)
                                            0.0001  0.5586  0.0005  0.6676  0.0068
                                            0.3003  0.0019  0.3889 -0.0088  0.0099
                                            0.0198  0.0114  0.0063  0.0080
   345. (0.00624) BD*( 1) C  15 - H  32  
                ( 38.68%)   0.6220* C  15 s( 23.36%)p 3.28( 76.60%)d 0.00(  0.04%)
                                            0.0001 -0.4834  0.0001 -0.6361 -0.0044
                                           -0.3184  0.0145 -0.5096 -0.0066 -0.0103
                                           -0.0138 -0.0083 -0.0057 -0.0001
                ( 61.32%)  -0.7830* H  32 s( 99.92%)p 0.00(  0.08%)
                                           -0.9996  0.0007  0.0202  0.0102  0.0174
   346. (0.00549) BD*( 1) C  15 - H  33  
                ( 39.13%)   0.6255* C  15 s( 23.29%)p 3.29( 76.67%)d 0.00(  0.04%)
                                            0.0001 -0.4826 -0.0024  0.4553 -0.0174
                                            0.5794  0.0062 -0.4725 -0.0012 -0.0130
                                            0.0104  0.0116  0.0016  0.0010
                ( 60.87%)  -0.7802* H  33 s( 99.92%)p 0.00(  0.08%)
                                           -0.9996  0.0001 -0.0133 -0.0190  0.0156
   347. (0.00686) BD*( 1) C  15 - H  34  
                ( 38.92%)   0.6239* C  15 s( 23.39%)p 3.27( 76.57%)d 0.00(  0.04%)
                                            0.0001 -0.4837  0.0008 -0.3775 -0.0064
                                            0.4322  0.0139  0.6604 -0.0087  0.0062
                                            0.0113 -0.0128  0.0008 -0.0086
                ( 61.08%)  -0.7815* H  34 s( 99.92%)p 0.00(  0.08%)
                                           -0.9996  0.0008  0.0119 -0.0147 -0.0213
   348. (0.00650) BD*( 1) C  16 - H  35  
                ( 38.70%)   0.6221* C  16 s( 23.66%)p 3.22( 76.30%)d 0.00(  0.04%)
                                            0.0001 -0.4864 -0.0013  0.5288 -0.0177
                                           -0.6422 -0.0035  0.2659  0.0055  0.0159
                                           -0.0066  0.0062  0.0016  0.0073
                ( 61.30%)  -0.7830* H  35 s( 99.92%)p 0.00(  0.08%)
                                           -0.9996  0.0009 -0.0169  0.0207 -0.0076
   349. (0.00568) BD*( 1) C  16 - H  36  
                ( 38.89%)   0.6236* C  16 s( 23.17%)p 3.31( 76.79%)d 0.00(  0.04%)
                                            0.0001 -0.4813  0.0025 -0.3356 -0.0039
                                            0.3834 -0.0158  0.7127  0.0087  0.0064
                                            0.0098 -0.0140  0.0019 -0.0083
                ( 61.11%)  -0.7817* H  36 s( 99.92%)p 0.00(  0.08%)
                                           -0.9996  0.0005  0.0103 -0.0120 -0.0237
   350. (0.00510) BD*( 1) C  16 - H  37  
                ( 38.70%)   0.6221* C  16 s( 23.17%)p 3.31( 76.78%)d 0.00(  0.04%)
                                            0.0001 -0.4814  0.0017 -0.6631 -0.0011
                                           -0.3642 -0.0134 -0.4418  0.0123 -0.0092
                                           -0.0144 -0.0073 -0.0075  0.0005
                ( 61.30%)  -0.7829* H  37 s( 99.92%)p 0.00(  0.08%)
                                           -0.9996  0.0002  0.0209  0.0130  0.0145
   351. (0.02609) BD*( 1) O  17 - C  18  
                ( 31.91%)   0.5649* O  17 s( 29.51%)p 2.39( 70.41%)d 0.00(  0.07%)
                                           -0.0001 -0.5432 -0.0040  0.6515  0.0093
                                            0.1966  0.0086 -0.4907  0.0055 -0.0032
                                            0.0218  0.0037 -0.0081 -0.0132
                ( 68.09%)  -0.8252* C  18 s( 19.34%)p 4.16( 80.38%)d 0.01(  0.28%)
                                            0.0003 -0.4394 -0.0182 -0.6686 -0.0119
                                           -0.1257  0.0179  0.5816  0.0470 -0.0142
                                            0.0437  0.0112 -0.0238 -0.0061
   352. (0.03488) BD*( 1) C  18 - H  38  
                ( 38.43%)   0.6199* C  18 s( 24.74%)p 3.04( 75.22%)d 0.00(  0.04%)
                                           -0.0003  0.4974 -0.0023  0.1111 -0.0016
                                           -0.7933  0.0044  0.3323 -0.0137 -0.0031
                                            0.0027 -0.0132 -0.0142 -0.0053
                ( 61.57%)  -0.7847* H  38 s( 99.91%)p 0.00(  0.09%)
                                            0.9995 -0.0079 -0.0013  0.0276 -0.0115


 NHO Directionality and "Bond Bending" (deviations from line of nuclear centers)

         [Thresholds for printing:  angular deviation  >  1.0 degree]
                                    hybrid p-character > 25.0%
                                    orbital occupancy  >  0.10e

                                Line of Centers        Hybrid 1              Hybrid 2
                                ---------------  -------------------   ------------------
                NBO               Theta   Phi    Theta   Phi    Dev    Theta   Phi    Dev
 ========================================================================================
     1. BD (   1) C   1 - C   2    63.3   35.5     --     --    --     118.2  216.7   1.8
     2. BD (   1) C   1 - H  19   100.4  143.0   101.4  145.0   2.1      --     --    --
     3. BD (   1) C   1 - H  20    54.7  249.0    56.6  247.9   2.2      --     --    --
     4. BD (   1) C   1 - H  21   150.5  312.5   151.1  308.1   2.2      --     --    --
     5. BD (   1) C   2 - C   3    27.0  125.9    27.0  121.5   2.0      --     --    --
     6. BD (   1) C   2 - O   4    82.7  324.3    82.0  323.0   1.5     95.0  147.2   3.7
     7. BD (   1) C   2 - O   7   127.7   69.1   127.0   70.9   1.6     51.9  245.0   3.3
     8. BD (   1) C   3 - H  22    51.6  251.8    49.6  250.8   2.1      --     --    --
     9. BD (   1) C   3 - H  23    95.7  142.3    93.5  141.8   2.2      --     --    --
    10. BD (   1) C   3 - H  24    67.4   33.4    65.0   34.9   2.8      --     --    --
    11. BD (   1) O   4 - C   5   130.0   20.0   129.2   14.0   4.7     51.5  204.7   3.9
    12. BD (   1) C   5 - C   6   105.8  104.6   109.6  102.4   4.3     78.5  286.7   4.7
    13. BD (   1) C   5 - C  18    61.4  355.6    61.8  352.9   2.4    120.4  177.8   2.6
    14. BD (   1) C   5 - H  25   142.6  271.4   140.5  266.5   3.7      --     --    --
    15. BD (   1) C   6 - O   7    78.9  177.0    81.0  174.0   3.7    104.3    0.6   4.7
    16. BD (   1) C   6 - C   8    59.9   52.6    60.1   55.2   2.3    119.1  232.0   1.2
    17. BD (   1) C   6 - H  26   168.8   47.0   171.1   59.8   3.2      --     --    --
    18. BD (   1) C   8 - C   9    88.9  117.0    86.4  116.4   2.6     90.4  299.0   2.2
    19. BD (   1) C   8 - O  11    19.7  297.0    18.4  298.9   1.4    158.5  115.1   2.0
    20. BD (   1) C   8 - H  27   117.3    7.8   114.4    7.4   2.9      --     --    --
    21. BD (   1) C   9 - O  10    74.4   45.9    74.5   48.7   2.7    105.7  223.9   1.9
    22. BD (   1) C   9 - H  28    50.9  184.0    49.8  178.6   4.3      --     --    --
    23. BD (   1) C   9 - H  29   155.5  154.6   153.7  144.6   4.6      --     --    --
    24. BD (   1) O  10 - H  30    77.3  120.1    76.7  115.0   5.0      --     --    --
    25. BD (   1) O  11 - C  12    84.7  308.6    82.3  308.4   2.4     94.7  126.1   2.5
    26. BD (   1) C  12 - O  13    96.0   15.7    92.2   19.9   5.6     79.5  193.7   4.9
    27. BD (   1) C  12 - C  18   134.9  260.3   131.2  255.0   5.3     42.1   83.4   3.7
    28. BD (   1) C  12 - H  31    22.5  246.1    20.3  247.8   2.2      --     --    --
    29. BD (   1) O  13 - C  14   140.9  311.8   139.4  316.0   3.1     39.2  129.0   1.8
    30. BD (   1) C  14 - C  15    70.3  308.8    69.6  307.3   1.5      --     --    --
    31. BD (   1) C  14 - C  16   124.6   53.3   124.8   56.3   2.5      --     --    --
    32. BD (   1) C  14 - O  17   121.7  206.1   124.0  207.1   2.4     62.8   24.1   4.8
    33. BD (   1) C  15 - H  32    54.3   27.8    53.9   25.4   2.0      --     --    --
    34. BD (   1) C  15 - H  33    57.2  231.1    57.1  233.2   1.8      --     --    --
    35. BD (   1) C  15 - H  34   139.9  311.0   137.9  310.7   2.0      --     --    --
    36. BD (   1) C  16 - H  35   107.0  130.4   108.2  128.4   2.3      --     --    --
    37. BD (   1) C  16 - H  36   143.9  309.6   145.2  312.7   2.2      --     --    --
    38. BD (   1) C  16 - H  37    58.6   28.5    60.7   29.6   2.3      --     --    --
    39. BD (   1) O  17 - C  18    49.9  193.8    55.0  197.3   5.8    132.4    9.0   4.2
    40. BD (   1) C  18 - H  38    66.3  274.8    68.2  277.9   3.5      --     --    --
    59. LP (   1) O   4             --     --     42.0  280.3   --       --     --    --
    60. LP (   2) O   4             --     --    127.6  243.3   --       --     --    --
    61. LP (   1) O   7             --     --    116.7  135.0   --       --     --    --
    62. LP (   2) O   7             --     --     40.4   76.7   --       --     --    --
    63. LP (   1) O  10             --     --     90.6  357.5   --       --     --    --
    64. LP (   2) O  10             --     --     17.1  261.6   --       --     --    --
    65. LP (   1) O  11             --     --     38.3  127.3   --       --     --    --
    66. LP (   2) O  11             --     --     92.7  217.1   --       --     --    --
    67. LP (   1) O  13             --     --     48.9   48.7   --       --     --    --
    68. LP (   2) O  13             --     --    124.3  107.8   --       --     --    --
    69. LP (   1) O  17             --     --    174.8  229.4   --       --     --    --
    70. LP (   2) O  17             --     --     86.3  290.7   --       --     --    --


 Second Order Perturbation Theory Analysis of Fock Matrix in NBO Basis

     Threshold for printing:   0.50 kcal/mol
                                                                              E(2)  E(j)-E(i) F(i,j)
         Donor NBO (i)                     Acceptor NBO (j)                 kcal/mol   a.u.    a.u. 
 ===================================================================================================

 within unit  1
   1. BD (   1) C   1 - C   2        / 89. RY*(   1) C   3                    1.37    1.32    0.038
   1. BD (   1) C   1 - C   2        / 98. RY*(   1) O   4                    0.53    1.93    0.029
   1. BD (   1) C   1 - C   2        / 99. RY*(   2) O   4                    0.51    1.87    0.028
   1. BD (   1) C   1 - C   2        /125. RY*(   1) O   7                    0.75    1.91    0.034
   1. BD (   1) C   1 - C   2        /314. BD*(   1) C   1 - H  19            0.61    1.06    0.023
   1. BD (   1) C   1 - C   2        /315. BD*(   1) C   1 - H  20            0.58    1.07    0.022
   1. BD (   1) C   1 - C   2        /316. BD*(   1) C   1 - H  21            0.69    1.07    0.024
   1. BD (   1) C   1 - C   2        /317. BD*(   1) C   2 - C   3            1.48    1.01    0.035
   1. BD (   1) C   1 - C   2        /322. BD*(   1) C   3 - H  24            1.70    1.09    0.039
   1. BD (   1) C   1 - C   2        /323. BD*(   1) O   4 - C   5            1.06    0.93    0.028
   1. BD (   1) C   1 - C   2        /327. BD*(   1) C   6 - O   7            1.65    0.93    0.035
   2. BD (   1) C   1 - H  19        / 81. RY*(   2) C   2                    0.89    1.28    0.030
   2. BD (   1) C   1 - H  19        /318. BD*(   1) C   2 - O   4            5.17    0.78    0.057
   3. BD (   1) C   1 - H  20        /319. BD*(   1) C   2 - O   7            4.90    0.78    0.056
   4. BD (   1) C   1 - H  21        / 81. RY*(   2) C   2                    0.58    1.28    0.024
   4. BD (   1) C   1 - H  21        /317. BD*(   1) C   2 - C   3            3.87    0.88    0.052
   4. BD (   1) C   1 - H  21        /318. BD*(   1) C   2 - O   4            0.62    0.78    0.020
   4. BD (   1) C   1 - H  21        /319. BD*(   1) C   2 - O   7            0.54    0.78    0.019
   5. BD (   1) C   2 - C   3        / 71. RY*(   1) C   1                    1.36    1.32    0.038
   5. BD (   1) C   2 - C   3        / 98. RY*(   1) O   4                    0.67    1.93    0.032
   5. BD (   1) C   2 - C   3        /125. RY*(   1) O   7                    0.61    1.91    0.031
   5. BD (   1) C   2 - C   3        /313. BD*(   1) C   1 - C   2            1.52    1.01    0.035
   5. BD (   1) C   2 - C   3        /316. BD*(   1) C   1 - H  21            1.77    1.06    0.039
   5. BD (   1) C   2 - C   3        /320. BD*(   1) C   3 - H  22            0.60    1.06    0.023
   5. BD (   1) C   2 - C   3        /321. BD*(   1) C   3 - H  23            0.56    1.06    0.022
   5. BD (   1) C   2 - C   3        /322. BD*(   1) C   3 - H  24            0.75    1.09    0.026
   5. BD (   1) C   2 - C   3        /323. BD*(   1) O   4 - C   5            1.96    0.93    0.038
   5. BD (   1) C   2 - C   3        /327. BD*(   1) C   6 - O   7            1.38    0.92    0.032
   6. BD (   1) C   2 - O   4        / 80. RY*(   1) C   2                    0.51    1.53    0.025
   6. BD (   1) C   2 - O   4        /107. RY*(   1) C   5                    0.70    1.57    0.030
   6. BD (   1) C   2 - O   4        /110. RY*(   4) C   5                    0.54    1.96    0.029
   6. BD (   1) C   2 - O   4        /314. BD*(   1) C   1 - H  19            1.30    1.27    0.036
   6. BD (   1) C   2 - O   4        /321. BD*(   1) C   3 - H  23            1.42    1.27    0.038
   6. BD (   1) C   2 - O   4        /325. BD*(   1) C   5 - C  18            1.33    1.22    0.036
   7. BD (   1) C   2 - O   7        /116. RY*(   1) C   6                    1.73    1.48    0.045
   7. BD (   1) C   2 - O   7        /315. BD*(   1) C   1 - H  20            1.39    1.27    0.038
   7. BD (   1) C   2 - O   7        /320. BD*(   1) C   3 - H  22            1.32    1.27    0.037
   7. BD (   1) C   2 - O   7        /328. BD*(   1) C   6 - C   8            0.60    1.21    0.024
   7. BD (   1) C   2 - O   7        /329. BD*(   1) C   6 - H  26            0.88    1.28    0.030
   8. BD (   1) C   3 - H  22        / 81. RY*(   2) C   2                    0.58    1.28    0.024
   8. BD (   1) C   3 - H  22        /319. BD*(   1) C   2 - O   7            5.30    0.77    0.058
   9. BD (   1) C   3 - H  23        /318. BD*(   1) C   2 - O   4            4.97    0.78    0.056
  10. BD (   1) C   3 - H  24        / 82. RY*(   3) C   2                    0.54    1.51    0.025
  10. BD (   1) C   3 - H  24        /313. BD*(   1) C   1 - C   2            4.08    0.87    0.053
  10. BD (   1) C   3 - H  24        /318. BD*(   1) C   2 - O   4            0.60    0.77    0.019
  10. BD (   1) C   3 - H  24        /319. BD*(   1) C   2 - O   7            0.58    0.77    0.019
  11. BD (   1) O   4 - C   5        / 80. RY*(   1) C   2                    2.26    1.53    0.053
  11. BD (   1) O   4 - C   5        /313. BD*(   1) C   1 - C   2            0.56    1.21    0.023
  11. BD (   1) O   4 - C   5        /317. BD*(   1) C   2 - C   3            1.18    1.21    0.034
  11. BD (   1) O   4 - C   5        /319. BD*(   1) C   2 - O   7            1.72    1.11    0.040
  11. BD (   1) O   4 - C   5        /327. BD*(   1) C   6 - O   7            1.37    1.13    0.035
  11. BD (   1) O   4 - C   5        /329. BD*(   1) C   6 - H  26            0.85    1.27    0.029
  11. BD (   1) O   4 - C   5        /351. BD*(   1) O  17 - C  18            2.27    1.12    0.045
  12. BD (   1) C   5 - C   6        / 82. RY*(   3) C   2                    0.50    1.64    0.026
  12. BD (   1) C   5 - C   6        /227. RY*(   4) C  18                    0.77    1.58    0.031
  12. BD (   1) C   5 - C   6        /325. BD*(   1) C   5 - C  18            1.43    1.01    0.034
  12. BD (   1) C   5 - C   6        /326. BD*(   1) C   5 - H  25            0.67    1.06    0.024
  12. BD (   1) C   5 - C   6        /328. BD*(   1) C   6 - C   8            1.20    1.00    0.031
  12. BD (   1) C   5 - C   6        /329. BD*(   1) C   6 - H  26            1.02    1.07    0.029
  12. BD (   1) C   5 - C   6        /330. BD*(   1) C   8 - C   9            1.92    1.02    0.039
  12. BD (   1) C   5 - C   6        /331. BD*(   1) C   8 - O  11            0.68    0.91    0.022
  12. BD (   1) C   5 - C   6        /352. BD*(   1) C  18 - H  38            1.75    1.06    0.039
  13. BD (   1) C   5 - C  18        / 98. RY*(   1) O   4                    0.98    1.94    0.039
  13. BD (   1) C   5 - C  18        /117. RY*(   2) C   6                    0.86    1.52    0.032
  13. BD (   1) C   5 - C  18        /170. RY*(   1) C  12                    0.79    1.33    0.029
  13. BD (   1) C   5 - C  18        /215. RY*(   1) O  17                    0.81    1.91    0.035
  13. BD (   1) C   5 - C  18        /318. BD*(   1) C   2 - O   4            2.10    0.92    0.040
  13. BD (   1) C   5 - C  18        /324. BD*(   1) C   5 - C   6            1.28    0.99    0.032
  13. BD (   1) C   5 - C  18        /326. BD*(   1) C   5 - H  25            0.79    1.08    0.026
  13. BD (   1) C   5 - C  18        /327. BD*(   1) C   6 - O   7            0.77    0.94    0.024
  13. BD (   1) C   5 - C  18        /337. BD*(   1) O  11 - C  12            0.57    0.96    0.021
  13. BD (   1) C   5 - C  18        /338. BD*(   1) C  12 - O  13            0.65    0.94    0.022
  13. BD (   1) C   5 - C  18        /339. BD*(   1) C  12 - C  18            1.14    0.98    0.030
  13. BD (   1) C   5 - C  18        /344. BD*(   1) C  14 - O  17            2.23    0.92    0.041
  13. BD (   1) C   5 - C  18        /352. BD*(   1) C  18 - H  38            0.93    1.08    0.028
  14. BD (   1) C   5 - H  25        /318. BD*(   1) C   2 - O   4            1.14    0.80    0.027
  14. BD (   1) C   5 - H  25        /325. BD*(   1) C   5 - C  18            0.50    0.90    0.019
  14. BD (   1) C   5 - H  25        /328. BD*(   1) C   6 - C   8            2.16    0.89    0.039
  14. BD (   1) C   5 - H  25        /339. BD*(   1) C  12 - C  18            3.51    0.85    0.049
  14. BD (   1) C   5 - H  25        /351. BD*(   1) O  17 - C  18            0.76    0.81    0.022
  15. BD (   1) C   6 - O   7        / 80. RY*(   1) C   2                    2.11    1.52    0.051
  15. BD (   1) C   6 - O   7        /313. BD*(   1) C   1 - C   2            0.90    1.20    0.030
  15. BD (   1) C   6 - O   7        /317. BD*(   1) C   2 - C   3            0.76    1.21    0.027
  15. BD (   1) C   6 - O   7        /318. BD*(   1) C   2 - O   4            1.74    1.11    0.040
  15. BD (   1) C   6 - O   7        /323. BD*(   1) O   4 - C   5            1.46    1.12    0.036
  15. BD (   1) C   6 - O   7        /325. BD*(   1) C   5 - C  18            1.14    1.21    0.033
  15. BD (   1) C   6 - O   7        /332. BD*(   1) C   8 - H  27            0.98    1.28    0.032
  16. BD (   1) C   6 - C   8        /108. RY*(   2) C   5                    1.09    1.52    0.037
  16. BD (   1) C   6 - C   8        /125. RY*(   1) O   7                    0.90    1.91    0.037
  16. BD (   1) C   6 - C   8        /143. RY*(   1) C   9                    1.31    1.30    0.037
  16. BD (   1) C   6 - C   8        /162. RY*(   2) O  11                    0.73    1.89    0.033
  16. BD (   1) C   6 - C   8        /319. BD*(   1) C   2 - O   7            1.25    0.91    0.030
  16. BD (   1) C   6 - C   8        /324. BD*(   1) C   5 - C   6            1.15    0.98    0.030
  16. BD (   1) C   6 - C   8        /326. BD*(   1) C   5 - H  25            1.24    1.06    0.032
  16. BD (   1) C   6 - C   8        /329. BD*(   1) C   6 - H  26            0.77    1.07    0.026
  16. BD (   1) C   6 - C   8        /330. BD*(   1) C   8 - C   9            1.35    1.02    0.033
  16. BD (   1) C   6 - C   8        /332. BD*(   1) C   8 - H  27            0.77    1.08    0.026
  16. BD (   1) C   6 - C   8        /333. BD*(   1) C   9 - O  10            2.00    0.94    0.039
  16. BD (   1) C   6 - C   8        /337. BD*(   1) O  11 - C  12            0.51    0.95    0.020
  17. BD (   1) C   6 - H  26        /136. RY*(   3) C   8                    0.52    1.33    0.024
  17. BD (   1) C   6 - H  26        /319. BD*(   1) C   2 - O   7            2.41    0.79    0.039
  17. BD (   1) C   6 - H  26        /323. BD*(   1) O   4 - C   5            1.49    0.81    0.031
  17. BD (   1) C   6 - H  26        /325. BD*(   1) C   5 - C  18            0.59    0.90    0.021
  17. BD (   1) C   6 - H  26        /331. BD*(   1) C   8 - O  11            4.28    0.80    0.053
  18. BD (   1) C   8 - C   9        /116. RY*(   1) C   6                    1.45    1.27    0.038
  18. BD (   1) C   8 - C   9        /153. RY*(   2) O  10                    0.52    1.97    0.029
  18. BD (   1) C   8 - C   9        /161. RY*(   1) O  11                    0.86    1.92    0.036
  18. BD (   1) C   8 - C   9        /265. RY*(   1) H  27                    0.61    1.16    0.024
  18. BD (   1) C   8 - C   9        /324. BD*(   1) C   5 - C   6            2.07    0.97    0.040
  18. BD (   1) C   8 - C   9        /327. BD*(   1) C   6 - O   7            0.67    0.92    0.022
  18. BD (   1) C   8 - C   9        /328. BD*(   1) C   6 - C   8            1.56    1.00    0.035
  18. BD (   1) C   8 - C   9        /332. BD*(   1) C   8 - H  27            1.11    1.08    0.031
  18. BD (   1) C   8 - C   9        /334. BD*(   1) C   9 - H  28            0.61    1.07    0.023
  18. BD (   1) C   8 - C   9        /336. BD*(   1) O  10 - H  30            1.82    1.05    0.039
  18. BD (   1) C   8 - C   9        /337. BD*(   1) O  11 - C  12            2.41    0.95    0.043
  19. BD (   1) C   8 - O  11        /170. RY*(   1) C  12                    1.23    1.50    0.038
  19. BD (   1) C   8 - O  11        /172. RY*(   3) C  12                    1.00    2.00    0.040
  19. BD (   1) C   8 - O  11        /329. BD*(   1) C   6 - H  26            1.10    1.26    0.033
  19. BD (   1) C   8 - O  11        /335. BD*(   1) C   9 - H  29            1.20    1.25    0.035
  19. BD (   1) C   8 - O  11        /340. BD*(   1) C  12 - H  31            1.10    1.28    0.034
  20. BD (   1) C   8 - H  27        /118. RY*(   3) C   6                    0.51    1.62    0.026
  20. BD (   1) C   8 - H  27        /327. BD*(   1) C   6 - O   7            4.54    0.80    0.054
  20. BD (   1) C   8 - H  27        /330. BD*(   1) C   8 - C   9            0.59    0.90    0.021
  20. BD (   1) C   8 - H  27        /333. BD*(   1) C   9 - O  10            1.22    0.81    0.028
  20. BD (   1) C   8 - H  27        /334. BD*(   1) C   9 - H  28            2.77    0.94    0.046
  21. BD (   1) C   9 - O  10        /278. RY*(   2) H  30                    0.63    1.74    0.030
  21. BD (   1) C   9 - O  10        /328. BD*(   1) C   6 - C   8            1.90    1.21    0.043
  22. BD (   1) C   9 - H  28        /136. RY*(   3) C   8                    0.68    1.32    0.027
  22. BD (   1) C   9 - H  28        /331. BD*(   1) C   8 - O  11            1.39    0.79    0.030
  22. BD (   1) C   9 - H  28        /332. BD*(   1) C   8 - H  27            3.05    0.95    0.048
  23. BD (   1) C   9 - H  29        /134. RY*(   1) C   8                    0.57    1.21    0.023
  23. BD (   1) C   9 - H  29        /152. RY*(   1) O  10                    0.67    1.71    0.030
  23. BD (   1) C   9 - H  29        /331. BD*(   1) C   8 - O  11            4.79    0.79    0.055
  24. BD (   1) O  10 - H  30        /143. RY*(   1) C   9                    0.68    1.37    0.027
  24. BD (   1) O  10 - H  30        /147. RY*(   5) C   9                    0.57    2.34    0.033
  24. BD (   1) O  10 - H  30        /330. BD*(   1) C   8 - C   9            3.04    1.10    0.052
  25. BD (   1) O  11 - C  12        /134. RY*(   1) C   8                    0.55    1.56    0.026
  25. BD (   1) O  11 - C  12        /135. RY*(   2) C   8                    0.84    1.88    0.036
  25. BD (   1) O  11 - C  12        /330. BD*(   1) C   8 - C   9            1.65    1.25    0.041
  25. BD (   1) O  11 - C  12        /341. BD*(   1) O  13 - C  14            0.85    1.13    0.028
  25. BD (   1) O  11 - C  12        /352. BD*(   1) C  18 - H  38            0.68    1.29    0.027
  26. BD (   1) C  12 - O  13        /188. RY*(   1) C  14                    2.03    1.52    0.050
  26. BD (   1) C  12 - O  13        /189. RY*(   2) C  14                    0.53    1.63    0.026
  26. BD (   1) C  12 - O  13        /325. BD*(   1) C   5 - C  18            1.09    1.22    0.033
  26. BD (   1) C  12 - O  13        /343. BD*(   1) C  14 - C  16            1.28    1.22    0.035
  26. BD (   1) C  12 - O  13        /344. BD*(   1) C  14 - O  17            1.68    1.11    0.039
  26. BD (   1) C  12 - O  13        /351. BD*(   1) O  17 - C  18            1.36    1.13    0.035
  27. BD (   1) C  12 - C  18        /109. RY*(   3) C   5                    0.89    1.60    0.034
  27. BD (   1) C  12 - C  18        /135. RY*(   2) C   8                    0.88    1.65    0.034
  27. BD (   1) C  12 - C  18        /325. BD*(   1) C   5 - C  18            1.45    1.02    0.034
  27. BD (   1) C  12 - C  18        /326. BD*(   1) C   5 - H  25            1.93    1.07    0.041
  27. BD (   1) C  12 - C  18        /340. BD*(   1) C  12 - H  31            0.92    1.09    0.028
  27. BD (   1) C  12 - C  18        /343. BD*(   1) C  14 - C  16            0.61    1.01    0.022
  27. BD (   1) C  12 - C  18        /352. BD*(   1) C  18 - H  38            0.61    1.06    0.023
  28. BD (   1) C  12 - H  31        /161. RY*(   1) O  11                    0.51    1.82    0.027
  28. BD (   1) C  12 - H  31        /325. BD*(   1) C   5 - C  18            0.56    0.91    0.020
  28. BD (   1) C  12 - H  31        /331. BD*(   1) C   8 - O  11            4.20    0.81    0.052
  28. BD (   1) C  12 - H  31        /341. BD*(   1) O  13 - C  14            2.11    0.80    0.037
  28. BD (   1) C  12 - H  31        /351. BD*(   1) O  17 - C  18            1.63    0.82    0.033
  29. BD (   1) O  13 - C  14        /171. RY*(   2) C  12                    1.16    1.59    0.038
  29. BD (   1) O  13 - C  14        /337. BD*(   1) O  11 - C  12            0.72    1.16    0.026
  29. BD (   1) O  13 - C  14        /340. BD*(   1) C  12 - H  31            0.71    1.30    0.027
  29. BD (   1) O  13 - C  14        /347. BD*(   1) C  15 - H  34            1.31    1.27    0.036
  29. BD (   1) O  13 - C  14        /349. BD*(   1) C  16 - H  36            1.36    1.27    0.037
  30. BD (   1) C  14 - C  15        /179. RY*(   1) O  13                    1.08    1.90    0.040
  30. BD (   1) C  14 - C  15        /206. RY*(   1) C  16                    1.27    1.33    0.037
  30. BD (   1) C  14 - C  15        /338. BD*(   1) C  12 - O  13            1.01    0.93    0.028
  30. BD (   1) C  14 - C  15        /343. BD*(   1) C  14 - C  16            1.59    1.02    0.036
  30. BD (   1) C  14 - C  15        /345. BD*(   1) C  15 - H  32            0.62    1.07    0.023
  30. BD (   1) C  14 - C  15        /346. BD*(   1) C  15 - H  33            0.70    1.06    0.024
  30. BD (   1) C  14 - C  15        /347. BD*(   1) C  15 - H  34            0.57    1.06    0.022
  30. BD (   1) C  14 - C  15        /348. BD*(   1) C  16 - H  35            1.79    1.08    0.039
  30. BD (   1) C  14 - C  15        /351. BD*(   1) O  17 - C  18            0.76    0.93    0.024
  31. BD (   1) C  14 - C  16        /180. RY*(   2) O  13                    0.84    1.92    0.036
  31. BD (   1) C  14 - C  16        /197. RY*(   1) C  15                    1.46    1.33    0.040
  31. BD (   1) C  14 - C  16        /338. BD*(   1) C  12 - O  13            1.73    0.94    0.036
  31. BD (   1) C  14 - C  16        /342. BD*(   1) C  14 - C  15            1.60    1.01    0.036
  31. BD (   1) C  14 - C  16        /346. BD*(   1) C  15 - H  33            1.76    1.07    0.039
  31. BD (   1) C  14 - C  16        /348. BD*(   1) C  16 - H  35            0.76    1.08    0.026
  31. BD (   1) C  14 - C  16        /349. BD*(   1) C  16 - H  36            0.59    1.07    0.023
  31. BD (   1) C  14 - C  16        /350. BD*(   1) C  16 - H  37            0.59    1.07    0.022
  31. BD (   1) C  14 - C  16        /351. BD*(   1) O  17 - C  18            2.29    0.93    0.041
  32. BD (   1) C  14 - O  17        /188. RY*(   1) C  14                    0.60    1.53    0.027
  32. BD (   1) C  14 - O  17        /224. RY*(   1) C  18                    0.72    1.52    0.029
  32. BD (   1) C  14 - O  17        /227. RY*(   4) C  18                    0.56    1.80    0.028
  32. BD (   1) C  14 - O  17        /325. BD*(   1) C   5 - C  18            1.79    1.22    0.042
  32. BD (   1) C  14 - O  17        /341. BD*(   1) O  13 - C  14            0.52    1.12    0.022
  32. BD (   1) C  14 - O  17        /345. BD*(   1) C  15 - H  32            1.21    1.27    0.035
  32. BD (   1) C  14 - O  17        /350. BD*(   1) C  16 - H  37            1.41    1.28    0.038
  33. BD (   1) C  15 - H  32        /189. RY*(   2) C  14                    0.83    1.30    0.029
  33. BD (   1) C  15 - H  32        /344. BD*(   1) C  14 - O  17            5.21    0.78    0.058
  34. BD (   1) C  15 - H  33        /189. RY*(   2) C  14                    0.80    1.30    0.029
  34. BD (   1) C  15 - H  33        /343. BD*(   1) C  14 - C  16            3.64    0.89    0.051
  34. BD (   1) C  15 - H  33        /344. BD*(   1) C  14 - O  17            0.57    0.78    0.019
  35. BD (   1) C  15 - H  34        /189. RY*(   2) C  14                    0.57    1.30    0.024
  35. BD (   1) C  15 - H  34        /341. BD*(   1) O  13 - C  14            4.94    0.78    0.056
  36. BD (   1) C  16 - H  35        /332. BD*(   1) C   8 - H  27            0.59    0.95    0.021
  36. BD (   1) C  16 - H  35        /341. BD*(   1) O  13 - C  14            0.59    0.77    0.019
  36. BD (   1) C  16 - H  35        /342. BD*(   1) C  14 - C  15            3.95    0.87    0.053
  36. BD (   1) C  16 - H  35        /344. BD*(   1) C  14 - O  17            0.54    0.78    0.018
  37. BD (   1) C  16 - H  36        /341. BD*(   1) O  13 - C  14            5.26    0.78    0.058
  38. BD (   1) C  16 - H  37        /344. BD*(   1) C  14 - O  17            5.15    0.78    0.057
  39. BD (   1) O  17 - C  18        /107. RY*(   1) C   5                    0.56    1.56    0.027
  39. BD (   1) O  17 - C  18        /188. RY*(   1) C  14                    2.61    1.52    0.056
  39. BD (   1) O  17 - C  18        /323. BD*(   1) O   4 - C   5            2.01    1.13    0.043
  39. BD (   1) O  17 - C  18        /338. BD*(   1) C  12 - O  13            1.16    1.13    0.033
  39. BD (   1) O  17 - C  18        /340. BD*(   1) C  12 - H  31            0.88    1.29    0.030
  39. BD (   1) O  17 - C  18        /341. BD*(   1) O  13 - C  14            1.71    1.11    0.039
  39. BD (   1) O  17 - C  18        /343. BD*(   1) C  14 - C  16            1.94    1.21    0.043
  40. BD (   1) C  18 - H  38        /323. BD*(   1) O   4 - C   5            0.86    0.82    0.024
  40. BD (   1) C  18 - H  38        /324. BD*(   1) C   5 - C   6            3.50    0.87    0.049
  40. BD (   1) C  18 - H  38        /325. BD*(   1) C   5 - C  18            0.62    0.90    0.021
  40. BD (   1) C  18 - H  38        /337. BD*(   1) O  11 - C  12            2.90    0.84    0.044
  40. BD (   1) C  18 - H  38        /344. BD*(   1) C  14 - O  17            0.91    0.80    0.024
  41. CR (   1) C   1                / 81. RY*(   2) C   2                    1.65   10.86    0.120
  41. CR (   1) C   1                /233. RY*(   1) H  19                    0.66   10.49    0.074
  41. CR (   1) C   1                /237. RY*(   1) H  20                    0.66   10.50    0.074
  41. CR (   1) C   1                /241. RY*(   1) H  21                    0.66   10.49    0.074
  42. CR (   1) C   2                / 73. RY*(   3) C   1                    1.01   10.84    0.094
  42. CR (   1) C   2                / 91. RY*(   3) C   3                    1.11   10.85    0.098
  42. CR (   1) C   2                /323. BD*(   1) O   4 - C   5            1.24   10.49    0.103
  42. CR (   1) C   2                /327. BD*(   1) C   6 - O   7            1.23   10.49    0.102
  43. CR (   1) C   3                / 81. RY*(   2) C   2                    1.10   10.85    0.098
  43. CR (   1) C   3                / 82. RY*(   3) C   2                    0.59   11.08    0.072
  43. CR (   1) C   3                /245. RY*(   1) H  22                    0.65   10.49    0.074
  43. CR (   1) C   3                /249. RY*(   1) H  23                    0.65   10.51    0.074
  43. CR (   1) C   3                /253. RY*(   1) H  24                    0.87   10.56    0.085
  44. CR (   1) O   4                / 80. RY*(   1) C   2                    2.48   19.64    0.197
  44. CR (   1) O   4                / 82. RY*(   3) C   2                    0.74   19.96    0.108
  44. CR (   1) O   4                /107. RY*(   1) C   5                    2.06   19.67    0.180
  45. CR (   1) C   5                /116. RY*(   1) C   6                    0.52   10.78    0.067
  45. CR (   1) C   5                /226. RY*(   3) C  18                    1.14   11.32    0.101
  45. CR (   1) C   5                /257. RY*(   1) H  25                    0.59   10.48    0.070
  45. CR (   1) C   5                /318. BD*(   1) C   2 - O   4            1.36   10.42    0.108
  45. CR (   1) C   5                /323. BD*(   1) O   4 - C   5            0.61   10.44    0.072
  46. CR (   1) C   6                /110. RY*(   4) C   5                    0.55   11.27    0.070
  46. CR (   1) C   6                /134. RY*(   1) C   8                    0.89   10.85    0.088
  46. CR (   1) C   6                /261. RY*(   1) H  26                    0.62   10.47    0.072
  46. CR (   1) C   6                /319. BD*(   1) C   2 - O   7            1.33   10.42    0.107
  46. CR (   1) C   6                /327. BD*(   1) C   6 - O   7            0.67   10.43    0.075
  47. CR (   1) O   7                / 80. RY*(   1) C   2                    1.72   19.63    0.165
  47. CR (   1) O   7                / 81. RY*(   2) C   2                    1.06   19.72    0.129
  47. CR (   1) O   7                / 82. RY*(   3) C   2                    0.50   19.96    0.089
  47. CR (   1) O   7                /116. RY*(   1) C   6                    1.77   19.58    0.166
  48. CR (   1) C   8                /117. RY*(   2) C   6                    1.43   11.01    0.112
  48. CR (   1) C   8                /144. RY*(   2) C   9                    1.00   11.13    0.094
  48. CR (   1) C   8                /265. RY*(   1) H  27                    0.88   10.66    0.086
  48. CR (   1) C   8                /331. BD*(   1) C   8 - O  11            0.82   10.42    0.083
  48. CR (   1) C   8                /337. BD*(   1) O  11 - C  12            1.23   10.45    0.103
  49. CR (   1) C   9                /134. RY*(   1) C   8                    0.70   10.84    0.078
  49. CR (   1) C   9                /269. RY*(   1) H  28                    0.67   10.56    0.075
  49. CR (   1) C   9                /273. RY*(   1) H  29                    0.54   10.51    0.067
  49. CR (   1) C   9                /333. BD*(   1) C   9 - O  10            0.98   10.44    0.091
  50. CR (   1) O  10                /143. RY*(   1) C   9                    1.51   19.63    0.154
  50. CR (   1) O  10                /147. RY*(   5) C   9                    0.65   20.59    0.103
  51. CR (   1) O  11                /134. RY*(   1) C   8                    1.21   19.65    0.138
  51. CR (   1) O  11                /136. RY*(   3) C   8                    0.80   19.77    0.112
  51. CR (   1) O  11                /170. RY*(   1) C  12                    2.11   19.63    0.182
  51. CR (   1) O  11                /171. RY*(   2) C  12                    0.90   19.70    0.119
  52. CR (   1) C  12                /227. RY*(   4) C  18                    0.72   11.15    0.080
  52. CR (   1) C  12                /281. RY*(   1) H  31                    0.62   10.50    0.072
  52. CR (   1) C  12                /331. BD*(   1) C   8 - O  11            1.44   10.48    0.111
  52. CR (   1) C  12                /341. BD*(   1) O  13 - C  14            1.42   10.47    0.111
  53. CR (   1) O  13                /170. RY*(   1) C  12                    1.17   19.62    0.135
  53. CR (   1) O  13                /171. RY*(   2) C  12                    1.17   19.69    0.136
  53. CR (   1) O  13                /188. RY*(   1) C  14                    1.82   19.62    0.169
  53. CR (   1) O  13                /189. RY*(   2) C  14                    1.17   19.73    0.136
  54. CR (   1) C  14                /198. RY*(   2) C  15                    1.01   10.83    0.094
  54. CR (   1) C  14                /208. RY*(   3) C  16                    1.19   10.85    0.101
  54. CR (   1) C  14                /338. BD*(   1) C  12 - O  13            1.12   10.50    0.098
  54. CR (   1) C  14                /341. BD*(   1) O  13 - C  14            0.51   10.47    0.066
  54. CR (   1) C  14                /343. BD*(   1) C  14 - C  16            0.53   10.58    0.067
  54. CR (   1) C  14                /351. BD*(   1) O  17 - C  18            1.29   10.49    0.104
  55. CR (   1) C  15                /189. RY*(   2) C  14                    1.94   10.87    0.130
  55. CR (   1) C  15                /285. RY*(   1) H  32                    0.67   10.49    0.075
  55. CR (   1) C  15                /289. RY*(   1) H  33                    0.68   10.54    0.075
  55. CR (   1) C  15                /293. RY*(   1) H  34                    0.66   10.48    0.075
  56. CR (   1) C  16                /189. RY*(   2) C  14                    0.91   10.87    0.089
  56. CR (   1) C  16                /190. RY*(   3) C  14                    0.57   11.24    0.071
  56. CR (   1) C  16                /297. RY*(   1) H  35                    0.72   10.57    0.078
  56. CR (   1) C  16                /301. RY*(   1) H  36                    0.66   10.50    0.075
  56. CR (   1) C  16                /305. RY*(   1) H  37                    0.68   10.52    0.075
  57. CR (   1) O  17                /188. RY*(   1) C  14                    2.87   19.63    0.212
  57. CR (   1) O  17                /224. RY*(   1) C  18                    2.11   19.62    0.182
  58. CR (   1) C  18                /108. RY*(   2) C   5                    0.53   11.03    0.068
  58. CR (   1) C  18                /109. RY*(   3) C   5                    0.91   11.11    0.090
  58. CR (   1) C  18                /171. RY*(   2) C  12                    1.22   10.89    0.103
  58. CR (   1) C  18                /309. RY*(   1) H  38                    0.63   10.49    0.072
  58. CR (   1) C  18                /344. BD*(   1) C  14 - O  17            1.44   10.42    0.111
  58. CR (   1) C  18                /351. BD*(   1) O  17 - C  18            0.62   10.43    0.072
  59. LP (   1) O   4                / 80. RY*(   1) C   2                    4.03    1.24    0.064
  59. LP (   1) O   4                / 82. RY*(   3) C   2                    1.60    1.56    0.045
  59. LP (   1) O   4                /107. RY*(   1) C   5                    2.63    1.27    0.052
  59. LP (   1) O   4                /110. RY*(   4) C   5                    0.56    1.67    0.028
  59. LP (   1) O   4                /319. BD*(   1) C   2 - O   7            4.05    0.82    0.052
  59. LP (   1) O   4                /324. BD*(   1) C   5 - C   6            2.89    0.89    0.045
  59. LP (   1) O   4                /325. BD*(   1) C   5 - C  18            0.74    0.92    0.024
  59. LP (   1) O   4                /351. BD*(   1) O  17 - C  18            0.66    0.83    0.021
  60. LP (   2) O   4                / 83. RY*(   4) C   2                    1.06    2.24    0.044
  60. LP (   2) O   4                /107. RY*(   1) C   5                    0.53    1.04    0.021
  60. LP (   2) O   4                /111. RY*(   5) C   5                    0.83    2.25    0.039
  60. LP (   2) O   4                /313. BD*(   1) C   1 - C   2            6.05    0.69    0.058
  60. LP (   2) O   4                /314. BD*(   1) C   1 - H  19            0.91    0.75    0.024
  60. LP (   2) O   4                /317. BD*(   1) C   2 - C   3            3.34    0.70    0.043
  60. LP (   2) O   4                /319. BD*(   1) C   2 - O   7            1.05    0.59    0.022
  60. LP (   2) O   4                /321. BD*(   1) C   3 - H  23            0.56    0.75    0.019
  60. LP (   2) O   4                /324. BD*(   1) C   5 - C   6            1.46    0.66    0.028
  60. LP (   2) O   4                /325. BD*(   1) C   5 - C  18            2.22    0.70    0.035
  60. LP (   2) O   4                /326. BD*(   1) C   5 - H  25            8.07    0.75    0.070
  60. LP (   2) O   4                /351. BD*(   1) O  17 - C  18            0.55    0.60    0.016
  61. LP (   1) O   7                / 80. RY*(   1) C   2                    2.85    1.23    0.053
  61. LP (   1) O   7                / 81. RY*(   2) C   2                    1.43    1.32    0.039
  61. LP (   1) O   7                / 82. RY*(   3) C   2                    1.23    1.55    0.039
  61. LP (   1) O   7                /116. RY*(   1) C   6                    2.69    1.17    0.051
  61. LP (   1) O   7                /118. RY*(   3) C   6                    0.56    1.65    0.027
  61. LP (   1) O   7                /119. RY*(   4) C   6                    0.51    2.01    0.029
  61. LP (   1) O   7                /318. BD*(   1) C   2 - O   4            4.44    0.81    0.054
  61. LP (   1) O   7                /324. BD*(   1) C   5 - C   6            2.95    0.88    0.046
  61. LP (   1) O   7                /329. BD*(   1) C   6 - H  26            1.11    0.98    0.030
  62. LP (   2) O   7                / 83. RY*(   4) C   2                    0.83    2.24    0.039
  62. LP (   2) O   7                / 84. RY*(   5) C   2                    0.51    2.55    0.033
  62. LP (   2) O   7                /119. RY*(   4) C   6                    0.85    1.79    0.035
  62. LP (   2) O   7                /120. RY*(   5) C   6                    0.71    1.80    0.033
  62. LP (   2) O   7                /313. BD*(   1) C   1 - C   2            4.23    0.69    0.049
  62. LP (   2) O   7                /315. BD*(   1) C   1 - H  20            0.70    0.74    0.021
  62. LP (   2) O   7                /317. BD*(   1) C   2 - C   3            5.44    0.69    0.055
  62. LP (   2) O   7                /320. BD*(   1) C   3 - H  22            0.82    0.75    0.023
  62. LP (   2) O   7                /324. BD*(   1) C   5 - C   6            0.91    0.66    0.022
  62. LP (   2) O   7                /328. BD*(   1) C   6 - C   8            6.96    0.68    0.062
  62. LP (   2) O   7                /329. BD*(   1) C   6 - H  26            3.24    0.75    0.045
  62. LP (   2) O   7                /332. BD*(   1) C   8 - H  27            0.55    0.76    0.019
  63. LP (   1) O  10                /143. RY*(   1) C   9                    0.69    1.25    0.026
  63. LP (   1) O  10                /144. RY*(   2) C   9                    0.79    1.58    0.032
  63. LP (   1) O  10                /279. RY*(   3) H  30                    0.89    2.11    0.039
  63. LP (   1) O  10                /330. BD*(   1) C   8 - C   9            0.74    0.97    0.024
  63. LP (   1) O  10                /334. BD*(   1) C   9 - H  28            2.39    1.01    0.044
  64. LP (   2) O  10                /146. RY*(   4) C   9                    0.98    2.49    0.045
  64. LP (   2) O  10                /277. RY*(   1) H  30                    2.12    1.79    0.056
  64. LP (   2) O  10                /334. BD*(   1) C   9 - H  28            4.50    0.74    0.052
  64. LP (   2) O  10                /335. BD*(   1) C   9 - H  29            8.82    0.72    0.072
  65. LP (   1) O  11                /134. RY*(   1) C   8                    1.55    1.24    0.039
  65. LP (   1) O  11                /136. RY*(   3) C   8                    1.04    1.35    0.034
  65. LP (   1) O  11                /170. RY*(   1) C  12                    2.86    1.21    0.053
  65. LP (   1) O  11                /171. RY*(   2) C  12                    1.24    1.28    0.036
  65. LP (   1) O  11                /328. BD*(   1) C   6 - C   8            1.25    0.90    0.030
  65. LP (   1) O  11                /330. BD*(   1) C   8 - C   9            1.17    0.92    0.029
  65. LP (   1) O  11                /332. BD*(   1) C   8 - H  27            1.60    0.98    0.035
  65. LP (   1) O  11                /339. BD*(   1) C  12 - C  18            3.76    0.86    0.051
  65. LP (   1) O  11                /340. BD*(   1) C  12 - H  31            2.05    0.99    0.040
  66. LP (   2) O  11                /137. RY*(   4) C   8                    0.88    1.77    0.036
  66. LP (   2) O  11                /139. RY*(   6) C   8                    0.52    2.02    0.030
  66. LP (   2) O  11                /173. RY*(   4) C  12                    1.24    2.20    0.048
  66. LP (   2) O  11                /322. BD*(   1) C   3 - H  24            0.50    0.77    0.018
  66. LP (   2) O  11                /328. BD*(   1) C   6 - C   8            5.91    0.68    0.058
  66. LP (   2) O  11                /329. BD*(   1) C   6 - H  26            0.59    0.75    0.019
  66. LP (   2) O  11                /332. BD*(   1) C   8 - H  27            5.10    0.76    0.056
  66. LP (   2) O  11                /338. BD*(   1) C  12 - O  13           15.68    0.61    0.088
  66. LP (   2) O  11                /339. BD*(   1) C  12 - C  18            3.71    0.64    0.044
  66. LP (   2) O  11                /340. BD*(   1) C  12 - H  31            0.53    0.77    0.018
  67. LP (   1) O  13                /170. RY*(   1) C  12                    1.57    1.22    0.039
  67. LP (   1) O  13                /171. RY*(   2) C  12                    1.56    1.28    0.040
  67. LP (   1) O  13                /174. RY*(   5) C  12                    0.89    1.83    0.036
  67. LP (   1) O  13                /188. RY*(   1) C  14                    3.04    1.22    0.055
  67. LP (   1) O  13                /189. RY*(   2) C  14                    1.49    1.33    0.040
  67. LP (   1) O  13                /190. RY*(   3) C  14                    1.04    1.70    0.038
  67. LP (   1) O  13                /339. BD*(   1) C  12 - C  18            3.39    0.86    0.048
  67. LP (   1) O  13                /340. BD*(   1) C  12 - H  31            0.68    0.99    0.023
  67. LP (   1) O  13                /344. BD*(   1) C  14 - O  17            4.48    0.81    0.054
  68. LP (   2) O  13                /173. RY*(   4) C  12                    1.12    2.20    0.046
  68. LP (   2) O  13                /192. RY*(   5) C  14                    0.94    2.31    0.043
  68. LP (   2) O  13                /337. BD*(   1) O  11 - C  12           11.96    0.63    0.078
  68. LP (   2) O  13                /340. BD*(   1) C  12 - H  31            4.53    0.77    0.054
  68. LP (   2) O  13                /342. BD*(   1) C  14 - C  15            6.38    0.68    0.060
  68. LP (   2) O  13                /343. BD*(   1) C  14 - C  16            3.43    0.69    0.044
  68. LP (   2) O  13                /344. BD*(   1) C  14 - O  17            0.62    0.59    0.017
  68. LP (   2) O  13                /347. BD*(   1) C  15 - H  34            0.89    0.74    0.023
  68. LP (   2) O  13                /349. BD*(   1) C  16 - H  36            0.58    0.74    0.019
  69. LP (   1) O  17                /188. RY*(   1) C  14                    4.70    1.24    0.069
  69. LP (   1) O  17                /190. RY*(   3) C  14                    1.28    1.72    0.042
  69. LP (   1) O  17                /224. RY*(   1) C  18                    2.94    1.23    0.054
  69. LP (   1) O  17                /323. BD*(   1) O   4 - C   5            0.56    0.85    0.020
  69. LP (   1) O  17                /325. BD*(   1) C   5 - C  18            0.88    0.94    0.026
  69. LP (   1) O  17                /339. BD*(   1) C  12 - C  18            2.20    0.89    0.040
  69. LP (   1) O  17                /341. BD*(   1) O  13 - C  14            2.51    0.83    0.041
  69. LP (   1) O  17                /342. BD*(   1) C  14 - C  15            0.60    0.92    0.021
  69. LP (   1) O  17                /343. BD*(   1) C  14 - C  16            0.61    0.94    0.021
  70. LP (   2) O  17                /191. RY*(   4) C  14                    1.21    2.26    0.048
  70. LP (   2) O  17                /228. RY*(   5) C  18                    0.77    2.25    0.038
  70. LP (   2) O  17                /325. BD*(   1) C   5 - C  18            1.13    0.70    0.026
  70. LP (   2) O  17                /339. BD*(   1) C  12 - C  18            2.74    0.65    0.038
  70. LP (   2) O  17                /341. BD*(   1) O  13 - C  14            4.47    0.59    0.046
  70. LP (   2) O  17                /342. BD*(   1) C  14 - C  15            6.73    0.69    0.061
  70. LP (   2) O  17                /343. BD*(   1) C  14 - C  16            1.51    0.70    0.029
  70. LP (   2) O  17                /345. BD*(   1) C  15 - H  32            0.86    0.75    0.023
  70. LP (   2) O  17                /352. BD*(   1) C  18 - H  38            8.16    0.75    0.071


 Natural Bond Orbitals (Summary):

                                                            Principal Delocalizations
           NBO                        Occupancy    Energy   (geminal,vicinal,remote)
 ====================================================================================
 Molecular unit  1  (C12H20O6)
     1. BD (   1) C   1 - C   2          1.98154    -0.61926  322(v),327(v),317(g),89(v)
                                                    323(v),125(v),316(g),314(g)
                                                    315(g),98(v),99(v)
     2. BD (   1) C   1 - H  19          1.98103    -0.48642  318(v),81(v)
     3. BD (   1) C   1 - H  20          1.98180    -0.48692  319(v)
     4. BD (   1) C   1 - H  21          1.98460    -0.48522  317(v),318(v),81(v),319(v)
     5. BD (   1) C   2 - C   3          1.97978    -0.61746  323(v),316(v),313(g),327(v)
                                                    71(v),322(g),98(v),125(v)
                                                    320(g),321(g)
     6. BD (   1) C   2 - O   4          1.98572    -0.82561  321(v),325(v),314(v),107(v)
                                                    110(v),80(g)
     7. BD (   1) C   2 - O   7          1.98621    -0.82342  116(v),315(v),320(v),329(v)
                                                    328(v)
     8. BD (   1) C   3 - H  22          1.98062    -0.48252  319(v),81(v)
     9. BD (   1) C   3 - H  23          1.98122    -0.48314  318(v)
    10. BD (   1) C   3 - H  24          1.98350    -0.47851  313(v),318(v),319(v),82(v)
    11. BD (   1) O   4 - C   5          1.98026    -0.81802  351(v),80(v),319(v),327(v)
                                                    317(v),329(v),313(v)
    12. BD (   1) C   5 - C   6          1.97720    -0.61137  330(v),352(v),325(g),328(g)
                                                    329(g),227(v),331(v),326(g)
                                                    82(r)
    13. BD (   1) C   5 - C  18          1.97195    -0.63167  344(v),318(v),324(g),339(g)
                                                    98(v),352(g),117(v),215(v)
                                                    326(g),170(v),327(v),338(v)
                                                    337(v)
    14. BD (   1) C   5 - H  25          1.97845    -0.50282  339(v),328(v),318(v),351(v)
                                                    325(g)
    15. BD (   1) C   6 - O   7          1.98167    -0.81426  80(v),318(v),323(v),325(v)
                                                    332(v),313(v),317(v)
    16. BD (   1) C   6 - C   8          1.97626    -0.61634  333(v),330(g),143(v),319(v)
                                                    326(v),324(g),108(v),125(v)
                                                    332(g),329(g),162(v),337(v)
    17. BD (   1) C   6 - H  26          1.97147    -0.50238  331(v),319(v),323(v),325(v)
                                                    136(v)
    18. BD (   1) C   8 - C   9          1.97530    -0.61487  337(v),324(v),336(v),328(g)
                                                    116(v),332(g),161(v),327(v)
                                                    265(v),334(g),153(v)
    19. BD (   1) C   8 - O  11          1.98670    -0.80782  170(v),335(v),340(v),329(v)
                                                    172(v)
    20. BD (   1) C   8 - H  27          1.96863    -0.49390  327(v),334(v),333(v),330(g)
                                                    118(v)
    21. BD (   1) C   9 - O  10          1.99404    -0.81916  328(v),278(v)
    22. BD (   1) C   9 - H  28          1.98281    -0.49203  332(v),331(v),136(v)
    23. BD (   1) C   9 - H  29          1.98254    -0.49123  331(v),152(v),134(v)
    24. BD (   1) O  10 - H  30          1.98812    -0.68841  330(v),143(v),147(v)
    25. BD (   1) O  11 - C  12          1.98945    -0.84228  330(v),341(v),135(v),352(v)
                                                    134(v)
    26. BD (   1) C  12 - O  13          1.98396    -0.82239  188(v),344(v),351(v),343(v)
                                                    325(v),189(v)
    27. BD (   1) C  12 - C  18          1.98440    -0.61952  326(v),325(g),340(g),109(v)
                                                    135(r),352(g),343(r)
    28. BD (   1) C  12 - H  31          1.97486    -0.51174  331(v),341(v),351(v),325(v)
                                                    161(v)
    29. BD (   1) O  13 - C  14          1.98558    -0.82638  349(v),347(v),171(v),337(v)
                                                    340(v)
    30. BD (   1) C  14 - C  15          1.98289    -0.62182  348(v),343(g),206(v),179(v)
                                                    338(v),351(v),346(g),345(g)
                                                    347(g)
    31. BD (   1) C  14 - C  16          1.97820    -0.62663  351(v),346(v),338(v),342(g)
                                                    197(v),180(v),348(g),349(g)
                                                    350(g)
    32. BD (   1) C  14 - O  17          1.98484    -0.82934  325(v),350(v),345(v),224(v)
                                                    188(g),227(v),341(g)
    33. BD (   1) C  15 - H  32          1.98083    -0.48943  344(v),189(v)
    34. BD (   1) C  15 - H  33          1.98437    -0.49184  343(v),189(v),344(v)
    35. BD (   1) C  15 - H  34          1.98202    -0.49056  341(v),189(v)
    36. BD (   1) C  16 - H  35          1.98304    -0.48670  342(v),341(v),332(r),344(v)
    37. BD (   1) C  16 - H  36          1.98066    -0.48900  341(v)
    38. BD (   1) C  16 - H  37          1.98072    -0.48771  344(v)
    39. BD (   1) O  17 - C  18          1.98097    -0.81819  188(v),323(v),343(v),341(v)
                                                    338(v),340(v),107(v)
    40. BD (   1) C  18 - H  38          1.97570    -0.50701  324(v),337(v),344(v),323(v)
                                                    325(g)
    41. CR (   1) C   1                  1.99909   -10.05719  81(v),233(v),241(v),237(v)
    42. CR (   1) C   2                  1.99889   -10.18139  323(v),327(v),91(v),73(v)
                                                    319(g),318(g)
    43. CR (   1) C   3                  1.99907   -10.05095  81(v),253(v),245(v),249(v)
                                                    82(v)
    44. CR (   1) O   4                  1.99967   -18.92860  80(v),107(v),82(v)
    45. CR (   1) C   5                  1.99887   -10.13016  318(v),226(v),323(g),257(v)
                                                    116(v)
    46. CR (   1) C   6                  1.99885   -10.12703  319(v),134(v),327(g),261(v)
                                                    110(v)
    47. CR (   1) O   7                  1.99968   -18.92583  116(v),80(v),81(v),82(v)
    48. CR (   1) C   8                  1.99883   -10.11596  117(v),337(v),144(v),265(v)
                                                    331(g)
    49. CR (   1) C   9                  1.99905   -10.11968  333(g),134(v),269(v),273(v)
    50. CR (   1) O  10                  1.99974   -18.94239  143(v),147(v)
    51. CR (   1) O  11                  1.99968   -18.93343  170(v),134(v),171(v),136(v)
    52. CR (   1) C  12                  1.99897   -10.18274  331(v),341(v),227(v),281(v)
                                                    339(g)
    53. CR (   1) O  13                  1.99966   -18.92610  188(v),171(v),170(v),189(v)
    54. CR (   1) C  14                  1.99890   -10.18468  351(v),208(v),338(v),198(v)
                                                    343(g),341(g)
    55. CR (   1) C  15                  1.99910   -10.06116  189(v),289(v),285(v),293(v)
    56. CR (   1) C  16                  1.99908   -10.05863  189(v),297(v),305(v),301(v)
                                                    190(v)
    57. CR (   1) O  17                  1.99968   -18.93073  188(v),224(v)
    58. CR (   1) C  18                  1.99887   -10.12884  344(v),171(v),109(v),351(g)
                                                    309(v),108(v)
    59. LP (   1) O   4                  1.95425    -0.52894  80(v),319(v),324(v),107(v)
                                                    82(v),325(v),351(r),110(v)
    60. LP (   2) O   4                  1.91974    -0.30062  326(v),313(v),317(v),325(v)
                                                    324(v),83(v),319(v),314(r)
                                                    111(v),321(r),351(r),107(v)
    61. LP (   1) O   7                  1.95341    -0.52173  318(v),324(v),80(v),116(v)
                                                    81(v),82(v),329(v),118(v)
                                                    119(v)
    62. LP (   2) O   7                  1.92010    -0.29850  328(v),317(v),313(v),329(v)
                                                    324(v),119(v),83(v),320(r)
                                                    120(v),315(r),332(r),84(v)
    63. LP (   1) O  10                  1.98070    -0.56279  334(v),279(v),144(v),330(v)
                                                    143(v)
    64. LP (   2) O  10                  1.95717    -0.28606  335(v),334(v),277(v),146(v)
    65. LP (   1) O  11                  1.95808    -0.51653  339(v),170(v),340(v),332(v)
                                                    134(v),171(v),328(v),330(v)
                                                    136(v)
    66. LP (   2) O  11                  1.89238    -0.29489  338(v),328(v),332(v),339(v)
                                                    173(v),137(v),329(r),139(v)
                                                    340(v)
    67. LP (   1) O  13                  1.95343    -0.51964  344(v),339(v),188(v),170(v)
                                                    171(v),189(v),190(v),174(v)
                                                    340(v)
    68. LP (   2) O  13                  1.89729    -0.29774  337(v),342(v),340(v),343(v)
                                                    173(v),192(v),347(r),344(v)
                                                    349(r)
    69. LP (   1) O  17                  1.95762    -0.54444  188(v),224(v),341(v),339(v)
                                                    190(v),325(v),343(v),342(v)
                                                    323(r)
    70. LP (   2) O  17                  1.91458    -0.30568  352(v),342(v),341(v),339(v)
                                                    343(v),191(v),325(v),345(r)
                                                    228(v)
    71. RY*(   1) C   1                  0.00422     0.69975   
    72. RY*(   2) C   1                  0.00181     0.62723   
    73. RY*(   3) C   1                  0.00149     0.66268   
    74. RY*(   4) C   1                  0.00021     1.04117   
    75. RY*(   5) C   1                  0.00018     2.29529   
    76. RY*(   6) C   1                  0.00008     1.99405   
    77. RY*(   7) C   1                  0.00001     2.30629   
    78. RY*(   8) C   1                  0.00001     2.16601   
    79. RY*(   9) C   1                  0.00001     2.19191   
    80. RY*(   1) C   2                  0.01138     0.70903   
    81. RY*(   2) C   2                  0.00912     0.79800   
    82. RY*(   3) C   2                  0.00473     1.02977   
    83. RY*(   4) C   2                  0.00210     1.94348   
    84. RY*(   5) C   2                  0.00156     2.25241   
    85. RY*(   6) C   2                  0.00137     1.91985   
    86. RY*(   7) C   2                  0.00128     2.17509   
    87. RY*(   8) C   2                  0.00086     1.98286   
    88. RY*(   9) C   2                  0.00059     1.13988   
    89. RY*(   1) C   3                  0.00415     0.70394   
    90. RY*(   2) C   3                  0.00193     0.65524   
    91. RY*(   3) C   3                  0.00146     0.66467   
    92. RY*(   4) C   3                  0.00022     0.99599   
    93. RY*(   5) C   3                  0.00017     2.34651   
    94. RY*(   6) C   3                  0.00008     1.99949   
    95. RY*(   7) C   3                  0.00001     2.31721   
    96. RY*(   8) C   3                  0.00000     2.20619   
    97. RY*(   9) C   3                  0.00001     2.19555   
    98. RY*(   1) O   4                  0.00387     1.31245   
    99. RY*(   2) O   4                  0.00223     1.25302   
   100. RY*(   3) O   4                  0.00067     1.58993   
   101. RY*(   4) O   4                  0.00049     1.70322   
   102. RY*(   5) O   4                  0.00022     2.73859   
   103. RY*(   6) O   4                  0.00007     3.10797   
   104. RY*(   7) O   4                  0.00005     2.68317   
   105. RY*(   8) O   4                  0.00002     2.86509   
   106. RY*(   9) O   4                  0.00001     2.78441   
   107. RY*(   1) C   5                  0.00677     0.74296   
   108. RY*(   2) C   5                  0.00613     0.90541   
   109. RY*(   3) C   5                  0.00386     0.97761   
   110. RY*(   4) C   5                  0.00263     1.13933   
   111. RY*(   5) C   5                  0.00102     1.95392   
   112. RY*(   6) C   5                  0.00074     1.82035   
   113. RY*(   7) C   5                  0.00048     2.21950   
   114. RY*(   8) C   5                  0.00018     2.16317   
   115. RY*(   9) C   5                  0.00012     2.20505   
   116. RY*(   1) C   6                  0.00707     0.65234   
   117. RY*(   2) C   6                  0.00474     0.89255   
   118. RY*(   3) C   6                  0.00397     1.12800   
   119. RY*(   4) C   6                  0.00191     1.49159   
   120. RY*(   5) C   6                  0.00114     1.49805   
   121. RY*(   6) C   6                  0.00061     1.86377   
   122. RY*(   7) C   6                  0.00054     2.23936   
   123. RY*(   8) C   6                  0.00016     2.16470   
   124. RY*(   9) C   6                  0.00017     2.22809   
   125. RY*(   1) O   7                  0.00360     1.29435   
   126. RY*(   2) O   7                  0.00213     1.27930   
   127. RY*(   3) O   7                  0.00065     1.65266   
   128. RY*(   4) O   7                  0.00045     1.73829   
   129. RY*(   5) O   7                  0.00019     2.67430   
   130. RY*(   6) O   7                  0.00007     2.96789   
   131. RY*(   7) O   7                  0.00006     2.77331   
   132. RY*(   8) O   7                  0.00002     2.77814   
   133. RY*(   9) O   7                  0.00002     2.88407   
   134. RY*(   1) C   8                  0.00634     0.72007   
   135. RY*(   2) C   8                  0.00600     1.03538   
   136. RY*(   3) C   8                  0.00461     0.83201   
   137. RY*(   4) C   8                  0.00239     1.47939   
   138. RY*(   5) C   8                  0.00118     1.92861   
   139. RY*(   6) C   8                  0.00081     1.72484   
   140. RY*(   7) C   8                  0.00051     2.24220   
   141. RY*(   8) C   8                  0.00023     2.26263   
   142. RY*(   9) C   8                  0.00016     2.18947   
   143. RY*(   1) C   9                  0.00502     0.68462   
   144. RY*(   2) C   9                  0.00395     1.01717   
   145. RY*(   3) C   9                  0.00264     0.85458   
   146. RY*(   4) C   9                  0.00153     2.20445   
   147. RY*(   5) C   9                  0.00062     1.65242   
   148. RY*(   6) C   9                  0.00047     1.54383   
   149. RY*(   7) C   9                  0.00014     1.61838   
   150. RY*(   8) C   9                  0.00007     2.10606   
   151. RY*(   9) C   9                  0.00001     2.16440   
   152. RY*(   1) O  10                  0.00177     1.21684   
   153. RY*(   2) O  10                  0.00145     1.35035   
   154. RY*(   3) O  10                  0.00013     1.78956   
   155. RY*(   4) O  10                  0.00005     1.26284   
   156. RY*(   5) O  10                  0.00001     3.06206   
   157. RY*(   6) O  10                  0.00000     2.73125   
   158. RY*(   7) O  10                  0.00001     2.86456   
   159. RY*(   8) O  10                  0.00001     2.52424   
   160. RY*(   9) O  10                  0.00000     3.01868   
   161. RY*(   1) O  11                  0.00345     1.30809   
   162. RY*(   2) O  11                  0.00287     1.27652   
   163. RY*(   3) O  11                  0.00101     1.68512   
   164. RY*(   4) O  11                  0.00065     1.76531   
   165. RY*(   5) O  11                  0.00014     2.86727   
   166. RY*(   6) O  11                  0.00010     2.90352   
   167. RY*(   7) O  11                  0.00005     2.84954   
   168. RY*(   8) O  11                  0.00002     2.82144   
   169. RY*(   9) O  11                  0.00001     2.72536   
   170. RY*(   1) C  12                  0.01071     0.69557   
   171. RY*(   2) C  12                  0.00753     0.76449   
   172. RY*(   3) C  12                  0.00356     1.18871   
   173. RY*(   4) C  12                  0.00275     1.90493   
   174. RY*(   5) C  12                  0.00213     1.31126   
   175. RY*(   6) C  12                  0.00147     1.90109   
   176. RY*(   7) C  12                  0.00081     1.88222   
   177. RY*(   8) C  12                  0.00041     2.04886   
   178. RY*(   9) C  12                  0.00016     2.11474   
   179. RY*(   1) O  13                  0.00299     1.27611   
   180. RY*(   2) O  13                  0.00199     1.29350   
   181. RY*(   3) O  13                  0.00090     1.70531   
   182. RY*(   4) O  13                  0.00042     1.66796   
   183. RY*(   5) O  13                  0.00016     2.76590   
   184. RY*(   6) O  13                  0.00006     2.62541   
   185. RY*(   7) O  13                  0.00007     3.07719   
   186. RY*(   8) O  13                  0.00001     2.81185   
   187. RY*(   9) O  13                  0.00002     2.84723   
   188. RY*(   1) C  14                  0.01113     0.69813   
   189. RY*(   2) C  14                  0.00814     0.80715   
   190. RY*(   3) C  14                  0.00418     1.17999   
   191. RY*(   4) C  14                  0.00207     1.95191   
   192. RY*(   5) C  14                  0.00182     2.01463   
   193. RY*(   6) C  14                  0.00134     2.24952   
   194. RY*(   7) C  14                  0.00112     1.74762   
   195. RY*(   8) C  14                  0.00093     1.87665   
   196. RY*(   9) C  14                  0.00054     1.42684   
   197. RY*(   1) C  15                  0.00409     0.70335   
   198. RY*(   2) C  15                  0.00181     0.64968   
   199. RY*(   3) C  15                  0.00164     0.62859   
   200. RY*(   4) C  15                  0.00021     1.59346   
   201. RY*(   5) C  15                  0.00018     1.60329   
   202. RY*(   6) C  15                  0.00010     2.16008   
   203. RY*(   7) C  15                  0.00002     2.27794   
   204. RY*(   8) C  15                  0.00000     2.19978   
   205. RY*(   9) C  15                  0.00001     2.18036   
   206. RY*(   1) C  16                  0.00400     0.70970   
   207. RY*(   2) C  16                  0.00194     0.64593   
   208. RY*(   3) C  16                  0.00123     0.66783   
   209. RY*(   4) C  16                  0.00021     1.05859   
   210. RY*(   5) C  16                  0.00012     2.31178   
   211. RY*(   6) C  16                  0.00005     1.97337   
   212. RY*(   7) C  16                  0.00001     2.32641   
   213. RY*(   8) C  16                  0.00000     2.15187   
   214. RY*(   9) C  16                  0.00001     2.15842   
   215. RY*(   1) O  17                  0.00343     1.27623   
   216. RY*(   2) O  17                  0.00214     1.25523   
   217. RY*(   3) O  17                  0.00070     1.56521   
   218. RY*(   4) O  17                  0.00062     1.68288   
   219. RY*(   5) O  17                  0.00018     2.75932   
   220. RY*(   6) O  17                  0.00007     3.06044   
   221. RY*(   7) O  17                  0.00005     2.73996   
   222. RY*(   8) O  17                  0.00003     2.88775   
   223. RY*(   9) O  17                  0.00001     2.74554   
   224. RY*(   1) C  18                  0.00636     0.68856   
   225. RY*(   2) C  18                  0.00383     1.00107   
   226. RY*(   3) C  18                  0.00319     1.18504   
   227. RY*(   4) C  18                  0.00257     0.96908   
   228. RY*(   5) C  18                  0.00112     1.94074   
   229. RY*(   6) C  18                  0.00072     1.87364   
   230. RY*(   7) C  18                  0.00054     2.19799   
   231. RY*(   8) C  18                  0.00019     2.15456   
   232. RY*(   9) C  18                  0.00012     2.21515   
   233. RY*(   1) H  19                  0.00155     0.43693   
   234. RY*(   2) H  19                  0.00020     1.81593   
   235. RY*(   3) H  19                  0.00013     1.83487   
   236. RY*(   4) H  19                  0.00003     2.25063   
   237. RY*(   1) H  20                  0.00148     0.44162   
   238. RY*(   2) H  20                  0.00020     1.81115   
   239. RY*(   3) H  20                  0.00013     1.82420   
   240. RY*(   4) H  20                  0.00003     2.25075   
   241. RY*(   1) H  21                  0.00201     0.43708   
   242. RY*(   2) H  21                  0.00020     1.80178   
   243. RY*(   3) H  21                  0.00013     1.86607   
   244. RY*(   4) H  21                  0.00003     2.26952   
   245. RY*(   1) H  22                  0.00150     0.44352   
   246. RY*(   2) H  22                  0.00021     1.82356   
   247. RY*(   3) H  22                  0.00013     1.83792   
   248. RY*(   4) H  22                  0.00004     2.25646   
   249. RY*(   1) H  23                  0.00142     0.45769   
   250. RY*(   2) H  23                  0.00021     1.83156   
   251. RY*(   3) H  23                  0.00013     1.82757   
   252. RY*(   4) H  23                  0.00003     2.25116   
   253. RY*(   1) H  24                  0.00408     0.51165   
   254. RY*(   2) H  24                  0.00019     1.81741   
   255. RY*(   3) H  24                  0.00017     1.89317   
   256. RY*(   4) H  24                  0.00004     2.31930   
   257. RY*(   1) H  25                  0.00369     0.34693   
   258. RY*(   2) H  25                  0.00016     1.91370   
   259. RY*(   3) H  25                  0.00010     2.02080   
   260. RY*(   4) H  25                  0.00005     2.30348   
   261. RY*(   1) H  26                  0.00265     0.34633   
   262. RY*(   2) H  26                  0.00013     1.90157   
   263. RY*(   3) H  26                  0.00008     2.05597   
   264. RY*(   4) H  26                  0.00004     2.22919   
   265. RY*(   1) H  27                  0.00814     0.54736   
   266. RY*(   2) H  27                  0.00021     2.05675   
   267. RY*(   3) H  27                  0.00014     2.01593   
   268. RY*(   4) H  27                  0.00005     2.29147   
   269. RY*(   1) H  28                  0.00352     0.43641   
   270. RY*(   2) H  28                  0.00023     1.86078   
   271. RY*(   3) H  28                  0.00013     1.93808   
   272. RY*(   4) H  28                  0.00003     2.30091   
   273. RY*(   1) H  29                  0.00236     0.38781   
   274. RY*(   2) H  29                  0.00025     1.79355   
   275. RY*(   3) H  29                  0.00012     1.93809   
   276. RY*(   4) H  29                  0.00003     2.25428   
   277. RY*(   1) H  30                  0.00171     1.50668   
   278. RY*(   2) H  30                  0.00158     0.92323   
   279. RY*(   3) H  30                  0.00093     1.55106   
   280. RY*(   4) H  30                  0.00002     2.29886   
   281. RY*(   1) H  31                  0.00198     0.31698   
   282. RY*(   2) H  31                  0.00013     1.85369   
   283. RY*(   3) H  31                  0.00007     2.33088   
   284. RY*(   4) H  31                  0.00005     1.93432   
   285. RY*(   1) H  32                  0.00160     0.42849   
   286. RY*(   2) H  32                  0.00020     1.81407   
   287. RY*(   3) H  32                  0.00013     1.83577   
   288. RY*(   4) H  32                  0.00004     2.25224   
   289. RY*(   1) H  33                  0.00131     0.48148   
   290. RY*(   2) H  33                  0.00022     1.79508   
   291. RY*(   3) H  33                  0.00013     1.84286   
   292. RY*(   4) H  33                  0.00003     2.23768   
   293. RY*(   1) H  34                  0.00163     0.42296   
   294. RY*(   2) H  34                  0.00020     1.80727   
   295. RY*(   3) H  34                  0.00013     1.82347   
   296. RY*(   4) H  34                  0.00004     2.25770   
   297. RY*(   1) H  35                  0.00153     0.51517   
   298. RY*(   2) H  35                  0.00020     1.80304   
   299. RY*(   3) H  35                  0.00016     1.92805   
   300. RY*(   4) H  35                  0.00004     2.22411   
   301. RY*(   1) H  36                  0.00140     0.44446   
   302. RY*(   2) H  36                  0.00020     1.81407   
   303. RY*(   3) H  36                  0.00013     1.82610   
   304. RY*(   4) H  36                  0.00003     2.25703   
   305. RY*(   1) H  37                  0.00126     0.46275   
   306. RY*(   2) H  37                  0.00020     1.81692   
   307. RY*(   3) H  37                  0.00013     1.82181   
   308. RY*(   4) H  37                  0.00003     2.24586   
   309. RY*(   1) H  38                  0.00391     0.36549   
   310. RY*(   2) H  38                  0.00017     1.94234   
   311. RY*(   3) H  38                  0.00010     2.00637   
   312. RY*(   4) H  38                  0.00005     2.31275   
   313. BD*(   1) C   1 - C   2          0.04006     0.38937   
   314. BD*(   1) C   1 - H  19          0.00642     0.44564   
   315. BD*(   1) C   1 - H  20          0.00631     0.44637   
   316. BD*(   1) C   1 - H  21          0.00523     0.44675   
   317. BD*(   1) C   2 - C   3          0.03652     0.39529   
   318. BD*(   1) C   2 - O   4          0.06429     0.29314   
   319. BD*(   1) C   2 - O   7          0.06600     0.29190   
   320. BD*(   1) C   3 - H  22          0.00676     0.44722   
   321. BD*(   1) C   3 - H  23          0.00610     0.44713   
   322. BD*(   1) C   3 - H  24          0.00895     0.47143   
   323. BD*(   1) O   4 - C   5          0.02413     0.31019   
   324. BD*(   1) C   5 - C   6          0.04279     0.36009   
   325. BD*(   1) C   5 - C  18          0.03306     0.39557   
   326. BD*(   1) C   5 - H  25          0.03468     0.44768   
   327. BD*(   1) C   6 - O   7          0.02794     0.30742   
   328. BD*(   1) C   6 - C   8          0.04839     0.38624   
   329. BD*(   1) C   6 - H  26          0.02576     0.45429   
   330. BD*(   1) C   8 - C   9          0.02809     0.40677   
   331. BD*(   1) C   8 - O  11          0.04232     0.30112   
   332. BD*(   1) C   8 - H  27          0.03506     0.46255   
   333. BD*(   1) C   9 - O  10          0.01212     0.31977   
   334. BD*(   1) C   9 - H  28          0.02763     0.45101   
   335. BD*(   1) C   9 - H  29          0.02925     0.43806   
   336. BD*(   1) O  10 - H  30          0.00509     0.43993   
   337. BD*(   1) O  11 - C  12          0.05852     0.33234   
   338. BD*(   1) C  12 - O  13          0.06121     0.31248   
   339. BD*(   1) C  12 - C  18          0.05812     0.34393   
   340. BD*(   1) C  12 - H  31          0.03103     0.47184   
   341. BD*(   1) O  13 - C  14          0.07019     0.28796   
   342. BD*(   1) C  14 - C  15          0.04474     0.37944   
   343. BD*(   1) C  14 - C  16          0.03151     0.39503   
   344. BD*(   1) C  14 - O  17          0.06509     0.28966   
   345. BD*(   1) C  15 - H  32          0.00624     0.44419   
   346. BD*(   1) C  15 - H  33          0.00549     0.44178   
   347. BD*(   1) C  15 - H  34          0.00686     0.44286   
   348. BD*(   1) C  16 - H  35          0.00650     0.45477   
   349. BD*(   1) C  16 - H  36          0.00568     0.44300   
   350. BD*(   1) C  16 - H  37          0.00510     0.44591   
   351. BD*(   1) O  17 - C  18          0.02609     0.30400   
   352. BD*(   1) C  18 - H  38          0.03488     0.44415   
       -------------------------------
              Total Lewis  138.49834  ( 98.9274%)
        Valence non-Lewis    1.18019  (  0.8430%)
        Rydberg non-Lewis    0.32146  (  0.2296%)
       -------------------------------
            Total unit  1  140.00000  (100.0000%)
           Charge unit  1    0.00000
 Unable to Open any file for archive entry.
 1\1\GINC-COMPUTE-0-11\SP\RB3LYP\def2SVP\C12H20O6\ZAHRT2\09-Jan-2021\0\
 \# b3lyp/def2svp pop=NBO geom=NewRedundant\\64\\0,1\C,0,-3.852739,-1.5
 40046,-0.613837\C,0,-2.744621,-0.749021,0.071027\C,0,-3.149576,-0.1890
 54,1.427093\O,0,-1.597174,-1.57389,0.252113\C,0,-0.580787,-1.203574,-0
 .655055\C,0,-0.95397,0.233807,-1.074816\O,0,-2.342654,0.306021,-0.8011
 66\C,0,-0.148443,1.285987,-0.305762\C,0,-0.835438,2.635627,-0.276837\O
 ,0,0.108631,3.610729,0.102913\O,0,0.068605,0.859267,1.034999\C,0,0.934
 712,-0.225857,1.164831\O,0,2.284691,0.154551,1.017282\C,0,2.884897,-0.
 516838,-0.09078\C,0,3.785791,-1.638881,0.423872\C,0,3.631258,0.484436,
 -0.953505\O,0,1.798888,-1.049891,-0.839111\C,0,0.74926,-1.306738,0.072
 054\H,0,-4.716941,-0.889517,-0.813137\H,0,-4.174239,-2.377793,0.021998
 \H,0,-3.487169,-1.938998,-1.571409\H,0,-3.418561,-1.007869,2.110683\H,
 0,-4.014998,0.480974,1.317939\H,0,-2.303205,0.368958,1.849221\H,0,-0.5
 63839,-1.875,-1.53283\H,0,-0.807724,0.390582,-2.155139\H,0,0.822827,1.
 418461,-0.810956\H,0,-1.690125,2.575196,0.420013\H,0,-1.25171,2.833101
 ,-1.285903\H,0,-0.362785,4.424771,0.31423\H,0,0.764407,-0.609882,2.180
 563\H,0,4.575216,-1.222249,1.06576\H,0,3.205139,-2.358134,1.020196\H,0
 ,4.25078,-2.173857,-0.417205\H,0,2.950541,1.284626,-1.273916\H,0,4.043
 591,-0.014459,-1.842361\H,0,4.455358,0.932458,-0.380771\H,0,0.833469,-
 2.314771,0.517072\\Version=ES64L-G16RevC.01\State=1-A\HF=-919.9634064\
 RMSD=6.394e-09\Dipole=-0.2259376,-0.1773262,-0.3400599\Quadrupole=1.88
 57896,1.3843113,-3.2701009,-4.3729134,-1.8744461,-1.4555067\PG=C01 [X(
 C12H20O6)]\\@
 The archive entry for this job was punched.


 THE WHOLE OF SCIENCE IS NOTHING MORE THAN A REFINEMENT OF EVERYDAY THINKING.
                                                              -- A. EINSTEIN
 File lengths (MBytes):  RWF=     71 Int=      0 D2E=      0 Chk=      8 Scr=      1
 Normal termination of Gaussian 16
