# Supplementary material for: Machine-Learning-Guided Discovery of Electrochemical Reactions
Source: J Am Chem Soc. 2022 Dec 2;144(49):22599–610. doi: 10.1021/jacs.2c08997 (PMC9756344; doi:10.1021/jacs.2c08997)
Supplement: Supplementary file 3 — ja2c08997_si_003.zip [file ja2c08997_si_003.zip › Oxidation Site Selectivity/Nlogs_notimes/58.log]

 Entering Gaussian System, Link 0=g16
 Input=58.com
 Output=58.log
 Initial command:
  
 Copyright (c) 1988-2019, Gaussian, Inc.  All Rights Reserved.
  
 This is part of the Gaussian(R) 16 program.  It is based on
 the Gaussian(R) 09 system (copyright 2009, Gaussian, Inc.),
 the Gaussian(R) 03 system (copyright 2003, Gaussian, Inc.),
 the Gaussian(R) 98 system (copyright 1998, Gaussian, Inc.),
 the Gaussian(R) 94 system (copyright 1995, Gaussian, Inc.),
 the Gaussian 92(TM) system (copyright 1992, Gaussian, Inc.),
 the Gaussian 90(TM) system (copyright 1990, Gaussian, Inc.),
 the Gaussian 88(TM) system (copyright 1988, Gaussian, Inc.),
 the Gaussian 86(TM) system (copyright 1986, Carnegie Mellon
 University), and the Gaussian 82(TM) system (copyright 1983,
 Carnegie Mellon University). Gaussian is a federally registered
 trademark of Gaussian, Inc.
  
 This software contains proprietary and confidential information,
 including trade secrets, belonging to Gaussian, Inc.
  
 This software is provided under written license and may be
 used, copied, transmitted, or stored only in accord with that
 written license.
  
 The following legend is applicable only to US Government
 contracts under FAR:
  
                    RESTRICTED RIGHTS LEGEND
  
 Use, reproduction and disclosure by the US Government is
 subject to restrictions as set forth in subparagraphs (a)
 and (c) of the Commercial Computer Software - Restricted
 Rights clause in FAR 52.227-19.
  
 Gaussian, Inc.
 340 Quinnipiac St., Bldg. 40, Wallingford CT 06492
  
  
 ---------------------------------------------------------------
 Warning -- This program may not be used in any manner that
 competes with the business of Gaussian, Inc. or will provide
 assistance to any competitor of Gaussian, Inc.  The licensee
 of this program is prohibited from giving any competitor of
 Gaussian, Inc. access to this program.  By using this program,
 the user acknowledges that Gaussian, Inc. is engaged in the
 business of creating and licensing software in the field of
 computational chemistry and represents and warrants to the
 licensee that it is not a competitor of Gaussian, Inc. and that
 it will not use this program in any manner prohibited above.
 ---------------------------------------------------------------
  

 Cite this work as:
 Gaussian 16, Revision C.01,
 M. J. Frisch, G. W. Trucks, H. B. Schlegel, G. E. Scuseria, 
 M. A. Robb, J. R. Cheeseman, G. Scalmani, V. Barone, 
 G. A. Petersson, H. Nakatsuji, X. Li, M. Caricato, A. V. Marenich, 
 J. Bloino, B. G. Janesko, R. Gomperts, B. Mennucci, H. P. Hratchian, 
 J. V. Ortiz, A. F. Izmaylov, J. L. Sonnenberg, D. Williams-Young, 
 F. Ding, F. Lipparini, F. Egidi, J. Goings, B. Peng, A. Petrone, 
 T. Henderson, D. Ranasinghe, V. G. Zakrzewski, J. Gao, N. Rega, 
 G. Zheng, W. Liang, M. Hada, M. Ehara, K. Toyota, R. Fukuda, 
 J. Hasegawa, M. Ishida, T. Nakajima, Y. Honda, O. Kitao, H. Nakai, 
 T. Vreven, K. Throssell, J. A. Montgomery, Jr., J. E. Peralta, 
 F. Ogliaro, M. J. Bearpark, J. J. Heyd, E. N. Brothers, K. N. Kudin, 
 V. N. Staroverov, T. A. Keith, R. Kobayashi, J. Normand, 
 K. Raghavachari, A. P. Rendell, J. C. Burant, S. S. Iyengar, 
 J. Tomasi, M. Cossi, J. M. Millam, M. Klene, C. Adamo, R. Cammi, 
 J. W. Ochterski, R. L. Martin, K. Morokuma, O. Farkas, 
 J. B. Foresman, and D. J. Fox, Gaussian, Inc., Wallingford CT, 2019.
 
 ******************************************
 Gaussian 16:  ES64L-G16RevC.01  3-Jul-2019
                 9-Jan-2021 
 ******************************************
 %nprocshared=3
 Will use up to    3 processors via shared memory.
 %mem=1GB
 -----------------------------------------
 # b3lyp/def2svp pop=NBO geom=NewRedundant
 -----------------------------------------
 1/29=4000,38=1,172=1/1;
 2/12=2,17=6,18=5,40=1/2;
 3/5=43,7=101,11=2,25=1,30=1,74=-5/1,2,3;
 4//1;
 5/5=2,38=5/2;
 6/7=2,8=2,9=2,10=2,28=1,40=1/1,7;
 99/5=1,9=1/99;
 --
 58
 --
 Symbolic Z-matrix:
 Charge =  0 Multiplicity = 1
 C                    -3.68494  -1.92654   0.20584 
 C                    -3.36894  -0.49426  -0.20905 
 C                    -4.24179   0.00522  -1.35233 
 O                    -3.52584   0.34728   0.93808 
 C                    -2.33934   1.09264   1.11549 
 C                    -1.27664   0.2069    0.46841 
 C                    -0.06419   0.92926  -0.07583 
 C                     0.77459   1.68641   0.96575 
 C                     2.05011   2.02856   0.19609 
 O                     1.75151   3.13519  -0.63744 
 C                     2.32808   0.76162  -0.64363 
 O                     3.17332  -0.12443   0.06202 
 C                     2.56343  -1.41107   0.09584 
 C                     3.02236  -2.2446   -1.10214 
 C                     2.87468  -2.06575   1.42818 
 O                     1.1724   -1.15733   0.02555 
 C                     0.96532   0.01229  -0.7524 
 O                    -2.00755  -0.37427  -0.60483 
 H                    -2.98928  -2.24673   0.99483 
 H                    -3.58386  -2.60497  -0.65399 
 H                    -4.71091  -1.99225   0.59702 
 H                    -3.99402   1.05334  -1.57351 
 H                    -5.30482  -0.06103  -1.07855 
 H                    -4.06669  -0.59545  -2.25717 
 H                    -2.39461   2.07404   0.60311 
 H                    -2.17682   1.26244   2.19034 
 H                    -0.94803  -0.57716   1.17579 
 H                    -0.40706   1.65087  -0.83405 
 H                     0.28798   2.59154   1.35626 
 H                     1.0195    1.02413   1.81087 
 H                     2.90882   2.23274   0.86072 
 H                     2.53878   3.34609  -1.15565 
 H                     2.7593    1.02703  -1.6262 
 H                     4.11111  -2.39584  -1.06706 
 H                     2.52239  -3.2242   -1.09872 
 H                     2.77515  -1.73479  -2.04541 
 H                     2.36615  -3.03766   1.50087 
 H                     2.52598  -1.41562   2.24234 
 H                     3.9581   -2.22054   1.53175 
 H                     0.67567  -0.25162  -1.78192 
 
                          Input orientation:                          
 ---------------------------------------------------------------------
 Center     Atomic      Atomic             Coordinates (Angstroms)
 Number     Number       Type             X           Y           Z
 ---------------------------------------------------------------------
      1          6           0       -3.684940   -1.926541    0.205835
      2          6           0       -3.368939   -0.494264   -0.209049
      3          6           0       -4.241785    0.005224   -1.352331
      4          8           0       -3.525844    0.347279    0.938078
      5          6           0       -2.339343    1.092637    1.115491
      6          6           0       -1.276637    0.206903    0.468413
      7          6           0       -0.064188    0.929257   -0.075830
      8          6           0        0.774593    1.686410    0.965752
      9          6           0        2.050106    2.028565    0.196088
     10          8           0        1.751507    3.135194   -0.637439
     11          6           0        2.328081    0.761619   -0.643631
     12          8           0        3.173322   -0.124429    0.062016
     13          6           0        2.563432   -1.411073    0.095840
     14          6           0        3.022358   -2.244597   -1.102143
     15          6           0        2.874682   -2.065747    1.428184
     16          8           0        1.172401   -1.157329    0.025551
     17          6           0        0.965321    0.012288   -0.752401
     18          8           0       -2.007549   -0.374271   -0.604826
     19          1           0       -2.989278   -2.246725    0.994825
     20          1           0       -3.583862   -2.604968   -0.653991
     21          1           0       -4.710908   -1.992247    0.597017
     22          1           0       -3.994020    1.053336   -1.573509
     23          1           0       -5.304817   -0.061031   -1.078545
     24          1           0       -4.066688   -0.595447   -2.257166
     25          1           0       -2.394608    2.074036    0.603111
     26          1           0       -2.176818    1.262436    2.190342
     27          1           0       -0.948025   -0.577155    1.175792
     28          1           0       -0.407062    1.650869   -0.834053
     29          1           0        0.287984    2.591541    1.356255
     30          1           0        1.019500    1.024132    1.810867
     31          1           0        2.908818    2.232741    0.860723
     32          1           0        2.538782    3.346088   -1.155649
     33          1           0        2.759300    1.027029   -1.626201
     34          1           0        4.111114   -2.395840   -1.067058
     35          1           0        2.522387   -3.224200   -1.098721
     36          1           0        2.775153   -1.734787   -2.045409
     37          1           0        2.366149   -3.037656    1.500871
     38          1           0        2.525983   -1.415620    2.242337
     39          1           0        3.958099   -2.220539    1.531752
     40          1           0        0.675666   -0.251621   -1.781919
 ---------------------------------------------------------------------
                    Distance matrix (angstroms):
                    1          2          3          4          5
     1  C    0.000000
     2  C    1.524271   0.000000
     3  C    2.543555   1.522643   0.000000
     4  O    2.394107   1.431333   2.423953   0.000000
     5  C    3.428344   2.309270   3.300288   1.412380   0.000000
     6  C    3.228073   2.308315   3.485382   2.302004   1.527278
     7  C    4.620039   3.600769   4.464931   3.653734   2.573377
     8  C    5.789501   4.827458   5.776153   4.504198   3.173576
     9  C    6.966614   5.991231   6.788181   5.870987   4.581324
    10  O    7.475776   6.290902   6.799068   6.172938   4.896923
    11  C    6.641101   5.849969   6.651130   6.077986   4.998893
    12  O    7.092535   6.558310   7.549901   6.772652   5.742868
    13  C    6.270563   6.010534   7.100287   6.393782   5.598701
    14  C    6.841039   6.686551   7.608683   7.332071   6.693495
    15  C    6.673991   6.643259   7.916078   6.857815   6.104033
    16  O    4.921174   4.595483   5.706444   5.016977   4.310761
    17  C    5.128567   4.397458   5.241557   4.810457   3.946768
    18  O    2.424944   1.422821   2.386334   2.281755   2.285038
    19  H    1.099531   2.159763   3.485569   2.649524   3.404161
    20  H    1.099900   2.167772   2.780943   3.354670   4.283944
    21  H    1.099978   2.166697   2.830181   2.644633   3.925512
    22  H    3.484431   2.155816   1.099475   2.650618   3.157566
    23  H    2.784558   2.165950   1.099721   2.719969   3.865072
    24  H    2.825583   2.166074   1.100087   3.375030   4.148272
    25  H    4.222251   2.864453   3.393494   2.091312   1.108482
    26  H    4.047502   3.203783   4.288963   2.055614   1.100250
    27  H    3.201931   2.790247   4.192783   2.748861   2.174306
    28  H    4.962229   3.710113   4.204980   3.816621   2.801081
    29  H    6.125411   5.034427   5.877438   4.444870   3.034391
    30  H    5.780515   5.063989   6.222951   4.677611   3.430753
    31  H    7.823436   6.927568   7.809646   6.705656   5.376610
    32  H    8.269762   7.109537   7.561491   7.082107   5.833714
    33  H    7.321759   6.471319   7.080557   6.822069   5.789416
    34  H    7.913214   7.765524   8.695827   8.358732   7.651234
    35  H    6.474310   6.553761   7.499835   7.313352   6.868350
    36  H    6.843805   6.531537   7.262604   7.275902   6.644071
    37  H    6.287080   6.502607   7.814389   6.818365   6.272917
    38  H    6.556214   6.450449   7.793787   6.436887   5.588607
    39  H    7.762766   7.726312   8.972739   7.934453   7.127986
    40  H    5.076555   4.346450   4.942857   5.040809   4.392299
                    6          7          8          9         10
     6  C    0.000000
     7  C    1.512623   0.000000
     8  C    2.577563   1.536791   0.000000
     9  C    3.802609   2.398470   1.528524   0.000000
    10  O    4.355164   2.911754   2.371404   1.417235   0.000000
    11  C    3.812918   2.464437   2.420470   1.545170   2.442608
    12  O    4.480745   3.407452   3.138436   2.432072   3.624353
    13  C    4.183633   3.522925   3.681181   3.479176   4.676052
    14  C    5.192096   4.544605   4.978097   4.570623   5.547356
    15  C    4.829032   4.457473   4.324685   4.354466   5.707724
    16  O    2.838141   2.427606   3.021437   3.308983   4.381857
    17  C    2.560203   1.535731   2.406473   2.478258   3.222398
    18  O    1.422616   2.399099   3.801767   4.783268   5.142753
    19  H    3.038180   4.448518   5.443999   6.656687   7.355568
    20  H    3.806533   5.021267   6.327371   7.343967   7.836829
    21  H    4.080076   5.529911   6.615074   7.876483   8.341303
    22  H    3.502865   4.207377   5.439513   6.372912   6.182349
    23  H    4.323321   5.426813   6.647701   7.751516   7.759004
    24  H    3.982076   4.806553   6.247565   7.093593   7.098774
    25  H    2.180410   2.683717   3.213347   4.463543   4.455928
    26  H    2.211225   3.116047   3.223384   4.736126   5.189923
    27  H    1.105947   2.148721   2.852237   4.091257   4.935262
    28  H    2.130168   1.101448   2.153339   2.691007   2.627032
    29  H    2.987106   2.222179   1.099338   2.183576   2.532247
    30  H    2.782497   2.177844   1.101277   2.162995   3.314607
    31  H    4.666472   3.378604   2.205544   1.104904   2.097208
    32  H    5.200912   3.712484   3.219819   1.949837   0.965826
    33  H    4.620476   3.222622   3.330475   2.196991   2.537254
    34  H    6.177362   5.428807   5.650615   5.041691   6.028653
    35  H    5.353593   4.998788   5.606329   5.430573   6.422533
    36  H    5.148443   4.363282   4.977341   4.439912   5.171745
    37  H    4.986283   4.912120   5.013602   5.241082   6.561572
    38  H    4.498812   4.193010   3.784128   4.034353   5.440848
    39  H    5.867335   5.355775   5.071422   4.845546   6.185331
    40  H    3.014254   2.202861   3.363844   3.316752   3.733334
                   11         12         13         14         15
    11  C    0.000000
    12  O    1.413312   0.000000
    13  C    2.307119   1.424276   0.000000
    14  C    3.119229   2.423462   1.529882   0.000000
    15  C    3.547561   2.392554   1.516778   2.540935   0.000000
    16  O    2.337897   2.252087   1.415731   2.424085   2.385448
    17  C    1.558988   2.357379   2.302049   3.073638   3.566348
    18  O    4.482124   5.229582   4.739173   5.389379   5.552513
    19  H    6.325265   6.584217   5.686746   6.366871   5.882736
    20  H    6.803314   7.233621   6.306890   6.631203   6.807276
    21  H    7.659657   8.120102   7.314709   7.921757   7.631344
    22  H    6.396775   7.445325   7.201404   7.767117   8.118984
    23  H    7.689411   8.554750   8.069147   8.608737   8.786739
    24  H    6.733364   7.616968   7.082399   7.369420   7.995386
    25  H    5.057726   6.010647   6.081568   7.134564   6.751590
    26  H    5.345684   5.922598   5.831343   7.083161   6.097158
    27  H    3.979383   4.293129   3.767233   4.871683   4.110073
    28  H    2.882366   4.095580   4.366237   5.196869   5.449844
    29  H    3.392662   4.168540   4.773597   6.075257   5.327899
    30  H    2.793897   3.002769   3.354887   4.814733   3.624293
    31  H    2.182782   2.502828   3.739214   4.890019   4.335917
    32  H    2.643111   3.732270   4.919087   5.611815   6.006412
    33  H    1.105367   2.085029   2.991343   3.323759   4.348315
    34  H    3.650759   2.704361   2.171962   1.099770   2.804275
    35  H    4.016418   3.373367   2.171656   1.099820   2.802030
    36  H    2.897740   2.681983   2.175905   1.100349   3.490743
    37  H    4.362892   3.347943   2.158426   2.799149   1.099316
    38  H    3.620545   2.615344   2.146828   3.481255   1.098682
    39  H    4.035160   2.677625   2.159207   2.795280   1.099309
    40  H    2.247850   3.107179   2.904130   3.152937   4.293191
                   16         17         18         19         20
    16  O    0.000000
    17  C    1.419893   0.000000
    18  O    3.335062   3.001527   0.000000
    19  H    4.409745   4.877991   2.651181   0.000000
    20  H    5.017915   5.249265   2.731884   1.788984   0.000000
    21  H    5.969672   6.169171   3.372006   1.785223   1.791837
    22  H    5.842597   5.133523   2.631060   4.300727   3.794329
    23  H    6.661475   6.279043   3.345819   3.799716   3.100572
    24  H    5.742348   5.287227   2.649377   3.803022   2.615620
    25  H    4.847561   4.168614   2.757378   4.379046   4.988758
    26  H    4.664638   4.482817   3.243521   3.795203   5.002681
    27  H    2.481101   2.779616   2.081911   2.643280   3.795757
    28  H    3.334606   2.138937   2.591389   5.020346   5.313815
    29  H    4.075168   3.399671   4.232180   5.854904   6.784982
    30  H    2.823031   2.756285   4.117539   5.237817   6.358996
    31  H    3.899389   3.362999   5.754564   7.407505   8.237274
    32  H    4.852112   3.708451   5.900305   8.152518   8.552982
    33  H    3.165115   2.238657   5.072445   7.115714   7.373757
    34  H    3.371014   3.974180   6.460529   7.395212   7.708892
    35  H    2.712638   3.608219   5.374602   5.976357   6.153658
    36  H    2.681631   2.828362   5.176922   6.537107   6.567369
    37  H    2.671560   4.042488   5.536860   5.437118   6.342971
    38  H    2.610180   3.666476   5.453775   5.715341   6.865382
    39  H    3.340534   4.377167   6.600199   6.968143   7.861707
    40  H    2.081826   1.101569   2.932616   5.012241   4.995402
                   21         22         23         24         25
    21  H    0.000000
    22  H    3.807977   0.000000
    23  H    2.624849   1.790249   0.000000
    24  H    3.242288   1.786380   1.791008   0.000000
    25  H    4.679737   2.887494   3.981934   4.254783   0.000000
    26  H    4.421907   4.184796   4.713975   5.177226   1.795948
    27  H    4.061620   4.415342   4.932551   4.638059   3.073984
    28  H    5.817503   3.710810   5.194072   4.523721   2.488946
    29  H    6.824696   5.411576   6.651602   6.494372   2.833961
    30  H    6.588592   6.048986   7.037277   6.711277   3.770558
    31  H    8.716667   7.413883   8.745625   8.147243   5.312050
    32  H    9.172113   6.936052   8.551985   7.770539   5.389776
    33  H    8.358393   6.753577   8.155598   7.044477   5.712165
    34  H    8.986663   8.823067   9.701094   8.457790   8.068065
    35  H    7.530856   7.809372   8.442225   7.188063   7.425926
    36  H    7.942909   7.336077   8.307960   6.939289   6.946094
    37  H    7.210726   8.163319   8.623074   7.840193   7.042739
    38  H    7.443935   7.947758   8.613048   8.023810   6.251158
    39  H    8.722243   9.143145   9.862998   9.021864   7.724159
    40  H    6.140382   4.853073   6.024719   4.778493   4.530301
                   26         27         28         29         30
    26  H    0.000000
    27  H    2.433791   0.000000
    28  H    3.525604   3.048968   0.000000
    29  H    2.921895   3.406012   2.483023   0.000000
    30  H    3.227575   2.615071   3.069769   1.788451   0.000000
    31  H    5.345379   4.782261   3.769072   2.691293   2.435782
    32  H    6.146067   5.743281   3.413970   3.456168   4.062009
    33  H    6.243931   4.916180   3.323029   4.177337   3.852317
    34  H    7.970679   5.825193   6.069931   6.735187   5.434771
    35  H    7.282195   4.921790   5.693682   6.696440   5.364019
    36  H    7.172653   5.057500   4.801723   6.039407   5.056166
    37  H    6.293227   4.140470   5.926621   6.002295   4.290418
    38  H    5.412118   3.729514   5.241210   4.674518   2.899663
    39  H    7.085341   5.186277   6.295988   6.054474   4.386475
    40  H    5.119364   3.389749   2.385418   4.252294   3.828039
                   31         32         33         34         35
    31  H    0.000000
    32  H    2.332858   0.000000
    33  H    2.767831   2.376569   0.000000
    34  H    5.156124   5.953975   3.722375   0.000000
    35  H    5.810934   6.570555   4.290374   1.791992   0.000000
    36  H    4.919832   5.163607   2.793495   1.782962   1.782824
    37  H    5.336793   6.916581   5.143424   3.170345   2.610955
    38  H    3.919944   5.849815   4.581109   3.798100   3.799163
    39  H    4.624173   6.342233   4.685775   2.609206   3.160379
    40  H    4.259411   4.099625   2.449638   4.112299   3.565580
                   36         37         38         39         40
    36  H    0.000000
    37  H    3.800112   0.000000
    38  H    4.306822   1.790620   0.000000
    39  H    3.798868   1.789676   1.789911   0.000000
    40  H    2.584000   4.625628   4.579651   5.062748   0.000000
 Stoichiometry    C13H22O5
 Framework group  C1[X(C13H22O5)]
 Deg. of freedom   114
 Full point group                 C1      NOp   1
 Largest Abelian subgroup         C1      NOp   1
 Largest concise Abelian subgroup C1      NOp   1
                         Standard orientation:                         
 ---------------------------------------------------------------------
 Center     Atomic      Atomic             Coordinates (Angstroms)
 Number     Number       Type             X           Y           Z
 ---------------------------------------------------------------------
      1          6           0       -3.684940   -1.926541    0.205835
      2          6           0       -3.368939   -0.494264   -0.209049
      3          6           0       -4.241785    0.005224   -1.352331
      4          8           0       -3.525844    0.347279    0.938078
      5          6           0       -2.339343    1.092637    1.115491
      6          6           0       -1.276637    0.206903    0.468413
      7          6           0       -0.064188    0.929257   -0.075830
      8          6           0        0.774593    1.686410    0.965752
      9          6           0        2.050106    2.028565    0.196088
     10          8           0        1.751507    3.135194   -0.637439
     11          6           0        2.328081    0.761619   -0.643631
     12          8           0        3.173322   -0.124429    0.062016
     13          6           0        2.563432   -1.411073    0.095840
     14          6           0        3.022358   -2.244597   -1.102143
     15          6           0        2.874682   -2.065747    1.428184
     16          8           0        1.172401   -1.157329    0.025551
     17          6           0        0.965321    0.012288   -0.752401
     18          8           0       -2.007549   -0.374271   -0.604826
     19          1           0       -2.989278   -2.246725    0.994825
     20          1           0       -3.583862   -2.604968   -0.653991
     21          1           0       -4.710908   -1.992247    0.597017
     22          1           0       -3.994020    1.053336   -1.573509
     23          1           0       -5.304817   -0.061031   -1.078545
     24          1           0       -4.066688   -0.595447   -2.257166
     25          1           0       -2.394608    2.074036    0.603111
     26          1           0       -2.176818    1.262436    2.190342
     27          1           0       -0.948025   -0.577155    1.175792
     28          1           0       -0.407062    1.650869   -0.834053
     29          1           0        0.287984    2.591541    1.356255
     30          1           0        1.019500    1.024132    1.810867
     31          1           0        2.908818    2.232741    0.860723
     32          1           0        2.538782    3.346088   -1.155649
     33          1           0        2.759300    1.027029   -1.626201
     34          1           0        4.111114   -2.395840   -1.067058
     35          1           0        2.522387   -3.224200   -1.098721
     36          1           0        2.775153   -1.734787   -2.045409
     37          1           0        2.366149   -3.037656    1.500871
     38          1           0        2.525983   -1.415620    2.242337
     39          1           0        3.958099   -2.220539    1.531752
     40          1           0        0.675666   -0.251621   -1.781919
 ---------------------------------------------------------------------
 Rotational constants (GHZ):           0.6776508           0.2667391           0.2210179
 Standard basis: def2SVP (5D, 7F)
 There are   380 symmetry adapted cartesian basis functions of A   symmetry.
 There are   362 symmetry adapted basis functions of A   symmetry.
   362 basis functions,   604 primitive gaussians,   380 cartesian basis functions
    70 alpha electrons       70 beta electrons
       nuclear repulsion energy      1524.9062197625 Hartrees.
 NAtoms=   40 NActive=   40 NUniq=   40 SFac= 1.00D+00 NAtFMM=   60 NAOKFM=F Big=F
 Integral buffers will be    131072 words long.
 Raffenetti 2 integral format.
 Two-electron integral symmetry is turned on.
 One-electron integrals computed using PRISM.
   1 Symmetry operations used in ECPInt.
 ECPInt:  NShTT=   15225 NPrTT=   53601 LenC2=   14081 LenP2D=   35594.
 LDataN:  DoStor=T MaxTD1= 4 Len=   56
 NBasis=   362 RedAO= T EigKep=  3.06D-04  NBF=   362
 NBsUse=   362 1.00D-06 EigRej= -1.00D+00 NBFU=   362
 ExpMin= 1.22D-01 ExpMax= 2.27D+03 ExpMxC= 3.41D+02 IAcc=3 IRadAn=         5 AccDes= 0.00D+00
 Harris functional with IExCor=  402 and IRadAn=       5 diagonalized for initial guess.
 HarFok:  IExCor=  402 AccDes= 0.00D+00 IRadAn=         5 IDoV= 1 UseB2=F ITyADJ=14
 ICtDFT=  3500011 ScaDFX=  1.000000  1.000000  1.000000  1.000000
 FoFCou: FMM=F IPFlag=           0 FMFlag=      100000 FMFlg1=           0
         NFxFlg=           0 DoJE=T BraDBF=F KetDBF=T FulRan=T
         wScrn=  0.000000 ICntrl=       500 IOpCl=  0 I1Cent=   200000004 NGrid=           0
         NMat0=    1 NMatS0=      1 NMatT0=    0 NMatD0=    1 NMtDS0=    0 NMtDT0=    0
 Petite list used in FoFCou.
 Requested convergence on RMS density matrix=1.00D-08 within 128 cycles.
 Requested convergence on MAX density matrix=1.00D-06.
 Requested convergence on             energy=1.00D-06.
 No special actions if energy rises.
 Integral accuracy reduced to 1.0D-05 until final iterations.
 Initial convergence to 1.0D-05 achieved.  Increase integral accuracy.
 SCF Done:  E(RB3LYP) =  -884.088989009     A.U. after   13 cycles
            NFock= 13  Conv=0.57D-08     -V/T= 2.0098

 **********************************************************************

            Population analysis using the SCF Density.

 **********************************************************************

 Orbital symmetries:
       Occupied  (A) (A) (A) (A) (A) (A) (A) (A) (A) (A) (A) (A)
                 (A) (A) (A) (A) (A) (A) (A) (A) (A) (A) (A) (A)
                 (A) (A) (A) (A) (A) (A) (A) (A) (A) (A) (A) (A)
                 (A) (A) (A) (A) (A) (A) (A) (A) (A) (A) (A) (A)
                 (A) (A) (A) (A) (A) (A) (A) (A) (A) (A) (A) (A)
                 (A) (A) (A) (A) (A) (A) (A) (A) (A) (A)
       Virtual   (A) (A) (A) (A) (A) (A) (A) (A) (A) (A) (A) (A)
                 (A) (A) (A) (A) (A) (A) (A) (A) (A) (A) (A) (A)
                 (A) (A) (A) (A) (A) (A) (A) (A) (A) (A) (A) (A)
                 (A) (A) (A) (A) (A) (A) (A) (A) (A) (A) (A) (A)
                 (A) (A) (A) (A) (A) (A) (A) (A) (A) (A) (A) (A)
                 (A) (A) (A) (A) (A) (A) (A) (A) (A) (A) (A) (A)
                 (A) (A) (A) (A) (A) (A) (A) (A) (A) (A) (A) (A)
                 (A) (A) (A) (A) (A) (A) (A) (A) (A) (A) (A) (A)
                 (A) (A) (A) (A) (A) (A) (A) (A) (A) (A) (A) (A)
                 (A) (A) (A) (A) (A) (A) (A) (A) (A) (A) (A) (A)
                 (A) (A) (A) (A) (A) (A) (A) (A) (A) (A) (A) (A)
                 (A) (A) (A) (A) (A) (A) (A) (A) (A) (A) (A) (A)
                 (A) (A) (A) (A) (A) (A) (A) (A) (A) (A) (A) (A)
                 (A) (A) (A) (A) (A) (A) (A) (A) (A) (A) (A) (A)
                 (A) (A) (A) (A) (A) (A) (A) (A) (A) (A) (A) (A)
                 (A) (A) (A) (A) (A) (A) (A) (A) (A) (A) (A) (A)
                 (A) (A) (A) (A) (A) (A) (A) (A) (A) (A) (A) (A)
                 (A) (A) (A) (A) (A) (A) (A) (A) (A) (A) (A) (A)
                 (A) (A) (A) (A) (A) (A) (A) (A) (A) (A) (A) (A)
                 (A) (A) (A) (A) (A) (A) (A) (A) (A) (A) (A) (A)
                 (A) (A) (A) (A) (A) (A) (A) (A) (A) (A) (A) (A)
                 (A) (A) (A) (A) (A) (A) (A) (A) (A) (A) (A) (A)
                 (A) (A) (A) (A) (A) (A) (A) (A) (A) (A) (A) (A)
                 (A) (A) (A) (A) (A) (A) (A) (A) (A) (A) (A) (A)
                 (A) (A) (A) (A)
 The electronic state is 1-A.
 Alpha  occ. eigenvalues --  -19.14066 -19.13950 -19.13743 -19.13062 -19.12876
 Alpha  occ. eigenvalues --  -10.28828 -10.27918 -10.23835 -10.23757 -10.23669
 Alpha  occ. eigenvalues --  -10.23100 -10.23053 -10.18936 -10.18685 -10.18265
 Alpha  occ. eigenvalues --  -10.18256 -10.17414 -10.17312  -1.08708  -1.07476
 Alpha  occ. eigenvalues --   -1.01769  -0.98749  -0.97548  -0.84142  -0.79421
 Alpha  occ. eigenvalues --   -0.76747  -0.72113  -0.70192  -0.68836  -0.68557
 Alpha  occ. eigenvalues --   -0.67685  -0.62385  -0.59156  -0.58695  -0.56367
 Alpha  occ. eigenvalues --   -0.56056  -0.53480  -0.51499  -0.50850  -0.48879
 Alpha  occ. eigenvalues --   -0.48486  -0.47295  -0.46139  -0.45405  -0.43891
 Alpha  occ. eigenvalues --   -0.43303  -0.42181  -0.41495  -0.40926  -0.40116
 Alpha  occ. eigenvalues --   -0.39388  -0.38977  -0.38548  -0.38195  -0.38021
 Alpha  occ. eigenvalues --   -0.37891  -0.37087  -0.35954  -0.35864  -0.34776
 Alpha  occ. eigenvalues --   -0.34563  -0.33997  -0.32923  -0.32870  -0.31598
 Alpha  occ. eigenvalues --   -0.28889  -0.26617  -0.26458  -0.26020  -0.24990
 Alpha virt. eigenvalues --    0.04251   0.05046   0.06139   0.06406   0.07515
 Alpha virt. eigenvalues --    0.08943   0.09480   0.09748   0.10312   0.11347
 Alpha virt. eigenvalues --    0.11518   0.11921   0.12229   0.12781   0.13395
 Alpha virt. eigenvalues --    0.13711   0.14397   0.14833   0.15607   0.16210
 Alpha virt. eigenvalues --    0.16785   0.17076   0.17184   0.17213   0.17761
 Alpha virt. eigenvalues --    0.18676   0.19295   0.20790   0.21605   0.22831
 Alpha virt. eigenvalues --    0.23119   0.24041   0.24255   0.25244   0.25992
 Alpha virt. eigenvalues --    0.26294   0.27651   0.29242   0.29888   0.31290
 Alpha virt. eigenvalues --    0.31733   0.34772   0.39994   0.40638   0.44048
 Alpha virt. eigenvalues --    0.44975   0.45217   0.46062   0.46862   0.47537
 Alpha virt. eigenvalues --    0.48711   0.49066   0.49850   0.50367   0.52128
 Alpha virt. eigenvalues --    0.52823   0.53469   0.54161   0.54405   0.54690
 Alpha virt. eigenvalues --    0.55340   0.56086   0.56492   0.57283   0.58549
 Alpha virt. eigenvalues --    0.59165   0.59892   0.60271   0.61084   0.61411
 Alpha virt. eigenvalues --    0.61750   0.61889   0.62899   0.63532   0.63775
 Alpha virt. eigenvalues --    0.64522   0.64677   0.65503   0.65707   0.66078
 Alpha virt. eigenvalues --    0.66595   0.67008   0.67384   0.67604   0.67818
 Alpha virt. eigenvalues --    0.68314   0.68436   0.68839   0.69087   0.70114
 Alpha virt. eigenvalues --    0.70389   0.70939   0.71595   0.71624   0.72027
 Alpha virt. eigenvalues --    0.72626   0.73151   0.75090   0.77767   0.79894
 Alpha virt. eigenvalues --    0.80756   0.82091   0.84600   0.88531   0.89107
 Alpha virt. eigenvalues --    0.90020   0.90491   0.93257   0.94575   0.95443
 Alpha virt. eigenvalues --    0.96623   0.97884   0.99278   1.00615   1.04234
 Alpha virt. eigenvalues --    1.05751   1.06787   1.08229   1.09815   1.10657
 Alpha virt. eigenvalues --    1.13905   1.15531   1.18219   1.21244   1.25640
 Alpha virt. eigenvalues --    1.27108   1.29042   1.30782   1.31129   1.32361
 Alpha virt. eigenvalues --    1.33328   1.35463   1.35954   1.37360   1.37689
 Alpha virt. eigenvalues --    1.39571   1.41134   1.42611   1.43216   1.45564
 Alpha virt. eigenvalues --    1.46848   1.49135   1.50447   1.52197   1.52447
 Alpha virt. eigenvalues --    1.53159   1.53389   1.53640   1.54948   1.56457
 Alpha virt. eigenvalues --    1.58555   1.61068   1.62906   1.64502   1.65873
 Alpha virt. eigenvalues --    1.67248   1.68723   1.69822   1.70217   1.72250
 Alpha virt. eigenvalues --    1.73315   1.73977   1.74659   1.74887   1.75763
 Alpha virt. eigenvalues --    1.76572   1.77039   1.77410   1.78006   1.78740
 Alpha virt. eigenvalues --    1.79299   1.80139   1.81007   1.81391   1.81805
 Alpha virt. eigenvalues --    1.82089   1.82338   1.82824   1.83169   1.83993
 Alpha virt. eigenvalues --    1.85389   1.85935   1.86518   1.87142   1.87502
 Alpha virt. eigenvalues --    1.88085   1.88557   1.89894   1.91034   1.92321
 Alpha virt. eigenvalues --    1.94276   1.94804   1.94901   1.96672   1.97607
 Alpha virt. eigenvalues --    1.97972   2.00184   2.01150   2.01650   2.03426
 Alpha virt. eigenvalues --    2.04586   2.05652   2.06810   2.07733   2.08856
 Alpha virt. eigenvalues --    2.09697   2.11340   2.12499   2.12824   2.13509
 Alpha virt. eigenvalues --    2.14150   2.15120   2.15348   2.16358   2.17769
 Alpha virt. eigenvalues --    2.19053   2.19638   2.21064   2.22680   2.24231
 Alpha virt. eigenvalues --    2.28286   2.32274   2.34018   2.36393   2.36731
 Alpha virt. eigenvalues --    2.37582   2.40166   2.40432   2.41055   2.43567
 Alpha virt. eigenvalues --    2.44964   2.45803   2.47806   2.49427   2.51672
 Alpha virt. eigenvalues --    2.52091   2.52656   2.53305   2.53921   2.56647
 Alpha virt. eigenvalues --    2.57632   2.59282   2.59628   2.60946   2.70726
 Alpha virt. eigenvalues --    2.74181   2.74825   2.76119   2.77559   2.78210
 Alpha virt. eigenvalues --    2.78731   2.79908   2.80743   2.82338   2.84318
 Alpha virt. eigenvalues --    2.85881   2.85942   2.87366   2.89441   2.90103
 Alpha virt. eigenvalues --    2.90960   2.91926   2.93341   2.93862   2.95723
 Alpha virt. eigenvalues --    2.96246   2.97574   2.98377   3.00100   3.01766
 Alpha virt. eigenvalues --    3.03006   3.04040   3.05228   3.06045   3.07999
 Alpha virt. eigenvalues --    3.11155   3.12074   3.13053   3.14777   3.15720
 Alpha virt. eigenvalues --    3.16190   3.17170   3.28096   3.30135   3.32461
 Alpha virt. eigenvalues --    3.34483   3.41858   3.49742   3.52027   3.62611
 Alpha virt. eigenvalues --    3.65774   3.76952
          Condensed to atoms (all electrons):
               1          2          3          4          5          6
     1  C    4.595705   0.439620  -0.094176  -0.063011   0.000087  -0.008462
     2  C    0.439620   4.546272   0.422082   0.287651  -0.066173  -0.051762
     3  C   -0.094176   0.422082   4.600992  -0.048959  -0.000365   0.003256
     4  O   -0.063011   0.287651  -0.048959   8.028048   0.333034  -0.037484
     5  C    0.000087  -0.066173  -0.000365   0.333034   4.439155   0.429274
     6  C   -0.008462  -0.051762   0.003256  -0.037484   0.429274   4.761251
     7  C   -0.001324   0.010617   0.001437   0.003956  -0.027558   0.186715
     8  C    0.000072  -0.000205  -0.000053  -0.000025  -0.006593  -0.013548
     9  C   -0.000001  -0.000001   0.000002  -0.000002   0.000283   0.006003
    10  O    0.000000  -0.000000   0.000000   0.000000   0.000005   0.000205
    11  C    0.000001   0.000019  -0.000002   0.000003  -0.000320   0.012573
    12  O   -0.000000   0.000000  -0.000000  -0.000000   0.000004   0.000051
    13  C   -0.000001   0.000003   0.000000   0.000000   0.000030  -0.001120
    14  C    0.000000  -0.000001  -0.000000  -0.000000   0.000002  -0.000201
    15  C   -0.000000  -0.000000  -0.000000  -0.000000  -0.000007   0.000191
    16  O   -0.000000  -0.000012  -0.000000   0.000000   0.000256  -0.006477
    17  C   -0.000145  -0.001078   0.000125  -0.000192   0.012100  -0.027196
    18  O   -0.050332   0.294120  -0.059214  -0.057070  -0.045265   0.312020
    19  H    0.346164   0.009553   0.009067   0.000600   0.001310  -0.000081
    20  H    0.356719  -0.009547   0.000601   0.005062  -0.000070   0.000066
    21  H    0.351994  -0.004955  -0.001131   0.001753   0.000176   0.000114
    22  H    0.009747   0.008252   0.342741  -0.001338   0.000475   0.000062
    23  H    0.000610  -0.008928   0.358779  -0.000472  -0.000249  -0.000048
    24  H   -0.001078  -0.004392   0.352798   0.005101  -0.000198  -0.000176
    25  H   -0.000446   0.004518   0.002074  -0.036961   0.353165  -0.036254
    26  H    0.000817   0.007979  -0.001020  -0.024228   0.335386   0.016513
    27  H    0.002372   0.005667  -0.000230  -0.000584  -0.042234   0.336798
    28  H    0.000098  -0.000462  -0.000133  -0.000013  -0.017630  -0.006244
    29  H   -0.000002   0.000018   0.000000  -0.000028   0.006510  -0.009851
    30  H   -0.000002   0.000004  -0.000000  -0.000001  -0.003949  -0.006466
    31  H    0.000000  -0.000000   0.000000  -0.000000   0.000020  -0.000233
    32  H    0.000000   0.000000  -0.000000   0.000000   0.000004  -0.000004
    33  H    0.000000  -0.000001   0.000000  -0.000000   0.000018  -0.000674
    34  H   -0.000000   0.000000   0.000000   0.000000  -0.000000   0.000005
    35  H   -0.000000   0.000000  -0.000000   0.000000  -0.000000   0.000025
    36  H   -0.000000  -0.000000   0.000000  -0.000000  -0.000000  -0.000009
    37  H   -0.000000  -0.000000   0.000000   0.000000   0.000000   0.000003
    38  H    0.000000  -0.000000   0.000000   0.000000   0.000004  -0.000232
    39  H    0.000000   0.000000   0.000000   0.000000   0.000000  -0.000001
    40  H    0.000054   0.000008  -0.000056   0.000013   0.000237  -0.006840
               7          8          9         10         11         12
     1  C   -0.001324   0.000072  -0.000001   0.000000   0.000001  -0.000000
     2  C    0.010617  -0.000205  -0.000001  -0.000000   0.000019   0.000000
     3  C    0.001437  -0.000053   0.000002   0.000000  -0.000002  -0.000000
     4  O    0.003956  -0.000025  -0.000002   0.000000   0.000003  -0.000000
     5  C   -0.027558  -0.006593   0.000283   0.000005  -0.000320   0.000004
     6  C    0.186715  -0.013548   0.006003   0.000205   0.012573   0.000051
     7  C    5.302676   0.246641  -0.002379  -0.002258  -0.077679  -0.002633
     8  C    0.246641   4.930022   0.275640  -0.064017  -0.042790   0.010924
     9  C   -0.002379   0.275640   4.847430   0.280239   0.262114  -0.052725
    10  O   -0.002258  -0.064017   0.280239   7.794043  -0.030331   0.001419
    11  C   -0.077679  -0.042790   0.262114  -0.030331   4.921359   0.284465
    12  O   -0.002633   0.010924  -0.052725   0.001419   0.284465   8.048835
    13  C    0.005447   0.003059   0.001559   0.000215  -0.081293   0.300779
    14  C   -0.000227   0.000605  -0.001000  -0.000001  -0.013668  -0.061595
    15  C    0.000623  -0.001449   0.001933  -0.000003   0.007744  -0.051958
    16  O   -0.068514   0.012877  -0.007737  -0.000007  -0.031056  -0.068040
    17  C    0.284846  -0.094558   0.003778  -0.002617   0.339048  -0.033024
    18  O   -0.060801   0.004813  -0.000241   0.000000   0.000289  -0.000000
    19  H    0.000061  -0.000013   0.000001   0.000000  -0.000002   0.000000
    20  H    0.000027  -0.000002   0.000000  -0.000000  -0.000000  -0.000000
    21  H    0.000014  -0.000002   0.000000  -0.000000  -0.000000   0.000000
    22  H   -0.000720   0.000047  -0.000002  -0.000000   0.000000   0.000000
    23  H   -0.000024   0.000000  -0.000000  -0.000000   0.000000   0.000000
    24  H   -0.000155   0.000004  -0.000000  -0.000000   0.000000   0.000000
    25  H    0.005852  -0.007015   0.000316  -0.000083  -0.000105  -0.000000
    26  H   -0.007403   0.005838  -0.000115  -0.000000   0.000017  -0.000000
    27  H   -0.017370  -0.003555  -0.000864  -0.000012   0.001745  -0.000050
    28  H    0.305587  -0.029918  -0.002547   0.017587  -0.007797  -0.000059
    29  H   -0.003497   0.326294   0.003374   0.003151   0.008780  -0.000235
    30  H   -0.020955   0.342062  -0.005670   0.004233  -0.001870   0.002086
    31  H    0.011372  -0.024986   0.339193  -0.023841  -0.032516   0.008048
    32  H    0.000158   0.011993  -0.035906   0.318341  -0.002875   0.000036
    33  H    0.001695   0.010181  -0.035114   0.004050   0.304986  -0.024510
    34  H    0.000049  -0.000023  -0.000014  -0.000000   0.000451   0.002498
    35  H   -0.000095  -0.000019   0.000057  -0.000000   0.000556   0.005078
    36  H    0.000195  -0.000067   0.000354   0.000001   0.001261  -0.004286
    37  H    0.000033  -0.000003  -0.000060   0.000000  -0.000047   0.004591
    38  H   -0.000050   0.000068  -0.000360   0.000005  -0.001380   0.001662
    39  H   -0.000032   0.000018  -0.000014  -0.000000  -0.000229  -0.000553
    40  H   -0.022477   0.017573  -0.003164  -0.000132  -0.012862   0.000693
              13         14         15         16         17         18
     1  C   -0.000001   0.000000  -0.000000  -0.000000  -0.000145  -0.050332
     2  C    0.000003  -0.000001  -0.000000  -0.000012  -0.001078   0.294120
     3  C    0.000000  -0.000000  -0.000000  -0.000000   0.000125  -0.059214
     4  O    0.000000  -0.000000  -0.000000   0.000000  -0.000192  -0.057070
     5  C    0.000030   0.000002  -0.000007   0.000256   0.012100  -0.045265
     6  C   -0.001120  -0.000201   0.000191  -0.006477  -0.027196   0.312020
     7  C    0.005447  -0.000227   0.000623  -0.068514   0.284846  -0.060801
     8  C    0.003059   0.000605  -0.001449   0.012877  -0.094558   0.004813
     9  C    0.001559  -0.001000   0.001933  -0.007737   0.003778  -0.000241
    10  O    0.000215  -0.000001  -0.000003  -0.000007  -0.002617   0.000000
    11  C   -0.081293  -0.013668   0.007744  -0.031056   0.339048   0.000289
    12  O    0.300779  -0.061595  -0.051958  -0.068040  -0.033024  -0.000000
    13  C    4.582563   0.442520   0.399232   0.299845  -0.062272   0.000004
    14  C    0.442520   4.607365  -0.089550  -0.060311  -0.015869  -0.000001
    15  C    0.399232  -0.089550   4.605265  -0.051809   0.011442  -0.000001
    16  O    0.299845  -0.060311  -0.051809   8.045194   0.302524  -0.000461
    17  C   -0.062272  -0.015869   0.011442   0.302524   4.846269  -0.000160
    18  O    0.000004  -0.000001  -0.000001  -0.000461  -0.000160   8.064391
    19  H    0.000001  -0.000000   0.000001  -0.000047   0.000081  -0.002754
    20  H    0.000000  -0.000000   0.000000   0.000001   0.000016  -0.000177
    21  H    0.000000  -0.000000  -0.000000  -0.000000   0.000008   0.005076
    22  H   -0.000000   0.000000   0.000000   0.000000  -0.000048   0.002205
    23  H    0.000000  -0.000000   0.000000   0.000000  -0.000004   0.004857
    24  H   -0.000000   0.000000   0.000000  -0.000000   0.000009   0.001020
    25  H    0.000000  -0.000000   0.000000  -0.000014   0.000151  -0.003126
    26  H   -0.000002  -0.000000  -0.000000  -0.000007  -0.000561   0.004665
    27  H   -0.000056   0.000111  -0.000273   0.021798  -0.034660  -0.037972
    28  H    0.000422   0.000015  -0.000015   0.004042  -0.011305   0.005641
    29  H   -0.000158  -0.000002   0.000022  -0.000013   0.009348  -0.000032
    30  H    0.003161   0.000284  -0.002142   0.004643  -0.007627  -0.000023
    31  H   -0.000344  -0.000101  -0.000010   0.000016   0.004032   0.000002
    32  H    0.000014   0.000006  -0.000002   0.000004  -0.001024  -0.000000
    33  H    0.007993   0.003453  -0.000851   0.001241  -0.007049  -0.000004
    34  H   -0.007666   0.355233  -0.001904   0.005086   0.000278  -0.000000
    35  H   -0.008592   0.356727  -0.001398   0.002420   0.000154   0.000000
    36  H    0.006195   0.358697   0.007446  -0.005092   0.003088  -0.000005
    37  H   -0.004574  -0.001514   0.361181  -0.000504  -0.000598  -0.000000
    38  H    0.007074   0.009931   0.347146   0.000654  -0.001163   0.000001
    39  H   -0.004745  -0.001437   0.360825   0.004599  -0.000156   0.000000
    40  H    0.003943   0.004304  -0.000729  -0.030273   0.329311   0.006427
              19         20         21         22         23         24
     1  C    0.346164   0.356719   0.351994   0.009747   0.000610  -0.001078
     2  C    0.009553  -0.009547  -0.004955   0.008252  -0.008928  -0.004392
     3  C    0.009067   0.000601  -0.001131   0.342741   0.358779   0.352798
     4  O    0.000600   0.005062   0.001753  -0.001338  -0.000472   0.005101
     5  C    0.001310  -0.000070   0.000176   0.000475  -0.000249  -0.000198
     6  C   -0.000081   0.000066   0.000114   0.000062  -0.000048  -0.000176
     7  C    0.000061   0.000027   0.000014  -0.000720  -0.000024  -0.000155
     8  C   -0.000013  -0.000002  -0.000002   0.000047   0.000000   0.000004
     9  C    0.000001   0.000000   0.000000  -0.000002  -0.000000  -0.000000
    10  O    0.000000  -0.000000  -0.000000  -0.000000  -0.000000  -0.000000
    11  C   -0.000002  -0.000000  -0.000000   0.000000   0.000000   0.000000
    12  O    0.000000  -0.000000   0.000000   0.000000   0.000000   0.000000
    13  C    0.000001   0.000000   0.000000  -0.000000   0.000000  -0.000000
    14  C   -0.000000  -0.000000  -0.000000   0.000000  -0.000000   0.000000
    15  C    0.000001   0.000000  -0.000000   0.000000   0.000000   0.000000
    16  O   -0.000047   0.000001  -0.000000   0.000000   0.000000  -0.000000
    17  C    0.000081   0.000016   0.000008  -0.000048  -0.000004   0.000009
    18  O   -0.002754  -0.000177   0.005076   0.002205   0.004857   0.001020
    19  H    0.672862  -0.017661  -0.017889  -0.000603  -0.000110  -0.000261
    20  H   -0.017661   0.677509  -0.021375  -0.000175  -0.000621   0.000752
    21  H   -0.017889  -0.021375   0.676579  -0.000338   0.000975  -0.000365
    22  H   -0.000603  -0.000175  -0.000338   0.675157  -0.017290  -0.017852
    23  H   -0.000110  -0.000621   0.000975  -0.017290   0.673756  -0.021444
    24  H   -0.000261   0.000752  -0.000365  -0.017852  -0.021444   0.676743
    25  H    0.000146   0.000098  -0.000055   0.000853   0.000179  -0.000480
    26  H   -0.000502  -0.000039  -0.000119   0.000039   0.000004   0.000043
    27  H    0.001752   0.000225  -0.000678   0.000150   0.000093  -0.000081
    28  H   -0.000017   0.000004  -0.000006   0.000357   0.000025  -0.000005
    29  H    0.000001   0.000000   0.000000  -0.000003   0.000000  -0.000000
    30  H   -0.000006   0.000000   0.000000   0.000000   0.000000   0.000000
    31  H    0.000000   0.000000  -0.000000   0.000000  -0.000000  -0.000000
    32  H   -0.000000  -0.000000   0.000000   0.000000   0.000000   0.000000
    33  H    0.000000   0.000000   0.000000  -0.000000   0.000000  -0.000000
    34  H    0.000000   0.000000  -0.000000  -0.000000   0.000000  -0.000000
    35  H    0.000000   0.000000  -0.000000   0.000000  -0.000000  -0.000000
    36  H    0.000000  -0.000000   0.000000  -0.000000  -0.000000  -0.000000
    37  H    0.000001   0.000000  -0.000000  -0.000000   0.000000  -0.000000
    38  H   -0.000001  -0.000000  -0.000000   0.000000  -0.000000   0.000000
    39  H   -0.000000  -0.000000  -0.000000  -0.000000  -0.000000  -0.000000
    40  H   -0.000014  -0.000001  -0.000001   0.000026   0.000001   0.000024
              25         26         27         28         29         30
     1  C   -0.000446   0.000817   0.002372   0.000098  -0.000002  -0.000002
     2  C    0.004518   0.007979   0.005667  -0.000462   0.000018   0.000004
     3  C    0.002074  -0.001020  -0.000230  -0.000133   0.000000  -0.000000
     4  O   -0.036961  -0.024228  -0.000584  -0.000013  -0.000028  -0.000001
     5  C    0.353165   0.335386  -0.042234  -0.017630   0.006510  -0.003949
     6  C   -0.036254   0.016513   0.336798  -0.006244  -0.009851  -0.006466
     7  C    0.005852  -0.007403  -0.017370   0.305587  -0.003497  -0.020955
     8  C   -0.007015   0.005838  -0.003555  -0.029918   0.326294   0.342062
     9  C    0.000316  -0.000115  -0.000864  -0.002547   0.003374  -0.005670
    10  O   -0.000083  -0.000000  -0.000012   0.017587   0.003151   0.004233
    11  C   -0.000105   0.000017   0.001745  -0.007797   0.008780  -0.001870
    12  O   -0.000000  -0.000000  -0.000050  -0.000059  -0.000235   0.002086
    13  C    0.000000  -0.000002  -0.000056   0.000422  -0.000158   0.003161
    14  C   -0.000000  -0.000000   0.000111   0.000015  -0.000002   0.000284
    15  C    0.000000  -0.000000  -0.000273  -0.000015   0.000022  -0.002142
    16  O   -0.000014  -0.000007   0.021798   0.004042  -0.000013   0.004643
    17  C    0.000151  -0.000561  -0.034660  -0.011305   0.009348  -0.007627
    18  O   -0.003126   0.004665  -0.037972   0.005641  -0.000032  -0.000023
    19  H    0.000146  -0.000502   0.001752  -0.000017   0.000001  -0.000006
    20  H    0.000098  -0.000039   0.000225   0.000004   0.000000   0.000000
    21  H   -0.000055  -0.000119  -0.000678  -0.000006   0.000000   0.000000
    22  H    0.000853   0.000039   0.000150   0.000357  -0.000003   0.000000
    23  H    0.000179   0.000004   0.000093   0.000025   0.000000   0.000000
    24  H   -0.000480   0.000043  -0.000081  -0.000005  -0.000000   0.000000
    25  H    0.757972  -0.046745   0.009814   0.009205   0.001557   0.000299
    26  H   -0.046745   0.714406  -0.009760  -0.000025  -0.000847   0.000607
    27  H    0.009814  -0.009760   0.754177   0.011718  -0.000704   0.007995
    28  H    0.009205  -0.000025   0.011718   0.733661  -0.010429   0.010467
    29  H    0.001557  -0.000847  -0.000704  -0.010429   0.683950  -0.025131
    30  H    0.000299   0.000607   0.007995   0.010467  -0.025131   0.692814
    31  H   -0.000004  -0.000004  -0.000009   0.001025  -0.002082  -0.006288
    32  H    0.000000  -0.000000   0.000000  -0.001193  -0.000285  -0.000560
    33  H   -0.000002  -0.000000  -0.000045   0.000628  -0.000642   0.000335
    34  H    0.000000  -0.000000  -0.000005  -0.000003   0.000000  -0.000012
    35  H    0.000000   0.000000   0.000005  -0.000002   0.000000  -0.000013
    36  H    0.000000   0.000000  -0.000006   0.000013  -0.000000  -0.000007
    37  H   -0.000000  -0.000000   0.000065   0.000000  -0.000000   0.000028
    38  H   -0.000000  -0.000000   0.000427   0.000019  -0.000055   0.003231
    39  H   -0.000000  -0.000000   0.000013  -0.000000   0.000000  -0.000011
    40  H   -0.000070  -0.000000   0.001293  -0.007237  -0.000402   0.000202
              31         32         33         34         35         36
     1  C    0.000000   0.000000   0.000000  -0.000000  -0.000000  -0.000000
     2  C   -0.000000   0.000000  -0.000001   0.000000   0.000000  -0.000000
     3  C    0.000000  -0.000000   0.000000   0.000000  -0.000000   0.000000
     4  O   -0.000000   0.000000  -0.000000   0.000000   0.000000  -0.000000
     5  C    0.000020   0.000004   0.000018  -0.000000  -0.000000  -0.000000
     6  C   -0.000233  -0.000004  -0.000674   0.000005   0.000025  -0.000009
     7  C    0.011372   0.000158   0.001695   0.000049  -0.000095   0.000195
     8  C   -0.024986   0.011993   0.010181  -0.000023  -0.000019  -0.000067
     9  C    0.339193  -0.035906  -0.035114  -0.000014   0.000057   0.000354
    10  O   -0.023841   0.318341   0.004050  -0.000000  -0.000000   0.000001
    11  C   -0.032516  -0.002875   0.304986   0.000451   0.000556   0.001261
    12  O    0.008048   0.000036  -0.024510   0.002498   0.005078  -0.004286
    13  C   -0.000344   0.000014   0.007993  -0.007666  -0.008592   0.006195
    14  C   -0.000101   0.000006   0.003453   0.355233   0.356727   0.358697
    15  C   -0.000010  -0.000002  -0.000851  -0.001904  -0.001398   0.007446
    16  O    0.000016   0.000004   0.001241   0.005086   0.002420  -0.005092
    17  C    0.004032  -0.001024  -0.007049   0.000278   0.000154   0.003088
    18  O    0.000002  -0.000000  -0.000004  -0.000000   0.000000  -0.000005
    19  H    0.000000  -0.000000   0.000000   0.000000   0.000000   0.000000
    20  H    0.000000  -0.000000   0.000000   0.000000   0.000000  -0.000000
    21  H   -0.000000   0.000000   0.000000  -0.000000  -0.000000   0.000000
    22  H    0.000000   0.000000  -0.000000  -0.000000   0.000000  -0.000000
    23  H   -0.000000   0.000000   0.000000   0.000000  -0.000000  -0.000000
    24  H   -0.000000   0.000000  -0.000000  -0.000000  -0.000000  -0.000000
    25  H   -0.000004   0.000000  -0.000002   0.000000   0.000000   0.000000
    26  H   -0.000004  -0.000000  -0.000000  -0.000000   0.000000   0.000000
    27  H   -0.000009   0.000000  -0.000045  -0.000005   0.000005  -0.000006
    28  H    0.001025  -0.001193   0.000628  -0.000003  -0.000002   0.000013
    29  H   -0.002082  -0.000285  -0.000642   0.000000   0.000000  -0.000000
    30  H   -0.006288  -0.000560   0.000335  -0.000012  -0.000013  -0.000007
    31  H    0.739422  -0.005615   0.003453   0.000017  -0.000001   0.000001
    32  H   -0.005615   0.545694   0.007629  -0.000001  -0.000000  -0.000004
    33  H    0.003453   0.007629   0.762349  -0.000263  -0.000407   0.000344
    34  H    0.000017  -0.000001  -0.000263   0.672830  -0.018769  -0.020481
    35  H   -0.000001  -0.000000  -0.000407  -0.018769   0.668245  -0.019945
    36  H    0.000001  -0.000004   0.000344  -0.020481  -0.019945   0.673950
    37  H    0.000012   0.000000   0.000045  -0.000435   0.001354  -0.000048
    38  H    0.000106   0.000001   0.000111  -0.000277  -0.000305  -0.000537
    39  H    0.000019  -0.000000  -0.000045   0.001560  -0.000425  -0.000031
    40  H   -0.000570   0.000112  -0.010015  -0.000503  -0.000112   0.000854
              37         38         39         40
     1  C   -0.000000   0.000000   0.000000   0.000054
     2  C   -0.000000  -0.000000   0.000000   0.000008
     3  C    0.000000   0.000000   0.000000  -0.000056
     4  O    0.000000   0.000000   0.000000   0.000013
     5  C    0.000000   0.000004   0.000000   0.000237
     6  C    0.000003  -0.000232  -0.000001  -0.006840
     7  C    0.000033  -0.000050  -0.000032  -0.022477
     8  C   -0.000003   0.000068   0.000018   0.017573
     9  C   -0.000060  -0.000360  -0.000014  -0.003164
    10  O    0.000000   0.000005  -0.000000  -0.000132
    11  C   -0.000047  -0.001380  -0.000229  -0.012862
    12  O    0.004591   0.001662  -0.000553   0.000693
    13  C   -0.004574   0.007074  -0.004745   0.003943
    14  C   -0.001514   0.009931  -0.001437   0.004304
    15  C    0.361181   0.347146   0.360825  -0.000729
    16  O   -0.000504   0.000654   0.004599  -0.030273
    17  C   -0.000598  -0.001163  -0.000156   0.329311
    18  O   -0.000000   0.000001   0.000000   0.006427
    19  H    0.000001  -0.000001  -0.000000  -0.000014
    20  H    0.000000  -0.000000  -0.000000  -0.000001
    21  H   -0.000000  -0.000000  -0.000000  -0.000001
    22  H   -0.000000   0.000000  -0.000000   0.000026
    23  H    0.000000  -0.000000  -0.000000   0.000001
    24  H   -0.000000   0.000000  -0.000000   0.000024
    25  H   -0.000000  -0.000000  -0.000000  -0.000070
    26  H   -0.000000  -0.000000  -0.000000  -0.000000
    27  H    0.000065   0.000427   0.000013   0.001293
    28  H    0.000000   0.000019  -0.000000  -0.007237
    29  H   -0.000000  -0.000055   0.000000  -0.000402
    30  H    0.000028   0.003231  -0.000011   0.000202
    31  H    0.000012   0.000106   0.000019  -0.000570
    32  H    0.000000   0.000001  -0.000000   0.000112
    33  H    0.000045   0.000111  -0.000045  -0.010015
    34  H   -0.000435  -0.000277   0.001560  -0.000503
    35  H    0.001354  -0.000305  -0.000425  -0.000112
    36  H   -0.000048  -0.000537  -0.000031   0.000854
    37  H    0.661941  -0.016799  -0.021114  -0.000048
    38  H   -0.016799   0.659761  -0.017149   0.000078
    39  H   -0.021114  -0.017149   0.664289   0.000052
    40  H   -0.000048   0.000078   0.000052   0.730002
 Mulliken charges:
               1
     1  C    0.114919
     2  C    0.111134
     3  C    0.111385
     4  O   -0.394855
     5  C    0.299075
     6  C    0.148240
     7  C   -0.051854
     8  C    0.090110
     9  C    0.125641
    10  O   -0.300189
    11  C    0.191412
    12  O   -0.371503
    13  C    0.106767
    14  C    0.106224
    15  C    0.099048
    16  O   -0.374823
    17  C    0.154698
    18  O   -0.387890
    19  H   -0.001640
    20  H    0.008589
    21  H    0.010224
    22  H   -0.001742
    23  H    0.009908
    24  H    0.009993
    25  H   -0.014840
    26  H    0.005065
    27  H   -0.007071
    28  H   -0.005475
    29  H    0.011393
    30  H    0.008282
    31  H   -0.010134
    32  H    0.163479
    33  H   -0.028888
    34  H    0.012347
    35  H    0.015464
    36  H   -0.001876
    37  H    0.016491
    38  H    0.008031
    39  H    0.014564
    40  H    0.000301
 Sum of Mulliken charges =  -0.00000
 Mulliken charges with hydrogens summed into heavy atoms:
               1
     1  C    0.132092
     2  C    0.111134
     3  C    0.129543
     4  O   -0.394855
     5  C    0.289299
     6  C    0.141169
     7  C   -0.057328
     8  C    0.109785
     9  C    0.115507
    10  O   -0.136710
    11  C    0.162523
    12  O   -0.371503
    13  C    0.106767
    14  C    0.132158
    15  C    0.138134
    16  O   -0.374823
    17  C    0.154998
    18  O   -0.387890
 Electronic spatial extent (au):  <R**2>=           5227.2778
 Charge=             -0.0000 electrons
 Dipole moment (field-independent basis, Debye):
    X=              1.9436    Y=             -0.0670    Z=             -0.6632  Tot=              2.0548
 Quadrupole moment (field-independent basis, Debye-Ang):
   XX=           -108.4679   YY=           -107.0263   ZZ=           -106.1003
   XY=              2.6602   XZ=             -0.5552   YZ=             -1.3320
 Traceless Quadrupole moment (field-independent basis, Debye-Ang):
   XX=             -1.2697   YY=              0.1719   ZZ=              1.0979
   XY=              2.6602   XZ=             -0.5552   YZ=             -1.3320
 Octapole moment (field-independent basis, Debye-Ang**2):
  XXX=             18.2986  YYY=             -4.6062  ZZZ=             -2.6000  XYY=             18.8677
  XXY=             -0.2148  XXZ=            -28.0179  XZZ=             12.0209  YZZ=              7.6093
  YYZ=             -3.1428  XYZ=             -9.5337
 Hexadecapole moment (field-independent basis, Debye-Ang**3):
 XXXX=          -4626.4028 YYYY=          -1629.6477 ZZZZ=           -624.1704 XXXY=            100.3185
 XXXZ=             36.1164 YYYX=             35.3946 YYYZ=            -29.0475 ZZZX=            -20.1733
 ZZZY=            -10.2696 XXYY=           -929.0485 XXZZ=           -869.7898 YYZZ=           -355.4778
 XXYZ=            -39.1689 YYXZ=            -29.3921 ZZXY=             20.6493
 N-N= 1.524906219763D+03 E-N=-5.111492393570D+03  KE= 8.755487240634D+02
 ******************************Gaussian NBO Version 3.1******************************
             N A T U R A L   A T O M I C   O R B I T A L   A N D
          N A T U R A L   B O N D   O R B I T A L   A N A L Y S I S
 ******************************Gaussian NBO Version 3.1******************************
       /RESON  / : Allow strongly delocalized NBO set

 Analyzing the SCF density

 Job title: 58                                                              

 Storage needed:    398334 in NPA,    526876 in NBO ( 134209328 available)
 GSVD:  LWork=       81124 too small for GESVD, short by       17312 words or       17312 for optimal perf.


 NATURAL POPULATIONS:  Natural atomic orbital occupancies 
                                                          
   NAO  Atom  No  lang   Type(AO)    Occupancy      Energy
 ----------------------------------------------------------
     1    C    1  S      Cor( 1S)     1.99909     -10.05029
     2    C    1  S      Val( 2S)     1.09287      -0.22990
     3    C    1  S      Ryd( 3S)     0.00104       0.85674
     4    C    1  px     Val( 2p)     1.22131      -0.06940
     5    C    1  px     Ryd( 3p)     0.00266       0.61190
     6    C    1  py     Val( 2p)     1.11343      -0.07315
     7    C    1  py     Ryd( 3p)     0.00166       0.50766
     8    C    1  pz     Val( 2p)     1.21606      -0.06875
     9    C    1  pz     Ryd( 3p)     0.00325       0.62483
    10    C    1  dxy    Ryd( 3d)     0.00019       2.16151
    11    C    1  dxz    Ryd( 3d)     0.00050       2.36771
    12    C    1  dyz    Ryd( 3d)     0.00066       2.35798
    13    C    1  dx2y2  Ryd( 3d)     0.00075       2.37103
    14    C    1  dz2    Ryd( 3d)     0.00030       2.21868

    15    C    2  S      Cor( 1S)     1.99889     -10.17190
    16    C    2  S      Val( 2S)     0.82553      -0.16300
    17    C    2  S      Ryd( 3S)     0.00167       0.85162
    18    C    2  px     Val( 2p)     0.75006      -0.05460
    19    C    2  px     Ryd( 3p)     0.00743       0.73718
    20    C    2  py     Val( 2p)     0.94061      -0.08263
    21    C    2  py     Ryd( 3p)     0.00617       0.77350
    22    C    2  pz     Val( 2p)     0.82479      -0.06556
    23    C    2  pz     Ryd( 3p)     0.01003       0.74653
    24    C    2  dxy    Ryd( 3d)     0.00204       2.04834
    25    C    2  dxz    Ryd( 3d)     0.00217       2.18378
    26    C    2  dyz    Ryd( 3d)     0.00226       2.27213
    27    C    2  dx2y2  Ryd( 3d)     0.00249       2.31182
    28    C    2  dz2    Ryd( 3d)     0.00232       2.12573

    29    C    3  S      Cor( 1S)     1.99908     -10.05117
    30    C    3  S      Val( 2S)     1.09223      -0.23053
    31    C    3  S      Ryd( 3S)     0.00094       0.85728
    32    C    3  px     Val( 2p)     1.18288      -0.07064
    33    C    3  px     Ryd( 3p)     0.00204       0.57040
    34    C    3  py     Val( 2p)     1.21397      -0.07099
    35    C    3  py     Ryd( 3p)     0.00377       0.62540
    36    C    3  pz     Val( 2p)     1.15169      -0.07195
    37    C    3  pz     Ryd( 3p)     0.00174       0.54276
    38    C    3  dxy    Ryd( 3d)     0.00020       2.15615
    39    C    3  dxz    Ryd( 3d)     0.00045       2.24980
    40    C    3  dyz    Ryd( 3d)     0.00058       2.32635
    41    C    3  dx2y2  Ryd( 3d)     0.00072       2.45574
    42    C    3  dz2    Ryd( 3d)     0.00045       2.26638

    43    O    4  S      Cor( 1S)     1.99969     -18.91845
    44    O    4  S      Val( 2S)     1.60594      -0.82968
    45    O    4  S      Ryd( 3S)     0.00113       1.51848
    46    O    4  px     Val( 2p)     1.67199      -0.29736
    47    O    4  px     Ryd( 3p)     0.00156       1.23932
    48    O    4  py     Val( 2p)     1.65846      -0.28114
    49    O    4  py     Ryd( 3p)     0.00195       1.32200
    50    O    4  pz     Val( 2p)     1.68105      -0.29306
    51    O    4  pz     Ryd( 3p)     0.00182       1.28369
    52    O    4  dxy    Ryd( 3d)     0.00093       2.96729
    53    O    4  dxz    Ryd( 3d)     0.00099       2.79745
    54    O    4  dyz    Ryd( 3d)     0.00070       2.98630
    55    O    4  dx2y2  Ryd( 3d)     0.00082       2.86175
    56    O    4  dz2    Ryd( 3d)     0.00090       2.92805

    57    C    5  S      Cor( 1S)     1.99904     -10.11995
    58    C    5  S      Val( 2S)     1.00057      -0.20965
    59    C    5  S      Ryd( 3S)     0.00215       0.84766
    60    C    5  px     Val( 2p)     0.79463      -0.05891
    61    C    5  px     Ryd( 3p)     0.00599       0.56813
    62    C    5  py     Val( 2p)     1.05940      -0.06921
    63    C    5  py     Ryd( 3p)     0.00144       0.56181
    64    C    5  pz     Val( 2p)     1.19193      -0.08225
    65    C    5  pz     Ryd( 3p)     0.00466       0.76540
    66    C    5  dxy    Ryd( 3d)     0.00182       2.22745
    67    C    5  dxz    Ryd( 3d)     0.00113       2.11661
    68    C    5  dyz    Ryd( 3d)     0.00090       2.24944
    69    C    5  dx2y2  Ryd( 3d)     0.00162       2.21401
    70    C    5  dz2    Ryd( 3d)     0.00115       2.37382

    71    C    6  S      Cor( 1S)     1.99887     -10.11131
    72    C    6  S      Val( 2S)     0.91967      -0.17744
    73    C    6  S      Ryd( 3S)     0.00334       0.87099
    74    C    6  px     Val( 2p)     0.98949      -0.07157
    75    C    6  px     Ryd( 3p)     0.00551       0.81073
    76    C    6  py     Val( 2p)     1.06253      -0.07842
    77    C    6  py     Ryd( 3p)     0.00620       0.78077
    78    C    6  pz     Val( 2p)     0.90508      -0.06213
    79    C    6  pz     Ryd( 3p)     0.00651       0.76202
    80    C    6  dxy    Ryd( 3d)     0.00129       2.32133
    81    C    6  dxz    Ryd( 3d)     0.00171       2.26102
    82    C    6  dyz    Ryd( 3d)     0.00177       2.36821
    83    C    6  dx2y2  Ryd( 3d)     0.00095       2.11357
    84    C    6  dz2    Ryd( 3d)     0.00127       2.10065

    85    C    7  S      Cor( 1S)     1.99893     -10.05609
    86    C    7  S      Val( 2S)     0.93969      -0.17935
    87    C    7  S      Ryd( 3S)     0.00245       0.99722
    88    C    7  px     Val( 2p)     1.07918      -0.08470
    89    C    7  px     Ryd( 3p)     0.00549       0.81930
    90    C    7  py     Val( 2p)     1.11701      -0.08524
    91    C    7  py     Ryd( 3p)     0.00452       0.78787
    92    C    7  pz     Val( 2p)     1.13131      -0.08422
    93    C    7  pz     Ryd( 3p)     0.00595       0.85562
    94    C    7  dxy    Ryd( 3d)     0.00080       2.36856
    95    C    7  dxz    Ryd( 3d)     0.00076       2.27573
    96    C    7  dyz    Ryd( 3d)     0.00099       2.39327
    97    C    7  dx2y2  Ryd( 3d)     0.00058       2.11594
    98    C    7  dz2    Ryd( 3d)     0.00048       2.11092

    99    C    8  S      Cor( 1S)     1.99907     -10.05933
   100    C    8  S      Val( 2S)     1.01356      -0.20634
   101    C    8  S      Ryd( 3S)     0.00220       0.98137
   102    C    8  px     Val( 2p)     1.07815      -0.08349
   103    C    8  px     Ryd( 3p)     0.00296       0.68673
   104    C    8  py     Val( 2p)     1.19654      -0.07935
   105    C    8  py     Ryd( 3p)     0.00715       0.82947
   106    C    8  pz     Val( 2p)     1.14898      -0.07541
   107    C    8  pz     Ryd( 3p)     0.00320       0.59229
   108    C    8  dxy    Ryd( 3d)     0.00062       2.24951
   109    C    8  dxz    Ryd( 3d)     0.00076       2.28450
   110    C    8  dyz    Ryd( 3d)     0.00082       2.42730
   111    C    8  dx2y2  Ryd( 3d)     0.00054       2.19796
   112    C    8  dz2    Ryd( 3d)     0.00035       2.15652

   113    C    9  S      Cor( 1S)     1.99888     -10.12238
   114    C    9  S      Val( 2S)     0.92520      -0.18752
   115    C    9  S      Ryd( 3S)     0.00224       0.93311
   116    C    9  px     Val( 2p)     1.11610      -0.08309
   117    C    9  px     Ryd( 3p)     0.00547       0.76720
   118    C    9  py     Val( 2p)     0.83895      -0.06940
   119    C    9  py     Ryd( 3p)     0.00624       0.59677
   120    C    9  pz     Val( 2p)     0.97081      -0.07647
   121    C    9  pz     Ryd( 3p)     0.00417       0.75876
   122    C    9  dxy    Ryd( 3d)     0.00117       2.09639
   123    C    9  dxz    Ryd( 3d)     0.00134       2.35274
   124    C    9  dyz    Ryd( 3d)     0.00194       2.28191
   125    C    9  dx2y2  Ryd( 3d)     0.00158       2.30451
   126    C    9  dz2    Ryd( 3d)     0.00106       2.03573

   127    O   10  S      Cor( 1S)     1.99974     -18.94797
   128    O   10  S      Val( 2S)     1.66912      -0.85853
   129    O   10  S      Ryd( 3S)     0.00180       1.50231
   130    O   10  px     Val( 2p)     1.69590      -0.29388
   131    O   10  px     Ryd( 3p)     0.00165       1.22974
   132    O   10  py     Val( 2p)     1.69071      -0.29871
   133    O   10  py     Ryd( 3p)     0.00224       1.10739
   134    O   10  pz     Val( 2p)     1.68841      -0.28815
   135    O   10  pz     Ryd( 3p)     0.00211       1.14542
   136    O   10  dxy    Ryd( 3d)     0.00097       2.86768
   137    O   10  dxz    Ryd( 3d)     0.00107       3.13331
   138    O   10  dyz    Ryd( 3d)     0.00058       3.02996
   139    O   10  dx2y2  Ryd( 3d)     0.00116       3.05463
   140    O   10  dz2    Ryd( 3d)     0.00035       2.81080

   141    C   11  S      Cor( 1S)     1.99886     -10.12279
   142    C   11  S      Val( 2S)     0.94101      -0.19691
   143    C   11  S      Ryd( 3S)     0.00340       0.91300
   144    C   11  px     Val( 2p)     0.93379      -0.07962
   145    C   11  px     Ryd( 3p)     0.00730       0.62075
   146    C   11  py     Val( 2p)     0.94768      -0.08641
   147    C   11  py     Ryd( 3p)     0.00422       0.65223
   148    C   11  pz     Val( 2p)     1.07365      -0.08222
   149    C   11  pz     Ryd( 3p)     0.00574       0.87880
   150    C   11  dxy    Ryd( 3d)     0.00161       2.21502
   151    C   11  dxz    Ryd( 3d)     0.00116       2.21890
   152    C   11  dyz    Ryd( 3d)     0.00152       2.22814
   153    C   11  dx2y2  Ryd( 3d)     0.00121       2.09876
   154    C   11  dz2    Ryd( 3d)     0.00134       2.25896

   155    O   12  S      Cor( 1S)     1.99968     -18.92262
   156    O   12  S      Val( 2S)     1.59856      -0.84004
   157    O   12  S      Ryd( 3S)     0.00138       1.60687
   158    O   12  px     Val( 2p)     1.76817      -0.31620
   159    O   12  px     Ryd( 3p)     0.00192       1.18946
   160    O   12  py     Val( 2p)     1.43692      -0.29593
   161    O   12  py     Ryd( 3p)     0.00150       1.43268
   162    O   12  pz     Val( 2p)     1.81823      -0.29862
   163    O   12  pz     Ryd( 3p)     0.00290       1.28898
   164    O   12  dxy    Ryd( 3d)     0.00110       3.09136
   165    O   12  dxz    Ryd( 3d)     0.00106       2.84648
   166    O   12  dyz    Ryd( 3d)     0.00048       2.88872
   167    O   12  dx2y2  Ryd( 3d)     0.00091       2.87078
   168    O   12  dz2    Ryd( 3d)     0.00071       2.86405

   169    C   13  S      Cor( 1S)     1.99891     -10.17995
   170    C   13  S      Val( 2S)     0.82245      -0.16937
   171    C   13  S      Ryd( 3S)     0.00233       0.80475
   172    C   13  px     Val( 2p)     0.66948      -0.04915
   173    C   13  px     Ryd( 3p)     0.01069       0.67681
   174    C   13  py     Val( 2p)     0.78536      -0.07031
   175    C   13  py     Ryd( 3p)     0.00695       0.71705
   176    C   13  pz     Val( 2p)     1.06200      -0.10689
   177    C   13  pz     Ryd( 3p)     0.00745       0.82251
   178    C   13  dxy    Ryd( 3d)     0.00263       2.14073
   179    C   13  dxz    Ryd( 3d)     0.00201       2.03326
   180    C   13  dyz    Ryd( 3d)     0.00206       2.19987
   181    C   13  dx2y2  Ryd( 3d)     0.00288       2.23631
   182    C   13  dz2    Ryd( 3d)     0.00195       2.30173

   183    C   14  S      Cor( 1S)     1.99910     -10.06026
   184    C   14  S      Val( 2S)     1.09381      -0.23960
   185    C   14  S      Ryd( 3S)     0.00134       0.84505
   186    C   14  px     Val( 2p)     1.21567      -0.07929
   187    C   14  px     Ryd( 3p)     0.00177       0.61235
   188    C   14  py     Val( 2p)     1.18999      -0.08152
   189    C   14  py     Ryd( 3p)     0.00247       0.56761
   190    C   14  pz     Val( 2p)     1.15527      -0.08209
   191    C   14  pz     Ryd( 3p)     0.00322       0.56596
   192    C   14  dxy    Ryd( 3d)     0.00038       2.26481
   193    C   14  dxz    Ryd( 3d)     0.00021       2.13019
   194    C   14  dyz    Ryd( 3d)     0.00058       2.28980
   195    C   14  dx2y2  Ryd( 3d)     0.00057       2.36130
   196    C   14  dz2    Ryd( 3d)     0.00065       2.38530

   197    C   15  S      Cor( 1S)     1.99908     -10.05895
   198    C   15  S      Val( 2S)     1.08786      -0.23637
   199    C   15  S      Ryd( 3S)     0.00084       0.84961
   200    C   15  px     Val( 2p)     1.22111      -0.07729
   201    C   15  px     Ryd( 3p)     0.00241       0.60554
   202    C   15  py     Val( 2p)     1.20510      -0.07834
   203    C   15  py     Ryd( 3p)     0.00291       0.58467
   204    C   15  pz     Val( 2p)     1.11845      -0.08031
   205    C   15  pz     Ryd( 3p)     0.00229       0.53299
   206    C   15  dxy    Ryd( 3d)     0.00037       2.28325
   207    C   15  dxz    Ryd( 3d)     0.00021       2.13933
   208    C   15  dyz    Ryd( 3d)     0.00058       2.31521
   209    C   15  dx2y2  Ryd( 3d)     0.00053       2.36307
   210    C   15  dz2    Ryd( 3d)     0.00067       2.30687

   211    O   16  S      Cor( 1S)     1.99967     -18.92005
   212    O   16  S      Val( 2S)     1.59865      -0.83950
   213    O   16  S      Ryd( 3S)     0.00134       1.61668
   214    O   16  px     Val( 2p)     1.57627      -0.31137
   215    O   16  px     Ryd( 3p)     0.00126       1.35874
   216    O   16  py     Val( 2p)     1.65028      -0.29968
   217    O   16  py     Ryd( 3p)     0.00228       1.32965
   218    O   16  pz     Val( 2p)     1.79969      -0.29741
   219    O   16  pz     Ryd( 3p)     0.00271       1.30231
   220    O   16  dxy    Ryd( 3d)     0.00086       2.82820
   221    O   16  dxz    Ryd( 3d)     0.00073       2.79819
   222    O   16  dyz    Ryd( 3d)     0.00084       2.95635
   223    O   16  dx2y2  Ryd( 3d)     0.00117       3.11844
   224    O   16  dz2    Ryd( 3d)     0.00071       2.87100

   225    C   17  S      Cor( 1S)     1.99888     -10.11983
   226    C   17  S      Val( 2S)     0.92673      -0.18495
   227    C   17  S      Ryd( 3S)     0.00317       0.95389
   228    C   17  px     Val( 2p)     1.05060      -0.09248
   229    C   17  px     Ryd( 3p)     0.00441       0.71061
   230    C   17  py     Val( 2p)     0.81592      -0.06129
   231    C   17  py     Ryd( 3p)     0.00631       0.64768
   232    C   17  pz     Val( 2p)     1.07276      -0.07428
   233    C   17  pz     Ryd( 3p)     0.00599       0.92382
   234    C   17  dxy    Ryd( 3d)     0.00137       2.21190
   235    C   17  dxz    Ryd( 3d)     0.00080       2.14834
   236    C   17  dyz    Ryd( 3d)     0.00176       2.24933
   237    C   17  dx2y2  Ryd( 3d)     0.00137       2.12834
   238    C   17  dz2    Ryd( 3d)     0.00165       2.33069

   239    O   18  S      Cor( 1S)     1.99968     -18.91292
   240    O   18  S      Val( 2S)     1.60283      -0.83151
   241    O   18  S      Ryd( 3S)     0.00135       1.57264
   242    O   18  px     Val( 2p)     1.45549      -0.28904
   243    O   18  px     Ryd( 3p)     0.00104       1.43548
   244    O   18  py     Val( 2p)     1.85609      -0.28728
   245    O   18  py     Ryd( 3p)     0.00286       1.27942
   246    O   18  pz     Val( 2p)     1.71217      -0.30383
   247    O   18  pz     Ryd( 3p)     0.00176       1.23972
   248    O   18  dxy    Ryd( 3d)     0.00039       2.84440
   249    O   18  dxz    Ryd( 3d)     0.00113       3.01089
   250    O   18  dyz    Ryd( 3d)     0.00101       2.86530
   251    O   18  dx2y2  Ryd( 3d)     0.00062       2.97857
   252    O   18  dz2    Ryd( 3d)     0.00112       2.86283

   253    H   19  S      Val( 1S)     0.77444       0.07873
   254    H   19  S      Ryd( 2S)     0.00178       0.39698
   255    H   19  px     Ryd( 2p)     0.00039       2.03561
   256    H   19  py     Ryd( 2p)     0.00017       1.87616
   257    H   19  pz     Ryd( 2p)     0.00045       2.11151

   258    H   20  S      Val( 1S)     0.77730       0.07421
   259    H   20  S      Ryd( 2S)     0.00149       0.37292
   260    H   20  px     Ryd( 2p)     0.00021       1.82130
   261    H   20  py     Ryd( 2p)     0.00035       2.02218
   262    H   20  pz     Ryd( 2p)     0.00048       2.13907

   263    H   21  S      Val( 1S)     0.77455       0.07468
   264    H   21  S      Ryd( 2S)     0.00161       0.37243
   265    H   21  px     Ryd( 2p)     0.00063       2.30967
   266    H   21  py     Ryd( 2p)     0.00013       1.79481
   267    H   21  pz     Ryd( 2p)     0.00028       1.89608

   268    H   22  S      Val( 1S)     0.77463       0.07776
   269    H   22  S      Ryd( 2S)     0.00231       0.38583
   270    H   22  px     Ryd( 2p)     0.00020       1.84580
   271    H   22  py     Ryd( 2p)     0.00064       2.34066
   272    H   22  pz     Ryd( 2p)     0.00018       1.83680

   273    H   23  S      Val( 1S)     0.77607       0.07390
   274    H   23  S      Ryd( 2S)     0.00142       0.37227
   275    H   23  px     Ryd( 2p)     0.00067       2.35148
   276    H   23  py     Ryd( 2p)     0.00019       1.80952
   277    H   23  pz     Ryd( 2p)     0.00018       1.82115

   278    H   24  S      Val( 1S)     0.77506       0.07311
   279    H   24  S      Ryd( 2S)     0.00157       0.37183
   280    H   24  px     Ryd( 2p)     0.00019       1.82271
   281    H   24  py     Ryd( 2p)     0.00032       1.96763
   282    H   24  pz     Ryd( 2p)     0.00053       2.20406

   283    H   25  S      Val( 1S)     0.81654       0.05686
   284    H   25  S      Ryd( 2S)     0.00325       0.38382
   285    H   25  px     Ryd( 2p)     0.00017       1.78376
   286    H   25  py     Ryd( 2p)     0.00063       2.27991
   287    H   25  pz     Ryd( 2p)     0.00028       1.96278

   288    H   26  S      Val( 1S)     0.78884       0.06752
   289    H   26  S      Ryd( 2S)     0.00173       0.34248
   290    H   26  px     Ryd( 2p)     0.00016       1.80533
   291    H   26  py     Ryd( 2p)     0.00015       1.86512
   292    H   26  pz     Ryd( 2p)     0.00077       2.34350

   293    H   27  S      Val( 1S)     0.78603       0.08376
   294    H   27  S      Ryd( 2S)     0.00476       0.41748
   295    H   27  px     Ryd( 2p)     0.00022       2.05483
   296    H   27  py     Ryd( 2p)     0.00054       2.13541
   297    H   27  pz     Ryd( 2p)     0.00031       2.12541

   298    H   28  S      Val( 1S)     0.74449       0.09250
   299    H   28  S      Ryd( 2S)     0.00545       0.39740
   300    H   28  px     Ryd( 2p)     0.00025       2.06950
   301    H   28  py     Ryd( 2p)     0.00041       2.12536
   302    H   28  pz     Ryd( 2p)     0.00041       2.11471

   303    H   29  S      Val( 1S)     0.75815       0.08536
   304    H   29  S      Ryd( 2S)     0.00236       0.37471
   305    H   29  px     Ryd( 2p)     0.00023       1.95425
   306    H   29  py     Ryd( 2p)     0.00055       2.22658
   307    H   29  pz     Ryd( 2p)     0.00020       1.94888

   308    H   30  S      Val( 1S)     0.76836       0.07672
   309    H   30  S      Ryd( 2S)     0.00408       0.42601
   310    H   30  px     Ryd( 2p)     0.00017       1.85833
   311    H   30  py     Ryd( 2p)     0.00036       2.05913
   312    H   30  pz     Ryd( 2p)     0.00049       2.19333

   313    H   31  S      Val( 1S)     0.79147       0.07565
   314    H   31  S      Ryd( 2S)     0.00326       0.34280
   315    H   31  px     Ryd( 2p)     0.00055       2.15534
   316    H   31  py     Ryd( 2p)     0.00013       1.92490
   317    H   31  pz     Ryd( 2p)     0.00037       2.06265

   318    H   32  S      Val( 1S)     0.53768       0.09625
   319    H   32  S      Ryd( 2S)     0.00161       0.41312
   320    H   32  px     Ryd( 2p)     0.00172       2.21204
   321    H   32  py     Ryd( 2p)     0.00135       1.76156
   322    H   32  pz     Ryd( 2p)     0.00173       1.92373

   323    H   33  S      Val( 1S)     0.79545       0.06124
   324    H   33  S      Ryd( 2S)     0.00384       0.34223
   325    H   33  px     Ryd( 2p)     0.00025       1.98193
   326    H   33  py     Ryd( 2p)     0.00012       1.95253
   327    H   33  pz     Ryd( 2p)     0.00065       2.25961

   328    H   34  S      Val( 1S)     0.77363       0.06719
   329    H   34  S      Ryd( 2S)     0.00162       0.36281
   330    H   34  px     Ryd( 2p)     0.00070       2.36521
   331    H   34  py     Ryd( 2p)     0.00018       1.81702
   332    H   34  pz     Ryd( 2p)     0.00015       1.78652

   333    H   35  S      Val( 1S)     0.77251       0.06855
   334    H   35  S      Ryd( 2S)     0.00162       0.36406
   335    H   35  px     Ryd( 2p)     0.00030       1.91571
   336    H   35  py     Ryd( 2p)     0.00058       2.26671
   337    H   35  pz     Ryd( 2p)     0.00015       1.78623

   338    H   36  S      Val( 1S)     0.77945       0.06427
   339    H   36  S      Ryd( 2S)     0.00105       0.40032
   340    H   36  px     Ryd( 2p)     0.00023       1.82401
   341    H   36  py     Ryd( 2p)     0.00025       1.90817
   342    H   36  pz     Ryd( 2p)     0.00055       2.23609

   343    H   37  S      Val( 1S)     0.77189       0.06752
   344    H   37  S      Ryd( 2S)     0.00130       0.36734
   345    H   37  px     Ryd( 2p)     0.00032       1.92929
   346    H   37  py     Ryd( 2p)     0.00058       2.25890
   347    H   37  pz     Ryd( 2p)     0.00015       1.78734

   348    H   38  S      Val( 1S)     0.77059       0.07490
   349    H   38  S      Ryd( 2S)     0.00277       0.40234
   350    H   38  px     Ryd( 2p)     0.00024       1.86118
   351    H   38  py     Ryd( 2p)     0.00036       2.00834
   352    H   38  pz     Ryd( 2p)     0.00040       2.15757

   353    H   39  S      Val( 1S)     0.77261       0.06686
   354    H   39  S      Ryd( 2S)     0.00128       0.36629
   355    H   39  px     Ryd( 2p)     0.00069       2.35736
   356    H   39  py     Ryd( 2p)     0.00020       1.82605
   357    H   39  pz     Ryd( 2p)     0.00015       1.79001

   358    H   40  S      Val( 1S)     0.78080       0.08626
   359    H   40  S      Ryd( 2S)     0.00290       0.35694
   360    H   40  px     Ryd( 2p)     0.00019       1.98970
   361    H   40  py     Ryd( 2p)     0.00015       1.97165
   362    H   40  pz     Ryd( 2p)     0.00067       2.32424

 WARNING:  1 low occupancy (<1.9990e) core orbital  found on  C    2
           1 low occupancy (<1.9990e) core orbital  found on  C    6
           1 low occupancy (<1.9990e) core orbital  found on  C    7
           1 low occupancy (<1.9990e) core orbital  found on  C    9
           1 low occupancy (<1.9990e) core orbital  found on  C   11
           1 low occupancy (<1.9990e) core orbital  found on  C   13
           1 low occupancy (<1.9990e) core orbital  found on  C   17


 Summary of Natural Population Analysis:                  
                                                          
                                       Natural Population 
                Natural  -----------------------------------------------
    Atom  No    Charge         Core      Valence    Rydberg      Total
 -----------------------------------------------------------------------
      C    1   -0.65379      1.99909     4.64368    0.01102     6.65379
      C    2    0.62355      1.99889     3.34098    0.03657     5.37645
      C    3   -0.65074      1.99908     4.64077    0.01089     6.65074
      O    4   -0.62792      1.99969     6.61743    0.01080     8.62792
      C    5   -0.06642      1.99904     4.04653    0.02085     6.06642
      C    6    0.09580      1.99887     3.87677    0.02855     5.90420
      C    7   -0.28815      1.99893     4.26719    0.02203     6.28815
      C    8   -0.45490      1.99907     4.43723    0.01861     6.45490
      C    9    0.12484      1.99888     3.85107    0.02521     5.87516
      O   10   -0.75580      1.99974     6.74413    0.01193     8.75580
      C   11    0.07750      1.99886     3.89613    0.02751     5.92250
      O   12   -0.63352      1.99968     6.62188    0.01197     8.63352
      C   13    0.62287      1.99891     3.33928    0.03894     5.37713
      C   14   -0.66503      1.99910     4.65474    0.01119     6.66503
      C   15   -0.64242      1.99908     4.63252    0.01081     6.64242
      O   16   -0.63645      1.99967     6.62489    0.01189     8.63645
      C   17    0.10830      1.99888     3.86600    0.02683     5.89170
      O   18   -0.63756      1.99968     6.62659    0.01129     8.63756
      H   19    0.22276      0.00000     0.77444    0.00280     0.77724
      H   20    0.22018      0.00000     0.77730    0.00253     0.77982
      H   21    0.22281      0.00000     0.77455    0.00265     0.77719
      H   22    0.22204      0.00000     0.77463    0.00332     0.77796
      H   23    0.22147      0.00000     0.77607    0.00246     0.77853
      H   24    0.22232      0.00000     0.77506    0.00261     0.77768
      H   25    0.17914      0.00000     0.81654    0.00432     0.82086
      H   26    0.20834      0.00000     0.78884    0.00282     0.79166
      H   27    0.20814      0.00000     0.78603    0.00584     0.79186
      H   28    0.24899      0.00000     0.74449    0.00652     0.75101
      H   29    0.23851      0.00000     0.75815    0.00334     0.76149
      H   30    0.22654      0.00000     0.76836    0.00510     0.77346
      H   31    0.20422      0.00000     0.79147    0.00431     0.79578
      H   32    0.45590      0.00000     0.53768    0.00642     0.54410
      H   33    0.19970      0.00000     0.79545    0.00486     0.80030
      H   34    0.22372      0.00000     0.77363    0.00265     0.77628
      H   35    0.22484      0.00000     0.77251    0.00265     0.77516
      H   36    0.21847      0.00000     0.77945    0.00208     0.78153
      H   37    0.22577      0.00000     0.77189    0.00234     0.77423
      H   38    0.22564      0.00000     0.77059    0.00377     0.77436
      H   39    0.22506      0.00000     0.77261    0.00233     0.77494
      H   40    0.21529      0.00000     0.78080    0.00391     0.78471
 =======================================================================
   * Total *    0.00000     35.98513   103.58834    0.42652   140.00000

                                 Natural Population      
 --------------------------------------------------------
   Core                      35.98513 ( 99.9587% of  36)
   Valence                  103.58834 ( 99.6042% of 104)
   Natural Minimal Basis    139.57348 ( 99.6953% of 140)
   Natural Rydberg Basis      0.42652 (  0.3047% of 140)
 --------------------------------------------------------

    Atom  No          Natural Electron Configuration
 ----------------------------------------------------------------------------
      C    1      [core]2S( 1.09)2p( 3.55)3p( 0.01)
      C    2      [core]2S( 0.83)2p( 2.52)3p( 0.02)3d( 0.01)
      C    3      [core]2S( 1.09)2p( 3.55)3p( 0.01)
      O    4      [core]2S( 1.61)2p( 5.01)3p( 0.01)
      C    5      [core]2S( 1.00)2p( 3.05)3p( 0.01)3d( 0.01)
      C    6      [core]2S( 0.92)2p( 2.96)3p( 0.02)3d( 0.01)
      C    7      [core]2S( 0.94)2p( 3.33)3p( 0.02)
      C    8      [core]2S( 1.01)2p( 3.42)3p( 0.01)
      C    9      [core]2S( 0.93)2p( 2.93)3p( 0.02)3d( 0.01)
      O   10      [core]2S( 1.67)2p( 5.08)3p( 0.01)
      C   11      [core]2S( 0.94)2p( 2.96)3p( 0.02)3d( 0.01)
      O   12      [core]2S( 1.60)2p( 5.02)3p( 0.01)
      C   13      [core]2S( 0.82)2p( 2.52)3p( 0.03)3d( 0.01)
      C   14      [core]2S( 1.09)2p( 3.56)3p( 0.01)
      C   15      [core]2S( 1.09)2p( 3.54)3p( 0.01)
      O   16      [core]2S( 1.60)2p( 5.03)3p( 0.01)
      C   17      [core]2S( 0.93)2p( 2.94)3p( 0.02)3d( 0.01)
      O   18      [core]2S( 1.60)2p( 5.02)3p( 0.01)
      H   19            1S( 0.77)
      H   20            1S( 0.78)
      H   21            1S( 0.77)
      H   22            1S( 0.77)
      H   23            1S( 0.78)
      H   24            1S( 0.78)
      H   25            1S( 0.82)
      H   26            1S( 0.79)
      H   27            1S( 0.79)
      H   28            1S( 0.74)2S( 0.01)
      H   29            1S( 0.76)
      H   30            1S( 0.77)
      H   31            1S( 0.79)
      H   32            1S( 0.54)
      H   33            1S( 0.80)
      H   34            1S( 0.77)
      H   35            1S( 0.77)
      H   36            1S( 0.78)
      H   37            1S( 0.77)
      H   38            1S( 0.77)
      H   39            1S( 0.77)
      H   40            1S( 0.78)


 NATURAL BOND ORBITAL ANALYSIS:

                       Occupancies       Lewis Structure    Low   High
           Occ.    -------------------  -----------------   occ   occ
  Cycle   Thresh.   Lewis   Non-Lewis     CR  BD  3C  LP    (L)   (NL)   Dev
 =============================================================================
   1(1)    1.90   138.59995   1.40005     18  42   0  10     0      0    0.04
 -----------------------------------------------------------------------------

 Structure accepted: No low occupancy Lewis orbitals

 WARNING:  1 low occupancy (<1.9990e) core orbital  found on  C    2
           1 low occupancy (<1.9990e) core orbital  found on  C    6
           1 low occupancy (<1.9990e) core orbital  found on  C    7
           1 low occupancy (<1.9990e) core orbital  found on  C    9
           1 low occupancy (<1.9990e) core orbital  found on  C   11
           1 low occupancy (<1.9990e) core orbital  found on  C   13
           1 low occupancy (<1.9990e) core orbital  found on  C   17

 --------------------------------------------------------
   Core                     35.98517 ( 99.959% of  36)
   Valence Lewis           102.61477 ( 98.668% of 104)
  ==================       ============================
   Total Lewis             138.59995 ( 99.000% of 140)
  -----------------------------------------------------
   Valence non-Lewis         1.08430 (  0.774% of 140)
   Rydberg non-Lewis         0.31576 (  0.226% of 140)
  ==================       ============================
   Total non-Lewis           1.40005 (  1.000% of 140)
 --------------------------------------------------------


       (Occupancy)   Bond orbital/ Coefficients/ Hybrids
 ---------------------------------------------------------------------------------
     1. (1.98147) BD ( 1) C   1 - C   2  
                ( 49.92%)   0.7065* C   1 s( 30.08%)p 2.32( 69.87%)d 0.00(  0.04%)
                                            0.0006  0.5485  0.0035  0.1704  0.0074
                                            0.7851  0.0001 -0.2306  0.0068  0.0066
                                           -0.0021 -0.0097 -0.0154 -0.0080
                ( 50.08%)   0.7077* C   2 s( 30.01%)p 2.33( 69.94%)d 0.00(  0.05%)
                                           -0.0001  0.5478  0.0016 -0.1570  0.0042
                                           -0.7868  0.0020  0.2357  0.0078  0.0070
                                           -0.0026 -0.0110 -0.0167 -0.0086
     2. (1.98430) BD ( 1) C   1 - H  19  
                ( 61.10%)   0.7817* C   1 s( 23.30%)p 3.29( 76.66%)d 0.00(  0.04%)
                                           -0.0001  0.4827  0.0024  0.5472 -0.0103
                                           -0.2714 -0.0121  0.6271 -0.0032 -0.0064
                                            0.0157 -0.0065  0.0065  0.0058
                ( 38.90%)   0.6237* H  19 s( 99.92%)p 0.00(  0.08%)
                                            0.9996 -0.0004 -0.0176  0.0083 -0.0202
     3. (1.98211) BD ( 1) C   1 - H  20  
                ( 60.95%)   0.7807* C   1 s( 23.31%)p 3.29( 76.65%)d 0.00(  0.04%)
                                            0.0001 -0.4828  0.0011 -0.0746 -0.0003
                                            0.5517  0.0150  0.6755 -0.0094  0.0019
                                            0.0025 -0.0167  0.0055 -0.0096
                ( 39.05%)   0.6249* H  20 s( 99.92%)p 0.00(  0.08%)
                                           -0.9996  0.0006  0.0033 -0.0181 -0.0215
     4. (1.98123) BD ( 1) C   1 - H  21  
                ( 61.07%)   0.7815* C   1 s( 23.26%)p 3.30( 76.70%)d 0.00(  0.04%)
                                            0.0001 -0.4823  0.0011  0.8157 -0.0018
                                            0.0685  0.0152 -0.3108 -0.0070 -0.0007
                                            0.0110 -0.0000 -0.0156  0.0065
                ( 38.93%)   0.6239* H  21 s( 99.92%)p 0.00(  0.08%)
                                           -0.9996  0.0009 -0.0261 -0.0020  0.0111
     5. (1.98074) BD ( 1) C   2 - C   3  
                ( 50.18%)   0.7084* C   2 s( 29.90%)p 2.34( 70.05%)d 0.00(  0.05%)
                                           -0.0002  0.5467  0.0078 -0.4777  0.0120
                                            0.2893  0.0115 -0.6232  0.0025 -0.0081
                                            0.0164 -0.0105  0.0037  0.0086
                ( 49.82%)   0.7059* C   3 s( 30.17%)p 2.31( 69.78%)d 0.00(  0.04%)
                                            0.0006  0.5493  0.0046  0.4764  0.0043
                                           -0.2783  0.0084  0.6271  0.0017 -0.0072
                                            0.0155 -0.0094  0.0038  0.0072
     6. (1.98646) BD ( 1) C   2 - O   4  
                ( 31.08%)   0.5575* C   2 s( 19.95%)p 4.00( 79.74%)d 0.02(  0.31%)
                                           -0.0001  0.4465 -0.0088 -0.0853 -0.0401
                                            0.5387 -0.0001  0.7057  0.0188 -0.0044
                                           -0.0048  0.0462 -0.0175  0.0252
                ( 68.92%)   0.8302* O   4 s( 31.37%)p 2.19( 68.56%)d 0.00(  0.07%)
                                            0.0000  0.5601 -0.0032  0.0533 -0.0100
                                           -0.4931 -0.0047 -0.6629 -0.0008 -0.0066
                                           -0.0133  0.0182 -0.0017  0.0127
     7. (1.98589) BD ( 1) C   2 - O  18  
                ( 30.90%)   0.5559* C   2 s( 20.15%)p 3.95( 79.53%)d 0.02(  0.32%)
                                            0.0001 -0.4488  0.0090 -0.8571 -0.0100
                                           -0.0713  0.0166  0.2313  0.0407 -0.0095
                                            0.0232  0.0031 -0.0446  0.0233
                ( 69.10%)   0.8312* O  18 s( 31.27%)p 2.20( 68.66%)d 0.00(  0.07%)
                                           -0.0000 -0.5592 -0.0008  0.8005  0.0040
                                            0.0992  0.0049 -0.1892  0.0098  0.0002
                                            0.0196 -0.0010 -0.0180  0.0034
     8. (1.98446) BD ( 1) C   3 - H  22  
                ( 61.10%)   0.7817* C   3 s( 23.26%)p 3.30( 76.70%)d 0.00(  0.04%)
                                           -0.0001  0.4822  0.0020  0.1819 -0.0116
                                            0.8354 -0.0053 -0.1894 -0.0100  0.0080
                                           -0.0024 -0.0058 -0.0148 -0.0091
                ( 38.90%)   0.6237* H  22 s( 99.92%)p 0.00(  0.08%)
                                            0.9996 -0.0007 -0.0064 -0.0267  0.0057
     9. (1.98215) BD ( 1) C   3 - H  23  
                ( 61.00%)   0.7810* C   3 s( 23.29%)p 3.29( 76.67%)d 0.00(  0.04%)
                                            0.0001 -0.4826  0.0014  0.8504  0.0053
                                            0.0476 -0.0104 -0.2024  0.0133 -0.0030
                                            0.0096  0.0005 -0.0158  0.0078
                ( 39.00%)   0.6245* H  23 s( 99.92%)p 0.00(  0.08%)
                                           -0.9996  0.0005 -0.0276 -0.0006  0.0068
    10. (1.98127) BD ( 1) C   3 - H  24  
                ( 61.05%)   0.7813* C   3 s( 23.24%)p 3.30( 76.72%)d 0.00(  0.04%)
                                            0.0001 -0.4820  0.0015 -0.1270  0.0081
                                            0.4708 -0.0111  0.7274  0.0106  0.0034
                                            0.0051 -0.0163  0.0051 -0.0090
                ( 38.95%)   0.6241* H  24 s( 99.92%)p 0.00(  0.08%)
                                           -0.9996  0.0008  0.0048 -0.0146 -0.0239
    11. (1.98459) BD ( 1) O   4 - C   5  
                ( 67.93%)   0.8242* O   4 s( 29.21%)p 2.42( 70.72%)d 0.00(  0.07%)
                                            0.0002  0.5404  0.0066  0.6725 -0.0015
                                            0.4808  0.0143  0.1524  0.0168  0.0173
                                           -0.0036 -0.0011  0.0152 -0.0131
                ( 32.07%)   0.5663* C   5 s( 20.27%)p 3.92( 79.44%)d 0.01(  0.29%)
                                           -0.0002  0.4494  0.0269 -0.7690 -0.0503
                                           -0.4357 -0.0038 -0.1002  0.0243  0.0419
                                            0.0109  0.0088  0.0180 -0.0248
    12. (1.98418) BD ( 1) C   5 - C   6  
                ( 49.31%)   0.7022* C   5 s( 29.36%)p 2.40( 70.58%)d 0.00(  0.06%)
                                            0.0005  0.5416 -0.0164  0.6198  0.0063
                                           -0.4618  0.0061 -0.3286  0.0203 -0.0171
                                           -0.0110  0.0112  0.0007 -0.0045
                ( 50.69%)   0.7120* C   6 s( 27.15%)p 2.68( 72.79%)d 0.00(  0.06%)
                                            0.0003  0.5211 -0.0055 -0.5578  0.0144
                                            0.5167  0.0013  0.3861  0.0201 -0.0171
                                           -0.0121  0.0092  0.0038 -0.0078
    13. (1.98729) BD ( 1) C   5 - H  25  
                ( 59.85%)   0.7736* C   5 s( 25.05%)p 2.99( 74.90%)d 0.00(  0.05%)
                                           -0.0002  0.5004 -0.0099 -0.0854 -0.0106
                                            0.7604  0.0049 -0.4036  0.0218 -0.0025
                                            0.0005 -0.0161 -0.0143 -0.0009
                ( 40.15%)   0.6336* H  25 s( 99.92%)p 0.00(  0.08%)
                                            0.9996 -0.0072  0.0027 -0.0263  0.0120
    14. (1.98145) BD ( 1) C   5 - H  26  
                ( 60.69%)   0.7790* C   5 s( 25.24%)p 2.96( 74.72%)d 0.00(  0.05%)
                                           -0.0002  0.5022  0.0113  0.1093 -0.0186
                                            0.1317  0.0029  0.8470 -0.0104 -0.0013
                                            0.0052  0.0035 -0.0001  0.0204
                ( 39.31%)   0.6270* H  26 s( 99.91%)p 0.00(  0.09%)
                                            0.9996 -0.0033 -0.0033 -0.0057 -0.0289
    15. (1.96933) BD ( 1) C   6 - C   7  
                ( 49.27%)   0.7019* C   6 s( 30.42%)p 2.29( 69.54%)d 0.00(  0.04%)
                                            0.0002  0.5513  0.0153  0.6651 -0.0197
                                            0.3951 -0.0092 -0.3106 -0.0040  0.0135
                                           -0.0118 -0.0069  0.0055 -0.0056
                ( 50.73%)   0.7123* C   7 s( 28.30%)p 2.53( 71.65%)d 0.00(  0.04%)
                                            0.0004  0.5318  0.0165 -0.6744 -0.0037
                                           -0.4051  0.0019  0.3123 -0.0104  0.0140
                                           -0.0102 -0.0066  0.0063 -0.0067
    16. (1.98021) BD ( 1) C   6 - O  18  
                ( 31.65%)   0.5626* C   6 s( 18.59%)p 4.36( 81.13%)d 0.02(  0.28%)
                                           -0.0002  0.4308  0.0180 -0.4375  0.0145
                                           -0.3975 -0.0227 -0.6782 -0.0343  0.0188
                                            0.0361  0.0286  0.0072  0.0176
                ( 68.35%)   0.8267* O  18 s( 29.67%)p 2.37( 70.26%)d 0.00(  0.07%)
                                            0.0001  0.5447  0.0035  0.4841  0.0126
                                            0.3170 -0.0015  0.6063 -0.0014  0.0054
                                            0.0112  0.0162 -0.0011  0.0170
    17. (1.97425) BD ( 1) C   6 - H  27  
                ( 61.36%)   0.7833* C   6 s( 23.87%)p 3.19( 76.09%)d 0.00(  0.05%)
                                           -0.0004  0.4883 -0.0140  0.2308 -0.0004
                                           -0.6456 -0.0038  0.5392 -0.0086 -0.0071
                                            0.0050 -0.0178 -0.0079  0.0027
                ( 38.64%)   0.6216* H  27 s( 99.91%)p 0.00(  0.09%)
                                            0.9995 -0.0097 -0.0102  0.0223 -0.0173
    18. (1.96873) BD ( 1) C   7 - C   8  
                ( 50.66%)   0.7118* C   7 s( 25.44%)p 2.93( 74.52%)d 0.00(  0.04%)
                                            0.0001  0.5043 -0.0058  0.4199 -0.0228
                                            0.4364  0.0127  0.6146  0.0050  0.0087
                                            0.0138  0.0121  0.0021  0.0055
                ( 49.34%)   0.7024* C   8 s( 27.05%)p 2.69( 72.90%)d 0.00(  0.05%)
                                            0.0003  0.5200 -0.0092 -0.5214 -0.0153
                                           -0.4101  0.0153 -0.5371  0.0090  0.0100
                                            0.0130  0.0126  0.0006  0.0052
    19. (1.96745) BD ( 1) C   7 - C  17  
                ( 50.51%)   0.7107* C   7 s( 25.37%)p 2.94( 74.58%)d 0.00(  0.05%)
                                            0.0003  0.5037  0.0035  0.5405 -0.0186
                                           -0.5438 -0.0065 -0.3965 -0.0186 -0.0148
                                           -0.0100  0.0103  0.0015 -0.0059
                ( 49.49%)   0.7035* C  17 s( 29.04%)p 2.44( 70.92%)d 0.00(  0.04%)
                                            0.0001  0.5389  0.0024 -0.6035 -0.0065
                                            0.4566 -0.0138  0.3680 -0.0299 -0.0129
                                           -0.0122  0.0110  0.0007 -0.0034
    20. (1.96101) BD ( 1) C   7 - H  28  
                ( 62.74%)   0.7921* C   7 s( 20.86%)p 3.79( 79.10%)d 0.00(  0.04%)
                                            0.0003 -0.4566  0.0097  0.2754  0.0035
                                           -0.5903  0.0041  0.6056 -0.0036  0.0061
                                           -0.0069  0.0166  0.0065 -0.0049
                ( 37.26%)   0.6104* H  28 s( 99.91%)p 0.00(  0.09%)
                                           -0.9995  0.0074 -0.0096  0.0200 -0.0201
    21. (1.97257) BD ( 1) C   8 - C   9  
                ( 50.49%)   0.7105* C   8 s( 26.55%)p 2.76( 73.40%)d 0.00(  0.05%)
                                            0.0003  0.5153  0.0046  0.7317  0.0076
                                            0.2253  0.0284 -0.3829  0.0204  0.0067
                                           -0.0164 -0.0040  0.0121 -0.0015
                ( 49.51%)   0.7037* C   9 s( 27.83%)p 2.59( 72.12%)d 0.00(  0.05%)
                                            0.0000  0.5276 -0.0036 -0.6977  0.0194
                                           -0.1386  0.0308  0.4617  0.0257  0.0073
                                           -0.0155 -0.0032  0.0131 -0.0045
    22. (1.97956) BD ( 1) C   8 - H  29  
                ( 62.03%)   0.7876* C   8 s( 23.79%)p 3.20( 76.18%)d 0.00(  0.04%)
                                           -0.0001  0.4876  0.0101 -0.3973  0.0083
                                            0.7103 -0.0092  0.3147  0.0114 -0.0122
                                           -0.0051  0.0088 -0.0088 -0.0059
                ( 37.97%)   0.6162* H  29 s( 99.92%)p 0.00(  0.08%)
                                            0.9996 -0.0023  0.0115 -0.0242 -0.0109
    23. (1.97502) BD ( 1) C   8 - H  30  
                ( 61.50%)   0.7842* C   8 s( 22.47%)p 3.45( 77.48%)d 0.00(  0.04%)
                                           -0.0002  0.4741 -0.0038  0.1837 -0.0059
                                           -0.5246  0.0186  0.6820  0.0172 -0.0066
                                            0.0065 -0.0165 -0.0063  0.0054
                ( 38.50%)   0.6205* H  30 s( 99.92%)p 0.00(  0.08%)
                                            0.9996 -0.0040 -0.0060  0.0160 -0.0231
    24. (1.99116) BD ( 1) C   9 - O  10  
                ( 31.96%)   0.5653* C   9 s( 20.02%)p 3.98( 79.70%)d 0.01(  0.29%)
                                           -0.0000  0.4461  0.0338 -0.1515 -0.0032
                                            0.7017  0.0422 -0.5289 -0.0082 -0.0128
                                            0.0113 -0.0438 -0.0251  0.0042
                ( 68.04%)   0.8249* O  10 s( 33.84%)p 1.95( 66.09%)d 0.00(  0.07%)
                                           -0.0001  0.5817 -0.0002  0.1965 -0.0021
                                           -0.6286  0.0040  0.4767  0.0030 -0.0152
                                            0.0073 -0.0174 -0.0071 -0.0057
    25. (1.97676) BD ( 1) C   9 - C  11  
                ( 49.20%)   0.7014* C   9 s( 27.18%)p 2.68( 72.76%)d 0.00(  0.05%)
                                            0.0004  0.5214 -0.0053  0.1979  0.0360
                                           -0.6629  0.0051 -0.4977  0.0060 -0.0043
                                           -0.0050  0.0188 -0.0122 -0.0006
                ( 50.80%)   0.7127* C  11 s( 28.31%)p 2.53( 71.64%)d 0.00(  0.05%)
                                            0.0001  0.5320  0.0062 -0.0956  0.0301
                                            0.6992  0.0095  0.4658 -0.0199 -0.0048
                                           -0.0040  0.0176 -0.0105 -0.0007
    26. (1.98190) BD ( 1) C   9 - H  31  
                ( 61.01%)   0.7811* C   9 s( 24.85%)p 3.02( 75.10%)d 0.00(  0.04%)
                                           -0.0001  0.4985 -0.0067  0.6702 -0.0172
                                            0.2102  0.0080  0.5071 -0.0083  0.0054
                                            0.0157  0.0046  0.0121  0.0007
                ( 38.99%)   0.6244* H  31 s( 99.91%)p 0.00(  0.09%)
                                            0.9995 -0.0064 -0.0234 -0.0048 -0.0183
    27. (1.98782) BD ( 1) O  10 - H  32  
                ( 73.12%)   0.8551* O  10 s( 19.71%)p 4.07( 80.21%)d 0.00(  0.08%)
                                            0.0002  0.4434  0.0202  0.6961  0.0144
                                            0.2430  0.0235 -0.5070 -0.0270  0.0010
                                           -0.0186  0.0006  0.0208 -0.0069
                ( 26.88%)   0.5185* H  32 s( 99.62%)p 0.00(  0.38%)
                                            0.9981 -0.0042 -0.0473 -0.0188  0.0354
    28. (1.98192) BD ( 1) C  11 - O  12  
                ( 31.87%)   0.5646* C  11 s( 19.82%)p 4.03( 79.90%)d 0.01(  0.28%)
                                           -0.0002  0.4444  0.0258  0.5599  0.0513
                                           -0.5478  0.0005  0.4274  0.0127 -0.0339
                                            0.0262 -0.0302 -0.0037 -0.0066
                ( 68.13%)   0.8254* O  12 s( 30.03%)p 2.33( 69.90%)d 0.00(  0.07%)
                                            0.0001  0.5480  0.0042 -0.4474  0.0089
                                            0.5625  0.0144 -0.4268 -0.0034 -0.0140
                                            0.0183 -0.0105  0.0081 -0.0025
    29. (1.97938) BD ( 1) C  11 - C  17  
                ( 50.11%)   0.7079* C  11 s( 26.85%)p 2.72( 73.10%)d 0.00(  0.06%)
                                            0.0002  0.5176 -0.0227 -0.7346  0.0062
                                           -0.4208  0.0131 -0.1121 -0.0380  0.0183
                                            0.0017  0.0017  0.0086 -0.0121
                ( 49.89%)   0.7063* C  17 s( 26.08%)p 2.83( 73.86%)d 0.00(  0.06%)
                                            0.0002  0.5104 -0.0175  0.7603 -0.0078
                                            0.3988  0.0054  0.0021 -0.0389  0.0162
                                            0.0032  0.0026  0.0132 -0.0126
    30. (1.98082) BD ( 1) C  11 - H  33  
                ( 60.79%)   0.7797* C  11 s( 24.89%)p 3.02( 75.07%)d 0.00(  0.04%)
                                           -0.0003  0.4988  0.0049  0.3640  0.0079
                                            0.1802 -0.0124 -0.7651  0.0112  0.0046
                                           -0.0124 -0.0067  0.0018  0.0143
                ( 39.21%)   0.6262* H  33 s( 99.91%)p 0.00(  0.09%)
                                            0.9995 -0.0068 -0.0123 -0.0058  0.0265
    31. (1.98582) BD ( 1) O  12 - C  13  
                ( 69.27%)   0.8323* O  12 s( 31.58%)p 2.16( 68.35%)d 0.00(  0.07%)
                                           -0.0001 -0.5620  0.0003  0.3061 -0.0076
                                            0.7673  0.0059 -0.0304 -0.0062 -0.0215
                                           -0.0041 -0.0038  0.0058  0.0130
                ( 30.73%)   0.5544* C  13 s( 19.91%)p 4.01( 79.77%)d 0.02(  0.32%)
                                            0.0001 -0.4462  0.0065 -0.3778 -0.0392
                                           -0.8076 -0.0078  0.0269 -0.0227 -0.0362
                                            0.0010  0.0038  0.0334  0.0276
    32. (1.98339) BD ( 1) C  13 - C  14  
                ( 49.82%)   0.7058* C  13 s( 29.98%)p 2.33( 69.97%)d 0.00(  0.05%)
                                           -0.0000  0.5474 -0.0126  0.2407  0.0067
                                           -0.4371 -0.0116 -0.6712  0.0014 -0.0063
                                           -0.0092  0.0166 -0.0039  0.0113
                ( 50.18%)   0.7084* C  14 s( 29.85%)p 2.35( 70.11%)d 0.00(  0.04%)
                                            0.0005  0.5463  0.0004 -0.2512 -0.0021
                                            0.4567  0.0056  0.6553 -0.0084 -0.0060
                                           -0.0084  0.0152 -0.0038  0.0088
    33. (1.97723) BD ( 1) C  13 - C  15  
                ( 50.72%)   0.7122* C  13 s( 29.89%)p 2.34( 70.05%)d 0.00(  0.05%)
                                           -0.0003  0.5465  0.0183  0.1704 -0.0143
                                           -0.3560  0.0263  0.7375 -0.0008 -0.0023
                                            0.0068 -0.0145 -0.0019  0.0160
                ( 49.28%)   0.7020* C  15 s( 30.15%)p 2.31( 69.80%)d 0.00(  0.05%)
                                            0.0006  0.5491  0.0071 -0.1685 -0.0036
                                            0.3562  0.0074 -0.7366 -0.0003 -0.0029
                                            0.0067 -0.0141 -0.0024  0.0145
    34. (1.98569) BD ( 1) C  13 - O  16  
                ( 30.79%)   0.5549* C  13 s( 20.22%)p 3.93( 79.46%)d 0.02(  0.32%)
                                           -0.0001  0.4496 -0.0056 -0.8738 -0.0311
                                            0.1615 -0.0272 -0.0522  0.0229 -0.0200
                                            0.0061 -0.0020  0.0449 -0.0274
                ( 69.21%)   0.8319* O  16 s( 31.82%)p 2.14( 68.11%)d 0.00(  0.07%)
                                            0.0000  0.5641  0.0015  0.7986 -0.0004
                                           -0.2005 -0.0092  0.0541  0.0078  0.0007
                                           -0.0046 -0.0010  0.0227 -0.0132
    35. (1.98180) BD ( 1) C  14 - H  34  
                ( 61.13%)   0.7819* C  14 s( 23.41%)p 3.27( 76.55%)d 0.00(  0.04%)
                                           -0.0001  0.4839  0.0004  0.8649  0.0024
                                           -0.1299 -0.0059  0.0187 -0.0153 -0.0041
                                            0.0021 -0.0006  0.0168 -0.0100
                ( 38.87%)   0.6234* H  34 s( 99.92%)p 0.00(  0.08%)
                                            0.9996 -0.0008 -0.0282  0.0037 -0.0001
    36. (1.98165) BD ( 1) C  14 - H  35  
                ( 61.20%)   0.7823* C  14 s( 23.42%)p 3.27( 76.54%)d 0.00(  0.04%)
                                           -0.0001  0.4839  0.0003 -0.3885  0.0039
                                           -0.7837 -0.0052 -0.0061 -0.0155  0.0144
                                           -0.0002 -0.0012 -0.0096 -0.0101
                ( 38.80%)   0.6229* H  35 s( 99.92%)p 0.00(  0.08%)
                                            0.9996 -0.0008  0.0132  0.0252  0.0008
    37. (1.98406) BD ( 1) C  14 - H  36  
                ( 60.85%)   0.7801* C  14 s( 23.26%)p 3.30( 76.70%)d 0.00(  0.04%)
                                           -0.0001  0.4823  0.0025 -0.1936  0.0081
                                            0.3997 -0.0154 -0.7546 -0.0059 -0.0037
                                            0.0072 -0.0149 -0.0029  0.0110
                ( 39.15%)   0.6257* H  36 s( 99.92%)p 0.00(  0.08%)
                                            0.9996  0.0000  0.0057 -0.0115  0.0248
    38. (1.98116) BD ( 1) C  15 - H  37  
                ( 61.17%)   0.7821* C  15 s( 23.21%)p 3.31( 76.74%)d 0.00(  0.04%)
                                            0.0001 -0.4818  0.0021  0.3973 -0.0035
                                            0.7771  0.0008 -0.0740 -0.0182 -0.0143
                                            0.0001  0.0002  0.0096  0.0104
                ( 38.83%)   0.6232* H  37 s( 99.92%)p 0.00(  0.08%)
                                           -0.9996  0.0003 -0.0137 -0.0248  0.0030
    39. (1.98427) BD ( 1) C  15 - H  38  
                ( 61.32%)   0.7831* C  15 s( 23.39%)p 3.27( 76.57%)d 0.00(  0.04%)
                                           -0.0001  0.4837  0.0010 -0.2700  0.0074
                                            0.5012 -0.0142  0.6643  0.0054 -0.0064
                                           -0.0082  0.0154 -0.0043  0.0050
                ( 38.68%)   0.6219* H  38 s( 99.92%)p 0.00(  0.08%)
                                            0.9996 -0.0016  0.0090 -0.0169 -0.0203
    40. (1.98141) BD ( 1) C  15 - H  39  
                ( 61.13%)   0.7819* C  15 s( 23.20%)p 3.31( 76.76%)d 0.00(  0.04%)
                                           -0.0001  0.4817 -0.0019  0.8604 -0.0021
                                           -0.1316 -0.0036  0.0983  0.0180 -0.0045
                                            0.0012 -0.0001  0.0166 -0.0104
                ( 38.87%)   0.6234* H  39 s( 99.92%)p 0.00(  0.08%)
                                            0.9996 -0.0003 -0.0280  0.0035 -0.0038
    41. (1.98098) BD ( 1) O  16 - C  17  
                ( 68.47%)   0.8274* O  16 s( 29.64%)p 2.37( 70.29%)d 0.00(  0.07%)
                                            0.0002  0.5444  0.0033 -0.1841 -0.0150
                                            0.6707  0.0002 -0.4679 -0.0048  0.0039
                                           -0.0029 -0.0218 -0.0145 -0.0008
                ( 31.53%)   0.5615* C  17 s( 19.00%)p 4.25( 80.71%)d 0.02(  0.29%)
                                           -0.0002  0.4354  0.0194  0.1047 -0.0257
                                           -0.7557 -0.0423  0.4716  0.0117 -0.0134
                                            0.0093 -0.0423 -0.0287 -0.0025
    42. (1.98264) BD ( 1) C  17 - H  40  
                ( 61.53%)   0.7844* C  17 s( 25.76%)p 2.88( 74.20%)d 0.00(  0.04%)
                                            0.0003 -0.5075 -0.0056  0.2138  0.0056
                                            0.2363  0.0082  0.8002 -0.0084 -0.0027
                                           -0.0071 -0.0093 -0.0012 -0.0168
                ( 38.47%)   0.6203* H  40 s( 99.91%)p 0.00(  0.09%)
                                           -0.9995  0.0062 -0.0094 -0.0081 -0.0276
    43. (1.99909) CR ( 1) C   1           s(100.00%)p 0.00(  0.00%)
                                            1.0000 -0.0001 -0.0000 -0.0001 -0.0000
                                           -0.0005 -0.0000  0.0002 -0.0000 -0.0000
                                            0.0000  0.0000  0.0000  0.0000
    44. (1.99889) CR ( 1) C   2           s(100.00%)
                                            1.0000  0.0002 -0.0000 -0.0000 -0.0000
                                            0.0000  0.0000 -0.0000 -0.0000 -0.0000
                                           -0.0000  0.0000  0.0000  0.0000
    45. (1.99909) CR ( 1) C   3           s(100.00%)p 0.00(  0.00%)
                                            1.0000 -0.0002 -0.0000 -0.0003 -0.0000
                                            0.0002 -0.0000 -0.0004 -0.0000  0.0000
                                           -0.0000  0.0000 -0.0000 -0.0000
    46. (1.99969) CR ( 1) O   4           s(100.00%)p 0.00(  0.00%)
                                            1.0000 -0.0002 -0.0000  0.0000 -0.0000
                                           -0.0001 -0.0000 -0.0001 -0.0000 -0.0000
                                           -0.0000 -0.0000 -0.0000  0.0000
    47. (1.99905) CR ( 1) C   5           s(100.00%)p 0.00(  0.00%)
                                            1.0000  0.0000  0.0000 -0.0004 -0.0000
                                            0.0003 -0.0000  0.0002 -0.0000  0.0000
                                            0.0000 -0.0000 -0.0000  0.0000
    48. (1.99888) CR ( 1) C   6           s(100.00%)p 0.00(  0.00%)
                                            1.0000  0.0000 -0.0000  0.0001  0.0000
                                           -0.0005 -0.0000  0.0000 -0.0000  0.0000
                                            0.0000 -0.0000 -0.0000  0.0000
    49. (1.99892) CR ( 1) C   7           s(100.00%)p 0.00(  0.00%)
                                            1.0000 -0.0002 -0.0000 -0.0000  0.0000
                                            0.0005 -0.0000 -0.0002  0.0000 -0.0000
                                            0.0000 -0.0000 -0.0000  0.0000
    50. (1.99907) CR ( 1) C   8           s(100.00%)p 0.00(  0.00%)
                                            1.0000 -0.0002  0.0000 -0.0001  0.0000
                                           -0.0000 -0.0000  0.0004 -0.0000 -0.0000
                                            0.0000 -0.0000 -0.0000 -0.0000
    51. (1.99888) CR ( 1) C   9           s(100.00%)p 0.00(  0.00%)
                                            1.0000 -0.0001  0.0000  0.0000 -0.0000
                                            0.0003  0.0000  0.0002 -0.0000  0.0000
                                            0.0000 -0.0000  0.0000  0.0000
    52. (1.99974) CR ( 1) O  10           s(100.00%)p 0.00(  0.00%)
                                            1.0000 -0.0001 -0.0000 -0.0001 -0.0000
                                           -0.0001 -0.0000  0.0001  0.0000 -0.0000
                                            0.0000 -0.0000 -0.0000  0.0000
    53. (1.99887) CR ( 1) C  11           s(100.00%)p 0.00(  0.00%)
                                            1.0000  0.0001  0.0000  0.0004  0.0000
                                           -0.0001 -0.0000 -0.0002  0.0000 -0.0000
                                            0.0000 -0.0000 -0.0000  0.0000
    54. (1.99968) CR ( 1) O  12           s(100.00%)
                                            1.0000 -0.0002 -0.0000 -0.0001 -0.0000
                                           -0.0001 -0.0000 -0.0000  0.0000  0.0000
                                           -0.0000  0.0000  0.0000  0.0000
    55. (1.99891) CR ( 1) C  13           s(100.00%)p 0.00(  0.00%)
                                            1.0000  0.0003  0.0000 -0.0000 -0.0000
                                            0.0000  0.0000  0.0002  0.0000  0.0000
                                            0.0000 -0.0000  0.0000 -0.0000
    56. (1.99911) CR ( 1) C  14           s(100.00%)p 0.00(  0.00%)
                                            1.0000 -0.0001  0.0000  0.0002  0.0000
                                           -0.0003 -0.0000 -0.0004 -0.0000  0.0000
                                            0.0000 -0.0000  0.0000 -0.0000
    57. (1.99908) CR ( 1) C  15           s(100.00%)p 0.00(  0.00%)
                                            1.0000 -0.0002 -0.0000  0.0001  0.0000
                                           -0.0003 -0.0000  0.0005  0.0000  0.0000
                                           -0.0000  0.0000  0.0000 -0.0000
    58. (1.99967) CR ( 1) O  16           s(100.00%)p 0.00(  0.00%)
                                            1.0000 -0.0002 -0.0000  0.0001  0.0000
                                           -0.0000  0.0000 -0.0000  0.0000  0.0000
                                           -0.0000  0.0000  0.0000  0.0000
    59. (1.99888) CR ( 1) C  17           s(100.00%)p 0.00(  0.00%)
                                            1.0000  0.0001  0.0000 -0.0001 -0.0000
                                           -0.0004 -0.0000 -0.0002  0.0000 -0.0000
                                            0.0000 -0.0000 -0.0000  0.0000
    60. (1.99968) CR ( 1) O  18           s(100.00%)p 0.00(  0.00%)
                                            1.0000 -0.0002 -0.0000 -0.0001 -0.0000
                                           -0.0000  0.0000  0.0001  0.0000 -0.0000
                                           -0.0000 -0.0000 -0.0000  0.0000
    61. (1.95837) LP ( 1) O   4           s( 39.25%)p 1.55( 60.71%)d 0.00(  0.04%)
                                            0.0002  0.6265 -0.0000 -0.6024  0.0034
                                           -0.0178  0.0011  0.4938 -0.0013  0.0018
                                            0.0164  0.0021 -0.0102 -0.0011
    62. (1.92036) LP ( 2) O   4           s(  0.14%)p99.99( 99.80%)d 0.36(  0.05%)
                                           -0.0000  0.0378  0.0040 -0.4255  0.0028
                                            0.7241 -0.0032 -0.5409  0.0033  0.0143
                                           -0.0050 -0.0084 -0.0073  0.0129
    63. (1.97978) LP ( 1) O  10           s( 46.37%)p 1.16( 53.59%)d 0.00(  0.04%)
                                            0.0000  0.6809 -0.0091 -0.6334  0.0078
                                            0.3514 -0.0010 -0.1060 -0.0004  0.0138
                                           -0.0046 -0.0018 -0.0077  0.0087
    64. (1.95378) LP ( 2) O  10           s(  0.09%)p99.99( 99.86%)d 0.59(  0.05%)
                                            0.0000  0.0284  0.0070  0.2719 -0.0047
                                            0.6491 -0.0122  0.7093 -0.0095  0.0099
                                            0.0138 -0.0075  0.0125  0.0013
    65. (1.95529) LP ( 1) O  12           s( 38.34%)p 1.61( 61.62%)d 0.00(  0.04%)
                                            0.0002  0.6192 -0.0001  0.6598 -0.0017
                                            0.2048 -0.0009  0.3727 -0.0019 -0.0071
                                           -0.0116 -0.0047 -0.0126  0.0021
    66. (1.91587) LP ( 2) O  12           s(  0.03%)p99.99( 99.92%)d 1.63(  0.05%)
                                            0.0000  0.0168  0.0049  0.5197 -0.0014
                                           -0.2276  0.0044 -0.8230  0.0030  0.0018
                                            0.0116  0.0062 -0.0116  0.0138
    67. (1.95417) LP ( 1) O  16           s( 38.33%)p 1.61( 61.64%)d 0.00(  0.04%)
                                            0.0002  0.6191 -0.0012 -0.5567  0.0024
                                           -0.3643 -0.0003  0.4168 -0.0024 -0.0133
                                            0.0117  0.0065 -0.0040  0.0014
    68. (1.91579) LP ( 2) O  16           s(  0.19%)p99.99( 99.76%)d 0.26(  0.05%)
                                           -0.0000  0.0434  0.0057 -0.1320 -0.0038
                                           -0.6135  0.0031 -0.7770  0.0023 -0.0118
                                           -0.0114 -0.0043  0.0054  0.0135
    69. (1.95710) LP ( 1) O  18           s( 38.68%)p 1.58( 61.29%)d 0.00(  0.04%)
                                            0.0002  0.6219 -0.0011  0.2745 -0.0014
                                           -0.0977 -0.0004 -0.7266  0.0020  0.0036
                                            0.0115 -0.0047  0.0002 -0.0140
    70. (1.91867) LP ( 2) O  18           s(  0.37%)p99.99( 99.59%)d 0.13(  0.05%)
                                            0.0000  0.0602  0.0057  0.2198  0.0020
                                           -0.9378  0.0039  0.2607 -0.0005  0.0096
                                            0.0022 -0.0162  0.0046  0.0105
    71. (0.00421) RY*( 1) C   1           s(  6.36%)p14.26( 90.73%)d 0.46(  2.91%)
                                           -0.0000  0.0093  0.2520 -0.0107 -0.5709
                                            0.0034  0.1086 -0.0126 -0.7545 -0.1006
                                            0.0434 -0.1109  0.0110  0.0686
    72. (0.00181) RY*( 2) C   1           s(  0.65%)p99.99( 97.98%)d 2.08(  1.36%)
                                            0.0000  0.0001  0.0809  0.0031  0.7514
                                           -0.0029 -0.2771 -0.0001 -0.5817  0.0747
                                           -0.0349 -0.0479  0.0522  0.0425
    73. (0.00149) RY*( 3) C   1           s( 45.91%)p 1.16( 53.28%)d 0.02(  0.81%)
                                            0.0000  0.0113  0.6774 -0.0018  0.2571
                                           -0.0121  0.6737  0.0038  0.1127  0.0617
                                           -0.0055  0.0473  0.0430 -0.0135
    74. (0.00021) RY*( 4) C   1           s( 31.79%)p 1.14( 36.32%)d 1.00( 31.89%)
                                           -0.0000 -0.0141  0.5637  0.0016 -0.1182
                                            0.0176 -0.5727  0.0038  0.1446 -0.1183
                                            0.0740  0.5386  0.0437  0.0864
    75. (0.00017) RY*( 5) C   1           s(  2.76%)p 2.46(  6.77%)d32.82( 90.47%)
                                           -0.0000 -0.0053  0.1660  0.0151 -0.1290
                                            0.0013 -0.1946 -0.0119  0.1132  0.3908
                                           -0.3767 -0.3571  0.6946 -0.0073
    76. (0.00008) RY*( 6) C   1           s( 11.23%)p 1.08( 12.08%)d 6.83( 76.68%)
    77. (0.00001) RY*( 7) C   1           s(  0.71%)p 2.80(  1.98%)d99.99( 97.31%)
    78. (0.00001) RY*( 8) C   1           s(  0.36%)p 0.23(  0.08%)d99.99( 99.56%)
    79. (0.00001) RY*( 9) C   1           s(  0.28%)p 3.18(  0.88%)d99.99( 98.84%)
    80. (0.01180) RY*( 1) C   2           s(  0.21%)p99.99( 98.37%)d 6.83(  1.42%)
                                           -0.0000 -0.0006  0.0456 -0.0383  0.5852
                                            0.0150 -0.0119  0.0462 -0.7983 -0.0099
                                            0.0243 -0.0504  0.1022 -0.0224
    81. (0.00704) RY*( 2) C   2           s(  1.44%)p64.28( 92.64%)d 4.11(  5.92%)
                                            0.0000 -0.0014  0.1200  0.0198 -0.2826
                                           -0.0112  0.8956 -0.0030 -0.2095 -0.0841
                                            0.1782  0.0498  0.0445  0.1263
    82. (0.00482) RY*( 3) C   2           s( 19.71%)p 3.06( 60.40%)d 1.01( 19.89%)
                                            0.0000  0.0084  0.4439  0.0298  0.5867
                                            0.0205  0.2119  0.0220  0.4617  0.1743
                                            0.3550 -0.0702 -0.0701 -0.1806
    83. (0.00220) RY*( 4) C   2           s(  1.75%)p 2.18(  3.82%)d53.83( 94.42%)
                                            0.0000  0.0006  0.1324  0.0019 -0.1501
                                            0.0056 -0.0762  0.0031 -0.0993  0.7585
                                            0.0572 -0.3646 -0.0002  0.4824
    84. (0.00159) RY*( 5) C   2           s(  0.03%)p99.99(  6.21%)d99.99( 93.76%)
                                            0.0000  0.0006  0.0185  0.0148  0.1338
                                           -0.0208 -0.1449  0.0055  0.1500 -0.4259
                                            0.2970  0.0165  0.4347  0.6919
    85. (0.00131) RY*( 6) C   2           s(  0.07%)p99.99( 10.29%)d99.99( 89.64%)
                                           -0.0000 -0.0006  0.0257  0.0253 -0.1389
                                           -0.0187 -0.2214 -0.0324 -0.1805  0.0922
                                            0.5903  0.5695 -0.4544  0.0933
    86. (0.00124) RY*( 7) C   2           s(  0.30%)p43.76( 12.98%)d99.99( 86.73%)
                                           -0.0000 -0.0018  0.0544 -0.0316 -0.3014
                                            0.0020 -0.1654  0.0243 -0.0998  0.1260
                                            0.4647 -0.0870  0.6347 -0.4743
    87. (0.00087) RY*( 8) C   2           s( 12.10%)p 0.84( 10.19%)d 6.42( 77.71%)
                                            0.0000  0.0078  0.3478  0.0212 -0.2278
                                            0.0160 -0.1698  0.0126 -0.1425 -0.4247
                                            0.2024 -0.6296 -0.3953 -0.0550
    88. (0.00056) RY*( 9) C   2           s( 64.38%)p 0.09(  5.84%)d 0.46( 29.78%)
                                           -0.0000 -0.0043  0.8024 -0.0122 -0.1706
                                           -0.0120 -0.1430 -0.0104 -0.0918 -0.0259
                                           -0.3794  0.3552  0.1595  0.0397
    89. (0.00413) RY*( 1) C   3           s(  4.23%)p21.89( 92.60%)d 0.75(  3.17%)
                                           -0.0000  0.0082  0.2055 -0.0054 -0.3965
                                           -0.0162 -0.8699  0.0029  0.1078 -0.0221
                                           -0.0600 -0.1100 -0.1232 -0.0193
    90. (0.00187) RY*( 2) C   3           s(  1.69%)p57.19( 96.64%)d 0.99(  1.67%)
                                            0.0000  0.0008  0.1300 -0.0043 -0.5530
                                            0.0034  0.3744  0.0002  0.7214  0.0626
                                           -0.0206  0.0005 -0.0341  0.1056
    91. (0.00139) RY*( 3) C   3           s( 46.46%)p 1.14( 53.05%)d 0.01(  0.49%)
                                            0.0000  0.0115  0.6815 -0.0079  0.6136
                                            0.0039 -0.0800 -0.0103  0.3840  0.0447
                                            0.0022  0.0522  0.0062  0.0097
    92. (0.00021) RY*( 4) C   3           s( 35.46%)p 1.13( 40.19%)d 0.69( 24.35%)
                                           -0.0000 -0.0144  0.5953  0.0144 -0.3689
                                           -0.0025  0.2057  0.0103 -0.4724  0.1407
                                           -0.2371  0.2719  0.1980 -0.2331
    93. (0.00017) RY*( 5) C   3           s(  0.19%)p13.52(  2.54%)d99.99( 97.27%)
                                           -0.0000 -0.0023  0.0433 -0.0087 -0.0081
                                            0.0067 -0.0162  0.0160 -0.1572  0.1877
                                           -0.0938  0.4100 -0.4003  0.7748
    94. (0.00007) RY*( 6) C   3           s( 10.29%)p 1.19( 12.23%)d 7.53( 77.48%)
    95. (0.00000) RY*( 7) C   3           s(  0.12%)p 2.81(  0.33%)d99.99( 99.55%)
    96. (0.00001) RY*( 8) C   3           s(  1.19%)p 1.06(  1.26%)d82.21( 97.55%)
    97. (0.00001) RY*( 9) C   3           s(  0.42%)p 3.00(  1.27%)d99.99( 98.30%)
    98. (0.00302) RY*( 1) O   4           s(  1.35%)p71.80( 97.06%)d 1.17(  1.59%)
                                            0.0000 -0.0004  0.1163  0.0005  0.2995
                                           -0.0029 -0.7047  0.0012  0.6199 -0.0420
                                            0.0297  0.0745  0.0141 -0.0864
    99. (0.00202) RY*( 2) O   4           s( 36.54%)p 1.52( 55.60%)d 0.22(  7.86%)
                                            0.0000 -0.0069  0.6044 -0.0012 -0.7259
                                           -0.0015 -0.0654  0.0030  0.1575  0.0982
                                            0.1673  0.1038 -0.1707  0.0320
   100. (0.00054) RY*( 3) O   4           s( 37.12%)p 1.30( 48.08%)d 0.40( 14.80%)
                                           -0.0000  0.0092  0.6092  0.0033  0.2892
                                           -0.0012 -0.2798 -0.0008 -0.5647 -0.0692
                                           -0.2175 -0.2385  0.0811 -0.1800
   101. (0.00022) RY*( 4) O   4           s(  1.49%)p 0.36(  0.54%)d65.85( 97.98%)
                                           -0.0000  0.0007  0.1220 -0.0012  0.0210
                                            0.0045 -0.0377  0.0008 -0.0590 -0.2028
                                            0.3922  0.0655  0.7090  0.5271
   102. (0.00019) RY*( 5) O   4           s( 23.19%)p 3.27( 75.95%)d 0.04(  0.86%)
                                            0.0000 -0.0060  0.4816 -0.0078  0.4549
                                           -0.0141  0.6244 -0.0071  0.4030 -0.0054
                                           -0.0017  0.0384 -0.0691  0.0477
   103. (0.00007) RY*( 6) O   4           s(  0.04%)p17.80(  0.79%)d99.99( 99.17%)
   104. (0.00005) RY*( 7) O   4           s(  0.02%)p99.99( 18.44%)d99.99( 81.53%)
   105. (0.00001) RY*( 8) O   4           s(  0.08%)p 9.89(  0.75%)d99.99( 99.18%)
   106. (0.00002) RY*( 9) O   4           s(  0.19%)p16.04(  3.00%)d99.99( 96.81%)
   107. (0.00465) RY*( 1) C   5           s(  2.27%)p38.82( 87.97%)d 4.31(  9.77%)
                                           -0.0000 -0.0292  0.1477  0.0459 -0.8841
                                            0.0079 -0.3081 -0.0120 -0.0289  0.1052
                                            0.1300  0.0899 -0.2477  0.0157
   108. (0.00378) RY*( 2) C   5           s(  8.02%)p10.79( 86.51%)d 0.68(  5.47%)
                                           -0.0000  0.0224  0.2822  0.0004  0.0250
                                            0.0006  0.2244 -0.0316 -0.9017  0.1417
                                           -0.0340  0.1356  0.0036  0.1229
   109. (0.00175) RY*( 3) C   5           s(  4.83%)p 0.64(  3.07%)d19.07( 92.10%)
                                           -0.0000  0.0012  0.2198  0.0004  0.0444
                                            0.0109 -0.1652 -0.0141  0.0330 -0.3724
                                            0.6089  0.3706  0.4836  0.2011
   110. (0.00127) RY*( 4) C   5           s(  0.50%)p99.99( 54.24%)d89.75( 45.25%)
                                            0.0000 -0.0211  0.0678  0.0242 -0.4152
                                            0.0130  0.5972  0.0023  0.1124 -0.0168
                                           -0.1570 -0.1939  0.6035 -0.1604
   111. (0.00091) RY*( 5) C   5           s( 77.05%)p 0.19( 14.97%)d 0.10(  7.98%)
                                           -0.0000 -0.0089  0.8777  0.0274  0.1657
                                            0.0074  0.1309 -0.0018  0.3229  0.1791
                                            0.0062 -0.0375 -0.2014 -0.0758
   112. (0.00046) RY*( 6) C   5           s(  5.33%)p 8.42( 44.83%)d 9.36( 49.84%)
                                           -0.0000  0.0091  0.2306  0.0078  0.0497
                                            0.0109 -0.6510  0.0002 -0.1479 -0.0874
                                           -0.4475 -0.1902  0.4297 -0.2640
   113. (0.00018) RY*( 7) C   5           s(  0.09%)p44.65(  4.06%)d99.99( 95.85%)
                                            0.0000 -0.0056  0.0296 -0.0122 -0.0469
                                            0.0032 -0.0084 -0.0098  0.1950  0.0830
                                           -0.5329  0.3919  0.1145  0.7078
   114. (0.00013) RY*( 8) C   5           s(  1.85%)p 1.77(  3.27%)d51.23( 94.88%)
                                            0.0000  0.0064  0.1359 -0.0399 -0.0905
                                           -0.0206  0.1317 -0.0024 -0.0716 -0.8733
                                           -0.2131 -0.1906 -0.3052  0.1059
   115. (0.00002) RY*( 9) C   5           s(  0.15%)p 9.54(  1.44%)d99.99( 98.41%)
   116. (0.00708) RY*( 1) C   6           s( 10.69%)p 8.09( 86.53%)d 0.26(  2.78%)
                                            0.0000 -0.0205  0.3264  0.0046  0.1479
                                            0.0181 -0.7879  0.0335 -0.4703 -0.0594
                                            0.0060 -0.0485  0.1478 -0.0040
   117. (0.00529) RY*( 2) C   6           s(  5.22%)p16.55( 86.39%)d 1.61(  8.39%)
                                            0.0000 -0.0004  0.2285  0.0291  0.8577
                                           -0.0093  0.0213 -0.0008  0.3561  0.0218
                                           -0.0588  0.2740 -0.0161 -0.0684
   118. (0.00465) RY*( 3) C   6           s(  0.04%)p99.99( 96.51%)d80.17(  3.45%)
                                           -0.0000  0.0004  0.0207  0.0043  0.3126
                                            0.0174  0.5151  0.0067 -0.7757 -0.0646
                                           -0.0291 -0.0595 -0.1316 -0.0930
   119. (0.00297) RY*( 4) C   6           s( 55.36%)p 0.25( 13.69%)d 0.56( 30.94%)
                                            0.0000 -0.0008  0.7441 -0.0139 -0.2978
                                           -0.0155  0.2125  0.0207  0.0477  0.3140
                                           -0.0531  0.0932  0.0840 -0.4385
   120. (0.00126) RY*( 5) C   6           s(  1.83%)p 3.33(  6.10%)d50.24( 92.06%)
                                           -0.0000  0.0005  0.1354  0.0013  0.1379
                                            0.0076  0.1725 -0.0021  0.1105 -0.1832
                                            0.5332 -0.5317  0.5649  0.0307
   121. (0.00066) RY*( 6) C   6           s( 12.94%)p 0.25(  3.27%)d 6.48( 83.79%)
                                            0.0000  0.0047  0.3597 -0.0095 -0.0631
                                           -0.0179  0.1536 -0.0155  0.0667 -0.3857
                                           -0.6076 -0.1613  0.1376  0.5245
   122. (0.00041) RY*( 7) C   6           s(  8.28%)p 0.22(  1.85%)d10.85( 89.87%)
                                            0.0000 -0.0063  0.2877  0.0154 -0.0700
                                            0.0262  0.0771  0.0390 -0.0723  0.2009
                                            0.5084  0.3152 -0.2161  0.6736
   123. (0.00021) RY*( 8) C   6           s(  4.02%)p 0.55(  2.23%)d23.29( 93.74%)
                                           -0.0000  0.0027  0.2006  0.0062 -0.1046
                                           -0.0019 -0.0293 -0.0171  0.1010 -0.7571
                                            0.2790  0.0613 -0.4713 -0.2460
   124. (0.00017) RY*( 9) C   6           s(  1.57%)p 2.47(  3.89%)d60.04( 94.54%)
                                           -0.0000  0.0036  0.1254 -0.0199  0.1284
                                            0.0046 -0.0869 -0.0124  0.1194  0.3105
                                           -0.0381 -0.7051 -0.5887  0.0608
   125. (0.00747) RY*( 1) C   7           s(  7.61%)p11.74( 89.34%)d 0.40(  3.04%)
                                            0.0000 -0.0209  0.2751 -0.0089 -0.4547
                                            0.0174  0.4404 -0.0094 -0.7016  0.0506
                                           -0.0451  0.1479  0.0581 -0.0245
   126. (0.00489) RY*( 2) C   7           s( 13.68%)p 6.11( 83.61%)d 0.20(  2.71%)
                                           -0.0000  0.0129  0.3696  0.0144  0.5581
                                            0.0006  0.6899 -0.0099  0.2198  0.0626
                                           -0.0791 -0.0656  0.0584 -0.0961
   127. (0.00368) RY*( 3) C   7           s(  1.15%)p82.86( 95.20%)d 3.18(  3.65%)
                                            0.0000 -0.0099  0.1067 -0.0120 -0.6600
                                           -0.0102  0.2796 -0.0099  0.6617 -0.1399
                                           -0.0703  0.0888  0.0539  0.0352
   128. (0.00127) RY*( 4) C   7           s( 63.34%)p 0.33( 20.65%)d 0.25( 16.01%)
                                            0.0000 -0.0028  0.7959  0.0092 -0.0392
                                            0.0141 -0.4494 -0.0013  0.0524  0.0254
                                            0.2057 -0.0975  0.2611 -0.1986
   129. (0.00044) RY*( 5) C   7           s(  5.92%)p 0.10(  0.57%)d15.78( 93.51%)
                                           -0.0000  0.0019  0.2434 -0.0043  0.0081
                                           -0.0032 -0.0443 -0.0025  0.0600  0.1236
                                            0.1790  0.3407 -0.8779 -0.0309
   130. (0.00033) RY*( 6) C   7           s(  3.69%)p 0.48(  1.78%)d25.58( 94.53%)
                                           -0.0000  0.0037  0.1922 -0.0069  0.1187
                                           -0.0059  0.0037  0.0076 -0.0597 -0.5193
                                            0.1633  0.0710  0.0096  0.8023
   131. (0.00022) RY*( 7) C   7           s(  2.10%)p 2.56(  5.39%)d43.99( 92.51%)
                                            0.0000  0.0023  0.1450 -0.0027  0.1061
                                            0.0250 -0.2037  0.0076 -0.0216 -0.2610
                                           -0.8395  0.3812 -0.0072 -0.0827
   132. (0.00013) RY*( 8) C   7           s(  2.26%)p 0.93(  2.10%)d42.28( 95.64%)
                                           -0.0000 -0.0032  0.1504  0.0177 -0.1352
                                            0.0003 -0.0337  0.0085 -0.0347  0.1693
                                           -0.4063 -0.7713 -0.3274  0.2461
   133. (0.00011) RY*( 9) C   7           s(  0.26%)p 5.72(  1.51%)d99.99( 98.23%)
                                           -0.0000  0.0003  0.0514  0.0039  0.0103
                                           -0.0019 -0.0719 -0.0192  0.0971  0.7688
                                           -0.1243  0.3074  0.2097  0.4871
   134. (0.00716) RY*( 1) C   8           s(  7.16%)p12.47( 89.29%)d 0.50(  3.55%)
                                           -0.0000  0.0219  0.2667  0.0150  0.3104
                                           -0.0268 -0.8878 -0.0100  0.0848 -0.0593
                                           -0.0810  0.1498 -0.0396 -0.0380
   135. (0.00302) RY*( 2) C   8           s(  0.12%)p99.99( 92.27%)d66.17(  7.61%)
                                            0.0000 -0.0181  0.0287  0.0003 -0.6134
                                            0.0078 -0.1532  0.0018  0.7232  0.1430
                                            0.0363 -0.0398  0.1088 -0.2023
   136. (0.00206) RY*( 3) C   8           s( 55.14%)p 0.79( 43.55%)d 0.02(  1.32%)
                                           -0.0000  0.0108  0.7425  0.0048 -0.4927
                                           -0.0013 -0.0019 -0.0008 -0.4389  0.0393
                                           -0.0312 -0.0751 -0.0616  0.0347
   137. (0.00093) RY*( 4) C   8           s( 34.64%)p 1.57( 54.26%)d 0.32( 11.10%)
                                            0.0000 -0.0192  0.5883 -0.0160  0.5120
                                           -0.0066  0.3501 -0.0006  0.3970  0.1089
                                            0.2617 -0.0713  0.1086 -0.1173
   138. (0.00027) RY*( 5) C   8           s(  0.13%)p12.50(  1.64%)d99.99( 98.23%)
                                           -0.0000 -0.0009  0.0362 -0.0016 -0.0749
                                            0.0051 -0.0674 -0.0093  0.0782 -0.6604
                                            0.2465 -0.2408  0.4788  0.4452
   139. (0.00019) RY*( 6) C   8           s(  1.59%)p 7.81( 12.43%)d54.04( 85.98%)
                                           -0.0000 -0.0151  0.1252  0.0003 -0.0144
                                           -0.0049  0.1528 -0.0119  0.3171 -0.3875
                                           -0.2972  0.1267 -0.6915  0.3565
   140. (0.00013) RY*( 7) C   8           s(  1.06%)p 2.90(  3.07%)d90.51( 95.87%)
                                           -0.0000 -0.0056  0.1028 -0.0200  0.0708
                                           -0.0178  0.1524  0.0051  0.0412 -0.2067
                                           -0.8183  0.0753  0.4232 -0.2483
   141. (0.00005) RY*( 8) C   8           s(  0.24%)p 9.21(  2.18%)d99.99( 97.59%)
   142. (0.00002) RY*( 9) C   8           s(  0.06%)p22.36(  1.36%)d99.99( 98.58%)
   143. (0.00636) RY*( 1) C   9           s(  1.80%)p51.88( 93.26%)d 2.75(  4.94%)
                                           -0.0000 -0.0142  0.1333 -0.0026 -0.6074
                                           -0.0441  0.6781 -0.0049 -0.3191  0.0878
                                            0.0411 -0.0130  0.1496  0.1321
   144. (0.00348) RY*( 2) C   9           s(  0.16%)p99.99( 83.69%)d99.99( 16.15%)
                                           -0.0000  0.0237  0.0316 -0.0306 -0.0232
                                           -0.0011 -0.3597  0.0035 -0.8403 -0.1017
                                            0.1739  0.1588  0.0158 -0.3090
   145. (0.00292) RY*( 3) C   9           s( 18.09%)p 2.91( 52.55%)d 1.62( 29.36%)
                                           -0.0000  0.0218  0.4248 -0.0068 -0.5569
                                           -0.0130 -0.4008 -0.0037  0.2334  0.3648
                                           -0.1210  0.0059 -0.2607 -0.2791
   146. (0.00175) RY*( 4) C   9           s( 34.09%)p 0.95( 32.43%)d 0.98( 33.49%)
                                            0.0000 -0.0255  0.5833  0.0251  0.4334
                                           -0.0101  0.3161  0.0335 -0.1862 -0.0379
                                           -0.4397 -0.0726 -0.3439 -0.1286
   147. (0.00097) RY*( 5) C   9           s(  0.04%)p99.99( 14.05%)d99.99( 85.91%)
                                           -0.0000  0.0059  0.0192  0.0004  0.1584
                                           -0.0078 -0.2046 -0.0029 -0.2710  0.6294
                                           -0.1075 -0.4352  0.1697  0.4829
   148. (0.00067) RY*( 6) C   9           s( 12.26%)p 0.06(  0.77%)d 7.09( 86.97%)
                                           -0.0000 -0.0104  0.3500  0.0013  0.0169
                                           -0.0461 -0.0196  0.0252  0.0653 -0.2838
                                            0.6475 -0.5970 -0.1134  0.0244
   149. (0.00050) RY*( 7) C   9           s( 26.73%)p 0.21(  5.68%)d 2.53( 67.59%)
                                           -0.0000  0.0101  0.5169 -0.0005 -0.0163
                                            0.0060 -0.2213 -0.0115  0.0857 -0.3038
                                           -0.1390  0.1906  0.6879  0.2341
   150. (0.00014) RY*( 8) C   9           s(  1.85%)p 1.12(  2.07%)d51.84( 96.08%)
                                            0.0000  0.0071  0.1360 -0.0162 -0.0509
                                            0.0046 -0.1160  0.0152 -0.0644 -0.0981
                                            0.1946  0.4544 -0.4940  0.6803
   151. (0.00007) RY*( 9) C   9           s(  5.09%)p 3.11( 15.83%)d15.52( 79.08%)
   152. (0.00252) RY*( 1) O  10           s( 23.78%)p 3.06( 72.85%)d 0.14(  3.37%)
                                            0.0000  0.0066  0.4876 -0.0058 -0.5472
                                           -0.0086 -0.5734 -0.0099 -0.3165  0.0839
                                           -0.1245 -0.0011 -0.0819 -0.0668
   153. (0.00149) RY*( 2) O  10           s( 15.34%)p 4.85( 74.42%)d 0.67( 10.24%)
                                            0.0000  0.0027  0.3916  0.0000 -0.4380
                                            0.0050  0.4272  0.0004  0.6082  0.1704
                                           -0.1050 -0.1197  0.0885  0.2005
   154. (0.00032) RY*( 3) O  10           s( 43.44%)p 0.99( 43.11%)d 0.31( 13.45%)
                                           -0.0000  0.0001  0.6591 -0.0104  0.5709
                                           -0.0013 -0.2229 -0.0013  0.2354 -0.2295
                                            0.2556  0.0621  0.1048  0.0403
   155. (0.00006) RY*( 4) O  10           s( 15.14%)p 4.55( 68.87%)d 1.06( 15.99%)
   156. (0.00001) RY*( 5) O  10           s(  0.00%)p 1.00( 11.06%)d 8.04( 88.94%)
   157. (0.00001) RY*( 6) O  10           s(  0.34%)p51.76( 17.42%)d99.99( 82.25%)
   158. (0.00002) RY*( 7) O  10           s(  0.63%)p11.22(  7.07%)d99.99( 92.30%)
   159. (0.00001) RY*( 8) O  10           s(  0.55%)p 3.85(  2.12%)d99.99( 97.33%)
   160. (0.00000) RY*( 9) O  10           s(  0.79%)p 4.20(  3.31%)d99.99( 95.90%)
   161. (0.00626) RY*( 1) C  11           s(  2.52%)p35.56( 89.74%)d 3.07(  7.74%)
                                           -0.0000 -0.0194  0.1577 -0.0489  0.6379
                                            0.0048 -0.5612 -0.0082  0.4159  0.0814
                                           -0.0161 -0.1194 -0.1988  0.1292
   162. (0.00404) RY*( 2) C  11           s( 13.95%)p 5.46( 76.21%)d 0.71(  9.84%)
                                           -0.0000  0.0366  0.3717 -0.0290 -0.5541
                                           -0.0047 -0.0781  0.0179  0.6692 -0.1626
                                           -0.2455 -0.0149  0.0369 -0.1007
   163. (0.00362) RY*( 3) C  11           s( 15.61%)p 4.28( 66.86%)d 1.12( 17.53%)
                                            0.0000 -0.0262  0.3942 -0.0202  0.4819
                                            0.0057  0.6410 -0.0344  0.1545 -0.1921
                                           -0.0219  0.1528 -0.0071 -0.3384
   164. (0.00243) RY*( 4) C  11           s( 41.83%)p 1.07( 44.90%)d 0.32( 13.28%)
                                            0.0000 -0.0081  0.6467 -0.0010 -0.1094
                                           -0.0062 -0.3462 -0.0112 -0.5630 -0.1195
                                           -0.0822  0.0781 -0.2564 -0.1997
   165. (0.00087) RY*( 5) C  11           s(  4.52%)p 1.31(  5.90%)d19.81( 89.57%)
                                           -0.0000 -0.0027  0.2126 -0.0082  0.0786
                                            0.0080 -0.2286 -0.0034 -0.0215 -0.1367
                                            0.3333  0.2439  0.8379  0.0667
   166. (0.00080) RY*( 6) C  11           s( 18.92%)p 0.48(  9.02%)d 3.81( 72.06%)
                                           -0.0000 -0.0037  0.4350 -0.0199 -0.0606
                                            0.0110  0.2908  0.0002 -0.0371  0.2294
                                            0.2520 -0.5276  0.0187  0.5707
   167. (0.00046) RY*( 7) C  11           s(  2.40%)p 1.06(  2.54%)d39.60( 95.06%)
                                            0.0000  0.0127  0.1544  0.0262 -0.0921
                                           -0.0209  0.0524  0.0134  0.1134  0.7368
                                            0.1736  0.5974 -0.1387  0.0386
   168. (0.00022) RY*( 8) C  11           s(  0.13%)p19.60(  2.64%)d99.99( 97.23%)
                                           -0.0000 -0.0014  0.0367  0.0032  0.0964
                                           -0.0271  0.0902  0.0095 -0.0901 -0.2110
                                           -0.5822  0.4080  0.0310  0.6492
   169. (0.00013) RY*( 9) C  11           s(  0.25%)p 9.99(  2.49%)d99.99( 97.26%)
                                            0.0000 -0.0034  0.0498  0.0205  0.1030
                                           -0.0017 -0.0057  0.0188 -0.1160  0.5055
                                           -0.6227 -0.3059  0.4130 -0.2555
   170. (0.00385) RY*( 1) O  12           s(  7.20%)p12.66( 91.14%)d 0.23(  1.66%)
                                            0.0000 -0.0018  0.2683 -0.0007 -0.2282
                                           -0.0000  0.4170  0.0045  0.8279 -0.0431
                                           -0.0541 -0.0677 -0.0309 -0.0790
   171. (0.00223) RY*( 2) O  12           s( 27.25%)p 2.43( 66.23%)d 0.24(  6.52%)
                                            0.0000 -0.0085  0.5219  0.0012  0.7934
                                            0.0025 -0.1485  0.0028  0.1041 -0.0286
                                           -0.0780 -0.1010 -0.2174  0.0291
   172. (0.00071) RY*( 3) O  12           s( 57.43%)p 0.61( 35.08%)d 0.13(  7.49%)
                                           -0.0000  0.0055  0.7578 -0.0026 -0.4588
                                            0.0012 -0.3236 -0.0000 -0.1886 -0.0237
                                            0.0284  0.2121  0.1646 -0.0383
   173. (0.00053) RY*( 4) O  12           s(  5.17%)p16.42( 84.96%)d 1.91(  9.86%)
                                            0.0000 -0.0042  0.2274 -0.0009  0.0249
                                           -0.0070  0.7916  0.0065 -0.4715  0.0457
                                           -0.0833  0.1869 -0.2070 -0.1088
   174. (0.00018) RY*( 5) O  12           s(  2.61%)p 1.90(  4.95%)d35.48( 92.44%)
                                            0.0000 -0.0000  0.1614  0.0025 -0.0760
                                           -0.0067  0.1566  0.0040 -0.1383  0.3695
                                            0.0202 -0.7203  0.2747  0.4396
   175. (0.00007) RY*( 6) O  12           s(  0.19%)p12.05(  2.26%)d99.99( 97.56%)
   176. (0.00005) RY*( 7) O  12           s(  0.02%)p99.99( 13.04%)d99.99( 86.94%)
   177. (0.00001) RY*( 8) O  12           s(  0.10%)p11.73(  1.15%)d99.99( 98.75%)
   178. (0.00002) RY*( 9) O  12           s(  0.06%)p22.00(  1.39%)d99.99( 98.54%)
   179. (0.01094) RY*( 1) C  13           s(  2.61%)p36.21( 94.57%)d 1.08(  2.82%)
                                           -0.0000 -0.0084  0.1614  0.0505 -0.8895
                                            0.0214 -0.0834 -0.0158  0.3798 -0.0428
                                            0.0658 -0.1028  0.1066  0.0120
   180. (0.01022) RY*( 2) C  13           s(  5.44%)p16.59( 90.29%)d 0.78(  4.26%)
                                           -0.0000 -0.0115  0.2330 -0.0285  0.2480
                                           -0.0207  0.6907 -0.0240  0.6021  0.0897
                                            0.0715 -0.1643 -0.0446  0.0219
   181. (0.00397) RY*( 3) C  13           s( 16.29%)p 3.25( 52.97%)d 1.89( 30.73%)
                                           -0.0000  0.0156  0.4034 -0.0157 -0.1939
                                            0.0339  0.4121 -0.0297 -0.5657 -0.4203
                                            0.0753 -0.1605 -0.2796  0.1450
   182. (0.00206) RY*( 4) C  13           s(  0.32%)p21.79(  7.01%)d99.99( 92.67%)
                                            0.0000 -0.0026  0.0567  0.0126  0.0919
                                            0.0095 -0.1092  0.0125  0.2221 -0.5228
                                           -0.8050 -0.0713  0.0163 -0.0006
   183. (0.00196) RY*( 5) C  13           s(  0.29%)p40.27( 11.79%)d99.99( 87.92%)
                                            0.0000 -0.0032  0.0540 -0.0097  0.0591
                                           -0.0013 -0.1616  0.0163  0.2965 -0.3816
                                            0.2962  0.6321 -0.4952  0.0326
   184. (0.00134) RY*( 6) C  13           s(  0.00%)p 1.00(  2.33%)d41.87( 97.67%)
                                            0.0000 -0.0004  0.0031  0.0506  0.1300
                                            0.0256  0.0557  0.0007  0.0104 -0.5052
                                            0.3435  0.1303  0.7655  0.0246
   185. (0.00107) RY*( 7) C  13           s(  6.40%)p 4.73( 30.29%)d 9.89( 63.31%)
                                           -0.0000 -0.0054  0.2530  0.0087  0.2397
                                           -0.0192 -0.4703 -0.0038  0.1541 -0.1972
                                            0.3324 -0.6356 -0.1735 -0.2227
   186. (0.00091) RY*( 8) C  13           s( 15.30%)p 0.61(  9.26%)d 4.93( 75.44%)
                                            0.0000  0.0071  0.3911 -0.0145  0.1308
                                            0.0250 -0.2668 -0.0043  0.0587  0.1879
                                           -0.0277  0.0206  0.1008  0.8413
   187. (0.00047) RY*( 9) C  13           s( 53.33%)p 0.04(  2.24%)d 0.83( 44.43%)
                                           -0.0000 -0.0015  0.7303  0.0074  0.0600
                                           -0.0145 -0.1046 -0.0017 -0.0872  0.2518
                                           -0.1405  0.3318  0.1834 -0.4663
   188. (0.00401) RY*( 1) C  14           s(  9.94%)p 8.82( 87.71%)d 0.24(  2.35%)
                                           -0.0000  0.0104  0.3151  0.0033  0.2174
                                           -0.0071 -0.4959  0.0126  0.7640  0.0401
                                            0.0261 -0.0624  0.0269  0.1288
   189. (0.00194) RY*( 2) C  14           s( 44.31%)p 1.25( 55.41%)d 0.01(  0.28%)
                                            0.0000  0.0119  0.6656  0.0015 -0.2440
                                           -0.0026  0.6635 -0.0104  0.2330 -0.0037
                                            0.0094 -0.0114 -0.0022 -0.0504
   190. (0.00162) RY*( 3) C  14           s(  0.38%)p99.99( 99.06%)d 1.49(  0.56%)
                                            0.0000  0.0009  0.0615 -0.0019 -0.9144
                                           -0.0006 -0.3925 -0.0008 -0.0182 -0.0223
                                           -0.0547 -0.0318  0.0306 -0.0141
   191. (0.00021) RY*( 4) C  14           s(  4.14%)p 1.25(  5.16%)d21.90( 90.70%)
                                           -0.0000 -0.0056  0.2034  0.0137  0.0142
                                            0.0116 -0.1476  0.0038 -0.1711  0.4704
                                            0.4556  0.1933 -0.6587 -0.0828
   192. (0.00019) RY*( 5) C  14           s( 34.72%)p 1.25( 43.54%)d 0.63( 21.74%)
                                           -0.0000 -0.0170  0.5890 -0.0108  0.2280
                                            0.0076 -0.3527  0.0108 -0.5086 -0.0957
                                           -0.0544 -0.2300  0.2611 -0.2902
   193. (0.00010) RY*( 6) C  14           s(  4.16%)p 1.76(  7.30%)d21.29( 88.54%)
                                            0.0000 -0.0071  0.2038  0.0076  0.0197
                                           -0.0149 -0.0317  0.0029 -0.2671 -0.0183
                                           -0.0225 -0.0015 -0.0074  0.9405
   194. (0.00002) RY*( 7) C  14           s(  1.80%)p 0.65(  1.17%)d54.01( 97.03%)
   195. (0.00001) RY*( 8) C  14           s(  0.61%)p 1.03(  0.63%)d99.99( 98.75%)
   196. (0.00001) RY*( 9) C  14           s(  0.00%)p 1.00(  0.11%)d99.99( 99.88%)
   197. (0.00395) RY*( 1) C  15           s(  2.70%)p34.58( 93.48%)d 1.41(  3.81%)
                                           -0.0000  0.0057  0.1643  0.0070  0.3972
                                           -0.0128 -0.7045 -0.0113 -0.5295  0.0330
                                           -0.0688  0.1214  0.0261  0.1300
   198. (0.00216) RY*( 2) C  15           s(  0.03%)p99.99( 97.83%)d61.65(  2.13%)
                                            0.0000  0.0004  0.0186 -0.0054 -0.8749
                                           -0.0031 -0.4598 -0.0001 -0.0371 -0.0430
                                            0.1099  0.0604  0.0609  0.0070
   199. (0.00118) RY*( 3) C  15           s( 53.58%)p 0.85( 45.52%)d 0.02(  0.90%)
                                            0.0000  0.0105  0.7319  0.0040 -0.1884
                                           -0.0081  0.4237  0.0132 -0.4898 -0.0285
                                           -0.0245  0.0303 -0.0269 -0.0772
   200. (0.00023) RY*( 4) C  15           s( 30.04%)p 1.52( 45.66%)d 0.81( 24.30%)
                                           -0.0000 -0.0147  0.5479 -0.0060  0.1339
                                            0.0127 -0.2866 -0.0151  0.5967  0.0732
                                           -0.0819  0.1657  0.0434 -0.4490
   201. (0.00012) RY*( 5) C  15           s(  0.01%)p99.99(  1.73%)d99.99( 98.26%)
                                            0.0000 -0.0001  0.0112 -0.0170  0.1151
                                           -0.0085  0.0606 -0.0007  0.0068 -0.4964
                                            0.4676  0.2378  0.6789  0.0054
   202. (0.00005) RY*( 6) C  15           s( 11.35%)p 1.07( 12.18%)d 6.74( 76.48%)
   203. (0.00001) RY*( 7) C  15           s(  1.90%)p 1.18(  2.25%)d50.51( 95.85%)
   204. (0.00001) RY*( 8) C  15           s(  0.00%)p 1.00(  0.69%)d99.99( 99.31%)
   205. (0.00000) RY*( 9) C  15           s(  0.42%)p 1.87(  0.79%)d99.99( 98.78%)
   206. (0.00385) RY*( 1) O  16           s(  8.76%)p10.20( 89.41%)d 0.21(  1.83%)
                                            0.0000 -0.0013  0.2960 -0.0016 -0.2538
                                            0.0014  0.4746  0.0044  0.7774 -0.0416
                                            0.0912 -0.0119 -0.0347 -0.0829
   207. (0.00215) RY*( 2) O  16           s( 25.24%)p 2.69( 67.97%)d 0.27(  6.79%)
                                            0.0000 -0.0089  0.5023 -0.0037 -0.3304
                                            0.0022 -0.7434  0.0035  0.1334 -0.2165
                                            0.1336 -0.0119  0.0341  0.0431
   208. (0.00063) RY*( 3) O  16           s( 39.60%)p 1.37( 54.45%)d 0.15(  5.95%)
                                           -0.0000  0.0059  0.6293 -0.0016  0.7376
                                            0.0031  0.0190 -0.0031  0.0062  0.1832
                                           -0.1091  0.0306 -0.1136 -0.0136
   209. (0.00060) RY*( 4) O  16           s( 23.71%)p 2.81( 66.54%)d 0.41(  9.75%)
                                            0.0000 -0.0015  0.4869  0.0055 -0.4079
                                           -0.0009  0.4167  0.0072 -0.5703 -0.1526
                                           -0.1577  0.1790  0.0543 -0.1198
   210. (0.00017) RY*( 5) O  16           s(  2.22%)p 2.51(  5.58%)d41.45( 92.20%)
                                            0.0000  0.0000  0.1491  0.0061 -0.0506
                                           -0.0040  0.1634  0.0039 -0.1626  0.2896
                                            0.5817 -0.3779  0.2574  0.5391
   211. (0.00008) RY*( 6) O  16           s(  0.24%)p53.24( 12.71%)d99.99( 87.05%)
   212. (0.00007) RY*( 7) O  16           s(  0.02%)p65.77(  1.36%)d99.99( 98.62%)
   213. (0.00002) RY*( 8) O  16           s(  0.19%)p 2.19(  0.42%)d99.99( 99.38%)
   214. (0.00002) RY*( 9) O  16           s(  0.03%)p55.56(  1.76%)d99.99( 98.20%)
   215. (0.00653) RY*( 1) C  17           s( 13.49%)p 6.23( 84.00%)d 0.19(  2.51%)
                                           -0.0000 -0.0256  0.3664  0.0147 -0.4596
                                            0.0467 -0.7542 -0.0175  0.2392 -0.1057
                                            0.0372 -0.0210  0.1075  0.0223
   216. (0.00383) RY*( 2) C  17           s(  9.95%)p 7.20( 71.72%)d 1.84( 18.33%)
                                           -0.0000  0.0051  0.3155 -0.0027 -0.6312
                                            0.0026  0.5329  0.0008  0.1861  0.1258
                                           -0.1011  0.1463 -0.1968 -0.3117
   217. (0.00377) RY*( 3) C  17           s(  0.30%)p99.99( 88.30%)d37.97( 11.40%)
                                           -0.0000  0.0343  0.0427  0.0152  0.2972
                                            0.0249  0.1251  0.0251  0.8818  0.0001
                                            0.1101  0.2012 -0.0100  0.2475
   218. (0.00247) RY*( 4) C  17           s( 41.72%)p 0.59( 24.61%)d 0.81( 33.67%)
                                           -0.0000  0.0026  0.6459  0.0136  0.4745
                                            0.0010 -0.0096 -0.0087 -0.1433 -0.3462
                                            0.0876  0.1965 -0.1794 -0.3720
   219. (0.00090) RY*( 5) C  17           s( 10.09%)p 0.69(  6.95%)d 8.22( 82.96%)
                                            0.0000  0.0013  0.3177  0.0019  0.2108
                                           -0.0066 -0.1388  0.0061 -0.0755  0.6957
                                           -0.5312  0.0850 -0.1384  0.1924
   220. (0.00074) RY*( 6) C  17           s( 22.80%)p 0.60( 13.59%)d 2.79( 63.61%)
                                           -0.0000  0.0023  0.4775  0.0014 -0.0552
                                           -0.0041  0.3219  0.0120 -0.1705 -0.0543
                                            0.1629 -0.2093  0.5148  0.5457
   221. (0.00046) RY*( 7) C  17           s(  1.24%)p 0.41(  0.51%)d79.03( 98.24%)
                                           -0.0000 -0.0094  0.1111 -0.0013 -0.0339
                                            0.0435 -0.0116 -0.0133 -0.0423  0.1009
                                            0.4239 -0.4201 -0.7252  0.3002
   222. (0.00015) RY*( 8) C  17           s(  0.08%)p14.10(  1.06%)d99.99( 98.86%)
                                            0.0000  0.0013  0.0274 -0.0211  0.0792
                                           -0.0090 -0.0607  0.0103 -0.0037  0.5961
                                            0.6454  0.0438  0.2842 -0.3662
   223. (0.00013) RY*( 9) C  17           s(  0.46%)p21.01(  9.57%)d99.99( 89.98%)
                                           -0.0000  0.0072  0.0671 -0.0080  0.1450
                                            0.0269  0.0510 -0.0189  0.2662  0.0089
                                           -0.2518 -0.8171  0.1598 -0.3784
   224. (0.00343) RY*( 1) O  18           s(  9.11%)p 9.74( 88.75%)d 0.23(  2.14%)
                                           -0.0000 -0.0017  0.3018  0.0001  0.0418
                                            0.0025  0.7781 -0.0020 -0.5294 -0.0118
                                            0.0535  0.0814  0.0438 -0.0992
   225. (0.00214) RY*( 2) O  18           s( 32.59%)p 1.84( 59.97%)d 0.23(  7.44%)
                                            0.0000 -0.0080  0.5709  0.0021  0.2112
                                            0.0036 -0.5740 -0.0030 -0.4749  0.1053
                                            0.1341 -0.1188  0.1259 -0.1239
   226. (0.00077) RY*( 3) O  18           s(  2.04%)p45.72( 93.18%)d 2.35(  4.79%)
                                           -0.0000  0.0032  0.1427  0.0068 -0.9439
                                            0.0008 -0.1128  0.0049 -0.1672 -0.1463
                                            0.0994  0.0277 -0.0541  0.1135
   227. (0.00047) RY*( 4) O  18           s( 55.73%)p 0.72( 40.11%)d 0.07(  4.16%)
                                           -0.0000  0.0040  0.7465 -0.0072  0.0113
                                            0.0023  0.1540 -0.0030  0.6141 -0.0858
                                           -0.0791 -0.0061 -0.1206  0.1159
   228. (0.00021) RY*( 5) O  18           s(  0.26%)p 8.46(  2.17%)d99.99( 97.58%)
                                           -0.0000  0.0005  0.0506  0.0067 -0.1190
                                           -0.0026 -0.0477  0.0006 -0.0720  0.6114
                                           -0.5311  0.2586 -0.4471 -0.2304
   229. (0.00007) RY*( 6) O  18           s(  0.06%)p65.66(  3.67%)d99.99( 96.27%)
   230. (0.00007) RY*( 7) O  18           s(  0.00%)p 1.00(  9.23%)d 9.83( 90.77%)
   231. (0.00003) RY*( 8) O  18           s(  0.23%)p 5.17(  1.19%)d99.99( 98.58%)
   232. (0.00001) RY*( 9) O  18           s(  0.00%)p 1.00(  1.95%)d50.35( 98.05%)
   233. (0.00182) RY*( 1) H  19           s( 98.01%)p 0.02(  1.99%)
                                            0.0039  0.9900  0.0522 -0.0978  0.0872
   234. (0.00020) RY*( 2) H  19           s(  0.00%)p 1.00(100.00%)
                                            0.0001  0.0053 -0.6334  0.3371  0.6966
   235. (0.00013) RY*( 3) H  19           s(  0.05%)p99.99( 99.95%)
                                            0.0094  0.0208  0.6337  0.7422  0.2169
   236. (0.00003) RY*( 4) H  19           s(  2.01%)p48.64( 97.99%)
   237. (0.00152) RY*( 1) H  20           s( 97.52%)p 0.03(  2.48%)
                                            0.0042  0.9875 -0.0442 -0.1403 -0.0559
   238. (0.00020) RY*( 2) H  20           s(  0.11%)p99.99( 99.89%)
                                            0.0015  0.0333  0.9651 -0.1531  0.2098
   239. (0.00013) RY*( 3) H  20           s(  0.21%)p99.99( 99.79%)
                                            0.0078  0.0457  0.2581  0.5551 -0.7894
   240. (0.00003) RY*( 4) H  20           s(  2.23%)p43.81( 97.77%)
   241. (0.00164) RY*( 1) H  21           s( 97.86%)p 0.02(  2.14%)
                                            0.0041  0.9892 -0.1047 -0.0974  0.0305
   242. (0.00020) RY*( 2) H  21           s(  0.06%)p99.99( 99.94%)
                                            0.0010  0.0236  0.3457  0.1572  0.9248
   243. (0.00013) RY*( 3) H  21           s(  0.24%)p99.99( 99.76%)
                                            0.0086  0.0480 -0.3997  0.9153 -0.0074
   244. (0.00004) RY*( 4) H  21           s(  1.92%)p50.95( 98.08%)
   245. (0.00234) RY*( 1) H  22           s( 98.68%)p 0.01(  1.32%)
                                            0.0035  0.9934 -0.0147  0.0967 -0.0604
   246. (0.00020) RY*( 2) H  22           s(  0.00%)p 1.00(100.00%)
                                           -0.0001  0.0003 -0.6889  0.3035  0.6582
   247. (0.00013) RY*( 3) H  22           s(  0.05%)p99.99( 99.95%)
                                            0.0089  0.0200  0.7246  0.2936  0.6231
   248. (0.00003) RY*( 4) H  22           s(  1.35%)p72.88( 98.65%)
   249. (0.00146) RY*( 1) H  23           s( 97.26%)p 0.03(  2.74%)
                                            0.0043  0.9862 -0.1531 -0.0066 -0.0627
   250. (0.00020) RY*( 2) H  23           s(  0.11%)p99.99( 99.89%)
                                            0.0017  0.0336  0.0179  0.9203  0.3894
   251. (0.00013) RY*( 3) H  23           s(  0.24%)p99.99( 99.76%)
                                            0.0079  0.0479 -0.0506 -0.3894  0.9184
   252. (0.00003) RY*( 4) H  23           s(  2.47%)p39.42( 97.53%)
   253. (0.00160) RY*( 1) H  24           s( 97.77%)p 0.02(  2.23%)
                                            0.0042  0.9888 -0.0578 -0.0294 -0.1344
   254. (0.00021) RY*( 2) H  24           s(  0.04%)p99.99( 99.96%)
                                            0.0009  0.0210  0.7057  0.6459 -0.2903
   255. (0.00013) RY*( 3) H  24           s(  0.24%)p99.99( 99.76%)
                                            0.0085  0.0487  0.7038 -0.6785  0.2046
   256. (0.00004) RY*( 4) H  24           s(  2.02%)p48.57( 97.98%)
   257. (0.00329) RY*( 1) H  25           s( 99.81%)p 0.00(  0.19%)
                                            0.0079  0.9990  0.0347  0.0203 -0.0169
   258. (0.00017) RY*( 2) H  25           s(  0.09%)p99.99( 99.91%)
                                            0.0005  0.0307 -0.7020  0.2455  0.6678
   259. (0.00015) RY*( 3) H  25           s(  0.03%)p99.99( 99.97%)
                                            0.0136  0.0082 -0.6645  0.1093 -0.7391
   260. (0.00004) RY*( 4) H  25           s(  0.15%)p99.99( 99.85%)
   261. (0.00175) RY*( 1) H  26           s( 99.64%)p 0.00(  0.36%)
                                            0.0047  0.9982  0.0263 -0.0209  0.0498
   262. (0.00019) RY*( 2) H  26           s(  0.12%)p99.99( 99.88%)
                                            0.0001  0.0353 -0.7796  0.6243 -0.0348
   263. (0.00013) RY*( 3) H  26           s(  0.13%)p99.99( 99.87%)
                                           -0.0144  0.0325  0.4831  0.5643 -0.6685
   264. (0.00004) RY*( 4) H  26           s(  0.20%)p99.99( 99.80%)
   265. (0.00484) RY*( 1) H  27           s( 99.89%)p 0.00(  0.11%)
                                            0.0101  0.9994  0.0318  0.0018  0.0070
   266. (0.00017) RY*( 2) H  27           s(  0.05%)p99.99( 99.95%)
                                           -0.0042  0.0226 -0.8322  0.2122  0.5117
   267. (0.00011) RY*( 3) H  27           s(  0.04%)p99.99( 99.96%)
                                            0.0155  0.0126 -0.3192 -0.9385 -0.1303
   268. (0.00004) RY*( 4) H  27           s(  0.10%)p99.99( 99.90%)
   269. (0.00551) RY*( 1) H  28           s( 99.71%)p 0.00(  0.29%)
                                            0.0081  0.9985  0.0208  0.0492  0.0023
   270. (0.00019) RY*( 2) H  28           s(  0.11%)p99.99( 99.89%)
                                           -0.0005  0.0327 -0.9375 -0.2757  0.2099
   271. (0.00013) RY*( 3) H  28           s(  0.12%)p99.99( 99.88%)
                                            0.0010  0.0344  0.0373 -0.6797 -0.7318
   272. (0.00005) RY*( 4) H  28           s(  0.15%)p99.99( 99.85%)
   273. (0.00237) RY*( 1) H  29           s( 99.65%)p 0.00(  0.35%)
                                            0.0037  0.9983 -0.0467  0.0273  0.0235
   274. (0.00014) RY*( 2) H  29           s(  0.07%)p99.99( 99.93%)
                                           -0.0044  0.0266  0.8244 -0.0472  0.5633
   275. (0.00014) RY*( 3) H  29           s(  0.02%)p99.99( 99.98%)
                                            0.0070  0.0122  0.4134  0.7297 -0.5444
   276. (0.00004) RY*( 4) H  29           s(  0.34%)p99.99( 99.66%)
   277. (0.00411) RY*( 1) H  30           s( 99.62%)p 0.00(  0.38%)
                                            0.0051  0.9981  0.0183 -0.0584  0.0049
   278. (0.00017) RY*( 2) H  30           s(  0.25%)p99.99( 99.75%)
                                           -0.0035  0.0502 -0.4297  0.7639  0.4789
   279. (0.00013) RY*( 3) H  30           s(  0.01%)p99.99( 99.99%)
                                           -0.0009  0.0108  0.8834  0.4659  0.0485
   280. (0.00005) RY*( 4) H  30           s(  0.19%)p99.99( 99.81%)
   281. (0.00330) RY*( 1) H  31           s( 99.94%)p 0.00(  0.06%)
                                            0.0069  0.9997  0.0210  0.0104 -0.0018
   282. (0.00020) RY*( 2) H  31           s(  0.01%)p 1.00( 99.99%)
                                           -0.0003  0.0073 -0.5817  0.5731  0.5771
   283. (0.00006) RY*( 3) H  31           s(  0.06%)p99.99( 99.94%)
   284. (0.00004) RY*( 4) H  31           s(  0.08%)p99.99( 99.92%)
   285. (0.00183) RY*( 1) H  32           s( 69.88%)p 0.43( 30.12%)
                                            0.0131  0.8359 -0.1883  0.0139 -0.5153
   286. (0.00162) RY*( 2) H  32           s( 14.16%)p 6.06( 85.84%)
                                            0.0047  0.3763  0.1991  0.7131  0.5570
   287. (0.00093) RY*( 3) H  32           s( 12.44%)p 7.04( 87.56%)
                                            0.0077  0.3527  0.6231 -0.6163  0.3279
   288. (0.00002) RY*( 4) H  32           s(  3.90%)p24.66( 96.10%)
   289. (0.00389) RY*( 1) H  33           s( 99.76%)p 0.00(  0.24%)
                                            0.0074  0.9988 -0.0233 -0.0175 -0.0391
   290. (0.00015) RY*( 2) H  33           s(  0.20%)p99.99( 99.80%)
                                           -0.0015  0.0444  0.6295  0.6006  0.4909
   291. (0.00008) RY*( 3) H  33           s(  0.02%)p99.99( 99.98%)
   292. (0.00004) RY*( 4) H  33           s(  0.10%)p99.99( 99.90%)
   293. (0.00165) RY*( 1) H  34           s( 98.03%)p 0.02(  1.97%)
                                            0.0040  0.9901  0.1022 -0.0831 -0.0487
   294. (0.00020) RY*( 2) H  34           s(  0.06%)p99.99( 99.94%)
                                            0.0012  0.0242  0.1505  0.8076 -0.5698
   295. (0.00013) RY*( 3) H  34           s(  0.18%)p99.99( 99.82%)
                                            0.0087  0.0417  0.3691  0.4875  0.7902
   296. (0.00004) RY*( 4) H  34           s(  1.81%)p54.14( 98.19%)
   297. (0.00165) RY*( 1) H  35           s( 98.04%)p 0.02(  1.96%)
                                            0.0040  0.9901  0.0128 -0.1300 -0.0507
   298. (0.00020) RY*( 2) H  35           s(  0.07%)p99.99( 99.93%)
                                            0.0014  0.0261 -0.7368  0.3516 -0.5770
   299. (0.00013) RY*( 3) H  35           s(  0.19%)p99.99( 99.81%)
                                            0.0087  0.0426 -0.6264 -0.0405  0.7772
   300. (0.00004) RY*( 4) H  35           s(  1.79%)p54.98( 98.21%)
   301. (0.00108) RY*( 1) H  36           s( 96.65%)p 0.03(  3.35%)
                                            0.0050  0.9831 -0.0296  0.0484 -0.1739
   302. (0.00022) RY*( 2) H  36           s(  0.00%)p 1.00(100.00%)
                                            0.0000  0.0057  0.8907  0.4545  0.0076
   303. (0.00013) RY*( 3) H  36           s(  0.01%)p99.99( 99.99%)
                                           -0.0058  0.0084  0.4399 -0.8576 -0.2662
   304. (0.00003) RY*( 4) H  36           s(  3.41%)p28.31( 96.59%)
   305. (0.00133) RY*( 1) H  37           s( 97.27%)p 0.03(  2.73%)
                                            0.0043  0.9862 -0.0089 -0.1482  0.0727
   306. (0.00020) RY*( 2) H  37           s(  0.10%)p99.99( 99.90%)
                                            0.0015  0.0309 -0.8201  0.4364  0.3690
   307. (0.00013) RY*( 3) H  37           s(  0.18%)p99.99( 99.82%)
                                            0.0068  0.0415 -0.4606 -0.1266 -0.8775
   308. (0.00003) RY*( 4) H  37           s(  2.54%)p38.36( 97.46%)
   309. (0.00280) RY*( 1) H  38           s( 99.07%)p 0.01(  0.93%)
                                            0.0039  0.9953 -0.0156  0.0201  0.0930
   310. (0.00019) RY*( 2) H  38           s(  0.00%)p 1.00(100.00%)
                                           -0.0000  0.0026  0.8955  0.4442  0.0264
   311. (0.00013) RY*( 3) H  38           s(  0.03%)p99.99( 99.97%)
                                            0.0089  0.0165 -0.3934  0.8179 -0.4194
   312. (0.00004) RY*( 4) H  38           s(  0.97%)p99.99( 99.03%)
   313. (0.00132) RY*( 1) H  39           s( 97.24%)p 0.03(  2.76%)
                                            0.0043  0.9861  0.1253 -0.0819  0.0719
   314. (0.00020) RY*( 2) H  39           s(  0.10%)p99.99( 99.90%)
                                            0.0016  0.0323  0.1136  0.9107  0.3958
   315. (0.00013) RY*( 3) H  39           s(  0.16%)p99.99( 99.84%)
                                            0.0067  0.0392  0.3952  0.3227 -0.8591
   316. (0.00003) RY*( 4) H  39           s(  2.57%)p37.84( 97.43%)
   317. (0.00294) RY*( 1) H  40           s( 99.70%)p 0.00(  0.30%)
                                            0.0059  0.9985  0.0340  0.0405 -0.0140
   318. (0.00012) RY*( 2) H  40           s(  0.13%)p99.99( 99.87%)
                                           -0.0012  0.0364 -0.9303  0.0104  0.3649
   319. (0.00009) RY*( 3) H  40           s(  0.18%)p99.99( 99.82%)
   320. (0.00004) RY*( 4) H  40           s(  0.08%)p99.99( 99.92%)
   321. (0.03993) BD*( 1) C   1 - C   2  
                ( 50.08%)   0.7077* C   1 s( 30.08%)p 2.32( 69.87%)d 0.00(  0.04%)
                                            0.0006  0.5485  0.0035  0.1704  0.0074
                                            0.7851  0.0001 -0.2306  0.0068  0.0066
                                           -0.0021 -0.0097 -0.0154 -0.0080
                ( 49.92%)  -0.7065* C   2 s( 30.01%)p 2.33( 69.94%)d 0.00(  0.05%)
                                           -0.0001  0.5478  0.0016 -0.1570  0.0042
                                           -0.7868  0.0020  0.2357  0.0078  0.0070
                                           -0.0026 -0.0110 -0.0167 -0.0086
   322. (0.00530) BD*( 1) C   1 - H  19  
                ( 38.90%)   0.6237* C   1 s( 23.30%)p 3.29( 76.66%)d 0.00(  0.04%)
                                            0.0001 -0.4827 -0.0024 -0.5472  0.0103
                                            0.2714  0.0121 -0.6271  0.0032  0.0064
                                           -0.0157  0.0065 -0.0065 -0.0058
                ( 61.10%)  -0.7817* H  19 s( 99.92%)p 0.00(  0.08%)
                                           -0.9996  0.0004  0.0176 -0.0083  0.0202
   323. (0.00639) BD*( 1) C   1 - H  20  
                ( 39.05%)   0.6249* C   1 s( 23.31%)p 3.29( 76.65%)d 0.00(  0.04%)
                                           -0.0001  0.4828 -0.0011  0.0746  0.0003
                                           -0.5517 -0.0150 -0.6755  0.0094 -0.0019
                                           -0.0025  0.0167 -0.0055  0.0096
                ( 60.95%)  -0.7807* H  20 s( 99.92%)p 0.00(  0.08%)
                                            0.9996 -0.0006 -0.0033  0.0181  0.0215
   324. (0.00650) BD*( 1) C   1 - H  21  
                ( 38.93%)   0.6239* C   1 s( 23.26%)p 3.30( 76.70%)d 0.00(  0.04%)
                                           -0.0001  0.4823 -0.0011 -0.8157  0.0018
                                           -0.0685 -0.0152  0.3108  0.0070  0.0007
                                           -0.0110  0.0000  0.0156 -0.0065
                ( 61.07%)  -0.7815* H  21 s( 99.92%)p 0.00(  0.08%)
                                            0.9996 -0.0009  0.0261  0.0020 -0.0111
   325. (0.03743) BD*( 1) C   2 - C   3  
                ( 49.82%)   0.7059* C   2 s( 29.90%)p 2.34( 70.05%)d 0.00(  0.05%)
                                            0.0002 -0.5467 -0.0078  0.4777 -0.0120
                                           -0.2893 -0.0115  0.6232 -0.0025  0.0081
                                           -0.0164  0.0105 -0.0037 -0.0086
                ( 50.18%)  -0.7084* C   3 s( 30.17%)p 2.31( 69.78%)d 0.00(  0.04%)
                                           -0.0006 -0.5493 -0.0046 -0.4764 -0.0043
                                            0.2783 -0.0084 -0.6271 -0.0017  0.0072
                                           -0.0155  0.0094 -0.0038 -0.0072
   326. (0.06837) BD*( 1) C   2 - O   4  
                ( 68.92%)   0.8302* C   2 s( 19.95%)p 4.00( 79.74%)d 0.02(  0.31%)
                                           -0.0001  0.4465 -0.0088 -0.0853 -0.0401
                                            0.5387 -0.0001  0.7057  0.0188 -0.0044
                                           -0.0048  0.0462 -0.0175  0.0252
                ( 31.08%)  -0.5575* O   4 s( 31.37%)p 2.19( 68.56%)d 0.00(  0.07%)
                                            0.0000  0.5601 -0.0032  0.0533 -0.0100
                                           -0.4931 -0.0047 -0.6629 -0.0008 -0.0066
                                           -0.0133  0.0182 -0.0017  0.0127
   327. (0.06247) BD*( 1) C   2 - O  18  
                ( 69.10%)   0.8312* C   2 s( 20.15%)p 3.95( 79.53%)d 0.02(  0.32%)
                                            0.0001 -0.4488  0.0090 -0.8571 -0.0100
                                           -0.0713  0.0166  0.2313  0.0407 -0.0095
                                            0.0232  0.0031 -0.0446  0.0233
                ( 30.90%)  -0.5559* O  18 s( 31.27%)p 2.20( 68.66%)d 0.00(  0.07%)
                                           -0.0000 -0.5592 -0.0008  0.8005  0.0040
                                            0.0992  0.0049 -0.1892  0.0098  0.0002
                                            0.0196 -0.0010 -0.0180  0.0034
   328. (0.00542) BD*( 1) C   3 - H  22  
                ( 38.90%)   0.6237* C   3 s( 23.26%)p 3.30( 76.70%)d 0.00(  0.04%)
                                            0.0001 -0.4822 -0.0020 -0.1819  0.0116
                                           -0.8354  0.0053  0.1894  0.0100 -0.0080
                                            0.0024  0.0058  0.0148  0.0091
                ( 61.10%)  -0.7817* H  22 s( 99.92%)p 0.00(  0.08%)
                                           -0.9996  0.0007  0.0064  0.0267 -0.0057
   329. (0.00601) BD*( 1) C   3 - H  23  
                ( 39.00%)   0.6245* C   3 s( 23.29%)p 3.29( 76.67%)d 0.00(  0.04%)
                                           -0.0001  0.4826 -0.0014 -0.8504 -0.0053
                                           -0.0476  0.0104  0.2024 -0.0133  0.0030
                                           -0.0096 -0.0005  0.0158 -0.0078
                ( 61.00%)  -0.7810* H  23 s( 99.92%)p 0.00(  0.08%)
                                            0.9996 -0.0005  0.0276  0.0006 -0.0068
   330. (0.00651) BD*( 1) C   3 - H  24  
                ( 38.95%)   0.6241* C   3 s( 23.24%)p 3.30( 76.72%)d 0.00(  0.04%)
                                           -0.0001  0.4820 -0.0015  0.1270 -0.0081
                                           -0.4708  0.0111 -0.7274 -0.0106 -0.0034
                                           -0.0051  0.0163 -0.0051  0.0090
                ( 61.05%)  -0.7813* H  24 s( 99.92%)p 0.00(  0.08%)
                                            0.9996 -0.0008 -0.0048  0.0146  0.0239
   331. (0.01490) BD*( 1) O   4 - C   5  
                ( 32.07%)   0.5663* O   4 s( 29.21%)p 2.42( 70.72%)d 0.00(  0.07%)
                                           -0.0002 -0.5404 -0.0066 -0.6725  0.0015
                                           -0.4808 -0.0143 -0.1524 -0.0168 -0.0173
                                            0.0036  0.0011 -0.0152  0.0131
                ( 67.93%)  -0.8242* C   5 s( 20.27%)p 3.92( 79.44%)d 0.01(  0.29%)
                                            0.0002 -0.4494 -0.0269  0.7690  0.0503
                                            0.4357  0.0038  0.1002 -0.0243 -0.0419
                                           -0.0109 -0.0088 -0.0180  0.0248
   332. (0.03467) BD*( 1) C   5 - C   6  
                ( 50.69%)   0.7120* C   5 s( 29.36%)p 2.40( 70.58%)d 0.00(  0.06%)
                                            0.0005  0.5416 -0.0164  0.6198  0.0063
                                           -0.4618  0.0061 -0.3286  0.0203 -0.0171
                                           -0.0110  0.0112  0.0007 -0.0045
                ( 49.31%)  -0.7022* C   6 s( 27.15%)p 2.68( 72.79%)d 0.00(  0.06%)
                                            0.0003  0.5211 -0.0055 -0.5578  0.0144
                                            0.5167  0.0013  0.3861  0.0201 -0.0171
                                           -0.0121  0.0092  0.0038 -0.0078
   333. (0.03236) BD*( 1) C   5 - H  25  
                ( 40.15%)   0.6336* C   5 s( 25.05%)p 2.99( 74.90%)d 0.00(  0.05%)
                                            0.0002 -0.5004  0.0099  0.0854  0.0106
                                           -0.7604 -0.0049  0.4036 -0.0218  0.0025
                                           -0.0005  0.0161  0.0143  0.0009
                ( 59.85%)  -0.7736* H  25 s( 99.92%)p 0.00(  0.08%)
                                           -0.9996  0.0072 -0.0027  0.0263 -0.0120
   334. (0.01748) BD*( 1) C   5 - H  26  
                ( 39.31%)   0.6270* C   5 s( 25.24%)p 2.96( 74.72%)d 0.00(  0.05%)
                                            0.0002 -0.5022 -0.0113 -0.1093  0.0186
                                           -0.1317 -0.0029 -0.8470  0.0104  0.0013
                                           -0.0052 -0.0035  0.0001 -0.0204
                ( 60.69%)  -0.7790* H  26 s( 99.91%)p 0.00(  0.09%)
                                           -0.9996  0.0033  0.0033  0.0057  0.0289
   335. (0.02880) BD*( 1) C   6 - C   7  
                ( 50.73%)   0.7123* C   6 s( 30.42%)p 2.29( 69.54%)d 0.00(  0.04%)
                                            0.0002  0.5513  0.0153  0.6651 -0.0197
                                            0.3951 -0.0092 -0.3106 -0.0040  0.0135
                                           -0.0118 -0.0069  0.0055 -0.0056
                ( 49.27%)  -0.7019* C   7 s( 28.30%)p 2.53( 71.65%)d 0.00(  0.04%)
                                            0.0004  0.5318  0.0165 -0.6744 -0.0037
                                           -0.4051  0.0019  0.3123 -0.0104  0.0140
                                           -0.0102 -0.0066  0.0063 -0.0067
   336. (0.03168) BD*( 1) C   6 - O  18  
                ( 68.35%)   0.8267* C   6 s( 18.59%)p 4.36( 81.13%)d 0.02(  0.28%)
                                           -0.0002  0.4308  0.0180 -0.4375  0.0145
                                           -0.3975 -0.0227 -0.6782 -0.0343  0.0188
                                            0.0361  0.0286  0.0072  0.0176
                ( 31.65%)  -0.5626* O  18 s( 29.67%)p 2.37( 70.26%)d 0.00(  0.07%)
                                            0.0001  0.5447  0.0035  0.4841  0.0126
                                            0.3170 -0.0015  0.6063 -0.0014  0.0054
                                            0.0112  0.0162 -0.0011  0.0170
   337. (0.03877) BD*( 1) C   6 - H  27  
                ( 38.64%)   0.6216* C   6 s( 23.87%)p 3.19( 76.09%)d 0.00(  0.05%)
                                            0.0004 -0.4883  0.0140 -0.2308  0.0004
                                            0.6456  0.0038 -0.5392  0.0086  0.0071
                                           -0.0050  0.0178  0.0079 -0.0027
                ( 61.36%)  -0.7833* H  27 s( 99.91%)p 0.00(  0.09%)
                                           -0.9995  0.0097  0.0102 -0.0223  0.0173
   338. (0.02167) BD*( 1) C   7 - C   8  
                ( 49.34%)   0.7024* C   7 s( 25.44%)p 2.93( 74.52%)d 0.00(  0.04%)
                                           -0.0001 -0.5043  0.0058 -0.4199  0.0228
                                           -0.4364 -0.0127 -0.6146 -0.0050 -0.0087
                                           -0.0138 -0.0121 -0.0021 -0.0055
                ( 50.66%)  -0.7118* C   8 s( 27.05%)p 2.69( 72.90%)d 0.00(  0.05%)
                                           -0.0003 -0.5200  0.0092  0.5214  0.0153
                                            0.4101 -0.0153  0.5371 -0.0090 -0.0100
                                           -0.0130 -0.0126 -0.0006 -0.0052
   339. (0.03321) BD*( 1) C   7 - C  17  
                ( 49.49%)   0.7035* C   7 s( 25.37%)p 2.94( 74.58%)d 0.00(  0.05%)
                                           -0.0003 -0.5037 -0.0035 -0.5405  0.0186
                                            0.5438  0.0065  0.3965  0.0186  0.0148
                                            0.0100 -0.0103 -0.0015  0.0059
                ( 50.51%)  -0.7107* C  17 s( 29.04%)p 2.44( 70.92%)d 0.00(  0.04%)
                                           -0.0001 -0.5389 -0.0024  0.6035  0.0065
                                           -0.4566  0.0138 -0.3680  0.0299  0.0129
                                            0.0122 -0.0110 -0.0007  0.0034
   340. (0.02316) BD*( 1) C   7 - H  28  
                ( 37.26%)   0.6104* C   7 s( 20.86%)p 3.79( 79.10%)d 0.00(  0.04%)
                                           -0.0003  0.4566 -0.0097 -0.2754 -0.0035
                                            0.5903 -0.0041 -0.6056  0.0036 -0.0061
                                            0.0069 -0.0166 -0.0065  0.0049
                ( 62.74%)  -0.7921* H  28 s( 99.91%)p 0.00(  0.09%)
                                            0.9995 -0.0074  0.0096 -0.0200  0.0201
   341. (0.02317) BD*( 1) C   8 - C   9  
                ( 49.51%)   0.7037* C   8 s( 26.55%)p 2.76( 73.40%)d 0.00(  0.05%)
                                           -0.0003 -0.5153 -0.0046 -0.7317 -0.0076
                                           -0.2253 -0.0284  0.3829 -0.0204 -0.0067
                                            0.0164  0.0040 -0.0121  0.0015
                ( 50.49%)  -0.7105* C   9 s( 27.83%)p 2.59( 72.12%)d 0.00(  0.05%)
                                           -0.0000 -0.5276  0.0036  0.6977 -0.0194
                                            0.1386 -0.0308 -0.4617 -0.0257 -0.0073
                                            0.0155  0.0032 -0.0131  0.0045
   342. (0.01162) BD*( 1) C   8 - H  29  
                ( 37.97%)   0.6162* C   8 s( 23.79%)p 3.20( 76.18%)d 0.00(  0.04%)
                                            0.0001 -0.4876 -0.0101  0.3973 -0.0083
                                           -0.7103  0.0092 -0.3147 -0.0114  0.0122
                                            0.0051 -0.0088  0.0088  0.0059
                ( 62.03%)  -0.7876* H  29 s( 99.92%)p 0.00(  0.08%)
                                           -0.9996  0.0023 -0.0115  0.0242  0.0109
   343. (0.01398) BD*( 1) C   8 - H  30  
                ( 38.50%)   0.6205* C   8 s( 22.47%)p 3.45( 77.48%)d 0.00(  0.04%)
                                            0.0002 -0.4741  0.0038 -0.1837  0.0059
                                            0.5246 -0.0186 -0.6820 -0.0172  0.0066
                                           -0.0065  0.0165  0.0063 -0.0054
                ( 61.50%)  -0.7842* H  30 s( 99.92%)p 0.00(  0.08%)
                                           -0.9996  0.0040  0.0060 -0.0160  0.0231
   344. (0.02462) BD*( 1) C   9 - O  10  
                ( 68.04%)   0.8249* C   9 s( 20.02%)p 3.98( 79.70%)d 0.01(  0.29%)
                                           -0.0000  0.4461  0.0338 -0.1515 -0.0032
                                            0.7017  0.0422 -0.5289 -0.0082 -0.0128
                                            0.0113 -0.0438 -0.0251  0.0042
                ( 31.96%)  -0.5653* O  10 s( 33.84%)p 1.95( 66.09%)d 0.00(  0.07%)
                                           -0.0001  0.5817 -0.0002  0.1965 -0.0021
                                           -0.6286  0.0040  0.4767  0.0030 -0.0152
                                            0.0073 -0.0174 -0.0071 -0.0057
   345. (0.04673) BD*( 1) C   9 - C  11  
                ( 50.80%)   0.7127* C   9 s( 27.18%)p 2.68( 72.76%)d 0.00(  0.05%)
                                            0.0004  0.5214 -0.0053  0.1979  0.0360
                                           -0.6629  0.0051 -0.4977  0.0060 -0.0043
                                           -0.0050  0.0188 -0.0122 -0.0006
                ( 49.20%)  -0.7014* C  11 s( 28.31%)p 2.53( 71.64%)d 0.00(  0.05%)
                                            0.0001  0.5320  0.0062 -0.0956  0.0301
                                            0.6992  0.0095  0.4658 -0.0199 -0.0048
                                           -0.0040  0.0176 -0.0105 -0.0007
   346. (0.03186) BD*( 1) C   9 - H  31  
                ( 38.99%)   0.6244* C   9 s( 24.85%)p 3.02( 75.10%)d 0.00(  0.04%)
                                            0.0001 -0.4985  0.0067 -0.6702  0.0172
                                           -0.2102 -0.0080 -0.5071  0.0083 -0.0054
                                           -0.0157 -0.0046 -0.0121 -0.0007
                ( 61.01%)  -0.7811* H  31 s( 99.91%)p 0.00(  0.09%)
                                           -0.9995  0.0064  0.0234  0.0048  0.0183
   347. (0.00733) BD*( 1) O  10 - H  32  
                ( 26.88%)   0.5185* O  10 s( 19.71%)p 4.07( 80.21%)d 0.00(  0.08%)
                                           -0.0002 -0.4434 -0.0202 -0.6961 -0.0144
                                           -0.2430 -0.0235  0.5070  0.0270 -0.0010
                                            0.0186 -0.0006 -0.0208  0.0069
                ( 73.12%)  -0.8551* H  32 s( 99.62%)p 0.00(  0.38%)
                                           -0.9981  0.0042  0.0473  0.0188 -0.0354
   348. (0.02385) BD*( 1) C  11 - O  12  
                ( 68.13%)   0.8254* C  11 s( 19.82%)p 4.03( 79.90%)d 0.01(  0.28%)
                                           -0.0002  0.4444  0.0258  0.5599  0.0513
                                           -0.5478  0.0005  0.4274  0.0127 -0.0339
                                            0.0262 -0.0302 -0.0037 -0.0066
                ( 31.87%)  -0.5646* O  12 s( 30.03%)p 2.33( 69.90%)d 0.00(  0.07%)
                                            0.0001  0.5480  0.0042 -0.4474  0.0089
                                            0.5625  0.0144 -0.4268 -0.0034 -0.0140
                                            0.0183 -0.0105  0.0081 -0.0025
   349. (0.04216) BD*( 1) C  11 - C  17  
                ( 49.89%)   0.7063* C  11 s( 26.85%)p 2.72( 73.10%)d 0.00(  0.06%)
                                           -0.0002 -0.5176  0.0227  0.7346 -0.0062
                                            0.4208 -0.0131  0.1121  0.0380 -0.0183
                                           -0.0017 -0.0017 -0.0086  0.0121
                ( 50.11%)  -0.7079* C  17 s( 26.08%)p 2.83( 73.86%)d 0.00(  0.06%)
                                           -0.0002 -0.5104  0.0175 -0.7603  0.0078
                                           -0.3988 -0.0054 -0.0021  0.0389 -0.0162
                                           -0.0032 -0.0026 -0.0132  0.0126
   350. (0.03200) BD*( 1) C  11 - H  33  
                ( 39.21%)   0.6262* C  11 s( 24.89%)p 3.02( 75.07%)d 0.00(  0.04%)
                                            0.0003 -0.4988 -0.0049 -0.3640 -0.0079
                                           -0.1802  0.0124  0.7651 -0.0112 -0.0046
                                            0.0124  0.0067 -0.0018 -0.0143
                ( 60.79%)  -0.7797* H  33 s( 99.91%)p 0.00(  0.09%)
                                           -0.9995  0.0068  0.0123  0.0058 -0.0265
   351. (0.07059) BD*( 1) O  12 - C  13  
                ( 30.73%)   0.5544* O  12 s( 31.58%)p 2.16( 68.35%)d 0.00(  0.07%)
                                            0.0001  0.5620 -0.0003 -0.3061  0.0076
                                           -0.7673 -0.0059  0.0304  0.0062  0.0215
                                            0.0041  0.0038 -0.0058 -0.0130
                ( 69.27%)  -0.8323* C  13 s( 19.91%)p 4.01( 79.77%)d 0.02(  0.32%)
                                           -0.0001  0.4462 -0.0065  0.3778  0.0392
                                            0.8076  0.0078 -0.0269  0.0227  0.0362
                                           -0.0010 -0.0038 -0.0334 -0.0276
   352. (0.04756) BD*( 1) C  13 - C  14  
                ( 50.18%)   0.7084* C  13 s( 29.98%)p 2.33( 69.97%)d 0.00(  0.05%)
                                           -0.0000  0.5474 -0.0126  0.2407  0.0067
                                           -0.4371 -0.0116 -0.6712  0.0014 -0.0063
                                           -0.0092  0.0166 -0.0039  0.0113
                ( 49.82%)  -0.7058* C  14 s( 29.85%)p 2.35( 70.11%)d 0.00(  0.04%)
                                            0.0005  0.5463  0.0004 -0.2512 -0.0021
                                            0.4567  0.0056  0.6553 -0.0084 -0.0060
                                           -0.0084  0.0152 -0.0038  0.0088
   353. (0.02972) BD*( 1) C  13 - C  15  
                ( 49.28%)   0.7020* C  13 s( 29.89%)p 2.34( 70.05%)d 0.00(  0.05%)
                                            0.0003 -0.5465 -0.0183 -0.1704  0.0143
                                            0.3560 -0.0263 -0.7375  0.0008  0.0023
                                           -0.0068  0.0145  0.0019 -0.0160
                ( 50.72%)  -0.7122* C  15 s( 30.15%)p 2.31( 69.80%)d 0.00(  0.05%)
                                           -0.0006 -0.5491 -0.0071  0.1685  0.0036
                                           -0.3562 -0.0074  0.7366  0.0003  0.0029
                                           -0.0067  0.0141  0.0024 -0.0145
   354. (0.06537) BD*( 1) C  13 - O  16  
                ( 69.21%)   0.8319* C  13 s( 20.22%)p 3.93( 79.46%)d 0.02(  0.32%)
                                           -0.0001  0.4496 -0.0056 -0.8738 -0.0311
                                            0.1615 -0.0272 -0.0522  0.0229 -0.0200
                                            0.0061 -0.0020  0.0449 -0.0274
                ( 30.79%)  -0.5549* O  16 s( 31.82%)p 2.14( 68.11%)d 0.00(  0.07%)
                                            0.0000  0.5641  0.0015  0.7986 -0.0004
                                           -0.2005 -0.0092  0.0541  0.0078  0.0007
                                           -0.0046 -0.0010  0.0227 -0.0132
   355. (0.00659) BD*( 1) C  14 - H  34  
                ( 38.87%)   0.6234* C  14 s( 23.41%)p 3.27( 76.55%)d 0.00(  0.04%)
                                            0.0001 -0.4839 -0.0004 -0.8649 -0.0024
                                            0.1299  0.0059 -0.0187  0.0153  0.0041
                                           -0.0021  0.0006 -0.0168  0.0100
                ( 61.13%)  -0.7819* H  34 s( 99.92%)p 0.00(  0.08%)
                                           -0.9996  0.0008  0.0282 -0.0037  0.0001
   356. (0.00681) BD*( 1) C  14 - H  35  
                ( 38.80%)   0.6229* C  14 s( 23.42%)p 3.27( 76.54%)d 0.00(  0.04%)
                                            0.0001 -0.4839 -0.0003  0.3885 -0.0039
                                            0.7837  0.0052  0.0061  0.0155 -0.0144
                                            0.0002  0.0012  0.0096  0.0101
                ( 61.20%)  -0.7823* H  35 s( 99.92%)p 0.00(  0.08%)
                                           -0.9996  0.0008 -0.0132 -0.0252 -0.0008
   357. (0.00538) BD*( 1) C  14 - H  36  
                ( 39.15%)   0.6257* C  14 s( 23.26%)p 3.30( 76.70%)d 0.00(  0.04%)
                                            0.0001 -0.4823 -0.0025  0.1936 -0.0081
                                           -0.3997  0.0154  0.7546  0.0059  0.0037
                                           -0.0072  0.0149  0.0029 -0.0110
                ( 60.85%)  -0.7801* H  36 s( 99.92%)p 0.00(  0.08%)
                                           -0.9996 -0.0000 -0.0057  0.0115 -0.0248
   358. (0.00521) BD*( 1) C  15 - H  37  
                ( 38.83%)   0.6232* C  15 s( 23.21%)p 3.31( 76.74%)d 0.00(  0.04%)
                                           -0.0001  0.4818 -0.0021 -0.3973  0.0035
                                           -0.7771 -0.0008  0.0740  0.0182  0.0143
                                           -0.0001 -0.0002 -0.0096 -0.0104
                ( 61.17%)  -0.7821* H  37 s( 99.92%)p 0.00(  0.08%)
                                            0.9996 -0.0003  0.0137  0.0248 -0.0030
   359. (0.00596) BD*( 1) C  15 - H  38  
                ( 38.68%)   0.6219* C  15 s( 23.39%)p 3.27( 76.57%)d 0.00(  0.04%)
                                            0.0001 -0.4837 -0.0010  0.2700 -0.0074
                                           -0.5012  0.0142 -0.6643 -0.0054  0.0064
                                            0.0082 -0.0154  0.0043 -0.0050
                ( 61.32%)  -0.7831* H  38 s( 99.92%)p 0.00(  0.08%)
                                           -0.9996  0.0016 -0.0090  0.0169  0.0203
   360. (0.00511) BD*( 1) C  15 - H  39  
                ( 38.87%)   0.6234* C  15 s( 23.20%)p 3.31( 76.76%)d 0.00(  0.04%)
                                            0.0001 -0.4817  0.0019 -0.8604  0.0021
                                            0.1316  0.0036 -0.0983 -0.0180  0.0045
                                           -0.0012  0.0001 -0.0166  0.0104
                ( 61.13%)  -0.7819* H  39 s( 99.92%)p 0.00(  0.08%)
                                           -0.9996  0.0003  0.0280 -0.0035  0.0038
   361. (0.02711) BD*( 1) O  16 - C  17  
                ( 31.53%)   0.5615* O  16 s( 29.64%)p 2.37( 70.29%)d 0.00(  0.07%)
                                           -0.0002 -0.5444 -0.0033  0.1841  0.0150
                                           -0.6707 -0.0002  0.4679  0.0048 -0.0039
                                            0.0029  0.0218  0.0145  0.0008
                ( 68.47%)  -0.8274* C  17 s( 19.00%)p 4.25( 80.71%)d 0.02(  0.29%)
                                            0.0002 -0.4354 -0.0194 -0.1047  0.0257
                                            0.7557  0.0423 -0.4716 -0.0117  0.0134
                                           -0.0093  0.0423  0.0287  0.0025
   362. (0.03052) BD*( 1) C  17 - H  40  
                ( 38.47%)   0.6203* C  17 s( 25.76%)p 2.88( 74.20%)d 0.00(  0.04%)
                                           -0.0003  0.5075  0.0056 -0.2138 -0.0056
                                           -0.2363 -0.0082 -0.8002  0.0084  0.0027
                                            0.0071  0.0093  0.0012  0.0168
                ( 61.53%)  -0.7844* H  40 s( 99.91%)p 0.00(  0.09%)
                                            0.9995 -0.0062  0.0094  0.0081  0.0276


 NHO Directionality and "Bond Bending" (deviations from line of nuclear centers)

         [Thresholds for printing:  angular deviation  >  1.0 degree]
                                    hybrid p-character > 25.0%
                                    orbital occupancy  >  0.10e

                                Line of Centers        Hybrid 1              Hybrid 2
                                ---------------  -------------------   ------------------
                NBO               Theta   Phi    Theta   Phi    Dev    Theta   Phi    Dev
 ========================================================================================
     1. BD (   1) C   1 - C   2   105.8   77.6     --     --    --      73.1  259.0   1.8
     2. BD (   1) C   1 - H  19    44.1  335.3    44.2  332.2   2.2      --     --    --
     3. BD (   1) C   1 - H  20   141.4  278.5   139.4  277.5   2.1      --     --    --
     4. BD (   1) C   1 - H  21    69.2  183.7    68.8  185.9   2.1      --     --    --
     5. BD (   1) C   2 - C   3   138.7  150.2   138.2  147.1   2.1      --     --    --
     6. BD (   1) C   2 - O   4    36.7  100.6    37.3  103.1   1.7    143.0  275.0   3.4
     7. BD (   1) C   2 - O  18   106.2    5.0   107.4    3.6   1.8     77.5  187.4   4.3
     8. BD (   1) C   3 - H  22   101.6   76.7   103.2   78.4   2.3      --     --    --
     9. BD (   1) C   3 - H  23    75.6  183.6    77.5  182.5   2.2      --     --    --
    10. BD (   1) C   3 - H  24   145.3  286.3   147.2  284.5   2.1      --     --    --
    11. BD (   1) O   4 - C   5    82.8   32.1    78.5   36.4   6.0     94.7  208.2   4.7
    12. BD (   1) C   5 - C   6   115.1  320.2   111.7  324.0   4.8     61.6  136.4   4.8
    13. BD (   1) C   5 - H  25   117.5   93.2   116.3   97.1   3.7      --     --    --
    14. BD (   1) C   5 - H  26    12.3   46.3    11.0   56.0   2.4      --     --    --
    15. BD (   1) C   6 - C   7   111.1   30.8   112.7   30.9   1.6      --     --    --
    16. BD (   1) C   6 - O  18   139.0  218.5   140.1  224.8   4.2     44.2   32.4   5.2
    17. BD (   1) C   6 - H  27    50.2  292.7    52.4  289.5   3.3      --     --    --
    18. BD (   1) C   7 - C   8    47.3   42.1    44.1   48.5   5.7    128.4  216.3   6.1
    19. BD (   1) C   7 - C  17   116.1  318.3   118.7  313.5   5.0     65.8  144.0   5.5
    21. BD (   1) C   8 - C   9   120.2   15.0   114.9   18.9   6.4     54.6  189.0   7.2
    22. BD (   1) C   8 - H  29    69.2  118.3    67.9  119.0   1.5      --     --    --
    23. BD (   1) C   8 - H  30    39.9  290.3    37.5  289.4   2.5      --     --    --
    24. BD (   1) C   9 - O  10   126.0  105.1   125.3  101.7   2.8     53.7  287.3   1.8
    25. BD (   1) C   9 - C  11   122.9  282.4   125.2  289.6   6.4     57.9   95.3   6.0
    26. BD (   1) C   9 - H  31    53.0   13.4    54.1   18.5   4.2      --     --    --
    27. BD (   1) O  10 - H  32   122.4   15.0   125.1   20.6   5.3      --     --    --
    28. BD (   1) C  11 - O  12    60.0  313.6    61.8  318.2   4.3    120.7  127.2   5.6
    29. BD (   1) C  11 - C  17    94.0  208.8   100.2  209.2   6.2     92.5   28.2   6.5
    30. BD (   1) C  11 - H  33   152.7   31.6   151.6   24.3   3.6      --     --    --
    31. BD (   1) O  12 - C  13    88.6  244.6    87.5  248.9   4.4     90.3   62.9   2.0
    32. BD (   1) C  13 - C  14   141.5  298.8   142.6  298.9   1.0      --     --    --
    33. BD (   1) C  13 - C  15    28.5  295.4    26.3  295.3   2.2      --     --    --
    34. BD (   1) C  13 - O  16    92.8  169.7    91.8  171.6   2.1     85.7  345.3   4.6
    35. BD (   1) C  14 - H  34    88.2  352.1    89.8  351.1   1.9      --     --    --
    36. BD (   1) C  14 - H  35    89.8  243.0    91.4  244.0   1.9      --     --    --
    37. BD (   1) C  14 - H  36   149.0  115.9   150.7  115.8   1.7      --     --    --
    38. BD (   1) C  15 - H  37    86.2  242.4    84.0  243.2   2.4      --     --    --
    39. BD (   1) C  15 - H  38    42.2  118.2    39.6  118.3   2.6      --     --    --
    40. BD (   1) C  15 - H  39    84.6  351.9    82.4  351.1   2.4      --     --    --
    41. BD (   1) O  16 - C  17   123.2  100.0   124.0  106.5   5.5     58.9  275.7   4.3
    42. BD (   1) C  17 - H  40   159.2  222.3   157.5  228.1   2.7      --     --    --
    61. LP (   1) O   4             --     --     50.6  181.6   --       --     --    --
    62. LP (   2) O   4             --     --    122.8  120.4   --       --     --    --
    63. LP (   1) O  10             --     --     98.4  150.7   --       --     --    --
    64. LP (   2) O  10             --     --     44.6   67.2   --       --     --    --
    65. LP (   1) O  12             --     --     61.7   17.2   --       --     --    --
    66. LP (   2) O  12             --     --    145.5  336.7   --       --     --    --
    67. LP (   1) O  16             --     --     58.0  213.3   --       --     --    --
    68. LP (   2) O  16             --     --    141.1  257.5   --       --     --    --
    69. LP (   1) O  18             --     --    158.2  340.2   --       --     --    --
    70. LP (   2) O  18             --     --     74.8  283.4   --       --     --    --


 Second Order Perturbation Theory Analysis of Fock Matrix in NBO Basis

     Threshold for printing:   0.50 kcal/mol
                                                                              E(2)  E(j)-E(i) F(i,j)
         Donor NBO (i)                     Acceptor NBO (j)                 kcal/mol   a.u.    a.u. 
 ===================================================================================================

 within unit  1
   1. BD (   1) C   1 - C   2        / 89. RY*(   1) C   3                    1.33    1.32    0.037
   1. BD (   1) C   1 - C   2        / 98. RY*(   1) O   4                    0.67    1.86    0.032
   1. BD (   1) C   1 - C   2        /322. BD*(   1) C   1 - H  19            0.72    1.07    0.025
   1. BD (   1) C   1 - C   2        /323. BD*(   1) C   1 - H  20            0.57    1.06    0.022
   1. BD (   1) C   1 - C   2        /324. BD*(   1) C   1 - H  21            0.63    1.06    0.023
   1. BD (   1) C   1 - C   2        /325. BD*(   1) C   2 - C   3            1.48    1.01    0.035
   1. BD (   1) C   1 - C   2        /328. BD*(   1) C   3 - H  22            1.79    1.07    0.039
   1. BD (   1) C   1 - C   2        /331. BD*(   1) O   4 - C   5            1.75    0.93    0.036
   1. BD (   1) C   1 - C   2        /336. BD*(   1) C   6 - O  18            0.93    0.92    0.026
   2. BD (   1) C   1 - H  19        / 81. RY*(   2) C   2                    0.50    1.32    0.023
   2. BD (   1) C   1 - H  19        /325. BD*(   1) C   2 - C   3            3.89    0.88    0.052
   2. BD (   1) C   1 - H  19        /327. BD*(   1) C   2 - O  18            0.65    0.78    0.020
   3. BD (   1) C   1 - H  20        / 81. RY*(   2) C   2                    0.60    1.32    0.025
   3. BD (   1) C   1 - H  20        /326. BD*(   1) C   2 - O   4            4.82    0.77    0.055
   4. BD (   1) C   1 - H  21        / 81. RY*(   2) C   2                    0.83    1.32    0.030
   4. BD (   1) C   1 - H  21        /326. BD*(   1) C   2 - O   4            0.50    0.77    0.018
   4. BD (   1) C   1 - H  21        /327. BD*(   1) C   2 - O  18            5.15    0.79    0.057
   5. BD (   1) C   2 - C   3        / 71. RY*(   1) C   1                    1.37    1.32    0.038
   5. BD (   1) C   2 - C   3        / 98. RY*(   1) O   4                    0.61    1.86    0.030
   5. BD (   1) C   2 - C   3        /224. RY*(   1) O  18                    0.68    1.91    0.032
   5. BD (   1) C   2 - C   3        /321. BD*(   1) C   1 - C   2            1.48    1.01    0.035
   5. BD (   1) C   2 - C   3        /322. BD*(   1) C   1 - H  19            1.76    1.07    0.039
   5. BD (   1) C   2 - C   3        /328. BD*(   1) C   3 - H  22            0.71    1.07    0.025
   5. BD (   1) C   2 - C   3        /329. BD*(   1) C   3 - H  23            0.58    1.06    0.022
   5. BD (   1) C   2 - C   3        /330. BD*(   1) C   3 - H  24            0.62    1.06    0.023
   5. BD (   1) C   2 - C   3        /331. BD*(   1) O   4 - C   5            1.03    0.93    0.028
   5. BD (   1) C   2 - C   3        /336. BD*(   1) C   6 - O  18            2.10    0.92    0.039
   6. BD (   1) C   2 - O   4        /107. RY*(   1) C   5                    0.53    1.50    0.025
   6. BD (   1) C   2 - O   4        /108. RY*(   2) C   5                    0.52    1.73    0.027
   6. BD (   1) C   2 - O   4        /110. RY*(   4) C   5                    0.59    2.05    0.031
   6. BD (   1) C   2 - O   4        /323. BD*(   1) C   1 - H  20            1.43    1.26    0.038
   6. BD (   1) C   2 - O   4        /330. BD*(   1) C   3 - H  24            1.33    1.26    0.037
   6. BD (   1) C   2 - O   4        /334. BD*(   1) C   5 - H  26            1.23    1.26    0.035
   7. BD (   1) C   2 - O  18        / 80. RY*(   1) C   2                    0.53    1.52    0.025
   7. BD (   1) C   2 - O  18        /116. RY*(   1) C   6                    0.70    1.54    0.029
   7. BD (   1) C   2 - O  18        /118. RY*(   3) C   6                    0.51    1.70    0.026
   7. BD (   1) C   2 - O  18        /324. BD*(   1) C   1 - H  21            1.27    1.27    0.036
   7. BD (   1) C   2 - O  18        /329. BD*(   1) C   3 - H  23            1.43    1.27    0.038
   7. BD (   1) C   2 - O  18        /335. BD*(   1) C   6 - C   7            1.73    1.24    0.042
   8. BD (   1) C   3 - H  22        /321. BD*(   1) C   1 - C   2            3.95    0.88    0.053
   8. BD (   1) C   3 - H  22        /326. BD*(   1) C   2 - O   4            0.64    0.77    0.020
   8. BD (   1) C   3 - H  22        /327. BD*(   1) C   2 - O  18            0.53    0.78    0.018
   9. BD (   1) C   3 - H  23        /327. BD*(   1) C   2 - O  18            4.81    0.79    0.056
  10. BD (   1) C   3 - H  24        / 81. RY*(   2) C   2                    0.67    1.32    0.027
  10. BD (   1) C   3 - H  24        /326. BD*(   1) C   2 - O   4            5.17    0.77    0.057
  11. BD (   1) O   4 - C   5        / 80. RY*(   1) C   2                    2.22    1.50    0.052
  11. BD (   1) O   4 - C   5        /321. BD*(   1) C   1 - C   2            1.16    1.19    0.033
  11. BD (   1) O   4 - C   5        /325. BD*(   1) C   2 - C   3            0.65    1.20    0.025
  11. BD (   1) O   4 - C   5        /327. BD*(   1) C   2 - O  18            1.89    1.10    0.041
  11. BD (   1) O   4 - C   5        /335. BD*(   1) C   6 - C   7            1.76    1.22    0.042
  11. BD (   1) O   4 - C   5        /336. BD*(   1) C   6 - O  18            1.46    1.11    0.036
  12. BD (   1) C   5 - C   6        / 82. RY*(   3) C   2                    0.51    1.71    0.026
  12. BD (   1) C   5 - C   6        /125. RY*(   1) C   7                    0.77    1.64    0.032
  12. BD (   1) C   5 - C   6        /127. RY*(   3) C   7                    0.79    1.46    0.030
  12. BD (   1) C   5 - C   6        /334. BD*(   1) C   5 - H  26            0.79    1.06    0.026
  12. BD (   1) C   5 - C   6        /335. BD*(   1) C   6 - C   7            2.24    1.03    0.043
  12. BD (   1) C   5 - C   6        /337. BD*(   1) C   6 - H  27            0.56    1.06    0.022
  12. BD (   1) C   5 - C   6        /339. BD*(   1) C   7 - C  17            2.66    1.00    0.046
  13. BD (   1) C   5 - H  25        / 98. RY*(   1) O   4                    0.65    1.74    0.030
  13. BD (   1) C   5 - H  25        /118. RY*(   3) C   6                    0.68    1.38    0.027
  13. BD (   1) C   5 - H  25        /326. BD*(   1) C   2 - O   4            1.12    0.79    0.027
  13. BD (   1) C   5 - H  25        /337. BD*(   1) C   6 - H  27            2.72    0.95    0.046
  14. BD (   1) C   5 - H  26        /326. BD*(   1) C   2 - O   4            2.69    0.80    0.042
  14. BD (   1) C   5 - H  26        /336. BD*(   1) C   6 - O  18            2.24    0.81    0.038
  15. BD (   1) C   6 - C   7        /135. RY*(   2) C   8                    1.00    1.35    0.033
  15. BD (   1) C   6 - C   7        /215. RY*(   1) C  17                    1.16    1.29    0.035
  15. BD (   1) C   6 - C   7        /224. RY*(   1) O  18                    0.67    1.91    0.032
  15. BD (   1) C   6 - C   7        /327. BD*(   1) C   2 - O  18            2.12    0.92    0.040
  15. BD (   1) C   6 - C   7        /331. BD*(   1) O   4 - C   5            0.78    0.94    0.024
  15. BD (   1) C   6 - C   7        /332. BD*(   1) C   5 - C   6            1.26    1.00    0.032
  15. BD (   1) C   6 - C   7        /337. BD*(   1) C   6 - H  27            0.88    1.07    0.027
  15. BD (   1) C   6 - C   7        /338. BD*(   1) C   7 - C   8            1.44    1.00    0.034
  15. BD (   1) C   6 - C   7        /339. BD*(   1) C   7 - C  17            1.67    1.00    0.037
  15. BD (   1) C   6 - C   7        /340. BD*(   1) C   7 - H  28            1.09    1.07    0.031
  15. BD (   1) C   6 - C   7        /341. BD*(   1) C   8 - C   9            1.25    1.00    0.032
  15. BD (   1) C   6 - C   7        /349. BD*(   1) C  11 - C  17            1.28    0.96    0.031
  16. BD (   1) C   6 - O  18        / 80. RY*(   1) C   2                    2.32    1.49    0.053
  16. BD (   1) C   6 - O  18        /125. RY*(   1) C   7                    0.58    1.82    0.029
  16. BD (   1) C   6 - O  18        /325. BD*(   1) C   2 - C   3            1.46    1.19    0.037
  16. BD (   1) C   6 - O  18        /326. BD*(   1) C   2 - O   4            1.85    1.09    0.041
  16. BD (   1) C   6 - O  18        /331. BD*(   1) O   4 - C   5            1.27    1.11    0.034
  16. BD (   1) C   6 - O  18        /334. BD*(   1) C   5 - H  26            1.33    1.25    0.036
  16. BD (   1) C   6 - O  18        /338. BD*(   1) C   7 - C   8            2.10    1.18    0.044
  17. BD (   1) C   6 - H  27        /125. RY*(   1) C   7                    0.57    1.52    0.026
  17. BD (   1) C   6 - H  27        /327. BD*(   1) C   2 - O  18            0.84    0.79    0.023
  17. BD (   1) C   6 - H  27        /333. BD*(   1) C   5 - H  25            2.58    0.92    0.044
  17. BD (   1) C   6 - H  27        /335. BD*(   1) C   6 - C   7            0.59    0.91    0.021
  17. BD (   1) C   6 - H  27        /340. BD*(   1) C   7 - H  28            3.25    0.94    0.049
  18. BD (   1) C   7 - C   8        /117. RY*(   2) C   6                    0.60    1.57    0.028
  18. BD (   1) C   7 - C   8        /118. RY*(   3) C   6                    0.81    1.46    0.031
  18. BD (   1) C   7 - C   8        /144. RY*(   2) C   9                    1.06    1.56    0.037
  18. BD (   1) C   7 - C   8        /217. RY*(   3) C  17                    0.76    1.78    0.033
  18. BD (   1) C   7 - C   8        /335. BD*(   1) C   6 - C   7            1.52    1.01    0.035
  18. BD (   1) C   7 - C   8        /336. BD*(   1) C   6 - O  18            3.00    0.89    0.046
  18. BD (   1) C   7 - C   8        /339. BD*(   1) C   7 - C  17            1.21    0.97    0.030
  18. BD (   1) C   7 - C   8        /340. BD*(   1) C   7 - H  28            0.76    1.03    0.025
  18. BD (   1) C   7 - C   8        /341. BD*(   1) C   8 - C   9            1.00    0.97    0.028
  18. BD (   1) C   7 - C   8        /342. BD*(   1) C   8 - H  29            0.79    1.04    0.026
  18. BD (   1) C   7 - C   8        /343. BD*(   1) C   8 - H  30            0.54    1.03    0.021
  18. BD (   1) C   7 - C   8        /346. BD*(   1) C   9 - H  31            2.49    1.03    0.045
  18. BD (   1) C   7 - C   8        /362. BD*(   1) C  17 - H  40            2.35    1.04    0.044
  19. BD (   1) C   7 - C  17        /116. RY*(   1) C   6                    1.41    1.32    0.039
  19. BD (   1) C   7 - C  17        /134. RY*(   1) C   8                    1.13    1.61    0.038
  19. BD (   1) C   7 - C  17        /163. RY*(   3) C  11                    0.51    1.54    0.025
  19. BD (   1) C   7 - C  17        /206. RY*(   1) O  16                    1.09    1.92    0.041
  19. BD (   1) C   7 - C  17        /332. BD*(   1) C   5 - C   6            2.41    0.98    0.043
  19. BD (   1) C   7 - C  17        /335. BD*(   1) C   6 - C   7            1.93    1.02    0.040
  19. BD (   1) C   7 - C  17        /338. BD*(   1) C   7 - C   8            1.24    0.97    0.031
  19. BD (   1) C   7 - C  17        /340. BD*(   1) C   7 - H  28            0.78    1.05    0.025
  19. BD (   1) C   7 - C  17        /342. BD*(   1) C   8 - H  29            2.30    1.05    0.044
  19. BD (   1) C   7 - C  17        /348. BD*(   1) C  11 - O  12            0.58    0.90    0.020
  19. BD (   1) C   7 - C  17        /349. BD*(   1) C  11 - C  17            0.96    0.94    0.027
  19. BD (   1) C   7 - C  17        /350. BD*(   1) C  11 - H  33            0.87    1.03    0.027
  19. BD (   1) C   7 - C  17        /354. BD*(   1) C  13 - O  16            1.98    0.90    0.038
  19. BD (   1) C   7 - C  17        /362. BD*(   1) C  17 - H  40            0.88    1.06    0.027
  20. BD (   1) C   7 - H  28        /117. RY*(   2) C   6                    0.84    1.46    0.032
  20. BD (   1) C   7 - H  28        /336. BD*(   1) C   6 - O  18            0.74    0.78    0.021
  20. BD (   1) C   7 - H  28        /337. BD*(   1) C   6 - H  27            3.34    0.93    0.050
  20. BD (   1) C   7 - H  28        /343. BD*(   1) C   8 - H  30            3.16    0.92    0.048
  20. BD (   1) C   7 - H  28        /361. BD*(   1) O  16 - C  17            4.46    0.78    0.053
  21. BD (   1) C   8 - C   9        /127. RY*(   3) C   7                    0.68    1.44    0.028
  21. BD (   1) C   8 - C   9        /152. RY*(   1) O  10                    0.58    1.86    0.029
  21. BD (   1) C   8 - C   9        /153. RY*(   2) O  10                    0.73    1.95    0.034
  21. BD (   1) C   8 - C   9        /162. RY*(   2) C  11                    0.64    1.60    0.029
  21. BD (   1) C   8 - C   9        /335. BD*(   1) C   6 - C   7            3.09    1.02    0.050
  21. BD (   1) C   8 - C   9        /338. BD*(   1) C   7 - C   8            1.32    0.98    0.032
  21. BD (   1) C   8 - C   9        /342. BD*(   1) C   8 - H  29            0.79    1.05    0.026
  21. BD (   1) C   8 - C   9        /343. BD*(   1) C   8 - H  30            0.65    1.04    0.023
  21. BD (   1) C   8 - C   9        /345. BD*(   1) C   9 - C  11            1.06    0.96    0.029
  21. BD (   1) C   8 - C   9        /346. BD*(   1) C   9 - H  31            0.84    1.05    0.026
  21. BD (   1) C   8 - C   9        /347. BD*(   1) O  10 - H  32            2.05    1.02    0.041
  21. BD (   1) C   8 - C   9        /350. BD*(   1) C  11 - H  33            2.15    1.04    0.042
  22. BD (   1) C   8 - H  29        /339. BD*(   1) C   7 - C  17            2.38    0.88    0.041
  22. BD (   1) C   8 - H  29        /344. BD*(   1) C   9 - O  10            1.21    0.79    0.028
  22. BD (   1) C   8 - H  29        /345. BD*(   1) C   9 - C  11            2.28    0.86    0.040
  23. BD (   1) C   8 - H  30        /126. RY*(   2) C   7                    0.69    1.36    0.027
  23. BD (   1) C   8 - H  30        /340. BD*(   1) C   7 - H  28            3.03    0.94    0.048
  23. BD (   1) C   8 - H  30        /344. BD*(   1) C   9 - O  10            3.81    0.79    0.049
  24. BD (   1) C   9 - O  10        /343. BD*(   1) C   8 - H  30            1.48    1.29    0.039
  24. BD (   1) C   9 - O  10        /348. BD*(   1) C  11 - O  12            1.43    1.15    0.036
  25. BD (   1) C   9 - C  11        /134. RY*(   1) C   8                    1.00    1.61    0.036
  25. BD (   1) C   9 - C  11        /152. RY*(   1) O  10                    0.71    1.87    0.033
  25. BD (   1) C   9 - C  11        /170. RY*(   1) O  12                    1.56    1.91    0.049
  25. BD (   1) C   9 - C  11        /216. RY*(   2) C  17                    0.59    1.57    0.027
  25. BD (   1) C   9 - C  11        /341. BD*(   1) C   8 - C   9            1.23    0.99    0.031
  25. BD (   1) C   9 - C  11        /342. BD*(   1) C   8 - H  29            2.28    1.06    0.044
  25. BD (   1) C   9 - C  11        /346. BD*(   1) C   9 - H  31            0.68    1.06    0.024
  25. BD (   1) C   9 - C  11        /349. BD*(   1) C  11 - C  17            1.01    0.94    0.028
  25. BD (   1) C   9 - C  11        /350. BD*(   1) C  11 - H  33            0.67    1.04    0.024
  25. BD (   1) C   9 - C  11        /351. BD*(   1) O  12 - C  13            1.83    0.89    0.037
  25. BD (   1) C   9 - C  11        /362. BD*(   1) C  17 - H  40            1.24    1.07    0.032
  26. BD (   1) C   9 - H  31        /338. BD*(   1) C   7 - C   8            2.25    0.88    0.040
  26. BD (   1) C   9 - H  31        /341. BD*(   1) C   8 - C   9            0.51    0.89    0.019
  26. BD (   1) C   9 - H  31        /348. BD*(   1) C  11 - O  12            1.36    0.81    0.030
  26. BD (   1) C   9 - H  31        /349. BD*(   1) C  11 - C  17            1.96    0.84    0.037
  27. BD (   1) O  10 - H  32        /143. RY*(   1) C   9                    0.92    1.54    0.034
  27. BD (   1) O  10 - H  32        /341. BD*(   1) C   8 - C   9            3.07    1.09    0.052
  28. BD (   1) C  11 - O  12        /179. RY*(   1) C  13                    1.06    1.53    0.036
  28. BD (   1) C  11 - O  12        /180. RY*(   2) C  13                    1.48    1.56    0.043
  28. BD (   1) C  11 - O  12        /344. BD*(   1) C   9 - O  10            1.39    1.12    0.035
  28. BD (   1) C  11 - O  12        /353. BD*(   1) C  13 - C  15            1.73    1.21    0.041
  28. BD (   1) C  11 - O  12        /354. BD*(   1) C  13 - O  16            1.54    1.12    0.038
  28. BD (   1) C  11 - O  12        /361. BD*(   1) O  16 - C  17            1.36    1.12    0.035
  29. BD (   1) C  11 - C  17        /126. RY*(   2) C   7                    1.01    1.46    0.034
  29. BD (   1) C  11 - C  17        /335. BD*(   1) C   6 - C   7            2.56    1.02    0.046
  29. BD (   1) C  11 - C  17        /339. BD*(   1) C   7 - C  17            1.35    0.98    0.033
  29. BD (   1) C  11 - C  17        /345. BD*(   1) C   9 - C  11            1.01    0.96    0.028
  29. BD (   1) C  11 - C  17        /346. BD*(   1) C   9 - H  31            1.61    1.05    0.037
  29. BD (   1) C  11 - C  17        /350. BD*(   1) C  11 - H  33            0.80    1.04    0.026
  29. BD (   1) C  11 - C  17        /353. BD*(   1) C  13 - C  15            0.90    0.99    0.027
  29. BD (   1) C  11 - C  17        /362. BD*(   1) C  17 - H  40            0.73    1.06    0.025
  30. BD (   1) C  11 - H  33        /217. RY*(   3) C  17                    0.53    1.71    0.027
  30. BD (   1) C  11 - H  33        /339. BD*(   1) C   7 - C  17            0.68    0.90    0.022
  30. BD (   1) C  11 - H  33        /341. BD*(   1) C   8 - C   9            1.78    0.90    0.036
  30. BD (   1) C  11 - H  33        /344. BD*(   1) C   9 - O  10            1.40    0.81    0.030
  30. BD (   1) C  11 - H  33        /351. BD*(   1) O  12 - C  13            1.39    0.80    0.030
  30. BD (   1) C  11 - H  33        /361. BD*(   1) O  16 - C  17            0.72    0.81    0.022
  31. BD (   1) O  12 - C  13        /161. RY*(   1) C  11                    0.64    1.58    0.028
  31. BD (   1) O  12 - C  13        /163. RY*(   3) C  11                    0.50    1.77    0.027
  31. BD (   1) O  12 - C  13        /345. BD*(   1) C   9 - C  11            1.24    1.20    0.035
  31. BD (   1) O  12 - C  13        /350. BD*(   1) C  11 - H  33            0.53    1.27    0.023
  31. BD (   1) O  12 - C  13        /356. BD*(   1) C  14 - H  35            1.24    1.27    0.036
  31. BD (   1) O  12 - C  13        /358. BD*(   1) C  15 - H  37            1.42    1.27    0.038
  32. BD (   1) C  13 - C  14        /170. RY*(   1) O  12                    0.66    1.93    0.032
  32. BD (   1) C  13 - C  14        /197. RY*(   1) C  15                    1.24    1.32    0.036
  32. BD (   1) C  13 - C  14        /206. RY*(   1) O  16                    0.65    1.95    0.032
  32. BD (   1) C  13 - C  14        /348. BD*(   1) C  11 - O  12            0.81    0.93    0.025
  32. BD (   1) C  13 - C  14        /353. BD*(   1) C  13 - C  15            1.57    1.02    0.036
  32. BD (   1) C  13 - C  14        /355. BD*(   1) C  14 - H  34            0.61    1.06    0.023
  32. BD (   1) C  13 - C  14        /356. BD*(   1) C  14 - H  35            0.59    1.06    0.022
  32. BD (   1) C  13 - C  14        /357. BD*(   1) C  14 - H  36            0.69    1.06    0.024
  32. BD (   1) C  13 - C  14        /359. BD*(   1) C  15 - H  38            1.82    1.07    0.039
  32. BD (   1) C  13 - C  14        /361. BD*(   1) O  16 - C  17            0.75    0.92    0.024
  33. BD (   1) C  13 - C  15        /188. RY*(   1) C  14                    1.47    1.33    0.040
  33. BD (   1) C  13 - C  15        /207. RY*(   2) O  16                    0.59    1.90    0.030
  33. BD (   1) C  13 - C  15        /348. BD*(   1) C  11 - O  12            2.19    0.94    0.040
  33. BD (   1) C  13 - C  15        /352. BD*(   1) C  13 - C  14            1.57    1.00    0.036
  33. BD (   1) C  13 - C  15        /357. BD*(   1) C  14 - H  36            1.75    1.07    0.039
  33. BD (   1) C  13 - C  15        /358. BD*(   1) C  15 - H  37            0.58    1.07    0.022
  33. BD (   1) C  13 - C  15        /359. BD*(   1) C  15 - H  38            0.71    1.08    0.025
  33. BD (   1) C  13 - C  15        /360. BD*(   1) C  15 - H  39            0.58    1.07    0.022
  33. BD (   1) C  13 - C  15        /361. BD*(   1) O  16 - C  17            2.37    0.93    0.042
  34. BD (   1) C  13 - O  16        /179. RY*(   1) C  13                    0.63    1.54    0.028
  34. BD (   1) C  13 - O  16        /215. RY*(   1) C  17                    1.06    1.50    0.036
  34. BD (   1) C  13 - O  16        /339. BD*(   1) C   7 - C  17            1.49    1.22    0.038
  34. BD (   1) C  13 - O  16        /355. BD*(   1) C  14 - H  34            1.20    1.27    0.035
  34. BD (   1) C  13 - O  16        /360. BD*(   1) C  15 - H  39            1.41    1.27    0.038
  35. BD (   1) C  14 - H  34        /180. RY*(   2) C  13                    0.79    1.23    0.028
  35. BD (   1) C  14 - H  34        /354. BD*(   1) C  13 - O  16            5.02    0.79    0.057
  36. BD (   1) C  14 - H  35        /179. RY*(   1) C  13                    0.53    1.20    0.023
  36. BD (   1) C  14 - H  35        /351. BD*(   1) O  12 - C  13            5.02    0.78    0.057
  37. BD (   1) C  14 - H  36        /180. RY*(   2) C  13                    0.71    1.24    0.027
  37. BD (   1) C  14 - H  36        /351. BD*(   1) O  12 - C  13            0.50    0.79    0.018
  37. BD (   1) C  14 - H  36        /353. BD*(   1) C  13 - C  15            3.65    0.89    0.051
  37. BD (   1) C  14 - H  36        /354. BD*(   1) C  13 - O  16            0.51    0.80    0.018
  38. BD (   1) C  15 - H  37        /351. BD*(   1) O  12 - C  13            5.10    0.78    0.057
  39. BD (   1) C  15 - H  38        /351. BD*(   1) O  12 - C  13            0.64    0.78    0.020
  39. BD (   1) C  15 - H  38        /352. BD*(   1) C  13 - C  14            4.17    0.86    0.054
  39. BD (   1) C  15 - H  38        /354. BD*(   1) C  13 - O  16            0.64    0.79    0.020
  40. BD (   1) C  15 - H  39        /354. BD*(   1) C  13 - O  16            5.02    0.79    0.057
  41. BD (   1) O  16 - C  17        /125. RY*(   1) C   7                    0.59    1.83    0.029
  41. BD (   1) O  16 - C  17        /127. RY*(   3) C   7                    0.58    1.65    0.028
  41. BD (   1) O  16 - C  17        /179. RY*(   1) C  13                    2.46    1.52    0.055
  41. BD (   1) O  16 - C  17        /340. BD*(   1) C   7 - H  28            1.11    1.26    0.033
  41. BD (   1) O  16 - C  17        /348. BD*(   1) C  11 - O  12            1.41    1.12    0.035
  41. BD (   1) O  16 - C  17        /350. BD*(   1) C  11 - H  33            0.69    1.25    0.026
  41. BD (   1) O  16 - C  17        /351. BD*(   1) O  12 - C  13            1.60    1.10    0.038
  41. BD (   1) O  16 - C  17        /353. BD*(   1) C  13 - C  15            1.93    1.20    0.043
  42. BD (   1) C  17 - H  40        /125. RY*(   1) C   7                    0.63    1.53    0.028
  42. BD (   1) C  17 - H  40        /338. BD*(   1) C   7 - C   8            2.24    0.88    0.040
  42. BD (   1) C  17 - H  40        /339. BD*(   1) C   7 - C  17            0.63    0.89    0.021
  42. BD (   1) C  17 - H  40        /345. BD*(   1) C   9 - C  11            1.04    0.87    0.027
  42. BD (   1) C  17 - H  40        /354. BD*(   1) C  13 - O  16            1.16    0.81    0.028
  43. CR (   1) C   1                / 81. RY*(   2) C   2                    1.86   10.89    0.127
  43. CR (   1) C   1                /233. RY*(   1) H  19                    0.67   10.51    0.075
  43. CR (   1) C   1                /237. RY*(   1) H  20                    0.65   10.50    0.074
  43. CR (   1) C   1                /241. RY*(   1) H  21                    0.66   10.49    0.074
  44. CR (   1) C   2                / 73. RY*(   3) C   1                    1.16   10.84    0.100
  44. CR (   1) C   2                / 91. RY*(   3) C   3                    1.17   10.84    0.100
  44. CR (   1) C   2                /326. BD*(   1) C   2 - O   4            0.51   10.47    0.067
  44. CR (   1) C   2                /331. BD*(   1) O   4 - C   5            1.13   10.49    0.097
  44. CR (   1) C   2                /336. BD*(   1) C   6 - O  18            1.25   10.48    0.103
  45. CR (   1) C   3                / 81. RY*(   2) C   2                    1.42   10.89    0.111
  45. CR (   1) C   3                /245. RY*(   1) H  22                    0.67   10.48    0.075
  45. CR (   1) C   3                /249. RY*(   1) H  23                    0.66   10.50    0.074
  45. CR (   1) C   3                /253. RY*(   1) H  24                    0.66   10.49    0.074
  46. CR (   1) O   4                / 80. RY*(   1) C   2                    2.01   19.62    0.178
  46. CR (   1) O   4                / 81. RY*(   2) C   2                    0.60   19.76    0.097
  46. CR (   1) O   4                / 82. RY*(   3) C   2                    0.59   20.02    0.097
  46. CR (   1) O   4                /107. RY*(   1) C   5                    1.79   19.62    0.167
  47. CR (   1) C   5                /116. RY*(   1) C   6                    0.69   10.85    0.077
  47. CR (   1) C   5                /257. RY*(   1) H  25                    0.58   10.51    0.070
  47. CR (   1) C   5                /261. RY*(   1) H  26                    0.65   10.48    0.074
  47. CR (   1) C   5                /326. BD*(   1) C   2 - O   4            1.38   10.41    0.109
  47. CR (   1) C   5                /331. BD*(   1) O   4 - C   5            0.64   10.44    0.073
  48. CR (   1) C   6                /127. RY*(   3) C   7                    0.62   10.96    0.074
  48. CR (   1) C   6                /128. RY*(   4) C   7                    0.54   11.22    0.070
  48. CR (   1) C   6                /265. RY*(   1) H  27                    0.65   10.53    0.074
  48. CR (   1) C   6                /327. BD*(   1) C   2 - O  18            1.34   10.42    0.107
  48. CR (   1) C   6                /335. BD*(   1) C   6 - C   7            0.51   10.54    0.066
  48. CR (   1) C   6                /336. BD*(   1) C   6 - O  18            0.72   10.42    0.078
  49. CR (   1) C   7                /117. RY*(   2) C   6                    0.58   11.04    0.072
  49. CR (   1) C   7                /118. RY*(   3) C   6                    0.80   10.94    0.083
  49. CR (   1) C   7                /136. RY*(   3) C   8                    0.80   10.90    0.083
  49. CR (   1) C   7                /216. RY*(   2) C  17                    1.23   11.02    0.104
  49. CR (   1) C   7                /269. RY*(   1) H  28                    0.69   10.46    0.076
  50. CR (   1) C   8                /126. RY*(   2) C   7                    1.02   10.93    0.094
  50. CR (   1) C   8                /145. RY*(   3) C   9                    0.83   11.15    0.086
  50. CR (   1) C   8                /273. RY*(   1) H  29                    0.69   10.45    0.076
  50. CR (   1) C   8                /277. RY*(   1) H  30                    0.71   10.50    0.077
  51. CR (   1) C   9                /135. RY*(   2) C   8                    0.78   10.86    0.082
  51. CR (   1) C   9                /163. RY*(   3) C  11                    0.94   11.07    0.091
  51. CR (   1) C   9                /281. RY*(   1) H  31                    0.60   10.47    0.070
  51. CR (   1) C   9                /344. BD*(   1) C   9 - O  10            0.96   10.43    0.090
  52. CR (   1) O  10                /143. RY*(   1) C   9                    2.00   19.79    0.178
  52. CR (   1) O  10                /146. RY*(   4) C   9                    0.78   20.29    0.112
  53. CR (   1) C  11                /144. RY*(   2) C   9                    0.80   11.11    0.084
  53. CR (   1) C  11                /215. RY*(   1) C  17                    0.67   10.79    0.076
  53. CR (   1) C  11                /289. RY*(   1) H  33                    0.63   10.47    0.073
  53. CR (   1) C  11                /348. BD*(   1) C  11 - O  12            0.68   10.44    0.076
  53. CR (   1) C  11                /351. BD*(   1) O  12 - C  13            1.40   10.42    0.110
  54. CR (   1) O  12                /161. RY*(   1) C  11                    2.16   19.68    0.184
  54. CR (   1) O  12                /179. RY*(   1) C  13                    0.74   19.64    0.108
  54. CR (   1) O  12                /180. RY*(   2) C  13                    2.34   19.67    0.192
  55. CR (   1) C  13                /189. RY*(   2) C  14                    1.03   10.83    0.094
  55. CR (   1) C  13                /199. RY*(   3) C  15                    1.14   10.86    0.099
  55. CR (   1) C  13                /348. BD*(   1) C  11 - O  12            1.25   10.49    0.103
  55. CR (   1) C  13                /353. BD*(   1) C  13 - C  15            0.53   10.58    0.068
  55. CR (   1) C  13                /361. BD*(   1) O  16 - C  17            1.28   10.49    0.104
  56. CR (   1) C  14                /179. RY*(   1) C  13                    0.68   10.77    0.077
  56. CR (   1) C  14                /180. RY*(   2) C  13                    1.51   10.80    0.114
  56. CR (   1) C  14                /293. RY*(   1) H  34                    0.66   10.48    0.074
  56. CR (   1) C  14                /297. RY*(   1) H  35                    0.67   10.48    0.075
  56. CR (   1) C  14                /301. RY*(   1) H  36                    0.68   10.56    0.076
  57. CR (   1) C  15                /180. RY*(   2) C  13                    0.59   10.80    0.071
  57. CR (   1) C  15                /185. RY*(   7) C  13                    0.64   11.73    0.077
  57. CR (   1) C  15                /305. RY*(   1) H  37                    0.67   10.51    0.075
  57. CR (   1) C  15                /309. RY*(   1) H  38                    0.69   10.50    0.076
  57. CR (   1) C  15                /313. RY*(   1) H  39                    0.67   10.51    0.075
  58. CR (   1) O  16                /179. RY*(   1) C  13                    3.18   19.64    0.224
  58. CR (   1) O  16                /215. RY*(   1) C  17                    1.72   19.59    0.164
  59. CR (   1) C  17                /127. RY*(   3) C   7                    0.90   10.97    0.089
  59. CR (   1) C  17                /317. RY*(   1) H  40                    0.63   10.48    0.073
  59. CR (   1) C  17                /354. BD*(   1) C  13 - O  16            1.38   10.43    0.109
  59. CR (   1) C  17                /361. BD*(   1) O  16 - C  17            0.75   10.43    0.079
  60. CR (   1) O  18                / 80. RY*(   1) C   2                    2.55   19.62    0.200
  60. CR (   1) O  18                / 82. RY*(   3) C   2                    0.68   20.02    0.104
  60. CR (   1) O  18                /116. RY*(   1) C   6                    1.29   19.64    0.142
  61. LP (   1) O   4                / 80. RY*(   1) C   2                    3.47    1.22    0.059
  61. LP (   1) O   4                / 81. RY*(   2) C   2                    0.86    1.36    0.031
  61. LP (   1) O   4                / 82. RY*(   3) C   2                    1.46    1.62    0.044
  61. LP (   1) O   4                /107. RY*(   1) C   5                    3.00    1.22    0.054
  61. LP (   1) O   4                /327. BD*(   1) C   2 - O  18            4.03    0.83    0.052
  61. LP (   1) O   4                /332. BD*(   1) C   5 - C   6            2.27    0.91    0.041
  61. LP (   1) O   4                /334. BD*(   1) C   5 - H  26            1.30    0.98    0.032
  62. LP (   2) O   4                / 83. RY*(   4) C   2                    0.79    2.20    0.038
  62. LP (   2) O   4                / 84. RY*(   5) C   2                    0.55    2.49    0.034
  62. LP (   2) O   4                /109. RY*(   3) C   5                    1.13    2.38    0.047
  62. LP (   2) O   4                /321. BD*(   1) C   1 - C   2            3.83    0.68    0.046
  62. LP (   2) O   4                /323. BD*(   1) C   1 - H  20            0.65    0.74    0.020
  62. LP (   2) O   4                /325. BD*(   1) C   2 - C   3            5.88    0.68    0.057
  62. LP (   2) O   4                /327. BD*(   1) C   2 - O  18            0.66    0.59    0.018
  62. LP (   2) O   4                /330. BD*(   1) C   3 - H  24            0.90    0.74    0.023
  62. LP (   2) O   4                /332. BD*(   1) C   5 - C   6            1.84    0.67    0.032
  62. LP (   2) O   4                /333. BD*(   1) C   5 - H  25            8.29    0.72    0.070
  62. LP (   2) O   4                /334. BD*(   1) C   5 - H  26            1.83    0.74    0.033
  63. LP (   1) O  10                /143. RY*(   1) C   9                    2.21    1.41    0.050
  63. LP (   1) O  10                /287. RY*(   3) H  32                    0.88    2.24    0.040
  63. LP (   1) O  10                /341. BD*(   1) C   8 - C   9            0.95    0.96    0.027
  63. LP (   1) O  10                /343. BD*(   1) C   8 - H  30            0.52    1.03    0.021
  63. LP (   1) O  10                /345. BD*(   1) C   9 - C  11            1.01    0.95    0.028
  63. LP (   1) O  10                /346. BD*(   1) C   9 - H  31            1.67    1.03    0.037
  64. LP (   2) O  10                /145. RY*(   3) C   9                    0.54    1.40    0.025
  64. LP (   2) O  10                /285. RY*(   1) H  32                    0.61    1.14    0.024
  64. LP (   2) O  10                /286. RY*(   2) H  32                    1.97    1.77    0.053
  64. LP (   2) O  10                /345. BD*(   1) C   9 - C  11            6.84    0.67    0.060
  64. LP (   2) O  10                /346. BD*(   1) C   9 - H  31            6.00    0.76    0.060
  64. LP (   2) O  10                /348. BD*(   1) C  11 - O  12            1.08    0.61    0.023
  65. LP (   1) O  12                /161. RY*(   1) C  11                    3.15    1.29    0.057
  65. LP (   1) O  12                /179. RY*(   1) C  13                    1.16    1.24    0.034
  65. LP (   1) O  12                /180. RY*(   2) C  13                    3.66    1.27    0.062
  65. LP (   1) O  12                /181. RY*(   3) C  13                    0.99    1.81    0.038
  65. LP (   1) O  12                /349. BD*(   1) C  11 - C  17            3.39    0.88    0.049
  65. LP (   1) O  12                /353. BD*(   1) C  13 - C  15            0.56    0.93    0.020
  65. LP (   1) O  12                /354. BD*(   1) C  13 - O  16            2.78    0.83    0.043
  66. LP (   2) O  12                /166. RY*(   6) C  11                    1.06    2.16    0.044
  66. LP (   2) O  12                /183. RY*(   5) C  13                    1.28    2.25    0.049
  66. LP (   2) O  12                /344. BD*(   1) C   9 - O  10            0.67    0.60    0.018
  66. LP (   2) O  12                /345. BD*(   1) C   9 - C  11            3.86    0.67    0.046
  66. LP (   2) O  12                /350. BD*(   1) C  11 - H  33            7.44    0.74    0.067
  66. LP (   2) O  12                /352. BD*(   1) C  13 - C  14            6.85    0.68    0.061
  66. LP (   2) O  12                /353. BD*(   1) C  13 - C  15            1.73    0.70    0.031
  66. LP (   2) O  12                /354. BD*(   1) C  13 - O  16            3.89    0.60    0.043
  66. LP (   2) O  12                /356. BD*(   1) C  14 - H  35            0.91    0.74    0.024
  67. LP (   1) O  16                /179. RY*(   1) C  13                    5.04    1.24    0.071
  67. LP (   1) O  16                /181. RY*(   3) C  13                    0.98    1.81    0.038
  67. LP (   1) O  16                /215. RY*(   1) C  17                    2.28    1.20    0.047
  67. LP (   1) O  16                /218. RY*(   4) C  17                    0.63    1.83    0.031
  67. LP (   1) O  16                /339. BD*(   1) C   7 - C  17            0.68    0.92    0.022
  67. LP (   1) O  16                /349. BD*(   1) C  11 - C  17            2.66    0.88    0.043
  67. LP (   1) O  16                /351. BD*(   1) O  12 - C  13            2.34    0.82    0.039
  67. LP (   1) O  16                /352. BD*(   1) C  13 - C  14            0.83    0.91    0.024
  67. LP (   1) O  16                /353. BD*(   1) C  13 - C  15            0.73    0.93    0.023
  68. LP (   2) O  16                /182. RY*(   4) C  13                    1.34    2.27    0.050
  68. LP (   2) O  16                /216. RY*(   2) C  17                    0.57    1.27    0.025
  68. LP (   2) O  16                /220. RY*(   6) C  17                    0.94    2.02    0.040
  68. LP (   2) O  16                /339. BD*(   1) C   7 - C  17            2.32    0.69    0.036
  68. LP (   2) O  16                /349. BD*(   1) C  11 - C  17            1.39    0.64    0.027
  68. LP (   2) O  16                /351. BD*(   1) O  12 - C  13            5.48    0.59    0.051
  68. LP (   2) O  16                /352. BD*(   1) C  13 - C  14            6.92    0.68    0.062
  68. LP (   2) O  16                /353. BD*(   1) C  13 - C  15            1.32    0.69    0.027
  68. LP (   2) O  16                /355. BD*(   1) C  14 - H  34            0.86    0.74    0.023
  68. LP (   2) O  16                /362. BD*(   1) C  17 - H  40            7.22    0.76    0.067
  69. LP (   1) O  18                / 80. RY*(   1) C   2                    4.41    1.23    0.066
  69. LP (   1) O  18                / 82. RY*(   3) C   2                    1.62    1.62    0.046
  69. LP (   1) O  18                /116. RY*(   1) C   6                    1.52    1.25    0.039
  69. LP (   1) O  18                /119. RY*(   4) C   6                    0.86    1.82    0.036
  69. LP (   1) O  18                /325. BD*(   1) C   2 - C   3            0.50    0.92    0.019
  69. LP (   1) O  18                /326. BD*(   1) C   2 - O   4            3.50    0.82    0.048
  69. LP (   1) O  18                /332. BD*(   1) C   5 - C   6            1.67    0.91    0.035
  69. LP (   1) O  18                /335. BD*(   1) C   6 - C   7            0.78    0.95    0.024
  69. LP (   1) O  18                /337. BD*(   1) C   6 - H  27            0.57    0.98    0.021
  70. LP (   2) O  18                / 83. RY*(   4) C   2                    1.07    2.20    0.044
  70. LP (   2) O  18                /120. RY*(   5) C   6                    1.00    2.31    0.044
  70. LP (   2) O  18                /321. BD*(   1) C   1 - C   2            6.42    0.69    0.060
  70. LP (   2) O  18                /324. BD*(   1) C   1 - H  21            0.91    0.74    0.024
  70. LP (   2) O  18                /325. BD*(   1) C   2 - C   3            2.77    0.69    0.039
  70. LP (   2) O  18                /326. BD*(   1) C   2 - O   4            2.27    0.58    0.033
  70. LP (   2) O  18                /332. BD*(   1) C   5 - C   6            2.67    0.67    0.038
  70. LP (   2) O  18                /335. BD*(   1) C   6 - C   7            0.87    0.72    0.023
  70. LP (   2) O  18                /337. BD*(   1) C   6 - H  27            7.44    0.75    0.067


 Natural Bond Orbitals (Summary):

                                                            Principal Delocalizations
           NBO                        Occupancy    Energy   (geminal,vicinal,remote)
 ====================================================================================
 Molecular unit  1  (C13H22O5)
     1. BD (   1) C   1 - C   2          1.98147    -0.61173  328(v),331(v),325(g),89(v)
                                                    336(v),322(g),98(v),324(g)
                                                    323(g)
     2. BD (   1) C   1 - H  19          1.98430    -0.47805  325(v),327(v)
     3. BD (   1) C   1 - H  20          1.98211    -0.48022  326(v),81(v)
     4. BD (   1) C   1 - H  21          1.98123    -0.47968  327(v),81(v),326(v)
     5. BD (   1) C   2 - C   3          1.98074    -0.61321  336(v),322(v),321(g),71(v)
                                                    331(v),328(g),224(v),330(g)
                                                    98(v),329(g)
     6. BD (   1) C   2 - O   4          1.98646    -0.80744  323(v),330(v),334(v),110(v)
                                                    107(v),108(v)
     7. BD (   1) C   2 - O  18          1.98589    -0.81407  335(v),329(v),324(v),116(v)
                                                    80(g),118(v)
     8. BD (   1) C   3 - H  22          1.98446    -0.47856  321(v),326(v),327(v)
     9. BD (   1) C   3 - H  23          1.98215    -0.48107  327(v)
    10. BD (   1) C   3 - H  24          1.98127    -0.48080  326(v),81(v)
    11. BD (   1) O   4 - C   5          1.98459    -0.79642  80(v),327(v),335(v),336(v)
                                                    321(v),325(v)
    12. BD (   1) C   5 - C   6          1.98418    -0.60643  339(v),335(g),127(v),334(g)
                                                    125(v),337(g),82(r)
    13. BD (   1) C   5 - H  25          1.98729    -0.49679  337(v),326(v),118(v),98(v)
    14. BD (   1) C   5 - H  26          1.98145    -0.50315  326(v),336(v)
    15. BD (   1) C   6 - C   7          1.96933    -0.61435  327(v),339(g),338(g),349(v)
                                                    332(g),341(v),215(v),340(g)
                                                    135(v),337(g),331(v),224(v)
    16. BD (   1) C   6 - O  18          1.98021    -0.79173  80(v),338(v),326(v),325(v)
                                                    334(v),331(v),125(v)
    17. BD (   1) C   6 - H  27          1.97425    -0.48479  340(v),333(v),327(v),335(g)
                                                    125(v)
    18. BD (   1) C   7 - C   8          1.96873    -0.57744  336(v),346(v),362(v),335(g)
                                                    339(g),144(v),341(g),118(v)
                                                    342(g),217(v),340(g),117(v)
                                                    343(g)
    19. BD (   1) C   7 - C  17          1.96745    -0.59029  332(v),342(v),354(v),335(g)
                                                    116(v),338(g),134(v),206(v)
                                                    349(g),362(g),350(v),340(g)
                                                    348(v),163(v)
    20. BD (   1) C   7 - H  28          1.96101    -0.46980  361(v),337(v),343(v),117(v)
                                                    336(v)
    21. BD (   1) C   8 - C   9          1.97257    -0.59071  335(v),350(v),347(v),338(g)
                                                    345(g),346(g),342(g),153(v)
                                                    127(v),343(g),162(v),152(v)
    22. BD (   1) C   8 - H  29          1.97956    -0.48740  339(v),345(v),344(v)
    23. BD (   1) C   8 - H  30          1.97502    -0.48412  344(v),340(v),126(v)
    24. BD (   1) C   9 - O  10          1.99116    -0.83244  343(v),348(v)
    25. BD (   1) C   9 - C  11          1.97676    -0.59823  342(v),351(v),170(v),362(v)
                                                    341(g),349(g),134(v),152(v)
                                                    346(g),350(g),216(v)
    26. BD (   1) C   9 - H  31          1.98190    -0.49752  338(v),349(v),348(v),341(g)
    27. BD (   1) O  10 - H  32          1.98782    -0.69989  341(v),143(v)
    28. BD (   1) C  11 - O  12          1.98192    -0.81383  353(v),354(v),180(v),344(v)
                                                    361(v),179(v)
    29. BD (   1) C  11 - C  17          1.97938    -0.59078  335(v),346(v),339(g),345(g)
                                                    126(v),353(r),350(g),362(g)
    30. BD (   1) C  11 - H  33          1.98082    -0.50718  341(v),351(v),344(v),361(v)
                                                    339(v),217(v)
    31. BD (   1) O  12 - C  13          1.98582    -0.82310  358(v),345(v),356(v),161(v)
                                                    350(v)
    32. BD (   1) C  13 - C  14          1.98339    -0.61857  359(v),353(g),197(v),348(v)
                                                    361(v),357(g),170(v),206(v)
                                                    355(g),356(g)
    33. BD (   1) C  13 - C  15          1.97723    -0.62517  361(v),348(v),357(v),352(g)
                                                    188(v),359(g),207(v),360(g)
                                                    358(g)
    34. BD (   1) C  13 - O  16          1.98569    -0.83037  339(v),360(v),355(v),215(v)
                                                    179(g)
    35. BD (   1) C  14 - H  34          1.98180    -0.48911  354(v),180(v)
    36. BD (   1) C  14 - H  35          1.98165    -0.48860  351(v),179(v)
    37. BD (   1) C  14 - H  36          1.98406    -0.49066  353(v),180(v),354(v),351(v)
    38. BD (   1) C  15 - H  37          1.98116    -0.48861  351(v)
    39. BD (   1) C  15 - H  38          1.98427    -0.48531  352(v),351(v),354(v)
    40. BD (   1) C  15 - H  39          1.98141    -0.48882  354(v)
    41. BD (   1) O  16 - C  17          1.98098    -0.80299  179(v),353(v),351(v),348(v)
                                                    340(v),350(v),125(v),127(v)
    42. BD (   1) C  17 - H  40          1.98264    -0.50033  338(v),354(v),345(v),339(g)
                                                    125(v)
    43. CR (   1) C   1                  1.99909   -10.05009  81(v),233(v),241(v),237(v)
    44. CR (   1) C   2                  1.99889   -10.17220  336(v),91(v),73(v),331(v)
                                                    326(g)
    45. CR (   1) C   3                  1.99909   -10.05095  81(v),245(v),249(v),253(v)
    46. CR (   1) O   4                  1.99969   -18.91929  80(v),107(v),81(v),82(v)
    47. CR (   1) C   5                  1.99905   -10.12001  326(v),116(v),261(v),331(g)
                                                    257(v)
    48. CR (   1) C   6                  1.99888   -10.11139  327(v),336(g),265(v),127(v)
                                                    128(v),335(g)
    49. CR (   1) C   7                  1.99892   -10.05575  216(v),136(v),118(v),269(v)
                                                    117(v)
    50. CR (   1) C   8                  1.99907   -10.05905  126(v),145(v),277(v),273(v)
    51. CR (   1) C   9                  1.99888   -10.12223  344(g),163(v),135(v),281(v)
    52. CR (   1) O  10                  1.99974   -18.94818  143(v),146(v)
    53. CR (   1) C  11                  1.99887   -10.12295  351(v),144(v),348(g),215(v)
                                                    289(v)
    54. CR (   1) O  12                  1.99968   -18.92350  180(v),161(v),179(v)
    55. CR (   1) C  13                  1.99891   -10.18028  361(v),348(v),199(v),189(v)
                                                    353(g)
    56. CR (   1) C  14                  1.99911   -10.06012  180(v),179(v),301(v),297(v)
                                                    293(v)
    57. CR (   1) C  15                  1.99908   -10.05868  309(v),305(v),313(v),185(v)
                                                    180(v),352(v)
    58. CR (   1) O  16                  1.99967   -18.92092  179(v),215(v)
    59. CR (   1) C  17                  1.99888   -10.11997  354(v),127(v),361(g),317(v)
    60. CR (   1) O  18                  1.99968   -18.91373  80(v),116(v),82(v)
    61. LP (   1) O   4                  1.95837    -0.52122  327(v),80(v),107(v),332(v)
                                                    82(v),334(v),81(v)
    62. LP (   2) O   4                  1.92036    -0.28571  333(v),325(v),321(v),334(v)
                                                    332(v),109(v),330(r),83(v)
                                                    323(r),327(v),84(v)
    63. LP (   1) O  10                  1.97978    -0.57297  143(v),346(v),345(v),341(v)
                                                    287(v),343(r)
    64. LP (   2) O  10                  1.95378    -0.29939  345(v),346(v),286(v),348(r)
                                                    285(v),145(v)
    65. LP (   1) O  12                  1.95529    -0.52962  180(v),349(v),161(v),354(v)
                                                    179(v),181(v),353(v)
    66. LP (   2) O  12                  1.91587    -0.29671  350(v),352(v),345(v),354(v)
                                                    353(v),183(v),166(v),356(r)
                                                    344(r)
    67. LP (   1) O  16                  1.95417    -0.52877  179(v),349(v),351(v),215(v)
                                                    181(v),352(v),353(v),339(v)
                                                    218(v)
    68. LP (   2) O  16                  1.91579    -0.29667  362(v),352(v),351(v),339(v)
                                                    349(v),182(v),353(v),220(v)
                                                    355(r),216(v)
    69. LP (   1) O  18                  1.95710    -0.52281  80(v),326(v),332(v),82(v)
                                                    116(v),119(v),335(v),337(v)
    70. LP (   2) O  18                  1.91867    -0.28876  337(v),321(v),325(v),332(v)
                                                    326(v),83(v),120(v),324(r)
                                                    335(v)
    71. RY*(   1) C   1                  0.00421     0.70834   
    72. RY*(   2) C   1                  0.00181     0.63851   
    73. RY*(   3) C   1                  0.00149     0.66640   
    74. RY*(   4) C   1                  0.00021     1.18000   
    75. RY*(   5) C   1                  0.00017     2.18198   
    76. RY*(   6) C   1                  0.00008     1.99405   
    77. RY*(   7) C   1                  0.00001     2.21133   
    78. RY*(   8) C   1                  0.00001     2.28932   
    79. RY*(   9) C   1                  0.00001     2.19379   
    80. RY*(   1) C   2                  0.01180     0.70322   
    81. RY*(   2) C   2                  0.00704     0.83825   
    82. RY*(   3) C   2                  0.00482     1.10203   
    83. RY*(   4) C   2                  0.00220     1.91000   
    84. RY*(   5) C   2                  0.00159     2.20649   
    85. RY*(   6) C   2                  0.00131     2.05691   
    86. RY*(   7) C   2                  0.00124     2.00656   
    87. RY*(   8) C   2                  0.00087     1.90435   
    88. RY*(   9) C   2                  0.00056     1.29674   
    89. RY*(   1) C   3                  0.00413     0.70537   
    90. RY*(   2) C   3                  0.00187     0.64141   
    91. RY*(   3) C   3                  0.00139     0.66597   
    92. RY*(   4) C   3                  0.00021     1.04749   
    93. RY*(   5) C   3                  0.00017     2.30766   
    94. RY*(   6) C   3                  0.00007     1.98419   
    95. RY*(   7) C   3                  0.00000     2.20511   
    96. RY*(   8) C   3                  0.00001     2.32165   
    97. RY*(   9) C   3                  0.00001     2.15662   
    98. RY*(   1) O   4                  0.00302     1.24662   
    99. RY*(   2) O   4                  0.00202     1.28986   
   100. RY*(   3) O   4                  0.00054     1.71720   
   101. RY*(   4) O   4                  0.00022     2.77920   
   102. RY*(   5) O   4                  0.00019     1.52600   
   103. RY*(   6) O   4                  0.00007     3.11772   
   104. RY*(   7) O   4                  0.00005     2.58772   
   105. RY*(   8) O   4                  0.00001     2.79800   
   106. RY*(   9) O   4                  0.00002     2.83869   
   107. RY*(   1) C   5                  0.00465     0.69602   
   108. RY*(   2) C   5                  0.00378     0.92287   
   109. RY*(   3) C   5                  0.00175     2.09263   
   110. RY*(   4) C   5                  0.00127     1.24732   
   111. RY*(   5) C   5                  0.00091     0.94821   
   112. RY*(   6) C   5                  0.00046     1.38922   
   113. RY*(   7) C   5                  0.00018     2.19793   
   114. RY*(   8) C   5                  0.00013     2.20628   
   115. RY*(   9) C   5                  0.00002     2.19807   
   116. RY*(   1) C   6                  0.00708     0.73023   
   117. RY*(   2) C   6                  0.00529     0.98807   
   118. RY*(   3) C   6                  0.00465     0.88188   
   119. RY*(   4) C   6                  0.00297     1.29938   
   120. RY*(   5) C   6                  0.00126     2.01676   
   121. RY*(   6) C   6                  0.00066     1.90905   
   122. RY*(   7) C   6                  0.00041     2.16138   
   123. RY*(   8) C   6                  0.00021     2.16658   
   124. RY*(   9) C   6                  0.00017     2.21454   
   125. RY*(   1) C   7                  0.00747     1.03097   
   126. RY*(   2) C   7                  0.00489     0.87195   
   127. RY*(   3) C   7                  0.00368     0.84911   
   128. RY*(   4) C   7                  0.00127     1.10578   
   129. RY*(   5) C   7                  0.00044     2.03942   
   130. RY*(   6) C   7                  0.00033     2.14500   
   131. RY*(   7) C   7                  0.00022     2.20519   
   132. RY*(   8) C   7                  0.00013     2.20887   
   133. RY*(   9) C   7                  0.00011     2.25586   
   134. RY*(   1) C   8                  0.00716     1.01508   
   135. RY*(   2) C   8                  0.00302     0.74036   
   136. RY*(   3) C   8                  0.00206     0.84055   
   137. RY*(   4) C   8                  0.00093     0.89732   
   138. RY*(   5) C   8                  0.00027     2.11133   
   139. RY*(   6) C   8                  0.00019     2.00101   
   140. RY*(   7) C   8                  0.00013     2.26405   
   141. RY*(   8) C   8                  0.00005     2.29573   
   142. RY*(   9) C   8                  0.00002     2.22878   
   143. RY*(   1) C   9                  0.00636     0.84032   
   144. RY*(   2) C   9                  0.00348     0.98225   
   145. RY*(   3) C   9                  0.00292     1.09566   
   146. RY*(   4) C   9                  0.00175     1.33756   
   147. RY*(   5) C   9                  0.00097     1.93264   
   148. RY*(   6) C   9                  0.00067     2.09219   
   149. RY*(   7) C   9                  0.00050     1.79293   
   150. RY*(   8) C   9                  0.00014     2.09620   
   151. RY*(   9) C   9                  0.00007     1.93618   
   152. RY*(   1) O  10                  0.00252     1.27089   
   153. RY*(   2) O  10                  0.00149     1.35627   
   154. RY*(   3) O  10                  0.00032     1.72908   
   155. RY*(   4) O  10                  0.00006     1.37546   
   156. RY*(   5) O  10                  0.00001     2.69478   
   157. RY*(   6) O  10                  0.00001     2.75566   
   158. RY*(   7) O  10                  0.00002     2.90219   
   159. RY*(   8) O  10                  0.00001     3.02983   
   160. RY*(   9) O  10                  0.00000     2.76443   
   161. RY*(   1) C  11                  0.00626     0.75737   
   162. RY*(   2) C  11                  0.00404     1.00699   
   163. RY*(   3) C  11                  0.00362     0.94786   
   164. RY*(   4) C  11                  0.00243     1.01798   
   165. RY*(   5) C  11                  0.00087     1.93513   
   166. RY*(   6) C  11                  0.00080     1.86350   
   167. RY*(   7) C  11                  0.00046     2.13524   
   168. RY*(   8) C  11                  0.00022     2.22340   
   169. RY*(   9) C  11                  0.00013     2.17782   
   170. RY*(   1) O  12                  0.00385     1.30861   
   171. RY*(   2) O  12                  0.00223     1.25335   
   172. RY*(   3) O  12                  0.00071     1.69351   
   173. RY*(   4) O  12                  0.00053     1.66353   
   174. RY*(   5) O  12                  0.00018     2.73704   
   175. RY*(   6) O  12                  0.00007     3.03710   
   176. RY*(   7) O  12                  0.00005     2.71461   
   177. RY*(   8) O  12                  0.00001     2.81208   
   178. RY*(   9) O  12                  0.00002     2.85637   
   179. RY*(   1) C  13                  0.01094     0.71438   
   180. RY*(   2) C  13                  0.01022     0.74483   
   181. RY*(   3) C  13                  0.00397     1.27832   
   182. RY*(   4) C  13                  0.00206     1.96880   
   183. RY*(   5) C  13                  0.00196     1.95213   
   184. RY*(   6) C  13                  0.00134     2.25439   
   185. RY*(   7) C  13                  0.00107     1.67413   
   186. RY*(   8) C  13                  0.00091     1.83150   
   187. RY*(   9) C  13                  0.00047     1.48731   
   188. RY*(   1) C  14                  0.00401     0.70236   
   189. RY*(   2) C  14                  0.00194     0.64815   
   190. RY*(   3) C  14                  0.00162     0.63577   
   191. RY*(   4) C  14                  0.00021     2.16560   
   192. RY*(   5) C  14                  0.00019     0.99790   
   193. RY*(   6) C  14                  0.00010     2.19942   
   194. RY*(   7) C  14                  0.00002     2.29227   
   195. RY*(   8) C  14                  0.00001     2.16753   
   196. RY*(   9) C  14                  0.00001     2.20028   
   197. RY*(   1) C  15                  0.00395     0.70483   
   198. RY*(   2) C  15                  0.00216     0.64463   
   199. RY*(   3) C  15                  0.00118     0.68394   
   200. RY*(   4) C  15                  0.00023     1.01913   
   201. RY*(   5) C  15                  0.00012     2.33762   
   202. RY*(   6) C  15                  0.00005     1.95675   
   203. RY*(   7) C  15                  0.00001     2.27648   
   204. RY*(   8) C  15                  0.00001     2.16600   
   205. RY*(   9) C  15                  0.00000     2.17521   
   206. RY*(   1) O  16                  0.00385     1.33030   
   207. RY*(   2) O  16                  0.00215     1.27381   
   208. RY*(   3) O  16                  0.00063     1.66251   
   209. RY*(   4) O  16                  0.00060     1.71163   
   210. RY*(   5) O  16                  0.00017     2.73603   
   211. RY*(   6) O  16                  0.00008     2.67710   
   212. RY*(   7) O  16                  0.00007     3.10500   
   213. RY*(   8) O  16                  0.00002     2.82862   
   214. RY*(   9) O  16                  0.00002     2.85139   
   215. RY*(   1) C  17                  0.00653     0.67205   
   216. RY*(   2) C  17                  0.00383     0.96880   
   217. RY*(   3) C  17                  0.00377     1.20217   
   218. RY*(   4) C  17                  0.00247     1.30188   
   219. RY*(   5) C  17                  0.00090     1.87386   
   220. RY*(   6) C  17                  0.00074     1.71887   
   221. RY*(   7) C  17                  0.00046     2.22958   
   222. RY*(   8) C  17                  0.00015     2.19062   
   223. RY*(   9) C  17                  0.00013     2.12865   
   224. RY*(   1) O  18                  0.00343     1.29415   
   225. RY*(   2) O  18                  0.00214     1.27789   
   226. RY*(   3) O  18                  0.00077     1.58625   
   227. RY*(   4) O  18                  0.00047     1.67070   
   228. RY*(   5) O  18                  0.00021     2.77578   
   229. RY*(   6) O  18                  0.00007     2.95090   
   230. RY*(   7) O  18                  0.00007     2.88488   
   231. RY*(   8) O  18                  0.00003     2.88639   
   232. RY*(   9) O  18                  0.00001     2.75924   
   233. RY*(   1) H  19                  0.00182     0.46231   
   234. RY*(   2) H  19                  0.00020     1.80802   
   235. RY*(   3) H  19                  0.00013     1.87801   
   236. RY*(   4) H  19                  0.00003     2.26476   
   237. RY*(   1) H  20                  0.00152     0.44611   
   238. RY*(   2) H  20                  0.00020     1.81561   
   239. RY*(   3) H  20                  0.00013     1.82666   
   240. RY*(   4) H  20                  0.00003     2.25981   
   241. RY*(   1) H  21                  0.00164     0.43654   
   242. RY*(   2) H  21                  0.00020     1.82499   
   243. RY*(   3) H  21                  0.00013     1.83949   
   244. RY*(   4) H  21                  0.00004     2.26456   
   245. RY*(   1) H  22                  0.00234     0.43378   
   246. RY*(   2) H  22                  0.00020     1.80763   
   247. RY*(   3) H  22                  0.00013     1.87253   
   248. RY*(   4) H  22                  0.00003     2.28786   
   249. RY*(   1) H  23                  0.00146     0.45189   
   250. RY*(   2) H  23                  0.00020     1.81633   
   251. RY*(   3) H  23                  0.00013     1.82696   
   252. RY*(   4) H  23                  0.00003     2.25199   
   253. RY*(   1) H  24                  0.00160     0.43827   
   254. RY*(   2) H  24                  0.00021     1.82199   
   255. RY*(   3) H  24                  0.00013     1.83755   
   256. RY*(   4) H  24                  0.00004     2.26102   
   257. RY*(   1) H  25                  0.00329     0.38957   
   258. RY*(   2) H  25                  0.00017     1.79187   
   259. RY*(   3) H  25                  0.00015     1.95770   
   260. RY*(   4) H  25                  0.00004     2.26128   
   261. RY*(   1) H  26                  0.00175     0.35859   
   262. RY*(   2) H  26                  0.00019     1.78951   
   263. RY*(   3) H  26                  0.00013     1.95557   
   264. RY*(   4) H  26                  0.00004     2.24381   
   265. RY*(   1) H  27                  0.00484     0.41857   
   266. RY*(   2) H  27                  0.00017     1.98808   
   267. RY*(   3) H  27                  0.00011     2.02366   
   268. RY*(   4) H  27                  0.00004     2.29182   
   269. RY*(   1) H  28                  0.00551     0.40408   
   270. RY*(   2) H  28                  0.00019     2.03164   
   271. RY*(   3) H  28                  0.00013     1.87173   
   272. RY*(   4) H  28                  0.00005     2.38917   
   273. RY*(   1) H  29                  0.00237     0.39223   
   274. RY*(   2) H  29                  0.00014     1.86724   
   275. RY*(   3) H  29                  0.00014     1.91944   
   276. RY*(   4) H  29                  0.00004     2.31722   
   277. RY*(   1) H  30                  0.00411     0.43852   
   278. RY*(   2) H  30                  0.00017     1.91378   
   279. RY*(   3) H  30                  0.00013     1.81350   
   280. RY*(   4) H  30                  0.00005     2.36234   
   281. RY*(   1) H  31                  0.00330     0.34571   
   282. RY*(   2) H  31                  0.00020     1.83014   
   283. RY*(   3) H  31                  0.00006     2.00981   
   284. RY*(   4) H  31                  0.00004     2.28995   
   285. RY*(   1) H  32                  0.00183     0.83933   
   286. RY*(   2) H  32                  0.00162     1.47185   
   287. RY*(   3) H  32                  0.00093     1.66550   
   288. RY*(   4) H  32                  0.00002     2.30562   
   289. RY*(   1) H  33                  0.00389     0.34809   
   290. RY*(   2) H  33                  0.00015     1.87314   
   291. RY*(   3) H  33                  0.00008     2.02496   
   292. RY*(   4) H  33                  0.00004     2.27994   
   293. RY*(   1) H  34                  0.00165     0.42316   
   294. RY*(   2) H  34                  0.00020     1.81292   
   295. RY*(   3) H  34                  0.00013     1.83210   
   296. RY*(   4) H  34                  0.00004     2.25597   
   297. RY*(   1) H  35                  0.00165     0.42360   
   298. RY*(   2) H  35                  0.00020     1.81305   
   299. RY*(   3) H  35                  0.00013     1.83126   
   300. RY*(   4) H  35                  0.00004     2.25738   
   301. RY*(   1) H  36                  0.00108     0.50448   
   302. RY*(   2) H  36                  0.00022     1.79792   
   303. RY*(   3) H  36                  0.00013     1.82108   
   304. RY*(   4) H  36                  0.00003     2.23823   
   305. RY*(   1) H  37                  0.00133     0.44955   
   306. RY*(   2) H  37                  0.00020     1.81438   
   307. RY*(   3) H  37                  0.00013     1.81623   
   308. RY*(   4) H  37                  0.00003     2.25549   
   309. RY*(   1) H  38                  0.00280     0.43854   
   310. RY*(   2) H  38                  0.00019     1.80196   
   311. RY*(   3) H  38                  0.00013     1.87107   
   312. RY*(   4) H  38                  0.00004     2.31030   
   313. RY*(   1) H  39                  0.00132     0.44969   
   314. RY*(   2) H  39                  0.00020     1.81440   
   315. RY*(   3) H  39                  0.00013     1.81392   
   316. RY*(   4) H  39                  0.00003     2.25451   
   317. RY*(   1) H  40                  0.00294     0.35858   
   318. RY*(   2) H  40                  0.00012     1.95084   
   319. RY*(   3) H  40                  0.00009     2.07434   
   320. RY*(   4) H  40                  0.00004     2.24860   
   321. BD*(   1) C   1 - C   2          0.03993     0.39677   
   322. BD*(   1) C   1 - H  19          0.00530     0.45529   
   323. BD*(   1) C   1 - H  20          0.00639     0.45227   
   324. BD*(   1) C   1 - H  21          0.00650     0.45171   
   325. BD*(   1) C   2 - C   3          0.03743     0.39886   
   326. BD*(   1) C   2 - O   4          0.06837     0.29406   
   327. BD*(   1) C   2 - O  18          0.06247     0.30601   
   328. BD*(   1) C   3 - H  22          0.00542     0.45414   
   329. BD*(   1) C   3 - H  23          0.00601     0.45178   
   330. BD*(   1) C   3 - H  24          0.00651     0.45020   
   331. BD*(   1) O   4 - C   5          0.01490     0.32118   
   332. BD*(   1) C   5 - C   6          0.03467     0.38567   
   333. BD*(   1) C   5 - H  25          0.03236     0.43774   
   334. BD*(   1) C   5 - H  26          0.01748     0.45514   
   335. BD*(   1) C   6 - C   7          0.02880     0.42842   
   336. BD*(   1) C   6 - O  18          0.03168     0.31117   
   337. BD*(   1) C   6 - H  27          0.03877     0.45659   
   338. BD*(   1) C   7 - C   8          0.02167     0.38450   
   339. BD*(   1) C   7 - C  17          0.03321     0.39016   
   340. BD*(   1) C   7 - H  28          0.02316     0.45692   
   341. BD*(   1) C   8 - C   9          0.02317     0.38927   
   342. BD*(   1) C   8 - H  29          0.01162     0.45999   
   343. BD*(   1) C   8 - H  30          0.01398     0.45272   
   344. BD*(   1) C   9 - O  10          0.02462     0.30336   
   345. BD*(   1) C   9 - C  11          0.04673     0.37214   
   346. BD*(   1) C   9 - H  31          0.03186     0.45712   
   347. BD*(   1) O  10 - H  32          0.00733     0.42514   
   348. BD*(   1) C  11 - O  12          0.02385     0.31272   
   349. BD*(   1) C  11 - C  17          0.04216     0.34633   
   350. BD*(   1) C  11 - H  33          0.03200     0.44464   
   351. BD*(   1) O  12 - C  13          0.07059     0.29441   
   352. BD*(   1) C  13 - C  14          0.04756     0.37880   
   353. BD*(   1) C  13 - C  15          0.02972     0.39830   
   354. BD*(   1) C  13 - O  16          0.06537     0.30532   
   355. BD*(   1) C  14 - H  34          0.00659     0.44395   
   356. BD*(   1) C  14 - H  35          0.00681     0.44489   
   357. BD*(   1) C  14 - H  36          0.00538     0.44325   
   358. BD*(   1) C  15 - H  37          0.00521     0.44446   
   359. BD*(   1) C  15 - H  38          0.00596     0.45095   
   360. BD*(   1) C  15 - H  39          0.00511     0.44402   
   361. BD*(   1) O  16 - C  17          0.02711     0.30617   
   362. BD*(   1) C  17 - H  40          0.03052     0.46732   
       -------------------------------
              Total Lewis  138.59995  ( 99.0000%)
        Valence non-Lewis    1.08430  (  0.7745%)
        Rydberg non-Lewis    0.31576  (  0.2255%)
       -------------------------------
            Total unit  1  140.00000  (100.0000%)
           Charge unit  1    0.00000
 Unable to Open any file for archive entry.
 1\1\GINC-COMPUTE-1-15\SP\RB3LYP\def2SVP\C13H22O5\ZAHRT2\09-Jan-2021\0\
 \# b3lyp/def2svp pop=NBO geom=NewRedundant\\58\\0,1\C,0,-3.68494,-1.92
 6541,0.205835\C,0,-3.368939,-0.494264,-0.209049\C,0,-4.241785,0.005224
 ,-1.352331\O,0,-3.525844,0.347279,0.938078\C,0,-2.339343,1.092637,1.11
 5491\C,0,-1.276637,0.206903,0.468413\C,0,-0.064188,0.929257,-0.07583\C
 ,0,0.774593,1.68641,0.965752\C,0,2.050106,2.028565,0.196088\O,0,1.7515
 07,3.135194,-0.637439\C,0,2.328081,0.761619,-0.643631\O,0,3.173322,-0.
 124429,0.062016\C,0,2.563432,-1.411073,0.09584\C,0,3.022358,-2.244597,
 -1.102143\C,0,2.874682,-2.065747,1.428184\O,0,1.172401,-1.157329,0.025
 551\C,0,0.965321,0.012288,-0.752401\O,0,-2.007549,-0.374271,-0.604826\
 H,0,-2.989278,-2.246725,0.994825\H,0,-3.583862,-2.604968,-0.653991\H,0
 ,-4.710908,-1.992247,0.597017\H,0,-3.99402,1.053336,-1.573509\H,0,-5.3
 04817,-0.061031,-1.078545\H,0,-4.066688,-0.595447,-2.257166\H,0,-2.394
 608,2.074036,0.603111\H,0,-2.176818,1.262436,2.190342\H,0,-0.948025,-0
 .577155,1.175792\H,0,-0.407062,1.650869,-0.834053\H,0,0.287984,2.59154
 1,1.356255\H,0,1.0195,1.024132,1.810867\H,0,2.908818,2.232741,0.860723
 \H,0,2.538782,3.346088,-1.155649\H,0,2.7593,1.027029,-1.626201\H,0,4.1
 11114,-2.39584,-1.067058\H,0,2.522387,-3.2242,-1.098721\H,0,2.775153,-
 1.734787,-2.045409\H,0,2.366149,-3.037656,1.500871\H,0,2.525983,-1.415
 62,2.242337\H,0,3.958099,-2.220539,1.531752\H,0,0.675666,-0.251621,-1.
 781919\\Version=ES64L-G16RevC.01\State=1-A\HF=-884.088989\RMSD=5.707e-
 09\Dipole=0.7646821,-0.0263707,-0.2609344\Quadrupole=-0.944027,0.12777
 67,0.8162502,1.9778088,-0.4127689,-0.9903418\PG=C01 [X(C13H22O5)]\\@
 The archive entry for this job was punched.


 THE WHOLE OF SCIENCE IS NOTHING MORE THAN A REFINEMENT OF EVERYDAY THINKING.
                                                              -- A. EINSTEIN
 File lengths (MBytes):  RWF=     75 Int=      0 D2E=      0 Chk=      9 Scr=      1
 Normal termination of Gaussian 16
