# Supplementary material for: Machine-Learning-Guided Discovery of Electrochemical Reactions
Source: J Am Chem Soc. 2022 Dec 2;144(49):22599–610. doi: 10.1021/jacs.2c08997 (PMC9756344; doi:10.1021/jacs.2c08997)
Supplement: Supplementary file 3 — ja2c08997_si_003.zip [file ja2c08997_si_003.zip › Oxidation Site Selectivity/Nlogs_notimes/84.log]

 Entering Gaussian System, Link 0=g16
 Input=84.com
 Output=84.log
 Initial command:
  
 Copyright (c) 1988-2019, Gaussian, Inc.  All Rights Reserved.
  
 This is part of the Gaussian(R) 16 program.  It is based on
 the Gaussian(R) 09 system (copyright 2009, Gaussian, Inc.),
 the Gaussian(R) 03 system (copyright 2003, Gaussian, Inc.),
 the Gaussian(R) 98 system (copyright 1998, Gaussian, Inc.),
 the Gaussian(R) 94 system (copyright 1995, Gaussian, Inc.),
 the Gaussian 92(TM) system (copyright 1992, Gaussian, Inc.),
 the Gaussian 90(TM) system (copyright 1990, Gaussian, Inc.),
 the Gaussian 88(TM) system (copyright 1988, Gaussian, Inc.),
 the Gaussian 86(TM) system (copyright 1986, Carnegie Mellon
 University), and the Gaussian 82(TM) system (copyright 1983,
 Carnegie Mellon University). Gaussian is a federally registered
 trademark of Gaussian, Inc.
  
 This software contains proprietary and confidential information,
 including trade secrets, belonging to Gaussian, Inc.
  
 This software is provided under written license and may be
 used, copied, transmitted, or stored only in accord with that
 written license.
  
 The following legend is applicable only to US Government
 contracts under FAR:
  
                    RESTRICTED RIGHTS LEGEND
  
 Use, reproduction and disclosure by the US Government is
 subject to restrictions as set forth in subparagraphs (a)
 and (c) of the Commercial Computer Software - Restricted
 Rights clause in FAR 52.227-19.
  
 Gaussian, Inc.
 340 Quinnipiac St., Bldg. 40, Wallingford CT 06492
  
  
 ---------------------------------------------------------------
 Warning -- This program may not be used in any manner that
 competes with the business of Gaussian, Inc. or will provide
 assistance to any competitor of Gaussian, Inc.  The licensee
 of this program is prohibited from giving any competitor of
 Gaussian, Inc. access to this program.  By using this program,
 the user acknowledges that Gaussian, Inc. is engaged in the
 business of creating and licensing software in the field of
 computational chemistry and represents and warrants to the
 licensee that it is not a competitor of Gaussian, Inc. and that
 it will not use this program in any manner prohibited above.
 ---------------------------------------------------------------
  

 Cite this work as:
 Gaussian 16, Revision C.01,
 M. J. Frisch, G. W. Trucks, H. B. Schlegel, G. E. Scuseria, 
 M. A. Robb, J. R. Cheeseman, G. Scalmani, V. Barone, 
 G. A. Petersson, H. Nakatsuji, X. Li, M. Caricato, A. V. Marenich, 
 J. Bloino, B. G. Janesko, R. Gomperts, B. Mennucci, H. P. Hratchian, 
 J. V. Ortiz, A. F. Izmaylov, J. L. Sonnenberg, D. Williams-Young, 
 F. Ding, F. Lipparini, F. Egidi, J. Goings, B. Peng, A. Petrone, 
 T. Henderson, D. Ranasinghe, V. G. Zakrzewski, J. Gao, N. Rega, 
 G. Zheng, W. Liang, M. Hada, M. Ehara, K. Toyota, R. Fukuda, 
 J. Hasegawa, M. Ishida, T. Nakajima, Y. Honda, O. Kitao, H. Nakai, 
 T. Vreven, K. Throssell, J. A. Montgomery, Jr., J. E. Peralta, 
 F. Ogliaro, M. J. Bearpark, J. J. Heyd, E. N. Brothers, K. N. Kudin, 
 V. N. Staroverov, T. A. Keith, R. Kobayashi, J. Normand, 
 K. Raghavachari, A. P. Rendell, J. C. Burant, S. S. Iyengar, 
 J. Tomasi, M. Cossi, J. M. Millam, M. Klene, C. Adamo, R. Cammi, 
 J. W. Ochterski, R. L. Martin, K. Morokuma, O. Farkas, 
 J. B. Foresman, and D. J. Fox, Gaussian, Inc., Wallingford CT, 2019.
 
 ******************************************
 Gaussian 16:  ES64L-G16RevC.01  3-Jul-2019
                 8-Jan-2021 
 ******************************************
 %nprocshared=16
 Will use up to   16 processors via shared memory.
 %mem=7GB
 -----------------------------------------
 # b3lyp/def2svp geom=NewRedundant pop=NBO
 -----------------------------------------
 1/29=4000,38=1,172=1/1;
 2/12=2,17=6,18=5,40=1/2;
 3/5=43,7=101,11=2,25=1,30=1,74=-5/1,2,3;
 4//1;
 5/5=2,38=5/2;
 6/7=2,8=2,9=2,10=2,28=1,40=1/1,7;
 99/5=1,9=1/99;
 --
 84
 --
 Symbolic Z-matrix:
 Charge =  0 Multiplicity = 1
 C                     4.36032   1.14715  -0.17443 
 C                     4.08036  -0.34665  -0.33076 
 C                     5.2876   -1.12386  -0.82836 
 O                     3.65867  -0.9132    0.90774 
 C                     2.25754  -1.03594   0.93659 
 C                     1.56179   0.10319   1.7037 
 O                     0.48138  -0.43918   2.40589 
 O                     1.16063   1.04342   0.72265 
 C                     0.83781   0.35336  -0.47991 
 O                    -0.4599   -0.13124  -0.47578 
 Si                   -1.91283   0.73917  -0.42204 
 C                    -1.83167   2.10497   0.86848 
 C                    -2.20602   1.49738  -2.11817 
 C                    -3.19583  -0.59002   0.02345 
 C                    -3.07151  -1.76456  -0.96351 
 C                    -4.61325   0.00433  -0.05258 
 C                    -2.91469  -1.09147   1.45262 
 C                     1.81113  -0.83876  -0.53346 
 O                     2.99798  -0.55582  -1.23545 
 H                     5.16689   1.30556   0.55671 
 H                     3.45738   1.66928   0.16954 
 H                     4.66792   1.57444  -1.1404 
 H                     5.02229  -2.1863   -0.91817 
 H                     5.60251  -0.74687  -1.812 
 H                     6.12375  -1.0204   -0.12184 
 H                     1.9821   -2.00486   1.37461 
 H                     2.2668    0.62705   2.37137 
 H                    -0.02338   0.28891   2.79228 
 H                     1.01949   1.06189  -1.30605 
 H                    -2.77257   2.67874   0.88803 
 H                    -1.66297   1.69562   1.87579 
 H                    -1.00507   2.79781   0.65041 
 H                    -1.39046   2.19191  -2.37922 
 H                    -3.14787   2.06894  -2.14387 
 H                    -2.25264   0.72343  -2.90013 
 H                    -3.8018   -2.55492  -0.71343 
 H                    -2.06521  -2.20837  -0.93082 
 H                    -3.2687   -1.45196  -2.00209 
 H                    -4.73928   0.86172   0.62938 
 H                    -5.36501  -0.75305   0.2331 
 H                    -4.86286   0.34526  -1.07062 
 H                    -3.57769  -1.93977   1.69984 
 H                    -1.87183  -1.42365   1.57116 
 H                    -3.1022   -0.30436   2.20154 
 H                     1.31088  -1.70801  -0.98178 
 
                          Input orientation:                          
 ---------------------------------------------------------------------
 Center     Atomic      Atomic             Coordinates (Angstroms)
 Number     Number       Type             X           Y           Z
 ---------------------------------------------------------------------
      1          6           0        4.360321    1.147151   -0.174430
      2          6           0        4.080356   -0.346652   -0.330764
      3          6           0        5.287601   -1.123856   -0.828362
      4          8           0        3.658675   -0.913203    0.907745
      5          6           0        2.257538   -1.035936    0.936591
      6          6           0        1.561790    0.103191    1.703704
      7          8           0        0.481376   -0.439180    2.405892
      8          8           0        1.160628    1.043424    0.722651
      9          6           0        0.837811    0.353360   -0.479907
     10          8           0       -0.459895   -0.131241   -0.475779
     11         14           0       -1.912831    0.739174   -0.422041
     12          6           0       -1.831673    2.104966    0.868478
     13          6           0       -2.206016    1.497380   -2.118165
     14          6           0       -3.195825   -0.590020    0.023450
     15          6           0       -3.071511   -1.764565   -0.963508
     16          6           0       -4.613246    0.004331   -0.052581
     17          6           0       -2.914688   -1.091466    1.452625
     18          6           0        1.811129   -0.838757   -0.533459
     19          8           0        2.997982   -0.555821   -1.235454
     20          1           0        5.166890    1.305564    0.556711
     21          1           0        3.457379    1.669276    0.169538
     22          1           0        4.667923    1.574438   -1.140396
     23          1           0        5.022287   -2.186299   -0.918174
     24          1           0        5.602510   -0.746866   -1.811996
     25          1           0        6.123753   -1.020401   -0.121841
     26          1           0        1.982100   -2.004857    1.374610
     27          1           0        2.266797    0.627048    2.371370
     28          1           0       -0.023379    0.288908    2.792283
     29          1           0        1.019486    1.061889   -1.306053
     30          1           0       -2.772565    2.678745    0.888028
     31          1           0       -1.662968    1.695623    1.875786
     32          1           0       -1.005070    2.797813    0.650406
     33          1           0       -1.390459    2.191912   -2.379225
     34          1           0       -3.147866    2.068944   -2.143870
     35          1           0       -2.252642    0.723429   -2.900129
     36          1           0       -3.801799   -2.554922   -0.713434
     37          1           0       -2.065215   -2.208366   -0.930818
     38          1           0       -3.268701   -1.451957   -2.002089
     39          1           0       -4.739277    0.861715    0.629376
     40          1           0       -5.365006   -0.753049    0.233097
     41          1           0       -4.862857    0.345263   -1.070620
     42          1           0       -3.577689   -1.939773    1.699838
     43          1           0       -1.871834   -1.423653    1.571157
     44          1           0       -3.102198   -0.304364    2.201536
     45          1           0        1.310878   -1.708011   -0.981777
 ---------------------------------------------------------------------
                    Distance matrix (angstroms):
                    1          2          3          4          5
     1  C    0.000000
     2  C    1.527831   0.000000
     3  C    2.538691   1.519569   0.000000
     4  O    2.430735   1.425728   2.389946   0.000000
     5  C    3.228303   2.324644   3.507717   1.406798   0.000000
     6  C    3.528317   3.268730   4.668905   2.462424   1.539525
     7  O    4.921456   4.522223   5.833436   3.544626   2.381116
     8  O    3.324689   3.401002   4.912704   3.178505   2.360661
     9  C    3.623741   3.320596   4.701512   3.389253   2.439720
    10  O    4.995957   4.547672   5.843228   4.414547   3.193385
    11  Si   6.291279   6.091440   7.448638   5.961574   4.731688
    12  C    6.351839   6.511582   7.999289   6.265366   5.156700
    13  C    6.856935   6.790710   8.042933   7.025785   5.972650
    14  C    7.755790   7.288862   8.542780   6.918858   5.547237
    15  C    8.020777   7.318473   8.384720   7.037173   5.704388
    16  C    9.046867   8.705131   9.995070   8.377874   7.019137
    17  C    7.783603   7.257126   8.513607   6.598316   5.198202
    18  C    3.251325   2.330804   3.500587   2.344363   1.548938
    19  O    2.425254   1.426097   2.393897   2.271022   2.344472
    20  H    1.100098   2.167483   2.799122   2.705710   3.753833
    21  H    1.098286   2.168495   3.485270   2.693449   3.057150
    22  H    1.100128   2.165947   2.786065   3.376658   4.115566
    23  H    3.478972   2.148625   1.098746   2.610401   3.522404
    24  H    2.794987   2.161289   1.099465   3.347111   4.339024
    25  H    2.794770   2.161725   1.099556   2.673602   4.008508
    26  H    4.241535   3.171848   4.068856   2.054403   1.098423
    27  H    3.336833   3.396854   4.735949   2.540059   2.196404
    28  H    5.362350   5.195960   6.581146   4.307444   3.225117
    29  H    3.528317   3.507721   4.818971   3.970794   3.311056
    30  H    7.372426   7.589533   9.075905   7.366365   6.253251
    31  H    6.386252   6.482709   7.973223   6.005244   4.869689
    32  H    5.673840   6.059036   7.560685   5.965600   5.042236
    33  H    6.246929   6.369484   7.615509   6.777881   5.892497
    34  H    7.816730   7.833878   9.114913   8.033340   6.953266
    35  H    7.165212   6.917629   8.034921   7.219567   6.177177
    36  H    8.978646   8.194588   9.202084   7.809106   6.461073
    37  H    7.288287   6.449348   7.433072   6.149851   4.852628
    38  H    8.264241   7.617327   8.642661   7.532989   6.272816
    39  H    9.139490   8.953656  10.325008   8.587981   7.256093
    40  H    9.917602   9.470901  10.711780   9.050282   7.660163
    41  H    9.301248   9.000400  10.259084   8.838223   7.525732
    42  H    8.720894   8.081277   9.254776   7.351613   5.953935
    43  H    6.963898   6.340805   7.556791   5.593497   4.195797
    44  H    7.965005   7.615998   8.957711   6.910426   5.555363
    45  H    4.254746   3.153907   4.022326   3.116756   2.242318
                    6          7          8          9         10
     6  C    0.000000
     7  O    1.398045   0.000000
     8  O    1.416840   2.343672   0.000000
     9  C    2.314063   3.013802   1.423568   0.000000
    10  O    2.981999   3.047104   2.332846   1.385243   0.000000
    11  Si   4.122652   3.888181   3.293788   2.778171   1.694559
    12  C    4.027443   3.766500   3.178364   3.465893   2.947783
    13  C    5.544981   5.607088   4.428387   3.641093   2.898065
    14  C    5.093005   4.384129   4.704860   4.172956   2.818691
    15  C    5.663039   5.072722   5.351536   4.472391   3.118679
    16  C    6.420700   5.674149   5.917628   5.478910   4.177056
    17  C    4.639947   3.587123   4.658199   4.461329   3.266004
    18  C    2.440151   3.250798   2.354479   1.539921   2.379382
    19  O    3.337004   4.427902   3.125322   2.462479   3.565711
    20  H    3.969639   5.330820   4.018257   4.552163   5.898403
    21  H    2.898197   4.278254   2.443909   3.002591   4.359282
    22  H    4.461113   5.844484   4.006750   4.073946   5.444776
    23  H    4.908264   5.892514   5.294888   4.914447   5.871397
    24  H    5.423113   6.641631   5.418477   5.068265   6.238367
    25  H    5.040494   6.209965   5.441062   5.473263   6.652842
    26  H    2.174587   2.401470   3.223644   3.210890   3.591339
    27  H    1.103285   2.079846   2.028608   3.201045   4.014487
    28  H    1.931904   0.966534   2.500908   3.384232   3.323747
    29  H    3.204970   4.039963   2.033691   1.103420   2.074002
    30  H    5.107391   4.755365   4.262819   4.507048   3.886442
    31  H    3.600627   3.071906   3.118938   3.688476   3.211646
    32  H    3.867712   3.971068   2.788072   3.263307   3.185101
    33  H    5.454250   5.772673   4.177164   3.457292   3.144216
    34  H    6.391312   6.337382   5.275580   4.647324   3.853378
    35  H    6.010813   6.081149   4.987720   3.942757   3.133988
    36  H    6.455712   5.705449   6.295722   5.480750   4.135097
    37  H    5.043726   4.555082   4.869719   3.897861   2.664312
    38  H    6.283712   5.875295   5.768023   4.737051   3.458800
    39  H    6.436846   5.666000   5.903439   5.709015   4.529949
    40  H    7.132765   6.244976   6.786079   6.340935   4.994923
    41  H    7.002255   6.423575   6.323419   5.731198   4.468441
    42  H    5.530639   4.384781   5.683837   5.431979   4.210075
    43  H    3.760133   2.683946   4.000282   3.834947   2.802471
    44  H    4.708156   3.591927   4.709068   4.811072   3.765601
    45  H    3.248880   3.711375   3.240069   2.173687   2.424433
                   11         12         13         14         15
    11  Si   0.000000
    12  C    1.880802   0.000000
    13  C    1.880870   3.070722   0.000000
    14  C    1.900340   3.136548   3.150155   0.000000
    15  C    2.811482   4.457201   3.566875   1.539186   0.000000
    16  C    2.822895   3.605297   3.505793   1.538868   2.517087
    17  C    2.805233   3.425102   4.467089   1.540463   2.513036
    18  C    4.046005   4.888859   4.909815   5.043967   4.988210
    19  O    5.143417   5.901855   5.663605   6.320543   6.194656
    20  H    7.169463   7.050966   7.845477   8.591426   8.922332
    21  H    5.482173   5.352795   6.110417   7.027866   7.463342
    22  H    6.672333   6.823620   6.943559   8.238808   8.430841
    23  H    7.543236   8.281537   8.201088   8.424496   8.104905
    24  H    7.785925   8.401486   8.130404   8.989114   8.774639
    25  H    8.232430   8.604502   8.928023   9.330642   9.263642
    26  H    5.091969   5.629536   6.481162   5.535188   5.573466
    27  H    5.028420   4.608729   6.396832   6.069120   6.733406
    28  H    3.755616   3.204531   5.507886   4.301554   5.254885
    29  H    3.079627   3.734394   3.354556   4.718605   4.984219
    30  H    2.493464   1.102217   3.279299   3.407560   4.822919
    31  H    2.501447   1.100314   4.035573   3.317373   4.692385
    32  H    2.492422   1.100393   3.286090   4.082878   5.262146
    33  H    2.492767   3.278689   1.102570   4.095283   4.525914
    34  H    2.501658   3.287537   1.102010   3.430694   4.011841
    35  H    2.501328   4.035872   1.101200   3.340967   3.257478
    36  H    3.808435   5.300793   4.576128   2.184272   1.104772
    37  H    2.995007   4.679406   3.893863   2.192704   1.100301
    38  H    3.022580   4.791337   3.137094   2.202511   1.102388
    39  H    3.018160   3.171278   3.790839   2.203843   3.495149
    40  H    3.817518   4.588726   4.535646   2.185378   2.777615
    41  H    3.046059   4.005588   3.079534   2.202439   2.769795
    42  H    3.801431   4.483263   5.317203   2.185847   2.716675
    43  H    2.941486   3.598128   4.717543   2.200748   2.824884
    44  H    3.063776   3.032516   4.765422   2.198732   3.485775
    45  H    4.085868   5.276160   4.892285   4.750869   4.382792
                   16         17         18         19         20
    16  C    0.000000
    17  C    2.520221   0.000000
    18  C    6.497279   5.132420   0.000000
    19  O    7.722937   6.517082   1.407647   0.000000
    20  H    9.885115   8.477047   4.128888   3.373540   0.000000
    21  H    8.243566   7.061958   3.081327   2.671350   1.790144
    22  H    9.475689   8.445519   3.788556   2.708458   1.789255
    23  H    9.919255   8.355533   3.503629   2.618575   3.793324
    24  H   10.393339   9.127933   4.002208   2.674409   3.164333
    25  H   10.786010   9.174825   4.336029   3.350584   2.605021
    26  H    7.040760   4.981858   2.242709   3.153435   4.665911
    27  H    7.321086   5.535808   3.285460   3.865617   3.487680
    28  H    5.407506   3.472720   3.962020   5.105375   5.741973
    29  H    5.866625   5.265450   2.199103   2.556642   4.553045
    30  H    3.380139   3.814899   5.950100   6.947720   8.064139
    31  H    3.909375   3.084434   4.929188   6.039311   6.966998
    32  H    4.616997   4.406437   4.749437   5.552275   6.350486
    33  H    4.537085   5.271330   4.779328   5.302515   7.239071
    34  H    3.283816   4.793467   5.969906   6.744335   8.775593
    35  H    3.768034   4.762207   4.955380   5.654793   8.205978
    36  H    2.764951   2.760522   5.872186   7.106753   9.846522
    37  H    3.487089   2.765840   4.130346   5.334760   8.177028
    38  H    2.780137   3.491465   5.323303   6.376684   9.236372
    39  H    1.102750   2.796744   6.866703   8.084070   9.916371
    40  H    1.104708   2.757867   7.217469   8.493239  10.736081
    41  H    1.102244   3.496615   6.799451   7.914033  10.206185
    42  H    2.814763   1.104676   5.936262   7.332852   9.397160
    43  H    3.491562   1.100883   4.282024   5.687294   7.617175
    44  H    2.731227   1.102522   5.648589   7.006307   8.583422
    45  H    6.236246   4.915471   1.098564   2.058692   5.130050
                   21         22         23         24         25
    21  H    0.000000
    22  H    1.786152   0.000000
    23  H    4.300874   3.783927   0.000000
    24  H    3.790225   2.590936   1.790962   0.000000
    25  H    3.798528   3.144850   1.790724   1.789731   0.000000
    26  H    4.138586   5.133249   3.812154   4.984412   4.512405
    27  H    2.711418   4.358378   5.131156   5.524054   4.879170
    28  H    4.571639   6.255147   6.734455   7.343216   6.927744
    29  H    2.913694   3.687986   5.169487   4.952947   5.638424
    30  H    6.351965   7.790691   9.364334   9.442818   9.687517
    31  H    5.397215   7.013716   8.219986   8.506036   8.485300
    32  H    4.627989   6.073423   7.976895   7.892293   8.123745
    33  H    5.501898   6.214496   7.901058   7.606562   8.478096
    34  H    7.010054   7.895445   9.293052   9.198261   9.979758
    35  H    6.551476   7.191322   8.082033   8.065309   8.995767
    36  H    8.445067   9.432396   8.834155   9.639343  10.060880
    37  H    6.837100   7.725844   7.087548   7.855346   8.314138
    38  H    7.726462   8.537656   8.393724   8.901217   9.588522
    39  H    8.249169   9.598723  10.342797  10.747111  11.050435
    40  H    9.149108  10.390541  10.548720  11.156561  11.497349
    41  H    8.515712   9.609970  10.205299  10.548284  11.111743
    42  H    8.053524   9.402485   8.993017   9.901114   9.913714
    43  H    6.319119   7.688270   7.369349   8.232228   8.182803
    44  H    7.145091   8.664479   8.904018   9.595634   9.540910
    45  H    4.164021   4.697806   3.742642   4.475619   4.937212
                   26         27         28         29         30
    26  H    0.000000
    27  H    2.828693   0.000000
    28  H    3.360520   2.352957   0.000000
    29  H    4.185392   3.907468   4.299002   0.000000
    30  H    6.691765   5.639586   4.110417   4.669889   0.000000
    31  H    5.218357   4.102500   2.346714   4.209664   1.781404
    32  H    5.702043   4.287079   3.441796   3.307565   1.787367
    33  H    6.563406   6.196166   5.677572   2.869928   3.580805
    34  H    7.435866   7.196181   6.107090   4.368400   3.115303
    35  H    6.606813   6.944302   6.128783   3.655470   4.294615
    36  H    6.173814   7.514572   5.886754   6.056180   5.569136
    37  H    4.662314   6.140874   4.926149   4.511180   5.262357
    38  H    6.267272   7.354668   6.045554   5.019207   5.065731
    39  H    7.345034   7.223204   5.219767   6.078594   2.690066
    40  H    7.539896   8.044954   6.013991   6.813569   4.350505
    41  H    7.639087   7.922036   6.192394   5.930510   3.694694
    42  H    5.569674   6.418531   4.335156   6.259343   4.757937
    43  H    3.902466   4.687641   2.800143   4.776608   4.255308
    44  H    5.424534   5.451833   3.190624   5.581945   3.276110
    45  H    2.468039   4.196413   4.473416   2.803999   6.278081
                   31         32         33         34         35
    31  H    0.000000
    32  H    1.774601   0.000000
    33  H    4.292514   3.113567   0.000000
    34  H    4.301386   3.595942   1.777355   0.000000
    35  H    4.909404   4.297186   1.780771   1.784311   0.000000
    36  H    5.417176   6.191407   5.578697   4.884047   4.234278
    37  H    4.824931   5.355932   4.681413   4.575916   3.536769
    38  H    5.246290   5.497299   4.116771   3.525826   2.563426
    39  H    3.422370   4.206331   4.694218   3.417730   4.319709
    40  H    4.732812   5.638423   5.594108   4.304570   4.656598
    41  H    4.554566   4.884614   4.144890   2.657844   3.209881
    42  H    4.112569   5.492212   6.204317   5.570336   5.477964
    43  H    3.141068   4.406794   5.376760   5.256226   4.974674
    44  H    2.485447   4.053080   5.490429   4.951487   5.273053
    45  H    5.347350   5.322601   4.945653   5.957872   4.721297
                   36         37         38         39         40
    36  H    0.000000
    37  H    1.784119   0.000000
    38  H    1.778021   1.779931   0.000000
    39  H    3.788854   4.360070   3.800037   0.000000
    40  H    2.566376   3.789626   3.143092   1.776524   0.000000
    41  H    3.108778   3.790432   2.576620   1.781005   1.777110
    42  H    2.500502   3.046321   3.746692   3.216133   2.598873
    43  H    3.197482   2.629268   3.836682   3.785774   3.800311
    44  H    3.748533   3.809488   4.360637   2.551755   3.032551
    45  H    5.189290   3.413349   4.698844   6.767842   6.852393
                   41         42         43         44         45
    41  H    0.000000
    42  H    3.814247   0.000000
    43  H    4.365119   1.786863   0.000000
    44  H    3.772126   1.775487   1.778758   0.000000
    45  H    6.506830   5.580579   4.089986   5.619515   0.000000
 Stoichiometry    C13H26O5Si
 Framework group  C1[X(C13H26O5Si)]
 Deg. of freedom   129
 Full point group                 C1      NOp   1
 Largest Abelian subgroup         C1      NOp   1
 Largest concise Abelian subgroup C1      NOp   1
                         Standard orientation:                         
 ---------------------------------------------------------------------
 Center     Atomic      Atomic             Coordinates (Angstroms)
 Number     Number       Type             X           Y           Z
 ---------------------------------------------------------------------
      1          6           0       -4.019036   -0.765702    1.218190
      2          6           0       -3.822748   -0.362302   -0.242292
      3          6           0       -5.066665   -0.582075   -1.086958
      4          8           0       -3.447647    1.009676   -0.340663
      5          6           0       -2.056158    1.124248   -0.513035
      6          6           0       -1.305275    1.448404    0.791279
      7          8           0       -0.265257    2.332268    0.488499
      8          8           0       -0.840506    0.206550    1.290501
      9          6           0       -0.544201   -0.654321    0.196129
     10          8           0        0.723730   -0.435062   -0.316877
     11         14           0        2.223122   -0.654989    0.441402
     12          6           0        2.205517    0.050849    2.184646
     13          6           0        2.577633   -2.500599    0.517019
     14          6           0        3.423477    0.280605   -0.696624
     15          6           0        3.243479   -0.217923   -2.141673
     16          6           0        4.873149    0.038541   -0.240587
     17          6           0        3.098537    1.784968   -0.630788
     18          6           0       -1.583072   -0.303019   -0.884931
     19          8           0       -2.744103   -1.096137   -0.818281
     20          1           0       -4.823309   -0.166688    1.670453
     21          1           0       -3.091719   -0.606197    1.784647
     22          1           0       -4.291173   -1.829829    1.280293
     23          1           0       -4.861212   -0.273199   -2.121186
     24          1           0       -5.348761   -1.644694   -1.077710
     25          1           0       -5.903325    0.012967   -0.693320
     26          1           0       -1.841103    1.891411   -1.269173
     27          1           0       -1.986679    1.859206    1.555588
     28          1           0        0.275784    2.444485    1.281511
     29          1           0       -0.676173   -1.686024    0.564513
     30          1           0        3.177237   -0.109439    2.679571
     31          1           0        2.002711    1.132288    2.177575
     32          1           0        1.422100   -0.428533    2.790711
     33          1           0        1.805812   -3.020302    1.108510
     34          1           0        3.550682   -2.702221    0.993412
     35          1           0        2.588803   -2.947764   -0.489242
     36          1           0        3.924846    0.323577   -2.822142
     37          1           0        2.213278   -0.058003   -2.493487
     38          1           0        3.469567   -1.292626   -2.237363
     39          1           0        5.040193    0.367676    0.798558
     40          1           0        5.577434    0.601949   -0.878500
     41          1           0        5.152955   -1.025648   -0.305032
     42          1           0        3.709467    2.342688   -1.362924
     43          1           0        2.037239    1.983364   -0.845798
     44          1           0        3.322222    2.203813    0.364244
     45          1           0       -1.128137   -0.390815   -1.881008
 ---------------------------------------------------------------------
 Rotational constants (GHZ):           0.7443505           0.1879732           0.1825199
 Standard basis: def2SVP (5D, 7F)
 There are   419 symmetry adapted cartesian basis functions of A   symmetry.
 There are   400 symmetry adapted basis functions of A   symmetry.
   400 basis functions,   669 primitive gaussians,   419 cartesian basis functions
    79 alpha electrons       79 beta electrons
       nuclear repulsion energy      1848.7648520782 Hartrees.
 NAtoms=   45 NActive=   45 NUniq=   45 SFac= 1.00D+00 NAtFMM=   60 NAOKFM=F Big=F
 Integral buffers will be    131072 words long.
 Raffenetti 2 integral format.
 Two-electron integral symmetry is turned on.
 One-electron integrals computed using PRISM.
   1 Symmetry operations used in ECPInt.
 ECPInt:  NShTT=   18915 NPrTT=   66765 LenC2=   17152 LenP2D=   42942.
 LDataN:  DoStor=T MaxTD1= 4 Len=   56
 NBasis=   400 RedAO= T EigKep=  3.32D-04  NBF=   400
 NBsUse=   400 1.00D-06 EigRej= -1.00D+00 NBFU=   400
 ExpMin= 7.80D-02 ExpMax= 6.90D+03 ExpMxC= 1.04D+03 IAcc=3 IRadAn=         5 AccDes= 0.00D+00
 Harris functional with IExCor=  402 and IRadAn=       5 diagonalized for initial guess.
 HarFok:  IExCor=  402 AccDes= 0.00D+00 IRadAn=         5 IDoV= 1 UseB2=F ITyADJ=14
 ICtDFT=  3500011 ScaDFX=  1.000000  1.000000  1.000000  1.000000
 FoFCou: FMM=F IPFlag=           0 FMFlag=      100000 FMFlg1=           0
         NFxFlg=           0 DoJE=T BraDBF=F KetDBF=T FulRan=T
         wScrn=  0.000000 ICntrl=       500 IOpCl=  0 I1Cent=   200000004 NGrid=           0
         NMat0=    1 NMatS0=      1 NMatT0=    0 NMatD0=    1 NMtDS0=    0 NMtDT0=    0
 Petite list used in FoFCou.
 Requested convergence on RMS density matrix=1.00D-08 within 128 cycles.
 Requested convergence on MAX density matrix=1.00D-06.
 Requested convergence on             energy=1.00D-06.
 No special actions if energy rises.
 Integral accuracy reduced to 1.0D-05 until final iterations.
 Initial convergence to 1.0D-05 achieved.  Increase integral accuracy.
 SCF Done:  E(RB3LYP) =  -1175.99531302     A.U. after   13 cycles
            NFock= 13  Conv=0.81D-08     -V/T= 2.0085

 **********************************************************************

            Population analysis using the SCF Density.

 **********************************************************************

 Orbital symmetries:
       Occupied  (A) (A) (A) (A) (A) (A) (A) (A) (A) (A) (A) (A)
                 (A) (A) (A) (A) (A) (A) (A) (A) (A) (A) (A) (A)
                 (A) (A) (A) (A) (A) (A) (A) (A) (A) (A) (A) (A)
                 (A) (A) (A) (A) (A) (A) (A) (A) (A) (A) (A) (A)
                 (A) (A) (A) (A) (A) (A) (A) (A) (A) (A) (A) (A)
                 (A) (A) (A) (A) (A) (A) (A) (A) (A) (A) (A) (A)
                 (A) (A) (A) (A) (A) (A) (A)
       Virtual   (A) (A) (A) (A) (A) (A) (A) (A) (A) (A) (A) (A)
                 (A) (A) (A) (A) (A) (A) (A) (A) (A) (A) (A) (A)
                 (A) (A) (A) (A) (A) (A) (A) (A) (A) (A) (A) (A)
                 (A) (A) (A) (A) (A) (A) (A) (A) (A) (A) (A) (A)
                 (A) (A) (A) (A) (A) (A) (A) (A) (A) (A) (A) (A)
                 (A) (A) (A) (A) (A) (A) (A) (A) (A) (A) (A) (A)
                 (A) (A) (A) (A) (A) (A) (A) (A) (A) (A) (A) (A)
                 (A) (A) (A) (A) (A) (A) (A) (A) (A) (A) (A) (A)
                 (A) (A) (A) (A) (A) (A) (A) (A) (A) (A) (A) (A)
                 (A) (A) (A) (A) (A) (A) (A) (A) (A) (A) (A) (A)
                 (A) (A) (A) (A) (A) (A) (A) (A) (A) (A) (A) (A)
                 (A) (A) (A) (A) (A) (A) (A) (A) (A) (A) (A) (A)
                 (A) (A) (A) (A) (A) (A) (A) (A) (A) (A) (A) (A)
                 (A) (A) (A) (A) (A) (A) (A) (A) (A) (A) (A) (A)
                 (A) (A) (A) (A) (A) (A) (A) (A) (A) (A) (A) (A)
                 (A) (A) (A) (A) (A) (A) (A) (A) (A) (A) (A) (A)
                 (A) (A) (A) (A) (A) (A) (A) (A) (A) (A) (A) (A)
                 (A) (A) (A) (A) (A) (A) (A) (A) (A) (A) (A) (A)
                 (A) (A) (A) (A) (A) (A) (A) (A) (A) (A) (A) (A)
                 (A) (A) (A) (A) (A) (A) (A) (A) (A) (A) (A) (A)
                 (A) (A) (A) (A) (A) (A) (A) (A) (A) (A) (A) (A)
                 (A) (A) (A) (A) (A) (A) (A) (A) (A) (A) (A) (A)
                 (A) (A) (A) (A) (A) (A) (A) (A) (A) (A) (A) (A)
                 (A) (A) (A) (A) (A) (A) (A) (A) (A) (A) (A) (A)
                 (A) (A) (A) (A) (A) (A) (A) (A) (A) (A) (A) (A)
                 (A) (A) (A) (A) (A) (A) (A) (A) (A) (A) (A) (A)
                 (A) (A) (A) (A) (A) (A) (A) (A) (A)
 The electronic state is 1-A.
 Alpha  occ. eigenvalues --  -66.12297 -19.15066 -19.14774 -19.14282 -19.14189
 Alpha  occ. eigenvalues --  -19.12656 -10.28890 -10.28821 -10.28565 -10.24396
 Alpha  occ. eigenvalues --  -10.24186 -10.18031 -10.17902 -10.17663 -10.17659
 Alpha  occ. eigenvalues --  -10.17407 -10.17277 -10.16862 -10.16830  -5.28534
 Alpha  occ. eigenvalues --   -3.64949  -3.64633  -3.64599  -1.09659  -1.07239
 Alpha  occ. eigenvalues --   -1.02134  -0.99062  -0.97978  -0.80632  -0.79266
 Alpha  occ. eigenvalues --   -0.72765  -0.72224  -0.69724  -0.69001  -0.67838
 Alpha  occ. eigenvalues --   -0.67421  -0.66696  -0.62261  -0.61142  -0.58826
 Alpha  occ. eigenvalues --   -0.56302  -0.54724  -0.53130  -0.50906  -0.49277
 Alpha  occ. eigenvalues --   -0.47655  -0.46134  -0.45838  -0.45522  -0.44226
 Alpha  occ. eigenvalues --   -0.43318  -0.43013  -0.42628  -0.42216  -0.41792
 Alpha  occ. eigenvalues --   -0.40141  -0.40090  -0.39493  -0.39277  -0.38957
 Alpha  occ. eigenvalues --   -0.38497  -0.38270  -0.38051  -0.37584  -0.36644
 Alpha  occ. eigenvalues --   -0.36144  -0.35302  -0.34755  -0.34088  -0.33766
 Alpha  occ. eigenvalues --   -0.32927  -0.32811  -0.31351  -0.30555  -0.29376
 Alpha  occ. eigenvalues --   -0.28124  -0.27649  -0.26476  -0.25426
 Alpha virt. eigenvalues --    0.03008   0.05017   0.06050   0.06531   0.07125
 Alpha virt. eigenvalues --    0.08031   0.08339   0.08824   0.09502   0.10277
 Alpha virt. eigenvalues --    0.10540   0.11199   0.11544   0.11770   0.11971
 Alpha virt. eigenvalues --    0.12617   0.12786   0.13555   0.13905   0.14335
 Alpha virt. eigenvalues --    0.14564   0.15377   0.15788   0.16556   0.16669
 Alpha virt. eigenvalues --    0.16985   0.17099   0.17635   0.17872   0.19733
 Alpha virt. eigenvalues --    0.19911   0.20158   0.20759   0.20985   0.21826
 Alpha virt. eigenvalues --    0.22467   0.22639   0.23240   0.23470   0.24780
 Alpha virt. eigenvalues --    0.25240   0.26469   0.28853   0.30023   0.32279
 Alpha virt. eigenvalues --    0.32977   0.35743   0.37727   0.38228   0.40122
 Alpha virt. eigenvalues --    0.40454   0.40758   0.42277   0.44293   0.45218
 Alpha virt. eigenvalues --    0.45698   0.47006   0.48906   0.49804   0.50792
 Alpha virt. eigenvalues --    0.51317   0.51856   0.52808   0.52869   0.53975
 Alpha virt. eigenvalues --    0.54341   0.54825   0.55309   0.55624   0.56538
 Alpha virt. eigenvalues --    0.56699   0.58178   0.58539   0.58673   0.59735
 Alpha virt. eigenvalues --    0.59931   0.60101   0.61373   0.61468   0.62489
 Alpha virt. eigenvalues --    0.62672   0.63052   0.63594   0.64022   0.64263
 Alpha virt. eigenvalues --    0.65237   0.65624   0.65764   0.66220   0.66615
 Alpha virt. eigenvalues --    0.66714   0.67060   0.67345   0.67654   0.67921
 Alpha virt. eigenvalues --    0.68043   0.68592   0.69307   0.69602   0.69633
 Alpha virt. eigenvalues --    0.70423   0.70862   0.71141   0.71716   0.72089
 Alpha virt. eigenvalues --    0.72593   0.73647   0.74139   0.74593   0.74754
 Alpha virt. eigenvalues --    0.75901   0.76619   0.77349   0.79684   0.80071
 Alpha virt. eigenvalues --    0.82745   0.83936   0.85374   0.86371   0.87450
 Alpha virt. eigenvalues --    0.88404   0.89305   0.89815   0.91676   0.92372
 Alpha virt. eigenvalues --    0.93238   0.96380   0.97601   0.98684   0.99515
 Alpha virt. eigenvalues --    1.03255   1.03926   1.05980   1.08263   1.10132
 Alpha virt. eigenvalues --    1.12020   1.13054   1.15374   1.17392   1.17438
 Alpha virt. eigenvalues --    1.18506   1.19304   1.20565   1.23141   1.25744
 Alpha virt. eigenvalues --    1.27928   1.29457   1.29947   1.32154   1.34023
 Alpha virt. eigenvalues --    1.34758   1.36287   1.37910   1.40086   1.41501
 Alpha virt. eigenvalues --    1.42029   1.44578   1.47696   1.48004   1.49398
 Alpha virt. eigenvalues --    1.51371   1.51738   1.52621   1.52802   1.53067
 Alpha virt. eigenvalues --    1.53849   1.54277   1.54519   1.55249   1.55594
 Alpha virt. eigenvalues --    1.56651   1.58251   1.60002   1.60674   1.61643
 Alpha virt. eigenvalues --    1.63218   1.64881   1.65205   1.67885   1.69540
 Alpha virt. eigenvalues --    1.70301   1.70719   1.71980   1.72770   1.73449
 Alpha virt. eigenvalues --    1.74122   1.74405   1.74991   1.76332   1.76813
 Alpha virt. eigenvalues --    1.78108   1.78762   1.79024   1.80295   1.80615
 Alpha virt. eigenvalues --    1.80962   1.81445   1.81853   1.82141   1.82719
 Alpha virt. eigenvalues --    1.83954   1.84610   1.85103   1.85712   1.85881
 Alpha virt. eigenvalues --    1.85982   1.86528   1.87389   1.88055   1.88613
 Alpha virt. eigenvalues --    1.89057   1.90103   1.91509   1.92761   1.94029
 Alpha virt. eigenvalues --    1.94196   1.94691   1.94793   1.96046   1.96259
 Alpha virt. eigenvalues --    1.96906   1.97790   1.98266   1.99305   2.00135
 Alpha virt. eigenvalues --    2.00781   2.00878   2.02683   2.05470   2.08301
 Alpha virt. eigenvalues --    2.10949   2.11901   2.14188   2.14943   2.15169
 Alpha virt. eigenvalues --    2.15886   2.16763   2.16924   2.18247   2.19677
 Alpha virt. eigenvalues --    2.19713   2.20406   2.20788   2.23428   2.24143
 Alpha virt. eigenvalues --    2.26861   2.27880   2.35831   2.37054   2.37200
 Alpha virt. eigenvalues --    2.39031   2.40105   2.40479   2.40999   2.42983
 Alpha virt. eigenvalues --    2.43492   2.43874   2.44838   2.46089   2.46450
 Alpha virt. eigenvalues --    2.47826   2.48221   2.51609   2.52676   2.54146
 Alpha virt. eigenvalues --    2.55130   2.60249   2.60954   2.62208   2.62803
 Alpha virt. eigenvalues --    2.64351   2.67038   2.68665   2.70225   2.71597
 Alpha virt. eigenvalues --    2.72945   2.74571   2.76361   2.77502   2.78177
 Alpha virt. eigenvalues --    2.79611   2.81150   2.82342   2.86345   2.86857
 Alpha virt. eigenvalues --    2.87980   2.89692   2.90546   2.91002   2.91310
 Alpha virt. eigenvalues --    2.91655   2.92664   2.93034   2.93071   2.95043
 Alpha virt. eigenvalues --    2.95305   2.95749   2.96174   2.97396   2.97689
 Alpha virt. eigenvalues --    2.99573   3.02969   3.05318   3.06136   3.06559
 Alpha virt. eigenvalues --    3.09155   3.09460   3.11432   3.13850   3.15523
 Alpha virt. eigenvalues --    3.18323   3.22870   3.30079   3.30880   3.31447
 Alpha virt. eigenvalues --    3.37921   3.45228   3.49789   3.56592   3.66218
 Alpha virt. eigenvalues --    3.77294
          Condensed to atoms (all electrons):
               1          2          3          4          5          6
     1  C    4.666454   0.424006  -0.103821  -0.061655  -0.002749   0.004935
     2  C    0.424006   4.579940   0.406491   0.302835  -0.077029   0.005431
     3  C   -0.103821   0.406491   4.641986  -0.057651   0.002274  -0.000575
     4  O   -0.061655   0.302835  -0.057651   8.017860   0.290753  -0.038595
     5  C   -0.002749  -0.077029   0.002274   0.290753   4.993675   0.233882
     6  C    0.004935   0.005431  -0.000575  -0.038595   0.233882   4.579732
     7  O   -0.000087   0.000176   0.000004   0.001059  -0.066147   0.350924
     8  O   -0.012754   0.004664   0.000104   0.001077  -0.046232   0.287379
     9  C    0.005766   0.001464  -0.000801  -0.003182  -0.031695  -0.059272
    10  O   -0.000087   0.000197   0.000004   0.000008   0.002416   0.002890
    11  Si  -0.000015   0.000026   0.000002   0.000014  -0.001441   0.002128
    12  C    0.000002  -0.000001  -0.000000  -0.000000   0.000111  -0.001525
    13  C   -0.000000   0.000001  -0.000000   0.000000  -0.000014   0.000051
    14  C    0.000000  -0.000000  -0.000000  -0.000000  -0.000002  -0.000087
    15  C    0.000000  -0.000000  -0.000000   0.000000  -0.000016  -0.000002
    16  C    0.000000  -0.000000  -0.000000  -0.000000   0.000000  -0.000000
    17  C    0.000000  -0.000000  -0.000000  -0.000000   0.000141   0.000033
    18  C   -0.004253  -0.065740   0.001886  -0.024999   0.315672  -0.044186
    19  O   -0.062661   0.297997  -0.056222  -0.062347  -0.026517  -0.002771
    20  H    0.350258  -0.007643  -0.000644   0.001778  -0.000977   0.000258
    21  H    0.332734   0.017917   0.008850  -0.002433  -0.001412   0.001632
    22  H    0.351031  -0.007378  -0.001305   0.005084   0.000345  -0.000473
    23  H    0.010635   0.006753   0.338392   0.002886   0.000310   0.000142
    24  H    0.000228  -0.005789   0.357663   0.004715   0.000061   0.000034
    25  H    0.000568  -0.006229   0.357275  -0.000097  -0.000191  -0.000076
    26  H   -0.000753   0.005013   0.000803  -0.020906   0.289813  -0.011881
    27  H    0.003209  -0.002745  -0.000085   0.007238  -0.018290   0.351792
    28  H    0.000025  -0.000027  -0.000001  -0.000227   0.011732  -0.015780
    29  H    0.001747  -0.001683  -0.000057   0.000215   0.004927   0.009075
    30  H    0.000000  -0.000000  -0.000000   0.000000  -0.000000   0.000054
    31  H   -0.000001   0.000000  -0.000000  -0.000000   0.000015   0.001308
    32  H   -0.000010   0.000000  -0.000000  -0.000001   0.000129  -0.000174
    33  H    0.000000   0.000000  -0.000000  -0.000000   0.000000   0.000002
    34  H    0.000000  -0.000000  -0.000000  -0.000000  -0.000000  -0.000001
    35  H    0.000000  -0.000000  -0.000000  -0.000000   0.000002  -0.000001
    36  H    0.000000  -0.000000   0.000000  -0.000000   0.000000  -0.000000
    37  H   -0.000000   0.000000   0.000000  -0.000000   0.000128  -0.000036
    38  H   -0.000000   0.000000  -0.000000   0.000000  -0.000000   0.000001
    39  H    0.000000  -0.000000  -0.000000   0.000000  -0.000000  -0.000000
    40  H   -0.000000  -0.000000   0.000000  -0.000000  -0.000000  -0.000000
    41  H    0.000000  -0.000000  -0.000000   0.000000  -0.000000   0.000000
    42  H    0.000000  -0.000000  -0.000000  -0.000000  -0.000001   0.000000
    43  H   -0.000000   0.000002  -0.000000   0.000002  -0.000904  -0.000211
    44  H    0.000000   0.000000   0.000000   0.000000  -0.000007  -0.000064
    45  H   -0.000717   0.004686   0.000914   0.001680   0.020888  -0.001161
               7          8          9         10         11         12
     1  C   -0.000087  -0.012754   0.005766  -0.000087  -0.000015   0.000002
     2  C    0.000176   0.004664   0.001464   0.000197   0.000026  -0.000001
     3  C    0.000004   0.000104  -0.000801   0.000004   0.000002  -0.000000
     4  O    0.001059   0.001077  -0.003182   0.000008   0.000014  -0.000000
     5  C   -0.066147  -0.046232  -0.031695   0.002416  -0.001441   0.000111
     6  C    0.350924   0.287379  -0.059272   0.002890   0.002128  -0.001525
     7  O    7.718536  -0.057107  -0.005081  -0.000025   0.011252  -0.003130
     8  O   -0.057107   8.050974   0.296544  -0.055765  -0.005323   0.004397
     9  C   -0.005081   0.296544   4.556565   0.291031  -0.021278  -0.002982
    10  O   -0.000025  -0.055765   0.291031   8.008607   0.365222  -0.015748
    11  Si   0.011252  -0.005323  -0.021278   0.365222  11.988748   0.439757
    12  C   -0.003130   0.004397  -0.002982  -0.015748   0.439757   4.795096
    13  C    0.000003  -0.000245  -0.004331  -0.019690   0.429214  -0.053202
    14  C   -0.000609  -0.000039   0.002654  -0.024147   0.358098  -0.027993
    15  C    0.000004   0.000001  -0.000173  -0.004583  -0.031722   0.002143
    16  C   -0.000005   0.000000  -0.000022   0.000744  -0.032071  -0.004368
    17  C   -0.006071  -0.000041  -0.000242  -0.003051  -0.040214  -0.006116
    18  C    0.003744  -0.048979   0.251264  -0.054029   0.002885  -0.000109
    19  O    0.000003   0.001088  -0.042526   0.001237   0.000079   0.000000
    20  H    0.000002   0.000170  -0.000381   0.000001   0.000001  -0.000000
    21  H    0.000323   0.025337  -0.000424   0.000291   0.000051  -0.000023
    22  H    0.000001   0.000149   0.000267   0.000002   0.000001  -0.000000
    23  H   -0.000000  -0.000003   0.000166  -0.000001  -0.000000  -0.000000
    24  H   -0.000000  -0.000002  -0.000055  -0.000000  -0.000000   0.000000
    25  H   -0.000000  -0.000001   0.000034  -0.000000  -0.000000  -0.000000
    26  H    0.009608   0.004763  -0.003339   0.000332   0.000126   0.000005
    27  H   -0.029160  -0.038729   0.009542  -0.000419   0.000329  -0.000030
    28  H    0.306185   0.005443   0.000289   0.000006  -0.000670   0.001150
    29  H   -0.000422  -0.035275   0.346575  -0.033683  -0.000851  -0.001209
    30  H    0.000015   0.000350   0.000118   0.001155  -0.011189   0.347468
    31  H    0.003062  -0.000945   0.000088   0.000124  -0.013563   0.351882
    32  H   -0.000053   0.006223  -0.000125  -0.000171  -0.015102   0.362019
    33  H   -0.000000  -0.000024  -0.000635  -0.000389  -0.013551  -0.002407
    34  H   -0.000000   0.000004   0.000153   0.001334  -0.010188  -0.000296
    35  H   -0.000000   0.000008   0.000046   0.000591  -0.011434   0.003440
    36  H    0.000000   0.000000   0.000033   0.000047   0.006663  -0.000102
    37  H   -0.000095   0.000020  -0.000154   0.009372  -0.002172   0.000304
    38  H    0.000000  -0.000001  -0.000127  -0.000559  -0.001980   0.000077
    39  H   -0.000001   0.000000  -0.000006   0.000030   0.000573   0.000466
    40  H    0.000000  -0.000000   0.000002  -0.000025   0.005657   0.000021
    41  H    0.000000  -0.000000  -0.000003   0.000026  -0.003436  -0.000457
    42  H    0.000063  -0.000000   0.000031  -0.000053   0.006707   0.000221
    43  H    0.021055  -0.000037  -0.000556   0.006254   0.005296  -0.002475
    44  H   -0.000077   0.000004  -0.000036  -0.000094  -0.006169   0.001351
    45  H    0.000138   0.004809  -0.015943   0.008338   0.000719   0.000021
              13         14         15         16         17         18
     1  C   -0.000000   0.000000   0.000000   0.000000   0.000000  -0.004253
     2  C    0.000001  -0.000000  -0.000000  -0.000000  -0.000000  -0.065740
     3  C   -0.000000  -0.000000  -0.000000  -0.000000  -0.000000   0.001886
     4  O    0.000000  -0.000000   0.000000  -0.000000  -0.000000  -0.024999
     5  C   -0.000014  -0.000002  -0.000016   0.000000   0.000141   0.315672
     6  C    0.000051  -0.000087  -0.000002  -0.000000   0.000033  -0.044186
     7  O    0.000003  -0.000609   0.000004  -0.000005  -0.006071   0.003744
     8  O   -0.000245  -0.000039   0.000001   0.000000  -0.000041  -0.048979
     9  C   -0.004331   0.002654  -0.000173  -0.000022  -0.000242   0.251264
    10  O   -0.019690  -0.024147  -0.004583   0.000744  -0.003051  -0.054029
    11  Si   0.429214   0.358098  -0.031722  -0.032071  -0.040214   0.002885
    12  C   -0.053202  -0.027993   0.002143  -0.004368  -0.006116  -0.000109
    13  C    4.794966  -0.028985  -0.006658  -0.003102   0.002113   0.000066
    14  C   -0.028985   5.186691   0.389740   0.379170   0.387970   0.000178
    15  C   -0.006658   0.389740   4.553836  -0.049985  -0.049804   0.000126
    16  C   -0.003102   0.379170  -0.049985   4.572036  -0.048595  -0.000001
    17  C    0.002113   0.387970  -0.049804  -0.048595   4.600099   0.000042
    18  C    0.000066   0.000178   0.000126  -0.000001   0.000042   4.948148
    19  O    0.000001  -0.000000  -0.000000  -0.000000  -0.000000   0.294561
    20  H   -0.000000  -0.000000  -0.000000  -0.000000  -0.000000   0.000235
    21  H    0.000002   0.000000  -0.000000  -0.000000   0.000000   0.000011
    22  H    0.000000  -0.000000  -0.000000  -0.000000  -0.000000  -0.000999
    23  H   -0.000000   0.000000   0.000000   0.000000   0.000000   0.000184
    24  H    0.000000   0.000000   0.000000   0.000000   0.000000  -0.000223
    25  H    0.000000   0.000000   0.000000   0.000000   0.000000   0.000089
    26  H    0.000000  -0.000002   0.000003  -0.000000  -0.000061   0.024213
    27  H   -0.000000  -0.000005   0.000000  -0.000000  -0.000043   0.002543
    28  H    0.000011  -0.000026   0.000006   0.000014   0.001701  -0.000857
    29  H    0.002357  -0.000069  -0.000098   0.000005  -0.000051  -0.028542
    30  H   -0.000116  -0.000334  -0.000057  -0.000753  -0.000018   0.000018
    31  H    0.003547  -0.003938  -0.000030   0.000003   0.001800  -0.000014
    32  H   -0.001438   0.003060  -0.000047  -0.000015   0.000049   0.000080
    33  H    0.361232   0.003061   0.000003  -0.000005  -0.000048  -0.000056
    34  H    0.357369  -0.000393   0.000247  -0.000605  -0.000047   0.000008
    35  H    0.363678  -0.002482   0.000100  -0.000219  -0.000020  -0.000011
    36  H    0.000100  -0.019204   0.370706  -0.010488  -0.012015  -0.000002
    37  H   -0.000520  -0.026947   0.379285   0.009072  -0.002940  -0.000653
    38  H    0.000606  -0.026330   0.375101  -0.004907   0.009077   0.000015
    39  H   -0.001112  -0.026236   0.009081   0.374921  -0.005757   0.000000
    40  H    0.000043  -0.016919  -0.009991   0.369488  -0.009549   0.000000
    41  H    0.001601  -0.024947  -0.005109   0.377041   0.009014   0.000000
    42  H   -0.000102  -0.018446  -0.011851  -0.009813   0.365639  -0.000000
    43  H    0.000343  -0.027484  -0.003959   0.007771   0.369481   0.000056
    44  H    0.000079  -0.024900   0.009150  -0.005790   0.372955  -0.000000
    45  H   -0.000045  -0.000132  -0.000117   0.000001  -0.000009   0.297000
              19         20         21         22         23         24
     1  C   -0.062661   0.350258   0.332734   0.351031   0.010635   0.000228
     2  C    0.297997  -0.007643   0.017917  -0.007378   0.006753  -0.005789
     3  C   -0.056222  -0.000644   0.008850  -0.001305   0.338392   0.357663
     4  O   -0.062347   0.001778  -0.002433   0.005084   0.002886   0.004715
     5  C   -0.026517  -0.000977  -0.001412   0.000345   0.000310   0.000061
     6  C   -0.002771   0.000258   0.001632  -0.000473   0.000142   0.000034
     7  O    0.000003   0.000002   0.000323   0.000001  -0.000000  -0.000000
     8  O    0.001088   0.000170   0.025337   0.000149  -0.000003  -0.000002
     9  C   -0.042526  -0.000381  -0.000424   0.000267   0.000166  -0.000055
    10  O    0.001237   0.000001   0.000291   0.000002  -0.000001  -0.000000
    11  Si   0.000079   0.000001   0.000051   0.000001  -0.000000  -0.000000
    12  C    0.000000  -0.000000  -0.000023  -0.000000  -0.000000   0.000000
    13  C    0.000001  -0.000000   0.000002   0.000000  -0.000000   0.000000
    14  C   -0.000000  -0.000000   0.000000  -0.000000   0.000000   0.000000
    15  C   -0.000000  -0.000000  -0.000000  -0.000000   0.000000   0.000000
    16  C   -0.000000  -0.000000  -0.000000  -0.000000   0.000000   0.000000
    17  C   -0.000000  -0.000000   0.000000  -0.000000   0.000000   0.000000
    18  C    0.294561   0.000235   0.000011  -0.000999   0.000184  -0.000223
    19  O    8.024394   0.005176  -0.002120   0.001843   0.002536  -0.000251
    20  H    0.005176   0.677410  -0.016135  -0.019474  -0.000339  -0.000558
    21  H   -0.002120  -0.016135   0.647348  -0.015980  -0.000585  -0.000082
    22  H    0.001843  -0.019474  -0.015980   0.677052  -0.000325   0.001137
    23  H    0.002536  -0.000339  -0.000585  -0.000325   0.665956  -0.016454
    24  H   -0.000251  -0.000558  -0.000082   0.001137  -0.016454   0.667014
    25  H    0.004744   0.000950  -0.000106  -0.000563  -0.016562  -0.020889
    26  H    0.001929  -0.000006  -0.000062   0.000056  -0.000478  -0.000040
    27  H    0.000343   0.000256  -0.003364   0.000092  -0.000005   0.000000
    28  H    0.000003  -0.000001  -0.000044  -0.000001   0.000000   0.000000
    29  H    0.008436   0.000057  -0.002260   0.000188  -0.000004   0.000022
    30  H   -0.000000  -0.000000   0.000000  -0.000000   0.000000   0.000000
    31  H    0.000000   0.000000   0.000004  -0.000000   0.000000   0.000000
    32  H   -0.000002  -0.000000   0.000066  -0.000000   0.000000   0.000000
    33  H   -0.000004  -0.000000  -0.000001  -0.000000   0.000000  -0.000000
    34  H   -0.000000  -0.000000  -0.000000  -0.000000   0.000000   0.000000
    35  H    0.000000   0.000000  -0.000000  -0.000000  -0.000000   0.000000
    36  H    0.000000   0.000000  -0.000000  -0.000000  -0.000000   0.000000
    37  H    0.000002   0.000000  -0.000000   0.000000  -0.000000   0.000000
    38  H   -0.000000   0.000000   0.000000   0.000000   0.000000  -0.000000
    39  H   -0.000000  -0.000000  -0.000000  -0.000000   0.000000  -0.000000
    40  H    0.000000   0.000000   0.000000   0.000000  -0.000000   0.000000
    41  H   -0.000000  -0.000000   0.000000   0.000000   0.000000   0.000000
    42  H   -0.000000  -0.000000  -0.000000  -0.000000   0.000000   0.000000
    43  H    0.000000   0.000000  -0.000000   0.000000   0.000000  -0.000000
    44  H    0.000000   0.000000  -0.000000   0.000000  -0.000000   0.000000
    45  H   -0.022482   0.000059  -0.000020  -0.000009  -0.000482   0.000002
              25         26         27         28         29         30
     1  C    0.000568  -0.000753   0.003209   0.000025   0.001747   0.000000
     2  C   -0.006229   0.005013  -0.002745  -0.000027  -0.001683  -0.000000
     3  C    0.357275   0.000803  -0.000085  -0.000001  -0.000057  -0.000000
     4  O   -0.000097  -0.020906   0.007238  -0.000227   0.000215   0.000000
     5  C   -0.000191   0.289813  -0.018290   0.011732   0.004927  -0.000000
     6  C   -0.000076  -0.011881   0.351792  -0.015780   0.009075   0.000054
     7  O   -0.000000   0.009608  -0.029160   0.306185  -0.000422   0.000015
     8  O   -0.000001   0.004763  -0.038729   0.005443  -0.035275   0.000350
     9  C    0.000034  -0.003339   0.009542   0.000289   0.346575   0.000118
    10  O   -0.000000   0.000332  -0.000419   0.000006  -0.033683   0.001155
    11  Si  -0.000000   0.000126   0.000329  -0.000670  -0.000851  -0.011189
    12  C   -0.000000   0.000005  -0.000030   0.001150  -0.001209   0.347468
    13  C    0.000000   0.000000  -0.000000   0.000011   0.002357  -0.000116
    14  C    0.000000  -0.000002  -0.000005  -0.000026  -0.000069  -0.000334
    15  C    0.000000   0.000003   0.000000   0.000006  -0.000098  -0.000057
    16  C    0.000000  -0.000000  -0.000000   0.000014   0.000005  -0.000753
    17  C    0.000000  -0.000061  -0.000043   0.001701  -0.000051  -0.000018
    18  C    0.000089   0.024213   0.002543  -0.000857  -0.028542   0.000018
    19  O    0.004744   0.001929   0.000343   0.000003   0.008436  -0.000000
    20  H    0.000950  -0.000006   0.000256  -0.000001   0.000057  -0.000000
    21  H   -0.000106  -0.000062  -0.003364  -0.000044  -0.002260   0.000000
    22  H   -0.000563   0.000056   0.000092  -0.000001   0.000188  -0.000000
    23  H   -0.016562  -0.000478  -0.000005   0.000000  -0.000004   0.000000
    24  H   -0.020889  -0.000040   0.000000   0.000000   0.000022   0.000000
    25  H    0.667598  -0.000008   0.000025  -0.000000  -0.000000   0.000000
    26  H   -0.000008   0.690474   0.004319  -0.000710  -0.000380  -0.000000
    27  H    0.000025   0.004319   0.728237  -0.009797  -0.000522   0.000000
    28  H   -0.000000  -0.000710  -0.009797   0.523509   0.000054  -0.000032
    29  H   -0.000000  -0.000380  -0.000522   0.000054   0.734062  -0.000043
    30  H    0.000000  -0.000000   0.000000  -0.000032  -0.000043   0.651042
    31  H    0.000000  -0.000017   0.000130   0.004785  -0.000007  -0.013465
    32  H    0.000000  -0.000007  -0.000124   0.000114  -0.000554  -0.013733
    33  H    0.000000   0.000000  -0.000000  -0.000001   0.001736  -0.000091
    34  H    0.000000  -0.000000   0.000000  -0.000000  -0.000266   0.000655
    35  H   -0.000000  -0.000000  -0.000000  -0.000000  -0.000137  -0.000129
    36  H   -0.000000  -0.000000   0.000000   0.000000   0.000001   0.000001
    37  H   -0.000000  -0.000015  -0.000001   0.000011   0.000142  -0.000015
    38  H    0.000000   0.000000  -0.000000  -0.000000   0.000006  -0.000003
    39  H    0.000000  -0.000000   0.000000   0.000001  -0.000001   0.002598
    40  H   -0.000000  -0.000000   0.000000  -0.000000  -0.000000  -0.000054
    41  H    0.000000  -0.000000   0.000000  -0.000000  -0.000000   0.000015
    42  H    0.000000  -0.000001   0.000000  -0.000036  -0.000000  -0.000011
    43  H    0.000000   0.000415   0.000221  -0.002735   0.000081   0.000039
    44  H   -0.000000   0.000002   0.000001   0.000305   0.000002  -0.000087
    45  H   -0.000052  -0.009867  -0.000431   0.000028   0.003476  -0.000002
              31         32         33         34         35         36
     1  C   -0.000001  -0.000010   0.000000   0.000000   0.000000   0.000000
     2  C    0.000000   0.000000   0.000000  -0.000000  -0.000000  -0.000000
     3  C   -0.000000  -0.000000  -0.000000  -0.000000  -0.000000   0.000000
     4  O   -0.000000  -0.000001  -0.000000  -0.000000  -0.000000  -0.000000
     5  C    0.000015   0.000129   0.000000  -0.000000   0.000002   0.000000
     6  C    0.001308  -0.000174   0.000002  -0.000001  -0.000001  -0.000000
     7  O    0.003062  -0.000053  -0.000000  -0.000000  -0.000000   0.000000
     8  O   -0.000945   0.006223  -0.000024   0.000004   0.000008   0.000000
     9  C    0.000088  -0.000125  -0.000635   0.000153   0.000046   0.000033
    10  O    0.000124  -0.000171  -0.000389   0.001334   0.000591   0.000047
    11  Si  -0.013563  -0.015102  -0.013551  -0.010188  -0.011434   0.006663
    12  C    0.351882   0.362019  -0.002407  -0.000296   0.003440  -0.000102
    13  C    0.003547  -0.001438   0.361232   0.357369   0.363678   0.000100
    14  C   -0.003938   0.003060   0.003061  -0.000393  -0.002482  -0.019204
    15  C   -0.000030  -0.000047   0.000003   0.000247   0.000100   0.370706
    16  C    0.000003  -0.000015  -0.000005  -0.000605  -0.000219  -0.010488
    17  C    0.001800   0.000049  -0.000048  -0.000047  -0.000020  -0.012015
    18  C   -0.000014   0.000080  -0.000056   0.000008  -0.000011  -0.000002
    19  O    0.000000  -0.000002  -0.000004  -0.000000   0.000000   0.000000
    20  H    0.000000  -0.000000  -0.000000  -0.000000   0.000000   0.000000
    21  H    0.000004   0.000066  -0.000001  -0.000000  -0.000000  -0.000000
    22  H   -0.000000  -0.000000  -0.000000  -0.000000  -0.000000  -0.000000
    23  H    0.000000   0.000000   0.000000   0.000000  -0.000000  -0.000000
    24  H    0.000000   0.000000  -0.000000   0.000000   0.000000   0.000000
    25  H    0.000000   0.000000   0.000000   0.000000  -0.000000  -0.000000
    26  H   -0.000017  -0.000007   0.000000  -0.000000  -0.000000  -0.000000
    27  H    0.000130  -0.000124  -0.000000   0.000000  -0.000000   0.000000
    28  H    0.004785   0.000114  -0.000001  -0.000000  -0.000000   0.000000
    29  H   -0.000007  -0.000554   0.001736  -0.000266  -0.000137   0.000001
    30  H   -0.013465  -0.013733  -0.000091   0.000655  -0.000129   0.000001
    31  H    0.664226  -0.014129  -0.000132  -0.000115  -0.000110  -0.000001
    32  H   -0.014129   0.626725   0.001543  -0.000110  -0.000122   0.000004
    33  H   -0.000132   0.001543   0.644034  -0.015344  -0.015149   0.000011
    34  H   -0.000115  -0.000110  -0.015344   0.640655  -0.015284  -0.000001
    35  H   -0.000110  -0.000122  -0.015149  -0.015284   0.629221  -0.000193
    36  H   -0.000001   0.000004   0.000011  -0.000001  -0.000193   0.708095
    37  H   -0.000024  -0.000013  -0.000051  -0.000033   0.000198  -0.025896
    38  H    0.000001  -0.000006  -0.000142  -0.000323   0.003762  -0.027351
    39  H   -0.000225  -0.000149  -0.000047   0.000115   0.000047  -0.000174
    40  H   -0.000012   0.000011   0.000010  -0.000040  -0.000018   0.009378
    41  H    0.000025  -0.000027  -0.000121   0.002486   0.000074  -0.001703
    42  H   -0.000236   0.000009   0.000003   0.000002  -0.000000   0.009824
    43  H    0.000273  -0.000102  -0.000013  -0.000014  -0.000020  -0.001512
    44  H    0.003097  -0.000085  -0.000004  -0.000005   0.000001  -0.000027
    45  H   -0.000004  -0.000017  -0.000003  -0.000001   0.000020  -0.000007
              37         38         39         40         41         42
     1  C   -0.000000  -0.000000   0.000000  -0.000000   0.000000   0.000000
     2  C    0.000000   0.000000  -0.000000  -0.000000  -0.000000  -0.000000
     3  C    0.000000  -0.000000  -0.000000   0.000000  -0.000000  -0.000000
     4  O   -0.000000   0.000000   0.000000  -0.000000   0.000000  -0.000000
     5  C    0.000128  -0.000000  -0.000000  -0.000000  -0.000000  -0.000001
     6  C   -0.000036   0.000001  -0.000000  -0.000000   0.000000   0.000000
     7  O   -0.000095   0.000000  -0.000001   0.000000   0.000000   0.000063
     8  O    0.000020  -0.000001   0.000000  -0.000000  -0.000000  -0.000000
     9  C   -0.000154  -0.000127  -0.000006   0.000002  -0.000003   0.000031
    10  O    0.009372  -0.000559   0.000030  -0.000025   0.000026  -0.000053
    11  Si  -0.002172  -0.001980   0.000573   0.005657  -0.003436   0.006707
    12  C    0.000304   0.000077   0.000466   0.000021  -0.000457   0.000221
    13  C   -0.000520   0.000606  -0.001112   0.000043   0.001601  -0.000102
    14  C   -0.026947  -0.026330  -0.026236  -0.016919  -0.024947  -0.018446
    15  C    0.379285   0.375101   0.009081  -0.009991  -0.005109  -0.011851
    16  C    0.009072  -0.004907   0.374921   0.369488   0.377041  -0.009813
    17  C   -0.002940   0.009077  -0.005757  -0.009549   0.009014   0.365639
    18  C   -0.000653   0.000015   0.000000   0.000000   0.000000  -0.000000
    19  O    0.000002  -0.000000  -0.000000   0.000000  -0.000000  -0.000000
    20  H    0.000000   0.000000  -0.000000   0.000000  -0.000000  -0.000000
    21  H   -0.000000   0.000000  -0.000000   0.000000   0.000000  -0.000000
    22  H    0.000000   0.000000  -0.000000   0.000000   0.000000  -0.000000
    23  H   -0.000000   0.000000   0.000000  -0.000000   0.000000   0.000000
    24  H    0.000000  -0.000000  -0.000000   0.000000   0.000000   0.000000
    25  H   -0.000000   0.000000   0.000000  -0.000000   0.000000   0.000000
    26  H   -0.000015   0.000000  -0.000000  -0.000000  -0.000000  -0.000001
    27  H   -0.000001  -0.000000   0.000000   0.000000   0.000000   0.000000
    28  H    0.000011  -0.000000   0.000001  -0.000000  -0.000000  -0.000036
    29  H    0.000142   0.000006  -0.000001  -0.000000  -0.000000  -0.000000
    30  H   -0.000015  -0.000003   0.002598  -0.000054   0.000015  -0.000011
    31  H   -0.000024   0.000001  -0.000225  -0.000012   0.000025  -0.000236
    32  H   -0.000013  -0.000006  -0.000149   0.000011  -0.000027   0.000009
    33  H   -0.000051  -0.000142  -0.000047   0.000010  -0.000121   0.000003
    34  H   -0.000033  -0.000323   0.000115  -0.000040   0.002486   0.000002
    35  H    0.000198   0.003762   0.000047  -0.000018   0.000074  -0.000000
    36  H   -0.025896  -0.027351  -0.000174   0.009378  -0.001703   0.009824
    37  H    0.663653  -0.023890  -0.000520  -0.000257   0.000078  -0.001927
    38  H   -0.023890   0.693912   0.000112  -0.001652   0.005769  -0.000040
    39  H   -0.000520   0.000112   0.691013  -0.026287  -0.026214  -0.001592
    40  H   -0.000257  -0.001652  -0.026287   0.699772  -0.026049   0.009021
    41  H    0.000078   0.005769  -0.026214  -0.026049   0.688702  -0.000210
    42  H   -0.001927  -0.000040  -0.001592   0.009021  -0.000210   0.707603
    43  H    0.004476   0.000082   0.000093  -0.000212  -0.000465  -0.021602
    44  H    0.000071  -0.000582   0.006048  -0.001621   0.000142  -0.026387
    45  H    0.001205  -0.000010  -0.000000  -0.000000  -0.000000  -0.000002
              43         44         45
     1  C   -0.000000   0.000000  -0.000717
     2  C    0.000002   0.000000   0.004686
     3  C   -0.000000   0.000000   0.000914
     4  O    0.000002   0.000000   0.001680
     5  C   -0.000904  -0.000007   0.020888
     6  C   -0.000211  -0.000064  -0.001161
     7  O    0.021055  -0.000077   0.000138
     8  O   -0.000037   0.000004   0.004809
     9  C   -0.000556  -0.000036  -0.015943
    10  O    0.006254  -0.000094   0.008338
    11  Si   0.005296  -0.006169   0.000719
    12  C   -0.002475   0.001351   0.000021
    13  C    0.000343   0.000079  -0.000045
    14  C   -0.027484  -0.024900  -0.000132
    15  C   -0.003959   0.009150  -0.000117
    16  C    0.007771  -0.005790   0.000001
    17  C    0.369481   0.372955  -0.000009
    18  C    0.000056  -0.000000   0.297000
    19  O    0.000000   0.000000  -0.022482
    20  H    0.000000   0.000000   0.000059
    21  H   -0.000000  -0.000000  -0.000020
    22  H    0.000000   0.000000  -0.000009
    23  H    0.000000  -0.000000  -0.000482
    24  H   -0.000000   0.000000   0.000002
    25  H    0.000000  -0.000000  -0.000052
    26  H    0.000415   0.000002  -0.009867
    27  H    0.000221   0.000001  -0.000431
    28  H   -0.002735   0.000305   0.000028
    29  H    0.000081   0.000002   0.003476
    30  H    0.000039  -0.000087  -0.000002
    31  H    0.000273   0.003097  -0.000004
    32  H   -0.000102  -0.000085  -0.000017
    33  H   -0.000013  -0.000004  -0.000003
    34  H   -0.000014  -0.000005  -0.000001
    35  H   -0.000020   0.000001   0.000020
    36  H   -0.001512  -0.000027  -0.000007
    37  H    0.004476   0.000071   0.001205
    38  H    0.000082  -0.000582  -0.000010
    39  H    0.000093   0.006048  -0.000000
    40  H   -0.000212  -0.001621  -0.000000
    41  H   -0.000465   0.000142  -0.000000
    42  H   -0.021602  -0.026387  -0.000002
    43  H    0.642025  -0.024480  -0.000006
    44  H   -0.024480   0.704044   0.000002
    45  H   -0.000006   0.000002   0.696370
 Mulliken charges:
               1
     1  C    0.097965
     2  C    0.116663
     3  C    0.104513
     4  O   -0.365112
     5  C    0.106352
     6  C    0.345189
     7  O   -0.258087
     8  O   -0.392006
     9  C    0.430736
    10  O   -0.487741
    11  Si   0.598821
    12  C   -0.187761
    13  C   -0.197821
    14  C   -0.409967
    15  C    0.084668
    16  C    0.080478
    17  C    0.064579
    18  C    0.130633
    19  O   -0.366471
    20  H    0.009548
    21  H    0.010487
    22  H    0.009260
    23  H    0.007282
    24  H    0.013465
    25  H    0.013491
    26  H    0.016659
    27  H   -0.004527
    28  H    0.175574
    29  H   -0.007049
    30  H    0.036601
    31  H    0.012595
    32  H    0.046283
    33  H    0.036581
    34  H    0.040036
    35  H    0.044141
    36  H   -0.006188
    37  H    0.018143
    38  H   -0.000618
    39  H    0.003220
    40  H   -0.000718
    41  H    0.003767
    42  H   -0.006813
    43  H    0.028823
    44  H   -0.006836
    45  H    0.011163
 Sum of Mulliken charges =  -0.00000
 Mulliken charges with hydrogens summed into heavy atoms:
               1
     1  C    0.127259
     2  C    0.116663
     3  C    0.138751
     4  O   -0.365112
     5  C    0.123012
     6  C    0.340662
     7  O   -0.082513
     8  O   -0.392006
     9  C    0.423686
    10  O   -0.487741
    11  Si   0.598821
    12  C   -0.092282
    13  C   -0.077064
    14  C   -0.409967
    15  C    0.096004
    16  C    0.086747
    17  C    0.079754
    18  C    0.141796
    19  O   -0.366471
 Electronic spatial extent (au):  <R**2>=           6581.4998
 Charge=             -0.0000 electrons
 Dipole moment (field-independent basis, Debye):
    X=              0.6711    Y=             -0.3724    Z=              1.3143  Tot=              1.5220
 Quadrupole moment (field-independent basis, Debye-Ang):
   XX=           -121.2183   YY=           -125.8287   ZZ=           -123.3763
   XY=              1.0002   XZ=              0.6053   YZ=              1.5746
 Traceless Quadrupole moment (field-independent basis, Debye-Ang):
   XX=              2.2561   YY=             -2.3543   ZZ=              0.0982
   XY=              1.0002   XZ=              0.6053   YZ=              1.5746
 Octapole moment (field-independent basis, Debye-Ang**2):
  XXX=            -49.2316  YYY=              6.6665  ZZZ=             -1.1240  XYY=             -3.2235
  XXY=            -11.4091  XXZ=             10.5906  XZZ=            -10.9819  YZZ=             11.4232
  YYZ=             12.7392  XYZ=              2.1154
 Hexadecapole moment (field-independent basis, Debye-Ang**3):
 XXXX=          -6628.5358 YYYY=          -1188.2643 ZZZZ=          -1027.5618 XXXY=             48.8595
 XXXZ=              1.1211 YYYX=              6.2433 YYYZ=             31.1323 ZZZX=             21.8983
 ZZZY=             14.7538 XXYY=          -1336.6624 XXZZ=          -1288.8894 YYZZ=           -341.2117
 XXYZ=              0.2229 YYXZ=             -3.3028 ZZXY=            -10.1337
 N-N= 1.848764852078D+03 E-N=-6.452780135758D+03  KE= 1.166083439074D+03
 ******************************Gaussian NBO Version 3.1******************************
             N A T U R A L   A T O M I C   O R B I T A L   A N D
          N A T U R A L   B O N D   O R B I T A L   A N A L Y S I S
 ******************************Gaussian NBO Version 3.1******************************
       /RESON  / : Allow strongly delocalized NBO set

 Analyzing the SCF density

 Job title: 84                                                              

 Storage needed:    486520 in NPA,    643243 in NBO ( 939513521 available)
 GSVD:  LWork=       98758 too small for GESVD, short by       22169 words or       22169 for optimal perf.


 NATURAL POPULATIONS:  Natural atomic orbital occupancies 
                                                          
   NAO  Atom  No  lang   Type(AO)    Occupancy      Energy
 ----------------------------------------------------------
     1    C    1  S      Cor( 1S)     1.99908     -10.05364
     2    C    1  S      Val( 2S)     1.09410      -0.23425
     3    C    1  S      Ryd( 3S)     0.00124       0.85809
     4    C    1  px     Val( 2p)     1.23426      -0.07516
     5    C    1  px     Ryd( 3p)     0.00385       0.62596
     6    C    1  py     Val( 2p)     1.21619      -0.07502
     7    C    1  py     Ryd( 3p)     0.00203       0.61925
     8    C    1  pz     Val( 2p)     1.11375      -0.07834
     9    C    1  pz     Ryd( 3p)     0.00207       0.52492
    10    C    1  dxy    Ryd( 3d)     0.00038       2.30294
    11    C    1  dxz    Ryd( 3d)     0.00056       2.36013
    12    C    1  dyz    Ryd( 3d)     0.00027       2.15255
    13    C    1  dx2y2  Ryd( 3d)     0.00052       2.37194
    14    C    1  dz2    Ryd( 3d)     0.00067       2.28562

    15    C    2  S      Cor( 1S)     1.99889     -10.18151
    16    C    2  S      Val( 2S)     0.82753      -0.17181
    17    C    2  S      Ryd( 3S)     0.00187       0.82468
    18    C    2  px     Val( 2p)     0.85773      -0.08356
    19    C    2  px     Ryd( 3p)     0.00580       0.76567
    20    C    2  py     Val( 2p)     0.65100      -0.04824
    21    C    2  py     Ryd( 3p)     0.01047       0.67522
    22    C    2  pz     Val( 2p)     1.00472      -0.09522
    23    C    2  pz     Ryd( 3p)     0.00885       0.74507
    24    C    2  dxy    Ryd( 3d)     0.00244       2.16045
    25    C    2  dxz    Ryd( 3d)     0.00206       2.24029
    26    C    2  dyz    Ryd( 3d)     0.00222       2.04507
    27    C    2  dx2y2  Ryd( 3d)     0.00242       2.22039
    28    C    2  dz2    Ryd( 3d)     0.00213       2.24206

    29    C    3  S      Cor( 1S)     1.99908     -10.05597
    30    C    3  S      Val( 2S)     1.09131      -0.23482
    31    C    3  S      Ryd( 3S)     0.00110       0.84848
    32    C    3  px     Val( 2p)     1.13555      -0.07752
    33    C    3  px     Ryd( 3p)     0.00193       0.52022
    34    C    3  py     Val( 2p)     1.22247      -0.07391
    35    C    3  py     Ryd( 3p)     0.00221       0.61153
    36    C    3  pz     Val( 2p)     1.18672      -0.07645
    37    C    3  pz     Ryd( 3p)     0.00363       0.60013
    38    C    3  dxy    Ryd( 3d)     0.00042       2.28070
    39    C    3  dxz    Ryd( 3d)     0.00061       2.26193
    40    C    3  dyz    Ryd( 3d)     0.00022       2.17667
    41    C    3  dx2y2  Ryd( 3d)     0.00053       2.31480
    42    C    3  dz2    Ryd( 3d)     0.00060       2.37560

    43    O    4  S      Cor( 1S)     1.99967     -18.92771
    44    O    4  S      Val( 2S)     1.59471      -0.83957
    45    O    4  S      Ryd( 3S)     0.00110       1.57959
    46    O    4  px     Val( 2p)     1.51285      -0.30407
    47    O    4  px     Ryd( 3p)     0.00155       1.34997
    48    O    4  py     Val( 2p)     1.60001      -0.31426
    49    O    4  py     Ryd( 3p)     0.00118       1.27666
    50    O    4  pz     Val( 2p)     1.90691      -0.29771
    51    O    4  pz     Ryd( 3p)     0.00327       1.24545
    52    O    4  dxy    Ryd( 3d)     0.00095       2.85283
    53    O    4  dxz    Ryd( 3d)     0.00058       2.79822
    54    O    4  dyz    Ryd( 3d)     0.00068       2.76792
    55    O    4  dx2y2  Ryd( 3d)     0.00141       3.20123
    56    O    4  dz2    Ryd( 3d)     0.00068       2.91192

    57    C    5  S      Cor( 1S)     1.99885     -10.12995
    58    C    5  S      Val( 2S)     0.94434      -0.20342
    59    C    5  S      Ryd( 3S)     0.00306       0.89011
    60    C    5  px     Val( 2p)     0.73022      -0.05896
    61    C    5  px     Ryd( 3p)     0.00819       0.63105
    62    C    5  py     Val( 2p)     1.12616      -0.10151
    63    C    5  py     Ryd( 3p)     0.00611       0.71514
    64    C    5  pz     Val( 2p)     1.10940      -0.10236
    65    C    5  pz     Ryd( 3p)     0.00434       0.74760
    66    C    5  dxy    Ryd( 3d)     0.00138       2.08949
    67    C    5  dxz    Ryd( 3d)     0.00208       2.12830
    68    C    5  dyz    Ryd( 3d)     0.00075       2.28166
    69    C    5  dx2y2  Ryd( 3d)     0.00176       2.29505
    70    C    5  dz2    Ryd( 3d)     0.00099       2.18430

    71    C    6  S      Cor( 1S)     1.99905     -10.18427
    72    C    6  S      Val( 2S)     0.90457      -0.20005
    73    C    6  S      Ryd( 3S)     0.00360       0.80478
    74    C    6  px     Val( 2p)     0.85620      -0.08197
    75    C    6  px     Ryd( 3p)     0.00571       0.72814
    76    C    6  py     Val( 2p)     0.71862      -0.05895
    77    C    6  py     Ryd( 3p)     0.00857       0.60630
    78    C    6  pz     Val( 2p)     1.06256      -0.09628
    79    C    6  pz     Ryd( 3p)     0.00748       0.64992
    80    C    6  dxy    Ryd( 3d)     0.00290       2.27953
    81    C    6  dxz    Ryd( 3d)     0.00179       2.29471
    82    C    6  dyz    Ryd( 3d)     0.00196       2.18616
    83    C    6  dx2y2  Ryd( 3d)     0.00272       2.08438
    84    C    6  dz2    Ryd( 3d)     0.00141       2.13271

    85    O    7  S      Cor( 1S)     1.99972     -18.95840
    86    O    7  S      Val( 2S)     1.67109      -0.87175
    87    O    7  S      Ryd( 3S)     0.00183       1.52571
    88    O    7  px     Val( 2p)     1.59396      -0.30069
    89    O    7  px     Ryd( 3p)     0.00199       1.20202
    90    O    7  py     Val( 2p)     1.78001      -0.31170
    91    O    7  py     Ryd( 3p)     0.00158       1.10374
    92    O    7  pz     Val( 2p)     1.69827      -0.30728
    93    O    7  pz     Ryd( 3p)     0.00156       1.22814
    94    O    7  dxy    Ryd( 3d)     0.00060       3.03790
    95    O    7  dxz    Ryd( 3d)     0.00110       3.16527
    96    O    7  dyz    Ryd( 3d)     0.00093       2.81087
    97    O    7  dx2y2  Ryd( 3d)     0.00035       2.84642
    98    O    7  dz2    Ryd( 3d)     0.00116       3.03090

    99    O    8  S      Cor( 1S)     1.99972     -18.94517
   100    O    8  S      Val( 2S)     1.62225      -0.85798
   101    O    8  S      Ryd( 3S)     0.00120       1.50674
   102    O    8  px     Val( 2p)     1.82453      -0.30618
   103    O    8  px     Ryd( 3p)     0.00149       1.23969
   104    O    8  py     Val( 2p)     1.46769      -0.30602
   105    O    8  py     Ryd( 3p)     0.00076       1.45477
   106    O    8  pz     Val( 2p)     1.71793      -0.33060
   107    O    8  pz     Ryd( 3p)     0.00148       1.22568
   108    O    8  dxy    Ryd( 3d)     0.00031       2.88215
   109    O    8  dxz    Ryd( 3d)     0.00103       2.79876
   110    O    8  dyz    Ryd( 3d)     0.00128       3.08517
   111    O    8  dx2y2  Ryd( 3d)     0.00040       2.90874
   112    O    8  dz2    Ryd( 3d)     0.00124       2.85482

   113    C    9  S      Cor( 1S)     1.99898     -10.18348
   114    C    9  S      Val( 2S)     0.89583      -0.19047
   115    C    9  S      Ryd( 3S)     0.00301       0.85156
   116    C    9  px     Val( 2p)     0.77360      -0.06344
   117    C    9  px     Ryd( 3p)     0.00568       0.67973
   118    C    9  py     Val( 2p)     1.03129      -0.08610
   119    C    9  py     Ryd( 3p)     0.00551       0.83336
   120    C    9  pz     Val( 2p)     0.83148      -0.07354
   121    C    9  pz     Ryd( 3p)     0.01044       0.61869
   122    C    9  dxy    Ryd( 3d)     0.00197       2.07572
   123    C    9  dxz    Ryd( 3d)     0.00257       2.23987
   124    C    9  dyz    Ryd( 3d)     0.00207       2.22974
   125    C    9  dx2y2  Ryd( 3d)     0.00210       2.39758
   126    C    9  dz2    Ryd( 3d)     0.00176       2.12204

   127    O   10  S      Cor( 1S)     1.99968     -18.91819
   128    O   10  S      Val( 2S)     1.64050      -0.88310
   129    O   10  S      Ryd( 3S)     0.00235       1.54548
   130    O   10  px     Val( 2p)     1.56233      -0.35807
   131    O   10  px     Ryd( 3p)     0.00204       1.49649
   132    O   10  py     Val( 2p)     1.88298      -0.30332
   133    O   10  py     Ryd( 3p)     0.00142       1.27319
   134    O   10  pz     Val( 2p)     1.83854      -0.32157
   135    O   10  pz     Ryd( 3p)     0.00129       1.24533
   136    O   10  dxy    Ryd( 3d)     0.00022       2.81040
   137    O   10  dxz    Ryd( 3d)     0.00108       3.02619
   138    O   10  dyz    Ryd( 3d)     0.00065       2.71432
   139    O   10  dx2y2  Ryd( 3d)     0.00057       3.01881
   140    O   10  dz2    Ryd( 3d)     0.00078       2.74162

   141   Si   11  S      Cor( 1S)     1.99999     -65.44487
   142   Si   11  S      Cor( 2S)     1.99814      -5.82936
   143   Si   11  S      Val( 3S)     0.71069      -0.10831
   144   Si   11  S      Ryd( 4S)     0.00308       0.58790
   145   Si   11  px     Cor( 2p)     1.99952      -3.64000
   146   Si   11  px     Val( 3p)     0.31669       0.08235
   147   Si   11  px     Ryd( 4p)     0.00278       0.66877
   148   Si   11  py     Cor( 2p)     1.99977      -3.63813
   149   Si   11  py     Val( 3p)     0.46308       0.09447
   150   Si   11  py     Ryd( 4p)     0.00626       0.60809
   151   Si   11  pz     Cor( 2p)     1.99972      -3.63829
   152   Si   11  pz     Val( 3p)     0.42673       0.10152
   153   Si   11  pz     Ryd( 4p)     0.00648       0.60006
   154   Si   11  dxy    Ryd( 3d)     0.00703       0.88581
   155   Si   11  dxz    Ryd( 3d)     0.00613       1.06922
   156   Si   11  dyz    Ryd( 3d)     0.00552       0.91532
   157   Si   11  dx2y2  Ryd( 3d)     0.00723       1.07173
   158   Si   11  dz2    Ryd( 3d)     0.00723       0.98569

   159    C   12  S      Cor( 1S)     1.99910     -10.05194
   160    C   12  S      Val( 2S)     1.21140      -0.31234
   161    C   12  S      Ryd( 3S)     0.00526       0.84192
   162    C   12  px     Val( 2p)     1.25838      -0.09511
   163    C   12  px     Ryd( 3p)     0.00178       0.66241
   164    C   12  py     Val( 2p)     1.27618      -0.10445
   165    C   12  py     Ryd( 3p)     0.00171       0.65674
   166    C   12  pz     Val( 2p)     1.41972      -0.15590
   167    C   12  pz     Ryd( 3p)     0.00472       0.64503
   168    C   12  dxy    Ryd( 3d)     0.00025       2.19107
   169    C   12  dxz    Ryd( 3d)     0.00042       2.30606
   170    C   12  dyz    Ryd( 3d)     0.00029       2.10573
   171    C   12  dx2y2  Ryd( 3d)     0.00058       2.42487
   172    C   12  dz2    Ryd( 3d)     0.00047       2.15688

   173    C   13  S      Cor( 1S)     1.99910     -10.05225
   174    C   13  S      Val( 2S)     1.21404      -0.31403
   175    C   13  S      Ryd( 3S)     0.00512       0.83625
   176    C   13  px     Val( 2p)     1.26075      -0.09790
   177    C   13  px     Ryd( 3p)     0.00128       0.63853
   178    C   13  py     Val( 2p)     1.43883      -0.16189
   179    C   13  py     Ryd( 3p)     0.00564       0.64046
   180    C   13  pz     Val( 2p)     1.25939      -0.09476
   181    C   13  pz     Ryd( 3p)     0.00101       0.66232
   182    C   13  dxy    Ryd( 3d)     0.00022       2.13687
   183    C   13  dxz    Ryd( 3d)     0.00045       2.32807
   184    C   13  dyz    Ryd( 3d)     0.00031       2.19871
   185    C   13  dx2y2  Ryd( 3d)     0.00059       2.23584
   186    C   13  dz2    Ryd( 3d)     0.00043       2.27055

   187    C   14  S      Cor( 1S)     1.99884     -10.04574
   188    C   14  S      Val( 2S)     0.98979      -0.23810
   189    C   14  S      Ryd( 3S)     0.00664       0.90639
   190    C   14  px     Val( 2p)     1.19241      -0.12562
   191    C   14  px     Ryd( 3p)     0.00412       0.77415
   192    C   14  py     Val( 2p)     1.15475      -0.11339
   193    C   14  py     Ryd( 3p)     0.00355       0.76797
   194    C   14  pz     Val( 2p)     1.19037      -0.12344
   195    C   14  pz     Ryd( 3p)     0.00416       0.76344
   196    C   14  dxy    Ryd( 3d)     0.00079       2.04722
   197    C   14  dxz    Ryd( 3d)     0.00091       2.08673
   198    C   14  dyz    Ryd( 3d)     0.00085       2.06701
   199    C   14  dx2y2  Ryd( 3d)     0.00086       2.28491
   200    C   14  dz2    Ryd( 3d)     0.00079       2.23997

   201    C   15  S      Cor( 1S)     1.99922     -10.05097
   202    C   15  S      Val( 2S)     1.07023      -0.21334
   203    C   15  S      Ryd( 3S)     0.00133       0.90132
   204    C   15  px     Val( 2p)     1.23479      -0.06956
   205    C   15  px     Ryd( 3p)     0.00442       0.69215
   206    C   15  py     Val( 2p)     1.20987      -0.06820
   207    C   15  py     Ryd( 3p)     0.00427       0.67265
   208    C   15  pz     Val( 2p)     1.10161      -0.06337
   209    C   15  pz     Ryd( 3p)     0.00212       0.56784
   210    C   15  dxy    Ryd( 3d)     0.00023       2.21674
   211    C   15  dxz    Ryd( 3d)     0.00062       2.29621
   212    C   15  dyz    Ryd( 3d)     0.00041       2.20825
   213    C   15  dx2y2  Ryd( 3d)     0.00068       2.43221
   214    C   15  dz2    Ryd( 3d)     0.00060       2.28154

   215    C   16  S      Cor( 1S)     1.99922     -10.05720
   216    C   16  S      Val( 2S)     1.07040      -0.21973
   217    C   16  S      Ryd( 3S)     0.00134       0.89340
   218    C   16  px     Val( 2p)     1.10889      -0.06924
   219    C   16  px     Ryd( 3p)     0.00203       0.55559
   220    C   16  py     Val( 2p)     1.22398      -0.07472
   221    C   16  py     Ryd( 3p)     0.00418       0.67576
   222    C   16  pz     Val( 2p)     1.21552      -0.07512
   223    C   16  pz     Ryd( 3p)     0.00439       0.66855
   224    C   16  dxy    Ryd( 3d)     0.00049       2.23173
   225    C   16  dxz    Ryd( 3d)     0.00051       2.24822
   226    C   16  dyz    Ryd( 3d)     0.00025       2.22490
   227    C   16  dx2y2  Ryd( 3d)     0.00064       2.32694
   228    C   16  dz2    Ryd( 3d)     0.00065       2.36804

   229    C   17  S      Cor( 1S)     1.99922     -10.04954
   230    C   17  S      Val( 2S)     1.07051      -0.21252
   231    C   17  S      Ryd( 3S)     0.00138       0.90012
   232    C   17  px     Val( 2p)     1.24020      -0.06879
   233    C   17  px     Ryd( 3p)     0.00453       0.68897
   234    C   17  py     Val( 2p)     1.08865      -0.06134
   235    C   17  py     Ryd( 3p)     0.00206       0.55626
   236    C   17  pz     Val( 2p)     1.22338      -0.06976
   237    C   17  pz     Ryd( 3p)     0.00418       0.69622
   238    C   17  dxy    Ryd( 3d)     0.00045       2.20092
   239    C   17  dxz    Ryd( 3d)     0.00031       2.26965
   240    C   17  dyz    Ryd( 3d)     0.00059       2.28069
   241    C   17  dx2y2  Ryd( 3d)     0.00067       2.35347
   242    C   17  dz2    Ryd( 3d)     0.00052       2.34001

   243    C   18  S      Cor( 1S)     1.99886     -10.12758
   244    C   18  S      Val( 2S)     0.94326      -0.20028
   245    C   18  S      Ryd( 3S)     0.00291       0.89052
   246    C   18  px     Val( 2p)     0.86327      -0.07201
   247    C   18  px     Ryd( 3p)     0.00618       0.67877
   248    C   18  py     Val( 2p)     0.92203      -0.08606
   249    C   18  py     Ryd( 3p)     0.00595       0.59160
   250    C   18  pz     Val( 2p)     1.17296      -0.09592
   251    C   18  pz     Ryd( 3p)     0.00641       0.82932
   252    C   18  dxy    Ryd( 3d)     0.00164       2.18306
   253    C   18  dxz    Ryd( 3d)     0.00184       2.29143
   254    C   18  dyz    Ryd( 3d)     0.00085       2.05879
   255    C   18  dx2y2  Ryd( 3d)     0.00157       2.13798
   256    C   18  dz2    Ryd( 3d)     0.00103       2.32613

   257    O   19  S      Cor( 1S)     1.99967     -18.92721
   258    O   19  S      Val( 2S)     1.59432      -0.83856
   259    O   19  S      Ryd( 3S)     0.00116       1.58426
   260    O   19  px     Val( 2p)     1.41599      -0.29430
   261    O   19  px     Ryd( 3p)     0.00125       1.44346
   262    O   19  py     Val( 2p)     1.74881      -0.31977
   263    O   19  py     Ryd( 3p)     0.00156       1.16586
   264    O   19  pz     Val( 2p)     1.85789      -0.29964
   265    O   19  pz     Ryd( 3p)     0.00328       1.27521
   266    O   19  dxy    Ryd( 3d)     0.00124       3.14611
   267    O   19  dxz    Ryd( 3d)     0.00041       2.89134
   268    O   19  dyz    Ryd( 3d)     0.00107       2.79926
   269    O   19  dx2y2  Ryd( 3d)     0.00088       2.83373
   270    O   19  dz2    Ryd( 3d)     0.00067       2.86699

   271    H   20  S      Val( 1S)     0.77591       0.06877
   272    H   20  S      Ryd( 2S)     0.00165       0.37057
   273    H   20  px     Ryd( 2p)     0.00046       2.12048
   274    H   20  py     Ryd( 2p)     0.00035       1.97707
   275    H   20  pz     Ryd( 2p)     0.00023       1.89889

   276    H   21  S      Val( 1S)     0.76681       0.08485
   277    H   21  S      Ryd( 2S)     0.00358       0.46396
   278    H   21  px     Ryd( 2p)     0.00061       2.22706
   279    H   21  py     Ryd( 2p)     0.00021       1.82128
   280    H   21  pz     Ryd( 2p)     0.00028       1.98043

   281    H   22  S      Val( 1S)     0.77536       0.06891
   282    H   22  S      Ryd( 2S)     0.00163       0.37055
   283    H   22  px     Ryd( 2p)     0.00023       1.86001
   284    H   22  py     Ryd( 2p)     0.00068       2.34333
   285    H   22  pz     Ryd( 2p)     0.00013       1.79051

   286    H   23  S      Val( 1S)     0.76979       0.07782
   287    H   23  S      Ryd( 2S)     0.00283       0.36605
   288    H   23  px     Ryd( 2p)     0.00017       1.83524
   289    H   23  py     Ryd( 2p)     0.00023       1.85103
   290    H   23  pz     Ryd( 2p)     0.00061       2.33149

   291    H   24  S      Val( 1S)     0.77366       0.06953
   292    H   24  S      Ryd( 2S)     0.00129       0.36897
   293    H   24  px     Ryd( 2p)     0.00020       1.84329
   294    H   24  py     Ryd( 2p)     0.00067       2.33703
   295    H   24  pz     Ryd( 2p)     0.00018       1.79624

   296    H   25  S      Val( 1S)     0.77368       0.06946
   297    H   25  S      Ryd( 2S)     0.00131       0.36879
   298    H   25  px     Ryd( 2p)     0.00047       2.14549
   299    H   25  py     Ryd( 2p)     0.00036       1.97422
   300    H   25  pz     Ryd( 2p)     0.00022       1.85630

   301    H   26  S      Val( 1S)     0.76275       0.08261
   302    H   26  S      Ryd( 2S)     0.00286       0.33494
   303    H   26  px     Ryd( 2p)     0.00010       1.95759
   304    H   26  py     Ryd( 2p)     0.00050       2.11468
   305    H   26  pz     Ryd( 2p)     0.00045       2.08709

   306    H   27  S      Val( 1S)     0.80295       0.06423
   307    H   27  S      Ryd( 2S)     0.00317       0.33881
   308    H   27  px     Ryd( 2p)     0.00042       2.05582
   309    H   27  py     Ryd( 2p)     0.00018       1.97554
   310    H   27  pz     Ryd( 2p)     0.00047       2.07228

   311    H   28  S      Val( 1S)     0.52512       0.09818
   312    H   28  S      Ryd( 2S)     0.00196       0.48972
   313    H   28  px     Ryd( 2p)     0.00170       1.98307
   314    H   28  py     Ryd( 2p)     0.00131       1.72716
   315    H   28  pz     Ryd( 2p)     0.00168       2.22558

   316    H   29  S      Val( 1S)     0.80006       0.06544
   317    H   29  S      Ryd( 2S)     0.00382       0.37020
   318    H   29  px     Ryd( 2p)     0.00011       1.94799
   319    H   29  py     Ryd( 2p)     0.00075       2.31590
   320    H   29  pz     Ryd( 2p)     0.00019       1.91950

   321    H   30  S      Val( 1S)     0.75622       0.07183
   322    H   30  S      Ryd( 2S)     0.00079       0.38391
   323    H   30  px     Ryd( 2p)     0.00054       2.23886
   324    H   30  py     Ryd( 2p)     0.00018       1.78639
   325    H   30  pz     Ryd( 2p)     0.00028       1.88058

   326    H   31  S      Val( 1S)     0.76821       0.06651
   327    H   31  S      Ryd( 2S)     0.00174       0.44843
   328    H   31  px     Ryd( 2p)     0.00021       1.80358
   329    H   31  py     Ryd( 2p)     0.00059       2.37385
   330    H   31  pz     Ryd( 2p)     0.00019       1.74931

   331    H   32  S      Val( 1S)     0.74418       0.08232
   332    H   32  S      Ryd( 2S)     0.00133       0.38720
   333    H   32  px     Ryd( 2p)     0.00046       2.09437
   334    H   32  py     Ryd( 2p)     0.00025       1.88844
   335    H   32  pz     Ryd( 2p)     0.00031       1.95643

   336    H   33  S      Val( 1S)     0.75413       0.07225
   337    H   33  S      Ryd( 2S)     0.00087       0.38321
   338    H   33  px     Ryd( 2p)     0.00041       2.07022
   339    H   33  py     Ryd( 2p)     0.00029       1.89414
   340    H   33  pz     Ryd( 2p)     0.00032       1.95072

   341    H   34  S      Val( 1S)     0.75447       0.07292
   342    H   34  S      Ryd( 2S)     0.00069       0.38249
   343    H   34  px     Ryd( 2p)     0.00055       2.24598
   344    H   34  py     Ryd( 2p)     0.00018       1.77291
   345    H   34  pz     Ryd( 2p)     0.00027       1.89198

   346    H   35  S      Val( 1S)     0.75242       0.07808
   347    H   35  S      Ryd( 2S)     0.00083       0.39394
   348    H   35  px     Ryd( 2p)     0.00018       1.77414
   349    H   35  py     Ryd( 2p)     0.00024       1.86182
   350    H   35  pz     Ryd( 2p)     0.00058       2.27741

   351    H   36  S      Val( 1S)     0.78526       0.07766
   352    H   36  S      Ryd( 2S)     0.00263       0.37858
   353    H   36  px     Ryd( 2p)     0.00037       2.02703
   354    H   36  py     Ryd( 2p)     0.00030       1.94121
   355    H   36  pz     Ryd( 2p)     0.00034       2.00705

   356    H   37  S      Val( 1S)     0.77014       0.09168
   357    H   37  S      Ryd( 2S)     0.00225       0.42678
   358    H   37  px     Ryd( 2p)     0.00065       2.33256
   359    H   37  py     Ryd( 2p)     0.00019       1.83075
   360    H   37  pz     Ryd( 2p)     0.00017       1.83818

   361    H   38  S      Val( 1S)     0.78593       0.07654
   362    H   38  S      Ryd( 2S)     0.00147       0.41365
   363    H   38  px     Ryd( 2p)     0.00024       1.84604
   364    H   38  py     Ryd( 2p)     0.00065       2.36470
   365    H   38  pz     Ryd( 2p)     0.00013       1.76351

   366    H   39  S      Val( 1S)     0.78445       0.07183
   367    H   39  S      Ryd( 2S)     0.00152       0.40422
   368    H   39  px     Ryd( 2p)     0.00014       1.76947
   369    H   39  py     Ryd( 2p)     0.00025       1.85866
   370    H   39  pz     Ryd( 2p)     0.00062       2.32245

   371    H   40  S      Val( 1S)     0.78063       0.07529
   372    H   40  S      Ryd( 2S)     0.00263       0.37248
   373    H   40  px     Ryd( 2p)     0.00035       2.01707
   374    H   40  py     Ryd( 2p)     0.00032       1.95421
   375    H   40  pz     Ryd( 2p)     0.00034       1.98733

   376    H   41  S      Val( 1S)     0.78278       0.07369
   377    H   41  S      Ryd( 2S)     0.00159       0.40458
   378    H   41  px     Ryd( 2p)     0.00017       1.80299
   379    H   41  py     Ryd( 2p)     0.00064       2.34572
   380    H   41  pz     Ryd( 2p)     0.00020       1.81371

   381    H   42  S      Val( 1S)     0.78439       0.07855
   382    H   42  S      Ryd( 2S)     0.00260       0.37894
   383    H   42  px     Ryd( 2p)     0.00033       1.98687
   384    H   42  py     Ryd( 2p)     0.00027       1.92887
   385    H   42  pz     Ryd( 2p)     0.00042       2.06503

   386    H   43  S      Val( 1S)     0.76205       0.10134
   387    H   43  S      Ryd( 2S)     0.00319       0.47428
   388    H   43  px     Ryd( 2p)     0.00070       2.38390
   389    H   43  py     Ryd( 2p)     0.00013       1.80120
   390    H   43  pz     Ryd( 2p)     0.00022       1.84742

   391    H   44  S      Val( 1S)     0.78971       0.07257
   392    H   44  S      Ryd( 2S)     0.00154       0.41355
   393    H   44  px     Ryd( 2p)     0.00023       1.84449
   394    H   44  py     Ryd( 2p)     0.00022       1.85829
   395    H   44  pz     Ryd( 2p)     0.00057       2.27960

   396    H   45  S      Val( 1S)     0.76692       0.08308
   397    H   45  S      Ryd( 2S)     0.00301       0.35687
   398    H   45  px     Ryd( 2p)     0.00024       2.01549
   399    H   45  py     Ryd( 2p)     0.00014       1.89085
   400    H   45  pz     Ryd( 2p)     0.00068       2.28287

 WARNING:  1 low occupancy (<1.9990e) core orbital  found on  C    2
           1 low occupancy (<1.9990e) core orbital  found on  C    5
           1 low occupancy (<1.9990e) core orbital  found on  C    9
           1 low occupancy (<1.9990e) core orbital  found on Si   11
           1 low occupancy (<1.9990e) core orbital  found on  C   14
           1 low occupancy (<1.9990e) core orbital  found on  C   18


 Summary of Natural Population Analysis:                  
                                                          
                                       Natural Population 
                Natural  -----------------------------------------------
    Atom  No    Charge         Core      Valence    Rydberg      Total
 -----------------------------------------------------------------------
      C    1   -0.66897      1.99908     4.65829    0.01159     6.66897
      C    2    0.62187      1.99889     3.34099    0.03825     5.37813
      C    3   -0.64638      1.99908     4.63605    0.01125     6.64638
      O    4   -0.62556      1.99967     6.61448    0.01140     8.62556
      C    5    0.06236      1.99885     3.91012    0.02866     5.93764
      C    6    0.42284      1.99905     3.54195    0.03615     5.57716
      O    7   -0.75415      1.99972     6.74333    0.01110     8.75415
      O    8   -0.64132      1.99972     6.63240    0.00920     8.64132
      C    9    0.43369      1.99898     3.53220    0.03513     5.56631
      O   10   -0.93446      1.99968     6.92436    0.01041     8.93446
     Si   11    2.03394      9.99714     1.91718    0.05174    11.96606
      C   12   -1.18028      1.99910     5.16569    0.01549     7.18028
      C   13   -1.18714      1.99910     5.17300    0.01504     7.18714
      C   14   -0.54884      1.99884     4.52732    0.02268     6.54884
      C   15   -0.63040      1.99922     4.61650    0.01468     6.63040
      C   16   -0.63250      1.99922     4.61878    0.01450     6.63250
      C   17   -0.63663      1.99922     4.62274    0.01468     6.63663
      C   18    0.07123      1.99886     3.90152    0.02839     5.92877
      O   19   -0.62819      1.99967     6.61701    0.01151     8.62819
      H   20    0.22140      0.00000     0.77591    0.00269     0.77860
      H   21    0.22850      0.00000     0.76681    0.00468     0.77150
      H   22    0.22197      0.00000     0.77536    0.00267     0.77803
      H   23    0.22637      0.00000     0.76979    0.00384     0.77363
      H   24    0.22400      0.00000     0.77366    0.00234     0.77600
      H   25    0.22397      0.00000     0.77368    0.00236     0.77603
      H   26    0.23334      0.00000     0.76275    0.00391     0.76666
      H   27    0.19281      0.00000     0.80295    0.00424     0.80719
      H   28    0.46823      0.00000     0.52512    0.00665     0.53177
      H   29    0.19508      0.00000     0.80006    0.00486     0.80492
      H   30    0.24199      0.00000     0.75622    0.00179     0.75801
      H   31    0.22906      0.00000     0.76821    0.00272     0.77094
      H   32    0.25347      0.00000     0.74418    0.00235     0.74653
      H   33    0.24397      0.00000     0.75413    0.00189     0.75603
      H   34    0.24384      0.00000     0.75447    0.00169     0.75616
      H   35    0.24576      0.00000     0.75242    0.00182     0.75424
      H   36    0.21110      0.00000     0.78526    0.00363     0.78890
      H   37    0.22660      0.00000     0.77014    0.00326     0.77340
      H   38    0.21158      0.00000     0.78593    0.00249     0.78842
      H   39    0.21302      0.00000     0.78445    0.00253     0.78698
      H   40    0.21572      0.00000     0.78063    0.00364     0.78428
      H   41    0.21463      0.00000     0.78278    0.00259     0.78537
      H   42    0.21200      0.00000     0.78439    0.00361     0.78800
      H   43    0.23372      0.00000     0.76205    0.00423     0.76628
      H   44    0.20773      0.00000     0.78971    0.00256     0.79227
      H   45    0.22901      0.00000     0.76692    0.00408     0.77099
 =======================================================================
   * Total *   -0.00000     45.98311   111.54187    0.47501   158.00000

                                 Natural Population      
 --------------------------------------------------------
   Core                      45.98311 ( 99.9633% of  46)
   Valence                  111.54187 ( 99.5910% of 112)
   Natural Minimal Basis    157.52499 ( 99.6994% of 158)
   Natural Rydberg Basis      0.47501 (  0.3006% of 158)
 --------------------------------------------------------

    Atom  No          Natural Electron Configuration
 ----------------------------------------------------------------------------
      C    1      [core]2S( 1.09)2p( 3.56)3p( 0.01)
      C    2      [core]2S( 0.83)2p( 2.51)3p( 0.03)3d( 0.01)
      C    3      [core]2S( 1.09)2p( 3.54)3p( 0.01)
      O    4      [core]2S( 1.59)2p( 5.02)3p( 0.01)
      C    5      [core]2S( 0.94)2p( 2.97)3p( 0.02)3d( 0.01)
      C    6      [core]2S( 0.90)2p( 2.64)3p( 0.02)3d( 0.01)
      O    7      [core]2S( 1.67)2p( 5.07)3p( 0.01)
      O    8      [core]2S( 1.62)2p( 5.01)
      C    9      [core]2S( 0.90)2p( 2.64)3p( 0.02)3d( 0.01)
      O   10      [core]2S( 1.64)2p( 5.28)
     Si   11      [core]3S( 0.71)3p( 1.21)3d( 0.03)4p( 0.02)
      C   12      [core]2S( 1.21)2p( 3.95)3S( 0.01)3p( 0.01)
      C   13      [core]2S( 1.21)2p( 3.96)3S( 0.01)3p( 0.01)
      C   14      [core]2S( 0.99)2p( 3.54)3S( 0.01)3p( 0.01)
      C   15      [core]2S( 1.07)2p( 3.55)3p( 0.01)
      C   16      [core]2S( 1.07)2p( 3.55)3p( 0.01)
      C   17      [core]2S( 1.07)2p( 3.55)3p( 0.01)
      C   18      [core]2S( 0.94)2p( 2.96)3p( 0.02)3d( 0.01)
      O   19      [core]2S( 1.59)2p( 5.02)3p( 0.01)
      H   20            1S( 0.78)
      H   21            1S( 0.77)
      H   22            1S( 0.78)
      H   23            1S( 0.77)
      H   24            1S( 0.77)
      H   25            1S( 0.77)
      H   26            1S( 0.76)
      H   27            1S( 0.80)
      H   28            1S( 0.53)
      H   29            1S( 0.80)
      H   30            1S( 0.76)
      H   31            1S( 0.77)
      H   32            1S( 0.74)
      H   33            1S( 0.75)
      H   34            1S( 0.75)
      H   35            1S( 0.75)
      H   36            1S( 0.79)
      H   37            1S( 0.77)
      H   38            1S( 0.79)
      H   39            1S( 0.78)
      H   40            1S( 0.78)
      H   41            1S( 0.78)
      H   42            1S( 0.78)
      H   43            1S( 0.76)
      H   44            1S( 0.79)
      H   45            1S( 0.77)


 NATURAL BOND ORBITAL ANALYSIS:

                       Occupancies       Lewis Structure    Low   High
           Occ.    -------------------  -----------------   occ   occ
  Cycle   Thresh.   Lewis   Non-Lewis     CR  BD  3C  LP    (L)   (NL)   Dev
 =============================================================================
   1(1)    1.90   155.85552   2.14448     23  48   0   8     3      2    0.06
   2(2)    1.90   155.86293   2.13707     23  48   0   8     3      2    0.06
   3(3)    1.90   155.86293   2.13707     23  48   0   8     3      2    0.06
   4(1)    1.80   156.44161   1.55839     23  46   0  10     0      0    0.06
 -----------------------------------------------------------------------------

 Structure accepted: No low occupancy Lewis orbitals

 WARNING:  1 low occupancy (<1.9990e) core orbital  found on  C    2
           1 low occupancy (<1.9990e) core orbital  found on  C    5
           1 low occupancy (<1.9990e) core orbital  found on  C    9
           1 low occupancy (<1.9990e) core orbital  found on Si   11
           1 low occupancy (<1.9990e) core orbital  found on  C   14
           1 low occupancy (<1.9990e) core orbital  found on  C   18

 --------------------------------------------------------
   Core                     45.98318 ( 99.963% of  46)
   Valence Lewis           110.45843 ( 98.624% of 112)
  ==================       ============================
   Total Lewis             156.44161 ( 99.014% of 158)
  -----------------------------------------------------
   Valence non-Lewis         1.22790 (  0.777% of 158)
   Rydberg non-Lewis         0.33049 (  0.209% of 158)
  ==================       ============================
   Total non-Lewis           1.55839 (  0.986% of 158)
 --------------------------------------------------------


       (Occupancy)   Bond orbital/ Coefficients/ Hybrids
 ---------------------------------------------------------------------------------
     1. (1.98242) BD ( 1) C   1 - C   2  
                ( 49.93%)   0.7066* C   1 s( 29.56%)p 2.38( 70.39%)d 0.00(  0.04%)
                                            0.0005  0.5437  0.0034  0.1061  0.0091
                                            0.2221  0.0024 -0.8020  0.0012  0.0012
                                           -0.0042 -0.0091 -0.0010  0.0184
                ( 50.07%)   0.7076* C   2 s( 30.31%)p 2.30( 69.64%)d 0.00(  0.05%)
                                           -0.0001  0.5505 -0.0056 -0.0806  0.0010
                                           -0.2111 -0.0007  0.8033  0.0035  0.0010
                                           -0.0036 -0.0097 -0.0011  0.0204
     2. (1.98106) BD ( 1) C   1 - H  20  
                ( 61.02%)   0.7812* C   1 s( 23.19%)p 3.31( 76.77%)d 0.00(  0.04%)
                                            0.0001 -0.4816  0.0004  0.6401 -0.0020
                                           -0.4687  0.0044 -0.3714 -0.0164  0.0143
                                            0.0097 -0.0073 -0.0041  0.0063
                ( 38.98%)   0.6243* H  20 s( 99.92%)p 0.00(  0.08%)
                                           -0.9996  0.0009 -0.0201  0.0155  0.0124
     3. (1.98394) BD ( 1) C   1 - H  21  
                ( 61.62%)   0.7850* C   1 s( 24.04%)p 3.16( 75.92%)d 0.00(  0.04%)
                                           -0.0001  0.4903  0.0008  0.7278 -0.0135
                                            0.1235 -0.0078  0.4625  0.0106  0.0043
                                            0.0149  0.0032  0.0120 -0.0036
                ( 38.38%)   0.6196* H  21 s( 99.92%)p 0.00(  0.08%)
                                            0.9996 -0.0028 -0.0243 -0.0037 -0.0153
     4. (1.98091) BD ( 1) C   1 - H  22  
                ( 61.04%)   0.7813* C   1 s( 23.15%)p 3.32( 76.81%)d 0.00(  0.04%)
                                            0.0001 -0.4812  0.0002  0.2206 -0.0017
                                            0.8457  0.0018 -0.0626 -0.0168 -0.0085
                                            0.0003  0.0003  0.0151  0.0104
                ( 38.96%)   0.6241* H  22 s( 99.92%)p 0.00(  0.08%)
                                           -0.9996  0.0009 -0.0063 -0.0275  0.0024
     5. (1.97930) BD ( 1) C   2 - C   3  
                ( 50.58%)   0.7112* C   2 s( 29.89%)p 2.34( 70.06%)d 0.00(  0.05%)
                                           -0.0002  0.5466  0.0113 -0.6795  0.0182
                                           -0.1182  0.0095 -0.4736 -0.0136  0.0036
                                            0.0189  0.0035  0.0119 -0.0002
                ( 49.42%)   0.7030* C   3 s( 30.07%)p 2.32( 69.89%)d 0.00(  0.05%)
                                            0.0006  0.5483  0.0060  0.6815  0.0067
                                            0.1190  0.0033  0.4692 -0.0053  0.0041
                                            0.0173  0.0031  0.0117 -0.0005
     6. (1.98563) BD ( 1) C   2 - O   4  
                ( 30.74%)   0.5545* C   2 s( 19.90%)p 4.01( 79.78%)d 0.02(  0.32%)
                                            0.0001 -0.4461  0.0065 -0.2476  0.0318
                                           -0.8552 -0.0305  0.0555  0.0000 -0.0285
                                            0.0013  0.0071  0.0395  0.0278
                ( 69.26%)   0.8322* O   4 s( 31.72%)p 2.15( 68.21%)d 0.00(  0.07%)
                                           -0.0000 -0.5632  0.0016  0.2519  0.0112
                                            0.7830 -0.0014 -0.0734 -0.0012  0.0003
                                            0.0003  0.0027  0.0222  0.0139
     7. (1.98572) BD ( 1) C   2 - O  19  
                ( 30.74%)   0.5544* C   2 s( 19.90%)p 4.01( 79.79%)d 0.02(  0.32%)
                                            0.0001 -0.4460  0.0061 -0.6833  0.0073
                                            0.4506  0.0401  0.3549  0.0150  0.0367
                                            0.0300 -0.0192 -0.0192  0.0144
                ( 69.26%)   0.8322* O  19 s( 31.81%)p 2.14( 68.13%)d 0.00(  0.07%)
                                           -0.0000 -0.5640  0.0013  0.6426  0.0080
                                           -0.3917  0.0079 -0.3387  0.0007  0.0173
                                            0.0114 -0.0141  0.0039  0.0065
     8. (1.98457) BD ( 1) C   3 - H  23  
                ( 61.35%)   0.7832* C   3 s( 23.39%)p 3.27( 76.57%)d 0.00(  0.04%)
                                            0.0001 -0.4837 -0.0018 -0.1406  0.0152
                                           -0.2395  0.0055  0.8296 -0.0022 -0.0017
                                            0.0072  0.0091  0.0013 -0.0159
                ( 38.65%)   0.6217* H  23 s( 99.92%)p 0.00(  0.08%)
                                           -0.9996  0.0012  0.0058  0.0081 -0.0265
     9. (1.98115) BD ( 1) C   3 - H  24  
                ( 61.08%)   0.7816* C   3 s( 23.25%)p 3.30( 76.71%)d 0.00(  0.04%)
                                            0.0001 -0.4822  0.0016  0.2388  0.0116
                                            0.8424 -0.0021  0.0026  0.0142 -0.0075
                                            0.0008  0.0019  0.0156  0.0102
                ( 38.92%)   0.6238* H  24 s( 99.92%)p 0.00(  0.08%)
                                           -0.9996  0.0003 -0.0074 -0.0275 -0.0011
    10. (1.98110) BD ( 1) C   3 - H  25  
                ( 61.09%)   0.7816* C   3 s( 23.25%)p 3.30( 76.71%)d 0.00(  0.04%)
                                            0.0001 -0.4822  0.0017  0.6766  0.0101
                                           -0.4671  0.0026 -0.3013  0.0153  0.0137
                                            0.0107 -0.0078 -0.0040  0.0053
                ( 38.91%)   0.6238* H  25 s( 99.92%)p 0.00(  0.08%)
                                           -0.9996  0.0004 -0.0219  0.0159  0.0089
    11. (1.98212) BD ( 1) O   4 - C   5  
                ( 67.94%)   0.8243* O   4 s( 30.34%)p 2.29( 69.59%)d 0.00(  0.07%)
                                            0.0002  0.5508  0.0054  0.8188  0.0044
                                            0.1231  0.0173 -0.0998 -0.0033 -0.0074
                                           -0.0039  0.0011  0.0213 -0.0136
                ( 32.06%)   0.5662* C   5 s( 20.37%)p 3.90( 79.36%)d 0.01(  0.28%)
                                           -0.0003  0.4507  0.0240 -0.8786 -0.0413
                                           -0.0484  0.0386  0.1267 -0.0104  0.0112
                                           -0.0139 -0.0021  0.0426 -0.0252
    12. (1.97868) BD ( 1) C   5 - C   6  
                ( 50.34%)   0.7095* C   5 s( 27.44%)p 2.64( 72.51%)d 0.00(  0.05%)
                                            0.0002  0.5238  0.0024  0.3643 -0.0023
                                            0.2178  0.0330  0.7374 -0.0048  0.0022
                                            0.0176  0.0050  0.0041  0.0139
                ( 49.66%)   0.7047* C   6 s( 29.98%)p 2.33( 69.96%)d 0.00(  0.06%)
                                            0.0002  0.5474 -0.0130 -0.4131 -0.0127
                                           -0.1514  0.0346 -0.7103  0.0142  0.0035
                                            0.0150  0.0088  0.0024  0.0157
    13. (1.97426) BD ( 1) C   5 - C  18  
                ( 50.07%)   0.7076* C   5 s( 26.23%)p 2.81( 73.72%)d 0.00(  0.06%)
                                            0.0002  0.5116 -0.0239  0.2658  0.0101
                                           -0.7699  0.0232 -0.2681 -0.0365 -0.0111
                                           -0.0013  0.0071 -0.0168 -0.0100
                ( 49.93%)   0.7066* C  18 s( 26.11%)p 2.83( 73.84%)d 0.00(  0.06%)
                                            0.0002  0.5104 -0.0241 -0.2587  0.0152
                                            0.8057  0.0055  0.1425 -0.0413 -0.0126
                                           -0.0032  0.0110 -0.0145 -0.0083
    14. (1.97585) BD ( 1) C   5 - H  26  
                ( 62.14%)   0.7883* C   5 s( 25.79%)p 2.88( 74.18%)d 0.00(  0.04%)
                                           -0.0004  0.5077  0.0096  0.1407 -0.0238
                                            0.5956 -0.0114 -0.6054  0.0046  0.0043
                                           -0.0055 -0.0148 -0.0093  0.0044
                ( 37.86%)   0.6153* H  26 s( 99.91%)p 0.00(  0.09%)
                                            0.9995 -0.0054 -0.0054 -0.0220  0.0209
    15. (1.99279) BD ( 1) C   6 - O   7  
                ( 31.62%)   0.5623* C   6 s( 22.52%)p 3.43( 77.18%)d 0.01(  0.31%)
                                           -0.0000  0.4730  0.0379  0.6813  0.0250
                                            0.5334  0.0359 -0.1456 -0.0044  0.0454
                                           -0.0153 -0.0101  0.0116 -0.0237
                ( 68.38%)   0.8269* O   7 s( 34.25%)p 1.92( 65.68%)d 0.00(  0.07%)
                                           -0.0001  0.5852  0.0010 -0.6031 -0.0008
                                           -0.5051  0.0011  0.1948 -0.0023  0.0196
                                           -0.0108 -0.0130  0.0003 -0.0034
    16. (1.99016) BD ( 1) C   6 - O   8  
                ( 30.80%)   0.5550* C   6 s( 21.01%)p 3.74( 78.67%)d 0.02(  0.32%)
                                           -0.0000  0.4583  0.0073  0.3416  0.0045
                                           -0.7534 -0.0211  0.3143  0.0565 -0.0308
                                            0.0129 -0.0267 -0.0320 -0.0184
                ( 69.20%)   0.8319* O   8 s( 30.52%)p 2.27( 69.41%)d 0.00(  0.07%)
                                            0.0001  0.5525  0.0027 -0.2683  0.0003
                                            0.7492  0.0106 -0.2459  0.0137 -0.0097
                                            0.0072 -0.0197 -0.0126 -0.0000
    17. (1.98117) BD ( 1) C   6 - H  27  
                ( 60.56%)   0.7782* C   6 s( 26.49%)p 2.77( 73.45%)d 0.00(  0.05%)
                                           -0.0003  0.5146 -0.0085 -0.4943  0.0186
                                            0.3427 -0.0112  0.6101 -0.0059 -0.0087
                                           -0.0154  0.0108  0.0067  0.0075
                ( 39.44%)   0.6280* H  27 s( 99.91%)p 0.00(  0.09%)
                                            0.9995 -0.0067  0.0199 -0.0120 -0.0199
    18. (1.98476) BD ( 1) O   7 - H  28  
                ( 73.78%)   0.8589* O   7 s( 20.03%)p 3.99( 79.89%)d 0.00(  0.08%)
                                            0.0002  0.4472  0.0181  0.5359  0.0300
                                            0.1472  0.0163  0.6990  0.0135 -0.0017
                                            0.0173 -0.0021  0.0029  0.0222
                ( 26.22%)   0.5121* H  28 s( 99.61%)p 0.00(  0.39%)
                                            0.9980 -0.0052 -0.0390 -0.0095 -0.0478
    19. (1.98888) BD ( 1) O   8 - C   9  
                ( 69.30%)   0.8325* O   8 s( 30.42%)p 2.28( 69.51%)d 0.00(  0.07%)
                                            0.0001  0.5516  0.0015  0.1944  0.0071
                                           -0.5362 -0.0129 -0.6079  0.0065 -0.0035
                                           -0.0060  0.0161 -0.0034  0.0190
                ( 30.70%)   0.5540* C   9 s( 20.63%)p 3.83( 79.05%)d 0.02(  0.32%)
                                           -0.0002  0.4542  0.0039 -0.1287 -0.0046
                                            0.5500 -0.0084  0.6838  0.0611 -0.0133
                                           -0.0129  0.0462 -0.0180  0.0198
    20. (1.99069) BD ( 1) C   9 - O  10  
                ( 30.93%)   0.5561* C   9 s( 22.84%)p 3.37( 76.87%)d 0.01(  0.29%)
                                            0.0002 -0.4770 -0.0295 -0.8177 -0.0280
                                           -0.1473 -0.0056  0.2764  0.0338 -0.0153
                                            0.0293  0.0081 -0.0377  0.0183
                ( 69.07%)   0.8311* O  10 s( 35.20%)p 1.84( 64.75%)d 0.00(  0.05%)
                                           -0.0001 -0.5931 -0.0128  0.7318  0.0065
                                            0.1404  0.0041 -0.3036 -0.0061 -0.0062
                                            0.0175  0.0053 -0.0129  0.0007
    21. (1.97835) BD ( 1) C   9 - C  18  
                ( 49.81%)   0.7058* C   9 s( 29.87%)p 2.35( 70.07%)d 0.00(  0.06%)
                                            0.0001  0.5465 -0.0028 -0.5532  0.0186
                                            0.1701 -0.0397 -0.6032 -0.0032 -0.0078
                                            0.0189 -0.0087  0.0066  0.0052
                ( 50.19%)   0.7084* C  18 s( 27.58%)p 2.62( 72.36%)d 0.00(  0.05%)
                                            0.0002  0.5252  0.0052  0.5569  0.0145
                                           -0.2585 -0.0220  0.5879 -0.0187 -0.0048
                                            0.0197 -0.0047  0.0066  0.0079
    22. (1.97990) BD ( 1) C   9 - H  29  
                ( 60.68%)   0.7790* C   9 s( 26.68%)p 2.75( 73.26%)d 0.00(  0.05%)
                                            0.0004 -0.5164  0.0111  0.0570  0.0071
                                            0.8022 -0.0199 -0.2924 -0.0016 -0.0047
                                           -0.0007  0.0140  0.0161  0.0065
                ( 39.32%)   0.6270* H  29 s( 99.91%)p 0.00(  0.09%)
                                           -0.9995  0.0072 -0.0052 -0.0288  0.0083
    23. (1.97690) BD ( 1) O  10 -Si  11  
                ( 86.56%)   0.9304* O  10 s( 40.12%)p 1.49( 59.83%)d 0.00(  0.04%)
                                            0.0002  0.6333 -0.0126  0.6790 -0.0165
                                           -0.0914  0.0055  0.3584 -0.0122 -0.0052
                                            0.0169 -0.0055  0.0093  0.0040
                ( 13.44%)   0.3666*Si  11 s( 20.37%)p 3.81( 77.63%)d 0.10(  2.00%)
                                            0.0000  0.0003  0.4509  0.0196  0.0001
                                           -0.8020  0.0462 -0.0001  0.1055  0.0048
                                            0.0001 -0.3458 -0.0119 -0.0253  0.0849
                                           -0.0117  0.1018 -0.0406
    24. (1.97156) BD ( 1)Si  11 - C  12  
                ( 25.96%)   0.5095*Si  11 s( 26.31%)p 2.76( 72.57%)d 0.04(  1.11%)
                                           -0.0000 -0.0001 -0.5129  0.0085  0.0000
                                            0.0143  0.0050  0.0001 -0.3309 -0.0141
                                           -0.0000 -0.7839 -0.0365 -0.0030  0.0028
                                           -0.0631  0.0142 -0.0831
                ( 74.04%)   0.8605* C  12 s( 30.77%)p 2.25( 69.20%)d 0.00(  0.03%)
                                           -0.0002 -0.5534  0.0377 -0.0070  0.0025
                                            0.3056 -0.0164  0.7722 -0.0439  0.0002
                                            0.0004 -0.0105  0.0020 -0.0141
    25. (1.97227) BD ( 1)Si  11 - C  13  
                ( 25.91%)   0.5091*Si  11 s( 26.38%)p 2.75( 72.52%)d 0.04(  1.11%)
                                            0.0000  0.0001  0.5133 -0.0160  0.0000
                                            0.1603 -0.0040  0.0000 -0.8350 -0.0404
                                            0.0001  0.0251 -0.0019 -0.0362 -0.0004
                                           -0.0094 -0.0837 -0.0518
                ( 74.09%)   0.8607* C  13 s( 31.03%)p 2.22( 68.94%)d 0.00(  0.03%)
                                            0.0002  0.5558 -0.0369 -0.1515  0.0059
                                            0.8142 -0.0465 -0.0363  0.0016 -0.0054
                                            0.0001 -0.0009 -0.0141 -0.0089
    26. (1.92317) BD ( 1)Si  11 - C  14  
                ( 24.37%)   0.4937*Si  11 s( 27.00%)p 2.66( 71.93%)d 0.04(  1.07%)
                                           -0.0000  0.0015 -0.5195 -0.0089 -0.0008
                                           -0.5534  0.0149 -0.0003 -0.4064 -0.0111
                                            0.0002  0.4973  0.0154 -0.0569  0.0677
                                            0.0506 -0.0165 -0.0029
                ( 75.63%)   0.8696* C  14 s( 23.36%)p 3.28( 76.60%)d 0.00(  0.04%)
                                           -0.0001 -0.4810  0.0467  0.5430 -0.0304
                                            0.4360 -0.0242 -0.5279  0.0300 -0.0105
                                            0.0129  0.0105 -0.0022 -0.0012
    27. (1.98316) BD ( 1) C  12 - H  30  
                ( 62.04%)   0.7877* C  12 s( 22.94%)p 3.36( 77.02%)d 0.00(  0.04%)
                                           -0.0002  0.4786  0.0197  0.7711  0.0127
                                           -0.1248  0.0032  0.3994  0.0202 -0.0054
                                            0.0117 -0.0013  0.0132 -0.0043
                ( 37.96%)   0.6161* H  30 s( 99.92%)p 0.00(  0.08%)
                                            0.9996  0.0000 -0.0236  0.0035 -0.0139
    28. (1.98705) BD ( 1) C  12 - H  31  
                ( 61.51%)   0.7843* C  12 s( 22.98%)p 3.35( 76.98%)d 0.00(  0.03%)
                                           -0.0001  0.4790  0.0198 -0.1588 -0.0019
                                            0.8626  0.0185  0.0007  0.0151 -0.0058
                                            0.0004 -0.0012 -0.0156 -0.0082
                ( 38.49%)   0.6204* H  31 s( 99.93%)p 0.00(  0.07%)
                                            0.9997 -0.0006  0.0045 -0.0255 -0.0006
    29. (1.98607) BD ( 1) C  12 - H  32  
                ( 62.65%)   0.7915* C  12 s( 23.26%)p 3.30( 76.71%)d 0.00(  0.03%)
                                           -0.0001  0.4819  0.0186 -0.6160 -0.0088
                                           -0.3821  0.0013  0.4911  0.0198  0.0114
                                           -0.0117 -0.0070  0.0045 -0.0009
                ( 37.35%)   0.6111* H  32 s( 99.92%)p 0.00(  0.08%)
                                            0.9996 -0.0003  0.0207  0.0106 -0.0154
    30. (1.98594) BD ( 1) C  13 - H  33  
                ( 62.14%)   0.7883* C  13 s( 22.81%)p 3.38( 77.16%)d 0.00(  0.03%)
                                           -0.0001  0.4772  0.0189 -0.6130 -0.0048
                                           -0.4191 -0.0210  0.4687  0.0068  0.0093
                                           -0.0133 -0.0078  0.0048 -0.0015
                ( 37.86%)   0.6153* H  33 s( 99.92%)p 0.00(  0.08%)
                                            0.9996  0.0001  0.0187  0.0141 -0.0143
    31. (1.98379) BD ( 1) C  13 - H  34  
                ( 62.10%)   0.7880* C  13 s( 22.96%)p 3.35( 77.01%)d 0.00(  0.04%)
                                           -0.0002  0.4787  0.0199  0.7748  0.0156
                                           -0.1660 -0.0171  0.3763  0.0064 -0.0037
                                            0.0132 -0.0020  0.0117 -0.0046
                ( 37.90%)   0.6156* H  34 s( 99.92%)p 0.00(  0.08%)
                                            0.9996  0.0004 -0.0241  0.0065 -0.0116
    32. (1.98748) BD ( 1) C  13 - H  35  
                ( 62.27%)   0.7891* C  13 s( 23.14%)p 3.32( 76.82%)d 0.00(  0.03%)
                                           -0.0001  0.4807  0.0183  0.0124  0.0025
                                           -0.3617 -0.0208 -0.7979 -0.0102 -0.0005
                                           -0.0001  0.0109 -0.0032  0.0144
                ( 37.73%)   0.6142* H  35 s( 99.93%)p 0.00(  0.07%)
                                            0.9996  0.0001  0.0001  0.0115  0.0248
    33. (1.97355) BD ( 1) C  14 - C  15  
                ( 51.47%)   0.7175* C  14 s( 25.70%)p 2.89( 74.25%)d 0.00(  0.04%)
                                           -0.0002  0.5064  0.0238 -0.1052  0.0027
                                           -0.2866 -0.0024 -0.8054 -0.0254  0.0027
                                            0.0037  0.0114 -0.0016  0.0166
                ( 48.53%)   0.6966* C  15 s( 30.27%)p 2.30( 69.69%)d 0.00(  0.04%)
                                            0.0005  0.5501 -0.0041  0.0894  0.0082
                                            0.2574  0.0069  0.7890 -0.0061  0.0016
                                            0.0035  0.0098 -0.0014  0.0166
    34. (1.97401) BD ( 1) C  14 - C  16  
                ( 51.05%)   0.7145* C  14 s( 25.45%)p 2.93( 74.50%)d 0.00(  0.05%)
                                           -0.0002  0.5038  0.0261  0.8105  0.0274
                                           -0.1390 -0.0003  0.2609  0.0032 -0.0057
                                            0.0106 -0.0029  0.0156 -0.0072
                ( 48.95%)   0.6996* C  16 s( 30.64%)p 2.26( 69.32%)d 0.00(  0.04%)
                                            0.0005  0.5536 -0.0051 -0.7898  0.0067
                                            0.1211  0.0062 -0.2338 -0.0073 -0.0045
                                            0.0088 -0.0017  0.0150 -0.0074
    35. (1.97341) BD ( 1) C  14 - C  17  
                ( 51.49%)   0.7176* C  14 s( 25.64%)p 2.90( 74.31%)d 0.00(  0.04%)
                                           -0.0002  0.5058  0.0235 -0.1850  0.0009
                                            0.8405  0.0248  0.0438 -0.0047 -0.0076
                                           -0.0017  0.0019 -0.0160 -0.0105
                ( 48.51%)   0.6965* C  17 s( 30.12%)p 2.32( 69.84%)d 0.00(  0.04%)
                                            0.0004  0.5488 -0.0036  0.1678  0.0087
                                           -0.8182  0.0042 -0.0236 -0.0080 -0.0069
                                           -0.0006  0.0006 -0.0157 -0.0098
    36. (1.98910) BD ( 1) C  15 - H  36  
                ( 60.91%)   0.7805* C  15 s( 23.31%)p 3.29( 76.65%)d 0.00(  0.04%)
                                           -0.0000  0.4828  0.0043  0.5401 -0.0105
                                            0.4302 -0.0134 -0.5378 -0.0123  0.0102
                                           -0.0137 -0.0107  0.0027  0.0012
                ( 39.09%)   0.6252* H  36 s( 99.92%)p 0.00(  0.08%)
                                            0.9996 -0.0038 -0.0168 -0.0136  0.0178
    37. (1.98806) BD ( 1) C  15 - H  37  
                ( 61.47%)   0.7840* C  15 s( 23.38%)p 3.28( 76.58%)d 0.00(  0.04%)
                                            0.0001 -0.4835 -0.0006  0.8172 -0.0059
                                           -0.1260  0.0052  0.2857  0.0190  0.0045
                                           -0.0105  0.0021 -0.0150  0.0078
                ( 38.53%)   0.6207* H  37 s( 99.92%)p 0.00(  0.08%)
                                           -0.9996  0.0023 -0.0266  0.0037 -0.0089
    38. (1.98846) BD ( 1) C  15 - H  38  
                ( 60.67%)   0.7789* C  15 s( 22.95%)p 3.35( 77.00%)d 0.00(  0.04%)
                                            0.0001 -0.4791 -0.0008 -0.1782  0.0009
                                            0.8556 -0.0011  0.0751  0.0228  0.0071
                                            0.0008 -0.0025  0.0163  0.0108
                ( 39.33%)   0.6272* H  38 s( 99.92%)p 0.00(  0.08%)
                                           -0.9996  0.0012  0.0057 -0.0268 -0.0041
    39. (1.98846) BD ( 1) C  16 - H  39  
                ( 60.74%)   0.7794* C  16 s( 22.98%)p 3.35( 76.98%)d 0.00(  0.04%)
                                           -0.0001  0.4793  0.0008  0.1306  0.0219
                                            0.2588 -0.0021  0.8278 -0.0019  0.0019
                                            0.0048  0.0097 -0.0017  0.0178
                ( 39.26%)   0.6266* H  39 s( 99.92%)p 0.00(  0.08%)
                                            0.9996 -0.0012 -0.0059 -0.0087 -0.0257
    40. (1.98928) BD ( 1) C  16 - H  40  
                ( 61.15%)   0.7820* C  16 s( 23.25%)p 3.30( 76.71%)d 0.00(  0.04%)
                                            0.0000  0.4821  0.0052  0.5563  0.0110
                                            0.4475 -0.0099 -0.5069  0.0141  0.0117
                                           -0.0132 -0.0098  0.0025 -0.0002
                ( 38.85%)   0.6233* H  40 s( 99.92%)p 0.00(  0.08%)
                                            0.9996 -0.0039 -0.0183 -0.0141  0.0160
    41. (1.98879) BD ( 1) C  16 - H  41  
                ( 60.83%)   0.7799* C  16 s( 23.05%)p 3.34( 76.91%)d 0.00(  0.04%)
                                            0.0001 -0.4801 -0.0007 -0.2210 -0.0210
                                            0.8470 -0.0045  0.0484 -0.0032  0.0087
                                            0.0009 -0.0015  0.0162  0.0099
                ( 39.17%)   0.6259* H  41 s( 99.92%)p 0.00(  0.08%)
                                           -0.9996  0.0011  0.0085 -0.0264 -0.0019
    42. (1.98913) BD ( 1) C  17 - H  42  
                ( 60.95%)   0.7807* C  17 s( 23.29%)p 3.29( 76.67%)d 0.00(  0.04%)
                                            0.0000  0.4825  0.0052  0.4843 -0.0120
                                            0.4394  0.0143 -0.5820  0.0091  0.0104
                                           -0.0126 -0.0117  0.0012  0.0030
                ( 39.05%)   0.6249* H  42 s( 99.92%)p 0.00(  0.08%)
                                            0.9996 -0.0037 -0.0150 -0.0147  0.0185
    43. (1.98762) BD ( 1) C  17 - H  43  
                ( 61.94%)   0.7870* C  17 s( 23.80%)p 3.20( 76.16%)d 0.00(  0.04%)
                                            0.0001 -0.4878  0.0006  0.8399 -0.0056
                                           -0.1599 -0.0209  0.1735  0.0019  0.0060
                                           -0.0061  0.0013 -0.0164  0.0085
                ( 38.06%)   0.6170* H  43 s( 99.92%)p 0.00(  0.08%)
                                           -0.9996  0.0037 -0.0278  0.0055 -0.0054
    44. (1.98862) BD ( 1) C  17 - H  44  
                ( 60.47%)   0.7777* C  17 s( 22.71%)p 3.40( 77.24%)d 0.00(  0.04%)
                                           -0.0001  0.4766  0.0008  0.1766 -0.0014
                                            0.3330  0.0214  0.7937 -0.0071  0.0030
                                            0.0064  0.0122 -0.0012  0.0155
                ( 39.53%)   0.6287* H  44 s( 99.92%)p 0.00(  0.08%)
                                            0.9996 -0.0010 -0.0058 -0.0119 -0.0241
    45. (1.98210) BD ( 1) C  18 - O  19  
                ( 31.97%)   0.5654* C  18 s( 20.32%)p 3.91( 79.40%)d 0.01(  0.28%)
                                           -0.0003  0.4502  0.0228 -0.7177 -0.0131
                                           -0.5232 -0.0464  0.0457 -0.0290  0.0409
                                           -0.0078 -0.0041  0.0189 -0.0259
                ( 68.03%)   0.8248* O  19 s( 30.46%)p 2.28( 69.47%)d 0.00(  0.07%)
                                            0.0002  0.5519  0.0051  0.7130  0.0125
                                            0.4271 -0.0084 -0.0590 -0.0095  0.0224
                                            0.0024  0.0028 -0.0015 -0.0137
    46. (1.97636) BD ( 1) C  18 - H  45  
                ( 61.98%)   0.7873* C  18 s( 25.82%)p 2.87( 74.15%)d 0.00(  0.04%)
                                            0.0004 -0.5080 -0.0079 -0.3241  0.0236
                                            0.0763  0.0074  0.7937 -0.0068  0.0028
                                            0.0131 -0.0016 -0.0013 -0.0139
                ( 38.02%)   0.6166* H  45 s( 99.91%)p 0.00(  0.09%)
                                           -0.9995  0.0057  0.0127 -0.0035 -0.0276
    47. (1.99908) CR ( 1) C   1           s(100.00%)p 0.00(  0.00%)
                                            1.0000 -0.0001 -0.0000 -0.0001 -0.0000
                                           -0.0002 -0.0000  0.0005  0.0000 -0.0000
                                            0.0000  0.0000  0.0000 -0.0000
    48. (1.99889) CR ( 1) C   2           s(100.00%)
                                            1.0000  0.0003  0.0000 -0.0001 -0.0000
                                           -0.0000  0.0000 -0.0001 -0.0000 -0.0000
                                            0.0000  0.0000  0.0000 -0.0000
    49. (1.99908) CR ( 1) C   3           s(100.00%)p 0.00(  0.00%)
                                            1.0000 -0.0002 -0.0000 -0.0005 -0.0000
                                           -0.0001 -0.0000 -0.0003  0.0000 -0.0000
                                           -0.0000 -0.0000 -0.0000 -0.0000
    50. (1.99967) CR ( 1) O   4           s(100.00%)p 0.00(  0.00%)
                                            1.0000 -0.0002 -0.0000 -0.0000 -0.0000
                                           -0.0001 -0.0000  0.0001  0.0000 -0.0000
                                            0.0000 -0.0000 -0.0000  0.0000
    51. (1.99886) CR ( 1) C   5           s(100.00%)p 0.00(  0.00%)
                                            1.0000  0.0001  0.0000 -0.0003 -0.0000
                                            0.0003 -0.0000 -0.0003  0.0000  0.0000
                                           -0.0000 -0.0000  0.0000 -0.0000
    52. (1.99905) CR ( 1) C   6           s(100.00%)p 0.00(  0.00%)
                                            1.0000  0.0001  0.0000 -0.0000  0.0000
                                            0.0001 -0.0000  0.0003 -0.0000 -0.0000
                                           -0.0000  0.0000  0.0000 -0.0000
    53. (1.99972) CR ( 1) O   7           s(100.00%)p 0.00(  0.00%)
                                            1.0000 -0.0001 -0.0000 -0.0001 -0.0000
                                           -0.0001 -0.0000 -0.0001 -0.0000  0.0000
                                           -0.0000 -0.0000 -0.0000 -0.0000
    54. (1.99972) CR ( 1) O   8           s(100.00%)
                                            1.0000 -0.0002 -0.0000  0.0001 -0.0000
                                            0.0001  0.0000 -0.0001 -0.0000  0.0000
                                           -0.0000 -0.0000  0.0000  0.0000
    55. (1.99899) CR ( 1) C   9           s(100.00%)p 0.00(  0.00%)
                                            1.0000  0.0003  0.0000  0.0001 -0.0000
                                           -0.0002  0.0000  0.0003  0.0000  0.0000
                                           -0.0000  0.0000 -0.0000 -0.0000
    56. (1.99968) CR ( 1) O  10           s(100.00%)
                                            1.0000 -0.0002  0.0000 -0.0001  0.0000
                                            0.0001 -0.0000 -0.0000  0.0000  0.0000
                                           -0.0000  0.0000 -0.0000  0.0000
    57. (1.99999) CR ( 1)Si  11           s(100.00%)
                                            1.0000  0.0000 -0.0000 -0.0000 -0.0000
                                           -0.0000 -0.0000 -0.0000 -0.0000  0.0000
                                            0.0000  0.0000  0.0000 -0.0000  0.0000
                                            0.0000 -0.0000  0.0000
    58. (1.99817) CR ( 2)Si  11           s(100.00%)p 0.00(  0.00%)d 0.00(  0.00%)
                                            0.0000  1.0000  0.0005  0.0000  0.0000
                                            0.0011 -0.0000  0.0000  0.0007  0.0000
                                           -0.0000 -0.0007 -0.0000  0.0001 -0.0001
                                           -0.0001  0.0000  0.0000
    59. (1.99953) CR ( 3)Si  11           s(  0.00%)p 1.00(100.00%)
                                            0.0000 -0.0000  0.0004  0.0000 -1.0000
                                            0.0004 -0.0000  0.0000  0.0003  0.0000
                                           -0.0000 -0.0004 -0.0000  0.0000 -0.0000
                                           -0.0000  0.0000 -0.0000
    60. (1.99978) CR ( 4)Si  11           s(  0.00%)p 1.00(100.00%)
                                            0.0000 -0.0000  0.0001  0.0000  0.0000
                                            0.0002 -0.0000 -1.0000  0.0001  0.0000
                                           -0.0000 -0.0002 -0.0000  0.0000 -0.0000
                                           -0.0000 -0.0000 -0.0000
    61. (1.99972) CR ( 5)Si  11           s(  0.00%)p 1.00(100.00%)
                                            0.0000 -0.0000  0.0001  0.0000  0.0000
                                            0.0002 -0.0000  0.0000  0.0002  0.0000
                                            1.0000 -0.0001 -0.0000  0.0000 -0.0000
                                           -0.0000  0.0000  0.0000
    62. (1.99910) CR ( 1) C  12           s(100.00%)p 0.00(  0.00%)
                                            1.0000  0.0001  0.0000  0.0001  0.0000
                                            0.0001 -0.0000  0.0003 -0.0000 -0.0000
                                            0.0000 -0.0000  0.0000 -0.0000
    63. (1.99910) CR ( 1) C  13           s(100.00%)p 0.00(  0.00%)
                                            1.0000  0.0001  0.0000  0.0001  0.0000
                                           -0.0003  0.0000  0.0000  0.0000  0.0000
                                            0.0000  0.0000  0.0000  0.0000
    64. (1.99884) CR ( 1) C  14           s(100.00%)p 0.00(  0.00%)
                                            1.0000  0.0002  0.0000  0.0002  0.0000
                                            0.0001  0.0000 -0.0001 -0.0000 -0.0000
                                            0.0000  0.0000 -0.0000 -0.0000
    65. (1.99923) CR ( 1) C  15           s(100.00%)p 0.00(  0.00%)
                                            1.0000 -0.0002  0.0000 -0.0001 -0.0000
                                           -0.0002 -0.0000 -0.0004  0.0000 -0.0000
                                           -0.0000 -0.0000  0.0000 -0.0000
    66. (1.99922) CR ( 1) C  16           s(100.00%)p 0.00(  0.00%)
                                            1.0000 -0.0002  0.0000  0.0004 -0.0000
                                           -0.0001 -0.0000  0.0002  0.0000  0.0000
                                           -0.0000  0.0000 -0.0000  0.0000
    67. (1.99922) CR ( 1) C  17           s(100.00%)p 0.00(  0.00%)
                                            1.0000 -0.0002  0.0000 -0.0001 -0.0000
                                            0.0004  0.0000  0.0001  0.0000  0.0000
                                            0.0000  0.0000  0.0000  0.0000
    68. (1.99887) CR ( 1) C  18           s(100.00%)p 0.00(  0.00%)
                                            1.0000  0.0001  0.0000 -0.0001 -0.0000
                                           -0.0003 -0.0000 -0.0004  0.0000  0.0000
                                           -0.0000 -0.0000  0.0000 -0.0000
    69. (1.99967) CR ( 1) O  19           s(100.00%)
                                            1.0000 -0.0002 -0.0000 -0.0001 -0.0000
                                            0.0001  0.0000  0.0001  0.0000 -0.0000
                                            0.0000  0.0000 -0.0000  0.0000
    70. (1.95332) LP ( 1) O   4           s( 37.62%)p 1.66( 62.34%)d 0.00(  0.04%)
                                            0.0002  0.6133 -0.0001 -0.5103  0.0024
                                            0.5990 -0.0012 -0.0647  0.0000  0.0179
                                           -0.0016  0.0007  0.0028  0.0075
    71. (1.91624) LP ( 2) O   4           s(  0.29%)p99.99( 99.66%)d 0.18(  0.05%)
                                           -0.0000  0.0539 -0.0008  0.0679 -0.0025
                                            0.1096 -0.0005  0.9899 -0.0039  0.0008
                                            0.0147 -0.0170  0.0031 -0.0009
    72. (1.97392) LP ( 1) O   7           s( 44.97%)p 1.22( 55.00%)d 0.00(  0.04%)
                                            0.0001  0.6705 -0.0086  0.2378 -0.0026
                                            0.2375  0.0004 -0.6610  0.0085 -0.0005
                                            0.0092  0.0109  0.0030 -0.0121
    73. (1.92991) LP ( 2) O   7           s(  0.75%)p99.99( 99.20%)d 0.07(  0.05%)
                                            0.0001  0.0863  0.0041 -0.5395  0.0076
                                            0.8161 -0.0118  0.1865 -0.0043  0.0024
                                           -0.0108  0.0145  0.0111  0.0076
    74. (1.96177) LP ( 1) O   8           s( 38.96%)p 1.57( 61.00%)d 0.00(  0.04%)
                                            0.0002  0.6242  0.0005  0.1068 -0.0022
                                           -0.1743  0.0005  0.7538 -0.0037 -0.0004
                                           -0.0035  0.0081 -0.0006 -0.0168
    75. (1.87782) LP ( 2) O   8           s(  0.07%)p99.99( 99.88%)d 0.67(  0.05%)
                                            0.0001  0.0273 -0.0004 -0.9371  0.0031
                                           -0.3458  0.0006  0.0302  0.0013 -0.0040
                                            0.0202  0.0076  0.0047 -0.0012
    76. (1.93196) LP ( 1) O  10           s( 23.86%)p 3.19( 76.11%)d 0.00(  0.04%)
                                            0.0000  0.4884  0.0067 -0.0004  0.0011
                                            0.4506  0.0010 -0.7470 -0.0034 -0.0004
                                            0.0019  0.0118  0.0053 -0.0141
    77. (1.88611) LP ( 2) O  10           s(  0.81%)p99.99( 99.16%)d 0.04(  0.03%)
                                            0.0001  0.0899  0.0049  0.0462 -0.0025
                                           -0.8766 -0.0065 -0.4700 -0.0041  0.0010
                                            0.0019 -0.0118 -0.0048 -0.0127
    78. (1.95272) LP ( 1) O  19           s( 37.46%)p 1.67( 62.50%)d 0.00(  0.04%)
                                            0.0002  0.6121  0.0001 -0.0726  0.0013
                                           -0.7148  0.0022 -0.3298  0.0006 -0.0024
                                           -0.0027 -0.0111  0.0153  0.0036
    79. (1.91693) LP ( 2) O  19           s(  0.24%)p99.99( 99.70%)d 0.21(  0.05%)
                                           -0.0000  0.0494 -0.0016  0.2685 -0.0032
                                           -0.3905  0.0001  0.8789 -0.0036  0.0051
                                            0.0036  0.0160  0.0093  0.0115
    80. (0.00426) RY*( 1) C   1           s(  6.37%)p14.30( 91.05%)d 0.40(  2.58%)
                                           -0.0000  0.0062  0.2523 -0.0146 -0.8616
                                           -0.0028 -0.2010 -0.0090 -0.3571 -0.0251
                                            0.1503  0.0365  0.0229  0.0260
    81. (0.00191) RY*( 2) C   1           s(  2.08%)p46.76( 97.47%)d 0.21(  0.44%)
                                            0.0000  0.0027  0.1444  0.0002 -0.2251
                                            0.0017  0.9554  0.0034  0.1058 -0.0115
                                            0.0148 -0.0574 -0.0068 -0.0276
    82. (0.00181) RY*( 3) C   1           s( 47.29%)p 1.11( 52.62%)d 0.00(  0.10%)
                                            0.0000  0.0118  0.6876  0.0003  0.4249
                                           -0.0034  0.0619  0.0140 -0.5844  0.0109
                                           -0.0250  0.0104  0.0088 -0.0061
    83. (0.00020) RY*( 4) C   1           s( 35.65%)p 1.24( 44.24%)d 0.56( 20.10%)
                                           -0.0000 -0.0158  0.5969  0.0071 -0.0792
                                            0.0081 -0.1874 -0.0147  0.6330  0.0351
                                           -0.1157  0.0340 -0.1079 -0.4167
    84. (0.00020) RY*( 5) C   1           s(  0.59%)p 1.93(  1.14%)d99.99( 98.27%)
                                           -0.0000 -0.0021  0.0769  0.0062 -0.0278
                                           -0.0162  0.0248 -0.0059  0.0984 -0.3231
                                           -0.3577  0.6878  0.4555  0.2642
    85. (0.00010) RY*( 6) C   1           s(  6.63%)p 1.70( 11.27%)d12.38( 82.10%)
                                            0.0000 -0.0081  0.2574 -0.0123  0.0796
                                           -0.0051 -0.0524  0.0066  0.3216 -0.0430
                                            0.6047 -0.1082  0.1238  0.6530
    86. (0.00001) RY*( 7) C   1           s(  0.01%)p 1.00(  0.16%)d99.99( 99.84%)
    87. (0.00001) RY*( 8) C   1           s(  0.02%)p 3.43(  0.06%)d99.99( 99.92%)
    88. (0.00001) RY*( 9) C   1           s(  1.41%)p 1.49(  2.10%)d68.58( 96.49%)
    89. (0.01063) RY*( 1) C   2           s(  0.01%)p 1.00( 98.02%)d 0.02(  1.97%)
                                            0.0000  0.0028  0.0089 -0.0176  0.3702
                                            0.0587 -0.9156  0.0097 -0.0322 -0.0824
                                           -0.0640  0.0301  0.0741  0.0490
    90. (0.00970) RY*( 2) C   2           s(  0.15%)p99.99( 95.52%)d29.57(  4.33%)
                                            0.0000  0.0139  0.0357  0.0116  0.2880
                                           -0.0040  0.0878 -0.0187  0.9296  0.0374
                                           -0.1108 -0.1024 -0.0453  0.1309
    91. (0.00509) RY*( 3) C   2           s( 24.36%)p 2.40( 58.43%)d 0.71( 17.21%)
                                            0.0000  0.0047  0.4935  0.0402  0.6613
                                            0.0124  0.2819  0.0060 -0.2564  0.2365
                                            0.0500 -0.0956  0.3195  0.0500
    92. (0.00202) RY*( 4) C   2           s(  0.02%)p13.15(  0.24%)d99.99( 99.74%)
                                            0.0000 -0.0000  0.0136  0.0035 -0.0102
                                           -0.0103 -0.0464 -0.0030 -0.0063 -0.2522
                                            0.2289 -0.8769 -0.0231 -0.3345
    93. (0.00175) RY*( 5) C   2           s(  0.20%)p53.53( 10.95%)d99.99( 88.84%)
                                            0.0000 -0.0006  0.0452 -0.0071 -0.3074
                                            0.0012 -0.0870 -0.0189 -0.0840  0.3610
                                           -0.5597 -0.4264  0.1956  0.4741
    94. (0.00133) RY*( 6) C   2           s(  0.00%)p 1.00(  2.20%)d44.49( 97.80%)
                                            0.0000 -0.0001  0.0014  0.0183  0.0496
                                           -0.0549 -0.1222 -0.0124 -0.0329  0.7225
                                            0.2564 -0.0904 -0.6140 -0.0718
    95. (0.00120) RY*( 7) C   2           s(  0.42%)p35.77( 14.87%)d99.99( 84.71%)
                                           -0.0000 -0.0009  0.0645 -0.0068 -0.2870
                                           -0.0060 -0.1464  0.0141  0.2113  0.4279
                                            0.0837  0.1053  0.5824 -0.5538
    96. (0.00087) RY*( 8) C   2           s( 12.31%)p 1.06( 13.03%)d 6.07( 74.66%)
                                            0.0000  0.0083  0.3507  0.0250 -0.3159
                                            0.0103 -0.1302 -0.0082  0.1129 -0.0449
                                            0.6707  0.0012  0.1616  0.5183
    97. (0.00057) RY*( 9) C   2           s( 62.55%)p 0.12(  7.47%)d 0.48( 29.99%)
                                           -0.0000 -0.0040  0.7909 -0.0192 -0.2492
                                           -0.0083 -0.0941  0.0099  0.0562 -0.1810
                                           -0.3026  0.0944 -0.3274 -0.2438
    98. (0.00416) RY*( 1) C   3           s(  5.82%)p15.63( 90.93%)d 0.56(  3.26%)
                                           -0.0000  0.0079  0.2410 -0.0063 -0.3310
                                           -0.0059 -0.3056  0.0159  0.8402 -0.0481
                                            0.0304 -0.0388 -0.0558  0.1572
    99. (0.00203) RY*( 2) C   3           s(  0.00%)p 1.00( 98.29%)d 0.02(  1.71%)
                                           -0.0000  0.0002  0.0064 -0.0015 -0.3015
                                            0.0046  0.9198  0.0011  0.2143  0.0922
                                           -0.0024  0.0732 -0.0497  0.0266
   100. (0.00151) RY*( 3) C   3           s( 50.87%)p 0.94( 47.81%)d 0.03(  1.32%)
                                            0.0000  0.0098  0.7131 -0.0121  0.6541
                                           -0.0021  0.1783 -0.0086  0.1351  0.0224
                                           -0.0894 -0.0080  0.0050 -0.0681
   101. (0.00023) RY*( 4) C   3           s( 29.86%)p 1.56( 46.67%)d 0.79( 23.47%)
                                           -0.0000 -0.0154  0.5463  0.0188 -0.5595
                                            0.0049 -0.1002  0.0064 -0.3784 -0.0539
                                           -0.3840  0.0015 -0.2080 -0.2027
   102. (0.00014) RY*( 5) C   3           s(  0.01%)p 1.00(  1.33%)d74.02( 98.66%)
                                            0.0000 -0.0001  0.0084 -0.0063  0.0346
                                            0.0175 -0.1047  0.0042 -0.0283  0.7862
                                            0.1792  0.1572 -0.5556  0.0546
   103. (0.00005) RY*( 6) C   3           s( 12.02%)p 0.96( 11.53%)d 6.36( 76.45%)
   104. (0.00000) RY*( 7) C   3           s(  0.18%)p 2.26(  0.41%)d99.99( 99.41%)
   105. (0.00001) RY*( 8) C   3           s(  0.26%)p 6.72(  1.76%)d99.99( 97.98%)
   106. (0.00001) RY*( 9) C   3           s(  1.02%)p 1.37(  1.40%)d95.69( 97.58%)
   107. (0.00358) RY*( 1) O   4           s(  0.31%)p99.99( 98.42%)d 4.17(  1.28%)
                                           -0.0000  0.0035  0.0553  0.0021  0.3398
                                           -0.0012 -0.0787  0.0025  0.9287 -0.0625
                                            0.0581 -0.0674 -0.0202  0.0231
   108. (0.00217) RY*( 2) O   4           s( 32.72%)p 1.84( 60.14%)d 0.22(  7.14%)
                                            0.0000 -0.0082  0.5719 -0.0014 -0.6037
                                            0.0028  0.4255 -0.0011  0.2364  0.2624
                                            0.0277 -0.0394  0.0141 -0.0059
   109. (0.00063) RY*( 3) O   4           s( 44.23%)p 1.08( 47.55%)d 0.19(  8.23%)
                                           -0.0000  0.0072  0.6650  0.0015 -0.0073
                                           -0.0007 -0.6820  0.0017 -0.1016 -0.2519
                                           -0.0290  0.1078  0.0669  0.0430
   110. (0.00030) RY*( 4) O   4           s( 19.13%)p 3.59( 68.60%)d 0.64( 12.27%)
                                            0.0000 -0.0043  0.4373 -0.0109  0.6570
                                           -0.0053  0.4550  0.0049 -0.2171  0.0392
                                            0.1821  0.2615 -0.0962 -0.1020
   111. (0.00021) RY*( 5) O   4           s(  2.76%)p 1.94(  5.35%)d33.32( 91.89%)
                                           -0.0000 -0.0012  0.1661  0.0029  0.1847
                                            0.0027  0.1175  0.0026 -0.0745 -0.0453
                                           -0.7231 -0.5337 -0.2814  0.1732
   112. (0.00007) RY*( 6) O   4           s(  0.23%)p14.20(  3.23%)d99.99( 96.54%)
   113. (0.00005) RY*( 7) O   4           s(  0.10%)p99.99( 14.48%)d99.99( 85.42%)
   114. (0.00003) RY*( 8) O   4           s(  0.03%)p36.60(  1.04%)d99.99( 98.93%)
   115. (0.00001) RY*( 9) O   4           s(  0.54%)p 2.61(  1.40%)d99.99( 98.07%)
   116. (0.00689) RY*( 1) C   5           s(  0.94%)p95.35( 89.68%)d 9.97(  9.38%)
                                            0.0000  0.0220  0.0944 -0.0277  0.9391
                                            0.0190  0.0881 -0.0117  0.0767 -0.1705
                                            0.2086  0.0212  0.1014 -0.1024
   117. (0.00411) RY*( 2) C   5           s(  7.82%)p11.10( 86.86%)d 0.68(  5.32%)
                                            0.0000 -0.0478  0.2756  0.0310 -0.1386
                                            0.0155  0.8953 -0.0329 -0.2133  0.0181
                                            0.1262  0.1365  0.1310 -0.0338
   118. (0.00380) RY*( 3) C   5           s( 21.29%)p 2.96( 63.04%)d 0.74( 15.67%)
                                           -0.0000  0.0119  0.4612  0.0169 -0.1740
                                           -0.0412 -0.0356 -0.0078  0.7726  0.1162
                                            0.3649 -0.0728  0.0446 -0.0522
   119. (0.00163) RY*( 4) C   5           s( 39.42%)p 0.76( 29.98%)d 0.78( 30.60%)
                                           -0.0000 -0.0010  0.6278  0.0127  0.0978
                                           -0.0095 -0.2875  0.0058 -0.4553  0.5434
                                            0.0025 -0.0359 -0.0553 -0.0802
   120. (0.00125) RY*( 5) C   5           s( 17.21%)p 0.26(  4.53%)d 4.55( 78.25%)
                                           -0.0000  0.0013  0.4149  0.0205  0.0676
                                           -0.0094  0.0754  0.0100  0.1857 -0.3057
                                           -0.8133 -0.1652 -0.0173 -0.0003
   121. (0.00068) RY*( 6) C   5           s( 11.05%)p 1.92( 21.22%)d 6.13( 67.73%)
                                           -0.0000 -0.0018  0.3325  0.0071 -0.2090
                                           -0.0007 -0.2906  0.0007 -0.2898 -0.7142
                                            0.2907  0.1575  0.2390 -0.0286
   122. (0.00041) RY*( 7) C   5           s(  1.51%)p 1.08(  1.63%)d64.11( 96.86%)
                                            0.0000  0.0133  0.1222 -0.0314  0.0730
                                            0.0006 -0.0281 -0.0031  0.0958 -0.0086
                                           -0.0521  0.7427 -0.4162  0.4909
   123. (0.00016) RY*( 8) C   5           s(  0.82%)p 3.39(  2.78%)d99.99( 96.39%)
                                            0.0000 -0.0008  0.0906 -0.0367  0.0045
                                            0.0015  0.1119  0.0120 -0.1175 -0.2324
                                            0.2363 -0.5102 -0.7543  0.1572
   124. (0.00013) RY*( 9) C   5           s(  0.12%)p 4.28(  0.51%)d99.99( 99.37%)
                                            0.0000  0.0020  0.0345 -0.0043  0.0556
                                           -0.0184  0.0036 -0.0115 -0.0390  0.0630
                                            0.0484 -0.3317  0.4070  0.8436
   125. (0.01136) RY*( 1) C   6           s(  0.82%)p99.99( 94.59%)d 5.60(  4.59%)
                                            0.0000 -0.0017  0.0906 -0.0057  0.2000
                                           -0.0661  0.7323  0.0358 -0.6033  0.1354
                                           -0.0223  0.0114  0.1630  0.0196
   126. (0.00631) RY*( 2) C   6           s( 18.11%)p 3.39( 61.39%)d 1.13( 20.51%)
                                           -0.0000 -0.0195  0.4251 -0.0389  0.7637
                                           -0.0122 -0.1493 -0.0235  0.0785  0.1717
                                           -0.1473  0.0302 -0.3592 -0.1547
   127. (0.00351) RY*( 3) C   6           s( 23.18%)p 1.94( 45.00%)d 1.37( 31.82%)
                                           -0.0000  0.0236  0.4809  0.0048 -0.2793
                                           -0.0084 -0.3526 -0.0042 -0.4976 -0.0727
                                            0.3602  0.4038 -0.0894 -0.1099
   128. (0.00267) RY*( 4) C   6           s(  5.08%)p 5.07( 25.73%)d13.63( 69.19%)
                                            0.0000 -0.0115  0.2251 -0.0322 -0.4262
                                            0.0098  0.2351  0.0236  0.1366  0.5099
                                            0.1470 -0.3598 -0.5266 -0.0591
   129. (0.00143) RY*( 5) C   6           s(  7.59%)p 2.85( 21.62%)d 9.32( 70.79%)
                                            0.0000 -0.0152  0.2752 -0.0206 -0.1016
                                           -0.0288  0.1457  0.0210  0.4277  0.4300
                                           -0.0503  0.4226  0.5211 -0.2651
   130. (0.00117) RY*( 6) C   6           s( 14.37%)p 1.13( 16.30%)d 4.83( 69.34%)
                                            0.0000 -0.0169  0.3787 -0.0122  0.1482
                                            0.0324  0.2108  0.0053  0.3088 -0.3801
                                            0.6175 -0.3125  0.2192  0.1477
   131. (0.00063) RY*( 7) C   6           s( 19.14%)p 0.62( 11.83%)d 3.61( 69.03%)
                                           -0.0000  0.0085  0.4374 -0.0111 -0.1231
                                           -0.0258 -0.2762 -0.0087 -0.1614  0.1148
                                           -0.4409 -0.4474  0.3722  0.3795
   132. (0.00038) RY*( 8) C   6           s(  4.94%)p 1.38(  6.82%)d17.84( 88.24%)
                                           -0.0000 -0.0069  0.2223 -0.0246 -0.2060
                                            0.0153  0.1559 -0.0146  0.0198 -0.4924
                                           -0.3760 -0.1916 -0.0369 -0.6785
   133. (0.00013) RY*( 9) C   6           s(  6.77%)p 2.58( 17.46%)d11.19( 75.77%)
                                            0.0000 -0.0064  0.2601  0.0179 -0.1616
                                            0.0105  0.3042  0.0072  0.2356 -0.3142
                                           -0.3255  0.4384 -0.3137  0.5122
   134. (0.00235) RY*( 1) O   7           s( 37.25%)p 1.56( 58.20%)d 0.12(  4.55%)
                                           -0.0000  0.0052  0.6103  0.0072  0.0542
                                           -0.0062 -0.4304 -0.0062 -0.6275  0.0434
                                            0.1767  0.1000 -0.0271 -0.0401
   135. (0.00112) RY*( 2) O   7           s( 23.70%)p 3.11( 73.78%)d 0.11(  2.52%)
                                           -0.0000  0.0017  0.4868 -0.0030 -0.6418
                                            0.0069  0.5706  0.0010  0.0173 -0.0516
                                           -0.0179  0.0331  0.1453 -0.0044
   136. (0.00040) RY*( 3) O   7           s( 14.97%)p 4.22( 63.21%)d 1.46( 21.82%)
                                           -0.0000  0.0032  0.3869  0.0033 -0.1850
                                            0.0014 -0.5040 -0.0019  0.5863 -0.1600
                                           -0.2770 -0.2319 -0.2403  0.0665
   137. (0.00011) RY*( 4) O   7           s( 22.09%)p 3.19( 70.38%)d 0.34(  7.53%)
                                            0.0000 -0.0165  0.4697 -0.0242  0.7016
                                           -0.0107  0.3252 -0.0315  0.3228 -0.0846
                                            0.1581  0.0130  0.1989  0.0586
   138. (0.00005) RY*( 5) O   7           s(  0.06%)p57.54(  3.43%)d99.99( 96.51%)
   139. (0.00001) RY*( 6) O   7           s(  1.01%)p20.26( 20.40%)d78.05( 78.59%)
   140. (0.00001) RY*( 7) O   7           s(  0.00%)p 1.00(  5.55%)d17.03( 94.45%)
   141. (0.00001) RY*( 8) O   7           s(  0.86%)p 5.06(  4.38%)d99.99( 94.76%)
   142. (0.00001) RY*( 9) O   7           s(  0.06%)p13.88(  0.90%)d99.99( 99.04%)
   143. (0.00193) RY*( 1) O   8           s( 34.70%)p 1.87( 64.77%)d 0.02(  0.53%)
                                            0.0000  0.0010  0.5891 -0.0022 -0.7641
                                            0.0011 -0.2314 -0.0040 -0.1017 -0.0124
                                            0.0405  0.0532 -0.0126 -0.0221
   144. (0.00172) RY*( 2) O   8           s( 16.14%)p 4.26( 68.74%)d 0.94( 15.12%)
                                            0.0000 -0.0118  0.4015  0.0002  0.2598
                                           -0.0024 -0.1309  0.0054  0.7764 -0.1126
                                           -0.1530  0.1426 -0.1641 -0.2605
   145. (0.00057) RY*( 3) O   8           s( 46.47%)p 0.97( 45.01%)d 0.18(  8.52%)
                                           -0.0000  0.0034  0.6817 -0.0020  0.4470
                                           -0.0020  0.3461 -0.0012 -0.3612  0.1869
                                           -0.1126 -0.1188  0.1264  0.0865
   146. (0.00026) RY*( 4) O   8           s(  0.44%)p99.99( 95.65%)d 8.79(  3.91%)
                                            0.0000  0.0011  0.0667 -0.0043  0.3452
                                            0.0136 -0.8742  0.0041 -0.2700 -0.1125
                                            0.0077 -0.1058  0.1228 -0.0096
   147. (0.00013) RY*( 5) O   8           s(  0.00%)p 1.00(  2.38%)d41.05( 97.62%)
                                           -0.0000 -0.0003  0.0060  0.0025  0.0674
                                           -0.0018 -0.1373  0.0005 -0.0194  0.6792
                                            0.3587 -0.0068 -0.6207 -0.0292
   148. (0.00012) RY*( 6) O   8           s(  0.10%)p13.52(  1.37%)d99.99( 98.53%)
                                           -0.0000 -0.0001  0.0319  0.0114 -0.0353
                                           -0.0297  0.1016 -0.0071  0.0329 -0.2521
                                            0.2936 -0.8219 -0.1059 -0.3858
   149. (0.00008) RY*( 7) O   8           s(  1.95%)p 2.44(  4.75%)d47.87( 93.30%)
   150. (0.00004) RY*( 8) O   8           s(  0.19%)p83.74( 15.88%)d99.99( 83.93%)
   151. (0.00002) RY*( 9) O   8           s(  0.02%)p69.54(  1.66%)d99.99( 98.32%)
   152. (0.01087) RY*( 1) C   9           s(  2.96%)p31.60( 93.64%)d 1.15(  3.40%)
                                            0.0000 -0.0009  0.1721 -0.0480  0.5183
                                            0.0206  0.0808  0.0645 -0.8089  0.0877
                                            0.0048 -0.1112  0.1042 -0.0553
   153. (0.00553) RY*( 2) C   9           s( 14.47%)p 4.90( 70.81%)d 1.02( 14.73%)
                                           -0.0000 -0.0091  0.3802 -0.0255  0.4018
                                           -0.0067  0.6364 -0.0275  0.3744 -0.2325
                                           -0.2759  0.0278 -0.0343 -0.1230
   154. (0.00317) RY*( 3) C   9           s(  7.69%)p 5.01( 38.52%)d 6.99( 53.79%)
                                           -0.0000 -0.0207  0.2766 -0.0002  0.2155
                                           -0.0462 -0.5712  0.0098  0.1009 -0.3855
                                           -0.3142  0.2097  0.4111  0.2786
   155. (0.00262) RY*( 4) C   9           s( 27.79%)p 1.26( 34.87%)d 1.34( 37.34%)
                                            0.0000  0.0094  0.5270 -0.0116 -0.5365
                                            0.0045  0.0832  0.0074 -0.2320 -0.3612
                                            0.2786  0.1217  0.1536 -0.3563
   156. (0.00213) RY*( 5) C   9           s(  9.52%)p 3.48( 33.15%)d 6.02( 57.32%)
                                           -0.0000 -0.0103  0.3084  0.0204  0.3974
                                           -0.0155 -0.2570  0.0097  0.3269  0.2708
                                            0.6915  0.0585 -0.0117 -0.1347
   157. (0.00129) RY*( 6) C   9           s(  0.38%)p15.26(  5.78%)d99.99( 93.84%)
                                            0.0000  0.0054  0.0613  0.0298  0.0017
                                           -0.0140  0.1719 -0.0333 -0.1616 -0.1964
                                            0.2587  0.5102 -0.4319  0.6213
   158. (0.00074) RY*( 7) C   9           s( 24.07%)p 0.39(  9.28%)d 2.77( 66.65%)
                                           -0.0000  0.0014  0.4906 -0.0238 -0.2740
                                            0.0019  0.1280  0.0030  0.0284  0.5591
                                           -0.1263 -0.2381  0.2015  0.4906
   159. (0.00040) RY*( 8) C   9           s(  5.90%)p 1.07(  6.32%)d14.89( 87.78%)
                                           -0.0000 -0.0079  0.2427 -0.0134 -0.0389
                                           -0.0151 -0.2410 -0.0184 -0.0536  0.4004
                                           -0.4243  0.4836 -0.4196 -0.3573
   160. (0.00021) RY*( 9) C   9           s(  7.21%)p 1.16(  8.37%)d11.72( 84.43%)
                                            0.0000 -0.0005  0.2684  0.0194  0.0057
                                            0.0107 -0.2883  0.0065  0.0007 -0.2719
                                           -0.0711 -0.6093 -0.6245  0.0630
   161. (0.00253) RY*( 1) O  10           s( 35.39%)p 1.71( 60.54%)d 0.12(  4.07%)
                                            0.0000 -0.0136  0.5947 -0.0035 -0.4302
                                            0.0003  0.4817  0.0020 -0.4339 -0.0706
                                            0.1082  0.0512  0.1261 -0.0743
   162. (0.00151) RY*( 2) O  10           s( 44.99%)p 1.20( 53.83%)d 0.03(  1.18%)
                                           -0.0000  0.0082  0.6707  0.0211  0.7231
                                           -0.0020 -0.0857  0.0113  0.0868  0.0441
                                           -0.0918  0.0087  0.0104 -0.0347
   163. (0.00093) RY*( 3) O  10           s(  4.48%)p20.88( 93.45%)d 0.46(  2.08%)
                                            0.0000 -0.0058  0.2115  0.0014 -0.2466
                                            0.0090 -0.8422  0.0042 -0.4054  0.0995
                                            0.0672 -0.0382 -0.0384 -0.0585
   164. (0.00053) RY*( 4) O  10           s( 14.78%)p 5.10( 75.34%)d 0.67(  9.88%)
                                           -0.0000  0.0014  0.3844  0.0161 -0.4652
                                            0.0023 -0.1329 -0.0031  0.7204 -0.0469
                                           -0.1521  0.0116 -0.2221  0.1550
   165. (0.00011) RY*( 5) O  10           s(  0.02%)p99.99(  2.56%)d99.99( 97.42%)
                                            0.0000  0.0030  0.0134 -0.0186  0.0918
                                           -0.0054 -0.1112  0.0016  0.0666 -0.7350
                                            0.6017  0.2355 -0.0493  0.1190
   166. (0.00008) RY*( 6) O  10           s(  0.19%)p38.44(  7.15%)d99.99( 92.66%)
   167. (0.00004) RY*( 7) O  10           s(  0.02%)p99.99(  4.47%)d99.99( 95.51%)
   168. (0.00002) RY*( 8) O  10           s(  0.01%)p99.99(  2.19%)d99.99( 97.80%)
   169. (0.00001) RY*( 9) O  10           s(  0.14%)p 4.37(  0.63%)d99.99( 99.23%)
   170. (0.01159) RY*( 1)Si  11           s(  0.04%)p99.99( 42.77%)d99.99( 57.19%)
                                            0.0000  0.0000  0.0019  0.0196  0.0000
                                           -0.0012 -0.0494 -0.0000 -0.0866  0.5412
                                            0.0000 -0.0500  0.3499  0.5738  0.1893
                                            0.2747  0.0918  0.3505
   171. (0.00874) RY*( 2)Si  11           s(  1.84%)p31.84( 58.62%)d21.48( 39.54%)
                                            0.0000  0.0000 -0.0048  0.1356  0.0000
                                            0.0155  0.2211 -0.0000  0.0409 -0.3277
                                            0.0000 -0.0729  0.6501 -0.2977  0.2860
                                            0.0309 -0.3760  0.2876
   172. (0.00454) RY*( 3)Si  11           s( 14.33%)p 2.46( 35.28%)d 3.52( 50.39%)
                                           -0.0000  0.0000 -0.0070  0.3785 -0.0000
                                            0.1023  0.3710 -0.0000 -0.0451 -0.3608
                                            0.0000  0.0370 -0.2665  0.1576  0.4138
                                            0.0837  0.5232  0.1646
   173. (0.00400) RY*( 4)Si  11           s(  0.10%)p99.99( 30.30%)d99.99( 69.60%)
                                           -0.0000  0.0000 -0.0007  0.0319 -0.0000
                                            0.1051  0.0153 -0.0000  0.0115  0.5167
                                            0.0000  0.0465  0.1498 -0.4487  0.4914
                                           -0.2466  0.2705 -0.3453
   174. (0.00340) RY*( 5)Si  11           s(  2.22%)p15.04( 33.43%)d28.96( 64.35%)
                                           -0.0000  0.0000 -0.0057  0.1490 -0.0000
                                            0.0076  0.1842  0.0000 -0.0051 -0.1437
                                           -0.0000  0.0402  0.5273  0.1816 -0.3774
                                            0.1516  0.3285 -0.5807
   175. (0.00321) RY*( 6)Si  11           s( 15.73%)p 0.19(  3.07%)d 5.16( 81.21%)
                                           -0.0000 -0.0000 -0.0037  0.3966 -0.0000
                                           -0.0495  0.0492  0.0000 -0.0372  0.0977
                                           -0.0000  0.0557  0.1084  0.1694 -0.2670
                                           -0.8136  0.0236  0.2226
   176. (0.00255) RY*( 7)Si  11           s(  9.49%)p 0.56(  5.29%)d 8.98( 85.22%)
                                           -0.0000 -0.0000  0.0007  0.3081 -0.0000
                                           -0.0138  0.1210  0.0000  0.0638  0.0292
                                           -0.0000  0.0278 -0.1798  0.3959  0.3268
                                           -0.0380 -0.5927 -0.4857
   177. (0.00232) RY*( 8)Si  11           s( 39.15%)p 0.45( 17.51%)d 1.11( 43.34%)
                                            0.0000 -0.0000  0.0039  0.6257  0.0000
                                           -0.0078  0.1569 -0.0000 -0.0122  0.3480
                                            0.0000 -0.0339 -0.1674 -0.3634 -0.3417
                                            0.3958 -0.1249  0.1109
   178. (0.00109) RY*( 9)Si  11           s( 17.03%)p 4.64( 79.09%)d 0.23(  3.88%)
                                            0.0000 -0.0000  0.0049  0.4127  0.0000
                                           -0.0079 -0.8560  0.0000  0.0003 -0.2202
                                           -0.0000 -0.0042  0.0978 -0.0138  0.1438
                                            0.0769  0.1002 -0.0438
   179. (0.00250) RY*( 1) C  12           s( 44.02%)p 1.27( 55.70%)d 0.01(  0.28%)
                                           -0.0000  0.0187  0.6632 -0.0099  0.5893
                                           -0.0137 -0.3188 -0.0415 -0.3257  0.0074
                                            0.0414 -0.0169  0.0045 -0.0264
   180. (0.00095) RY*( 2) C  12           s( 16.58%)p 4.90( 81.32%)d 0.13(  2.10%)
                                           -0.0000  0.0196  0.4067  0.0138 -0.7886
                                           -0.0093 -0.2690 -0.0231 -0.3437  0.0032
                                           -0.0463  0.0808 -0.1103  0.0116
   181. (0.00074) RY*( 3) C  12           s(  1.49%)p62.73( 93.66%)d 3.25(  4.85%)
                                           -0.0000  0.0100  0.1218  0.0045  0.0171
                                           -0.0139  0.8077 -0.0060 -0.5326  0.0242
                                           -0.1627 -0.1015  0.0270  0.1018
   182. (0.00016) RY*( 4) C  12           s( 33.87%)p 1.62( 54.93%)d 0.33( 11.20%)
                                           -0.0000 -0.0430  0.5804 -0.0009 -0.1333
                                           -0.0109  0.3722 -0.0175  0.6265  0.0280
                                            0.1680 -0.1535  0.0223 -0.2428
   183. (0.00008) RY*( 5) C  12           s(  0.31%)p 9.55(  2.95%)d99.99( 96.74%)
   184. (0.00005) RY*( 6) C  12           s(  2.56%)p 3.02(  7.72%)d35.10( 89.73%)
   185. (0.00002) RY*( 7) C  12           s(  1.13%)p 2.97(  3.36%)d84.44( 95.51%)
   186. (0.00001) RY*( 8) C  12           s(  0.06%)p 5.75(  0.36%)d99.99( 99.57%)
   187. (0.00000) RY*( 9) C  12           s(  0.02%)p 4.13(  0.09%)d99.99( 99.89%)
   188. (0.00245) RY*( 1) C  13           s( 49.71%)p 1.01( 50.00%)d 0.01(  0.29%)
                                           -0.0000  0.0223  0.7047 -0.0163  0.3734
                                            0.0438  0.5722 -0.0064  0.1758 -0.0215
                                            0.0010 -0.0166  0.0395  0.0249
   189. (0.00092) RY*( 2) C  13           s(  1.69%)p55.91( 94.52%)d 2.24(  3.79%)
                                           -0.0000  0.0045  0.1299  0.0052 -0.6285
                                            0.0070  0.0201 -0.0074  0.7414 -0.1353
                                            0.0284  0.1371  0.0016  0.0056
   190. (0.00054) RY*( 3) C  13           s(  6.25%)p13.70( 85.64%)d 1.30(  8.11%)
                                           -0.0000  0.0229  0.2490  0.0092 -0.6517
                                            0.0180  0.3177  0.0078 -0.5747  0.1469
                                           -0.0739  0.0026 -0.2160 -0.0860
   191. (0.00014) RY*( 4) C  13           s( 40.80%)p 1.33( 54.18%)d 0.12(  5.02%)
                                           -0.0000 -0.0421  0.6374 -0.0024 -0.0606
                                            0.0215 -0.7196  0.0008 -0.1408  0.0213
                                            0.0218 -0.0039  0.1986  0.0989
   192. (0.00008) RY*( 5) C  13           s(  0.05%)p56.42(  2.82%)d99.99( 97.13%)
   193. (0.00003) RY*( 6) C  13           s(  0.01%)p99.99(  5.50%)d99.99( 94.49%)
   194. (0.00003) RY*( 7) C  13           s(  1.54%)p 4.75(  7.33%)d59.05( 91.13%)
   195. (0.00000) RY*( 8) C  13           s(  0.00%)p 1.00(  0.06%)d99.99( 99.94%)
   196. (0.00000) RY*( 9) C  13           s(  0.00%)p 1.00(  0.04%)d99.99( 99.96%)
   197. (0.00301) RY*( 1) C  14           s(  6.81%)p13.34( 90.78%)d 0.36(  2.42%)
                                           -0.0000  0.0023  0.2609 -0.0330  0.6323
                                           -0.0052 -0.3265  0.0005  0.6327 -0.0104
                                            0.0016  0.1378 -0.0710  0.0032
   198. (0.00235) RY*( 2) C  14           s(  0.03%)p99.99( 96.43%)d99.99(  3.55%)
                                           -0.0000 -0.0005  0.0159  0.0017 -0.1137
                                           -0.0174  0.8181 -0.0112  0.5307  0.1343
                                            0.1123  0.0227  0.0422  0.0502
   199. (0.00186) RY*( 3) C  14           s( 19.82%)p 3.38( 67.04%)d 0.66( 13.14%)
                                           -0.0000  0.0300  0.4442 -0.0320 -0.6919
                                           -0.0308 -0.3044  0.0385  0.3091 -0.2214
                                            0.2458  0.1412 -0.0453  0.0002
   200. (0.00102) RY*( 4) C  14           s( 72.83%)p 0.32( 22.97%)d 0.06(  4.20%)
                                           -0.0000 -0.0337  0.8527 -0.0185  0.1704
                                           -0.0173  0.2512  0.0229 -0.3694  0.0994
                                           -0.1414 -0.1050 -0.0077  0.0321
   201. (0.00055) RY*( 5) C  14           s(  0.04%)p44.51(  1.83%)d99.99( 98.13%)
                                           -0.0000 -0.0012  0.0202 -0.0155  0.1121
                                            0.0043 -0.0189 -0.0123  0.0703 -0.3548
                                            0.3597 -0.7828  0.3354  0.0282
   202. (0.00053) RY*( 6) C  14           s(  0.01%)p 1.00(  3.47%)d27.79( 96.52%)
                                           -0.0000 -0.0005  0.0090 -0.0037  0.0322
                                            0.0171 -0.1507  0.0119 -0.1027  0.6512
                                            0.5985  0.0510  0.1340  0.4031
   203. (0.00039) RY*( 7) C  14           s(  0.07%)p99.99( 10.66%)d99.99( 89.27%)
                                           -0.0000 -0.0160  0.0213 -0.0138  0.2028
                                           -0.0008  0.1424 -0.0015 -0.2121 -0.3040
                                            0.4786  0.5073  0.3671 -0.4232
   204. (0.00034) RY*( 8) C  14           s(  0.00%)p 1.00(  0.12%)d99.99( 99.88%)
                                            0.0000  0.0012  0.0017 -0.0035 -0.0171
                                            0.0149 -0.0107  0.0080  0.0216 -0.2307
                                           -0.3258  0.2470  0.6302  0.6175
   205. (0.00030) RY*( 9) C  14           s(  0.25%)p28.14(  7.02%)d99.99( 92.73%)
                                            0.0000  0.0120  0.0485 -0.0099 -0.1508
                                            0.0037 -0.1540 -0.0094  0.1536  0.4767
                                           -0.2898 -0.1250  0.5728 -0.5219
   206. (0.00486) RY*( 1) C  15           s(  0.06%)p99.99( 93.70%)d99.99(  6.24%)
                                            0.0000 -0.0040  0.0238  0.0124  0.6682
                                            0.0097  0.6701 -0.0159 -0.2023 -0.0018
                                            0.1718  0.1307 -0.0331 -0.1213
   207. (0.00430) RY*( 2) C  15           s(  0.05%)p99.99( 94.27%)d99.99(  5.69%)
                                            0.0000  0.0001  0.0218  0.0081  0.7007
                                           -0.0078 -0.6545  0.0012  0.1521  0.0325
                                            0.1517 -0.1170  0.1295  0.0482
   208. (0.00168) RY*( 3) C  15           s( 72.31%)p 0.38( 27.45%)d 0.00(  0.24%)
                                           -0.0000  0.0152  0.8502 -0.0032 -0.0134
                                           -0.0038  0.1279 -0.0006  0.5079 -0.0089
                                            0.0057 -0.0077 -0.0157 -0.0444
   209. (0.00021) RY*( 4) C  15           s( 26.71%)p 2.67( 71.45%)d 0.07(  1.84%)
                                           -0.0000 -0.0252  0.5162  0.0010 -0.0324
                                            0.0071 -0.2124  0.0166 -0.8173  0.0214
                                           -0.0734 -0.0770  0.0156 -0.0799
   210. (0.00005) RY*( 5) C  15           s(  0.11%)p56.59(  6.29%)d99.99( 93.60%)
   211. (0.00002) RY*( 6) C  15           s(  0.74%)p 1.71(  1.27%)d99.99( 97.99%)
   212. (0.00001) RY*( 7) C  15           s(  0.03%)p99.99(  3.63%)d99.99( 96.34%)
   213. (0.00001) RY*( 8) C  15           s(  0.00%)p 1.00(  1.65%)d59.49( 98.34%)
   214. (0.00001) RY*( 9) C  15           s(  0.06%)p 5.89(  0.38%)d99.99( 99.56%)
   215. (0.00483) RY*( 1) C  16           s(  0.01%)p99.99( 93.43%)d99.99(  6.56%)
                                           -0.0000  0.0038  0.0101 -0.0158 -0.2225
                                           -0.0099 -0.4920  0.0129  0.8014  0.1296
                                           -0.1754 -0.0091  0.1004 -0.0886
   216. (0.00424) RY*( 2) C  16           s(  0.00%)p 1.00( 94.05%)d 0.06(  5.95%)
                                            0.0000 -0.0006  0.0028  0.0011 -0.0309
                                            0.0095  0.8290  0.0052  0.5022 -0.1778
                                           -0.0967 -0.0468 -0.0587 -0.1136
   217. (0.00163) RY*( 3) C  16           s( 75.60%)p 0.32( 24.21%)d 0.00(  0.20%)
                                           -0.0000  0.0142  0.8693 -0.0011 -0.4765
                                           -0.0034  0.0480  0.0043 -0.1126  0.0111
                                           -0.0148 -0.0007 -0.0360  0.0177
   218. (0.00020) RY*( 4) C  16           s( 23.68%)p 3.18( 75.21%)d 0.05(  1.11%)
                                           -0.0000 -0.0257  0.4859 -0.0159  0.8423
                                            0.0043 -0.0835 -0.0077  0.1878  0.0093
                                           -0.0189 -0.0062 -0.0880  0.0538
   219. (0.00004) RY*( 5) C  16           s(  0.04%)p99.99(  5.35%)d99.99( 94.61%)
   220. (0.00002) RY*( 6) C  16           s(  0.52%)p 2.53(  1.31%)d99.99( 98.18%)
   221. (0.00001) RY*( 7) C  16           s(  0.06%)p 8.35(  0.50%)d99.99( 99.44%)
   222. (0.00001) RY*( 8) C  16           s(  0.00%)p 1.00(  4.02%)d23.90( 95.98%)
   223. (0.00001) RY*( 9) C  16           s(  0.18%)p11.23(  2.01%)d99.99( 97.81%)
   224. (0.00478) RY*( 1) C  17           s(  0.12%)p99.99( 93.57%)d53.92(  6.31%)
                                            0.0000 -0.0054  0.0338  0.0143  0.8920
                                            0.0130  0.0976 -0.0107 -0.3605 -0.1976
                                            0.0442  0.1112  0.0978 -0.0117
   225. (0.00424) RY*( 2) C  17           s(  0.04%)p99.99( 94.12%)d99.99(  5.84%)
                                            0.0000 -0.0012  0.0199 -0.0026 -0.3598
                                            0.0034 -0.0790 -0.0115 -0.8974  0.0652
                                           -0.0165  0.2157 -0.0547  0.0659
   226. (0.00176) RY*( 3) C  17           s( 71.23%)p 0.40( 28.58%)d 0.00(  0.19%)
                                           -0.0000  0.0155  0.8438 -0.0050  0.0428
                                            0.0018 -0.5307  0.0045  0.0480 -0.0016
                                            0.0009 -0.0025  0.0293  0.0327
   227. (0.00023) RY*( 4) C  17           s( 27.79%)p 2.55( 71.00%)d 0.04(  1.21%)
                                           -0.0000 -0.0249  0.5266  0.0034 -0.1206
                                           -0.0177  0.8335 -0.0025 -0.0176  0.0225
                                           -0.0011 -0.0165  0.0929  0.0516
   228. (0.00005) RY*( 5) C  17           s(  0.00%)p 1.00(  5.88%)d16.00( 94.11%)
   229. (0.00001) RY*( 6) C  17           s(  0.00%)p 1.00(  0.15%)d99.99( 99.85%)
   230. (0.00001) RY*( 7) C  17           s(  0.00%)p 1.00(  4.67%)d20.42( 95.33%)
   231. (0.00002) RY*( 8) C  17           s(  0.59%)p 2.60(  1.54%)d99.99( 97.86%)
   232. (0.00001) RY*( 9) C  17           s(  0.31%)p 1.81(  0.56%)d99.99( 99.13%)
   233. (0.00686) RY*( 1) C  18           s(  0.22%)p99.99( 90.14%)d43.62(  9.64%)
                                            0.0000  0.0244  0.0402 -0.0158  0.7954
                                           -0.0270  0.4882 -0.0191  0.1704  0.0897
                                            0.2222  0.1872 -0.0423 -0.0457
   234. (0.00409) RY*( 2) C  18           s( 19.06%)p 3.59( 68.46%)d 0.65( 12.47%)
                                           -0.0000  0.0143  0.4364 -0.0117 -0.0278
                                            0.0407 -0.3759  0.0140  0.7352 -0.0322
                                            0.1929  0.1880  0.2212  0.0473
   235. (0.00388) RY*( 3) C  18           s(  7.75%)p10.78( 83.59%)d 1.12(  8.66%)
                                            0.0000 -0.0443  0.2749  0.0252  0.3985
                                            0.0206 -0.6142 -0.0345 -0.5455  0.0500
                                            0.2434  0.0263  0.0808 -0.1327
   236. (0.00172) RY*( 4) C  18           s( 35.03%)p 0.90( 31.63%)d 0.95( 33.34%)
                                           -0.0000 -0.0012  0.5918  0.0040 -0.1902
                                            0.0116  0.4525  0.0047 -0.2742 -0.1718
                                           -0.0283 -0.0350  0.5390 -0.1063
   237. (0.00110) RY*( 5) C  18           s( 26.92%)p 0.06(  1.72%)d 2.65( 71.37%)
                                           -0.0000 -0.0011  0.5188  0.0172  0.1146
                                            0.0178 -0.0030  0.0131  0.0567  0.3473
                                           -0.5863 -0.2213 -0.4440 -0.0562
   238. (0.00068) RY*( 6) C  18           s(  6.96%)p 2.64( 18.40%)d10.73( 74.65%)
                                            0.0000  0.0011  0.2637  0.0002 -0.3727
                                           -0.0002  0.1838 -0.0010 -0.1062  0.1859
                                            0.6108  0.1844 -0.5444 -0.0922
   239. (0.00041) RY*( 7) C  18           s(  0.96%)p 3.02(  2.89%)d99.99( 96.16%)
                                            0.0000  0.0123  0.0970 -0.0234  0.1179
                                           -0.0164 -0.0052 -0.0065  0.1187 -0.6919
                                            0.1625 -0.5893 -0.2833 -0.1702
   240. (0.00017) RY*( 8) C  18           s(  3.18%)p 0.88(  2.81%)d29.58( 94.01%)
                                           -0.0000  0.0006  0.1783 -0.0315  0.0656
                                           -0.0149  0.0093  0.0047 -0.1500 -0.2747
                                           -0.0293  0.1427 -0.1576  0.9048
   241. (0.00014) RY*( 9) C  18           s(  0.10%)p 5.90(  0.61%)d99.99( 99.28%)
                                            0.0000 -0.0022  0.0321  0.0016 -0.0098
                                           -0.0266 -0.0407  0.0047 -0.0604 -0.4977
                                           -0.3296  0.6906 -0.2303 -0.3264
   242. (0.00370) RY*( 1) O  19           s(  0.95%)p99.99( 98.03%)d 1.09(  1.03%)
                                           -0.0000  0.0033  0.0973  0.0014  0.3689
                                            0.0011 -0.1121  0.0031  0.9119  0.0045
                                            0.0221  0.0704 -0.0201  0.0664
   243. (0.00219) RY*( 2) O  19           s( 34.45%)p 1.70( 58.55%)d 0.20(  7.01%)
                                            0.0000 -0.0083  0.5869  0.0006 -0.2242
                                           -0.0025 -0.7298 -0.0019 -0.0507 -0.0446
                                           -0.0642 -0.0513  0.2476  0.0045
   244. (0.00062) RY*( 3) O  19           s( 42.94%)p 1.13( 48.48%)d 0.20(  8.58%)
                                           -0.0000  0.0072  0.6553  0.0014 -0.4081
                                            0.0004  0.5419  0.0021  0.1568  0.0846
                                            0.1140 -0.0284 -0.2536 -0.0222
   245. (0.00032) RY*( 4) O  19           s( 19.12%)p 3.73( 71.26%)d 0.50(  9.62%)
                                            0.0000 -0.0043  0.4372 -0.0108  0.7639
                                           -0.0042  0.1463  0.0061 -0.3279 -0.1899
                                            0.1616  0.0154  0.0336 -0.1807
   246. (0.00021) RY*( 5) O  19           s(  1.83%)p 2.41(  4.40%)d51.24( 93.77%)
                                           -0.0000 -0.0009  0.1353  0.0036  0.1840
                                           -0.0006  0.0452  0.0016 -0.0902  0.1000
                                           -0.8262 -0.1125 -0.2663  0.4019
   247. (0.00007) RY*( 6) O  19           s(  0.17%)p14.91(  2.50%)d99.99( 97.34%)
   248. (0.00005) RY*( 7) O  19           s(  0.09%)p99.99( 14.91%)d99.99( 85.01%)
   249. (0.00003) RY*( 8) O  19           s(  0.02%)p56.57(  0.87%)d99.99( 99.11%)
   250. (0.00001) RY*( 9) O  19           s(  0.47%)p 2.56(  1.21%)d99.99( 98.32%)
   251. (0.00168) RY*( 1) H  20           s( 98.01%)p 0.02(  1.99%)
                                            0.0040  0.9900 -0.0889 -0.0001  0.1097
   252. (0.00020) RY*( 2) H  20           s(  0.09%)p99.99( 99.91%)
                                            0.0013  0.0304  0.6460  0.7209  0.2490
   253. (0.00013) RY*( 3) H  20           s(  0.20%)p99.99( 99.80%)
                                            0.0082  0.0437 -0.3872  0.5895 -0.7075
   254. (0.00004) RY*( 4) H  20           s(  1.78%)p55.08( 98.22%)
   255. (0.00363) RY*( 1) H  21           s( 98.89%)p 0.01(  1.11%)
                                            0.0058  0.9944  0.0979  0.0211  0.0323
   256. (0.00020) RY*( 2) H  21           s(  0.00%)p 1.00(100.00%)
                                           -0.0005  0.0028 -0.3005  0.9284  0.2184
   257. (0.00017) RY*( 3) H  21           s(  0.43%)p99.99( 99.57%)
                                           -0.0112  0.0642 -0.7511 -0.3709  0.5423
   258. (0.00005) RY*( 4) H  21           s(  0.76%)p99.99( 99.24%)
   259. (0.00166) RY*( 1) H  22           s( 97.91%)p 0.02(  2.09%)
                                            0.0041  0.9895 -0.0627 -0.0943  0.0901
   260. (0.00021) RY*( 2) H  22           s(  0.11%)p99.99( 99.89%)
                                            0.0013  0.0331  0.9634 -0.2641  0.0309
   261. (0.00013) RY*( 3) H  22           s(  0.21%)p99.99( 99.79%)
                                            0.0082  0.0456 -0.0708 -0.3612 -0.9286
   262. (0.00004) RY*( 4) H  22           s(  1.85%)p53.05( 98.15%)
   263. (0.00285) RY*( 1) H  23           s( 99.21%)p 0.01(  0.79%)
                                            0.0033  0.9960 -0.0255  0.0120 -0.0845
   264. (0.00019) RY*( 2) H  23           s(  0.00%)p 1.00(100.00%)
                                           -0.0000  0.0009  0.3135 -0.9251 -0.2144
   265. (0.00013) RY*( 3) H  23           s(  0.04%)p99.99( 99.96%)
                                            0.0089  0.0179  0.9446  0.3265 -0.0274
   266. (0.00004) RY*( 4) H  23           s(  0.83%)p99.99( 99.17%)
   267. (0.00133) RY*( 1) H  24           s( 97.11%)p 0.03(  2.89%)
                                            0.0044  0.9854 -0.1220 -0.1160 -0.0237
   268. (0.00021) RY*( 2) H  24           s(  0.10%)p99.99( 99.90%)
                                            0.0016  0.0321  0.5844 -0.1799 -0.7906
   269. (0.00013) RY*( 3) H  24           s(  0.17%)p99.99( 99.83%)
                                            0.0073  0.0410  0.6571 -0.4637  0.5929
   270. (0.00003) RY*( 4) H  24           s(  2.69%)p36.11( 97.31%)
   271. (0.00135) RY*( 1) H  25           s( 97.20%)p 0.03(  2.80%)
                                            0.0044  0.9859 -0.1658  0.0224  0.0068
   272. (0.00021) RY*( 2) H  25           s(  0.09%)p99.99( 99.91%)
                                            0.0015  0.0306  0.2637  0.7765 -0.5715
   273. (0.00013) RY*( 3) H  25           s(  0.18%)p99.99( 99.82%)
                                            0.0073  0.0414  0.3437  0.4765  0.8081
   274. (0.00003) RY*( 4) H  25           s(  2.61%)p37.27( 97.39%)
   275. (0.00289) RY*( 1) H  26           s( 99.69%)p 0.00(  0.31%)
                                            0.0057  0.9984  0.0006 -0.0295 -0.0474
   276. (0.00015) RY*( 2) H  26           s(  0.29%)p99.99( 99.71%)
                                            0.0011  0.0535 -0.1505  0.7174  0.6781
   277. (0.00009) RY*( 3) H  26           s(  0.02%)p99.99( 99.98%)
   278. (0.00005) RY*( 4) H  26           s(  0.10%)p99.99( 99.90%)
   279. (0.00321) RY*( 1) H  27           s( 99.84%)p 0.00(  0.16%)
                                            0.0066  0.9992  0.0168 -0.0268  0.0251
   280. (0.00017) RY*( 2) H  27           s(  0.12%)p99.99( 99.88%)
                                           -0.0034  0.0343 -0.5393  0.1658 -0.8249
   281. (0.00007) RY*( 3) H  27           s(  0.05%)p99.99( 99.95%)
   282. (0.00004) RY*( 4) H  27           s(  0.09%)p99.99( 99.91%)
   283. (0.00248) RY*( 1) H  28           s( 67.15%)p 0.49( 32.85%)
                                            0.0069  0.8194 -0.1752  0.5380  0.0915
   284. (0.00129) RY*( 2) H  28           s( 12.93%)p 6.73( 87.07%)
                                            0.0114  0.3594  0.8071 -0.2139 -0.4166
   285. (0.00085) RY*( 3) H  28           s( 17.27%)p 4.79( 82.73%)
                                            0.0125  0.4154 -0.1383 -0.7596  0.4808
   286. (0.00004) RY*( 4) H  28           s(  3.04%)p31.89( 96.96%)
   287. (0.00387) RY*( 1) H  29           s( 99.77%)p 0.00(  0.23%)
                                            0.0071  0.9988 -0.0041  0.0180  0.0437
   288. (0.00015) RY*( 2) H  29           s(  0.11%)p99.99( 99.89%)
                                           -0.0064  0.0320 -0.5634  0.0934 -0.8202
   289. (0.00007) RY*( 3) H  29           s(  0.08%)p99.99( 99.92%)
   290. (0.00004) RY*( 4) H  29           s(  0.13%)p99.99( 99.87%)
   291. (0.00082) RY*( 1) H  30           s( 96.95%)p 0.03(  3.05%)
                                            0.0047  0.9846  0.1471  0.0070  0.0940
   292. (0.00017) RY*( 2) H  30           s(  0.01%)p 1.00( 99.99%)
                                            0.0033  0.0083 -0.0053 -0.9999 -0.0045
   293. (0.00018) RY*( 3) H  30           s(  0.04%)p99.99( 99.96%)
                                           -0.0040  0.0193 -0.6268 -0.0001  0.7789
   294. (0.00003) RY*( 4) H  30           s(  3.08%)p31.44( 96.92%)
   295. (0.00176) RY*( 1) H  31           s( 98.73%)p 0.01(  1.27%)
                                            0.0034  0.9936 -0.0494  0.1011  0.0080
   296. (0.00020) RY*( 2) H  31           s(  0.06%)p99.99( 99.94%)
                                            0.0018  0.0238  0.9704  0.2403  0.0026
   297. (0.00019) RY*( 3) H  31           s(  0.03%)p99.99( 99.97%)
                                           -0.0050  0.0157  0.0485 -0.2080  0.9768
   298. (0.00004) RY*( 4) H  31           s(  1.26%)p78.60( 98.74%)
   299. (0.00135) RY*( 1) H  32           s( 98.27%)p 0.02(  1.73%)
                                            0.0038  0.9913 -0.1048 -0.0045  0.0794
   300. (0.00019) RY*( 2) H  32           s(  0.06%)p99.99( 99.94%)
                                           -0.0034  0.0241  0.7343 -0.1584  0.6596
   301. (0.00017) RY*( 3) H  32           s(  0.07%)p99.99( 99.93%)
                                            0.0042  0.0267  0.0648 -0.9509 -0.3014
   302. (0.00004) RY*( 4) H  32           s(  1.68%)p58.70( 98.32%)
   303. (0.00091) RY*( 1) H  33           s( 96.10%)p 0.04(  3.90%)
                                            0.0049  0.9803 -0.1157 -0.1535  0.0456
   304. (0.00020) RY*( 2) H  33           s(  0.00%)p 1.00(100.00%)
                                           -0.0010  0.0059  0.7523 -0.3671  0.5471
   305. (0.00018) RY*( 3) H  33           s(  0.18%)p99.99( 99.82%)
                                            0.0053  0.0426 -0.2134  0.6494  0.7286
   306. (0.00002) RY*( 4) H  33           s(  3.79%)p25.39( 96.21%)
   307. (0.00072) RY*( 1) H  34           s( 96.02%)p 0.04(  3.98%)
                                            0.0050  0.9799  0.1725 -0.0782  0.0628
   308. (0.00019) RY*( 2) H  34           s(  0.02%)p99.99( 99.98%)
                                           -0.0019  0.0124 -0.5416 -0.4917  0.6818
   309. (0.00017) RY*( 3) H  34           s(  0.00%)p 1.00(100.00%)
                                            0.0050  0.0009  0.1090  0.7632  0.6369
   310. (0.00002) RY*( 4) H  34           s(  4.04%)p23.76( 95.96%)
   311. (0.00087) RY*( 1) H  35           s( 95.90%)p 0.04(  4.10%)
                                            0.0047  0.9793  0.0688 -0.1379 -0.1313
   312. (0.00018) RY*( 2) H  35           s(  0.30%)p99.99( 99.70%)
                                            0.0022  0.0547 -0.9954 -0.0503 -0.0605
   313. (0.00017) RY*( 3) H  35           s(  0.08%)p99.99( 99.92%)
                                            0.0062  0.0282 -0.0007  0.7869 -0.6164
   314. (0.00003) RY*( 4) H  35           s(  3.79%)p25.39( 96.21%)
   315. (0.00265) RY*( 1) H  36           s( 99.37%)p 0.01(  0.63%)
                                            0.0059  0.9968  0.0401  0.0198 -0.0658
   316. (0.00020) RY*( 2) H  36           s(  0.00%)p 1.00(100.00%)
                                            0.0003  0.0057 -0.6881  0.7159 -0.1183
   317. (0.00012) RY*( 3) H  36           s(  0.01%)p99.99( 99.99%)
                                            0.0056  0.0087  0.5108  0.5937  0.6216
   318. (0.00004) RY*( 4) H  36           s(  0.70%)p99.99( 99.30%)
   319. (0.00227) RY*( 1) H  37           s( 99.11%)p 0.01(  0.89%)
                                            0.0047  0.9955 -0.0938 -0.0054  0.0088
   320. (0.00020) RY*( 2) H  37           s(  0.12%)p99.99( 99.88%)
                                           -0.0015  0.0351  0.2902  0.9025 -0.3163
   321. (0.00012) RY*( 3) H  37           s(  0.26%)p99.99( 99.74%)
                                           -0.0075  0.0500  0.4829 -0.4250 -0.7640
   322. (0.00005) RY*( 4) H  37           s(  0.59%)p99.99( 99.41%)
   323. (0.00149) RY*( 1) H  38           s( 98.68%)p 0.01(  1.32%)
                                            0.0043  0.9934  0.0050 -0.1139 -0.0139
   324. (0.00022) RY*( 2) H  38           s(  0.03%)p99.99( 99.97%)
                                            0.0001  0.0187  0.9413  0.2337 -0.2428
   325. (0.00012) RY*( 3) H  38           s(  0.05%)p99.99( 99.95%)
                                           -0.0054  0.0207 -0.3045  0.2788 -0.9105
   326. (0.00004) RY*( 4) H  38           s(  1.32%)p74.99( 98.68%)
   327. (0.00154) RY*( 1) H  39           s( 98.76%)p 0.01(  1.24%)
                                            0.0042  0.9938  0.0228  0.0131  0.1082
   328. (0.00021) RY*( 2) H  39           s(  0.04%)p99.99( 99.96%)
                                            0.0002  0.0211  0.2545  0.8988 -0.3564
   329. (0.00012) RY*( 3) H  39           s(  0.04%)p99.99( 99.96%)
                                           -0.0060  0.0183  0.8762 -0.3705 -0.3075
   330. (0.00004) RY*( 4) H  39           s(  1.24%)p79.95( 98.76%)
   331. (0.00266) RY*( 1) H  40           s( 99.48%)p 0.01(  0.52%)
                                            0.0058  0.9974  0.0608  0.0287 -0.0268
   332. (0.00021) RY*( 2) H  40           s(  0.00%)p 1.00(100.00%)
                                            0.0001  0.0021  0.0636 -0.7829 -0.6189
   333. (0.00011) RY*( 3) H  40           s(  0.01%)p 1.00( 99.99%)
                                            0.0055  0.0068 -0.6129  0.4588 -0.6432
   334. (0.00005) RY*( 4) H  40           s(  0.59%)p99.99( 99.41%)
   335. (0.00160) RY*( 1) H  41           s( 98.95%)p 0.01(  1.05%)
                                            0.0039  0.9948  0.0323 -0.0967  0.0085
   336. (0.00021) RY*( 2) H  41           s(  0.02%)p99.99( 99.98%)
                                           -0.0001  0.0147  0.2978  0.1673 -0.9398
   337. (0.00012) RY*( 3) H  41           s(  0.03%)p99.99( 99.97%)
                                           -0.0061  0.0162  0.8144  0.4687  0.3417
   338. (0.00004) RY*( 4) H  41           s(  1.07%)p92.32( 98.93%)
   339. (0.00263) RY*( 1) H  42           s( 99.39%)p 0.01(  0.61%)
                                            0.0058  0.9969  0.0302  0.0587 -0.0417
   340. (0.00020) RY*( 2) H  42           s(  0.00%)p 1.00(100.00%)
                                            0.0005  0.0014 -0.6706 -0.1877 -0.7177
   341. (0.00012) RY*( 3) H  42           s(  0.01%)p 1.00( 99.99%)
                                            0.0057  0.0073  0.6020 -0.7031 -0.3785
   342. (0.00005) RY*( 4) H  42           s(  0.68%)p99.99( 99.32%)
   343. (0.00322) RY*( 1) H  43           s( 99.30%)p 0.01(  0.70%)
                                            0.0057  0.9965 -0.0795  0.0013  0.0257
   344. (0.00020) RY*( 2) H  43           s(  0.26%)p99.99( 99.74%)
                                           -0.0036  0.0504  0.3280  0.0556 -0.9417
   345. (0.00012) RY*( 3) H  43           s(  0.10%)p99.99( 99.90%)
                                           -0.0093  0.0306  0.4665  0.8575  0.2148
   346. (0.00005) RY*( 4) H  43           s(  0.42%)p99.99( 99.58%)
   347. (0.00156) RY*( 1) H  44           s( 98.79%)p 0.01(  1.21%)
                                            0.0040  0.9939 -0.0017  0.0441  0.1009
   348. (0.00022) RY*( 2) H  44           s(  0.05%)p99.99( 99.95%)
                                            0.0005  0.0232  0.9127  0.2505 -0.3221
   349. (0.00013) RY*( 3) H  44           s(  0.04%)p99.99( 99.96%)
                                           -0.0057  0.0184 -0.3921  0.7592 -0.5191
   350. (0.00004) RY*( 4) H  44           s(  1.20%)p82.44( 98.80%)
   351. (0.00305) RY*( 1) H  45           s( 99.67%)p 0.00(  0.33%)
                                            0.0062  0.9984 -0.0038  0.0499 -0.0274
   352. (0.00015) RY*( 2) H  45           s(  0.22%)p99.99( 99.78%)
                                            0.0017  0.0470  0.6148 -0.7185  0.3219
   353. (0.00009) RY*( 3) H  45           s(  0.06%)p99.99( 99.94%)
   354. (0.00006) RY*( 4) H  45           s(  0.14%)p99.99( 99.86%)
   355. (0.04367) BD*( 1) C   1 - C   2  
                ( 50.07%)   0.7076* C   1 s( 29.56%)p 2.38( 70.39%)d 0.00(  0.04%)
                                            0.0005  0.5437  0.0034  0.1061  0.0091
                                            0.2221  0.0024 -0.8020  0.0012  0.0012
                                           -0.0042 -0.0091 -0.0010  0.0184
                ( 49.93%)  -0.7066* C   2 s( 30.31%)p 2.30( 69.64%)d 0.00(  0.05%)
                                           -0.0001  0.5505 -0.0056 -0.0806  0.0010
                                           -0.2111 -0.0007  0.8033  0.0035  0.0010
                                           -0.0036 -0.0097 -0.0011  0.0204
   356. (0.00708) BD*( 1) C   1 - H  20  
                ( 38.98%)   0.6243* C   1 s( 23.19%)p 3.31( 76.77%)d 0.00(  0.04%)
                                           -0.0001  0.4816 -0.0004 -0.6401  0.0020
                                            0.4687 -0.0044  0.3714  0.0164 -0.0143
                                           -0.0097  0.0073  0.0041 -0.0063
                ( 61.02%)  -0.7812* H  20 s( 99.92%)p 0.00(  0.08%)
                                            0.9996 -0.0009  0.0201 -0.0155 -0.0124
   357. (0.00961) BD*( 1) C   1 - H  21  
                ( 38.38%)   0.6196* C   1 s( 24.04%)p 3.16( 75.92%)d 0.00(  0.04%)
                                            0.0001 -0.4903 -0.0008 -0.7278  0.0135
                                           -0.1235  0.0078 -0.4625 -0.0106 -0.0043
                                           -0.0149 -0.0032 -0.0120  0.0036
                ( 61.62%)  -0.7850* H  21 s( 99.92%)p 0.00(  0.08%)
                                           -0.9996  0.0028  0.0243  0.0037  0.0153
   358. (0.00706) BD*( 1) C   1 - H  22  
                ( 38.96%)   0.6241* C   1 s( 23.15%)p 3.32( 76.81%)d 0.00(  0.04%)
                                           -0.0001  0.4812 -0.0002 -0.2206  0.0017
                                           -0.8457 -0.0018  0.0626  0.0168  0.0085
                                           -0.0003 -0.0003 -0.0151 -0.0104
                ( 61.04%)  -0.7813* H  22 s( 99.92%)p 0.00(  0.08%)
                                            0.9996 -0.0009  0.0063  0.0275 -0.0024
   359. (0.03329) BD*( 1) C   2 - C   3  
                ( 49.42%)   0.7030* C   2 s( 29.89%)p 2.34( 70.06%)d 0.00(  0.05%)
                                            0.0002 -0.5466 -0.0113  0.6795 -0.0182
                                            0.1182 -0.0095  0.4736  0.0136 -0.0036
                                           -0.0189 -0.0035 -0.0119  0.0002
                ( 50.58%)  -0.7112* C   3 s( 30.07%)p 2.32( 69.89%)d 0.00(  0.05%)
                                           -0.0006 -0.5483 -0.0060 -0.6815 -0.0067
                                           -0.1190 -0.0033 -0.4692  0.0053 -0.0041
                                           -0.0173 -0.0031 -0.0117  0.0005
   360. (0.06707) BD*( 1) C   2 - O   4  
                ( 69.26%)   0.8322* C   2 s( 19.90%)p 4.01( 79.78%)d 0.02(  0.32%)
                                            0.0001 -0.4461  0.0065 -0.2476  0.0318
                                           -0.8552 -0.0305  0.0555  0.0000 -0.0285
                                            0.0013  0.0071  0.0395  0.0278
                ( 30.74%)  -0.5545* O   4 s( 31.72%)p 2.15( 68.21%)d 0.00(  0.07%)
                                           -0.0000 -0.5632  0.0016  0.2519  0.0112
                                            0.7830 -0.0014 -0.0734 -0.0012  0.0003
                                            0.0003  0.0027  0.0222  0.0139
   361. (0.06767) BD*( 1) C   2 - O  19  
                ( 69.26%)   0.8322* C   2 s( 19.90%)p 4.01( 79.79%)d 0.02(  0.32%)
                                            0.0001 -0.4460  0.0061 -0.6833  0.0073
                                            0.4506  0.0401  0.3549  0.0150  0.0367
                                            0.0300 -0.0192 -0.0192  0.0144
                ( 30.74%)  -0.5544* O  19 s( 31.81%)p 2.14( 68.13%)d 0.00(  0.07%)
                                           -0.0000 -0.5640  0.0013  0.6426  0.0080
                                           -0.3917  0.0079 -0.3387  0.0007  0.0173
                                            0.0114 -0.0141  0.0039  0.0065
   362. (0.00545) BD*( 1) C   3 - H  23  
                ( 38.65%)   0.6217* C   3 s( 23.39%)p 3.27( 76.57%)d 0.00(  0.04%)
                                           -0.0001  0.4837  0.0018  0.1406 -0.0152
                                            0.2395 -0.0055 -0.8296  0.0022  0.0017
                                           -0.0072 -0.0091 -0.0013  0.0159
                ( 61.35%)  -0.7832* H  23 s( 99.92%)p 0.00(  0.08%)
                                            0.9996 -0.0012 -0.0058 -0.0081  0.0265
   363. (0.00542) BD*( 1) C   3 - H  24  
                ( 38.92%)   0.6238* C   3 s( 23.25%)p 3.30( 76.71%)d 0.00(  0.04%)
                                           -0.0001  0.4822 -0.0016 -0.2388 -0.0116
                                           -0.8424  0.0021 -0.0026 -0.0142  0.0075
                                           -0.0008 -0.0019 -0.0156 -0.0102
                ( 61.08%)  -0.7816* H  24 s( 99.92%)p 0.00(  0.08%)
                                            0.9996 -0.0003  0.0074  0.0275  0.0011
   364. (0.00552) BD*( 1) C   3 - H  25  
                ( 38.91%)   0.6238* C   3 s( 23.25%)p 3.30( 76.71%)d 0.00(  0.04%)
                                           -0.0001  0.4822 -0.0017 -0.6766 -0.0101
                                            0.4671 -0.0026  0.3013 -0.0153 -0.0137
                                           -0.0107  0.0078  0.0040 -0.0053
                ( 61.09%)  -0.7816* H  25 s( 99.92%)p 0.00(  0.08%)
                                            0.9996 -0.0004  0.0219 -0.0159 -0.0089
   365. (0.02092) BD*( 1) O   4 - C   5  
                ( 32.06%)   0.5662* O   4 s( 30.34%)p 2.29( 69.59%)d 0.00(  0.07%)
                                           -0.0002 -0.5508 -0.0054 -0.8188 -0.0044
                                           -0.1231 -0.0173  0.0998  0.0033  0.0074
                                            0.0039 -0.0011 -0.0213  0.0136
                ( 67.94%)  -0.8243* C   5 s( 20.37%)p 3.90( 79.36%)d 0.01(  0.28%)
                                            0.0003 -0.4507 -0.0240  0.8786  0.0413
                                            0.0484 -0.0386 -0.1267  0.0104 -0.0112
                                            0.0139  0.0021 -0.0426  0.0252
   366. (0.05421) BD*( 1) C   5 - C   6  
                ( 49.66%)   0.7047* C   5 s( 27.44%)p 2.64( 72.51%)d 0.00(  0.05%)
                                           -0.0002 -0.5238 -0.0024 -0.3643  0.0023
                                           -0.2178 -0.0330 -0.7374  0.0048 -0.0022
                                           -0.0176 -0.0050 -0.0041 -0.0139
                ( 50.34%)  -0.7095* C   6 s( 29.98%)p 2.33( 69.96%)d 0.00(  0.06%)
                                           -0.0002 -0.5474  0.0130  0.4131  0.0127
                                            0.1514 -0.0346  0.7103 -0.0142 -0.0035
                                           -0.0150 -0.0088 -0.0024 -0.0157
   367. (0.04299) BD*( 1) C   5 - C  18  
                ( 49.93%)   0.7066* C   5 s( 26.23%)p 2.81( 73.72%)d 0.00(  0.06%)
                                           -0.0002 -0.5116  0.0239 -0.2658 -0.0101
                                            0.7699 -0.0232  0.2681  0.0365  0.0111
                                            0.0013 -0.0071  0.0168  0.0100
                ( 50.07%)  -0.7076* C  18 s( 26.11%)p 2.83( 73.84%)d 0.00(  0.06%)
                                           -0.0002 -0.5104  0.0241  0.2587 -0.0152
                                           -0.8057 -0.0055 -0.1425  0.0413  0.0126
                                            0.0032 -0.0110  0.0145  0.0083
   368. (0.02482) BD*( 1) C   5 - H  26  
                ( 37.86%)   0.6153* C   5 s( 25.79%)p 2.88( 74.18%)d 0.00(  0.04%)
                                            0.0004 -0.5077 -0.0096 -0.1407  0.0238
                                           -0.5956  0.0114  0.6054 -0.0046 -0.0043
                                            0.0055  0.0148  0.0093 -0.0044
                ( 62.14%)  -0.7883* H  26 s( 99.91%)p 0.00(  0.09%)
                                           -0.9995  0.0054  0.0054  0.0220 -0.0209
   369. (0.05441) BD*( 1) C   6 - O   7  
                ( 68.38%)   0.8269* C   6 s( 22.52%)p 3.43( 77.18%)d 0.01(  0.31%)
                                           -0.0000  0.4730  0.0379  0.6813  0.0250
                                            0.5334  0.0359 -0.1456 -0.0044  0.0454
                                           -0.0153 -0.0101  0.0116 -0.0237
                ( 31.62%)  -0.5623* O   7 s( 34.25%)p 1.92( 65.68%)d 0.00(  0.07%)
                                           -0.0001  0.5852  0.0010 -0.6031 -0.0008
                                           -0.5051  0.0011  0.1948 -0.0023  0.0196
                                           -0.0108 -0.0130  0.0003 -0.0034
   370. (0.06640) BD*( 1) C   6 - O   8  
                ( 69.20%)   0.8319* C   6 s( 21.01%)p 3.74( 78.67%)d 0.02(  0.32%)
                                           -0.0000  0.4583  0.0073  0.3416  0.0045
                                           -0.7534 -0.0211  0.3143  0.0565 -0.0308
                                            0.0129 -0.0267 -0.0320 -0.0184
                ( 30.80%)  -0.5550* O   8 s( 30.52%)p 2.27( 69.41%)d 0.00(  0.07%)
                                            0.0001  0.5525  0.0027 -0.2683  0.0003
                                            0.7492  0.0106 -0.2459  0.0137 -0.0097
                                            0.0072 -0.0197 -0.0126 -0.0000
   371. (0.03681) BD*( 1) C   6 - H  27  
                ( 39.44%)   0.6280* C   6 s( 26.49%)p 2.77( 73.45%)d 0.00(  0.05%)
                                            0.0003 -0.5146  0.0085  0.4943 -0.0186
                                           -0.3427  0.0112 -0.6101  0.0059  0.0087
                                            0.0154 -0.0108 -0.0067 -0.0075
                ( 60.56%)  -0.7782* H  27 s( 99.91%)p 0.00(  0.09%)
                                           -0.9995  0.0067 -0.0199  0.0120  0.0199
   372. (0.00899) BD*( 1) O   7 - H  28  
                ( 26.22%)   0.5121* O   7 s( 20.03%)p 3.99( 79.89%)d 0.00(  0.08%)
                                           -0.0002 -0.4472 -0.0181 -0.5359 -0.0300
                                           -0.1472 -0.0163 -0.6990 -0.0135  0.0017
                                           -0.0173  0.0021 -0.0029 -0.0222
                ( 73.78%)  -0.8589* H  28 s( 99.61%)p 0.00(  0.39%)
                                           -0.9980  0.0052  0.0390  0.0095  0.0478
   373. (0.06903) BD*( 1) O   8 - C   9  
                ( 30.70%)   0.5540* O   8 s( 30.42%)p 2.28( 69.51%)d 0.00(  0.07%)
                                           -0.0001 -0.5516 -0.0015 -0.1944 -0.0071
                                            0.5362  0.0129  0.6079 -0.0065  0.0035
                                            0.0060 -0.0161  0.0034 -0.0190
                ( 69.30%)  -0.8325* C   9 s( 20.63%)p 3.83( 79.05%)d 0.02(  0.32%)
                                            0.0002 -0.4542 -0.0039  0.1287  0.0046
                                           -0.5500  0.0084 -0.6838 -0.0611  0.0133
                                            0.0129 -0.0462  0.0180 -0.0198
   374. (0.05417) BD*( 1) C   9 - O  10  
                ( 69.07%)   0.8311* C   9 s( 22.84%)p 3.37( 76.87%)d 0.01(  0.29%)
                                            0.0002 -0.4770 -0.0295 -0.8177 -0.0280
                                           -0.1473 -0.0056  0.2764  0.0338 -0.0153
                                            0.0293  0.0081 -0.0377  0.0183
                ( 30.93%)  -0.5561* O  10 s( 35.20%)p 1.84( 64.75%)d 0.00(  0.05%)
                                           -0.0001 -0.5931 -0.0128  0.7318  0.0065
                                            0.1404  0.0041 -0.3036 -0.0061 -0.0062
                                            0.0175  0.0053 -0.0129  0.0007
   375. (0.05494) BD*( 1) C   9 - C  18  
                ( 50.19%)   0.7084* C   9 s( 29.87%)p 2.35( 70.07%)d 0.00(  0.06%)
                                            0.0001  0.5465 -0.0028 -0.5532  0.0186
                                            0.1701 -0.0397 -0.6032 -0.0032 -0.0078
                                            0.0189 -0.0087  0.0066  0.0052
                ( 49.81%)  -0.7058* C  18 s( 27.58%)p 2.62( 72.36%)d 0.00(  0.05%)
                                            0.0002  0.5252  0.0052  0.5569  0.0145
                                           -0.2585 -0.0220  0.5879 -0.0187 -0.0048
                                            0.0197 -0.0047  0.0066  0.0079
   376. (0.03681) BD*( 1) C   9 - H  29  
                ( 39.32%)   0.6270* C   9 s( 26.68%)p 2.75( 73.26%)d 0.00(  0.05%)
                                           -0.0004  0.5164 -0.0111 -0.0570 -0.0071
                                           -0.8022  0.0199  0.2924  0.0016  0.0047
                                            0.0007 -0.0140 -0.0161 -0.0065
                ( 60.68%)  -0.7790* H  29 s( 99.91%)p 0.00(  0.09%)
                                            0.9995 -0.0072  0.0052  0.0288 -0.0083
   377. (0.05858) BD*( 1) O  10 -Si  11  
                ( 13.44%)   0.3666* O  10 s( 40.12%)p 1.49( 59.83%)d 0.00(  0.04%)
                                           -0.0002 -0.6333  0.0126 -0.6790  0.0165
                                            0.0914 -0.0055 -0.3584  0.0122  0.0052
                                           -0.0169  0.0055 -0.0093 -0.0040
                ( 86.56%)  -0.9304*Si  11 s( 20.37%)p 3.81( 77.63%)d 0.10(  2.00%)
                                           -0.0000 -0.0003 -0.4509 -0.0196 -0.0001
                                            0.8020 -0.0462  0.0001 -0.1055 -0.0048
                                           -0.0001  0.3458  0.0119  0.0253 -0.0849
                                            0.0117 -0.1018  0.0406
   378. (0.05138) BD*( 1)Si  11 - C  12  
                ( 74.04%)   0.8605*Si  11 s( 26.31%)p 2.76( 72.57%)d 0.04(  1.11%)
                                           -0.0000 -0.0001 -0.5129  0.0085  0.0000
                                            0.0143  0.0050  0.0001 -0.3309 -0.0141
                                           -0.0000 -0.7839 -0.0365 -0.0030  0.0028
                                           -0.0631  0.0142 -0.0831
                ( 25.96%)  -0.5095* C  12 s( 30.77%)p 2.25( 69.20%)d 0.00(  0.03%)
                                           -0.0002 -0.5534  0.0377 -0.0070  0.0025
                                            0.3056 -0.0164  0.7722 -0.0439  0.0002
                                            0.0004 -0.0105  0.0020 -0.0141
   379. (0.05136) BD*( 1)Si  11 - C  13  
                ( 74.09%)   0.8607*Si  11 s( 26.38%)p 2.75( 72.52%)d 0.04(  1.11%)
                                            0.0000  0.0001  0.5133 -0.0160  0.0000
                                            0.1603 -0.0040  0.0000 -0.8350 -0.0404
                                            0.0001  0.0251 -0.0019 -0.0362 -0.0004
                                           -0.0094 -0.0837 -0.0518
                ( 25.91%)  -0.5091* C  13 s( 31.03%)p 2.22( 68.94%)d 0.00(  0.03%)
                                            0.0002  0.5558 -0.0369 -0.1515  0.0059
                                            0.8142 -0.0465 -0.0363  0.0016 -0.0054
                                            0.0001 -0.0009 -0.0141 -0.0089
   380. (0.05726) BD*( 1)Si  11 - C  14  
                ( 75.63%)   0.8696*Si  11 s( 27.00%)p 2.66( 71.93%)d 0.04(  1.07%)
                                           -0.0000  0.0015 -0.5195 -0.0089 -0.0008
                                           -0.5534  0.0149 -0.0003 -0.4064 -0.0111
                                            0.0002  0.4973  0.0154 -0.0569  0.0677
                                            0.0506 -0.0165 -0.0029
                ( 24.37%)  -0.4937* C  14 s( 23.36%)p 3.28( 76.60%)d 0.00(  0.04%)
                                           -0.0001 -0.4810  0.0467  0.5430 -0.0304
                                            0.4360 -0.0242 -0.5279  0.0300 -0.0105
                                            0.0129  0.0105 -0.0022 -0.0012
   381. (0.00651) BD*( 1) C  12 - H  30  
                ( 37.96%)   0.6161* C  12 s( 22.94%)p 3.36( 77.02%)d 0.00(  0.04%)
                                            0.0002 -0.4786 -0.0197 -0.7711 -0.0127
                                            0.1248 -0.0032 -0.3994 -0.0202  0.0054
                                           -0.0117  0.0013 -0.0132  0.0043
                ( 62.04%)  -0.7877* H  30 s( 99.92%)p 0.00(  0.08%)
                                           -0.9996 -0.0000  0.0236 -0.0035  0.0139
   382. (0.00626) BD*( 1) C  12 - H  31  
                ( 38.49%)   0.6204* C  12 s( 22.98%)p 3.35( 76.98%)d 0.00(  0.03%)
                                            0.0001 -0.4790 -0.0198  0.1588  0.0019
                                           -0.8626 -0.0185 -0.0007 -0.0151  0.0058
                                           -0.0004  0.0012  0.0156  0.0082
                ( 61.51%)  -0.7843* H  31 s( 99.93%)p 0.00(  0.07%)
                                           -0.9997  0.0006 -0.0045  0.0255  0.0006
   383. (0.00490) BD*( 1) C  12 - H  32  
                ( 37.35%)   0.6111* C  12 s( 23.26%)p 3.30( 76.71%)d 0.00(  0.03%)
                                            0.0001 -0.4819 -0.0186  0.6160  0.0088
                                            0.3821 -0.0013 -0.4911 -0.0198 -0.0114
                                            0.0117  0.0070 -0.0045  0.0009
                ( 62.65%)  -0.7915* H  32 s( 99.92%)p 0.00(  0.08%)
                                           -0.9996  0.0003 -0.0207 -0.0106  0.0154
   384. (0.00471) BD*( 1) C  13 - H  33  
                ( 37.86%)   0.6153* C  13 s( 22.81%)p 3.38( 77.16%)d 0.00(  0.03%)
                                            0.0001 -0.4772 -0.0189  0.6130  0.0048
                                            0.4191  0.0210 -0.4687 -0.0068 -0.0093
                                            0.0133  0.0078 -0.0048  0.0015
                ( 62.14%)  -0.7883* H  33 s( 99.92%)p 0.00(  0.08%)
                                           -0.9996 -0.0001 -0.0187 -0.0141  0.0143
   385. (0.00511) BD*( 1) C  13 - H  34  
                ( 37.90%)   0.6156* C  13 s( 22.96%)p 3.35( 77.01%)d 0.00(  0.04%)
                                            0.0002 -0.4787 -0.0199 -0.7748 -0.0156
                                            0.1660  0.0171 -0.3763 -0.0064  0.0037
                                           -0.0132  0.0020 -0.0117  0.0046
                ( 62.10%)  -0.7880* H  34 s( 99.92%)p 0.00(  0.08%)
                                           -0.9996 -0.0004  0.0241 -0.0065  0.0116
   386. (0.00509) BD*( 1) C  13 - H  35  
                ( 37.73%)   0.6142* C  13 s( 23.14%)p 3.32( 76.82%)d 0.00(  0.03%)
                                            0.0001 -0.4807 -0.0183 -0.0124 -0.0025
                                            0.3617  0.0208  0.7979  0.0102  0.0005
                                            0.0001 -0.0109  0.0032 -0.0144
                ( 62.27%)  -0.7891* H  35 s( 99.93%)p 0.00(  0.07%)
                                           -0.9996 -0.0001 -0.0001 -0.0115 -0.0248
   387. (0.02146) BD*( 1) C  14 - C  15  
                ( 48.53%)   0.6966* C  14 s( 25.70%)p 2.89( 74.25%)d 0.00(  0.04%)
                                            0.0002 -0.5064 -0.0238  0.1052 -0.0027
                                            0.2866  0.0024  0.8054  0.0254 -0.0027
                                           -0.0037 -0.0114  0.0016 -0.0166
                ( 51.47%)  -0.7175* C  15 s( 30.27%)p 2.30( 69.69%)d 0.00(  0.04%)
                                           -0.0005 -0.5501  0.0041 -0.0894 -0.0082
                                           -0.2574 -0.0069 -0.7890  0.0061 -0.0016
                                           -0.0035 -0.0098  0.0014 -0.0166
   388. (0.02173) BD*( 1) C  14 - C  16  
                ( 48.95%)   0.6996* C  14 s( 25.45%)p 2.93( 74.50%)d 0.00(  0.05%)
                                            0.0002 -0.5038 -0.0261 -0.8105 -0.0274
                                            0.1390  0.0003 -0.2609 -0.0032  0.0057
                                           -0.0106  0.0029 -0.0156  0.0072
                ( 51.05%)  -0.7145* C  16 s( 30.64%)p 2.26( 69.32%)d 0.00(  0.04%)
                                           -0.0005 -0.5536  0.0051  0.7898 -0.0067
                                           -0.1211 -0.0062  0.2338  0.0073  0.0045
                                           -0.0088  0.0017 -0.0150  0.0074
   389. (0.02153) BD*( 1) C  14 - C  17  
                ( 48.51%)   0.6965* C  14 s( 25.64%)p 2.90( 74.31%)d 0.00(  0.04%)
                                            0.0002 -0.5058 -0.0235  0.1850 -0.0009
                                           -0.8405 -0.0248 -0.0438  0.0047  0.0076
                                            0.0017 -0.0019  0.0160  0.0105
                ( 51.49%)  -0.7176* C  17 s( 30.12%)p 2.32( 69.84%)d 0.00(  0.04%)
                                           -0.0004 -0.5488  0.0036 -0.1678 -0.0087
                                            0.8182 -0.0042  0.0236  0.0080  0.0069
                                            0.0006 -0.0006  0.0157  0.0098
   390. (0.01377) BD*( 1) C  15 - H  36  
                ( 39.09%)   0.6252* C  15 s( 23.31%)p 3.29( 76.65%)d 0.00(  0.04%)
                                            0.0000 -0.4828 -0.0043 -0.5401  0.0105
                                           -0.4302  0.0134  0.5378  0.0123 -0.0102
                                            0.0137  0.0107 -0.0027 -0.0012
                ( 60.91%)  -0.7805* H  36 s( 99.92%)p 0.00(  0.08%)
                                           -0.9996  0.0038  0.0168  0.0136 -0.0178
   391. (0.00786) BD*( 1) C  15 - H  37  
                ( 38.53%)   0.6207* C  15 s( 23.38%)p 3.28( 76.58%)d 0.00(  0.04%)
                                           -0.0001  0.4835  0.0006 -0.8172  0.0059
                                            0.1260 -0.0052 -0.2857 -0.0190 -0.0045
                                            0.0105 -0.0021  0.0150 -0.0078
                ( 61.47%)  -0.7840* H  37 s( 99.92%)p 0.00(  0.08%)
                                            0.9996 -0.0023  0.0266 -0.0037  0.0089
   392. (0.00725) BD*( 1) C  15 - H  38  
                ( 39.33%)   0.6272* C  15 s( 22.95%)p 3.35( 77.00%)d 0.00(  0.04%)
                                           -0.0001  0.4791  0.0008  0.1782 -0.0009
                                           -0.8556  0.0011 -0.0751 -0.0228 -0.0071
                                           -0.0008  0.0025 -0.0163 -0.0108
                ( 60.67%)  -0.7789* H  38 s( 99.92%)p 0.00(  0.08%)
                                            0.9996 -0.0012 -0.0057  0.0268  0.0041
   393. (0.00726) BD*( 1) C  16 - H  39  
                ( 39.26%)   0.6266* C  16 s( 22.98%)p 3.35( 76.98%)d 0.00(  0.04%)
                                            0.0001 -0.4793 -0.0008 -0.1306 -0.0219
                                           -0.2588  0.0021 -0.8278  0.0019 -0.0019
                                           -0.0048 -0.0097  0.0017 -0.0178
                ( 60.74%)  -0.7794* H  39 s( 99.92%)p 0.00(  0.08%)
                                           -0.9996  0.0012  0.0059  0.0087  0.0257
   394. (0.01374) BD*( 1) C  16 - H  40  
                ( 38.85%)   0.6233* C  16 s( 23.25%)p 3.30( 76.71%)d 0.00(  0.04%)
                                           -0.0000 -0.4821 -0.0052 -0.5563 -0.0110
                                           -0.4475  0.0099  0.5069 -0.0141 -0.0117
                                            0.0132  0.0098 -0.0025  0.0002
                ( 61.15%)  -0.7820* H  40 s( 99.92%)p 0.00(  0.08%)
                                           -0.9996  0.0039  0.0183  0.0141 -0.0160
   395. (0.00718) BD*( 1) C  16 - H  41  
                ( 39.17%)   0.6259* C  16 s( 23.05%)p 3.34( 76.91%)d 0.00(  0.04%)
                                           -0.0001  0.4801  0.0007  0.2210  0.0210
                                           -0.8470  0.0045 -0.0484  0.0032 -0.0087
                                           -0.0009  0.0015 -0.0162 -0.0099
                ( 60.83%)  -0.7799* H  41 s( 99.92%)p 0.00(  0.08%)
                                            0.9996 -0.0011 -0.0085  0.0264  0.0019
   396. (0.01361) BD*( 1) C  17 - H  42  
                ( 39.05%)   0.6249* C  17 s( 23.29%)p 3.29( 76.67%)d 0.00(  0.04%)
                                           -0.0000 -0.4825 -0.0052 -0.4843  0.0120
                                           -0.4394 -0.0143  0.5820 -0.0091 -0.0104
                                            0.0126  0.0117 -0.0012 -0.0030
                ( 60.95%)  -0.7807* H  42 s( 99.92%)p 0.00(  0.08%)
                                           -0.9996  0.0037  0.0150  0.0147 -0.0185
   397. (0.00985) BD*( 1) C  17 - H  43  
                ( 38.06%)   0.6170* C  17 s( 23.80%)p 3.20( 76.16%)d 0.00(  0.04%)
                                           -0.0001  0.4878 -0.0006 -0.8399  0.0056
                                            0.1599  0.0209 -0.1735 -0.0019 -0.0060
                                            0.0061 -0.0013  0.0164 -0.0085
                ( 61.94%)  -0.7870* H  43 s( 99.92%)p 0.00(  0.08%)
                                            0.9996 -0.0037  0.0278 -0.0055  0.0054
   398. (0.00711) BD*( 1) C  17 - H  44  
                ( 39.53%)   0.6287* C  17 s( 22.71%)p 3.40( 77.24%)d 0.00(  0.04%)
                                            0.0001 -0.4766 -0.0008 -0.1766  0.0014
                                           -0.3330 -0.0214 -0.7937  0.0071 -0.0030
                                           -0.0064 -0.0122  0.0012 -0.0155
                ( 60.47%)  -0.7777* H  44 s( 99.92%)p 0.00(  0.08%)
                                           -0.9996  0.0010  0.0058  0.0119  0.0241
   399. (0.02185) BD*( 1) C  18 - O  19  
                ( 68.03%)   0.8248* C  18 s( 20.32%)p 3.91( 79.40%)d 0.01(  0.28%)
                                           -0.0003  0.4502  0.0228 -0.7177 -0.0131
                                           -0.5232 -0.0464  0.0457 -0.0290  0.0409
                                           -0.0078 -0.0041  0.0189 -0.0259
                ( 31.97%)  -0.5654* O  19 s( 30.46%)p 2.28( 69.47%)d 0.00(  0.07%)
                                            0.0002  0.5519  0.0051  0.7130  0.0125
                                            0.4271 -0.0084 -0.0590 -0.0095  0.0224
                                            0.0024  0.0028 -0.0015 -0.0137
   400. (0.02621) BD*( 1) C  18 - H  45  
                ( 38.02%)   0.6166* C  18 s( 25.82%)p 2.87( 74.15%)d 0.00(  0.04%)
                                           -0.0004  0.5080  0.0079  0.3241 -0.0236
                                           -0.0763 -0.0074 -0.7937  0.0068 -0.0028
                                           -0.0131  0.0016  0.0013  0.0139
                ( 61.98%)  -0.7873* H  45 s( 99.91%)p 0.00(  0.09%)
                                            0.9995 -0.0057 -0.0127  0.0035  0.0276


 NHO Directionality and "Bond Bending" (deviations from line of nuclear centers)

         [Thresholds for printing:  angular deviation  >  1.0 degree]
                                    hybrid p-character > 25.0%
                                    orbital occupancy  >  0.10e

                                Line of Centers        Hybrid 1              Hybrid 2
                                ---------------  -------------------   ------------------
                NBO               Theta   Phi    Theta   Phi    Dev    Theta   Phi    Dev
 ========================================================================================
     1. BD (   1) C   1 - C   2   162.9   64.1     --     --    --      15.7  249.4   2.1
     2. BD (   1) C   1 - H  20    65.7  143.3    63.8  144.0   2.0      --     --    --
     3. BD (   1) C   1 - H  21    59.0    9.8    56.8    9.2   2.2      --     --    --
     4. BD (   1) C   1 - H  22    86.8  255.7    84.8  255.5   2.0      --     --    --
     5. BD (   1) C   2 - C   3   123.8  190.0   126.0  189.3   2.3      --     --    --
     6. BD (   1) C   2 - O   4    94.0   74.7    93.5   76.3   1.7     84.8  251.4   3.5
     7. BD (   1) C   2 - O  19   113.8  325.8   113.9  324.0   1.6     65.9  149.5   3.4
     8. BD (   1) C   3 - H  23   160.3   56.4   162.2   61.8   2.6      --     --    --
     9. BD (   1) C   3 - H  24    89.5  255.1    91.1  253.4   2.3      --     --    --
    10. BD (   1) C   3 - H  25    69.0  144.6    71.0  145.9   2.3      --     --    --
    11. BD (   1) O   4 - C   5    97.0    4.7    97.0    9.7   4.9     82.8  180.6   4.1
    12. BD (   1) C   5 - C   6    32.1   23.3    31.0   34.7   6.0    147.6  195.3   4.3
    13. BD (   1) C   5 - C  18   103.9  288.3   110.9  290.3   7.3     83.2  106.7   7.3
    14. BD (   1) C   5 - H  26   133.5   74.3   135.2   78.7   3.6      --     --    --
    15. BD (   1) C   6 - O   7   102.5   40.4    99.4   38.9   3.4     76.3  219.8   1.3
    16. BD (   1) C   6 - O   8    69.4  290.5    66.4  294.1   4.4    106.1  109.4   4.7
    17. BD (   1) C   6 - H  27    46.2  148.9    43.8  145.1   3.5      --     --    --
    18. BD (   1) O   7 - H  28    34.9   11.7    39.6   16.1   5.4      --     --    --
    19. BD (   1) O   8 - C   9   140.2  289.0   135.8  290.1   4.5     36.8  103.8   4.3
    20. BD (   1) C   9 - O  10   111.7    9.8   109.8   10.2   1.9     67.6  191.1   1.3
    21. BD (   1) C   9 - C  18   134.6  161.3   137.8  166.3   4.7     48.2  333.9   6.1
    22. BD (   1) C   9 - H  29    70.5  262.7    69.5  265.3   2.7      --     --    --
    23. BD (   1) O  10 -Si  11    63.4  351.7    62.6  352.6   1.2    115.1  171.7   1.5
    24. BD (   1)Si  11 - C  12    22.0   91.4    22.8   93.2   1.0      --     --    --
    25. BD (   1)Si  11 - C  13    87.7  280.9    88.5  280.1   1.1      --     --    --
    27. BD (   1) C  12 - H  30    63.3  350.6    62.1  351.2   1.3      --     --    --
    28. BD (   1) C  12 - H  31    90.4  100.6    89.0  100.3   1.4      --     --    --
    29. BD (   1) C  12 - H  32    56.6  211.5    55.1  211.4   1.5      --     --    --
    30. BD (   1) C  13 - H  33    57.6  214.0    57.9  215.5   1.3      --     --    --
    31. BD (   1) C  13 - H  34    64.4  348.3    64.7  347.0   1.3      --     --    --
    32. BD (   1) C  13 - H  35   156.0  271.4   154.7  272.2   1.4      --     --    --
    36. BD (   1) C  15 - H  36   128.0   38.5   129.2   38.2   1.2      --     --    --
    37. BD (   1) C  15 - H  37   108.6  171.2   110.4  171.5   1.8      --     --    --
    38. BD (   1) C  15 - H  38    95.0  281.9    96.4  281.7   1.4      --     --    --
    39. BD (   1) C  16 - H  39    19.6   63.1    19.9   59.3   1.3      --     --    --
    40. BD (   1) C  16 - H  40   125.3   38.7   124.5   37.6   1.1      --     --    --
    41. BD (   1) C  16 - H  41    93.4  284.7    93.0  286.0   1.4      --     --    --
    42. BD (   1) C  17 - H  42   131.5   42.4   131.2   43.9   1.1      --     --    --
    43. BD (   1) C  17 - H  43   101.3  169.4   101.6  167.8   1.6      --     --    --
    44. BD (   1) C  17 - H  44    25.5   61.9    26.7   63.7   1.4      --     --    --
    45. BD (   1) C  18 - O  19    87.3  214.3    89.0  217.9   4.0     94.7   30.0   4.8
    46. BD (   1) C  18 - H  45   155.1  349.1   158.4  344.4   3.8      --     --    --
    70. LP (   1) O   4             --     --     94.7  130.3   --       --     --    --
    71. LP (   2) O   4             --     --      7.4   59.1   --       --     --    --
    72. LP (   1) O   7             --     --    152.9   45.3   --       --     --    --
    73. LP (   2) O   7             --     --     79.3  123.5   --       --     --    --
    74. LP (   1) O   8             --     --     15.1  301.1   --       --     --    --
    75. LP (   2) O   8             --     --     88.2  200.3   --       --     --    --
    76. LP (   1) O  10             --     --    149.0   89.9   --       --     --    --
    77. LP (   2) O  10             --     --    118.2  272.8   --       --     --    --
    78. LP (   1) O  19             --     --    114.7  264.3   --       --     --    --
    79. LP (   2) O  19             --     --     28.3  304.2   --       --     --    --


 Second Order Perturbation Theory Analysis of Fock Matrix in NBO Basis

     Threshold for printing:   0.50 kcal/mol
                                                                              E(2)  E(j)-E(i) F(i,j)
         Donor NBO (i)                     Acceptor NBO (j)                 kcal/mol   a.u.    a.u. 
 ===================================================================================================

 within unit  1
   1. BD (   1) C   1 - C   2        / 98. RY*(   1) C   3                    1.26    1.33    0.037
   1. BD (   1) C   1 - C   2        /107. RY*(   1) O   4                    0.66    1.87    0.032
   1. BD (   1) C   1 - C   2        /242. RY*(   1) O  19                    0.69    1.88    0.032
   1. BD (   1) C   1 - C   2        /356. BD*(   1) C   1 - H  20            0.59    1.06    0.022
   1. BD (   1) C   1 - C   2        /357. BD*(   1) C   1 - H  21            0.79    1.08    0.026
   1. BD (   1) C   1 - C   2        /358. BD*(   1) C   1 - H  22            0.60    1.06    0.023
   1. BD (   1) C   1 - C   2        /359. BD*(   1) C   2 - C   3            1.51    1.01    0.035
   1. BD (   1) C   1 - C   2        /362. BD*(   1) C   3 - H  23            1.81    1.07    0.039
   1. BD (   1) C   1 - C   2        /365. BD*(   1) O   4 - C   5            1.11    0.94    0.029
   1. BD (   1) C   1 - C   2        /399. BD*(   1) C  18 - O  19            1.17    0.94    0.030
   2. BD (   1) C   1 - H  20        / 90. RY*(   2) C   2                    0.74    1.29    0.028
   2. BD (   1) C   1 - H  20        /361. BD*(   1) C   2 - O  19            5.19    0.78    0.057
   3. BD (   1) C   1 - H  21        /359. BD*(   1) C   2 - C   3            3.70    0.88    0.051
   3. BD (   1) C   1 - H  21        /361. BD*(   1) C   2 - O  19            0.52    0.78    0.018
   4. BD (   1) C   1 - H  22        / 90. RY*(   2) C   2                    0.89    1.29    0.030
   4. BD (   1) C   1 - H  22        /360. BD*(   1) C   2 - O   4            5.29    0.77    0.058
   5. BD (   1) C   2 - C   3        / 80. RY*(   1) C   1                    1.52    1.33    0.040
   5. BD (   1) C   2 - C   3        /107. RY*(   1) O   4                    0.64    1.88    0.031
   5. BD (   1) C   2 - C   3        /108. RY*(   2) O   4                    0.50    1.89    0.028
   5. BD (   1) C   2 - C   3        /242. RY*(   1) O  19                    0.62    1.89    0.031
   5. BD (   1) C   2 - C   3        /243. RY*(   2) O  19                    0.52    1.89    0.028
   5. BD (   1) C   2 - C   3        /355. BD*(   1) C   1 - C   2            1.51    1.01    0.035
   5. BD (   1) C   2 - C   3        /357. BD*(   1) C   1 - H  21            1.79    1.09    0.039
   5. BD (   1) C   2 - C   3        /362. BD*(   1) C   3 - H  23            0.68    1.07    0.024
   5. BD (   1) C   2 - C   3        /363. BD*(   1) C   3 - H  24            0.57    1.07    0.022
   5. BD (   1) C   2 - C   3        /364. BD*(   1) C   3 - H  25            0.57    1.07    0.022
   5. BD (   1) C   2 - C   3        /365. BD*(   1) O   4 - C   5            1.95    0.94    0.038
   5. BD (   1) C   2 - C   3        /399. BD*(   1) C  18 - O  19            1.87    0.94    0.037
   6. BD (   1) C   2 - O   4        / 89. RY*(   1) C   2                    0.56    1.53    0.026
   6. BD (   1) C   2 - O   4        /117. RY*(   2) C   5                    1.26    1.69    0.041
   6. BD (   1) C   2 - O   4        /358. BD*(   1) C   1 - H  22            1.27    1.27    0.036
   6. BD (   1) C   2 - O   4        /363. BD*(   1) C   3 - H  24            1.40    1.27    0.038
   6. BD (   1) C   2 - O   4        /368. BD*(   1) C   5 - H  26            1.09    1.29    0.033
   7. BD (   1) C   2 - O  19        /233. RY*(   1) C  18                    0.58    1.59    0.027
   7. BD (   1) C   2 - O  19        /235. RY*(   3) C  18                    1.09    1.75    0.039
   7. BD (   1) C   2 - O  19        /356. BD*(   1) C   1 - H  20            1.29    1.27    0.036
   7. BD (   1) C   2 - O  19        /364. BD*(   1) C   3 - H  25            1.39    1.27    0.038
   7. BD (   1) C   2 - O  19        /375. BD*(   1) C   9 - C  18            0.60    1.19    0.024
   7. BD (   1) C   2 - O  19        /400. BD*(   1) C  18 - H  45            0.98    1.29    0.032
   8. BD (   1) C   3 - H  23        /355. BD*(   1) C   1 - C   2            4.01    0.87    0.053
   8. BD (   1) C   3 - H  23        /360. BD*(   1) C   2 - O   4            0.64    0.77    0.020
   8. BD (   1) C   3 - H  23        /361. BD*(   1) C   2 - O  19            0.62    0.77    0.020
   9. BD (   1) C   3 - H  24        / 90. RY*(   2) C   2                    0.62    1.29    0.025
   9. BD (   1) C   3 - H  24        /360. BD*(   1) C   2 - O   4            5.01    0.78    0.056
  10. BD (   1) C   3 - H  25        / 90. RY*(   2) C   2                    0.80    1.29    0.029
  10. BD (   1) C   3 - H  25        /361. BD*(   1) C   2 - O  19            5.05    0.78    0.057
  11. BD (   1) O   4 - C   5        / 89. RY*(   1) C   2                    2.56    1.53    0.056
  11. BD (   1) O   4 - C   5        /359. BD*(   1) C   2 - C   3            1.31    1.22    0.036
  11. BD (   1) O   4 - C   5        /361. BD*(   1) C   2 - O  19            1.64    1.12    0.039
  11. BD (   1) O   4 - C   5        /369. BD*(   1) C   6 - O   7            0.88    1.13    0.028
  11. BD (   1) O   4 - C   5        /399. BD*(   1) C  18 - O  19            1.35    1.14    0.035
  12. BD (   1) C   5 - C   6        /107. RY*(   1) O   4                    1.05    1.88    0.040
  12. BD (   1) C   5 - C   6        /134. RY*(   1) O   7                    1.13    2.02    0.043
  12. BD (   1) C   5 - C   6        /234. RY*(   2) C  18                    0.51    1.59    0.026
  12. BD (   1) C   5 - C   6        /360. BD*(   1) C   2 - O   4            1.20    0.91    0.030
  12. BD (   1) C   5 - C   6        /367. BD*(   1) C   5 - C  18            0.72    0.97    0.024
  12. BD (   1) C   5 - C   6        /368. BD*(   1) C   5 - H  26            0.63    1.08    0.023
  12. BD (   1) C   5 - C   6        /371. BD*(   1) C   6 - H  27            0.88    1.07    0.028
  12. BD (   1) C   5 - C   6        /372. BD*(   1) O   7 - H  28            2.42    1.04    0.045
  12. BD (   1) C   5 - C   6        /400. BD*(   1) C  18 - H  45            1.38    1.09    0.035
  13. BD (   1) C   5 - C  18        / 91. RY*(   3) C   2                    0.69    1.61    0.030
  13. BD (   1) C   5 - C  18        /153. RY*(   2) C   9                    0.66    1.54    0.029
  13. BD (   1) C   5 - C  18        /359. BD*(   1) C   2 - C   3            0.51    1.00    0.020
  13. BD (   1) C   5 - C  18        /366. BD*(   1) C   5 - C   6            0.64    0.96    0.022
  13. BD (   1) C   5 - C  18        /368. BD*(   1) C   5 - H  26            1.00    1.07    0.029
  13. BD (   1) C   5 - C  18        /370. BD*(   1) C   6 - O   8            1.83    0.90    0.036
  13. BD (   1) C   5 - C  18        /371. BD*(   1) C   6 - H  27            1.66    1.06    0.037
  13. BD (   1) C   5 - C  18        /373. BD*(   1) O   8 - C   9            1.80    0.89    0.036
  13. BD (   1) C   5 - C  18        /375. BD*(   1) C   9 - C  18            0.70    0.97    0.023
  13. BD (   1) C   5 - C  18        /376. BD*(   1) C   9 - H  29            1.79    1.05    0.039
  13. BD (   1) C   5 - C  18        /400. BD*(   1) C  18 - H  45            0.95    1.07    0.028
  14. BD (   1) C   5 - H  26        /360. BD*(   1) C   2 - O   4            2.59    0.80    0.041
  14. BD (   1) C   5 - H  26        /369. BD*(   1) C   6 - O   7            1.49    0.82    0.031
  14. BD (   1) C   5 - H  26        /370. BD*(   1) C   6 - O   8            1.77    0.80    0.034
  14. BD (   1) C   5 - H  26        /375. BD*(   1) C   9 - C  18            0.79    0.87    0.024
  14. BD (   1) C   5 - H  26        /399. BD*(   1) C  18 - O  19            0.62    0.83    0.020
  15. BD (   1) C   6 - O   7        /365. BD*(   1) O   4 - C   5            1.45    1.19    0.037
  15. BD (   1) C   6 - O   7        /373. BD*(   1) O   8 - C   9            0.56    1.15    0.023
  16. BD (   1) C   6 - O   8        /152. RY*(   1) C   9                    2.01    1.51    0.049
  16. BD (   1) C   6 - O   8        /368. BD*(   1) C   5 - H  26            0.96    1.29    0.032
  16. BD (   1) C   6 - O   8        /376. BD*(   1) C   9 - H  29            1.15    1.28    0.035
  17. BD (   1) C   6 - H  27        /116. RY*(   1) C   5                    0.65    1.30    0.026
  17. BD (   1) C   6 - H  27        /365. BD*(   1) O   4 - C   5            1.55    0.84    0.032
  17. BD (   1) C   6 - H  27        /367. BD*(   1) C   5 - C  18            1.43    0.87    0.032
  17. BD (   1) C   6 - H  27        /373. BD*(   1) O   8 - C   9            3.06    0.81    0.045
  18. BD (   1) O   7 - H  28        /125. RY*(   1) C   6                    0.79    1.38    0.029
  18. BD (   1) O   7 - H  28        /366. BD*(   1) C   5 - C   6            3.08    1.07    0.052
  18. BD (   1) O   7 - H  28        /370. BD*(   1) C   6 - O   8            0.89    1.00    0.027
  19. BD (   1) O   8 - C   9        /125. RY*(   1) C   6                    2.05    1.49    0.049
  19. BD (   1) O   8 - C   9        /371. BD*(   1) C   6 - H  27            1.20    1.28    0.035
  19. BD (   1) O   8 - C   9        /377. BD*(   1) O  10 -Si  11            0.81    1.05    0.026
  19. BD (   1) O   8 - C   9        /400. BD*(   1) C  18 - H  45            1.05    1.29    0.033
  20. BD (   1) C   9 - O  10        /152. RY*(   1) C   9                    0.56    1.55    0.026
  20. BD (   1) C   9 - O  10        /174. RY*(   5)Si  11                    0.67    1.67    0.030
  20. BD (   1) C   9 - O  10        /370. BD*(   1) C   6 - O   8            0.51    1.17    0.022
  20. BD (   1) C   9 - O  10        /377. BD*(   1) O  10 -Si  11            1.59    1.10    0.038
  20. BD (   1) C   9 - O  10        /399. BD*(   1) C  18 - O  19            1.47    1.19    0.038
  21. BD (   1) C   9 - C  18        /161. RY*(   1) O  10                    1.38    2.09    0.048
  21. BD (   1) C   9 - C  18        /242. RY*(   1) O  19                    1.08    1.89    0.040
  21. BD (   1) C   9 - C  18        /361. BD*(   1) C   2 - O  19            1.29    0.91    0.031
  21. BD (   1) C   9 - C  18        /365. BD*(   1) O   4 - C   5            0.52    0.94    0.020
  21. BD (   1) C   9 - C  18        /367. BD*(   1) C   5 - C  18            0.78    0.97    0.025
  21. BD (   1) C   9 - C  18        /368. BD*(   1) C   5 - H  26            1.21    1.08    0.032
  21. BD (   1) C   9 - C  18        /376. BD*(   1) C   9 - H  29            0.92    1.07    0.028
  21. BD (   1) C   9 - C  18        /377. BD*(   1) O  10 -Si  11            3.00    0.85    0.045
  21. BD (   1) C   9 - C  18        /400. BD*(   1) C  18 - H  45            0.66    1.08    0.024
  22. BD (   1) C   9 - H  29        /233. RY*(   1) C  18                    0.66    1.28    0.026
  22. BD (   1) C   9 - H  29        /367. BD*(   1) C   5 - C  18            1.54    0.87    0.033
  22. BD (   1) C   9 - H  29        /370. BD*(   1) C   6 - O   8            2.95    0.81    0.044
  22. BD (   1) C   9 - H  29        /377. BD*(   1) O  10 -Si  11            1.35    0.75    0.029
  22. BD (   1) C   9 - H  29        /399. BD*(   1) C  18 - O  19            1.41    0.84    0.031
  23. BD (   1) O  10 -Si  11        /152. RY*(   1) C   9                    2.58    1.46    0.055
  23. BD (   1) O  10 -Si  11        /374. BD*(   1) C   9 - O  10            0.52    1.12    0.022
  23. BD (   1) O  10 -Si  11        /375. BD*(   1) C   9 - C  18            1.90    1.14    0.042
  23. BD (   1) O  10 -Si  11        /377. BD*(   1) O  10 -Si  11            0.70    1.01    0.024
  23. BD (   1) O  10 -Si  11        /378. BD*(   1)Si  11 - C  12            1.13    1.05    0.031
  23. BD (   1) O  10 -Si  11        /379. BD*(   1)Si  11 - C  13            1.27    1.05    0.033
  23. BD (   1) O  10 -Si  11        /380. BD*(   1)Si  11 - C  14            1.91    1.03    0.040
  23. BD (   1) O  10 -Si  11        /381. BD*(   1) C  12 - H  30            0.54    1.22    0.023
  23. BD (   1) O  10 -Si  11        /385. BD*(   1) C  13 - H  34            0.59    1.22    0.024
  23. BD (   1) O  10 -Si  11        /388. BD*(   1) C  14 - C  16            0.70    1.17    0.026
  24. BD (   1)Si  11 - C  12        /377. BD*(   1) O  10 -Si  11            4.31    0.73    0.050
  24. BD (   1)Si  11 - C  12        /379. BD*(   1)Si  11 - C  13            1.77    0.77    0.033
  24. BD (   1)Si  11 - C  12        /380. BD*(   1)Si  11 - C  14            1.72    0.75    0.032
  24. BD (   1)Si  11 - C  12        /381. BD*(   1) C  12 - H  30            1.27    0.94    0.031
  24. BD (   1)Si  11 - C  12        /382. BD*(   1) C  12 - H  31            1.43    0.94    0.033
  24. BD (   1)Si  11 - C  12        /383. BD*(   1) C  12 - H  32            1.37    0.94    0.032
  24. BD (   1)Si  11 - C  12        /386. BD*(   1) C  13 - H  35            1.21    0.94    0.030
  24. BD (   1)Si  11 - C  12        /387. BD*(   1) C  14 - C  15            0.97    0.89    0.026
  25. BD (   1)Si  11 - C  13        /377. BD*(   1) O  10 -Si  11            3.58    0.73    0.046
  25. BD (   1)Si  11 - C  13        /378. BD*(   1)Si  11 - C  12            1.69    0.77    0.032
  25. BD (   1)Si  11 - C  13        /380. BD*(   1)Si  11 - C  14            1.77    0.75    0.033
  25. BD (   1)Si  11 - C  13        /382. BD*(   1) C  12 - H  31            1.25    0.94    0.031
  25. BD (   1)Si  11 - C  13        /384. BD*(   1) C  13 - H  33            1.33    0.94    0.032
  25. BD (   1)Si  11 - C  13        /385. BD*(   1) C  13 - H  34            1.32    0.94    0.032
  25. BD (   1)Si  11 - C  13        /386. BD*(   1) C  13 - H  35            1.36    0.94    0.032
  25. BD (   1)Si  11 - C  13        /389. BD*(   1) C  14 - C  17            0.93    0.89    0.026
  26. BD (   1)Si  11 - C  14        /162. RY*(   2) O  10                    0.76    1.93    0.035
  26. BD (   1)Si  11 - C  14        /206. RY*(   1) C  15                    1.83    1.28    0.044
  26. BD (   1)Si  11 - C  14        /215. RY*(   1) C  16                    1.95    1.27    0.045
  26. BD (   1)Si  11 - C  14        /224. RY*(   1) C  17                    1.57    1.28    0.041
  26. BD (   1)Si  11 - C  14        /374. BD*(   1) C   9 - O  10            1.41    0.80    0.030
  26. BD (   1)Si  11 - C  14        /377. BD*(   1) O  10 -Si  11            2.69    0.69    0.039
  26. BD (   1)Si  11 - C  14        /378. BD*(   1)Si  11 - C  12            1.57    0.73    0.030
  26. BD (   1)Si  11 - C  14        /379. BD*(   1)Si  11 - C  13            1.53    0.73    0.030
  26. BD (   1)Si  11 - C  14        /380. BD*(   1)Si  11 - C  14            0.53    0.71    0.017
  26. BD (   1)Si  11 - C  14        /383. BD*(   1) C  12 - H  32            0.97    0.90    0.027
  26. BD (   1)Si  11 - C  14        /384. BD*(   1) C  13 - H  33            0.98    0.90    0.027
  26. BD (   1)Si  11 - C  14        /387. BD*(   1) C  14 - C  15            1.03    0.85    0.027
  26. BD (   1)Si  11 - C  14        /388. BD*(   1) C  14 - C  16            1.11    0.85    0.028
  26. BD (   1)Si  11 - C  14        /389. BD*(   1) C  14 - C  17            1.04    0.85    0.027
  26. BD (   1)Si  11 - C  14        /390. BD*(   1) C  15 - H  36            3.46    0.91    0.051
  26. BD (   1)Si  11 - C  14        /394. BD*(   1) C  16 - H  40            3.66    0.90    0.052
  26. BD (   1)Si  11 - C  14        /396. BD*(   1) C  17 - H  42            3.47    0.91    0.051
  27. BD (   1) C  12 - H  30        /172. RY*(   3)Si  11                    0.78    1.34    0.029
  27. BD (   1) C  12 - H  30        /377. BD*(   1) O  10 -Si  11            2.93    0.72    0.041
  27. BD (   1) C  12 - H  30        /378. BD*(   1)Si  11 - C  12            0.75    0.76    0.022
  28. BD (   1) C  12 - H  31        /378. BD*(   1)Si  11 - C  12            0.71    0.77    0.021
  28. BD (   1) C  12 - H  31        /379. BD*(   1)Si  11 - C  13            1.91    0.77    0.035
  29. BD (   1) C  12 - H  32        /378. BD*(   1)Si  11 - C  12            0.76    0.76    0.022
  29. BD (   1) C  12 - H  32        /380. BD*(   1)Si  11 - C  14            2.19    0.74    0.036
  30. BD (   1) C  13 - H  33        /170. RY*(   1)Si  11                    0.54    1.23    0.023
  30. BD (   1) C  13 - H  33        /379. BD*(   1)Si  11 - C  13            0.74    0.76    0.021
  30. BD (   1) C  13 - H  33        /380. BD*(   1)Si  11 - C  14            2.25    0.74    0.037
  31. BD (   1) C  13 - H  34        /173. RY*(   4)Si  11                    0.96    1.43    0.033
  31. BD (   1) C  13 - H  34        /377. BD*(   1) O  10 -Si  11            2.81    0.72    0.041
  31. BD (   1) C  13 - H  34        /379. BD*(   1)Si  11 - C  13            0.70    0.76    0.021
  32. BD (   1) C  13 - H  35        /378. BD*(   1)Si  11 - C  12            2.01    0.76    0.035
  32. BD (   1) C  13 - H  35        /379. BD*(   1)Si  11 - C  13            0.72    0.76    0.021
  33. BD (   1) C  14 - C  15        /216. RY*(   2) C  16                    0.94    1.36    0.032
  33. BD (   1) C  14 - C  15        /225. RY*(   2) C  17                    1.31    1.37    0.038
  33. BD (   1) C  14 - C  15        /378. BD*(   1)Si  11 - C  12            0.71    0.85    0.022
  33. BD (   1) C  14 - C  15        /380. BD*(   1)Si  11 - C  14            2.00    0.83    0.037
  33. BD (   1) C  14 - C  15        /388. BD*(   1) C  14 - C  16            1.33    0.97    0.032
  33. BD (   1) C  14 - C  15        /389. BD*(   1) C  14 - C  17            1.38    0.97    0.033
  33. BD (   1) C  14 - C  15        /390. BD*(   1) C  15 - H  36            0.58    1.03    0.022
  33. BD (   1) C  14 - C  15        /391. BD*(   1) C  15 - H  37            0.58    1.05    0.022
  33. BD (   1) C  14 - C  15        /392. BD*(   1) C  15 - H  38            0.57    1.03    0.022
  33. BD (   1) C  14 - C  15        /393. BD*(   1) C  16 - H  39            2.02    1.03    0.041
  33. BD (   1) C  14 - C  15        /398. BD*(   1) C  17 - H  44            2.00    1.03    0.041
  34. BD (   1) C  14 - C  16        /174. RY*(   5)Si  11                    0.62    1.38    0.026
  34. BD (   1) C  14 - C  16        /207. RY*(   2) C  15                    1.11    1.36    0.035
  34. BD (   1) C  14 - C  16        /224. RY*(   1) C  17                    0.67    1.40    0.027
  34. BD (   1) C  14 - C  16        /225. RY*(   2) C  17                    0.64    1.37    0.027
  34. BD (   1) C  14 - C  16        /377. BD*(   1) O  10 -Si  11            0.72    0.81    0.022
  34. BD (   1) C  14 - C  16        /380. BD*(   1)Si  11 - C  14            1.97    0.83    0.036
  34. BD (   1) C  14 - C  16        /387. BD*(   1) C  14 - C  15            1.33    0.97    0.032
  34. BD (   1) C  14 - C  16        /389. BD*(   1) C  14 - C  17            1.33    0.97    0.032
  34. BD (   1) C  14 - C  16        /391. BD*(   1) C  15 - H  37            1.87    1.05    0.040
  34. BD (   1) C  14 - C  16        /393. BD*(   1) C  16 - H  39            0.59    1.03    0.022
  34. BD (   1) C  14 - C  16        /394. BD*(   1) C  16 - H  40            0.63    1.03    0.023
  34. BD (   1) C  14 - C  16        /395. BD*(   1) C  16 - H  41            0.60    1.03    0.022
  34. BD (   1) C  14 - C  16        /397. BD*(   1) C  17 - H  43            1.83    1.06    0.039
  35. BD (   1) C  14 - C  17        /207. RY*(   2) C  15                    1.04    1.36    0.034
  35. BD (   1) C  14 - C  17        /216. RY*(   2) C  16                    1.17    1.36    0.036
  35. BD (   1) C  14 - C  17        /379. BD*(   1)Si  11 - C  13            0.77    0.85    0.023
  35. BD (   1) C  14 - C  17        /380. BD*(   1)Si  11 - C  14            2.01    0.83    0.037
  35. BD (   1) C  14 - C  17        /387. BD*(   1) C  14 - C  15            1.38    0.97    0.033
  35. BD (   1) C  14 - C  17        /388. BD*(   1) C  14 - C  16            1.33    0.97    0.032
  35. BD (   1) C  14 - C  17        /392. BD*(   1) C  15 - H  38            2.02    1.03    0.041
  35. BD (   1) C  14 - C  17        /395. BD*(   1) C  16 - H  41            2.00    1.03    0.041
  35. BD (   1) C  14 - C  17        /396. BD*(   1) C  17 - H  42            0.59    1.03    0.022
  35. BD (   1) C  14 - C  17        /397. BD*(   1) C  17 - H  43            0.60    1.05    0.022
  35. BD (   1) C  14 - C  17        /398. BD*(   1) C  17 - H  44            0.57    1.03    0.022
  36. BD (   1) C  15 - H  36        /380. BD*(   1)Si  11 - C  14            2.81    0.72    0.041
  36. BD (   1) C  15 - H  36        /387. BD*(   1) C  14 - C  15            0.70    0.86    0.022
  37. BD (   1) C  15 - H  37        /198. RY*(   2) C  14                    0.71    1.31    0.027
  37. BD (   1) C  15 - H  37        /388. BD*(   1) C  14 - C  16            3.17    0.86    0.047
  38. BD (   1) C  15 - H  38        /197. RY*(   1) C  14                    0.54    1.29    0.024
  38. BD (   1) C  15 - H  38        /389. BD*(   1) C  14 - C  17            3.04    0.87    0.046
  39. BD (   1) C  16 - H  39        /387. BD*(   1) C  14 - C  15            3.04    0.87    0.046
  40. BD (   1) C  16 - H  40        /197. RY*(   1) C  14                    0.59    1.30    0.025
  40. BD (   1) C  16 - H  40        /380. BD*(   1)Si  11 - C  14            2.68    0.73    0.040
  40. BD (   1) C  16 - H  40        /388. BD*(   1) C  14 - C  16            0.75    0.87    0.023
  41. BD (   1) C  16 - H  41        /389. BD*(   1) C  14 - C  17            3.06    0.87    0.046
  42. BD (   1) C  17 - H  42        /380. BD*(   1)Si  11 - C  14            2.75    0.72    0.040
  42. BD (   1) C  17 - H  42        /389. BD*(   1) C  14 - C  17            0.69    0.86    0.022
  43. BD (   1) C  17 - H  43        /198. RY*(   2) C  14                    0.67    1.31    0.027
  43. BD (   1) C  17 - H  43        /388. BD*(   1) C  14 - C  16            3.12    0.86    0.046
  43. BD (   1) C  17 - H  43        /389. BD*(   1) C  14 - C  17            0.51    0.86    0.019
  44. BD (   1) C  17 - H  44        /387. BD*(   1) C  14 - C  15            3.02    0.87    0.046
  45. BD (   1) C  18 - O  19        / 89. RY*(   1) C   2                    2.25    1.53    0.052
  45. BD (   1) C  18 - O  19        /359. BD*(   1) C   2 - C   3            1.25    1.22    0.035
  45. BD (   1) C  18 - O  19        /360. BD*(   1) C   2 - O   4            1.65    1.11    0.039
  45. BD (   1) C  18 - O  19        /365. BD*(   1) O   4 - C   5            1.34    1.14    0.035
  45. BD (   1) C  18 - O  19        /368. BD*(   1) C   5 - H  26            0.61    1.29    0.025
  45. BD (   1) C  18 - O  19        /374. BD*(   1) C   9 - O  10            1.08    1.16    0.032
  46. BD (   1) C  18 - H  45        /117. RY*(   2) C   5                    0.52    1.37    0.024
  46. BD (   1) C  18 - H  45        /361. BD*(   1) C   2 - O  19            2.42    0.80    0.040
  46. BD (   1) C  18 - H  45        /366. BD*(   1) C   5 - C   6            0.99    0.87    0.026
  46. BD (   1) C  18 - H  45        /373. BD*(   1) O   8 - C   9            1.98    0.79    0.036
  46. BD (   1) C  18 - H  45        /374. BD*(   1) C   9 - O  10            1.33    0.85    0.030
  47. CR (   1) C   1                / 90. RY*(   2) C   2                    2.12   10.86    0.136
  47. CR (   1) C   1                /251. RY*(   1) H  20                    0.65   10.48    0.074
  47. CR (   1) C   1                /255. RY*(   1) H  21                    0.85   10.56    0.085
  47. CR (   1) C   1                /259. RY*(   1) H  22                    0.65   10.49    0.074
  48. CR (   1) C   2                / 82. RY*(   3) C   1                    1.14   10.85    0.099
  48. CR (   1) C   2                /100. RY*(   3) C   3                    1.10   10.87    0.098
  48. CR (   1) C   2                /359. BD*(   1) C   2 - C   3            0.53   10.58    0.067
  48. CR (   1) C   2                /365. BD*(   1) O   4 - C   5            1.24   10.50    0.102
  48. CR (   1) C   2                /399. BD*(   1) C  18 - O  19            1.23   10.50    0.102
  49. CR (   1) C   3                / 90. RY*(   2) C   2                    1.74   10.86    0.123
  49. CR (   1) C   3                /263. RY*(   1) H  23                    0.67   10.45    0.075
  49. CR (   1) C   3                /267. RY*(   1) H  24                    0.67   10.51    0.075
  49. CR (   1) C   3                /271. RY*(   1) H  25                    0.67   10.51    0.075
  50. CR (   1) O   4                / 89. RY*(   1) C   2                    2.47   19.63    0.197
  50. CR (   1) O   4                / 91. RY*(   3) C   2                    0.80   19.94    0.113
  50. CR (   1) O   4                /116. RY*(   1) C   5                    1.60   19.71    0.159
  51. CR (   1) C   5                /127. RY*(   3) C   6                    1.00   11.27    0.095
  51. CR (   1) C   5                /275. RY*(   1) H  26                    0.72   10.47    0.077
  51. CR (   1) C   5                /360. BD*(   1) C   2 - O   4            1.41   10.42    0.110
  51. CR (   1) C   5                /365. BD*(   1) O   4 - C   5            0.60   10.45    0.071
  52. CR (   1) C   6                /118. RY*(   3) C   5                    0.81   11.19    0.085
  52. CR (   1) C   6                /279. RY*(   1) H  27                    0.63   10.52    0.072
  52. CR (   1) C   6                /366. BD*(   1) C   5 - C   6            0.58   10.55    0.071
  52. CR (   1) C   6                /369. BD*(   1) C   6 - O   7            0.53   10.49    0.067
  52. CR (   1) C   6                /373. BD*(   1) O   8 - C   9            1.22   10.47    0.103
  53. CR (   1) O   7                /125. RY*(   1) C   6                    1.99   19.62    0.177
  53. CR (   1) O   7                /126. RY*(   2) C   6                    1.32   19.93    0.145
  54. CR (   1) O   8                /125. RY*(   1) C   6                    1.79   19.61    0.168
  54. CR (   1) O   8                /126. RY*(   2) C   6                    0.78   19.92    0.111
  54. CR (   1) O   8                /152. RY*(   1) C   9                    1.31   19.63    0.144
  54. CR (   1) O   8                /153. RY*(   2) C   9                    1.15   19.89    0.135
  55. CR (   1) C   9                /234. RY*(   2) C  18                    0.79   11.15    0.084
  55. CR (   1) C   9                /287. RY*(   1) H  29                    0.58   10.55    0.070
  55. CR (   1) C   9                /370. BD*(   1) C   6 - O   8            1.16   10.48    0.100
  55. CR (   1) C   9                /377. BD*(   1) O  10 -Si  11            2.22   10.41    0.138
  56. CR (   1) O  10                /152. RY*(   1) C   9                    2.33   19.60    0.191
  56. CR (   1) O  10                /153. RY*(   2) C   9                    0.61   19.86    0.099
  56. CR (   1) O  10                /171. RY*(   2)Si  11                    0.72   19.69    0.107
  57. CR (   1)Si  11                /377. BD*(   1) O  10 -Si  11            0.54   65.68    0.171
  58. CR (   2)Si  11                /374. BD*(   1) C   9 - O  10            1.72    6.17    0.093
  58. CR (   2)Si  11                /377. BD*(   1) O  10 -Si  11            3.78    6.06    0.137
  62. CR (   1) C  12                /170. RY*(   1)Si  11                    1.05   10.80    0.095
  62. CR (   1) C  12                /171. RY*(   2)Si  11                    0.62   10.82    0.073
  62. CR (   1) C  12                /172. RY*(   3)Si  11                    0.52   10.90    0.067
  62. CR (   1) C  12                /291. RY*(   1) H  30                    0.71   10.53    0.077
  62. CR (   1) C  12                /295. RY*(   1) H  31                    0.72   10.55    0.078
  62. CR (   1) C  12                /299. RY*(   1) H  32                    0.73   10.50    0.078
  63. CR (   1) C  13                /170. RY*(   1)Si  11                    1.16   10.80    0.100
  63. CR (   1) C  13                /177. RY*(   8)Si  11                    0.55   10.79    0.069
  63. CR (   1) C  13                /303. RY*(   1) H  33                    0.69   10.54    0.076
  63. CR (   1) C  13                /307. RY*(   1) H  34                    0.72   10.55    0.078
  63. CR (   1) C  13                /311. RY*(   1) H  35                    0.71   10.56    0.077
  64. CR (   1) C  14                /171. RY*(   2)Si  11                    0.65   10.81    0.075
  64. CR (   1) C  14                /178. RY*(   9)Si  11                    1.07   10.79    0.096
  64. CR (   1) C  14                /208. RY*(   3) C  15                    0.80   10.88    0.083
  64. CR (   1) C  14                /217. RY*(   3) C  16                    0.76   10.87    0.081
  64. CR (   1) C  14                /226. RY*(   3) C  17                    0.81   10.87    0.084
  64. CR (   1) C  14                /380. BD*(   1)Si  11 - C  14            1.03   10.30    0.093
  65. CR (   1) C  15                /198. RY*(   2) C  14                    0.69   10.88    0.077
  65. CR (   1) C  15                /315. RY*(   1) H  36                    0.60   10.46    0.071
  65. CR (   1) C  15                /319. RY*(   1) H  37                    0.65   10.51    0.074
  65. CR (   1) C  15                /323. RY*(   1) H  38                    0.61   10.52    0.071
  65. CR (   1) C  15                /380. BD*(   1)Si  11 - C  14            0.73   10.30    0.079
  66. CR (   1) C  16                /197. RY*(   1) C  14                    1.16   10.87    0.100
  66. CR (   1) C  16                /327. RY*(   1) H  39                    0.61   10.51    0.071
  66. CR (   1) C  16                /331. RY*(   1) H  40                    0.61   10.45    0.071
  66. CR (   1) C  16                /335. RY*(   1) H  41                    0.62   10.50    0.072
  66. CR (   1) C  16                /380. BD*(   1)Si  11 - C  14            0.71   10.31    0.077
  67. CR (   1) C  17                /198. RY*(   2) C  14                    0.89   10.88    0.088
  67. CR (   1) C  17                /339. RY*(   1) H  42                    0.60   10.46    0.071
  67. CR (   1) C  17                /343. RY*(   1) H  43                    0.75   10.55    0.079
  67. CR (   1) C  17                /347. RY*(   1) H  44                    0.59   10.51    0.071
  67. CR (   1) C  17                /380. BD*(   1)Si  11 - C  14            0.72   10.30    0.078
  68. CR (   1) C  18                /155. RY*(   4) C   9                    0.86   11.38    0.088
  68. CR (   1) C  18                /351. RY*(   1) H  45                    0.71   10.49    0.077
  68. CR (   1) C  18                /361. BD*(   1) C   2 - O  19            1.39   10.42    0.109
  68. CR (   1) C  18                /399. BD*(   1) C  18 - O  19            0.63   10.45    0.073
  69. CR (   1) O  19                / 89. RY*(   1) C   2                    2.29   19.63    0.190
  69. CR (   1) O  19                / 91. RY*(   3) C   2                    0.79   19.94    0.112
  69. CR (   1) O  19                /233. RY*(   1) C  18                    1.74   19.69    0.165
  70. LP (   1) O   4                / 89. RY*(   1) C   2                    3.84    1.23    0.062
  70. LP (   1) O   4                / 91. RY*(   3) C   2                    1.70    1.54    0.046
  70. LP (   1) O   4                /116. RY*(   1) C   5                    2.56    1.30    0.052
  70. LP (   1) O   4                /119. RY*(   4) C   5                    0.65    1.70    0.030
  70. LP (   1) O   4                /359. BD*(   1) C   2 - C   3            0.53    0.92    0.020
  70. LP (   1) O   4                /361. BD*(   1) C   2 - O  19            3.41    0.82    0.047
  70. LP (   1) O   4                /367. BD*(   1) C   5 - C  18            3.20    0.87    0.047
  70. LP (   1) O   4                /368. BD*(   1) C   5 - H  26            1.23    0.99    0.031
  71. LP (   2) O   4                / 92. RY*(   4) C   2                    0.85    2.27    0.040
  71. LP (   2) O   4                /120. RY*(   5) C   5                    1.10    2.20    0.045
  71. LP (   2) O   4                /355. BD*(   1) C   1 - C   2            6.32    0.69    0.059
  71. LP (   2) O   4                /358. BD*(   1) C   1 - H  22            0.88    0.75    0.023
  71. LP (   2) O   4                /359. BD*(   1) C   2 - C   3            2.58    0.70    0.038
  71. LP (   2) O   4                /361. BD*(   1) C   2 - O  19            2.39    0.59    0.034
  71. LP (   2) O   4                /366. BD*(   1) C   5 - C   6            7.99    0.66    0.065
  71. LP (   2) O   4                /367. BD*(   1) C   5 - C  18            1.28    0.65    0.026
  71. LP (   2) O   4                /368. BD*(   1) C   5 - H  26            2.99    0.77    0.043
  71. LP (   2) O   4                /369. BD*(   1) C   6 - O   7            0.66    0.61    0.018
  72. LP (   1) O   7                /125. RY*(   1) C   6                    2.50    1.24    0.050
  72. LP (   1) O   7                /126. RY*(   2) C   6                    0.55    1.55    0.026
  72. LP (   1) O   7                /285. RY*(   3) H  28                    0.58    2.21    0.032
  72. LP (   1) O   7                /366. BD*(   1) C   5 - C   6            0.99    0.94    0.027
  72. LP (   1) O   7                /370. BD*(   1) C   6 - O   8            0.97    0.87    0.026
  72. LP (   1) O   7                /371. BD*(   1) C   6 - H  27            2.04    1.03    0.041
  72. LP (   1) O   7                /397. BD*(   1) C  17 - H  43            0.51    1.05    0.021
  73. LP (   2) O   7                /125. RY*(   1) C   6                    0.58    0.98    0.022
  73. LP (   2) O   7                /128. RY*(   4) C   6                    0.73    2.19    0.036
  73. LP (   2) O   7                /283. RY*(   1) H  28                    1.49    1.17    0.038
  73. LP (   2) O   7                /284. RY*(   2) H  28                    0.85    1.89    0.036
  73. LP (   2) O   7                /370. BD*(   1) C   6 - O   8           13.32    0.61    0.080
  73. LP (   2) O   7                /371. BD*(   1) C   6 - H  27            5.88    0.77    0.060
  74. LP (   1) O   8                /125. RY*(   1) C   6                    2.44    1.21    0.049
  74. LP (   1) O   8                /126. RY*(   2) C   6                    1.21    1.52    0.039
  74. LP (   1) O   8                /152. RY*(   1) C   9                    1.72    1.22    0.041
  74. LP (   1) O   8                /153. RY*(   2) C   9                    1.71    1.49    0.045
  74. LP (   1) O   8                /366. BD*(   1) C   5 - C   6            2.75    0.90    0.045
  74. LP (   1) O   8                /371. BD*(   1) C   6 - H  27            1.25    1.00    0.032
  74. LP (   1) O   8                /375. BD*(   1) C   9 - C  18            2.45    0.91    0.042
  74. LP (   1) O   8                /376. BD*(   1) C   9 - H  29            1.23    1.00    0.031
  75. LP (   2) O   8                /128. RY*(   4) C   6                    0.92    2.19    0.041
  75. LP (   2) O   8                /130. RY*(   6) C   6                    0.51    2.01    0.030
  75. LP (   2) O   8                /154. RY*(   3) C   9                    0.55    2.00    0.031
  75. LP (   2) O   8                /156. RY*(   5) C   9                    0.90    1.85    0.038
  75. LP (   2) O   8                /357. BD*(   1) C   1 - H  21            0.91    0.77    0.024
  75. LP (   2) O   8                /366. BD*(   1) C   5 - C   6            1.70    0.67    0.031
  75. LP (   2) O   8                /369. BD*(   1) C   6 - O   7           14.00    0.62    0.084
  75. LP (   2) O   8                /371. BD*(   1) C   6 - H  27            1.22    0.76    0.028
  75. LP (   2) O   8                /374. BD*(   1) C   9 - O  10           13.09    0.65    0.084
  75. LP (   2) O   8                /375. BD*(   1) C   9 - C  18            1.70    0.67    0.031
  75. LP (   2) O   8                /376. BD*(   1) C   9 - H  29            1.05    0.76    0.026
  76. LP (   1) O  10                /152. RY*(   1) C   9                    1.48    1.12    0.037
  76. LP (   1) O  10                /156. RY*(   5) C   9                    0.67    1.99    0.033
  76. LP (   1) O  10                /171. RY*(   2)Si  11                    2.55    1.21    0.050
  76. LP (   1) O  10                /373. BD*(   1) O   8 - C   9            0.79    0.73    0.021
  76. LP (   1) O  10                /375. BD*(   1) C   9 - C  18            2.70    0.81    0.042
  76. LP (   1) O  10                /376. BD*(   1) C   9 - H  29            3.96    0.90    0.054
  76. LP (   1) O  10                /378. BD*(   1)Si  11 - C  12            1.95    0.72    0.033
  76. LP (   1) O  10                /379. BD*(   1)Si  11 - C  13            1.39    0.72    0.028
  76. LP (   1) O  10                /380. BD*(   1)Si  11 - C  14            2.93    0.69    0.040
  76. LP (   1) O  10                /399. BD*(   1) C  18 - O  19            0.78    0.76    0.022
  77. LP (   2) O  10                /154. RY*(   3) C   9                    0.86    2.00    0.038
  77. LP (   2) O  10                /156. RY*(   5) C   9                    0.68    1.85    0.032
  77. LP (   2) O  10                /170. RY*(   1)Si  11                    2.37    1.05    0.046
  77. LP (   2) O  10                /373. BD*(   1) O   8 - C   9           15.68    0.59    0.087
  77. LP (   2) O  10                /376. BD*(   1) C   9 - H  29            4.50    0.76    0.053
  77. LP (   2) O  10                /378. BD*(   1)Si  11 - C  12            5.30    0.58    0.050
  77. LP (   2) O  10                /379. BD*(   1)Si  11 - C  13            6.05    0.58    0.054
  78. LP (   1) O  19                / 89. RY*(   1) C   2                    3.51    1.23    0.059
  78. LP (   1) O  19                / 91. RY*(   3) C   2                    1.68    1.53    0.046
  78. LP (   1) O  19                /233. RY*(   1) C  18                    2.72    1.29    0.053
  78. LP (   1) O  19                /236. RY*(   4) C  18                    0.56    1.73    0.028
  78. LP (   1) O  19                /360. BD*(   1) C   2 - O   4            3.65    0.81    0.049
  78. LP (   1) O  19                /367. BD*(   1) C   5 - C  18            3.50    0.87    0.049
  78. LP (   1) O  19                /400. BD*(   1) C  18 - H  45            1.02    0.99    0.028
  79. LP (   2) O  19                / 92. RY*(   4) C   2                    0.78    2.27    0.038
  79. LP (   2) O  19                / 93. RY*(   5) C   2                    0.56    2.32    0.033
  79. LP (   2) O  19                /237. RY*(   5) C  18                    0.93    2.11    0.040
  79. LP (   2) O  19                /355. BD*(   1) C   1 - C   2            6.21    0.69    0.059
  79. LP (   2) O  19                /356. BD*(   1) C   1 - H  20            0.91    0.75    0.024
  79. LP (   2) O  19                /359. BD*(   1) C   2 - C   3            2.86    0.69    0.040
  79. LP (   2) O  19                /360. BD*(   1) C   2 - O   4            1.91    0.59    0.030
  79. LP (   2) O  19                /367. BD*(   1) C   5 - C  18            0.77    0.65    0.020
  79. LP (   2) O  19                /374. BD*(   1) C   9 - O  10            0.75    0.64    0.020
  79. LP (   2) O  19                /375. BD*(   1) C   9 - C  18            7.63    0.67    0.064
  79. LP (   2) O  19                /400. BD*(   1) C  18 - H  45            3.74    0.76    0.048


 Natural Bond Orbitals (Summary):

                                                            Principal Delocalizations
           NBO                        Occupancy    Energy   (geminal,vicinal,remote)
 ====================================================================================
 Molecular unit  1  (C13H26O5Si)
     1. BD (   1) C   1 - C   2          1.98242    -0.61675  362(v),359(g),98(v),399(v)
                                                    365(v),357(g),242(v),107(v)
                                                    358(g),356(g)
     2. BD (   1) C   1 - H  20          1.98106    -0.48451  361(v),90(v)
     3. BD (   1) C   1 - H  21          1.98394    -0.48538  359(v),361(v)
     4. BD (   1) C   1 - H  22          1.98091    -0.48418  360(v),90(v)
     5. BD (   1) C   2 - C   3          1.97930    -0.62108  365(v),399(v),357(v),80(v)
                                                    355(g),362(g),107(v),242(v)
                                                    364(g),363(g),243(v),108(v)
     6. BD (   1) C   2 - O   4          1.98563    -0.82446  363(v),358(v),117(v),368(v)
                                                    89(g)
     7. BD (   1) C   2 - O  19          1.98572    -0.82406  364(v),356(v),235(v),400(v)
                                                    375(v),233(v)
     8. BD (   1) C   3 - H  23          1.98457    -0.48176  355(v),360(v),361(v)
     9. BD (   1) C   3 - H  24          1.98115    -0.48592  360(v),90(v)
    10. BD (   1) C   3 - H  25          1.98110    -0.48590  361(v),90(v)
    11. BD (   1) O   4 - C   5          1.98212    -0.82405  89(v),361(v),399(v),359(v)
                                                    369(v)
    12. BD (   1) C   5 - C   6          1.97868    -0.62017  372(v),400(v),360(v),134(v)
                                                    107(v),371(g),367(g),368(g)
                                                    234(v)
    13. BD (   1) C   5 - C  18          1.97426    -0.60133  370(v),373(v),376(v),371(v)
                                                    368(g),400(g),375(g),91(r)
                                                    153(v),366(g),359(r)
    14. BD (   1) C   5 - H  26          1.97585    -0.50846  360(v),370(v),369(v),375(v)
                                                    399(v)
    15. BD (   1) C   6 - O   7          1.99279    -0.86755  365(v),373(v)
    16. BD (   1) C   6 - O   8          1.99016    -0.82916  152(v),376(v),368(v)
    17. BD (   1) C   6 - H  27          1.98117    -0.51871  373(v),365(v),367(v),116(v)
    18. BD (   1) O   7 - H  28          1.98476    -0.70981  366(v),370(v),125(v)
    19. BD (   1) O   8 - C   9          1.98888    -0.82251  125(v),371(v),400(v),377(v)
    20. BD (   1) C   9 - O  10          1.99069    -0.87376  377(g),399(v),174(v),152(g)
                                                    370(v)
    21. BD (   1) C   9 - C  18          1.97835    -0.61780  377(v),161(v),361(v),368(v)
                                                    242(v),376(g),367(g),400(g)
                                                    365(v)
    22. BD (   1) C   9 - H  29          1.97990    -0.51763  370(v),367(v),399(v),377(v)
                                                    233(v)
    23. BD (   1) O  10 -Si  11          1.97690    -0.77748  152(v),380(g),375(v),379(g)
                                                    378(g),377(g),388(v),385(v)
                                                    381(v),374(g)
    24. BD (   1)Si  11 - C  12          1.97156    -0.49807  377(g),379(g),380(g),382(g)
                                                    383(g),381(g),386(v),387(v)
    25. BD (   1)Si  11 - C  13          1.97227    -0.49796  377(g),380(g),378(g),386(g)
                                                    384(g),385(g),382(v),389(v)
    26. BD (   1)Si  11 - C  14          1.92317    -0.45788  394(v),396(v),390(v),377(g)
                                                    215(v),206(v),224(v),378(g)
                                                    379(g),374(v),388(g),389(g)
                                                    387(g),384(v),383(v),162(v)
                                                    380(g)
    27. BD (   1) C  12 - H  30          1.98316    -0.48919  377(v),172(v),378(g)
    28. BD (   1) C  12 - H  31          1.98705    -0.49183  379(v),378(g)
    29. BD (   1) C  12 - H  32          1.98607    -0.48671  380(v),378(g)
    30. BD (   1) C  13 - H  33          1.98594    -0.48781  380(v),379(g),170(v)
    31. BD (   1) C  13 - H  34          1.98379    -0.48862  377(v),173(v),379(g)
    32. BD (   1) C  13 - H  35          1.98748    -0.48755  378(v),379(g)
    33. BD (   1) C  14 - C  15          1.97355    -0.57877  393(v),380(g),398(v),389(g)
                                                    388(g),225(v),216(v),378(v)
                                                    390(g),391(g),392(g)
    34. BD (   1) C  14 - C  16          1.97401    -0.58233  380(g),391(v),397(v),387(g)
                                                    389(g),207(v),377(v),224(v)
                                                    225(v),394(g),174(v),395(g)
                                                    393(g)
    35. BD (   1) C  14 - C  17          1.97341    -0.57726  380(g),392(v),395(v),387(g)
                                                    388(g),216(v),207(v),379(v)
                                                    397(g),396(g),398(g)
    36. BD (   1) C  15 - H  36          1.98910    -0.47385  380(v),387(g)
    37. BD (   1) C  15 - H  37          1.98806    -0.47290  388(v),198(v)
    38. BD (   1) C  15 - H  38          1.98846    -0.47648  389(v),197(v)
    39. BD (   1) C  16 - H  39          1.98846    -0.48200  387(v)
    40. BD (   1) C  16 - H  40          1.98928    -0.47811  380(v),388(g),197(v)
    41. BD (   1) C  16 - H  41          1.98879    -0.48165  389(v)
    42. BD (   1) C  17 - H  42          1.98913    -0.47297  380(v),389(g)
    43. BD (   1) C  17 - H  43          1.98762    -0.47199  388(v),198(v),389(g)
    44. BD (   1) C  17 - H  44          1.98862    -0.47617  387(v)
    45. BD (   1) C  18 - O  19          1.98210    -0.82287  89(v),360(v),365(v),359(v)
                                                    374(v),368(v)
    46. BD (   1) C  18 - H  45          1.97636    -0.50632  361(v),373(v),374(v),366(v)
                                                    117(v)
    47. CR (   1) C   1                  1.99908   -10.05350  90(v),255(v),251(v),259(v)
    48. CR (   1) C   2                  1.99889   -10.18183  365(v),399(v),82(v),100(v)
                                                    359(g),360(g),361(g)
    49. CR (   1) C   3                  1.99908   -10.05572  90(v),263(v),267(v),271(v)
    50. CR (   1) O   4                  1.99967   -18.92858  89(v),116(v),91(v)
    51. CR (   1) C   5                  1.99886   -10.13011  360(v),127(v),275(v),365(g)
    52. CR (   1) C   6                  1.99905   -10.18437  373(v),118(v),279(v),366(g)
                                                    369(g),116(v)
    53. CR (   1) O   7                  1.99972   -18.95870  125(v),126(v)
    54. CR (   1) O   8                  1.99972   -18.94599  125(v),152(v),153(v),126(v)
    55. CR (   1) C   9                  1.99899   -10.18391  377(v),370(v),234(v),287(v)
                                                    375(g)
    56. CR (   1) O  10                  1.99968   -18.91880  152(v),171(v),153(v)
    57. CR (   1)Si  11                  1.99999   -65.44482  377(g)
    58. CR (   2)Si  11                  1.99817    -5.82890  377(g),374(v)
    59. CR (   3)Si  11                  1.99953    -3.63995   
    60. CR (   4)Si  11                  1.99978    -3.63812   
    61. CR (   5)Si  11                  1.99972    -3.63827   
    62. CR (   1) C  12                  1.99910   -10.05210  170(v),299(v),295(v),291(v)
                                                    171(v),172(v)
    63. CR (   1) C  13                  1.99910   -10.05241  170(v),307(v),311(v),303(v)
                                                    177(v)
    64. CR (   1) C  14                  1.99884   -10.04605  178(v),380(g),226(v),208(v)
                                                    217(v),171(v)
    65. CR (   1) C  15                  1.99923   -10.05070  380(v),198(v),319(v),323(v)
                                                    315(v)
    66. CR (   1) C  16                  1.99922   -10.05691  197(v),380(v),335(v),327(v)
                                                    331(v)
    67. CR (   1) C  17                  1.99922   -10.04928  198(v),343(v),380(v),339(v)
                                                    347(v)
    68. CR (   1) C  18                  1.99887   -10.12771  361(v),155(v),351(v),399(g)
    69. CR (   1) O  19                  1.99967   -18.92806  89(v),233(v),91(v)
    70. LP (   1) O   4                  1.95332    -0.52402  89(v),361(v),367(v),116(v)
                                                    91(v),368(v),119(v),359(v)
    71. LP (   2) O   4                  1.91624    -0.30072  366(v),355(v),368(v),359(v)
                                                    361(v),367(v),120(v),358(r)
                                                    92(v),369(r)
    72. LP (   1) O   7                  1.97392    -0.57518  125(v),371(v),366(v),370(v)
                                                    285(v),126(v),397(r)
    73. LP (   2) O   7                  1.92991    -0.31200  370(v),371(v),283(v),284(v)
                                                    128(v),125(v)
    74. LP (   1) O   8                  1.96177    -0.54322  366(v),125(v),375(v),153(v)
                                                    152(v),371(v),126(v),376(v)
    75. LP (   2) O   8                  1.87782    -0.30722  369(v),374(v),366(v),375(v)
                                                    371(v),376(v),128(v),357(r)
                                                    156(v),154(v),130(v)
    76. LP (   1) O  10                  1.93196    -0.44180  376(v),380(v),375(v),171(v)
                                                    378(v),152(v),379(v),399(r)
                                                    373(v),156(v)
    77. LP (   2) O  10                  1.88611    -0.30622  373(v),379(v),378(v),376(v)
                                                    170(v),154(v),156(v)
    78. LP (   1) O  19                  1.95272    -0.52244  360(v),89(v),367(v),233(v)
                                                    91(v),400(v),236(v)
    79. LP (   2) O  19                  1.91693    -0.29960  375(v),355(v),400(v),359(v)
                                                    360(v),237(v),356(r),92(v)
                                                    367(v),374(r),93(v)
    80. RY*(   1) C   1                  0.00426     0.70880   
    81. RY*(   2) C   1                  0.00191     0.63609   
    82. RY*(   3) C   1                  0.00181     0.66678   
    83. RY*(   4) C   1                  0.00020     0.97590   
    84. RY*(   5) C   1                  0.00020     2.30424   
    85. RY*(   6) C   1                  0.00010     2.07085   
    86. RY*(   7) C   1                  0.00001     2.22197   
    87. RY*(   8) C   1                  0.00001     2.25052   
    88. RY*(   9) C   1                  0.00001     2.25188   
    89. RY*(   1) C   2                  0.01063     0.70517   
    90. RY*(   2) C   2                  0.00970     0.80314   
    91. RY*(   3) C   2                  0.00509     1.01242   
    92. RY*(   4) C   2                  0.00202     1.97420   
    93. RY*(   5) C   2                  0.00175     2.02451   
    94. RY*(   6) C   2                  0.00133     2.26723   
    95. RY*(   7) C   2                  0.00120     1.95120   
    96. RY*(   8) C   2                  0.00087     1.85861   
    97. RY*(   9) C   2                  0.00057     1.29581   
    98. RY*(   1) C   3                  0.00416     0.70902   
    99. RY*(   2) C   3                  0.00203     0.63938   
   100. RY*(   3) C   3                  0.00151     0.68954   
   101. RY*(   4) C   3                  0.00023     1.00342   
   102. RY*(   5) C   3                  0.00014     2.34251   
   103. RY*(   6) C   3                  0.00005     1.95352   
   104. RY*(   7) C   3                  0.00000     2.20426   
   105. RY*(   8) C   3                  0.00001     2.12137   
   106. RY*(   9) C   3                  0.00001     2.31159   
   107. RY*(   1) O   4                  0.00358     1.25725   
   108. RY*(   2) O   4                  0.00217     1.26656   
   109. RY*(   3) O   4                  0.00063     1.66416   
   110. RY*(   4) O   4                  0.00030     1.69174   
   111. RY*(   5) O   4                  0.00021     2.75410   
   112. RY*(   6) O   4                  0.00007     3.03712   
   113. RY*(   7) O   4                  0.00005     2.67265   
   114. RY*(   8) O   4                  0.00003     2.89218   
   115. RY*(   9) O   4                  0.00001     2.74489   
   116. RY*(   1) C   5                  0.00689     0.77969   
   117. RY*(   2) C   5                  0.00411     0.86489   
   118. RY*(   3) C   5                  0.00380     1.00224   
   119. RY*(   4) C   5                  0.00163     1.17386   
   120. RY*(   5) C   5                  0.00125     1.89461   
   121. RY*(   6) C   5                  0.00068     1.68531   
   122. RY*(   7) C   5                  0.00041     2.10797   
   123. RY*(   8) C   5                  0.00016     2.24861   
   124. RY*(   9) C   5                  0.00013     2.18511   
   125. RY*(   1) C   6                  0.01136     0.66581   
   126. RY*(   2) C   6                  0.00631     0.97401   
   127. RY*(   3) C   6                  0.00351     1.14476   
   128. RY*(   4) C   6                  0.00267     1.88206   
   129. RY*(   5) C   6                  0.00143     1.77108   
   130. RY*(   6) C   6                  0.00117     1.70067   
   131. RY*(   7) C   6                  0.00063     1.70819   
   132. RY*(   8) C   6                  0.00038     2.03064   
   133. RY*(   9) C   6                  0.00013     1.85173   
   134. RY*(   1) O   7                  0.00235     1.39723   
   135. RY*(   2) O   7                  0.00112     1.24457   
   136. RY*(   3) O   7                  0.00040     1.74857   
   137. RY*(   4) O   7                  0.00011     1.31305   
   138. RY*(   5) O   7                  0.00005     2.86257   
   139. RY*(   6) O   7                  0.00001     2.73369   
   140. RY*(   7) O   7                  0.00001     2.74263   
   141. RY*(   8) O   7                  0.00001     2.88919   
   142. RY*(   9) O   7                  0.00001     3.01584   
   143. RY*(   1) O   8                  0.00193     1.36487   
   144. RY*(   2) O   8                  0.00172     1.34955   
   145. RY*(   3) O   8                  0.00057     1.56807   
   146. RY*(   4) O   8                  0.00026     1.59879   
   147. RY*(   5) O   8                  0.00013     2.79752   
   148. RY*(   6) O   8                  0.00012     3.15361   
   149. RY*(   7) O   8                  0.00008     2.69100   
   150. RY*(   8) O   8                  0.00004     2.64821   
   151. RY*(   9) O   8                  0.00002     2.78135   
   152. RY*(   1) C   9                  0.01087     0.67984   
   153. RY*(   2) C   9                  0.00553     0.94323   
   154. RY*(   3) C   9                  0.00317     1.69647   
   155. RY*(   4) C   9                  0.00262     1.25494   
   156. RY*(   5) C   9                  0.00213     1.54395   
   157. RY*(   6) C   9                  0.00129     2.16531   
   158. RY*(   7) C   9                  0.00074     1.66908   
   159. RY*(   8) C   9                  0.00040     2.03974   
   160. RY*(   9) C   9                  0.00021     2.01714   
   161. RY*(   1) O  10                  0.00253     1.47541   
   162. RY*(   2) O  10                  0.00151     1.46819   
   163. RY*(   3) O  10                  0.00093     1.30239   
   164. RY*(   4) O  10                  0.00053     1.61910   
   165. RY*(   5) O  10                  0.00011     2.94311   
   166. RY*(   6) O  10                  0.00008     2.74888   
   167. RY*(   7) O  10                  0.00004     2.79222   
   168. RY*(   8) O  10                  0.00002     2.81329   
   169. RY*(   9) O  10                  0.00001     2.70869   
   170. RY*(   1)Si  11                  0.01159     0.74471   
   171. RY*(   2)Si  11                  0.00874     0.76633   
   172. RY*(   3)Si  11                  0.00454     0.84652   
   173. RY*(   4)Si  11                  0.00400     0.94299   
   174. RY*(   5)Si  11                  0.00340     0.79284   
   175. RY*(   6)Si  11                  0.00321     0.85675   
   176. RY*(   7)Si  11                  0.00255     0.87361   
   177. RY*(   8)Si  11                  0.00232     0.73715   
   178. RY*(   9)Si  11                  0.00109     0.73973   
   179. RY*(   1) C  12                  0.00250     0.78771   
   180. RY*(   2) C  12                  0.00095     0.75615   
   181. RY*(   3) C  12                  0.00074     0.74588   
   182. RY*(   4) C  12                  0.00016     0.79030   
   183. RY*(   5) C  12                  0.00008     2.22480   
   184. RY*(   6) C  12                  0.00005     2.12644   
   185. RY*(   7) C  12                  0.00002     2.17898   
   186. RY*(   8) C  12                  0.00001     2.20891   
   187. RY*(   9) C  12                  0.00000     2.17266   
   188. RY*(   1) C  13                  0.00245     0.80354   
   189. RY*(   2) C  13                  0.00092     0.72092   
   190. RY*(   3) C  13                  0.00054     0.81312   
   191. RY*(   4) C  13                  0.00014     0.70614   
   192. RY*(   5) C  13                  0.00008     2.23039   
   193. RY*(   6) C  13                  0.00003     2.21719   
   194. RY*(   7) C  13                  0.00003     2.08615   
   195. RY*(   8) C  13                  0.00000     2.17466   
   196. RY*(   9) C  13                  0.00000     2.19698   
   197. RY*(   1) C  14                  0.00301     0.81768   
   198. RY*(   2) C  14                  0.00235     0.83339   
   199. RY*(   3) C  14                  0.00186     1.02561   
   200. RY*(   4) C  14                  0.00102     0.93519   
   201. RY*(   5) C  14                  0.00055     2.06650   
   202. RY*(   6) C  14                  0.00053     2.05909   
   203. RY*(   7) C  14                  0.00039     1.99228   
   204. RY*(   8) C  14                  0.00034     2.14619   
   205. RY*(   9) C  14                  0.00030     2.05281   
   206. RY*(   1) C  15                  0.00486     0.81982   
   207. RY*(   2) C  15                  0.00430     0.78208   
   208. RY*(   3) C  15                  0.00168     0.83029   
   209. RY*(   4) C  15                  0.00021     0.64313   
   210. RY*(   5) C  15                  0.00005     2.27594   
   211. RY*(   6) C  15                  0.00002     2.28759   
   212. RY*(   7) C  15                  0.00001     2.09530   
   213. RY*(   8) C  15                  0.00001     2.37494   
   214. RY*(   9) C  15                  0.00001     2.14801   
   215. RY*(   1) C  16                  0.00483     0.80938   
   216. RY*(   2) C  16                  0.00424     0.78178   
   217. RY*(   3) C  16                  0.00163     0.82801   
   218. RY*(   4) C  16                  0.00020     0.61418   
   219. RY*(   5) C  16                  0.00004     2.26593   
   220. RY*(   6) C  16                  0.00002     2.31341   
   221. RY*(   7) C  16                  0.00001     2.18323   
   222. RY*(   8) C  16                  0.00001     2.06799   
   223. RY*(   9) C  16                  0.00001     2.31778   
   224. RY*(   1) C  17                  0.00478     0.81781   
   225. RY*(   2) C  17                  0.00424     0.79112   
   226. RY*(   3) C  17                  0.00176     0.82662   
   227. RY*(   4) C  17                  0.00023     0.63873   
   228. RY*(   5) C  17                  0.00005     2.26845   
   229. RY*(   6) C  17                  0.00001     2.18080   
   230. RY*(   7) C  17                  0.00001     2.12890   
   231. RY*(   8) C  17                  0.00002     2.31317   
   232. RY*(   9) C  17                  0.00001     2.30881   
   233. RY*(   1) C  18                  0.00686     0.76501   
   234. RY*(   2) C  18                  0.00409     0.96900   
   235. RY*(   3) C  18                  0.00388     0.92612   
   236. RY*(   4) C  18                  0.00172     1.20572   
   237. RY*(   5) C  18                  0.00110     1.81405   
   238. RY*(   6) C  18                  0.00068     1.80199   
   239. RY*(   7) C  18                  0.00041     2.07838   
   240. RY*(   8) C  18                  0.00017     2.22932   
   241. RY*(   9) C  18                  0.00014     2.17704   
   242. RY*(   1) O  19                  0.00370     1.26761   
   243. RY*(   2) O  19                  0.00219     1.27079   
   244. RY*(   3) O  19                  0.00062     1.66349   
   245. RY*(   4) O  19                  0.00032     1.66073   
   246. RY*(   5) O  19                  0.00021     2.76881   
   247. RY*(   6) O  19                  0.00007     3.06873   
   248. RY*(   7) O  19                  0.00005     2.65672   
   249. RY*(   8) O  19                  0.00003     2.89921   
   250. RY*(   9) O  19                  0.00001     2.74699   
   251. RY*(   1) H  20                  0.00168     0.43095   
   252. RY*(   2) H  20                  0.00020     1.82681   
   253. RY*(   3) H  20                  0.00013     1.83711   
   254. RY*(   4) H  20                  0.00004     2.26475   
   255. RY*(   1) H  21                  0.00363     0.50815   
   256. RY*(   2) H  21                  0.00020     1.80872   
   257. RY*(   3) H  21                  0.00017     1.88620   
   258. RY*(   4) H  21                  0.00005     2.28145   
   259. RY*(   1) H  22                  0.00166     0.43306   
   260. RY*(   2) H  22                  0.00021     1.82365   
   261. RY*(   3) H  22                  0.00013     1.83757   
   262. RY*(   4) H  22                  0.00004     2.26273   
   263. RY*(   1) H  23                  0.00285     0.39888   
   264. RY*(   2) H  23                  0.00019     1.80595   
   265. RY*(   3) H  23                  0.00013     1.86288   
   266. RY*(   4) H  23                  0.00004     2.30849   
   267. RY*(   1) H  24                  0.00133     0.45483   
   268. RY*(   2) H  24                  0.00021     1.81393   
   269. RY*(   3) H  24                  0.00013     1.82116   
   270. RY*(   4) H  24                  0.00003     2.24841   
   271. RY*(   1) H  25                  0.00135     0.45239   
   272. RY*(   2) H  25                  0.00021     1.81361   
   273. RY*(   3) H  25                  0.00013     1.82164   
   274. RY*(   4) H  25                  0.00003     2.24993   
   275. RY*(   1) H  26                  0.00289     0.34008   
   276. RY*(   2) H  26                  0.00015     1.84453   
   277. RY*(   3) H  26                  0.00009     1.94349   
   278. RY*(   4) H  26                  0.00005     2.35601   
   279. RY*(   1) H  27                  0.00321     0.33760   
   280. RY*(   2) H  27                  0.00017     1.82252   
   281. RY*(   3) H  27                  0.00007     2.10977   
   282. RY*(   4) H  27                  0.00004     2.16216   
   283. RY*(   1) H  28                  0.00248     0.85582   
   284. RY*(   2) H  28                  0.00129     1.57966   
   285. RY*(   3) H  28                  0.00085     1.63222   
   286. RY*(   4) H  28                  0.00004     2.32964   
   287. RY*(   1) H  29                  0.00387     0.36960   
   288. RY*(   2) H  29                  0.00015     1.90356   
   289. RY*(   3) H  29                  0.00007     1.99073   
   290. RY*(   4) H  29                  0.00004     2.27925   
   291. RY*(   1) H  30                  0.00082     0.47898   
   292. RY*(   2) H  30                  0.00017     1.78540   
   293. RY*(   3) H  30                  0.00018     1.77743   
   294. RY*(   4) H  30                  0.00003     2.24128   
   295. RY*(   1) H  31                  0.00176     0.49464   
   296. RY*(   2) H  31                  0.00020     1.78604   
   297. RY*(   3) H  31                  0.00019     1.77683   
   298. RY*(   4) H  31                  0.00004     2.31127   
   299. RY*(   1) H  32                  0.00135     0.44315   
   300. RY*(   2) H  32                  0.00019     1.79147   
   301. RY*(   3) H  32                  0.00017     1.79210   
   302. RY*(   4) H  32                  0.00004     2.29281   
   303. RY*(   1) H  33                  0.00091     0.49124   
   304. RY*(   2) H  33                  0.00020     1.78435   
   305. RY*(   3) H  33                  0.00018     1.79160   
   306. RY*(   4) H  33                  0.00002     2.22452   
   307. RY*(   1) H  34                  0.00072     0.49958   
   308. RY*(   2) H  34                  0.00019     1.77938   
   309. RY*(   3) H  34                  0.00017     1.79200   
   310. RY*(   4) H  34                  0.00002     2.21592   
   311. RY*(   1) H  35                  0.00087     0.50399   
   312. RY*(   2) H  35                  0.00018     1.77360   
   313. RY*(   3) H  35                  0.00017     1.79428   
   314. RY*(   4) H  35                  0.00003     2.22884   
   315. RY*(   1) H  36                  0.00265     0.40719   
   316. RY*(   2) H  36                  0.00020     1.82250   
   317. RY*(   3) H  36                  0.00012     1.79701   
   318. RY*(   4) H  36                  0.00004     2.31868   
   319. RY*(   1) H  37                  0.00227     0.46029   
   320. RY*(   2) H  37                  0.00020     1.82164   
   321. RY*(   3) H  37                  0.00012     1.80721   
   322. RY*(   4) H  37                  0.00005     2.33125   
   323. RY*(   1) H  38                  0.00149     0.46526   
   324. RY*(   2) H  38                  0.00022     1.82219   
   325. RY*(   3) H  38                  0.00012     1.79462   
   326. RY*(   4) H  38                  0.00004     2.29860   
   327. RY*(   1) H  39                  0.00154     0.45299   
   328. RY*(   2) H  39                  0.00021     1.80878   
   329. RY*(   3) H  39                  0.00012     1.79512   
   330. RY*(   4) H  39                  0.00004     2.29067   
   331. RY*(   1) H  40                  0.00266     0.39742   
   332. RY*(   2) H  40                  0.00021     1.81543   
   333. RY*(   3) H  40                  0.00011     1.79003   
   334. RY*(   4) H  40                  0.00005     2.31965   
   335. RY*(   1) H  41                  0.00160     0.44756   
   336. RY*(   2) H  41                  0.00021     1.81808   
   337. RY*(   3) H  41                  0.00012     1.79538   
   338. RY*(   4) H  41                  0.00004     2.29872   
   339. RY*(   1) H  42                  0.00263     0.40690   
   340. RY*(   2) H  42                  0.00020     1.82419   
   341. RY*(   3) H  42                  0.00012     1.80163   
   342. RY*(   4) H  42                  0.00005     2.31854   
   343. RY*(   1) H  43                  0.00322     0.49976   
   344. RY*(   2) H  43                  0.00020     1.82754   
   345. RY*(   3) H  43                  0.00012     1.84829   
   346. RY*(   4) H  43                  0.00005     2.32281   
   347. RY*(   1) H  44                  0.00156     0.46172   
   348. RY*(   2) H  44                  0.00022     1.83043   
   349. RY*(   3) H  44                  0.00013     1.79530   
   350. RY*(   4) H  44                  0.00004     2.30139   
   351. RY*(   1) H  45                  0.00305     0.36340   
   352. RY*(   2) H  45                  0.00015     1.85151   
   353. RY*(   3) H  45                  0.00009     1.94641   
   354. RY*(   4) H  45                  0.00006     2.37457   
   355. BD*(   1) C   1 - C   2          0.04367     0.38669   
   356. BD*(   1) C   1 - H  20          0.00708     0.44558   
   357. BD*(   1) C   1 - H  21          0.00961     0.46554   
   358. BD*(   1) C   1 - H  22          0.00706     0.44546   
   359. BD*(   1) C   2 - C   3          0.03329     0.39516   
   360. BD*(   1) C   2 - O   4          0.06707     0.29078   
   361. BD*(   1) C   2 - O  19          0.06767     0.29114   
   362. BD*(   1) C   3 - H  23          0.00545     0.45295   
   363. BD*(   1) C   3 - H  24          0.00542     0.44703   
   364. BD*(   1) C   3 - H  25          0.00552     0.44693   
   365. BD*(   1) O   4 - C   5          0.02092     0.31945   
   366. BD*(   1) C   5 - C   6          0.05421     0.36063   
   367. BD*(   1) C   5 - C  18          0.04299     0.34821   
   368. BD*(   1) C   5 - H  26          0.02482     0.46432   
   369. BD*(   1) C   6 - O   7          0.05441     0.30924   
   370. BD*(   1) C   6 - O   8          0.06640     0.29440   
   371. BD*(   1) C   6 - H  27          0.03681     0.45430   
   372. BD*(   1) O   7 - H  28          0.00899     0.42221   
   373. BD*(   1) O   8 - C   9          0.06903     0.28692   
   374. BD*(   1) C   9 - O  10          0.05417     0.33921   
   375. BD*(   1) C   9 - C  18          0.05494     0.36551   
   376. BD*(   1) C   9 - H  29          0.03681     0.45329   
   377. BD*(   1) O  10 -Si  11          0.05858     0.23019   
   378. BD*(   1)Si  11 - C  12          0.05138     0.27346   
   379. BD*(   1)Si  11 - C  13          0.05136     0.27562   
   380. BD*(   1)Si  11 - C  14          0.05726     0.25110   
   381. BD*(   1) C  12 - H  30          0.00651     0.43853   
   382. BD*(   1) C  12 - H  31          0.00626     0.43845   
   383. BD*(   1) C  12 - H  32          0.00490     0.44605   
   384. BD*(   1) C  13 - H  33          0.00471     0.43731   
   385. BD*(   1) C  13 - H  34          0.00511     0.43920   
   386. BD*(   1) C  13 - H  35          0.00509     0.44356   
   387. BD*(   1) C  14 - C  15          0.02146     0.39026   
   388. BD*(   1) C  14 - C  16          0.02173     0.38844   
   389. BD*(   1) C  14 - C  17          0.02153     0.38953   
   390. BD*(   1) C  15 - H  36          0.01377     0.45065   
   391. BD*(   1) C  15 - H  37          0.00786     0.46632   
   392. BD*(   1) C  15 - H  38          0.00725     0.45391   
   393. BD*(   1) C  16 - H  39          0.00726     0.44849   
   394. BD*(   1) C  16 - H  40          0.01374     0.44665   
   395. BD*(   1) C  16 - H  41          0.00718     0.45027   
   396. BD*(   1) C  17 - H  42          0.01361     0.45128   
   397. BD*(   1) C  17 - H  43          0.00985     0.47560   
   398. BD*(   1) C  17 - H  44          0.00711     0.45046   
   399. BD*(   1) C  18 - O  19          0.02185     0.32002   
   400. BD*(   1) C  18 - H  45          0.02621     0.46524   
       -------------------------------
              Total Lewis  156.44161  ( 99.0137%)
        Valence non-Lewis    1.22790  (  0.7771%)
        Rydberg non-Lewis    0.33049  (  0.2092%)
       -------------------------------
            Total unit  1  158.00000  (100.0000%)
           Charge unit  1    0.00000
 Unable to Open any file for archive entry.
 1\1\GINC-COMPUTE-1-6\SP\RB3LYP\def2SVP\C13H26O5Si1\ZAHRT2\08-Jan-2021\
 0\\# b3lyp/def2svp geom=NewRedundant pop=NBO\\84\\0,1\C,0,4.3603213053
 ,1.1471513806,-0.1744304674\C,0,4.0803564795,-0.3466520501,-0.33076358
 32\C,0,5.2876012511,-1.123856324,-0.8283622827\O,0,3.6586749684,-0.913
 2033498,0.9077449066\C,0,2.2575378492,-1.0359359812,0.9365913234\C,0,1
 .5617904764,0.1031912691,1.7037042119\O,0,0.4813760976,-0.4391802097,2
 .4058917923\O,0,1.1606276743,1.0434242865,0.7226512104\C,0,0.837811353
 9,0.3533600633,-0.479907318\O,0,-0.4598954832,-0.1312412512,-0.4757786
 742\Si,0,-1.9128309756,0.739173688,-0.4220413505\C,0,-1.8316730409,2.1
 049662912,0.8684781339\C,0,-2.2060164965,1.4973799129,-2.118165447\C,0
 ,-3.1958252345,-0.5900198038,0.0234500513\C,0,-3.0715113143,-1.7645645
 691,-0.9635075019\C,0,-4.6132459966,0.0043312528,-0.0525811892\C,0,-2.
 9146884217,-1.0914655765,1.4526249988\C,0,1.8111288435,-0.8387570814,-
 0.5334588133\O,0,2.9979822372,-0.5558214621,-1.2354544391\H,0,5.166889
 6933,1.3055641287,0.5567107677\H,0,3.4573794846,1.6692762693,0.1695384
 721\H,0,4.667923203,1.5744376634,-1.1403959473\H,0,5.0222872735,-2.186
 2994519,-0.9181744375\H,0,5.6025098832,-0.7468659159,-1.8119957366\H,0
 ,6.1237527129,-1.0204014088,-0.1218410261\H,0,1.9821002094,-2.00485654
 34,1.3746099527\H,0,2.2667965057,0.627048176,2.3713700716\H,0,-0.02337
 85807,0.2889078033,2.7922826008\H,0,1.0194860412,1.0618891738,-1.30605
 2607\H,0,-2.7725652074,2.6787446043,0.8880283205\H,0,-1.662967791,1.69
 56233365,1.8757857003\H,0,-1.0050700205,2.797812903,0.6504059115\H,0,-
 1.3904589392,2.1919121789,-2.3792247066\H,0,-3.1478657536,2.0689435907
 ,-2.1438695022\H,0,-2.2526422992,0.7234285372,-2.900129492\H,0,-3.8017
 987169,-2.5549224532,-0.7134335945\H,0,-2.0652146184,-2.2083660312,-0.
 9308177244\H,0,-3.2687005089,-1.4519573171,-2.0020890847\H,0,-4.739277
 1158,0.8617151911,0.629375899\H,0,-5.3650057992,-0.7530493848,0.233097
 2926\H,0,-4.8628574525,0.3452629537,-1.0706197281\H,0,-3.5776891208,-1
 .9397727829,1.6998376267\H,0,-1.8718341526,-1.4236528318,1.5711570927\
 H,0,-3.1021982597,-0.3043642878,2.2015357289\H,0,1.3108777564,-1.70801
 10464,-0.9817774122\\Version=ES64L-G16RevC.01\State=1-A\HF=-1175.99531
 3\RMSD=8.067e-09\Dipole=-0.2337381,0.5491902,0.0482315\Quadrupole=1.66
 85485,-0.9316429,-0.7369057,-0.3153735,-0.7443159,1.521959\PG=C01 [X(C
 13H26O5Si1)]\\@
 The archive entry for this job was punched.


 The most important thing in communication is to hear what isn't being said.
 -- Peter F. Drucker
 File lengths (MBytes):  RWF=     90 Int=      0 D2E=      0 Chk=     10 Scr=      1
 Normal termination of Gaussian 16
