# Supplementary material for: Machine-Learning-Guided Discovery of Electrochemical Reactions
Source: J Am Chem Soc. 2022 Dec 2;144(49):22599–610. doi: 10.1021/jacs.2c08997 (PMC9756344; doi:10.1021/jacs.2c08997)
Supplement: Supplementary file 3 — ja2c08997_si_003.zip [file ja2c08997_si_003.zip › Oxidation Site Selectivity/Nlogs_notimes/36.log]

 Entering Gaussian System, Link 0=g16
 Input=36.com
 Output=36.log
 Initial command:
  
 Copyright (c) 1988-2019, Gaussian, Inc.  All Rights Reserved.
  
 This is part of the Gaussian(R) 16 program.  It is based on
 the Gaussian(R) 09 system (copyright 2009, Gaussian, Inc.),
 the Gaussian(R) 03 system (copyright 2003, Gaussian, Inc.),
 the Gaussian(R) 98 system (copyright 1998, Gaussian, Inc.),
 the Gaussian(R) 94 system (copyright 1995, Gaussian, Inc.),
 the Gaussian 92(TM) system (copyright 1992, Gaussian, Inc.),
 the Gaussian 90(TM) system (copyright 1990, Gaussian, Inc.),
 the Gaussian 88(TM) system (copyright 1988, Gaussian, Inc.),
 the Gaussian 86(TM) system (copyright 1986, Carnegie Mellon
 University), and the Gaussian 82(TM) system (copyright 1983,
 Carnegie Mellon University). Gaussian is a federally registered
 trademark of Gaussian, Inc.
  
 This software contains proprietary and confidential information,
 including trade secrets, belonging to Gaussian, Inc.
  
 This software is provided under written license and may be
 used, copied, transmitted, or stored only in accord with that
 written license.
  
 The following legend is applicable only to US Government
 contracts under FAR:
  
                    RESTRICTED RIGHTS LEGEND
  
 Use, reproduction and disclosure by the US Government is
 subject to restrictions as set forth in subparagraphs (a)
 and (c) of the Commercial Computer Software - Restricted
 Rights clause in FAR 52.227-19.
  
 Gaussian, Inc.
 340 Quinnipiac St., Bldg. 40, Wallingford CT 06492
  
  
 ---------------------------------------------------------------
 Warning -- This program may not be used in any manner that
 competes with the business of Gaussian, Inc. or will provide
 assistance to any competitor of Gaussian, Inc.  The licensee
 of this program is prohibited from giving any competitor of
 Gaussian, Inc. access to this program.  By using this program,
 the user acknowledges that Gaussian, Inc. is engaged in the
 business of creating and licensing software in the field of
 computational chemistry and represents and warrants to the
 licensee that it is not a competitor of Gaussian, Inc. and that
 it will not use this program in any manner prohibited above.
 ---------------------------------------------------------------
  

 Cite this work as:
 Gaussian 16, Revision C.01,
 M. J. Frisch, G. W. Trucks, H. B. Schlegel, G. E. Scuseria, 
 M. A. Robb, J. R. Cheeseman, G. Scalmani, V. Barone, 
 G. A. Petersson, H. Nakatsuji, X. Li, M. Caricato, A. V. Marenich, 
 J. Bloino, B. G. Janesko, R. Gomperts, B. Mennucci, H. P. Hratchian, 
 J. V. Ortiz, A. F. Izmaylov, J. L. Sonnenberg, D. Williams-Young, 
 F. Ding, F. Lipparini, F. Egidi, J. Goings, B. Peng, A. Petrone, 
 T. Henderson, D. Ranasinghe, V. G. Zakrzewski, J. Gao, N. Rega, 
 G. Zheng, W. Liang, M. Hada, M. Ehara, K. Toyota, R. Fukuda, 
 J. Hasegawa, M. Ishida, T. Nakajima, Y. Honda, O. Kitao, H. Nakai, 
 T. Vreven, K. Throssell, J. A. Montgomery, Jr., J. E. Peralta, 
 F. Ogliaro, M. J. Bearpark, J. J. Heyd, E. N. Brothers, K. N. Kudin, 
 V. N. Staroverov, T. A. Keith, R. Kobayashi, J. Normand, 
 K. Raghavachari, A. P. Rendell, J. C. Burant, S. S. Iyengar, 
 J. Tomasi, M. Cossi, J. M. Millam, M. Klene, C. Adamo, R. Cammi, 
 J. W. Ochterski, R. L. Martin, K. Morokuma, O. Farkas, 
 J. B. Foresman, and D. J. Fox, Gaussian, Inc., Wallingford CT, 2019.
 
 ******************************************
 Gaussian 16:  ES64L-G16RevC.01  3-Jul-2019
                 9-Jan-2021 
 ******************************************
 %nprocshared=3
 Will use up to    3 processors via shared memory.
 %mem=1GB
 -----------------------------------------
 # b3lyp/def2svp pop=NBO geom=NewRedundant
 -----------------------------------------
 1/29=4000,38=1,172=1/1;
 2/12=2,17=6,18=5,40=1/2;
 3/5=43,7=101,11=2,25=1,30=1,74=-5/1,2,3;
 4//1;
 5/5=2,38=5/2;
 6/7=2,8=2,9=2,10=2,28=1,40=1/1,7;
 99/5=1,9=1/99;
 --
 36
 --
 Symbolic Z-matrix:
 Charge =  0 Multiplicity = 1
 C                    -4.13638   2.97714  -1.42311 
 C                    -3.28185   2.08537  -0.91412 
 C                    -3.48294   0.59806  -0.90801 
 C                    -2.27624  -0.17426  -1.55746 
 N                    -1.62822  -1.06746  -0.60076 
 C                    -2.57551  -2.11398  -0.20464 
 C                    -3.87935  -1.5032    0.38774 
 C                    -3.66568   0.01318   0.51969 
 C                    -2.40231   0.24086   1.3672 
 C                    -1.18444  -0.26816   0.54776 
 C                    -0.15204  -1.01685   1.4061 
 O                     0.15743  -0.15428   2.49296 
 C                     1.05807  -1.44133   0.59817 
 C                     1.1898   -2.76674   0.2312 
 C                     2.25957  -3.17653  -0.59803 
 N                     3.16975  -2.35169  -1.0659 
 C                     3.07956  -1.04072  -0.72154 
 C                     4.06321  -0.14528  -1.23466 
 C                     4.03493   1.1911   -0.92998 
 C                     3.01737   1.70837  -0.07876 
 O                     3.09299   3.03887   0.16573 
 C                     2.1179    3.62824   0.9953 
 C                     2.04733   0.87171   0.44469 
 C                     2.04448  -0.51727   0.12409 
 H                    -5.0783    2.66323  -1.88562 
 H                    -3.92938   4.05052  -1.39977 
 H                    -2.34694   2.44906  -0.4681 
 H                    -4.40364   0.37912  -1.47351 
 H                    -1.52563   0.53412  -1.94105 
 H                    -2.62168  -0.77218  -2.41454 
 H                    -2.08652  -2.77995   0.5206 
 H                    -2.78935  -2.72776  -1.09314 
 H                    -4.10722  -1.93682   1.37469 
 H                    -4.74603  -1.70741  -0.26159 
 H                    -4.53747   0.48581   0.99667 
 H                    -2.49329  -0.31029   2.317 
 H                    -2.277     1.29877   1.63722 
 H                    -0.65634   0.59731   0.1213 
 H                    -0.62922  -1.93703   1.79417 
 H                     0.87336  -0.55602   3.00203 
 H                     0.45727  -3.50471   0.56693 
 H                     2.34985  -4.23211  -0.88291 
 H                     4.83539  -0.5702   -1.87805 
 H                     4.78112   1.88704  -1.3178 
 H                     2.35586   4.69865   1.04947 
 H                     2.1351    3.20113   2.0138 
 H                     1.10119   3.50331   0.58112 
 H                     1.29182   1.24551   1.12841 
 
                          Input orientation:                          
 ---------------------------------------------------------------------
 Center     Atomic      Atomic             Coordinates (Angstroms)
 Number     Number       Type             X           Y           Z
 ---------------------------------------------------------------------
      1          6           0       -4.136384    2.977140   -1.423114
      2          6           0       -3.281848    2.085366   -0.914118
      3          6           0       -3.482937    0.598060   -0.908011
      4          6           0       -2.276235   -0.174258   -1.557462
      5          7           0       -1.628221   -1.067463   -0.600764
      6          6           0       -2.575512   -2.113983   -0.204641
      7          6           0       -3.879347   -1.503195    0.387737
      8          6           0       -3.665684    0.013178    0.519688
      9          6           0       -2.402312    0.240855    1.367200
     10          6           0       -1.184435   -0.268159    0.547758
     11          6           0       -0.152037   -1.016849    1.406101
     12          8           0        0.157434   -0.154282    2.492962
     13          6           0        1.058070   -1.441332    0.598174
     14          6           0        1.189801   -2.766737    0.231195
     15          6           0        2.259573   -3.176525   -0.598026
     16          7           0        3.169748   -2.351689   -1.065902
     17          6           0        3.079560   -1.040722   -0.721540
     18          6           0        4.063206   -0.145283   -1.234663
     19          6           0        4.034933    1.191097   -0.929977
     20          6           0        3.017369    1.708372   -0.078757
     21          8           0        3.092992    3.038872    0.165733
     22          6           0        2.117896    3.628241    0.995303
     23          6           0        2.047332    0.871708    0.444690
     24          6           0        2.044480   -0.517265    0.124092
     25          1           0       -5.078301    2.663231   -1.885620
     26          1           0       -3.929379    4.050519   -1.399768
     27          1           0       -2.346939    2.449059   -0.468096
     28          1           0       -4.403641    0.379118   -1.473511
     29          1           0       -1.525628    0.534123   -1.941051
     30          1           0       -2.621675   -0.772180   -2.414538
     31          1           0       -2.086520   -2.779951    0.520597
     32          1           0       -2.789345   -2.727763   -1.093140
     33          1           0       -4.107220   -1.936822    1.374685
     34          1           0       -4.746034   -1.707413   -0.261588
     35          1           0       -4.537469    0.485810    0.996673
     36          1           0       -2.493291   -0.310292    2.317005
     37          1           0       -2.277001    1.298772    1.637219
     38          1           0       -0.656336    0.597310    0.121304
     39          1           0       -0.629222   -1.937028    1.794171
     40          1           0        0.873361   -0.556024    3.002035
     41          1           0        0.457265   -3.504711    0.566928
     42          1           0        2.349851   -4.232107   -0.882913
     43          1           0        4.835388   -0.570203   -1.878054
     44          1           0        4.781118    1.887042   -1.317804
     45          1           0        2.355859    4.698647    1.049468
     46          1           0        2.135097    3.201127    2.013804
     47          1           0        1.101194    3.503311    0.581123
     48          1           0        1.291821    1.245510    1.128409
 ---------------------------------------------------------------------
                    Distance matrix (angstroms):
                    1          2          3          4          5
     1  C    0.000000
     2  C    1.335878   0.000000
     3  C    2.520386   1.500851   0.000000
     4  C    3.661900   2.555592   1.573020   0.000000
     5  N    4.829695   3.573934   2.511641   1.460482   0.000000
     6  C    5.462649   4.317036   2.945051   2.383742   1.466110
     7  C    4.839282   3.863884   2.500275   2.849533   2.496911
     8  C    3.575068   2.548940   1.553643   2.506043   2.564070
     9  C    4.275525   3.062714   2.543999   2.956664   2.486724
    10  C    4.809398   3.474954   2.855295   2.373351   1.467970
    11  C    6.311214   4.980248   4.365540   3.742310   2.491824
    12  O    6.601388   5.334124   5.038347   4.725365   3.686950
    13  C    7.112725   5.793057   5.200813   4.167713   2.965365
    14  C    8.006067   6.697036   5.869764   4.683337   3.394250
    15  C    8.913845   7.648187   6.878954   5.523376   4.423018
    16  N    9.050060   7.831576   7.279022   5.885709   4.988597
    17  C    8.288864   7.090629   6.766590   5.489450   4.709406
    18  C    8.776008   7.682992   7.589699   6.347720   5.800395
    19  C    8.378756   7.371245   7.541256   6.487586   6.105800
    20  C    7.388725   6.365539   6.646385   5.809742   5.436843
    21  O    7.402170   6.535582   7.096008   6.490162   6.303916
    22  C    6.737113   5.931575   6.646347   6.346967   6.215341
    23  C    6.794106   5.632005   5.699874   4.878103   4.285213
    24  C    7.266897   6.018417   5.732497   4.649070   3.783764
    25  H    1.095289   2.122496   2.786725   4.001325   5.241372
    26  H    1.093407   2.125318   3.515766   4.539438   5.668110
    27  H    2.095959   1.097845   2.215900   2.841392   3.591669
    28  H    2.612218   2.117220   1.102462   2.199802   3.249191
    29  H    3.612843   2.558370   2.214118   1.101070   2.090926
    30  H    4.163492   3.294337   2.211098   1.100645   2.089000
    31  H    6.412804   5.211384   3.924520   3.338257   2.097642
    32  H    5.871057   4.841572   3.402417   2.645612   2.085003
    33  H    5.654693   4.700836   3.467861   3.880287   3.286886
    34  H    4.864756   4.117622   2.707117   3.182729   3.200833
    35  H    3.496136   2.790392   2.180014   3.474547   3.664449
    36  H    5.243611   4.098921   3.493599   3.882926   3.136085
    37  H    3.954727   2.852677   2.902322   3.517926   3.320926
    38  H    4.489939   3.190568   3.008183   2.457162   2.058497
    39  H    6.841064   5.527288   4.676767   4.129583   2.736760
    40  H    7.560604   6.291181   5.966381   5.554702   4.415840
    41  H    8.190010   6.886467   5.876510   4.803850   3.413639
    42  H    9.712688   8.463302   7.573147   6.190463   5.091133
    43  H    9.658328   8.594809   8.455788   7.129848   6.607343
    44  H    8.984500   8.075501   8.374008   7.356128   7.093862
    45  H    7.157267   6.516797   7.398519   7.210935   7.200291
    46  H    7.155002   6.257870   6.846551   6.603561   6.262539
    47  H    5.632588   4.843281   5.627811   5.431858   5.453305
    48  H    6.242934   5.078949   5.231110   4.686221   4.106888
                    6          7          8          9         10
     6  C    0.000000
     7  C    1.556907   0.000000
     8  C    2.497587   1.537026   0.000000
     9  C    2.836537   2.486502   1.538253   0.000000
    10  C    2.430692   2.968749   2.497306   1.553642   0.000000
    11  C    3.109891   3.894411   3.767280   2.578191   1.537249
    12  O    4.311204   4.748383   4.305588   2.824141   2.365882
    13  C    3.781519   4.942287   4.943239   3.923697   2.531345
    14  C    3.846248   5.226596   5.602400   4.820725   3.461228
    15  C    4.966064   6.438797   6.821449   6.105225   4.651086
    16  N    5.814317   7.247258   7.404716   6.609775   5.089588
    17  C    5.779179   7.061923   6.938996   6.004681   4.515487
    18  C    7.000664   8.219505   7.927080   6.980094   5.543452
    19  C    7.426146   8.463534   7.923921   6.900587   5.617378
    20  C    6.775438   7.622104   6.920623   5.798046   4.685547
    21  O    7.669487   8.324252   7.413488   6.282578   5.420219
    22  C    7.512728   7.916293   6.837009   5.660828   5.127145
    23  C    5.541360   6.385055   5.777651   4.587846   3.428445
    24  C    4.899173   6.011097   5.748377   4.679105   3.266105
    25  H    5.649019   4.895380   3.847567   4.858977   5.447620
    26  H    6.423579   5.834502   4.478166   4.949908   5.475268
    27  H    4.576353   4.324469   2.940803   2.871853   3.125164
    28  H    3.341802   2.698561   2.156695   3.477653   3.855876
    29  H    3.336142   3.887661   3.302493   3.434983   2.637089
    30  H    2.585771   3.157351   3.211919   3.921212   3.330900
    31  H    1.099362   2.204991   3.208634   3.153051   2.669006
    32  H    1.100855   2.209223   3.298779   3.875017   3.364214
    33  H    2.207212   1.101828   2.174505   2.765691   3.465677
    34  H    2.209006   1.102032   2.176691   3.455681   3.925746
    35  H    3.471506   2.181758   1.100411   2.180869   3.465953
    36  H    3.101413   2.658241   2.170135   1.101894   2.201162
    37  H    3.889531   3.461176   2.197742   1.099000   2.199068
    38  H    3.337752   3.856282   3.091293   2.174339   1.099904
    39  H    2.795462   3.567854   3.827233   2.840656   2.155674
    40  H    4.960316   5.506353   5.204706   3.746697   3.215722
    41  H    3.424497   4.779579   5.420008   4.779841   3.629162
    42  H    5.404230   6.918412   7.495091   6.903148   5.500080
    43  H    7.752742   9.052673   8.851990   7.973317   6.497235
    44  H    8.447919   9.455487   8.845123   7.843522   6.611583
    45  H    8.503125   8.819213   7.648089   6.527868   6.120013
    46  H    7.440546   7.806938   6.785607   5.456133   5.020411
    47  H    6.759407   7.064580   5.908293   4.851401   4.410125
    48  H    5.293343   5.902961   5.144515   3.835749   2.959762
                   11         12         13         14         15
    11  C    0.000000
    12  O    1.421640   0.000000
    13  C    1.515682   2.461273   0.000000
    14  C    2.498608   3.606424   1.381566   0.000000
    15  C    3.807439   4.806989   2.425984   1.414194   0.000000
    16  N    4.350500   5.154430   2.838500   2.403105   1.314413
    17  C    3.869192   4.433691   2.447152   2.730938   2.291133
    18  C    5.049904   5.399104   3.750983   4.156587   3.584247
    19  C    5.278542   5.344301   4.257539   5.010743   4.726332
    20  C    4.435850   4.273458   3.770640   4.843829   4.970524
    21  O    5.340187   4.922370   4.939650   6.109952   6.317363
    22  C    5.186349   4.515958   5.194373   6.506994   6.990251
    23  C    3.054207   2.969813   2.520387   3.744225   4.185749
    24  C    2.591875   3.050286   1.432361   2.408749   2.763943
    25  H    6.974704   7.383988   7.789205   8.558888   9.465994
    26  H    6.915160   7.038163   7.682893   8.679921   9.548617
    27  H    4.510291   4.670881   5.278841   6.340510   7.272141
    28  H    5.321374   6.068017   6.118513   6.639956   7.603124
    29  H    3.936457   4.792397   4.126207   4.794568   5.468123
    30  H    4.555904   5.673518   4.802574   5.050298   5.736477
    31  H    2.763127   3.977398   3.418533   3.289104   4.505232
    32  H    4.016071   5.307206   4.395230   4.193922   5.092946
    33  H    4.060888   4.755551   5.246780   5.482222   6.779713
    34  H    4.935876   5.834703   5.873467   6.049722   7.165892
    35  H    4.653776   4.968975   5.931504   6.630735   7.883879
    36  H    2.609682   2.661136   4.104363   4.893863   6.269164
    37  H    3.151347   2.961442   4.439649   5.524851   6.753155
    38  H    2.123801   2.617608   2.706040   3.838894   4.823048
    39  H    1.106812   2.070101   2.126753   2.537746   3.950202
    40  H    1.952129   0.965973   2.568353   3.558784   4.663588
    41  H    2.695351   3.876194   2.149297   1.092672   2.170976
    42  H    4.672998   5.729911   3.413318   2.175836   1.097071
    43  H    5.988286   6.415764   4.599859   4.750158   3.881521
    44  H    6.339421   6.329881   5.348844   6.079031   5.702279
    45  H    6.251690   5.519752   6.291841   7.600080   8.046232
    46  H    4.836487   3.924221   4.971561   6.299737   6.892866
    47  H    4.762670   4.233651   4.944860   6.280430   6.881311
    48  H    2.698167   2.260145   2.748619   4.112606   4.844741
                   16         17         18         19         20
    16  N    0.000000
    17  C    1.358438   0.000000
    18  C    2.386415   1.425716   0.000000
    19  C    3.649432   2.436637   1.370965   0.000000
    20  C    4.181121   2.823926   2.421968   1.423933   0.000000
    21  O    5.530006   4.174988   3.611269   2.345657   1.354889
    22  C    6.412061   5.066711   4.795463   3.649850   2.376669
    23  C    3.732559   2.466369   2.813938   2.437678   1.383826
    24  C    2.459151   1.435441   2.461674   2.826918   2.437441
    25  H    9.687707   9.034658   9.585335   9.280704   8.349634
    26  H    9.565424   8.689416   9.028479   8.475097   7.449029
    27  H    7.337465   6.456756   6.957600   6.521050   5.429181
    28  H    8.060997   7.653738   8.486433   8.494956   7.667049
    29  H    5.580354   5.017479   5.674120   5.689791   5.048348
    30  H    6.152581   5.953355   6.817092   7.097099   6.588462
    31  H    5.507154   5.590725   6.916758   7.439461   6.823046
    32  H    5.971010   6.117862   7.324390   7.871141   7.377411
    33  H    7.686536   7.539692   8.762087   9.021641   8.133861
    34  H    7.982582   7.867398   8.999435   9.271110   8.483598
    35  H    8.467987   7.956236   8.907791   8.814504   7.728311
    36  H    6.905170   6.389284   7.458500   7.444110   6.338932
    37  H    7.092235   6.303152   7.108532   6.814881   5.580564
    38  H    4.974432   4.165388   4.966303   4.844149   3.843253
    39  H    4.773273   4.570255   5.865413   6.241834   5.485839
    40  H    5.004590   4.355141   5.319157   5.339353   4.383553
    41  H    3.369445   3.822018   5.247313   6.090242   5.843567
    42  H    2.059536   3.277721   4.445385   5.679160   6.031711
    43  H    2.570533   2.154494   1.091226   2.154473   3.425575
    44  H    4.541675   3.438406   2.157001   1.091577   2.162862
    45  H    7.405703   6.049840   5.621027   4.363531   3.263776
    46  H    6.433417   5.134920   5.046643   4.039238   2.717634
    47  H    6.424378   5.124363   5.038138   4.029464   2.707208
    48  H    4.613182   3.441683   3.898588   3.429953   2.156156
                   21         22         23         24         25
    21  O    0.000000
    22  C    1.409381   0.000000
    23  C    2.422359   2.811873   0.000000
    24  C    3.707725   4.236699   1.425495   0.000000
    25  H    8.433219   7.811288   7.708083   8.055340   0.000000
    26  H    7.265529   6.517992   7.016262   7.672926   1.865648
    27  H    5.508400   4.844250   4.757187   5.332385   3.084734
    28  H    8.121633   7.693003   6.748125   6.703290   2.417059
    29  H    5.660738   5.609903   4.309497   4.256278   4.142180
    30  H    7.337529   7.311242   5.716396   5.318141   4.256385
    31  H    7.798203   7.679022   5.516258   4.726746   6.660996
    32  H    8.333110   8.297071   6.222102   5.452873   5.910174
    33  H    8.835279   8.358584   6.828707   6.436034   5.721283
    34  H    9.173884   8.784220   7.300720   6.904801   4.674442
    35  H    8.089037   7.359943   6.619155   6.714880   3.652571
    36  H    6.859404   6.206608   5.051727   5.044112   5.760744
    37  H    5.833528   5.015337   4.506037   4.925722   4.703129
    38  H    4.474445   4.200807   2.736730   2.921762   5.277267
    39  H    6.423883   6.257561   4.107802   3.457394   7.382245
    40  H    5.088678   4.804572   3.155414   3.107343   8.347158
    41  H    7.065868   7.336226   4.657929   3.411772   8.642974
    42  H    7.383702   8.084959   5.282327   3.861005  10.184721
    43  H    4.498714   5.767831   3.904805   3.435194  10.427674
    44  H    2.525344   3.933826   3.407473   3.917773   9.906212
    45  H    2.019704   1.097875   3.886696   5.306507   8.247690
    46  H    2.087883   1.104566   2.809985   4.172009   8.217539
    47  H    2.086986   1.104914   2.799844   4.154961   6.706468
    48  H    2.717924   2.525376   1.085355   2.163914   7.188377
                   26         27         28         29         30
    26  H    0.000000
    27  H    2.436556   0.000000
    28  H    3.702641   3.086347   0.000000
    29  H    4.293722   2.551691   2.919859   0.000000
    30  H    5.098850   3.773658   2.320867   1.769728   0.000000
    31  H    7.330706   5.328028   4.396047   4.166221   3.596186
    32  H    6.880320   5.233153   3.521838   3.599421   2.366117
    33  H    6.601323   5.072513   3.682888   4.874863   4.233373
    34  H    5.925889   4.803599   2.437130   4.268032   3.165874
    35  H    4.338185   3.286079   2.476106   4.207582   4.109643
    36  H    5.907066   3.923293   4.300318   4.447522   4.755767
    37  H    4.418796   2.400084   3.878789   3.735407   4.563373
    38  H    4.995110   2.575753   4.078399   2.238966   3.488346
    39  H    7.546059   5.225530   5.503500   4.567495   4.799997
    40  H    7.978873   5.607376   6.982246   5.601577   6.449904
    41  H    8.955001   6.661998   6.547971   5.151117   5.082887
    42  H   10.406621   8.177401   8.198894   6.233453   6.247643
    43  H    9.919726   7.917686   9.296479   6.456472   7.479064
    44  H    8.975528   7.200490   9.309021   6.480268   7.942017
    45  H    6.776654   5.429545   8.409197   6.430584   8.167321
    46  H    7.010835   5.178231   7.929703   6.012878   7.617366
    47  H    5.434154   3.755254   6.654721   4.698684   6.411986
    48  H    6.443655   4.151859   6.321306   4.226781   5.651460
                   31         32         33         34         35
    31  H    0.000000
    32  H    1.760918   0.000000
    33  H    2.350226   2.907326   0.000000
    34  H    2.972401   2.358225   1.771469   0.000000
    35  H    4.110839   4.213111   2.489408   2.537114   0.000000
    36  H    3.080870   4.190573   2.477566   3.698100   2.560414
    37  H    4.233097   4.891865   3.726620   4.328827   2.486146
    38  H    3.689275   4.132882   4.461097   4.709988   3.980188
    39  H    2.110978   3.691606   3.503204   4.607278   4.666963
    40  H    4.456936   5.907819   5.418585   6.599586   5.863785
    41  H    2.645424   3.728264   4.893391   5.566960   6.407520
    42  H    4.874422   5.358972   7.215182   7.557229   8.557264
    43  H    7.651753   7.962896   9.613438   9.783141   9.860510
    44  H    8.504410   8.868980  10.043604  10.237301   9.703418
    45  H    8.714578   9.285228   9.268582   9.653671   8.078908
    46  H    7.471614   8.309932   8.110087   8.753350   7.275345
    47  H    7.045890   7.534304   7.573134   7.877302   6.408784
    48  H    5.290270   6.113763   6.271964   6.863493   5.880061
                   36         37         38         39         40
    36  H    0.000000
    37  H    1.760107   0.000000
    38  H    3.003206   2.327360   0.000000
    39  H    2.528711   3.634585   3.036789   0.000000
    40  H    3.444415   3.902278   3.459590   2.371469   0.000000
    41  H    4.687522   5.629847   4.273788   2.268085   3.846770
    42  H    7.005436   7.638681   5.776580   4.616172   5.548552
    43  H    8.448409   8.150846   5.959828   6.724240   6.285947
    44  H    8.423606   7.674325   5.770645   7.319814   6.316656
    45  H    7.085928   5.776504   5.172598   7.314197   5.798438
    46  H    5.817557   4.819479   4.260694   5.838693   4.084699
    47  H    5.520614   4.169836   3.427125   5.836361   4.731905
    48  H    4.261497   3.605304   2.286862   3.776532   2.632700
                   41         42         43         44         45
    41  H    0.000000
    42  H    2.492594   0.000000
    43  H    5.810098   4.536269   0.000000
    44  H    7.163722   6.598801   2.520888   0.000000
    45  H    8.434014   9.137423   6.517609   4.403519   0.000000
    46  H    7.062353   7.980605   6.054838   4.452848   1.794783
    47  H    7.037558   7.971150   6.048576   4.445232   1.795093
    48  H    4.855548   5.930357   4.989238   4.309375   3.614217
                   46         47         48
    46  H    0.000000
    47  H    1.792441   0.000000
    48  H    2.306399   2.330992   0.000000
 Stoichiometry    C20H24N2O2
 Framework group  C1[X(C20H24N2O2)]
 Deg. of freedom   138
 Full point group                 C1      NOp   1
 Largest Abelian subgroup         C1      NOp   1
 Largest concise Abelian subgroup C1      NOp   1
                         Standard orientation:                         
 ---------------------------------------------------------------------
 Center     Atomic      Atomic             Coordinates (Angstroms)
 Number     Number       Type             X           Y           Z
 ---------------------------------------------------------------------
      1          6           0       -4.136384    2.977140   -1.423114
      2          6           0       -3.281848    2.085366   -0.914118
      3          6           0       -3.482937    0.598060   -0.908011
      4          6           0       -2.276235   -0.174258   -1.557462
      5          7           0       -1.628221   -1.067463   -0.600764
      6          6           0       -2.575512   -2.113983   -0.204641
      7          6           0       -3.879347   -1.503195    0.387737
      8          6           0       -3.665684    0.013178    0.519688
      9          6           0       -2.402312    0.240855    1.367200
     10          6           0       -1.184435   -0.268159    0.547758
     11          6           0       -0.152037   -1.016849    1.406101
     12          8           0        0.157434   -0.154282    2.492962
     13          6           0        1.058070   -1.441332    0.598174
     14          6           0        1.189801   -2.766737    0.231195
     15          6           0        2.259573   -3.176525   -0.598026
     16          7           0        3.169748   -2.351689   -1.065902
     17          6           0        3.079560   -1.040722   -0.721540
     18          6           0        4.063206   -0.145283   -1.234663
     19          6           0        4.034933    1.191097   -0.929977
     20          6           0        3.017369    1.708372   -0.078757
     21          8           0        3.092992    3.038872    0.165733
     22          6           0        2.117896    3.628241    0.995303
     23          6           0        2.047332    0.871708    0.444690
     24          6           0        2.044480   -0.517265    0.124092
     25          1           0       -5.078301    2.663231   -1.885620
     26          1           0       -3.929379    4.050519   -1.399768
     27          1           0       -2.346939    2.449059   -0.468096
     28          1           0       -4.403641    0.379118   -1.473511
     29          1           0       -1.525628    0.534123   -1.941051
     30          1           0       -2.621675   -0.772180   -2.414538
     31          1           0       -2.086520   -2.779951    0.520597
     32          1           0       -2.789345   -2.727763   -1.093140
     33          1           0       -4.107220   -1.936822    1.374685
     34          1           0       -4.746034   -1.707413   -0.261588
     35          1           0       -4.537469    0.485810    0.996673
     36          1           0       -2.493291   -0.310292    2.317005
     37          1           0       -2.277001    1.298772    1.637219
     38          1           0       -0.656336    0.597310    0.121304
     39          1           0       -0.629222   -1.937028    1.794171
     40          1           0        0.873361   -0.556024    3.002035
     41          1           0        0.457265   -3.504711    0.566928
     42          1           0        2.349851   -4.232107   -0.882913
     43          1           0        4.835388   -0.570203   -1.878054
     44          1           0        4.781118    1.887042   -1.317804
     45          1           0        2.355859    4.698647    1.049468
     46          1           0        2.135097    3.201127    2.013804
     47          1           0        1.101194    3.503311    0.581123
     48          1           0        1.291821    1.245510    1.128409
 ---------------------------------------------------------------------
 Rotational constants (GHZ):           0.3422408           0.1783785           0.1410818
 Standard basis: def2SVP (5D, 7F)
 There are   480 symmetry adapted cartesian basis functions of A   symmetry.
 There are   456 symmetry adapted basis functions of A   symmetry.
   456 basis functions,   768 primitive gaussians,   480 cartesian basis functions
    87 alpha electrons       87 beta electrons
       nuclear repulsion energy      2121.9501266081 Hartrees.
 NAtoms=   48 NActive=   48 NUniq=   48 SFac= 1.00D+00 NAtFMM=   60 NAOKFM=F Big=F
 Integral buffers will be    131072 words long.
 Raffenetti 2 integral format.
 Two-electron integral symmetry is turned on.
 One-electron integrals computed using PRISM.
   1 Symmetry operations used in ECPInt.
 ECPInt:  NShTT=   23436 NPrTT=   83820 LenC2=   21189 LenP2D=   52398.
 LDataN:  DoStor=T MaxTD1= 4 Len=   56
 NBasis=   456 RedAO= T EigKep=  2.28D-04  NBF=   456
 NBsUse=   456 1.00D-06 EigRej= -1.00D+00 NBFU=   456
 ExpMin= 1.22D-01 ExpMax= 2.27D+03 ExpMxC= 3.41D+02 IAcc=3 IRadAn=         5 AccDes= 0.00D+00
 Harris functional with IExCor=  402 and IRadAn=       5 diagonalized for initial guess.
 HarFok:  IExCor=  402 AccDes= 0.00D+00 IRadAn=         5 IDoV= 1 UseB2=F ITyADJ=14
 ICtDFT=  3500011 ScaDFX=  1.000000  1.000000  1.000000  1.000000
 FoFCou: FMM=F IPFlag=           0 FMFlag=      100000 FMFlg1=           0
         NFxFlg=           0 DoJE=T BraDBF=F KetDBF=T FulRan=T
         wScrn=  0.000000 ICntrl=       500 IOpCl=  0 I1Cent=   200000004 NGrid=           0
         NMat0=    1 NMatS0=      1 NMatT0=    0 NMatD0=    1 NMtDS0=    0 NMtDT0=    0
 Petite list used in FoFCou.
 Requested convergence on RMS density matrix=1.00D-08 within 128 cycles.
 Requested convergence on MAX density matrix=1.00D-06.
 Requested convergence on             energy=1.00D-06.
 No special actions if energy rises.
 Integral accuracy reduced to 1.0D-05 until final iterations.
 Initial convergence to 1.0D-05 achieved.  Increase integral accuracy.
 SCF Done:  E(RB3LYP) =  -1035.73239923     A.U. after   14 cycles
            NFock= 14  Conv=0.62D-08     -V/T= 2.0108

 **********************************************************************

            Population analysis using the SCF Density.

 **********************************************************************

 Orbital symmetries:
       Occupied  (A) (A) (A) (A) (A) (A) (A) (A) (A) (A) (A) (A)
                 (A) (A) (A) (A) (A) (A) (A) (A) (A) (A) (A) (A)
                 (A) (A) (A) (A) (A) (A) (A) (A) (A) (A) (A) (A)
                 (A) (A) (A) (A) (A) (A) (A) (A) (A) (A) (A) (A)
                 (A) (A) (A) (A) (A) (A) (A) (A) (A) (A) (A) (A)
                 (A) (A) (A) (A) (A) (A) (A) (A) (A) (A) (A) (A)
                 (A) (A) (A) (A) (A) (A) (A) (A) (A) (A) (A) (A)
                 (A) (A) (A)
       Virtual   (A) (A) (A) (A) (A) (A) (A) (A) (A) (A) (A) (A)
                 (A) (A) (A) (A) (A) (A) (A) (A) (A) (A) (A) (A)
                 (A) (A) (A) (A) (A) (A) (A) (A) (A) (A) (A) (A)
                 (A) (A) (A) (A) (A) (A) (A) (A) (A) (A) (A) (A)
                 (A) (A) (A) (A) (A) (A) (A) (A) (A) (A) (A) (A)
                 (A) (A) (A) (A) (A) (A) (A) (A) (A) (A) (A) (A)
                 (A) (A) (A) (A) (A) (A) (A) (A) (A) (A) (A) (A)
                 (A) (A) (A) (A) (A) (A) (A) (A) (A) (A) (A) (A)
                 (A) (A) (A) (A) (A) (A) (A) (A) (A) (A) (A) (A)
                 (A) (A) (A) (A) (A) (A) (A) (A) (A) (A) (A) (A)
                 (A) (A) (A) (A) (A) (A) (A) (A) (A) (A) (A) (A)
                 (A) (A) (A) (A) (A) (A) (A) (A) (A) (A) (A) (A)
                 (A) (A) (A) (A) (A) (A) (A) (A) (A) (A) (A) (A)
                 (A) (A) (A) (A) (A) (A) (A) (A) (A) (A) (A) (A)
                 (A) (A) (A) (A) (A) (A) (A) (A) (A) (A) (A) (A)
                 (A) (A) (A) (A) (A) (A) (A) (A) (A) (A) (A) (A)
                 (A) (A) (A) (A) (A) (A) (A) (A) (A) (A) (A) (A)
                 (A) (A) (A) (A) (A) (A) (A) (A) (A) (A) (A) (A)
                 (A) (A) (A) (A) (A) (A) (A) (A) (A) (A) (A) (A)
                 (A) (A) (A) (A) (A) (A) (A) (A) (A) (A) (A) (A)
                 (A) (A) (A) (A) (A) (A) (A) (A) (A) (A) (A) (A)
                 (A) (A) (A) (A) (A) (A) (A) (A) (A) (A) (A) (A)
                 (A) (A) (A) (A) (A) (A) (A) (A) (A) (A) (A) (A)
                 (A) (A) (A) (A) (A) (A) (A) (A) (A) (A) (A) (A)
                 (A) (A) (A) (A) (A) (A) (A) (A) (A) (A) (A) (A)
                 (A) (A) (A) (A) (A) (A) (A) (A) (A) (A) (A) (A)
                 (A) (A) (A) (A) (A) (A) (A) (A) (A) (A) (A) (A)
                 (A) (A) (A) (A) (A) (A) (A) (A) (A) (A) (A) (A)
                 (A) (A) (A) (A) (A) (A) (A) (A) (A) (A) (A) (A)
                 (A) (A) (A) (A) (A) (A) (A) (A) (A) (A) (A) (A)
                 (A) (A) (A) (A) (A) (A) (A) (A) (A)
 The electronic state is 1-A.
 Alpha  occ. eigenvalues --  -19.16809 -19.14589 -14.31565 -14.31295 -10.25113
 Alpha  occ. eigenvalues --  -10.24762 -10.24686 -10.21587 -10.21582 -10.21550
 Alpha  occ. eigenvalues --  -10.21059 -10.20916 -10.20468 -10.20269 -10.19304
 Alpha  occ. eigenvalues --  -10.19215 -10.19138 -10.19105 -10.19069 -10.18929
 Alpha  occ. eigenvalues --  -10.18432 -10.18370 -10.18357 -10.18127  -1.06403
 Alpha  occ. eigenvalues --   -1.02531  -0.93783  -0.93069  -0.83862  -0.81322
 Alpha  occ. eigenvalues --   -0.80370  -0.77238  -0.76117  -0.75259  -0.73536
 Alpha  occ. eigenvalues --   -0.72518  -0.70192  -0.68053  -0.63075  -0.62543
 Alpha  occ. eigenvalues --   -0.62003  -0.61829  -0.59957  -0.58271  -0.55491
 Alpha  occ. eigenvalues --   -0.54459  -0.53359  -0.52187  -0.51536  -0.50518
 Alpha  occ. eigenvalues --   -0.49895  -0.48237  -0.47616  -0.47479  -0.47128
 Alpha  occ. eigenvalues --   -0.45867  -0.44450  -0.43871  -0.42982  -0.42582
 Alpha  occ. eigenvalues --   -0.42399  -0.41402  -0.41098  -0.40701  -0.40190
 Alpha  occ. eigenvalues --   -0.39508  -0.38624  -0.37766  -0.37634  -0.37377
 Alpha  occ. eigenvalues --   -0.36725  -0.36493  -0.36289  -0.35385  -0.34572
 Alpha  occ. eigenvalues --   -0.33471  -0.32786  -0.31550  -0.31055  -0.30720
 Alpha  occ. eigenvalues --   -0.30165  -0.28062  -0.26309  -0.24850  -0.24304
 Alpha  occ. eigenvalues --   -0.21958  -0.21305
 Alpha virt. eigenvalues --   -0.05239  -0.01547   0.00797   0.01354   0.03609
 Alpha virt. eigenvalues --    0.04262   0.05537   0.06241   0.08053   0.08416
 Alpha virt. eigenvalues --    0.08845   0.09009   0.09152   0.10474   0.10747
 Alpha virt. eigenvalues --    0.11394   0.11917   0.12289   0.12369   0.12611
 Alpha virt. eigenvalues --    0.13576   0.13923   0.14386   0.14537   0.15179
 Alpha virt. eigenvalues --    0.16159   0.16715   0.17203   0.17709   0.18338
 Alpha virt. eigenvalues --    0.18699   0.19874   0.20560   0.21121   0.21894
 Alpha virt. eigenvalues --    0.22298   0.22936   0.23522   0.24351   0.24953
 Alpha virt. eigenvalues --    0.25734   0.26099   0.27333   0.28127   0.29706
 Alpha virt. eigenvalues --    0.30541   0.30919   0.31069   0.32296   0.32487
 Alpha virt. eigenvalues --    0.33520   0.34418   0.35048   0.36452   0.36809
 Alpha virt. eigenvalues --    0.37591   0.40027   0.40334   0.41238   0.41348
 Alpha virt. eigenvalues --    0.42800   0.43718   0.43888   0.44606   0.44998
 Alpha virt. eigenvalues --    0.45884   0.46879   0.46967   0.47826   0.48411
 Alpha virt. eigenvalues --    0.48774   0.49275   0.49387   0.50544   0.51351
 Alpha virt. eigenvalues --    0.52718   0.52950   0.53270   0.54217   0.54893
 Alpha virt. eigenvalues --    0.55677   0.56178   0.56683   0.57185   0.57532
 Alpha virt. eigenvalues --    0.58011   0.58076   0.59068   0.59325   0.60141
 Alpha virt. eigenvalues --    0.60588   0.61084   0.61770   0.61939   0.62564
 Alpha virt. eigenvalues --    0.63249   0.63653   0.63765   0.64234   0.64442
 Alpha virt. eigenvalues --    0.64567   0.65447   0.65623   0.65700   0.66400
 Alpha virt. eigenvalues --    0.66725   0.66930   0.67786   0.67795   0.68614
 Alpha virt. eigenvalues --    0.68976   0.69043   0.69421   0.69755   0.70483
 Alpha virt. eigenvalues --    0.70534   0.71423   0.71996   0.72411   0.73069
 Alpha virt. eigenvalues --    0.73349   0.74012   0.74630   0.75450   0.76544
 Alpha virt. eigenvalues --    0.76648   0.77633   0.78008   0.78789   0.79511
 Alpha virt. eigenvalues --    0.80409   0.81539   0.81855   0.83207   0.84160
 Alpha virt. eigenvalues --    0.85233   0.86742   0.87351   0.89150   0.89483
 Alpha virt. eigenvalues --    0.90833   0.93108   0.94760   0.95587   0.96511
 Alpha virt. eigenvalues --    0.97994   0.99206   1.01220   1.02146   1.03406
 Alpha virt. eigenvalues --    1.05129   1.05573   1.07546   1.08680   1.10251
 Alpha virt. eigenvalues --    1.12472   1.12945   1.14655   1.15427   1.16110
 Alpha virt. eigenvalues --    1.17404   1.18270   1.19597   1.21156   1.21715
 Alpha virt. eigenvalues --    1.22971   1.23272   1.23908   1.24521   1.25548
 Alpha virt. eigenvalues --    1.25607   1.27733   1.28274   1.29209   1.30019
 Alpha virt. eigenvalues --    1.30477   1.31324   1.32242   1.32724   1.33347
 Alpha virt. eigenvalues --    1.35736   1.36108   1.36914   1.39558   1.40621
 Alpha virt. eigenvalues --    1.43146   1.44125   1.46056   1.46885   1.48202
 Alpha virt. eigenvalues --    1.49826   1.50856   1.51900   1.53059   1.55537
 Alpha virt. eigenvalues --    1.57037   1.57450   1.59427   1.60358   1.61455
 Alpha virt. eigenvalues --    1.62017   1.64394   1.64646   1.66150   1.66670
 Alpha virt. eigenvalues --    1.67704   1.68626   1.69336   1.69893   1.70428
 Alpha virt. eigenvalues --    1.70931   1.71342   1.72481   1.72896   1.72945
 Alpha virt. eigenvalues --    1.73808   1.73957   1.74477   1.75176   1.75585
 Alpha virt. eigenvalues --    1.76569   1.77126   1.77365   1.77865   1.79018
 Alpha virt. eigenvalues --    1.79863   1.80580   1.80915   1.81846   1.82696
 Alpha virt. eigenvalues --    1.83121   1.83295   1.84303   1.85055   1.85600
 Alpha virt. eigenvalues --    1.86228   1.86632   1.87488   1.87800   1.88104
 Alpha virt. eigenvalues --    1.88879   1.89995   1.90733   1.91579   1.92141
 Alpha virt. eigenvalues --    1.92971   1.93179   1.94381   1.94571   1.95097
 Alpha virt. eigenvalues --    1.95928   1.96369   1.97263   1.98710   2.00342
 Alpha virt. eigenvalues --    2.00941   2.02028   2.02607   2.03966   2.04178
 Alpha virt. eigenvalues --    2.05281   2.07241   2.07430   2.08490   2.08782
 Alpha virt. eigenvalues --    2.09442   2.09997   2.10873   2.11455   2.12345
 Alpha virt. eigenvalues --    2.14178   2.14753   2.15835   2.16709   2.17952
 Alpha virt. eigenvalues --    2.18269   2.19164   2.20160   2.21239   2.21824
 Alpha virt. eigenvalues --    2.23116   2.23691   2.24521   2.26296   2.26585
 Alpha virt. eigenvalues --    2.27404   2.30257   2.30524   2.30991   2.32148
 Alpha virt. eigenvalues --    2.32931   2.34678   2.35124   2.35798   2.37506
 Alpha virt. eigenvalues --    2.38833   2.39508   2.40044   2.41288   2.41746
 Alpha virt. eigenvalues --    2.43350   2.44290   2.45289   2.47100   2.48946
 Alpha virt. eigenvalues --    2.50121   2.51935   2.54189   2.55849   2.56816
 Alpha virt. eigenvalues --    2.57028   2.58902   2.59562   2.60508   2.61118
 Alpha virt. eigenvalues --    2.61876   2.63958   2.64848   2.66583   2.66932
 Alpha virt. eigenvalues --    2.67284   2.68461   2.71653   2.73652   2.75421
 Alpha virt. eigenvalues --    2.75844   2.78100   2.79424   2.79927   2.81170
 Alpha virt. eigenvalues --    2.81514   2.82492   2.83074   2.84832   2.85755
 Alpha virt. eigenvalues --    2.86582   2.88115   2.88799   2.89952   2.92319
 Alpha virt. eigenvalues --    2.93635   2.94888   2.96736   2.97385   2.97978
 Alpha virt. eigenvalues --    2.98142   3.00139   3.00997   3.03121   3.03850
 Alpha virt. eigenvalues --    3.05201   3.07865   3.07939   3.09241   3.10366
 Alpha virt. eigenvalues --    3.12479   3.13171   3.15302   3.17656   3.20237
 Alpha virt. eigenvalues --    3.23409   3.24699   3.29975   3.41961   3.43186
 Alpha virt. eigenvalues --    3.47153   3.59383   3.69850   3.77652
          Condensed to atoms (all electrons):
               1          2          3          4          5          6
     1  C    4.688557   0.701108  -0.050253   0.002150  -0.000056   0.000016
     2  C    0.701108   4.740690   0.304230  -0.039354   0.003691   0.002660
     3  C   -0.050253   0.304230   5.161402   0.312716  -0.084644  -0.042611
     4  C    0.002150  -0.039354   0.312716   4.607801   0.389637  -0.032201
     5  N   -0.000056   0.003691  -0.084644   0.389637   6.578998   0.393080
     6  C    0.000016   0.002660  -0.042611  -0.032201   0.393080   4.571786
     7  C   -0.000086   0.007465  -0.014872  -0.020627  -0.088711   0.353978
     8  C    0.002222  -0.061244   0.334797  -0.059065   0.031857  -0.029039
     9  C   -0.001723  -0.000763  -0.002860  -0.042526  -0.085221  -0.036218
    10  C    0.000453  -0.006039  -0.030636  -0.028468   0.360340  -0.048372
    11  C    0.000001   0.000089  -0.002099   0.006287  -0.065249  -0.002370
    12  O    0.000000   0.000003  -0.000018  -0.000116   0.001791   0.000081
    13  C    0.000000  -0.000007   0.000200   0.000749   0.010827  -0.002489
    14  C    0.000000  -0.000000   0.000040   0.000008   0.011446   0.000387
    15  C   -0.000000   0.000000  -0.000001  -0.000012  -0.000888   0.000033
    16  N    0.000000   0.000000  -0.000000   0.000000  -0.000010  -0.000001
    17  C   -0.000000   0.000000  -0.000003  -0.000017  -0.000537   0.000003
    18  C    0.000000  -0.000000   0.000000   0.000001   0.000005  -0.000000
    19  C    0.000000   0.000000  -0.000000  -0.000001  -0.000003   0.000000
    20  C    0.000000  -0.000000   0.000003  -0.000011   0.000031  -0.000000
    21  O    0.000000   0.000000  -0.000000   0.000000  -0.000000   0.000000
    22  C    0.000000  -0.000005   0.000000   0.000000  -0.000000  -0.000000
    23  C   -0.000000  -0.000020   0.000014  -0.000074  -0.000120  -0.000028
    24  C   -0.000000  -0.000003  -0.000018  -0.000138  -0.001291   0.000069
    25  H    0.376196  -0.010229  -0.027014   0.000416  -0.000008   0.000002
    26  H    0.368344  -0.007620   0.011337  -0.000416   0.000007   0.000000
    27  H   -0.045744   0.399011  -0.061301  -0.004941   0.000446  -0.000021
    28  H   -0.014628  -0.027185   0.315310  -0.009061   0.004591  -0.004116
    29  H    0.002126  -0.008989  -0.041826   0.366445  -0.024839   0.005334
    30  H   -0.000011   0.006809  -0.000216   0.325221  -0.023464   0.009582
    31  H   -0.000001   0.000085   0.001030   0.005150  -0.029518   0.360698
    32  H    0.000001  -0.000153  -0.005542   0.003460  -0.023645   0.346173
    33  H   -0.000004  -0.000569   0.006094   0.001180   0.004467  -0.008914
    34  H   -0.000075   0.001335  -0.001831  -0.005701   0.002453   0.001652
    35  H    0.002412   0.000895  -0.028215   0.010973   0.000288   0.007976
    36  H   -0.000021   0.000085   0.007782   0.001066   0.000446  -0.003010
    37  H    0.001429   0.007835  -0.014813  -0.000528   0.005771   0.000974
    38  H   -0.000223  -0.000846   0.000045  -0.000367  -0.032196   0.008429
    39  H    0.000000  -0.000010   0.000106   0.000076  -0.007859   0.000926
    40  H   -0.000000   0.000000   0.000003   0.000021  -0.000236  -0.000027
    41  H    0.000000   0.000000  -0.000000  -0.000007  -0.000394  -0.000203
    42  H    0.000000   0.000000  -0.000000   0.000000  -0.000011  -0.000003
    43  H    0.000000  -0.000000   0.000000   0.000000   0.000000   0.000000
    44  H    0.000000  -0.000000  -0.000000   0.000000  -0.000000   0.000000
    45  H   -0.000000   0.000000   0.000000   0.000000   0.000000   0.000000
    46  H    0.000000   0.000001  -0.000000   0.000000  -0.000000   0.000000
    47  H   -0.000000  -0.000051  -0.000001  -0.000007   0.000000  -0.000000
    48  H    0.000000  -0.000005   0.000012  -0.000142   0.000325   0.000033
               7          8          9         10         11         12
     1  C   -0.000086   0.002222  -0.001723   0.000453   0.000001   0.000000
     2  C    0.007465  -0.061244  -0.000763  -0.006039   0.000089   0.000003
     3  C   -0.014872   0.334797  -0.002860  -0.030636  -0.002099  -0.000018
     4  C   -0.020627  -0.059065  -0.042526  -0.028468   0.006287  -0.000116
     5  N   -0.088711   0.031857  -0.085221   0.360340  -0.065249   0.001791
     6  C    0.353978  -0.029039  -0.036218  -0.048372  -0.002370   0.000081
     7  C    4.763438   0.373406  -0.000764  -0.031295  -0.007383  -0.000015
     8  C    0.373406   4.954401   0.326234  -0.048349   0.011486   0.001078
     9  C   -0.000764   0.326234   4.752839   0.338255  -0.063536   0.009730
    10  C   -0.031295  -0.048349   0.338255   5.067622   0.198151  -0.065871
    11  C   -0.007383   0.011486  -0.063536   0.198151   4.985336   0.281761
    12  O   -0.000015   0.001078   0.009730  -0.065871   0.281761   7.753540
    13  C    0.000560  -0.000246   0.012305  -0.017349   0.268014  -0.003261
    14  C    0.000210  -0.000073   0.000026   0.004290  -0.100663   0.005025
    15  C   -0.000004   0.000000  -0.000003  -0.000525   0.010815  -0.000109
    16  N   -0.000000   0.000000  -0.000000   0.000041  -0.000488  -0.000001
    17  C   -0.000001   0.000001   0.000011  -0.001741   0.021517  -0.000989
    18  C    0.000000  -0.000000   0.000000   0.000104  -0.000503   0.000003
    19  C   -0.000000   0.000000  -0.000000  -0.000103   0.000270   0.000012
    20  C    0.000000  -0.000000  -0.000016   0.000729  -0.004181   0.001822
    21  O    0.000000  -0.000000   0.000000   0.000003  -0.000003   0.000001
    22  C    0.000000  -0.000000  -0.000000  -0.000023   0.000055  -0.000296
    23  C    0.000000  -0.000025  -0.000684   0.002405  -0.032308  -0.000560
    24  C   -0.000019   0.000038   0.000618  -0.028381  -0.029202  -0.033601
    25  H   -0.000104  -0.000398   0.000160  -0.000027   0.000000  -0.000000
    26  H    0.000019  -0.000331   0.000018  -0.000001   0.000000   0.000000
    27  H    0.000047  -0.014170   0.012849  -0.004849   0.000127  -0.000022
    28  H   -0.002323  -0.021480   0.009467   0.000456   0.000100  -0.000000
    29  H   -0.000098   0.005510  -0.004016   0.001354   0.002273  -0.000007
    30  H   -0.007196  -0.003111   0.000638   0.006534  -0.000220   0.000002
    31  H   -0.023643  -0.003995  -0.002530   0.001584   0.005127  -0.000161
    32  H   -0.018236   0.002913  -0.000042   0.007277   0.000974  -0.000000
    33  H    0.326413  -0.007878  -0.004369  -0.002961   0.000794  -0.000030
    34  H    0.322096  -0.016854   0.006827   0.001425   0.000108  -0.000000
    35  H   -0.018067   0.347562  -0.020508   0.008213  -0.000395  -0.000007
    36  H   -0.003658  -0.022121   0.337337  -0.010232  -0.011995   0.004164
    37  H    0.005631   0.004925   0.314954   0.007751   0.002105   0.003127
    38  H    0.000542  -0.011105  -0.006372   0.323584   0.004136  -0.006208
    39  H    0.000164  -0.000595  -0.012490  -0.007856   0.326497  -0.027413
    40  H    0.000015  -0.000064  -0.000503   0.013538  -0.039559   0.316862
    41  H   -0.000034   0.000005  -0.000100   0.000104  -0.021353   0.000137
    42  H   -0.000000  -0.000000  -0.000000   0.000013  -0.000447   0.000002
    43  H    0.000000  -0.000000   0.000000  -0.000000   0.000011  -0.000000
    44  H    0.000000  -0.000000  -0.000000   0.000000  -0.000000   0.000000
    45  H   -0.000000  -0.000000   0.000000  -0.000001   0.000001  -0.000003
    46  H   -0.000000  -0.000000   0.000004   0.000022  -0.000018   0.000173
    47  H    0.000000   0.000001  -0.000018  -0.000024   0.000039  -0.000076
    48  H   -0.000010   0.000078   0.000348  -0.016345   0.008947   0.049371
              13         14         15         16         17         18
     1  C    0.000000   0.000000  -0.000000   0.000000  -0.000000   0.000000
     2  C   -0.000007  -0.000000   0.000000   0.000000   0.000000  -0.000000
     3  C    0.000200   0.000040  -0.000001  -0.000000  -0.000003   0.000000
     4  C    0.000749   0.000008  -0.000012   0.000000  -0.000017   0.000001
     5  N    0.010827   0.011446  -0.000888  -0.000010  -0.000537   0.000005
     6  C   -0.002489   0.000387   0.000033  -0.000001   0.000003  -0.000000
     7  C    0.000560   0.000210  -0.000004  -0.000000  -0.000001   0.000000
     8  C   -0.000246  -0.000073   0.000000   0.000000   0.000001  -0.000000
     9  C    0.012305   0.000026  -0.000003  -0.000000   0.000011   0.000000
    10  C   -0.017349   0.004290  -0.000525   0.000041  -0.001741   0.000104
    11  C    0.268014  -0.100663   0.010815  -0.000488   0.021517  -0.000503
    12  O   -0.003261   0.005025  -0.000109  -0.000001  -0.000989   0.000003
    13  C    5.377795   0.452600   0.009393  -0.056259  -0.107770   0.022327
    14  C    0.452600   5.116951   0.372477  -0.034862  -0.068754   0.002760
    15  C    0.009393   0.372477   4.787557   0.549640  -0.055891   0.007689
    16  N   -0.056259  -0.034862   0.549640   6.281315   0.523135  -0.092763
    17  C   -0.107770  -0.068754  -0.055891   0.523135   5.436156   0.172580
    18  C    0.022327   0.002760   0.007689  -0.092763   0.172580   5.263871
    19  C   -0.004056  -0.000437  -0.000161   0.008700   0.161730   0.178035
    20  C    0.025834   0.000178  -0.000001  -0.000880  -0.205010   0.170798
    21  O   -0.000088   0.000001  -0.000000   0.000000   0.000060   0.003886
    22  C   -0.000050   0.000000  -0.000000  -0.000000   0.000105  -0.000277
    23  C   -0.116149   0.018955   0.000740   0.008337   0.047764  -0.131410
    24  C    0.258243  -0.039795  -0.067564  -0.080327   0.125453   0.035318
    25  H    0.000000   0.000000  -0.000000  -0.000000  -0.000000   0.000000
    26  H   -0.000000  -0.000000   0.000000   0.000000   0.000000  -0.000000
    27  H   -0.000029  -0.000001   0.000000  -0.000000  -0.000000   0.000000
    28  H   -0.000007  -0.000001   0.000000   0.000000   0.000000  -0.000000
    29  H   -0.000689  -0.000078   0.000008   0.000001   0.000054  -0.000007
    30  H   -0.000139  -0.000028   0.000005  -0.000000   0.000003  -0.000000
    31  H   -0.004489   0.001179   0.000160   0.000000  -0.000002  -0.000000
    32  H   -0.000088  -0.000153   0.000020   0.000000   0.000001  -0.000000
    33  H   -0.000045  -0.000018   0.000000   0.000000   0.000000  -0.000000
    34  H   -0.000014  -0.000002   0.000000   0.000000   0.000000  -0.000000
    35  H    0.000025   0.000001  -0.000000  -0.000000  -0.000000   0.000000
    36  H    0.001034  -0.000124   0.000003   0.000000   0.000002  -0.000000
    37  H   -0.000372  -0.000005  -0.000000   0.000000   0.000001  -0.000000
    38  H   -0.028975  -0.001894   0.000144  -0.000006   0.000536  -0.000092
    39  H   -0.038118  -0.013114   0.001033   0.000020  -0.000478  -0.000007
    40  H    0.010897   0.002507  -0.000137  -0.000009  -0.000371   0.000024
    41  H   -0.062600   0.402003  -0.049535   0.006880   0.000704   0.000050
    42  H    0.006894  -0.074587   0.405514  -0.042539   0.004171  -0.000820
    43  H   -0.000170   0.000198   0.000500   0.001553  -0.065227   0.435340
    44  H    0.000016   0.000002   0.000005  -0.000127   0.016503  -0.081012
    45  H   -0.000003  -0.000000  -0.000000  -0.000000   0.000006   0.000004
    46  H    0.000044  -0.000000   0.000000   0.000000  -0.000046   0.000021
    47  H    0.000068  -0.000001   0.000000  -0.000000  -0.000085   0.000057
    48  H   -0.048141  -0.000562   0.000027  -0.000042   0.019796  -0.003937
              19         20         21         22         23         24
     1  C    0.000000   0.000000   0.000000   0.000000  -0.000000  -0.000000
     2  C    0.000000  -0.000000   0.000000  -0.000005  -0.000020  -0.000003
     3  C   -0.000000   0.000003  -0.000000   0.000000   0.000014  -0.000018
     4  C   -0.000001  -0.000011   0.000000   0.000000  -0.000074  -0.000138
     5  N   -0.000003   0.000031  -0.000000  -0.000000  -0.000120  -0.001291
     6  C    0.000000  -0.000000   0.000000  -0.000000  -0.000028   0.000069
     7  C   -0.000000   0.000000   0.000000   0.000000   0.000000  -0.000019
     8  C    0.000000  -0.000000  -0.000000  -0.000000  -0.000025   0.000038
     9  C   -0.000000  -0.000016   0.000000  -0.000000  -0.000684   0.000618
    10  C   -0.000103   0.000729   0.000003  -0.000023   0.002405  -0.028381
    11  C    0.000270  -0.004181  -0.000003   0.000055  -0.032308  -0.029202
    12  O    0.000012   0.001822   0.000001  -0.000296  -0.000560  -0.033601
    13  C   -0.004056   0.025834  -0.000088  -0.000050  -0.116149   0.258243
    14  C   -0.000437   0.000178   0.000001   0.000000   0.018955  -0.039795
    15  C   -0.000161  -0.000001  -0.000000  -0.000000   0.000740  -0.067564
    16  N    0.008700  -0.000880   0.000000  -0.000000   0.008337  -0.080327
    17  C    0.161730  -0.205010   0.000060   0.000105   0.047764   0.125453
    18  C    0.178035   0.170798   0.003886  -0.000277  -0.131410   0.035318
    19  C    5.278190   0.167797  -0.069027   0.006923   0.056509  -0.142218
    20  C    0.167797   5.168746   0.402765  -0.058835   0.102535   0.141463
    21  O   -0.069027   0.402765   7.828188   0.318046  -0.089072   0.004676
    22  C    0.006923  -0.058835   0.318046   4.364647   0.004907   0.001856
    23  C    0.056509   0.102535  -0.089072   0.004907   5.680176   0.164105
    24  C   -0.142218   0.141463   0.004676   0.001856   0.164105   5.599848
    25  H   -0.000000  -0.000000   0.000000  -0.000000   0.000000  -0.000000
    26  H    0.000000  -0.000000   0.000000   0.000000  -0.000000   0.000000
    27  H   -0.000000  -0.000002  -0.000002   0.000003   0.000018  -0.000004
    28  H    0.000000  -0.000000   0.000000  -0.000000  -0.000000   0.000001
    29  H    0.000003  -0.000012  -0.000001  -0.000004   0.000253   0.000446
    30  H    0.000000  -0.000000   0.000000  -0.000000  -0.000004   0.000008
    31  H    0.000000   0.000000   0.000000   0.000000   0.000001  -0.000084
    32  H    0.000000  -0.000000  -0.000000  -0.000000   0.000002   0.000031
    33  H    0.000000  -0.000000   0.000000  -0.000000   0.000000   0.000002
    34  H    0.000000  -0.000000   0.000000   0.000000   0.000000   0.000000
    35  H   -0.000000   0.000000   0.000000   0.000000   0.000000  -0.000001
    36  H    0.000000  -0.000002   0.000000   0.000000  -0.000029   0.000131
    37  H    0.000000   0.000002  -0.000000  -0.000011   0.000005  -0.000059
    38  H    0.000083  -0.000950  -0.000001  -0.000182   0.004512   0.010750
    39  H    0.000005   0.000031  -0.000000  -0.000002   0.000435   0.015395
    40  H   -0.000018  -0.000025  -0.000000   0.000023   0.005122  -0.005945
    41  H   -0.000003   0.000010  -0.000000  -0.000000  -0.000194   0.015827
    42  H    0.000001   0.000004   0.000000   0.000000   0.000144   0.002929
    43  H   -0.093820   0.017144  -0.000070   0.000009  -0.003726   0.024976
    44  H    0.437886  -0.078464   0.002770  -0.000481   0.022355  -0.003338
    45  H   -0.000252   0.004600  -0.024372   0.388981   0.000880  -0.000031
    46  H   -0.000164  -0.006959  -0.029428   0.390836   0.006651   0.000277
    47  H   -0.000338  -0.006646  -0.029546   0.390043   0.007783   0.000766
    48  H    0.015544  -0.097128  -0.008497   0.008791   0.412950  -0.032067
              25         26         27         28         29         30
     1  C    0.376196   0.368344  -0.045744  -0.014628   0.002126  -0.000011
     2  C   -0.010229  -0.007620   0.399011  -0.027185  -0.008989   0.006809
     3  C   -0.027014   0.011337  -0.061301   0.315310  -0.041826  -0.000216
     4  C    0.000416  -0.000416  -0.004941  -0.009061   0.366445   0.325221
     5  N   -0.000008   0.000007   0.000446   0.004591  -0.024839  -0.023464
     6  C    0.000002   0.000000  -0.000021  -0.004116   0.005334   0.009582
     7  C   -0.000104   0.000019   0.000047  -0.002323  -0.000098  -0.007196
     8  C   -0.000398  -0.000331  -0.014170  -0.021480   0.005510  -0.003111
     9  C    0.000160   0.000018   0.012849   0.009467  -0.004016   0.000638
    10  C   -0.000027  -0.000001  -0.004849   0.000456   0.001354   0.006534
    11  C    0.000000   0.000000   0.000127   0.000100   0.002273  -0.000220
    12  O   -0.000000   0.000000  -0.000022  -0.000000  -0.000007   0.000002
    13  C    0.000000  -0.000000  -0.000029  -0.000007  -0.000689  -0.000139
    14  C    0.000000  -0.000000  -0.000001  -0.000001  -0.000078  -0.000028
    15  C   -0.000000   0.000000   0.000000   0.000000   0.000008   0.000005
    16  N   -0.000000   0.000000  -0.000000   0.000000   0.000001  -0.000000
    17  C   -0.000000   0.000000  -0.000000   0.000000   0.000054   0.000003
    18  C    0.000000  -0.000000   0.000000  -0.000000  -0.000007  -0.000000
    19  C   -0.000000   0.000000  -0.000000   0.000000   0.000003   0.000000
    20  C   -0.000000  -0.000000  -0.000002  -0.000000  -0.000012  -0.000000
    21  O    0.000000   0.000000  -0.000002   0.000000  -0.000001   0.000000
    22  C   -0.000000   0.000000   0.000003  -0.000000  -0.000004  -0.000000
    23  C    0.000000  -0.000000   0.000018  -0.000000   0.000253  -0.000004
    24  C   -0.000000   0.000000  -0.000004   0.000001   0.000446   0.000008
    25  H    0.681845  -0.053463   0.010381   0.010606   0.000072  -0.000033
    26  H   -0.053463   0.683273  -0.017393  -0.000004  -0.000060   0.000019
    27  H    0.010381  -0.017393   0.712806   0.009838   0.003263  -0.000100
    28  H    0.010606  -0.000004   0.009838   0.763567   0.006864  -0.018542
    29  H    0.000072  -0.000060   0.003263   0.006864   0.705194  -0.024318
    30  H   -0.000033   0.000019  -0.000100  -0.018542  -0.024318   0.731466
    31  H   -0.000000   0.000000   0.000003   0.000016  -0.000655   0.000989
    32  H   -0.000001   0.000000   0.000001   0.000458   0.000937   0.003397
    33  H    0.000002  -0.000000   0.000023   0.000566   0.000124   0.000027
    34  H    0.000003   0.000002   0.000015   0.007134  -0.000029   0.000622
    35  H    0.000336  -0.000168  -0.000560  -0.007911  -0.000431  -0.000429
    36  H    0.000002  -0.000002  -0.000184  -0.000459  -0.000017   0.000124
    37  H   -0.000036   0.000068   0.001251   0.000166   0.000314  -0.000003
    38  H    0.000008   0.000006   0.004133   0.000125   0.005472   0.001028
    39  H   -0.000000  -0.000000   0.000003   0.000001   0.000010   0.000037
    40  H    0.000000  -0.000000   0.000001  -0.000000  -0.000000  -0.000001
    41  H   -0.000000   0.000000  -0.000000   0.000000   0.000002  -0.000002
    42  H    0.000000   0.000000   0.000000   0.000000   0.000000   0.000000
    43  H    0.000000  -0.000000   0.000000  -0.000000  -0.000000  -0.000000
    44  H    0.000000  -0.000000   0.000000   0.000000   0.000000   0.000000
    45  H    0.000000   0.000000  -0.000004   0.000000  -0.000000  -0.000000
    46  H    0.000000   0.000000  -0.000008   0.000000  -0.000000   0.000000
    47  H    0.000000  -0.000002   0.000554   0.000000   0.000037  -0.000000
    48  H   -0.000000  -0.000000  -0.000085  -0.000000  -0.000060   0.000004
              31         32         33         34         35         36
     1  C   -0.000001   0.000001  -0.000004  -0.000075   0.002412  -0.000021
     2  C    0.000085  -0.000153  -0.000569   0.001335   0.000895   0.000085
     3  C    0.001030  -0.005542   0.006094  -0.001831  -0.028215   0.007782
     4  C    0.005150   0.003460   0.001180  -0.005701   0.010973   0.001066
     5  N   -0.029518  -0.023645   0.004467   0.002453   0.000288   0.000446
     6  C    0.360698   0.346173  -0.008914   0.001652   0.007976  -0.003010
     7  C   -0.023643  -0.018236   0.326413   0.322096  -0.018067  -0.003658
     8  C   -0.003995   0.002913  -0.007878  -0.016854   0.347562  -0.022121
     9  C   -0.002530  -0.000042  -0.004369   0.006827  -0.020508   0.337337
    10  C    0.001584   0.007277  -0.002961   0.001425   0.008213  -0.010232
    11  C    0.005127   0.000974   0.000794   0.000108  -0.000395  -0.011995
    12  O   -0.000161  -0.000000  -0.000030  -0.000000  -0.000007   0.004164
    13  C   -0.004489  -0.000088  -0.000045  -0.000014   0.000025   0.001034
    14  C    0.001179  -0.000153  -0.000018  -0.000002   0.000001  -0.000124
    15  C    0.000160   0.000020   0.000000   0.000000  -0.000000   0.000003
    16  N    0.000000   0.000000   0.000000   0.000000  -0.000000   0.000000
    17  C   -0.000002   0.000001   0.000000   0.000000  -0.000000   0.000002
    18  C   -0.000000  -0.000000  -0.000000  -0.000000   0.000000  -0.000000
    19  C    0.000000   0.000000   0.000000   0.000000  -0.000000   0.000000
    20  C    0.000000  -0.000000  -0.000000  -0.000000   0.000000  -0.000002
    21  O    0.000000  -0.000000   0.000000   0.000000   0.000000   0.000000
    22  C    0.000000  -0.000000  -0.000000   0.000000   0.000000   0.000000
    23  C    0.000001   0.000002   0.000000   0.000000   0.000000  -0.000029
    24  C   -0.000084   0.000031   0.000002   0.000000  -0.000001   0.000131
    25  H   -0.000000  -0.000001   0.000002   0.000003   0.000336   0.000002
    26  H    0.000000   0.000000  -0.000000   0.000002  -0.000168  -0.000002
    27  H    0.000003   0.000001   0.000023   0.000015  -0.000560  -0.000184
    28  H    0.000016   0.000458   0.000566   0.007134  -0.007911  -0.000459
    29  H   -0.000655   0.000937   0.000124  -0.000029  -0.000431  -0.000017
    30  H    0.000989   0.003397   0.000027   0.000622  -0.000429   0.000124
    31  H    0.731051  -0.027126  -0.019880   0.007859  -0.000304  -0.000046
    32  H   -0.027126   0.726540   0.007739  -0.020314  -0.000360   0.000026
    33  H   -0.019880   0.007739   0.739863  -0.031797  -0.008555   0.006122
    34  H    0.007859  -0.020314  -0.031797   0.742283  -0.005467   0.000515
    35  H   -0.000304  -0.000360  -0.008555  -0.005467   0.733860  -0.003917
    36  H   -0.000046   0.000026   0.006122   0.000515  -0.003917   0.724265
    37  H   -0.000016   0.000089   0.000469  -0.000502  -0.008166  -0.026921
    38  H    0.000318  -0.000577   0.000022   0.000128  -0.000277   0.008028
    39  H    0.005865  -0.000467   0.000288   0.000033  -0.000055   0.007007
    40  H    0.000028  -0.000002  -0.000001  -0.000000  -0.000000  -0.000542
    41  H    0.001405   0.000189   0.000003   0.000001  -0.000000  -0.000030
    42  H    0.000005   0.000001   0.000000   0.000000  -0.000000  -0.000000
    43  H   -0.000000  -0.000000  -0.000000  -0.000000   0.000000   0.000000
    44  H    0.000000   0.000000   0.000000   0.000000  -0.000000  -0.000000
    45  H   -0.000000  -0.000000  -0.000000   0.000000   0.000000   0.000000
    46  H    0.000000  -0.000000   0.000000   0.000000   0.000000   0.000001
    47  H   -0.000000   0.000000   0.000000  -0.000000  -0.000000  -0.000001
    48  H    0.000001   0.000002   0.000001  -0.000000  -0.000001   0.000037
              37         38         39         40         41         42
     1  C    0.001429  -0.000223   0.000000  -0.000000   0.000000   0.000000
     2  C    0.007835  -0.000846  -0.000010   0.000000   0.000000   0.000000
     3  C   -0.014813   0.000045   0.000106   0.000003  -0.000000  -0.000000
     4  C   -0.000528  -0.000367   0.000076   0.000021  -0.000007   0.000000
     5  N    0.005771  -0.032196  -0.007859  -0.000236  -0.000394  -0.000011
     6  C    0.000974   0.008429   0.000926  -0.000027  -0.000203  -0.000003
     7  C    0.005631   0.000542   0.000164   0.000015  -0.000034  -0.000000
     8  C    0.004925  -0.011105  -0.000595  -0.000064   0.000005  -0.000000
     9  C    0.314954  -0.006372  -0.012490  -0.000503  -0.000100  -0.000000
    10  C    0.007751   0.323584  -0.007856   0.013538   0.000104   0.000013
    11  C    0.002105   0.004136   0.326497  -0.039559  -0.021353  -0.000447
    12  O    0.003127  -0.006208  -0.027413   0.316862   0.000137   0.000002
    13  C   -0.000372  -0.028975  -0.038118   0.010897  -0.062600   0.006894
    14  C   -0.000005  -0.001894  -0.013114   0.002507   0.402003  -0.074587
    15  C   -0.000000   0.000144   0.001033  -0.000137  -0.049535   0.405514
    16  N    0.000000  -0.000006   0.000020  -0.000009   0.006880  -0.042539
    17  C    0.000001   0.000536  -0.000478  -0.000371   0.000704   0.004171
    18  C   -0.000000  -0.000092  -0.000007   0.000024   0.000050  -0.000820
    19  C    0.000000   0.000083   0.000005  -0.000018  -0.000003   0.000001
    20  C    0.000002  -0.000950   0.000031  -0.000025   0.000010   0.000004
    21  O   -0.000000  -0.000001  -0.000000  -0.000000  -0.000000   0.000000
    22  C   -0.000011  -0.000182  -0.000002   0.000023  -0.000000   0.000000
    23  C    0.000005   0.004512   0.000435   0.005122  -0.000194   0.000144
    24  C   -0.000059   0.010750   0.015395  -0.005945   0.015827   0.002929
    25  H   -0.000036   0.000008  -0.000000   0.000000  -0.000000   0.000000
    26  H    0.000068   0.000006  -0.000000  -0.000000   0.000000   0.000000
    27  H    0.001251   0.004133   0.000003   0.000001  -0.000000   0.000000
    28  H    0.000166   0.000125   0.000001  -0.000000   0.000000   0.000000
    29  H    0.000314   0.005472   0.000010  -0.000000   0.000002   0.000000
    30  H   -0.000003   0.001028   0.000037  -0.000001  -0.000002   0.000000
    31  H   -0.000016   0.000318   0.005865   0.000028   0.001405   0.000005
    32  H    0.000089  -0.000577  -0.000467  -0.000002   0.000189   0.000001
    33  H    0.000469   0.000022   0.000288  -0.000001   0.000003   0.000000
    34  H   -0.000502   0.000128   0.000033  -0.000000   0.000001   0.000000
    35  H   -0.008166  -0.000277  -0.000055  -0.000000  -0.000000  -0.000000
    36  H   -0.026921   0.008028   0.007007  -0.000542  -0.000030  -0.000000
    37  H    0.720786  -0.021963  -0.000556  -0.000013   0.000003   0.000000
    38  H   -0.021963   0.743160   0.009044  -0.000347  -0.000050  -0.000000
    39  H   -0.000556   0.009044   0.774707  -0.006511   0.008693   0.000015
    40  H   -0.000013  -0.000347  -0.006511   0.539932   0.000095   0.000001
    41  H    0.000003  -0.000050   0.008693   0.000095   0.734284  -0.006716
    42  H    0.000000  -0.000000   0.000015   0.000001  -0.006716   0.714714
    43  H   -0.000000  -0.000000  -0.000000  -0.000000  -0.000009  -0.000153
    44  H    0.000000  -0.000003   0.000000  -0.000000   0.000000  -0.000000
    45  H   -0.000000   0.000005  -0.000000   0.000001  -0.000000  -0.000000
    46  H   -0.000007  -0.000139   0.000001   0.000001   0.000000  -0.000000
    47  H    0.000081   0.000513  -0.000002  -0.000003  -0.000000  -0.000000
    48  H    0.000402   0.006882   0.001944  -0.005442  -0.000004  -0.000003
              43         44         45         46         47         48
     1  C    0.000000   0.000000  -0.000000   0.000000  -0.000000   0.000000
     2  C   -0.000000  -0.000000   0.000000   0.000001  -0.000051  -0.000005
     3  C    0.000000  -0.000000   0.000000  -0.000000  -0.000001   0.000012
     4  C    0.000000   0.000000   0.000000   0.000000  -0.000007  -0.000142
     5  N    0.000000  -0.000000   0.000000  -0.000000   0.000000   0.000325
     6  C    0.000000   0.000000   0.000000   0.000000  -0.000000   0.000033
     7  C    0.000000   0.000000  -0.000000  -0.000000   0.000000  -0.000010
     8  C   -0.000000  -0.000000  -0.000000  -0.000000   0.000001   0.000078
     9  C    0.000000  -0.000000   0.000000   0.000004  -0.000018   0.000348
    10  C   -0.000000   0.000000  -0.000001   0.000022  -0.000024  -0.016345
    11  C    0.000011  -0.000000   0.000001  -0.000018   0.000039   0.008947
    12  O   -0.000000   0.000000  -0.000003   0.000173  -0.000076   0.049371
    13  C   -0.000170   0.000016  -0.000003   0.000044   0.000068  -0.048141
    14  C    0.000198   0.000002  -0.000000  -0.000000  -0.000001  -0.000562
    15  C    0.000500   0.000005  -0.000000   0.000000   0.000000   0.000027
    16  N    0.001553  -0.000127  -0.000000   0.000000  -0.000000  -0.000042
    17  C   -0.065227   0.016503   0.000006  -0.000046  -0.000085   0.019796
    18  C    0.435340  -0.081012   0.000004   0.000021   0.000057  -0.003937
    19  C   -0.093820   0.437886  -0.000252  -0.000164  -0.000338   0.015544
    20  C    0.017144  -0.078464   0.004600  -0.006959  -0.006646  -0.097128
    21  O   -0.000070   0.002770  -0.024372  -0.029428  -0.029546  -0.008497
    22  C    0.000009  -0.000481   0.388981   0.390836   0.390043   0.008791
    23  C   -0.003726   0.022355   0.000880   0.006651   0.007783   0.412950
    24  C    0.024976  -0.003338  -0.000031   0.000277   0.000766  -0.032067
    25  H    0.000000   0.000000   0.000000   0.000000   0.000000  -0.000000
    26  H   -0.000000  -0.000000   0.000000   0.000000  -0.000002  -0.000000
    27  H    0.000000   0.000000  -0.000004  -0.000008   0.000554  -0.000085
    28  H   -0.000000   0.000000   0.000000   0.000000   0.000000  -0.000000
    29  H   -0.000000   0.000000  -0.000000  -0.000000   0.000037  -0.000060
    30  H   -0.000000   0.000000  -0.000000   0.000000  -0.000000   0.000004
    31  H   -0.000000   0.000000  -0.000000   0.000000  -0.000000   0.000001
    32  H   -0.000000   0.000000  -0.000000  -0.000000   0.000000   0.000002
    33  H   -0.000000   0.000000  -0.000000   0.000000   0.000000   0.000001
    34  H   -0.000000   0.000000   0.000000   0.000000  -0.000000  -0.000000
    35  H    0.000000  -0.000000   0.000000   0.000000  -0.000000  -0.000001
    36  H    0.000000  -0.000000   0.000000   0.000001  -0.000001   0.000037
    37  H   -0.000000   0.000000  -0.000000  -0.000007   0.000081   0.000402
    38  H   -0.000000  -0.000003   0.000005  -0.000139   0.000513   0.006882
    39  H   -0.000000   0.000000  -0.000000   0.000001  -0.000002   0.001944
    40  H   -0.000000  -0.000000   0.000001   0.000001  -0.000003  -0.005442
    41  H   -0.000009   0.000000  -0.000000   0.000000  -0.000000  -0.000004
    42  H   -0.000153  -0.000000  -0.000000  -0.000000  -0.000000  -0.000003
    43  H    0.724399  -0.014912  -0.000000  -0.000000  -0.000000   0.000018
    44  H   -0.014912   0.717011  -0.000149   0.000105   0.000099  -0.000174
    45  H   -0.000000  -0.000149   0.650808  -0.026087  -0.025782  -0.000786
    46  H   -0.000000   0.000105  -0.026087   0.685212  -0.046742   0.002861
    47  H   -0.000000   0.000099  -0.025782  -0.046742   0.689750   0.001021
    48  H    0.000018  -0.000174  -0.000786   0.002861   0.001021   0.709026
 Mulliken charges:
               1
     1  C   -0.032190
     2  C   -0.012901
     3  C   -0.046346
     4  C    0.210421
     5  N   -0.331599
     6  C    0.145751
     7  C    0.083163
     8  C   -0.096372
     9  C    0.162643
    10  C    0.005200
    11  C    0.246948
    12  O   -0.289923
    13  C    0.033777
    14  C   -0.056092
    15  C    0.029068
    16  N   -0.071310
    17  C   -0.023371
    18  C    0.017955
    19  C   -0.001087
    20  C    0.254631
    21  O   -0.310287
    22  C    0.184940
    23  C   -0.173154
    24  C    0.060859
    25  H    0.011282
    26  H    0.016368
    27  H   -0.005353
    28  H   -0.023546
    29  H    0.000037
    30  H   -0.008701
    31  H   -0.010105
    32  H   -0.003529
    33  H   -0.009178
    34  H   -0.011904
    35  H   -0.008749
    36  H   -0.014864
    37  H   -0.004169
    38  H   -0.018861
    39  H   -0.036802
    40  H    0.170688
    41  H   -0.029159
    42  H   -0.009129
    43  H   -0.026058
    44  H   -0.018093
    45  H    0.032183
    46  H    0.023388
    47  H    0.018513
    48  H   -0.024986
 Sum of Mulliken charges =  -0.00000
 Mulliken charges with hydrogens summed into heavy atoms:
               1
     1  C   -0.004540
     2  C   -0.018254
     3  C   -0.069893
     4  C    0.201757
     5  N   -0.331599
     6  C    0.132117
     7  C    0.062081
     8  C   -0.105121
     9  C    0.143610
    10  C   -0.013661
    11  C    0.210147
    12  O   -0.119235
    13  C    0.033777
    14  C   -0.085251
    15  C    0.019939
    16  N   -0.071310
    17  C   -0.023371
    18  C   -0.008103
    19  C   -0.019180
    20  C    0.254631
    21  O   -0.310287
    22  C    0.259024
    23  C   -0.198140
    24  C    0.060859
 Electronic spatial extent (au):  <R**2>=           8110.2289
 Charge=             -0.0000 electrons
 Dipole moment (field-independent basis, Debye):
    X=             -2.4419    Y=              0.5368    Z=              2.1487  Tot=              3.2966
 Quadrupole moment (field-independent basis, Debye-Ang):
   XX=           -148.4075   YY=           -136.1028   ZZ=           -142.3750
   XY=              7.5817   XZ=              5.9199   YZ=             -2.4901
 Traceless Quadrupole moment (field-independent basis, Debye-Ang):
   XX=             -6.1124   YY=              6.1923   ZZ=             -0.0799
   XY=              7.5817   XZ=              5.9199   YZ=             -2.4901
 Octapole moment (field-independent basis, Debye-Ang**2):
  XXX=            -30.1334  YYY=             21.9580  ZZZ=             28.1516  XYY=             -9.6817
  XXY=             13.3599  XXZ=             -3.9402  XZZ=              9.0018  YZZ=              0.6496
  YYZ=             24.8601  XYZ=             -4.8721
 Hexadecapole moment (field-independent basis, Debye-Ang**3):
 XXXX=          -6872.1561 YYYY=          -2926.6875 ZZZZ=          -1091.0485 XXXY=            150.2381
 XXXZ=             12.3654 YYYX=             74.3389 YYYZ=             48.1698 ZZZX=             48.0026
 ZZZY=             -6.9901 XXYY=          -1755.3636 XXZZ=          -1296.4929 YYZZ=           -712.8142
 XXYZ=            -38.3370 YYXZ=             51.8241 ZZXY=             50.0074
 N-N= 2.121950126608D+03 E-N=-6.647320647614D+03  KE= 1.024615368273D+03
 ******************************Gaussian NBO Version 3.1******************************
             N A T U R A L   A T O M I C   O R B I T A L   A N D
          N A T U R A L   B O N D   O R B I T A L   A N A L Y S I S
 ******************************Gaussian NBO Version 3.1******************************
       /RESON  / : Allow strongly delocalized NBO set

 Analyzing the SCF density

 Job title: 36                                                              

 Storage needed:    631224 in NPA,    835430 in NBO ( 134205728 available)
 GSVD:  LWork=      132672 too small for GESVD, short by       16128 words or       16128 for optimal perf.


 NATURAL POPULATIONS:  Natural atomic orbital occupancies 
                                                          
   NAO  Atom  No  lang   Type(AO)    Occupancy      Energy
 ----------------------------------------------------------
     1    C    1  S      Cor( 1S)     1.99893     -10.05800
     2    C    1  S      Val( 2S)     1.03982      -0.18233
     3    C    1  S      Ryd( 3S)     0.00053       0.55194
     4    C    1  px     Val( 2p)     1.12712      -0.05260
     5    C    1  px     Ryd( 3p)     0.00300       0.64193
     6    C    1  py     Val( 2p)     1.16843      -0.03804
     7    C    1  py     Ryd( 3p)     0.00355       0.74081
     8    C    1  pz     Val( 2p)     1.04941      -0.09393
     9    C    1  pz     Ryd( 3p)     0.00169       0.54331
    10    C    1  dxy    Ryd( 3d)     0.00056       2.34663
    11    C    1  dxz    Ryd( 3d)     0.00041       2.20414
    12    C    1  dyz    Ryd( 3d)     0.00037       2.05711
    13    C    1  dx2y2  Ryd( 3d)     0.00061       2.45256
    14    C    1  dz2    Ryd( 3d)     0.00043       2.10771

    15    C    2  S      Cor( 1S)     1.99893     -10.05803
    16    C    2  S      Val( 2S)     0.94767      -0.15106
    17    C    2  S      Ryd( 3S)     0.00359       0.60392
    18    C    2  px     Val( 2p)     1.14098      -0.06467
    19    C    2  px     Ryd( 3p)     0.00427       0.86167
    20    C    2  py     Val( 2p)     1.07001      -0.04006
    21    C    2  py     Ryd( 3p)     0.00462       0.74342
    22    C    2  pz     Val( 2p)     1.02743      -0.09288
    23    C    2  pz     Ryd( 3p)     0.00408       0.68001
    24    C    2  dxy    Ryd( 3d)     0.00078       2.38895
    25    C    2  dxz    Ryd( 3d)     0.00044       2.18620
    26    C    2  dyz    Ryd( 3d)     0.00063       2.11023
    27    C    2  dx2y2  Ryd( 3d)     0.00070       2.37818
    28    C    2  dz2    Ryd( 3d)     0.00047       2.09941

    29    C    3  S      Cor( 1S)     1.99894     -10.05980
    30    C    3  S      Val( 2S)     0.94416      -0.17539
    31    C    3  S      Ryd( 3S)     0.00240       1.02772
    32    C    3  px     Val( 2p)     1.16211      -0.08206
    33    C    3  px     Ryd( 3p)     0.00697       0.92251
    34    C    3  py     Val( 2p)     1.07270      -0.07844
    35    C    3  py     Ryd( 3p)     0.00417       0.81818
    36    C    3  pz     Val( 2p)     1.10009      -0.07985
    37    C    3  pz     Ryd( 3p)     0.00351       0.71164
    38    C    3  dxy    Ryd( 3d)     0.00059       2.17660
    39    C    3  dxz    Ryd( 3d)     0.00079       2.29948
    40    C    3  dyz    Ryd( 3d)     0.00069       2.13015
    41    C    3  dx2y2  Ryd( 3d)     0.00091       2.33486
    42    C    3  dz2    Ryd( 3d)     0.00068       2.20461

    43    C    4  S      Cor( 1S)     1.99914     -10.08912
    44    C    4  S      Val( 2S)     0.98757      -0.19288
    45    C    4  S      Ryd( 3S)     0.00196       1.04897
    46    C    4  px     Val( 2p)     1.07491      -0.06935
    47    C    4  px     Ryd( 3p)     0.00550       0.69688
    48    C    4  py     Val( 2p)     1.07166      -0.07059
    49    C    4  py     Ryd( 3p)     0.00676       0.78379
    50    C    4  pz     Val( 2p)     1.05046      -0.06213
    51    C    4  pz     Ryd( 3p)     0.00396       0.65370
    52    C    4  dxy    Ryd( 3d)     0.00136       2.34054
    53    C    4  dxz    Ryd( 3d)     0.00091       2.26608
    54    C    4  dyz    Ryd( 3d)     0.00117       2.38078
    55    C    4  dx2y2  Ryd( 3d)     0.00055       2.11848
    56    C    4  dz2    Ryd( 3d)     0.00093       2.16220

    57    N    5  S      Cor( 1S)     1.99931     -14.14604
    58    N    5  S      Val( 2S)     1.26236      -0.48446
    59    N    5  S      Ryd( 3S)     0.00126       1.38496
    60    N    5  px     Val( 2p)     1.58848      -0.21421
    61    N    5  px     Ryd( 3p)     0.00424       1.16498
    62    N    5  py     Val( 2p)     1.34805      -0.20048
    63    N    5  py     Ryd( 3p)     0.00217       1.21661
    64    N    5  pz     Val( 2p)     1.35110      -0.19925
    65    N    5  pz     Ryd( 3p)     0.00196       1.16426
    66    N    5  dxy    Ryd( 3d)     0.00123       2.66483
    67    N    5  dxz    Ryd( 3d)     0.00096       2.55820
    68    N    5  dyz    Ryd( 3d)     0.00109       2.72836
    69    N    5  dx2y2  Ryd( 3d)     0.00074       2.40758
    70    N    5  dz2    Ryd( 3d)     0.00075       2.49254

    71    C    6  S      Cor( 1S)     1.99917     -10.09176
    72    C    6  S      Val( 2S)     0.99022      -0.19755
    73    C    6  S      Ryd( 3S)     0.00161       1.03736
    74    C    6  px     Val( 2p)     0.98895      -0.06344
    75    C    6  px     Ryd( 3p)     0.00565       0.61554
    76    C    6  py     Val( 2p)     1.03256      -0.06003
    77    C    6  py     Ryd( 3p)     0.00321       0.63789
    78    C    6  pz     Val( 2p)     1.19125      -0.08236
    79    C    6  pz     Ryd( 3p)     0.00565       0.86161
    80    C    6  dxy    Ryd( 3d)     0.00123       2.28235
    81    C    6  dxz    Ryd( 3d)     0.00094       2.22120
    82    C    6  dyz    Ryd( 3d)     0.00098       2.46620
    83    C    6  dx2y2  Ryd( 3d)     0.00113       2.11367
    84    C    6  dz2    Ryd( 3d)     0.00061       2.18215

    85    C    7  S      Cor( 1S)     1.99910     -10.05867
    86    C    7  S      Val( 2S)     1.01531      -0.20576
    87    C    7  S      Ryd( 3S)     0.00115       1.03857
    88    C    7  px     Val( 2p)     1.13784      -0.07299
    89    C    7  px     Ryd( 3p)     0.00364       0.64185
    90    C    7  py     Val( 2p)     1.07256      -0.07093
    91    C    7  py     Ryd( 3p)     0.00249       0.58244
    92    C    7  pz     Val( 2p)     1.21230      -0.07801
    93    C    7  pz     Ryd( 3p)     0.00542       0.87971
    94    C    7  dxy    Ryd( 3d)     0.00056       2.15351
    95    C    7  dxz    Ryd( 3d)     0.00070       2.34474
    96    C    7  dyz    Ryd( 3d)     0.00057       2.20030
    97    C    7  dx2y2  Ryd( 3d)     0.00067       2.28451
    98    C    7  dz2    Ryd( 3d)     0.00054       2.26427

    99    C    8  S      Cor( 1S)     1.99896     -10.06108
   100    C    8  S      Val( 2S)     0.93421      -0.17362
   101    C    8  S      Ryd( 3S)     0.00156       1.08313
   102    C    8  px     Val( 2p)     1.14639      -0.07697
   103    C    8  px     Ryd( 3p)     0.00586       0.84031
   104    C    8  py     Val( 2p)     1.07126      -0.07958
   105    C    8  py     Ryd( 3p)     0.00346       0.75845
   106    C    8  pz     Val( 2p)     1.06403      -0.07506
   107    C    8  pz     Ryd( 3p)     0.00336       0.68744
   108    C    8  dxy    Ryd( 3d)     0.00065       2.20393
   109    C    8  dxz    Ryd( 3d)     0.00087       2.30648
   110    C    8  dyz    Ryd( 3d)     0.00068       2.14108
   111    C    8  dx2y2  Ryd( 3d)     0.00086       2.29359
   112    C    8  dz2    Ryd( 3d)     0.00079       2.19941

   113    C    9  S      Cor( 1S)     1.99909     -10.05162
   114    C    9  S      Val( 2S)     1.00184      -0.19568
   115    C    9  S      Ryd( 3S)     0.00169       1.06164
   116    C    9  px     Val( 2p)     1.04573      -0.07053
   117    C    9  px     Ryd( 3p)     0.00334       0.62958
   118    C    9  py     Val( 2p)     1.22805      -0.07711
   119    C    9  py     Ryd( 3p)     0.00619       0.89060
   120    C    9  pz     Val( 2p)     1.16103      -0.06916
   121    C    9  pz     Ryd( 3p)     0.00453       0.67012
   122    C    9  dxy    Ryd( 3d)     0.00043       2.12651
   123    C    9  dxz    Ryd( 3d)     0.00068       2.26149
   124    C    9  dyz    Ryd( 3d)     0.00056       2.35540
   125    C    9  dx2y2  Ryd( 3d)     0.00080       2.38179
   126    C    9  dz2    Ryd( 3d)     0.00047       2.27787

   127    C   10  S      Cor( 1S)     1.99897     -10.08899
   128    C   10  S      Val( 2S)     0.91255      -0.17103
   129    C   10  S      Ryd( 3S)     0.00290       1.07749
   130    C   10  px     Val( 2p)     1.06340      -0.08449
   131    C   10  px     Ryd( 3p)     0.00529       0.84425
   132    C   10  py     Val( 2p)     1.08217      -0.07945
   133    C   10  py     Ryd( 3p)     0.00524       0.88185
   134    C   10  pz     Val( 2p)     0.96595      -0.06712
   135    C   10  pz     Ryd( 3p)     0.00622       0.80624
   136    C   10  dxy    Ryd( 3d)     0.00105       2.33192
   137    C   10  dxz    Ryd( 3d)     0.00129       2.30036
   138    C   10  dyz    Ryd( 3d)     0.00147       2.32827
   139    C   10  dx2y2  Ryd( 3d)     0.00075       2.16675
   140    C   10  dz2    Ryd( 3d)     0.00085       2.12193

   141    C   11  S      Cor( 1S)     1.99882     -10.12615
   142    C   11  S      Val( 2S)     0.89570      -0.17679
   143    C   11  S      Ryd( 3S)     0.00349       0.90878
   144    C   11  px     Val( 2p)     1.04969      -0.08772
   145    C   11  px     Ryd( 3p)     0.00311       0.70881
   146    C   11  py     Val( 2p)     1.02300      -0.08428
   147    C   11  py     Ryd( 3p)     0.00798       0.90905
   148    C   11  pz     Val( 2p)     0.87833      -0.07683
   149    C   11  pz     Ryd( 3p)     0.00504       0.66828
   150    C   11  dxy    Ryd( 3d)     0.00120       2.28537
   151    C   11  dxz    Ryd( 3d)     0.00140       2.27371
   152    C   11  dyz    Ryd( 3d)     0.00181       2.36439
   153    C   11  dx2y2  Ryd( 3d)     0.00100       2.20925
   154    C   11  dz2    Ryd( 3d)     0.00159       2.08840

   155    O   12  S      Cor( 1S)     1.99975     -18.95547
   156    O   12  S      Val( 2S)     1.66701      -0.86673
   157    O   12  S      Ryd( 3S)     0.00127       1.44598
   158    O   12  px     Val( 2p)     1.72659      -0.29536
   159    O   12  px     Ryd( 3p)     0.00218       1.25656
   160    O   12  py     Val( 2p)     1.75203      -0.31184
   161    O   12  py     Ryd( 3p)     0.00094       1.19480
   162    O   12  pz     Val( 2p)     1.59680      -0.29779
   163    O   12  pz     Ryd( 3p)     0.00244       1.14202
   164    O   12  dxy    Ryd( 3d)     0.00102       2.99629
   165    O   12  dxz    Ryd( 3d)     0.00057       3.09047
   166    O   12  dyz    Ryd( 3d)     0.00109       3.04253
   167    O   12  dx2y2  Ryd( 3d)     0.00094       2.86130
   168    O   12  dz2    Ryd( 3d)     0.00040       2.87720

   169    C   13  S      Cor( 1S)     1.99881     -10.06581
   170    C   13  S      Val( 2S)     0.85382      -0.10732
   171    C   13  S      Ryd( 3S)     0.00300       0.64904
   172    C   13  px     Val( 2p)     1.05074      -0.07199
   173    C   13  px     Ryd( 3p)     0.00499       1.00096
   174    C   13  py     Val( 2p)     1.09521      -0.06570
   175    C   13  py     Ryd( 3p)     0.00504       0.97836
   176    C   13  pz     Val( 2p)     1.00776      -0.09555
   177    C   13  pz     Ryd( 3p)     0.00449       0.81331
   178    C   13  dxy    Ryd( 3d)     0.00084       2.29404
   179    C   13  dxz    Ryd( 3d)     0.00058       2.18876
   180    C   13  dyz    Ryd( 3d)     0.00070       2.12273
   181    C   13  dx2y2  Ryd( 3d)     0.00069       2.34184
   182    C   13  dz2    Ryd( 3d)     0.00047       2.06019

   183    C   14  S      Cor( 1S)     1.99886     -10.05891
   184    C   14  S      Val( 2S)     0.94278      -0.13970
   185    C   14  S      Ryd( 3S)     0.00193       0.57483
   186    C   14  px     Val( 2p)     1.11151      -0.07812
   187    C   14  px     Ryd( 3p)     0.00432       0.84633
   188    C   14  py     Val( 2p)     1.12870      -0.05247
   189    C   14  py     Ryd( 3p)     0.00415       0.80491
   190    C   14  pz     Val( 2p)     1.04700      -0.09274
   191    C   14  pz     Ryd( 3p)     0.00200       0.65425
   192    C   14  dxy    Ryd( 3d)     0.00065       2.36052
   193    C   14  dxz    Ryd( 3d)     0.00044       2.22229
   194    C   14  dyz    Ryd( 3d)     0.00056       2.15569
   195    C   14  dx2y2  Ryd( 3d)     0.00057       2.29609
   196    C   14  dz2    Ryd( 3d)     0.00043       2.05482

   197    C   15  S      Cor( 1S)     1.99905     -10.09151
   198    C   15  S      Val( 2S)     0.90062      -0.12660
   199    C   15  S      Ryd( 3S)     0.00123       0.51595
   200    C   15  px     Val( 2p)     0.94157      -0.03221
   201    C   15  px     Ryd( 3p)     0.00729       0.54560
   202    C   15  py     Val( 2p)     1.10115      -0.04263
   203    C   15  py     Ryd( 3p)     0.00677       0.93486
   204    C   15  pz     Val( 2p)     0.96455      -0.07466
   205    C   15  pz     Ryd( 3p)     0.00422       0.56225
   206    C   15  dxy    Ryd( 3d)     0.00103       2.24851
   207    C   15  dxz    Ryd( 3d)     0.00088       2.25482
   208    C   15  dyz    Ryd( 3d)     0.00087       2.11041
   209    C   15  dx2y2  Ryd( 3d)     0.00165       2.34640
   210    C   15  dz2    Ryd( 3d)     0.00081       2.04071

   211    N   16  S      Cor( 1S)     1.99927     -14.12953
   212    N   16  S      Val( 2S)     1.34568      -0.46567
   213    N   16  S      Ryd( 3S)     0.00135       1.20691
   214    N   16  px     Val( 2p)     1.48028      -0.19421
   215    N   16  px     Ryd( 3p)     0.00434       0.99335
   216    N   16  py     Val( 2p)     1.28099      -0.16478
   217    N   16  py     Ryd( 3p)     0.00358       1.22797
   218    N   16  pz     Val( 2p)     1.34826      -0.18268
   219    N   16  pz     Ryd( 3p)     0.00281       0.93138
   220    N   16  dxy    Ryd( 3d)     0.00099       2.70768
   221    N   16  dxz    Ryd( 3d)     0.00125       2.49965
   222    N   16  dyz    Ryd( 3d)     0.00087       2.55429
   223    N   16  dx2y2  Ryd( 3d)     0.00111       2.73778
   224    N   16  dz2    Ryd( 3d)     0.00116       2.45089

   225    C   17  S      Cor( 1S)     1.99883     -10.08489
   226    C   17  S      Val( 2S)     0.80466      -0.07849
   227    C   17  S      Ryd( 3S)     0.00277       0.60468
   228    C   17  px     Val( 2p)     1.04740      -0.06229
   229    C   17  px     Ryd( 3p)     0.00482       0.87508
   230    C   17  py     Val( 2p)     0.93517      -0.02133
   231    C   17  py     Ryd( 3p)     0.00829       0.93504
   232    C   17  pz     Val( 2p)     1.00993      -0.07624
   233    C   17  pz     Ryd( 3p)     0.00363       0.74022
   234    C   17  dxy    Ryd( 3d)     0.00155       2.27913
   235    C   17  dxz    Ryd( 3d)     0.00053       2.22537
   236    C   17  dyz    Ryd( 3d)     0.00134       2.12503
   237    C   17  dx2y2  Ryd( 3d)     0.00113       2.27565
   238    C   17  dz2    Ryd( 3d)     0.00068       2.01862

   239    C   18  S      Cor( 1S)     1.99892     -10.05610
   240    C   18  S      Val( 2S)     0.94254      -0.13043
   241    C   18  S      Ryd( 3S)     0.00147       0.58464
   242    C   18  px     Val( 2p)     1.09726      -0.06688
   243    C   18  px     Ryd( 3p)     0.00419       0.79849
   244    C   18  py     Val( 2p)     1.08361      -0.03892
   245    C   18  py     Ryd( 3p)     0.00524       0.74541
   246    C   18  pz     Val( 2p)     1.05005      -0.08440
   247    C   18  pz     Ryd( 3p)     0.00295       0.72571
   248    C   18  dxy    Ryd( 3d)     0.00072       2.31095
   249    C   18  dxz    Ryd( 3d)     0.00046       2.23282
   250    C   18  dyz    Ryd( 3d)     0.00070       2.15306
   251    C   18  dx2y2  Ryd( 3d)     0.00054       2.32645
   252    C   18  dz2    Ryd( 3d)     0.00039       2.04788

   253    C   19  S      Cor( 1S)     1.99890     -10.05938
   254    C   19  S      Val( 2S)     0.94582      -0.13808
   255    C   19  S      Ryd( 3S)     0.00131       0.56956
   256    C   19  px     Val( 2p)     1.10375      -0.07363
   257    C   19  px     Ryd( 3p)     0.00396       0.78395
   258    C   19  py     Val( 2p)     1.13332      -0.05269
   259    C   19  py     Ryd( 3p)     0.00545       0.81966
   260    C   19  pz     Val( 2p)     1.04691      -0.08633
   261    C   19  pz     Ryd( 3p)     0.00243       0.63327
   262    C   19  dxy    Ryd( 3d)     0.00069       2.32902
   263    C   19  dxz    Ryd( 3d)     0.00048       2.21229
   264    C   19  dyz    Ryd( 3d)     0.00058       2.16413
   265    C   19  dx2y2  Ryd( 3d)     0.00055       2.29560
   266    C   19  dz2    Ryd( 3d)     0.00045       2.04807

   267    C   20  S      Cor( 1S)     1.99862     -10.12788
   268    C   20  S      Val( 2S)     0.80108      -0.10042
   269    C   20  S      Ryd( 3S)     0.00175       0.63508
   270    C   20  px     Val( 2p)     1.05726      -0.07659
   271    C   20  px     Ryd( 3p)     0.00393       0.79481
   272    C   20  py     Val( 2p)     0.76712      -0.01816
   273    C   20  py     Ryd( 3p)     0.00912       0.82879
   274    C   20  pz     Val( 2p)     1.00680      -0.09500
   275    C   20  pz     Ryd( 3p)     0.00225       0.70410
   276    C   20  dxy    Ryd( 3d)     0.00170       2.26381
   277    C   20  dxz    Ryd( 3d)     0.00064       2.23097
   278    C   20  dyz    Ryd( 3d)     0.00199       2.09344
   279    C   20  dx2y2  Ryd( 3d)     0.00193       2.25578
   280    C   20  dz2    Ryd( 3d)     0.00103       2.00704

   281    O   21  S      Cor( 1S)     1.99963     -18.96732
   282    O   21  S      Val( 2S)     1.57045      -0.83768
   283    O   21  S      Ryd( 3S)     0.00059       1.59143
   284    O   21  px     Val( 2p)     1.72028      -0.32378
   285    O   21  px     Ryd( 3p)     0.00199       1.27296
   286    O   21  py     Val( 2p)     1.51537      -0.32524
   287    O   21  py     Ryd( 3p)     0.00136       1.26558
   288    O   21  pz     Val( 2p)     1.72296      -0.31576
   289    O   21  pz     Ryd( 3p)     0.00177       1.23350
   290    O   21  dxy    Ryd( 3d)     0.00088       2.86964
   291    O   21  dxz    Ryd( 3d)     0.00088       2.88925
   292    O   21  dyz    Ryd( 3d)     0.00072       2.84820
   293    O   21  dx2y2  Ryd( 3d)     0.00118       3.06465
   294    O   21  dz2    Ryd( 3d)     0.00063       2.80069

   295    C   22  S      Cor( 1S)     1.99925     -10.14875
   296    C   22  S      Val( 2S)     1.08235      -0.25553
   297    C   22  S      Ryd( 3S)     0.00171       0.78731
   298    C   22  px     Val( 2p)     0.98245      -0.07923
   299    C   22  px     Ryd( 3p)     0.00239       0.51190
   300    C   22  py     Val( 2p)     1.12725      -0.09697
   301    C   22  py     Ryd( 3p)     0.00302       0.72727
   302    C   22  pz     Val( 2p)     1.04075      -0.08414
   303    C   22  pz     Ryd( 3p)     0.00139       0.51223
   304    C   22  dxy    Ryd( 3d)     0.00097       2.12007
   305    C   22  dxz    Ryd( 3d)     0.00136       2.21985
   306    C   22  dyz    Ryd( 3d)     0.00090       2.15879
   307    C   22  dx2y2  Ryd( 3d)     0.00127       2.39242
   308    C   22  dz2    Ryd( 3d)     0.00131       2.28617

   309    C   23  S      Cor( 1S)     1.99891     -10.04860
   310    C   23  S      Val( 2S)     0.92375      -0.12269
   311    C   23  S      Ryd( 3S)     0.00201       0.60039
   312    C   23  px     Val( 2p)     1.15754      -0.08402
   313    C   23  px     Ryd( 3p)     0.00337       0.90670
   314    C   23  py     Val( 2p)     1.09124      -0.04714
   315    C   23  py     Ryd( 3p)     0.00357       0.84950
   316    C   23  pz     Val( 2p)     1.13784      -0.09306
   317    C   23  pz     Ryd( 3p)     0.00271       0.79044
   318    C   23  dxy    Ryd( 3d)     0.00058       2.32719
   319    C   23  dxz    Ryd( 3d)     0.00046       2.30340
   320    C   23  dyz    Ryd( 3d)     0.00058       2.17080
   321    C   23  dx2y2  Ryd( 3d)     0.00054       2.33045
   322    C   23  dz2    Ryd( 3d)     0.00043       2.06149

   323    C   24  S      Cor( 1S)     1.99884     -10.06203
   324    C   24  S      Val( 2S)     0.84335      -0.08986
   325    C   24  S      Ryd( 3S)     0.00259       0.59624
   326    C   24  px     Val( 2p)     1.07530      -0.07125
   327    C   24  px     Ryd( 3p)     0.00395       0.96657
   328    C   24  py     Val( 2p)     1.09806      -0.06332
   329    C   24  py     Ryd( 3p)     0.00465       1.11686
   330    C   24  pz     Val( 2p)     1.03652      -0.08721
   331    C   24  pz     Ryd( 3p)     0.00249       0.82399
   332    C   24  dxy    Ryd( 3d)     0.00080       2.29994
   333    C   24  dxz    Ryd( 3d)     0.00051       2.22478
   334    C   24  dyz    Ryd( 3d)     0.00075       2.12431
   335    C   24  dx2y2  Ryd( 3d)     0.00065       2.30993
   336    C   24  dz2    Ryd( 3d)     0.00046       2.03392

   337    H   25  S      Val( 1S)     0.80208       0.06618
   338    H   25  S      Ryd( 2S)     0.00179       0.34700
   339    H   25  px     Ryd( 2p)     0.00063       2.19400
   340    H   25  py     Ryd( 2p)     0.00017       1.85370
   341    H   25  pz     Ryd( 2p)     0.00030       1.76738

   342    H   26  S      Val( 1S)     0.79287       0.07223
   343    H   26  S      Ryd( 2S)     0.00142       0.33076
   344    H   26  px     Ryd( 2p)     0.00016       1.79524
   345    H   26  py     Ryd( 2p)     0.00077       2.36026
   346    H   26  pz     Ryd( 2p)     0.00018       1.66788

   347    H   27  S      Val( 1S)     0.79330       0.07199
   348    H   27  S      Ryd( 2S)     0.00254       0.43070
   349    H   27  px     Ryd( 2p)     0.00059       2.23142
   350    H   27  py     Ryd( 2p)     0.00020       2.01076
   351    H   27  pz     Ryd( 2p)     0.00029       1.81532

   352    H   28  S      Val( 1S)     0.76333       0.08533
   353    H   28  S      Ryd( 2S)     0.00331       0.39555
   354    H   28  px     Ryd( 2p)     0.00052       2.22591
   355    H   28  py     Ryd( 2p)     0.00013       2.02352
   356    H   28  pz     Ryd( 2p)     0.00029       1.98311

   357    H   29  S      Val( 1S)     0.77483       0.08058
   358    H   29  S      Ryd( 2S)     0.00184       0.38539
   359    H   29  px     Ryd( 2p)     0.00042       2.06756
   360    H   29  py     Ryd( 2p)     0.00035       2.05532
   361    H   29  pz     Ryd( 2p)     0.00022       1.97256

   362    H   30  S      Val( 1S)     0.77458       0.07862
   363    H   30  S      Ryd( 2S)     0.00186       0.36029
   364    H   30  px     Ryd( 2p)     0.00020       1.88772
   365    H   30  py     Ryd( 2p)     0.00027       1.99506
   366    H   30  pz     Ryd( 2p)     0.00055       2.18886

   367    H   31  S      Val( 1S)     0.78769       0.07229
   368    H   31  S      Ryd( 2S)     0.00225       0.43261
   369    H   31  px     Ryd( 2p)     0.00024       1.89843
   370    H   31  py     Ryd( 2p)     0.00039       2.07379
   371    H   31  pz     Ryd( 2p)     0.00040       2.10314

   372    H   32  S      Val( 1S)     0.77553       0.07802
   373    H   32  S      Ryd( 2S)     0.00185       0.35542
   374    H   32  px     Ryd( 2p)     0.00015       1.84035
   375    H   32  py     Ryd( 2p)     0.00034       2.05681
   376    H   32  pz     Ryd( 2p)     0.00052       2.20111

   377    H   33  S      Val( 1S)     0.77345       0.07753
   378    H   33  S      Ryd( 2S)     0.00244       0.36468
   379    H   33  px     Ryd( 2p)     0.00018       1.92379
   380    H   33  py     Ryd( 2p)     0.00023       1.90108
   381    H   33  pz     Ryd( 2p)     0.00058       2.27792

   382    H   34  S      Val( 1S)     0.77680       0.07688
   383    H   34  S      Ryd( 2S)     0.00239       0.36956
   384    H   34  px     Ryd( 2p)     0.00052       2.17941
   385    H   34  py     Ryd( 2p)     0.00016       1.82480
   386    H   34  pz     Ryd( 2p)     0.00032       2.07573

   387    H   35  S      Val( 1S)     0.75428       0.10296
   388    H   35  S      Ryd( 2S)     0.00266       0.35633
   389    H   35  px     Ryd( 2p)     0.00050       2.20376
   390    H   35  py     Ryd( 2p)     0.00024       2.00808
   391    H   35  pz     Ryd( 2p)     0.00023       1.97229

   392    H   36  S      Val( 1S)     0.76975       0.08049
   393    H   36  S      Ryd( 2S)     0.00293       0.39857
   394    H   36  px     Ryd( 2p)     0.00015       1.85011
   395    H   36  py     Ryd( 2p)     0.00027       2.05800
   396    H   36  pz     Ryd( 2p)     0.00061       2.27436

   397    H   37  S      Val( 1S)     0.76287       0.08869
   398    H   37  S      Ryd( 2S)     0.00207       0.39114
   399    H   37  px     Ryd( 2p)     0.00014       1.86076
   400    H   37  py     Ryd( 2p)     0.00064       2.36983
   401    H   37  pz     Ryd( 2p)     0.00022       1.98118

   402    H   38  S      Val( 1S)     0.76283       0.08611
   403    H   38  S      Ryd( 2S)     0.00315       0.55091
   404    H   38  px     Ryd( 2p)     0.00031       2.11171
   405    H   38  py     Ryd( 2p)     0.00047       2.27476
   406    H   38  pz     Ryd( 2p)     0.00018       2.03055

   407    H   39  S      Val( 1S)     0.80062       0.05518
   408    H   39  S      Ryd( 2S)     0.00254       0.42161
   409    H   39  px     Ryd( 2p)     0.00027       1.98017
   410    H   39  py     Ryd( 2p)     0.00051       2.25679
   411    H   39  pz     Ryd( 2p)     0.00022       1.95755

   412    H   40  S      Val( 1S)     0.52737       0.09724
   413    H   40  S      Ryd( 2S)     0.00166       0.42693
   414    H   40  px     Ryd( 2p)     0.00197       2.11179
   415    H   40  py     Ryd( 2p)     0.00126       1.88730
   416    H   40  pz     Ryd( 2p)     0.00148       1.95402

   417    H   41  S      Val( 1S)     0.77587       0.07019
   418    H   41  S      Ryd( 2S)     0.00215       0.36772
   419    H   41  px     Ryd( 2p)     0.00044       2.08046
   420    H   41  py     Ryd( 2p)     0.00042       2.16432
   421    H   41  pz     Ryd( 2p)     0.00020       1.81721

   422    H   42  S      Val( 1S)     0.79637       0.07394
   423    H   42  S      Ryd( 2S)     0.00167       0.32380
   424    H   42  px     Ryd( 2p)     0.00008       1.85282
   425    H   42  py     Ryd( 2p)     0.00078       2.34327
   426    H   42  pz     Ryd( 2p)     0.00017       1.77887

   427    H   43  S      Val( 1S)     0.75909       0.09016
   428    H   43  S      Ryd( 2S)     0.00257       0.33627
   429    H   43  px     Ryd( 2p)     0.00046       2.08951
   430    H   43  py     Ryd( 2p)     0.00023       2.05549
   431    H   43  pz     Ryd( 2p)     0.00038       1.92475

   432    H   44  S      Val( 1S)     0.76136       0.08210
   433    H   44  S      Ryd( 2S)     0.00226       0.32858
   434    H   44  px     Ryd( 2p)     0.00044       2.07098
   435    H   44  py     Ryd( 2p)     0.00039       2.15123
   436    H   44  pz     Ryd( 2p)     0.00022       1.83412

   437    H   45  S      Val( 1S)     0.79008       0.05532
   438    H   45  S      Ryd( 2S)     0.00074       0.30999
   439    H   45  px     Ryd( 2p)     0.00016       1.72701
   440    H   45  py     Ryd( 2p)     0.00073       2.32941
   441    H   45  pz     Ryd( 2p)     0.00016       1.70933

   442    H   46  S      Val( 1S)     0.81045       0.03787
   443    H   46  S      Ryd( 2S)     0.00254       0.36699
   444    H   46  px     Ryd( 2p)     0.00018       1.71698
   445    H   46  py     Ryd( 2p)     0.00027       1.83184
   446    H   46  pz     Ryd( 2p)     0.00066       2.26723

   447    H   47  S      Val( 1S)     0.81270       0.03634
   448    H   47  S      Ryd( 2S)     0.00259       0.40208
   449    H   47  px     Ryd( 2p)     0.00062       2.26713
   450    H   47  py     Ryd( 2p)     0.00020       1.76518
   451    H   47  pz     Ryd( 2p)     0.00027       1.78984

   452    H   48  S      Val( 1S)     0.75096       0.09091
   453    H   48  S      Ryd( 2S)     0.00416       0.52352
   454    H   48  px     Ryd( 2p)     0.00045       2.13898
   455    H   48  py     Ryd( 2p)     0.00016       2.09819
   456    H   48  pz     Ryd( 2p)     0.00050       2.00355

 WARNING:  1 low occupancy (<1.9990e) core orbital  found on  C    1
           1 low occupancy (<1.9990e) core orbital  found on  C    2
           1 low occupancy (<1.9990e) core orbital  found on  C    3
           1 low occupancy (<1.9990e) core orbital  found on  C    8
           1 low occupancy (<1.9990e) core orbital  found on  C   10
           1 low occupancy (<1.9990e) core orbital  found on  C   11
           1 low occupancy (<1.9990e) core orbital  found on  C   13
           1 low occupancy (<1.9990e) core orbital  found on  C   14
           1 low occupancy (<1.9990e) core orbital  found on  C   17
           1 low occupancy (<1.9990e) core orbital  found on  C   18
           1 low occupancy (<1.9990e) core orbital  found on  C   19
           1 low occupancy (<1.9990e) core orbital  found on  C   20
           1 low occupancy (<1.9990e) core orbital  found on  C   23
           1 low occupancy (<1.9990e) core orbital  found on  C   24


 Summary of Natural Population Analysis:                  
                                                          
                                       Natural Population 
                Natural  -----------------------------------------------
    Atom  No    Charge         Core      Valence    Rydberg      Total
 -----------------------------------------------------------------------
      C    1   -0.39486      1.99893     4.38478    0.01115     6.39486
      C    2   -0.20461      1.99893     4.18609    0.01959     6.20461
      C    3   -0.29869      1.99894     4.27907    0.02069     6.29869
      C    4   -0.20683      1.99914     4.18460    0.02308     6.20683
      N    5   -0.56367      1.99931     5.54998    0.01439     7.56367
      C    6   -0.22315      1.99917     4.20298    0.02100     6.22315
      C    7   -0.45283      1.99910     4.43801    0.01572     6.45283
      C    8   -0.23294      1.99896     4.21589    0.01809     6.23294
      C    9   -0.45443      1.99909     4.43664    0.01870     6.45443
      C   10   -0.04810      1.99897     4.02407    0.02506     6.04810
      C   11    0.12785      1.99882     3.84671    0.02661     5.87215
      O   12   -0.75302      1.99975     6.74243    0.01084     8.75302
      C   13   -0.02713      1.99881     4.00752    0.02080     6.02713
      C   14   -0.24391      1.99886     4.22999    0.01506     6.24391
      C   15    0.06830      1.99905     3.90789    0.02476     5.93170
      N   16   -0.47194      1.99927     5.45522    0.01746     7.47194
      C   17    0.17929      1.99883     3.79716    0.02473     5.82071
      C   18   -0.18904      1.99892     4.17345    0.01666     6.18904
      C   19   -0.24458      1.99890     4.22980    0.01588     6.24458
      C   20    0.34479      1.99862     3.63225    0.02434     5.65521
      O   21   -0.53871      1.99963     6.52907    0.01001     8.53871
      C   22   -0.24637      1.99925     4.23280    0.01432     6.24637
      C   23   -0.32353      1.99891     4.31036    0.01426     6.32353
      C   24   -0.06894      1.99884     4.05323    0.01686     6.06894
      H   25    0.19504      0.00000     0.80208    0.00287     0.80496
      H   26    0.20461      0.00000     0.79287    0.00252     0.79539
      H   27    0.20309      0.00000     0.79330    0.00362     0.79691
      H   28    0.23242      0.00000     0.76333    0.00425     0.76758
      H   29    0.22233      0.00000     0.77483    0.00283     0.77767
      H   30    0.22253      0.00000     0.77458    0.00289     0.77747
      H   31    0.20902      0.00000     0.78769    0.00329     0.79098
      H   32    0.22160      0.00000     0.77553    0.00287     0.77840
      H   33    0.22311      0.00000     0.77345    0.00344     0.77689
      H   34    0.21981      0.00000     0.77680    0.00339     0.78019
      H   35    0.24209      0.00000     0.75428    0.00363     0.75791
      H   36    0.22629      0.00000     0.76975    0.00395     0.77371
      H   37    0.23406      0.00000     0.76287    0.00307     0.76594
      H   38    0.23306      0.00000     0.76283    0.00411     0.76694
      H   39    0.19583      0.00000     0.80062    0.00355     0.80417
      H   40    0.46626      0.00000     0.52737    0.00637     0.53374
      H   41    0.22092      0.00000     0.77587    0.00322     0.77908
      H   42    0.20094      0.00000     0.79637    0.00269     0.79906
      H   43    0.23727      0.00000     0.75909    0.00364     0.76273
      H   44    0.23533      0.00000     0.76136    0.00331     0.76467
      H   45    0.20813      0.00000     0.79008    0.00179     0.79187
      H   46    0.18590      0.00000     0.81045    0.00365     0.81410
      H   47    0.18361      0.00000     0.81270    0.00369     0.81639
      H   48    0.24377      0.00000     0.75096    0.00527     0.75623
 =======================================================================
   * Total *   -0.00000     47.97697   125.49906    0.52396   174.00000

                                 Natural Population      
 --------------------------------------------------------
   Core                      47.97697 ( 99.9520% of  48)
   Valence                  125.49906 ( 99.6024% of 126)
   Natural Minimal Basis    173.47604 ( 99.6989% of 174)
   Natural Rydberg Basis      0.52396 (  0.3011% of 174)
 --------------------------------------------------------

    Atom  No          Natural Electron Configuration
 ----------------------------------------------------------------------------
      C    1      [core]2S( 1.04)2p( 3.34)3p( 0.01)
      C    2      [core]2S( 0.95)2p( 3.24)3p( 0.01)
      C    3      [core]2S( 0.94)2p( 3.33)3p( 0.01)
      C    4      [core]2S( 0.99)2p( 3.20)3p( 0.02)
      N    5      [core]2S( 1.26)2p( 4.29)3p( 0.01)
      C    6      [core]2S( 0.99)2p( 3.21)3p( 0.01)
      C    7      [core]2S( 1.02)2p( 3.42)3p( 0.01)
      C    8      [core]2S( 0.93)2p( 3.28)3p( 0.01)
      C    9      [core]2S( 1.00)2p( 3.43)3p( 0.01)
      C   10      [core]2S( 0.91)2p( 3.11)3p( 0.02)3d( 0.01)
      C   11      [core]2S( 0.90)2p( 2.95)3p( 0.02)3d( 0.01)
      O   12      [core]2S( 1.67)2p( 5.08)3p( 0.01)
      C   13      [core]2S( 0.85)2p( 3.15)3p( 0.01)
      C   14      [core]2S( 0.94)2p( 3.29)3p( 0.01)
      C   15      [core]2S( 0.90)2p( 3.01)3p( 0.02)3d( 0.01)
      N   16      [core]2S( 1.35)2p( 4.11)3p( 0.01)3d( 0.01)
      C   17      [core]2S( 0.80)2p( 2.99)3p( 0.02)3d( 0.01)
      C   18      [core]2S( 0.94)2p( 3.23)3p( 0.01)
      C   19      [core]2S( 0.95)2p( 3.28)3p( 0.01)
      C   20      [core]2S( 0.80)2p( 2.83)3p( 0.02)3d( 0.01)
      O   21      [core]2S( 1.57)2p( 4.96)3p( 0.01)
      C   22      [core]2S( 1.08)2p( 3.15)3p( 0.01)3d( 0.01)
      C   23      [core]2S( 0.92)2p( 3.39)3p( 0.01)
      C   24      [core]2S( 0.84)2p( 3.21)3p( 0.01)
      H   25            1S( 0.80)
      H   26            1S( 0.79)
      H   27            1S( 0.79)
      H   28            1S( 0.76)
      H   29            1S( 0.77)
      H   30            1S( 0.77)
      H   31            1S( 0.79)
      H   32            1S( 0.78)
      H   33            1S( 0.77)
      H   34            1S( 0.78)
      H   35            1S( 0.75)
      H   36            1S( 0.77)
      H   37            1S( 0.76)
      H   38            1S( 0.76)
      H   39            1S( 0.80)
      H   40            1S( 0.53)
      H   41            1S( 0.78)
      H   42            1S( 0.80)
      H   43            1S( 0.76)
      H   44            1S( 0.76)
      H   45            1S( 0.79)
      H   46            1S( 0.81)
      H   47            1S( 0.81)
      H   48            1S( 0.75)


 NATURAL BOND ORBITAL ANALYSIS:

                       Occupancies       Lewis Structure    Low   High
           Occ.    -------------------  -----------------   occ   occ
  Cycle   Thresh.   Lewis   Non-Lewis     CR  BD  3C  LP    (L)   (NL)   Dev
 =============================================================================
   1(1)    1.90   167.32669   6.67331     24  54   0   9     8      6    0.59
   2(2)    1.90   167.32669   6.67331     24  54   0   9     8      6    0.59
   3(1)    1.80   167.62969   6.37031     24  52   0  11     5      5    0.59
   4(2)    1.80   167.62969   6.37031     24  52   0  11     5      5    0.59
   5(1)    1.70   170.35843   3.64157     24  56   0   7     1      5    0.31
   6(2)    1.70   170.35843   3.64157     24  56   0   7     1      5    0.31
   7(1)    1.60   170.35843   3.64157     24  56   0   7     1      5    0.31
   8(2)    1.60   170.35843   3.64157     24  56   0   7     1      5    0.31
   9(1)    1.50   170.89048   3.10952     24  57   0   6     0      5    0.31
  10(2)    1.50   170.55233   3.44767     24  57   0   6     0      5    0.52
  11(3)    1.50   170.89048   3.10952     24  57   0   6     0      5    0.31
 -----------------------------------------------------------------------------

 Structure accepted: RESONANCE keyword permits strongly delocalized structure

 WARNING:  1 low occupancy (<1.9990e) core orbital  found on  C    1
           1 low occupancy (<1.9990e) core orbital  found on  C    2
           1 low occupancy (<1.9990e) core orbital  found on  C    3
           1 low occupancy (<1.9990e) core orbital  found on  C    8
           1 low occupancy (<1.9990e) core orbital  found on  C   10
           1 low occupancy (<1.9990e) core orbital  found on  C   11
           1 low occupancy (<1.9990e) core orbital  found on  C   13
           1 low occupancy (<1.9990e) core orbital  found on  C   14
           1 low occupancy (<1.9990e) core orbital  found on  C   17
           1 low occupancy (<1.9990e) core orbital  found on  C   18
           1 low occupancy (<1.9990e) core orbital  found on  C   19
           1 low occupancy (<1.9990e) core orbital  found on  C   20
           1 low occupancy (<1.9990e) core orbital  found on  C   23
           1 low occupancy (<1.9990e) core orbital  found on  C   24

 --------------------------------------------------------
   Core                     47.97701 ( 99.952% of  48)
   Valence Lewis           122.91347 ( 97.550% of 126)
  ==================       ============================
   Total Lewis             170.89048 ( 98.213% of 174)
  -----------------------------------------------------
   Valence non-Lewis         2.73561 (  1.572% of 174)
   Rydberg non-Lewis         0.37391 (  0.215% of 174)
  ==================       ============================
   Total non-Lewis           3.10952 (  1.787% of 174)
 --------------------------------------------------------


       (Occupancy)   Bond orbital/ Coefficients/ Hybrids
 ---------------------------------------------------------------------------------
     1. (1.98675) BD ( 1) C   1 - C   2  
                ( 48.81%)   0.6987* C   1 s( 40.80%)p 1.45( 59.15%)d 0.00(  0.05%)
                                            0.0003  0.6386  0.0130  0.4833  0.0221
                                           -0.5102 -0.0079  0.3113  0.0108 -0.0160
                                            0.0097 -0.0101 -0.0014 -0.0064
                ( 51.19%)   0.7155* C   2 s( 39.28%)p 1.54( 60.67%)d 0.00(  0.04%)
                                            0.0001  0.6259  0.0336 -0.5079 -0.0094
                                            0.5191  0.0410 -0.2785 -0.0082 -0.0155
                                            0.0085 -0.0087 -0.0002 -0.0061
     2. (1.97961) BD ( 2) C   1 - C   2  
                ( 50.88%)   0.7133* C   1 s(  0.02%)p99.99( 99.91%)d 4.24(  0.07%)
                                           -0.0000 -0.0129 -0.0015 -0.4666  0.0128
                                            0.0788 -0.0012  0.8800 -0.0266  0.0097
                                            0.0103 -0.0149 -0.0067  0.0158
                ( 49.12%)   0.7009* C   2 s(  0.02%)p99.99( 99.91%)d 4.75(  0.08%)
                                            0.0000 -0.0124 -0.0023 -0.4449  0.0126
                                            0.0586 -0.0012  0.8927 -0.0260 -0.0093
                                           -0.0110  0.0153  0.0069 -0.0161
     3. (1.98465) BD ( 1) C   1 - H  25  
                ( 59.90%)   0.7740* C   1 s( 29.49%)p 2.39( 70.47%)d 0.00(  0.04%)
                                            0.0003 -0.5430  0.0087  0.7253  0.0105
                                            0.2261 -0.0201  0.3564  0.0071 -0.0091
                                           -0.0116 -0.0044 -0.0099  0.0048
                ( 40.10%)   0.6332* H  25 s( 99.92%)p 0.00(  0.08%)
                                           -0.9996  0.0028 -0.0250 -0.0078 -0.0124
     4. (1.98438) BD ( 1) C   1 - H  26  
                ( 60.25%)   0.7762* C   1 s( 29.67%)p 2.37( 70.29%)d 0.00(  0.04%)
                                           -0.0002  0.5447 -0.0027  0.1454 -0.0136
                                            0.8255  0.0051  0.0112 -0.0072  0.0072
                                            0.0004  0.0013 -0.0146 -0.0093
                ( 39.75%)   0.6305* H  26 s( 99.91%)p 0.00(  0.09%)
                                            0.9996 -0.0015 -0.0052 -0.0288 -0.0004
     5. (1.97197) BD ( 1) C   2 - C   3  
                ( 49.03%)   0.7002* C   2 s( 34.04%)p 1.94( 65.92%)d 0.00(  0.04%)
                                            0.0002  0.5833 -0.0125 -0.1074  0.0030
                                           -0.8047  0.0102  0.0071 -0.0064  0.0045
                                            0.0023 -0.0002 -0.0160 -0.0110
                ( 50.97%)   0.7139* C   3 s( 27.70%)p 2.61( 72.25%)d 0.00(  0.05%)
                                            0.0002  0.5261  0.0141  0.1262 -0.0082
                                            0.8404  0.0074 -0.0016 -0.0099  0.0065
                                            0.0004  0.0007 -0.0183 -0.0106
     6. (1.97443) BD ( 1) C   2 - H  27  
                ( 60.45%)   0.7775* C   2 s( 26.64%)p 2.75( 73.32%)d 0.00(  0.04%)
                                           -0.0005  0.5157 -0.0206  0.7286 -0.0051
                                            0.2801  0.0116  0.3517 -0.0042  0.0092
                                            0.0119  0.0042  0.0099 -0.0051
                ( 39.55%)   0.6289* H  27 s( 99.92%)p 0.00(  0.08%)
                                            0.9996 -0.0038 -0.0240 -0.0119 -0.0113
     7. (1.97065) BD ( 1) C   3 - C   4  
                ( 51.38%)   0.7168* C   3 s( 24.61%)p 3.06( 75.35%)d 0.00(  0.04%)
                                            0.0000  0.4961 -0.0003  0.6606 -0.0141
                                           -0.4109  0.0038 -0.3835 -0.0319 -0.0134
                                           -0.0116  0.0059  0.0076 -0.0063
                ( 48.62%)   0.6973* C   4 s( 28.79%)p 2.47( 71.16%)d 0.00(  0.05%)
                                            0.0005  0.5364 -0.0147 -0.6460 -0.0133
                                            0.4065  0.0088  0.3571 -0.0358 -0.0134
                                           -0.0129  0.0082  0.0065 -0.0045
     8. (1.95682) BD ( 1) C   3 - C   8  
                ( 50.59%)   0.7112* C   3 s( 25.96%)p 2.85( 74.00%)d 0.00(  0.04%)
                                            0.0002  0.5095 -0.0086 -0.1078 -0.0348
                                           -0.3014  0.0132  0.7976 -0.0032  0.0001
                                           -0.0021 -0.0109 -0.0025  0.0162
                ( 49.41%)   0.7030* C   8 s( 25.52%)p 2.92( 74.44%)d 0.00(  0.05%)
                                            0.0003  0.5051 -0.0074  0.0989 -0.0359
                                            0.3453  0.0142 -0.7835  0.0026  0.0022
                                           -0.0061 -0.0118 -0.0015  0.0169
     9. (1.97117) BD ( 1) C   3 - H  28  
                ( 61.86%)   0.7865* C   3 s( 21.62%)p 3.62( 78.34%)d 0.00(  0.04%)
                                            0.0003 -0.4650  0.0017  0.7313 -0.0096
                                            0.1819 -0.0034  0.4641 -0.0006 -0.0061
                                           -0.0151 -0.0030 -0.0113  0.0021
                ( 38.14%)   0.6176* H  28 s( 99.92%)p 0.00(  0.08%)
                                           -0.9996  0.0050 -0.0241 -0.0047 -0.0151
    10. (1.97984) BD ( 1) C   4 - N   5  
                ( 38.36%)   0.6193* C   4 s( 23.50%)p 3.25( 76.36%)d 0.01(  0.15%)
                                            0.0001  0.4847  0.0044  0.3837  0.0459
                                           -0.5323 -0.0325  0.5742 -0.0142 -0.0168
                                            0.0189 -0.0271 -0.0065  0.0069
                ( 61.64%)   0.7851* N   5 s( 28.49%)p 2.51( 71.44%)d 0.00(  0.07%)
                                            0.0001  0.5338 -0.0021 -0.3299 -0.0147
                                            0.4933  0.0035 -0.6011  0.0258 -0.0148
                                            0.0152 -0.0118 -0.0024 -0.0079
    11. (1.98361) BD ( 1) C   4 - H  29  
                ( 61.37%)   0.7834* C   4 s( 23.94%)p 3.17( 76.01%)d 0.00(  0.05%)
                                           -0.0002  0.4893  0.0037  0.5980 -0.0013
                                            0.5615 -0.0254 -0.2934 -0.0224  0.0175
                                           -0.0080 -0.0058  0.0012 -0.0066
                ( 38.63%)   0.6215* H  29 s( 99.91%)p 0.00(  0.09%)
                                            0.9996 -0.0031 -0.0198 -0.0171  0.0136
    12. (1.98199) BD ( 1) C   4 - H  30  
                ( 61.31%)   0.7830* C   4 s( 23.55%)p 3.24( 76.40%)d 0.00(  0.05%)
                                            0.0002 -0.4852 -0.0096  0.2742 -0.0237
                                            0.4828 -0.0154  0.6745  0.0057 -0.0091
                                           -0.0082 -0.0159  0.0045 -0.0071
                ( 38.69%)   0.6220* H  30 s( 99.91%)p 0.00(  0.09%)
                                           -0.9996  0.0028 -0.0067 -0.0137 -0.0256
    13. (1.98086) BD ( 1) N   5 - C   6  
                ( 61.35%)   0.7833* N   5 s( 28.06%)p 2.56( 71.87%)d 0.00(  0.06%)
                                            0.0002  0.5297 -0.0013 -0.5024 -0.0089
                                           -0.6475  0.0263  0.2149  0.0079  0.0186
                                           -0.0097 -0.0092  0.0099 -0.0043
                ( 38.65%)   0.6217* C   6 s( 23.13%)p 3.32( 76.73%)d 0.01(  0.14%)
                                            0.0002  0.4810 -0.0005  0.5615  0.0461
                                            0.6296 -0.0140 -0.2290 -0.0278  0.0304
                                           -0.0103 -0.0121 -0.0045 -0.0152
    14. (1.97511) BD ( 1) N   5 - C  10  
                ( 61.00%)   0.7810* N   5 s( 29.19%)p 2.42( 70.75%)d 0.00(  0.06%)
                                            0.0001  0.5402 -0.0050  0.3058 -0.0182
                                            0.4232 -0.0009  0.6592  0.0014  0.0022
                                            0.0012  0.0178 -0.0113  0.0136
                ( 39.00%)   0.6245* C  10 s( 22.40%)p 3.46( 77.45%)d 0.01(  0.14%)
                                            0.0001  0.4733  0.0050 -0.2734  0.0288
                                           -0.4987 -0.0190 -0.6700 -0.0308  0.0116
                                            0.0151  0.0284 -0.0074  0.0142
    15. (1.98674) BD ( 1) C   6 - C   7  
                ( 49.53%)   0.7038* C   6 s( 29.12%)p 2.43( 70.83%)d 0.00(  0.05%)
                                            0.0003  0.5396 -0.0070 -0.7037 -0.0215
                                            0.3325 -0.0339  0.3177  0.0057 -0.0132
                                           -0.0116  0.0058  0.0095 -0.0059
                ( 50.47%)   0.7104* C   7 s( 26.51%)p 2.77( 73.45%)d 0.00(  0.05%)
                                            0.0002  0.5148  0.0021  0.7007 -0.0067
                                           -0.3697 -0.0315 -0.3253 -0.0009 -0.0113
                                           -0.0124  0.0050  0.0114 -0.0060
    16. (1.98293) BD ( 1) C   6 - H  31  
                ( 60.73%)   0.7793* C   6 s( 23.88%)p 3.18( 76.07%)d 0.00(  0.05%)
                                            0.0002 -0.4887 -0.0026 -0.3950  0.0045
                                            0.5143  0.0127 -0.5825  0.0255  0.0100
                                           -0.0131  0.0128  0.0024 -0.0046
                ( 39.27%)   0.6267* H  31 s( 99.92%)p 0.00(  0.08%)
                                           -0.9996  0.0030  0.0115 -0.0203  0.0164
    17. (1.98373) BD ( 1) C   6 - H  32  
                ( 61.32%)   0.7831* C   6 s( 23.69%)p 3.22( 76.27%)d 0.00(  0.05%)
                                            0.0002 -0.4867 -0.0063  0.1730 -0.0182
                                            0.4763  0.0086  0.7108 -0.0164 -0.0025
                                           -0.0068 -0.0154  0.0054 -0.0119
                ( 38.68%)   0.6219* H  32 s( 99.91%)p 0.00(  0.09%)
                                           -0.9996  0.0031 -0.0040 -0.0189 -0.0223
    18. (1.97147) BD ( 1) C   7 - C   8  
                ( 49.65%)   0.7047* C   7 s( 27.86%)p 2.59( 72.10%)d 0.00(  0.04%)
                                            0.0004  0.5278 -0.0087  0.0931 -0.0323
                                            0.8392  0.0009  0.0819  0.0172  0.0066
                                            0.0000  0.0023 -0.0162 -0.0102
                ( 50.35%)   0.7096* C   8 s( 25.49%)p 2.92( 74.46%)d 0.00(  0.05%)
                                            0.0001  0.5049 -0.0003 -0.1431 -0.0421
                                           -0.8472  0.0019 -0.0642  0.0209  0.0033
                                            0.0004  0.0041 -0.0188 -0.0107
    19. (1.98088) BD ( 1) C   7 - H  33  
                ( 61.30%)   0.7830* C   7 s( 22.77%)p 3.39( 77.19%)d 0.00(  0.04%)
                                            0.0001 -0.4771 -0.0046  0.1758  0.0174
                                            0.3572  0.0052 -0.7829  0.0133 -0.0028
                                            0.0052  0.0122  0.0022 -0.0151
                ( 38.70%)   0.6221* H  33 s( 99.92%)p 0.00(  0.08%)
                                           -0.9996  0.0029 -0.0083 -0.0115  0.0250
    20. (1.98210) BD ( 1) C   7 - H  34  
                ( 61.19%)   0.7822* C   7 s( 22.71%)p 3.40( 77.25%)d 0.00(  0.04%)
                                            0.0001 -0.4765 -0.0030  0.6846  0.0053
                                            0.1731  0.0118  0.5229 -0.0195 -0.0048
                                           -0.0171 -0.0031 -0.0096 -0.0018
                ( 38.81%)   0.6230* H  34 s( 99.92%)p 0.00(  0.08%)
                                           -0.9996  0.0030 -0.0240 -0.0064 -0.0144
    21. (1.97073) BD ( 1) C   8 - C   9  
                ( 50.19%)   0.7085* C   8 s( 25.76%)p 2.88( 74.19%)d 0.00(  0.05%)
                                            0.0001  0.5076 -0.0027  0.6960 -0.0213
                                            0.1502  0.0205  0.4825  0.0353  0.0040
                                            0.0167  0.0023  0.0134 -0.0025
                ( 49.81%)   0.7058* C   9 s( 27.53%)p 2.63( 72.43%)d 0.00(  0.04%)
                                            0.0002  0.5247 -0.0046 -0.7106 -0.0214
                                           -0.1018  0.0154 -0.4556  0.0259  0.0046
                                            0.0169  0.0035  0.0110  0.0008
    22. (1.97241) BD ( 1) C   8 - H  35  
                ( 62.33%)   0.7895* C   8 s( 22.92%)p 3.36( 77.04%)d 0.00(  0.04%)
                                            0.0002 -0.4787 -0.0102  0.6952 -0.0086
                                           -0.3729  0.0077 -0.3844  0.0020  0.0116
                                            0.0122 -0.0064 -0.0080  0.0043
                ( 37.67%)   0.6138* H  35 s( 99.91%)p 0.00(  0.09%)
                                           -0.9996  0.0043 -0.0231  0.0130  0.0125
    23. (1.97587) BD ( 1) C   9 - C  10  
                ( 49.54%)   0.7038* C   9 s( 26.70%)p 2.74( 73.26%)d 0.00(  0.05%)
                                            0.0002  0.5167 -0.0030  0.6918  0.0136
                                           -0.2729  0.0125 -0.4231  0.0096 -0.0101
                                           -0.0154  0.0074  0.0080 -0.0009
                ( 50.46%)   0.7104* C  10 s( 28.02%)p 2.57( 71.94%)d 0.00(  0.05%)
                                            0.0001  0.5293 -0.0042 -0.6684  0.0186
                                            0.2634  0.0215  0.4497  0.0127 -0.0090
                                           -0.0157  0.0060  0.0099 -0.0016
    24. (1.98017) BD ( 1) C   9 - H  36  
                ( 61.54%)   0.7845* C   9 s( 22.54%)p 3.43( 77.42%)d 0.00(  0.04%)
                                           -0.0001  0.4748  0.0011 -0.0689 -0.0001
                                           -0.4454  0.0276  0.7551  0.0109  0.0024
                                           -0.0025 -0.0159 -0.0054  0.0107
                ( 38.46%)   0.6201* H  36 s( 99.92%)p 0.00(  0.08%)
                                            0.9996 -0.0038  0.0014  0.0108 -0.0266
    25. (1.97981) BD ( 1) C   9 - H  37  
                ( 61.81%)   0.7862* C   9 s( 23.06%)p 3.33( 76.90%)d 0.00(  0.04%)
                                           -0.0001  0.4801  0.0079  0.1014 -0.0004
                                            0.8459 -0.0088  0.2064  0.0232  0.0039
                                            0.0012  0.0064 -0.0166 -0.0081
                ( 38.19%)   0.6180* H  37 s( 99.92%)p 0.00(  0.08%)
                                            0.9996 -0.0022 -0.0033 -0.0266 -0.0101
    26. (1.96115) BD ( 1) C  10 - C  11  
                ( 49.96%)   0.7068* C  10 s( 27.33%)p 2.66( 72.62%)d 0.00(  0.05%)
                                            0.0004  0.5226  0.0124  0.5561 -0.0031
                                           -0.4421  0.0133  0.4705 -0.0016 -0.0119
                                            0.0143 -0.0114  0.0033 -0.0016
                ( 50.04%)   0.7074* C  11 s( 28.33%)p 2.53( 71.63%)d 0.00(  0.04%)
                                            0.0002  0.5322  0.0006 -0.5671 -0.0021
                                            0.4164 -0.0007 -0.4702  0.0135 -0.0122
                                            0.0124 -0.0105  0.0029 -0.0008
    27. (1.96737) BD ( 1) C  10 - H  38  
                ( 61.91%)   0.7868* C  10 s( 22.22%)p 3.50( 77.73%)d 0.00(  0.05%)
                                           -0.0003  0.4713 -0.0049  0.4097 -0.0025
                                            0.6962 -0.0072 -0.3531  0.0060  0.0138
                                           -0.0069 -0.0129 -0.0070 -0.0052
                ( 38.09%)   0.6172* H  38 s( 99.92%)p 0.00(  0.08%)
                                            0.9996 -0.0045 -0.0158 -0.0222  0.0102
    28. (1.98954) BD ( 1) C  11 - O  12  
                ( 32.20%)   0.5674* C  11 s( 19.50%)p 4.11( 80.23%)d 0.01(  0.27%)
                                           -0.0001  0.4402  0.0349  0.2205 -0.0039
                                            0.5205  0.0123  0.6935  0.0400  0.0136
                                            0.0176  0.0409 -0.0131  0.0201
                ( 67.80%)   0.8234* O  12 s( 33.60%)p 1.97( 66.33%)d 0.00(  0.07%)
                                           -0.0001  0.5797 -0.0017 -0.1680 -0.0036
                                           -0.5107  0.0009 -0.6117  0.0017 -0.0015
                                            0.0029  0.0220 -0.0125  0.0041
    29. (1.97021) BD ( 1) C  11 - C  13  
                ( 48.86%)   0.6990* C  11 s( 29.39%)p 2.40( 70.55%)d 0.00(  0.06%)
                                            0.0003  0.5422 -0.0030  0.7016 -0.0007
                                           -0.2047 -0.0121 -0.4135  0.0163 -0.0087
                                           -0.0166  0.0040  0.0136 -0.0025
                ( 51.14%)   0.7151* C  13 s( 31.56%)p 2.17( 68.40%)d 0.00(  0.04%)
                                            0.0001  0.5617 -0.0109 -0.6404  0.0240
                                            0.2520 -0.0195  0.4576  0.0021 -0.0067
                                           -0.0157  0.0057  0.0077 -0.0018
    30. (1.97560) BD ( 1) C  11 - H  39  
                ( 60.52%)   0.7779* C  11 s( 22.72%)p 3.40( 77.23%)d 0.00(  0.05%)
                                            0.0003 -0.4765  0.0118  0.3694 -0.0099
                                            0.7151 -0.0176 -0.3518 -0.0163 -0.0136
                                            0.0051  0.0123  0.0091  0.0077
                ( 39.48%)   0.6283* H  39 s( 99.92%)p 0.00(  0.08%)
                                           -0.9996  0.0057 -0.0119 -0.0232  0.0115
    31. (1.98869) BD ( 1) O  12 - H  40  
                ( 73.62%)   0.8580* O  12 s( 19.95%)p 4.01( 79.97%)d 0.00(  0.08%)
                                            0.0002  0.4463  0.0176  0.6529  0.0217
                                           -0.3261  0.0044  0.5154  0.0312 -0.0209
                                            0.0121 -0.0110  0.0042 -0.0090
                ( 26.38%)   0.5136* H  40 s( 99.60%)p 0.00(  0.40%)
                                            0.9980 -0.0040 -0.0472  0.0216 -0.0361
    32. (1.96964) BD ( 1) C  13 - C  14  
                ( 51.14%)   0.7151* C  13 s( 34.85%)p 1.87( 65.11%)d 0.00(  0.04%)
                                           -0.0000  0.5902  0.0122  0.0694 -0.0117
                                           -0.7787 -0.0188 -0.1984  0.0058 -0.0030
                                           -0.0023  0.0090 -0.0153 -0.0087
                ( 48.86%)   0.6990* C  14 s( 36.64%)p 1.73( 63.31%)d 0.00(  0.05%)
                                            0.0001  0.6053 -0.0005 -0.0873 -0.0168
                                            0.7571 -0.0058  0.2278  0.0124 -0.0014
                                           -0.0025  0.0089 -0.0167 -0.0094
    33. (1.71542) BD ( 2) C  13 - C  14  
                ( 48.78%)   0.6984* C  13 s(  0.01%)p 1.00( 99.94%)d 0.00(  0.05%)
                                           -0.0000  0.0038 -0.0062  0.5330 -0.0022
                                           -0.1613  0.0035  0.8302  0.0040 -0.0127
                                            0.0024 -0.0144  0.0012 -0.0128
                ( 51.22%)   0.7157* C  14 s(  0.00%)p 1.00( 99.95%)d 0.00(  0.05%)
                                           -0.0000 -0.0009 -0.0061  0.5492 -0.0034
                                           -0.1813 -0.0001  0.8154 -0.0035  0.0099
                                            0.0057  0.0170  0.0073 -0.0000
    34. (1.96336) BD ( 1) C  13 - C  24  
                ( 49.65%)   0.7046* C  13 s( 33.52%)p 1.98( 66.44%)d 0.00(  0.04%)
                                           -0.0001  0.5790  0.0024  0.5477 -0.0006
                                            0.5506  0.0036 -0.2472  0.0046  0.0155
                                           -0.0096 -0.0064  0.0006 -0.0074
                ( 50.35%)   0.7096* C  24 s( 33.64%)p 1.97( 66.32%)d 0.00(  0.04%)
                                            0.0000  0.5800 -0.0000 -0.5698  0.0067
                                           -0.5028  0.0160  0.2923  0.0008  0.0146
                                           -0.0100 -0.0064  0.0005 -0.0073
    35. (1.98194) BD ( 1) C  14 - C  15  
                ( 51.49%)   0.7176* C  14 s( 34.57%)p 1.89( 65.39%)d 0.00(  0.05%)
                                           -0.0000  0.5877  0.0153  0.6065 -0.0047
                                           -0.2601 -0.0394 -0.4656 -0.0070 -0.0061
                                           -0.0172  0.0052  0.0096 -0.0004
                ( 48.51%)   0.6965* C  15 s( 38.65%)p 1.59( 61.30%)d 0.00(  0.05%)
                                            0.0002  0.6217 -0.0009 -0.5864 -0.0185
                                            0.2316 -0.0384  0.4623  0.0049 -0.0092
                                           -0.0167  0.0073  0.0084  0.0005
    36. (1.97872) BD ( 1) C  14 - H  41  
                ( 61.24%)   0.7826* C  14 s( 28.70%)p 2.48( 71.27%)d 0.00(  0.03%)
                                            0.0004 -0.5356  0.0113  0.5673 -0.0091
                                            0.5704  0.0043 -0.2558  0.0075 -0.0134
                                            0.0072  0.0058  0.0009  0.0067
                ( 38.76%)   0.6226* H  41 s( 99.91%)p 0.00(  0.09%)
                                           -0.9996  0.0026 -0.0201 -0.0204  0.0086
    37. (1.98570) BD ( 1) C  15 - N  16  
                ( 39.47%)   0.6282* C  15 s( 31.89%)p 2.13( 67.98%)d 0.00(  0.13%)
                                            0.0000  0.5644  0.0174  0.5708  0.0535
                                            0.5143 -0.0140 -0.2911 -0.0408  0.0271
                                           -0.0153 -0.0133  0.0015 -0.0119
                ( 60.53%)   0.7780* N  16 s( 38.33%)p 1.61( 61.61%)d 0.00(  0.07%)
                                            0.0001  0.6189  0.0160 -0.5091  0.0002
                                           -0.5426  0.0349  0.2473  0.0074  0.0159
                                           -0.0145 -0.0098  0.0090 -0.0045
    38. (1.78297) BD ( 2) C  15 - N  16  
                ( 42.79%)   0.6542* C  15 s(  0.00%)p 1.00( 99.88%)d 0.00(  0.12%)
                                            0.0000 -0.0016 -0.0017  0.5661 -0.0096
                                           -0.1705  0.0024  0.8056 -0.0133  0.0135
                                            0.0110  0.0248  0.0154 -0.0093
                ( 57.21%)   0.7564* N  16 s(  0.00%)p 1.00( 99.86%)d 0.00(  0.14%)
                                           -0.0000 -0.0019  0.0000  0.5687 -0.0084
                                           -0.1694  0.0025  0.8039 -0.0115  0.0060
                                           -0.0120 -0.0026 -0.0171  0.0307
    39. (1.98129) BD ( 1) C  15 - H  42  
                ( 60.51%)   0.7779* C  15 s( 29.27%)p 2.42( 70.69%)d 0.00(  0.04%)
                                            0.0005 -0.5409  0.0098 -0.0769 -0.0144
                                            0.8065 -0.0182  0.2236  0.0067  0.0032
                                           -0.0001 -0.0082  0.0150  0.0071
                ( 39.49%)   0.6284* H  42 s( 99.91%)p 0.00(  0.09%)
                                           -0.9995  0.0042  0.0036 -0.0292 -0.0088
    40. (1.98128) BD ( 1) N  16 - C  17  
                ( 59.31%)   0.7701* N  16 s( 36.20%)p 1.76( 63.74%)d 0.00(  0.07%)
                                            0.0001  0.6016  0.0055 -0.0142 -0.0130
                                            0.7785 -0.0104  0.1756  0.0069 -0.0108
                                           -0.0043  0.0152 -0.0162 -0.0073
                ( 40.69%)   0.6379* C  17 s( 29.61%)p 2.37( 70.27%)d 0.00(  0.12%)
                                           -0.0000  0.5441  0.0102  0.0395  0.0312
                                           -0.8108 -0.0207 -0.2039 -0.0265 -0.0032
                                           -0.0023  0.0145 -0.0275 -0.0144
    41. (1.97180) BD ( 1) C  17 - C  18  
                ( 50.75%)   0.7124* C  17 s( 34.24%)p 1.92( 65.72%)d 0.00(  0.04%)
                                           -0.0002  0.5851  0.0067  0.5668  0.0089
                                            0.4965 -0.0369 -0.2961 -0.0145  0.0151
                                           -0.0093 -0.0076  0.0011 -0.0067
                ( 49.25%)   0.7018* C  18 s( 34.59%)p 1.89( 65.37%)d 0.00(  0.05%)
                                            0.0001  0.5881  0.0047 -0.5508  0.0106
                                           -0.5175 -0.0252  0.2855 -0.0129  0.0150
                                           -0.0118 -0.0075  0.0027 -0.0065
    42. (1.96661) BD ( 1) C  17 - C  24  
                ( 48.63%)   0.6973* C  17 s( 35.83%)p 1.79( 64.13%)d 0.00(  0.05%)
                                            0.0000 -0.5984  0.0131  0.5889 -0.0122
                                           -0.2528  0.0028 -0.4799  0.0091  0.0089
                                            0.0163 -0.0080 -0.0064  0.0002
                ( 51.37%)   0.7168* C  24 s( 32.21%)p 2.10( 67.75%)d 0.00(  0.04%)
                                            0.0001 -0.5675  0.0013 -0.5975  0.0052
                                            0.3011 -0.0023  0.4794 -0.0036  0.0088
                                            0.0158 -0.0085 -0.0048  0.0014
    43. (1.53290) BD ( 2) C  17 - C  24  
                ( 49.39%)   0.7028* C  17 s(  0.00%)p 1.00( 99.99%)d 0.00(  0.01%)
                                           -0.0000 -0.0026 -0.0010  0.5739  0.0047
                                           -0.1750 -0.0008  0.7998  0.0065  0.0027
                                           -0.0032  0.0002 -0.0049  0.0094
                ( 50.61%)   0.7114* C  24 s(  0.00%)p 1.00( 99.98%)d 0.00(  0.02%)
                                            0.0001 -0.0057 -0.0015  0.5637  0.0080
                                           -0.1764 -0.0018  0.8066  0.0147 -0.0052
                                            0.0026 -0.0043  0.0038 -0.0098
    44. (1.97582) BD ( 1) C  18 - C  19  
                ( 49.80%)   0.7057* C  18 s( 36.76%)p 1.72( 63.20%)d 0.00(  0.05%)
                                            0.0001  0.6061  0.0137  0.0018  0.0331
                                            0.7770  0.0160  0.1628 -0.0204 -0.0022
                                           -0.0018  0.0092 -0.0171 -0.0090
                ( 50.20%)   0.7085* C  19 s( 37.26%)p 1.68( 62.69%)d 0.00(  0.04%)
                                           -0.0000  0.6104  0.0099  0.0352  0.0322
                                           -0.7667 -0.0034 -0.1903 -0.0239  0.0019
                                           -0.0012  0.0064 -0.0171 -0.0099
    45. (1.76296) BD ( 2) C  18 - C  19  
                ( 48.45%)   0.6961* C  18 s(  0.00%)p 1.00( 99.94%)d 0.00(  0.06%)
                                            0.0000  0.0005 -0.0003  0.5745 -0.0058
                                           -0.1694  0.0018  0.8004 -0.0081  0.0134
                                           -0.0008  0.0149 -0.0013  0.0146
                ( 51.55%)   0.7180* C  19 s(  0.00%)p 1.00( 99.95%)d 0.00(  0.05%)
                                           -0.0000  0.0001 -0.0000  0.5755 -0.0082
                                           -0.1718  0.0025  0.7991 -0.0116 -0.0111
                                           -0.0057 -0.0176 -0.0085  0.0019
    46. (1.97706) BD ( 1) C  18 - H  43  
                ( 62.01%)   0.7875* C  18 s( 28.57%)p 2.50( 71.40%)d 0.00(  0.03%)
                                           -0.0003  0.5343 -0.0139  0.6046 -0.0037
                                           -0.3129  0.0043 -0.5005  0.0035 -0.0076
                                           -0.0133  0.0070  0.0047 -0.0004
                ( 37.99%)   0.6163* H  43 s( 99.91%)p 0.00(  0.09%)
                                            0.9995 -0.0028 -0.0212  0.0127  0.0180
    47. (1.97003) BD ( 1) C  19 - C  20  
                ( 49.49%)   0.7035* C  19 s( 33.90%)p 1.95( 66.05%)d 0.00(  0.05%)
                                            0.0002  0.5822  0.0090 -0.5722  0.0058
                                            0.3180  0.0334  0.4804  0.0030 -0.0087
                                           -0.0173  0.0081  0.0066 -0.0003
                ( 50.51%)   0.7107* C  20 s( 35.70%)p 1.80( 64.26%)d 0.00(  0.04%)
                                           -0.0003  0.5975  0.0024  0.5809  0.0053
                                           -0.2602  0.0463 -0.4851  0.0062 -0.0072
                                           -0.0164  0.0063  0.0080  0.0005
    48. (1.97697) BD ( 1) C  19 - H  44  
                ( 61.89%)   0.7867* C  19 s( 28.75%)p 2.48( 71.22%)d 0.00(  0.03%)
                                           -0.0003  0.5360 -0.0152  0.5821 -0.0018
                                            0.5290 -0.0073 -0.3055 -0.0005  0.0127
                                           -0.0078 -0.0057 -0.0005 -0.0062
                ( 38.11%)   0.6173* H  44 s( 99.91%)p 0.00(  0.09%)
                                            0.9995 -0.0024 -0.0208 -0.0194  0.0108
    49. (1.99090) BD ( 1) C  20 - O  21  
                ( 31.76%)   0.5636* C  20 s( 24.40%)p 3.09( 75.33%)d 0.01(  0.28%)
                                            0.0001 -0.4938 -0.0132 -0.0192 -0.0223
                                           -0.8478 -0.0360 -0.1795  0.0081 -0.0029
                                            0.0006 -0.0178  0.0433  0.0234
                ( 68.24%)   0.8261* O  21 s( 35.45%)p 1.82( 64.48%)d 0.00(  0.07%)
                                           -0.0000 -0.5954 -0.0016  0.0474 -0.0034
                                            0.7889  0.0075  0.1417  0.0040 -0.0108
                                            0.0004 -0.0017  0.0192  0.0130
    50. (1.97614) BD ( 1) C  20 - C  23  
                ( 49.73%)   0.7052* C  20 s( 39.55%)p 1.53( 60.41%)d 0.00(  0.04%)
                                           -0.0000  0.6288 -0.0080 -0.5677 -0.0025
                                           -0.4218  0.0113  0.3221  0.0048  0.0135
                                           -0.0108 -0.0070  0.0028 -0.0056
                ( 50.27%)   0.7090* C  23 s( 35.38%)p 1.83( 64.57%)d 0.00(  0.05%)
                                            0.0001  0.5946  0.0159  0.5526 -0.0026
                                            0.5044  0.0265 -0.2918  0.0065  0.0156
                                           -0.0108 -0.0076  0.0013 -0.0069
    51. (1.73542) BD ( 2) C  20 - C  23  
                ( 46.01%)   0.6783* C  20 s(  0.00%)p 1.00( 99.94%)d 0.00(  0.06%)
                                            0.0000  0.0012 -0.0009 -0.5822  0.0040
                                            0.1803 -0.0008 -0.7924  0.0042  0.0085
                                            0.0069  0.0158  0.0113 -0.0074
                ( 53.99%)   0.7348* C  23 s(  0.00%)p 1.00( 99.95%)d 0.00(  0.05%)
                                            0.0000  0.0036 -0.0017 -0.5901  0.0054
                                            0.1884 -0.0012 -0.7847  0.0021  0.0003
                                           -0.0070 -0.0063 -0.0111  0.0166
    52. (1.99293) BD ( 1) O  21 - C  22  
                ( 68.88%)   0.8299* O  21 s( 29.96%)p 2.34( 69.98%)d 0.00(  0.06%)
                                            0.0001  0.5473  0.0040 -0.5739  0.0061
                                            0.3588  0.0211  0.4912  0.0003 -0.0044
                                           -0.0208  0.0036  0.0128  0.0005
                ( 31.12%)   0.5579* C  22 s( 21.79%)p 3.58( 77.90%)d 0.01(  0.31%)
                                            0.0001  0.4662  0.0236  0.5943  0.0453
                                           -0.3986  0.0105 -0.5137 -0.0301 -0.0289
                                           -0.0382  0.0254  0.0116  0.0002
    53. (1.99065) BD ( 1) C  22 - H  45  
                ( 60.53%)   0.7780* C  22 s( 25.83%)p 2.87( 74.12%)d 0.00(  0.05%)
                                           -0.0001  0.5080  0.0154  0.1949 -0.0003
                                            0.8376 -0.0165  0.0360 -0.0033  0.0100
                                            0.0025 -0.0003 -0.0166 -0.0104
                ( 39.47%)   0.6282* H  45 s( 99.91%)p 0.00(  0.09%)
                                            0.9996 -0.0009 -0.0061 -0.0286 -0.0017
    54. (1.99469) BD ( 1) C  22 - H  46  
                ( 59.94%)   0.7742* C  22 s( 26.24%)p 2.81( 73.72%)d 0.00(  0.05%)
                                            0.0001  0.5120 -0.0133  0.0392 -0.0037
                                           -0.3525  0.0210  0.7816  0.0073  0.0013
                                            0.0028 -0.0147 -0.0042  0.0154
                ( 40.06%)   0.6329* H  46 s( 99.92%)p 0.00(  0.08%)
                                            0.9996 -0.0052 -0.0005  0.0097 -0.0275
    55. (1.99469) BD ( 1) C  22 - H  47  
                ( 59.84%)   0.7736* C  22 s( 26.18%)p 2.82( 73.77%)d 0.00(  0.05%)
                                            0.0001  0.5115 -0.0134 -0.7766 -0.0039
                                           -0.1137  0.0214 -0.3482  0.0072  0.0061
                                            0.0149  0.0007  0.0136 -0.0061
                ( 40.16%)   0.6337* H  47 s( 99.92%)p 0.00(  0.08%)
                                            0.9996 -0.0053  0.0268  0.0015  0.0107
    56. (1.96485) BD ( 1) C  23 - C  24  
                ( 48.92%)   0.6994* C  23 s( 34.83%)p 1.87( 65.13%)d 0.00(  0.04%)
                                           -0.0000  0.5901  0.0062 -0.0109 -0.0102
                                           -0.7869 -0.0021 -0.1781  0.0096 -0.0013
                                           -0.0032  0.0094 -0.0161 -0.0089
                ( 51.08%)   0.7147* C  24 s( 34.09%)p 1.93( 65.87%)d 0.00(  0.04%)
                                           -0.0000  0.5839  0.0057 -0.0092 -0.0086
                                            0.7905 -0.0012  0.1834  0.0071  0.0012
                                           -0.0022  0.0071 -0.0155 -0.0091
    57. (1.97236) BD ( 1) C  23 - H  48  
                ( 62.55%)   0.7909* C  23 s( 29.77%)p 2.36( 70.20%)d 0.00(  0.03%)
                                            0.0003 -0.5454  0.0161  0.5875 -0.0041
                                           -0.3002  0.0049 -0.5165 -0.0040  0.0064
                                            0.0136 -0.0070 -0.0037 -0.0001
                ( 37.45%)   0.6120* H  48 s( 99.91%)p 0.00(  0.09%)
                                           -0.9995  0.0045 -0.0201  0.0092  0.0210
    58. (1.99894) CR ( 1) C   1           s(100.00%)p 0.00(  0.00%)
                                            1.0000  0.0001 -0.0000 -0.0003 -0.0000
                                            0.0003  0.0000 -0.0002 -0.0000  0.0000
                                            0.0000  0.0000 -0.0000 -0.0000
    59. (1.99893) CR ( 1) C   2           s(100.00%)p 0.00(  0.00%)
                                            1.0000  0.0000 -0.0000  0.0004 -0.0000
                                            0.0002 -0.0000  0.0002  0.0000  0.0000
                                            0.0000  0.0000  0.0000  0.0000
    60. (1.99893) CR ( 1) C   3           s(100.00%)p 0.00(  0.00%)
                                            1.0000 -0.0001 -0.0000 -0.0003  0.0000
                                           -0.0002 -0.0000 -0.0003  0.0000  0.0000
                                            0.0000  0.0000  0.0000 -0.0000
    61. (1.99914) CR ( 1) C   4           s(100.00%)p 0.00(  0.00%)
                                            1.0000 -0.0001  0.0000  0.0003  0.0000
                                           -0.0001 -0.0000 -0.0004  0.0000  0.0000
                                            0.0000  0.0000 -0.0000  0.0000
    62. (1.99931) CR ( 1) N   5           s(100.00%)p 0.00(  0.00%)
                                            1.0000 -0.0001  0.0000  0.0002  0.0000
                                           -0.0001 -0.0000 -0.0001 -0.0000  0.0000
                                            0.0000  0.0000 -0.0000  0.0000
    63. (1.99917) CR ( 1) C   6           s(100.00%)p 0.00(  0.00%)
                                            1.0000 -0.0001  0.0000  0.0001  0.0000
                                           -0.0003  0.0000 -0.0001  0.0000 -0.0000
                                            0.0000  0.0000 -0.0000  0.0000
    64. (1.99910) CR ( 1) C   7           s(100.00%)p 0.00(  0.00%)
                                            1.0000 -0.0001  0.0000 -0.0003  0.0000
                                           -0.0003  0.0000  0.0001 -0.0000  0.0000
                                            0.0000 -0.0000  0.0000  0.0000
    65. (1.99896) CR ( 1) C   8           s(100.00%)p 0.00(  0.00%)
                                            1.0000 -0.0001  0.0000 -0.0002  0.0000
                                            0.0000 -0.0000  0.0002 -0.0000 -0.0000
                                           -0.0000  0.0000  0.0000 -0.0000
    66. (1.99909) CR ( 1) C   9           s(100.00%)p 0.00(  0.00%)
                                            1.0000 -0.0001  0.0000  0.0000  0.0000
                                            0.0002 -0.0000  0.0003 -0.0000  0.0000
                                           -0.0000 -0.0000 -0.0000  0.0000
    67. (1.99897) CR ( 1) C  10           s(100.00%)p 0.00(  0.00%)
                                            1.0000 -0.0001 -0.0000  0.0000 -0.0000
                                            0.0004 -0.0000 -0.0003  0.0000  0.0000
                                           -0.0000 -0.0000 -0.0000 -0.0000
    68. (1.99883) CR ( 1) C  11           s(100.00%)p 0.00(  0.00%)
                                            1.0000 -0.0001  0.0000 -0.0002  0.0000
                                           -0.0002  0.0000  0.0004  0.0000  0.0000
                                            0.0000  0.0000 -0.0000  0.0000
    69. (1.99975) CR ( 1) O  12           s(100.00%)p 0.00(  0.00%)
                                            1.0000 -0.0000 -0.0000 -0.0001 -0.0000
                                            0.0000 -0.0000 -0.0002 -0.0000  0.0000
                                           -0.0000  0.0000 -0.0000  0.0000
    70. (1.99881) CR ( 1) C  13           s(100.00%)p 0.00(  0.00%)
                                            1.0000  0.0000  0.0000  0.0001 -0.0000
                                           -0.0000  0.0000 -0.0001  0.0000  0.0000
                                            0.0000 -0.0000 -0.0000 -0.0000
    71. (1.99886) CR ( 1) C  14           s(100.00%)p 0.00(  0.00%)
                                            1.0000  0.0001 -0.0000 -0.0002  0.0000
                                           -0.0003 -0.0000  0.0001 -0.0000  0.0000
                                           -0.0000 -0.0000  0.0000 -0.0000
    72. (1.99906) CR ( 1) C  15           s(100.00%)p 0.00(  0.00%)
                                            1.0000  0.0002 -0.0000  0.0001  0.0000
                                           -0.0005  0.0000 -0.0002 -0.0000 -0.0000
                                            0.0000  0.0000 -0.0000 -0.0000
    73. (1.99927) CR ( 1) N  16           s(100.00%)p 0.00(  0.00%)
                                            1.0000 -0.0002  0.0000 -0.0001 -0.0000
                                            0.0000  0.0000  0.0001  0.0000 -0.0000
                                           -0.0000  0.0000  0.0000  0.0000
    74. (1.99883) CR ( 1) C  17           s(100.00%)
                                            1.0000  0.0001  0.0000  0.0001  0.0000
                                            0.0001 -0.0000 -0.0000 -0.0000  0.0000
                                           -0.0000 -0.0000 -0.0000 -0.0000
    75. (1.99893) CR ( 1) C  18           s(100.00%)p 0.00(  0.00%)
                                            1.0000  0.0000 -0.0000  0.0003 -0.0000
                                           -0.0001  0.0000 -0.0002  0.0000 -0.0000
                                           -0.0000  0.0000  0.0000  0.0000
    76. (1.99890) CR ( 1) C  19           s(100.00%)p 0.00(  0.00%)
                                            1.0000  0.0001 -0.0000  0.0003 -0.0000
                                            0.0001 -0.0000 -0.0002 -0.0000  0.0000
                                            0.0000 -0.0000 -0.0000 -0.0000
    77. (1.99862) CR ( 1) C  20           s(100.00%)p 0.00(  0.00%)
                                            1.0000  0.0002  0.0000  0.0002  0.0000
                                            0.0000  0.0000 -0.0001  0.0000 -0.0000
                                           -0.0000  0.0000 -0.0000 -0.0000
    78. (1.99963) CR ( 1) O  21           s(100.00%)
                                            1.0000 -0.0002  0.0000 -0.0001  0.0000
                                           -0.0001 -0.0000  0.0000 -0.0000  0.0000
                                           -0.0000 -0.0000  0.0000 -0.0000
    79. (1.99924) CR ( 1) C  22           s(100.00%)p 0.00(  0.00%)
                                            1.0000 -0.0001  0.0000 -0.0000 -0.0000
                                            0.0002 -0.0000  0.0000  0.0000  0.0000
                                            0.0000 -0.0000 -0.0000 -0.0000
    80. (1.99891) CR ( 1) C  23           s(100.00%)p 0.00(  0.00%)
                                            1.0000  0.0002 -0.0000 -0.0002  0.0000
                                            0.0000 -0.0000  0.0002  0.0000 -0.0000
                                           -0.0000  0.0000  0.0000 -0.0000
    81. (1.99884) CR ( 1) C  24           s(100.00%)p 0.00(  0.00%)
                                            1.0000  0.0001  0.0000  0.0000 -0.0000
                                            0.0000 -0.0000 -0.0001 -0.0000 -0.0000
                                           -0.0000  0.0000 -0.0000  0.0000
    82. (1.88947) LP ( 1) N   5           s( 14.18%)p 6.05( 85.77%)d 0.00(  0.04%)
                                           -0.0002  0.3765  0.0098  0.7374  0.0181
                                           -0.3960 -0.0075 -0.3959 -0.0037  0.0125
                                            0.0123 -0.0067 -0.0082  0.0050
    83. (1.97426) LP ( 1) O  12           s( 46.35%)p 1.16( 53.62%)d 0.00(  0.03%)
                                            0.0000  0.6808 -0.0065 -0.3146  0.0038
                                            0.6281 -0.0052  0.2068 -0.0001  0.0104
                                            0.0068 -0.0058  0.0087  0.0078
    84. (1.95226) LP ( 2) O  12           s(  0.09%)p99.99( 99.86%)d 0.52(  0.05%)
                                           -0.0000  0.0294 -0.0090  0.6671 -0.0106
                                            0.4872 -0.0072 -0.5620  0.0112 -0.0077
                                           -0.0087  0.0088  0.0160  0.0047
    85. (1.91960) LP ( 1) N  16           s( 25.49%)p 2.92( 74.44%)d 0.00(  0.07%)
                                            0.0002  0.5046 -0.0143  0.6441  0.0202
                                           -0.2626 -0.0089 -0.5098 -0.0161  0.0105
                                            0.0202 -0.0083 -0.0103 -0.0007
    86. (1.96079) LP ( 1) O  21           s( 34.57%)p 1.89( 65.39%)d 0.00(  0.04%)
                                            0.0002  0.5880 -0.0027  0.5814 -0.0052
                                            0.4653 -0.0043 -0.3152  0.0028 -0.0148
                                            0.0080  0.0087 -0.0035  0.0048
    87. (1.82873) LP ( 2) O  21           s(  0.00%)p 1.00( 99.94%)d 0.00(  0.06%)
                                           -0.0000  0.0010 -0.0000  0.5740 -0.0012
                                           -0.1772  0.0004  0.7991 -0.0018 -0.0062
                                           -0.0081 -0.0139 -0.0118  0.0107
    88. (0.00489) RY*( 1) C   1           s(  0.18%)p99.99( 94.21%)d31.42(  5.61%)
                                           -0.0000  0.0066  0.0417 -0.0058 -0.5682
                                           -0.0136 -0.7550 -0.0012 -0.2213 -0.0289
                                           -0.0893 -0.0331 -0.2107 -0.0425
    89. (0.00098) RY*( 2) C   1           s( 19.57%)p 4.04( 78.99%)d 0.07(  1.44%)
                                            0.0000  0.0039  0.4423 -0.0296  0.6414
                                            0.0193 -0.5195 -0.0166  0.3273  0.0026
                                           -0.0755  0.0020 -0.0934  0.0017
    90. (0.00038) RY*( 3) C   1           s(  0.05%)p99.99( 96.81%)d62.08(  3.14%)
                                           -0.0000 -0.0005  0.0225  0.0125  0.4055
                                           -0.0023 -0.0448 -0.0214 -0.8950 -0.0721
                                           -0.0200  0.1474  0.0191 -0.0607
    91. (0.00011) RY*( 4) C   1           s( 69.70%)p 0.20( 13.74%)d 0.24( 16.56%)
                                            0.0000 -0.0076  0.8348  0.0032 -0.2880
                                            0.0010  0.2039  0.0041 -0.1134  0.1233
                                            0.2935  0.0565  0.2071 -0.1348
    92. (0.00004) RY*( 5) C   1           s(  1.60%)p 2.41(  3.86%)d59.17( 94.55%)
    93. (0.00000) RY*( 6) C   1           s(  6.94%)p 1.03(  7.12%)d12.39( 85.95%)
    94. (0.00000) RY*( 7) C   1           s(  0.86%)p 3.94(  3.37%)d99.99( 95.77%)
    95. (0.00000) RY*( 8) C   1           s(  0.13%)p 9.65(  1.23%)d99.99( 98.65%)
    96. (0.00000) RY*( 9) C   1           s(  1.01%)p 0.84(  0.84%)d97.45( 98.15%)
    97. (0.00493) RY*( 1) C   2           s( 12.84%)p 6.27( 80.45%)d 0.52(  6.71%)
                                           -0.0000  0.0105  0.3581  0.0147  0.8341
                                            0.0021 -0.0810  0.0042  0.3193 -0.1806
                                           -0.0843 -0.0457 -0.1557 -0.0329
    98. (0.00406) RY*( 2) C   2           s(  2.61%)p33.96( 88.65%)d 3.35(  8.74%)
                                           -0.0000  0.0057  0.1615 -0.0111 -0.3816
                                           -0.0048  0.0167  0.0331  0.8599  0.1222
                                            0.0132 -0.2539 -0.0109  0.0876
    99. (0.00313) RY*( 3) C   2           s(  5.56%)p16.10( 89.54%)d 0.88(  4.89%)
                                            0.0000 -0.0369  0.2329  0.0214 -0.0144
                                           -0.0165  0.9428  0.0114 -0.0742  0.0540
                                           -0.1022  0.0005 -0.1869 -0.0258
   100. (0.00113) RY*( 4) C   2           s( 76.56%)p 0.22( 16.71%)d 0.09(  6.73%)
                                           -0.0000  0.0016  0.8750  0.0248 -0.2768
                                           -0.0217 -0.1970  0.0086 -0.2247 -0.0609
                                            0.0072  0.1661  0.1893  0.0118
   101. (0.00017) RY*( 5) C   2           s(  0.19%)p13.12(  2.45%)d99.99( 97.37%)
                                           -0.0000  0.0034  0.0431 -0.0125  0.0818
                                            0.0145 -0.0944 -0.0077  0.0918  0.7653
                                            0.0770  0.5117 -0.2564 -0.2333
   102. (0.00008) RY*( 6) C   2           s(  0.46%)p27.16( 12.42%)d99.99( 87.12%)
   103. (0.00002) RY*( 7) C   2           s(  1.37%)p 6.41(  8.76%)d65.71( 89.87%)
   104. (0.00002) RY*( 8) C   2           s(  0.41%)p 0.67(  0.27%)d99.99( 99.31%)
   105. (0.00002) RY*( 9) C   2           s(  0.03%)p26.95(  0.91%)d99.99( 99.06%)
   106. (0.00756) RY*( 1) C   3           s(  6.94%)p12.94( 89.76%)d 0.48(  3.31%)
                                            0.0000 -0.0334  0.2612 -0.0253 -0.8200
                                            0.0047  0.2244 -0.0200 -0.4169 -0.0981
                                           -0.1254 -0.0434 -0.0759  0.0084
   107. (0.00399) RY*( 2) C   3           s(  2.34%)p39.31( 91.95%)d 2.44(  5.72%)
                                           -0.0000  0.0074  0.1528 -0.0048 -0.1919
                                           -0.0064 -0.9394  0.0023 -0.0109  0.0760
                                           -0.0150 -0.0301 -0.1909 -0.1175
   108. (0.00179) RY*( 3) C   3           s( 68.88%)p 0.42( 29.00%)d 0.03(  2.12%)
                                           -0.0000  0.0010  0.8299 -0.0030  0.4346
                                           -0.0144  0.0546  0.0189 -0.3125 -0.0541
                                            0.1033 -0.0797 -0.0241 -0.0252
   109. (0.00144) RY*( 4) C   3           s( 19.07%)p 4.12( 78.55%)d 0.12(  2.38%)
                                            0.0000  0.0099  0.4366  0.0139 -0.2613
                                           -0.0083  0.1105 -0.0121  0.8394 -0.0022
                                           -0.0016 -0.0958  0.0869 -0.0843
   110. (0.00061) RY*( 5) C   3           s(  0.54%)p 1.24(  0.67%)d99.99( 98.79%)
                                           -0.0000  0.0019  0.0734 -0.0061 -0.0102
                                           -0.0013 -0.0191  0.0097  0.0780 -0.4538
                                            0.0871  0.8627 -0.1730  0.0132
   111. (0.00045) RY*( 6) C   3           s(  1.85%)p 0.42(  0.78%)d52.62( 97.37%)
                                           -0.0000  0.0032  0.1360 -0.0059  0.0464
                                            0.0067 -0.0714  0.0022 -0.0206  0.3730
                                           -0.7011  0.3296  0.3883  0.2893
   112. (0.00021) RY*( 7) C   3           s(  0.25%)p 4.34(  1.07%)d99.99( 98.68%)
                                            0.0000  0.0011  0.0496  0.0101 -0.0277
                                           -0.0050  0.0288 -0.0196  0.0926  0.2478
                                            0.1896 -0.0114 -0.4900  0.8058
   113. (0.00008) RY*( 8) C   3           s(  0.01%)p 1.00(  4.95%)d19.19( 95.04%)
   114. (0.00005) RY*( 9) C   3           s(  0.24%)p14.09(  3.35%)d99.99( 96.41%)
   115. (0.00650) RY*( 1) C   4           s(  0.70%)p99.99( 94.11%)d 7.41(  5.19%)
                                           -0.0000  0.0111  0.0829  0.0223  0.4641
                                            0.0292  0.8120  0.0169  0.2545 -0.0558
                                            0.1380  0.1375  0.0297  0.0997
   116. (0.00358) RY*( 2) C   4           s(  3.09%)p23.52( 72.72%)d 7.83( 24.19%)
                                            0.0000  0.0072  0.1757  0.0323 -0.6060
                                           -0.0303  0.4558  0.0019 -0.3876 -0.3145
                                            0.0745  0.0266  0.0204 -0.3693
   117. (0.00221) RY*( 3) C   4           s( 36.06%)p 1.61( 58.12%)d 0.16(  5.82%)
                                           -0.0000  0.0363  0.5994 -0.0022 -0.4088
                                           -0.0029 -0.0199  0.0208  0.6429  0.1467
                                           -0.1310  0.0664 -0.0590  0.1078
   118. (0.00123) RY*( 4) C   4           s( 47.37%)p 0.70( 33.08%)d 0.41( 19.55%)
                                           -0.0000 -0.0257  0.6878 -0.0251  0.4628
                                            0.0256 -0.2736 -0.0108 -0.2010 -0.2472
                                            0.1706 -0.0372  0.0454 -0.3191
   119. (0.00053) RY*( 5) C   4           s(  2.96%)p 3.52( 10.40%)d29.30( 86.64%)
                                            0.0000 -0.0121  0.1715 -0.0064  0.0568
                                            0.0045  0.1334  0.0041 -0.2880  0.2467
                                           -0.1586 -0.2162 -0.8433  0.1499
   120. (0.00033) RY*( 6) C   4           s(  5.56%)p 2.18( 12.10%)d14.82( 82.35%)
                                            0.0000 -0.0094  0.2355 -0.0092 -0.1106
                                            0.0017  0.0921  0.0064 -0.3164  0.5105
                                            0.4198 -0.3031  0.3803  0.3874
   121. (0.00008) RY*( 7) C   4           s(  2.97%)p 4.44( 13.17%)d28.26( 83.86%)
   122. (0.00003) RY*( 8) C   4           s(  0.81%)p 1.65(  1.34%)d99.99( 97.85%)
   123. (0.00002) RY*( 9) C   4           s(  0.71%)p 7.11(  5.02%)d99.99( 94.27%)
   124. (0.00485) RY*( 1) N   5           s( 16.01%)p 5.05( 80.93%)d 0.19(  3.06%)
                                            0.0000 -0.0236  0.3995  0.0199 -0.7629
                                           -0.0063  0.3892 -0.0047  0.2746  0.1051
                                            0.1019 -0.0601 -0.0659  0.0343
   125. (0.00098) RY*( 2) N   5           s(  0.02%)p99.99( 76.17%)d99.99( 23.81%)
                                           -0.0000  0.0079  0.0124  0.0001 -0.0699
                                            0.0074  0.4250 -0.0077 -0.7590 -0.2825
                                            0.0707 -0.1802  0.2002  0.2842
   126. (0.00061) RY*( 3) N   5           s(  1.43%)p50.01( 71.27%)d19.16( 27.31%)
                                           -0.0000  0.0088  0.1190 -0.0056 -0.4027
                                           -0.0056 -0.6383  0.0019 -0.3782 -0.0220
                                           -0.2232 -0.3683 -0.1450 -0.2572
   127. (0.00049) RY*( 4) N   5           s(  2.38%)p 5.92( 14.09%)d35.08( 83.53%)
                                           -0.0000  0.0055  0.1542 -0.0085 -0.1442
                                           -0.0040 -0.2406 -0.0053 -0.2491  0.1599
                                            0.4582  0.5881  0.4423 -0.2416
   128. (0.00039) RY*( 5) N   5           s( 18.23%)p 1.46( 26.56%)d 3.03( 55.21%)
                                            0.0000  0.0055  0.4270 -0.0034  0.3001
                                            0.0156  0.3366  0.0014 -0.2488  0.1347
                                           -0.1554  0.1294 -0.3877 -0.5855
   129. (0.00026) RY*( 6) N   5           s( 59.56%)p 0.25( 15.00%)d 0.43( 25.44%)
                                           -0.0000  0.0079  0.7717 -0.0176  0.2834
                                            0.0043 -0.2547  0.0043  0.0669 -0.0779
                                           -0.1083  0.0091  0.1093  0.4739
   130. (0.00019) RY*( 7) N   5           s(  0.01%)p 1.00(  2.30%)d42.45( 97.69%)
                                           -0.0000 -0.0002  0.0076 -0.0128 -0.0560
                                           -0.0296 -0.1354  0.0071  0.0214 -0.6391
                                            0.4205  0.2416 -0.5737  0.0639
   131. (0.00014) RY*( 8) N   5           s(  2.42%)p 3.98(  9.65%)d36.27( 87.93%)
                                            0.0000 -0.0008  0.1557  0.0148  0.1764
                                           -0.0000  0.0444  0.0298  0.2495 -0.3778
                                            0.3513 -0.5192  0.3951 -0.4330
   132. (0.00005) RY*( 9) N   5           s(  0.02%)p99.99(  4.21%)d99.99( 95.78%)
   133. (0.00507) RY*( 1) C   6           s(  0.35%)p99.99( 93.09%)d18.78(  6.56%)
                                            0.0000  0.0057  0.0588  0.0069  0.5363
                                            0.0022  0.0884  0.0386  0.7962  0.0862
                                            0.0391  0.2320 -0.0526  0.0073
   134. (0.00358) RY*( 2) C   6           s(  0.02%)p99.99( 83.16%)d99.99( 16.83%)
                                           -0.0000 -0.0072  0.0099 -0.0491  0.6785
                                           -0.0067  0.3350  0.0162 -0.5062 -0.0768
                                            0.1737 -0.0445 -0.3607 -0.0128
   135. (0.00250) RY*( 3) C   6           s( 33.02%)p 1.85( 61.21%)d 0.17(  5.77%)
                                           -0.0000  0.0330  0.5737  0.0085 -0.3520
                                            0.0232  0.6865 -0.0026  0.1278 -0.1811
                                            0.0272 -0.0040 -0.1409  0.0651
   136. (0.00141) RY*( 4) C   6           s( 41.08%)p 0.41( 16.95%)d 1.02( 41.97%)
                                           -0.0000 -0.0157  0.6408 -0.0163  0.3256
                                           -0.0154 -0.1919  0.0068 -0.1617  0.1239
                                           -0.3370 -0.1623  0.5114  0.0533
   137. (0.00047) RY*( 5) C   6           s(  2.23%)p 0.26(  0.57%)d43.53( 97.19%)
                                           -0.0000 -0.0010  0.1494 -0.0017 -0.0186
                                            0.0025 -0.0104 -0.0033 -0.0725  0.0205
                                            0.6701  0.2398  0.3703 -0.5726
   138. (0.00029) RY*( 6) C   6           s( 15.61%)p 1.16( 18.15%)d 4.24( 66.24%)
                                           -0.0000 -0.0138  0.3948 -0.0122 -0.0992
                                            0.0025 -0.4100  0.0040  0.0581  0.4291
                                            0.3551 -0.2557 -0.5282  0.0886
   139. (0.00007) RY*( 7) C   6           s(  5.73%)p 3.34( 19.17%)d13.11( 75.10%)
   140. (0.00003) RY*( 8) C   6           s(  1.12%)p 5.59(  6.26%)d82.68( 92.62%)
   141. (0.00002) RY*( 9) C   6           s(  1.01%)p 1.53(  1.55%)d96.10( 97.44%)
   142. (0.00555) RY*( 1) C   7           s(  0.00%)p 1.00( 95.17%)d 0.05(  4.83%)
                                            0.0000  0.0022  0.0032 -0.0093 -0.3697
                                            0.0060  0.1451 -0.0274 -0.8905 -0.0274
                                           -0.1406 -0.1134 -0.0887  0.0841
   143. (0.00223) RY*( 2) C   7           s(  8.28%)p 9.55( 79.00%)d 1.54( 12.72%)
                                           -0.0000  0.0339  0.2857  0.0066  0.8009
                                            0.0193  0.2443 -0.0014 -0.2973  0.2883
                                            0.0399 -0.1383  0.1406  0.0605
   144. (0.00129) RY*( 3) C   7           s(  0.51%)p99.99( 98.74%)d 1.47(  0.75%)
                                           -0.0000 -0.0131  0.0702 -0.0151  0.2077
                                            0.0225 -0.9421  0.0095 -0.2366 -0.0371
                                           -0.0116  0.0461 -0.0621 -0.0039
   145. (0.00098) RY*( 4) C   7           s( 84.30%)p 0.04(  3.29%)d 0.15( 12.41%)
                                           -0.0000 -0.0045  0.9181 -0.0012 -0.1596
                                            0.0043  0.0417  0.0006  0.0756 -0.2792
                                           -0.0291  0.1866 -0.1025 -0.0041
   146. (0.00035) RY*( 5) C   7           s(  0.32%)p 0.23(  0.07%)d99.99( 99.60%)
                                           -0.0000 -0.0007  0.0569  0.0009 -0.0025
                                            0.0016 -0.0264  0.0012  0.0054 -0.3671
                                            0.3221 -0.7511  0.0655 -0.4348
   147. (0.00008) RY*( 6) C   7           s(  2.16%)p 2.39(  5.17%)d42.83( 92.67%)
   148. (0.00007) RY*( 7) C   7           s(  3.90%)p 3.38( 13.19%)d21.27( 82.91%)
   149. (0.00001) RY*( 8) C   7           s(  0.37%)p 9.80(  3.61%)d99.99( 96.02%)
   150. (0.00001) RY*( 9) C   7           s(  0.32%)p 5.52(  1.77%)d99.99( 97.91%)
   151. (0.00459) RY*( 1) C   8           s(  9.41%)p 8.80( 82.81%)d 0.83(  7.78%)
                                            0.0000 -0.0456  0.3033 -0.0329 -0.5725
                                            0.0192  0.6104  0.0119  0.3551  0.1587
                                            0.1502 -0.0938 -0.1444  0.0210
   152. (0.00244) RY*( 2) C   8           s(  0.31%)p99.99( 92.17%)d24.47(  7.52%)
                                           -0.0000  0.0202  0.0516  0.0029  0.7270
                                           -0.0142  0.6081 -0.0174  0.1510 -0.0223
                                           -0.1868 -0.0052 -0.0845 -0.1808
   153. (0.00156) RY*( 3) C   8           s(  2.67%)p34.01( 90.70%)d 2.49(  6.63%)
                                           -0.0000  0.0150  0.1626  0.0142 -0.1380
                                           -0.0048  0.3004  0.0112 -0.8930  0.0832
                                           -0.0051  0.0454 -0.0229 -0.2383
   154. (0.00102) RY*( 4) C   8           s( 79.04%)p 0.13( 10.54%)d 0.13( 10.42%)
                                           -0.0000  0.0131  0.8889  0.0171  0.1863
                                           -0.0076 -0.2649 -0.0100 -0.0069 -0.1858
                                            0.0556 -0.2457  0.0067  0.0788
   155. (0.00054) RY*( 5) C   8           s(  7.30%)p 0.47(  3.46%)d12.23( 89.24%)
                                           -0.0000  0.0030  0.2702 -0.0000  0.0891
                                            0.0047 -0.1204 -0.0172  0.1086  0.5528
                                            0.0687  0.7393  0.1536 -0.1093
   156. (0.00045) RY*( 6) C   8           s(  0.07%)p93.61(  6.13%)d99.99( 93.80%)
                                            0.0000 -0.0039  0.0253  0.0072 -0.0993
                                            0.0091 -0.2065  0.0065  0.0930  0.4933
                                           -0.5898 -0.4073 -0.0642 -0.4205
   157. (0.00021) RY*( 7) C   8           s(  0.35%)p 3.54(  1.24%)d99.99( 98.41%)
                                            0.0000  0.0018  0.0592  0.0145 -0.0322
                                            0.0036 -0.0069  0.0185 -0.1037  0.0144
                                           -0.4936  0.2409 -0.6065  0.5607
   158. (0.00017) RY*( 8) C   8           s(  0.05%)p99.99(  5.23%)d99.99( 94.72%)
                                           -0.0000 -0.0061  0.0205  0.0091 -0.1004
                                            0.0234 -0.1629 -0.0089  0.1225 -0.3965
                                            0.0835  0.2722 -0.5612 -0.6277
   159. (0.00004) RY*( 9) C   8           s(  1.12%)p 6.80(  7.60%)d81.62( 91.28%)
   160. (0.00647) RY*( 1) C   9           s(  4.42%)p20.96( 92.58%)d 0.68(  3.00%)
                                           -0.0000  0.0037  0.2101 -0.0054  0.2252
                                           -0.0290 -0.8110  0.0064  0.4653  0.0036
                                            0.0391  0.0936 -0.0440 -0.1334
   161. (0.00330) RY*( 2) C   9           s(  1.48%)p64.07( 94.79%)d 2.52(  3.73%)
                                            0.0000 -0.0214  0.1197 -0.0118  0.7569
                                            0.0111  0.4570 -0.0049  0.4073 -0.0745
                                            0.0157 -0.1251  0.1243 -0.0201
   162. (0.00218) RY*( 3) C   9           s( 21.99%)p 3.21( 70.56%)d 0.34(  7.46%)
                                           -0.0000  0.0296  0.4679 -0.0186  0.4419
                                           -0.0018 -0.1671 -0.0092 -0.6942  0.0145
                                            0.0570  0.0182 -0.2007  0.1748
   163. (0.00109) RY*( 4) C   9           s( 68.88%)p 0.30( 20.77%)d 0.15( 10.36%)
                                            0.0000 -0.0111  0.8298  0.0086 -0.3864
                                           -0.0007  0.1934 -0.0012  0.1446 -0.0455
                                           -0.0898 -0.1006  0.2196 -0.1873
   164. (0.00031) RY*( 5) C   9           s(  0.05%)p10.62(  0.54%)d99.99( 99.41%)
                                           -0.0000 -0.0014  0.0224 -0.0008  0.0629
                                           -0.0015  0.0228 -0.0049  0.0293  0.9136
                                           -0.3953  0.0293  0.0446  0.0201
   165. (0.00009) RY*( 6) C   9           s(  0.07%)p 8.98(  0.65%)d99.99( 99.28%)
   166. (0.00010) RY*( 7) C   9           s(  2.81%)p 5.46( 15.34%)d29.10( 81.84%)
   167. (0.00003) RY*( 8) C   9           s(  0.39%)p10.04(  3.95%)d99.99( 95.65%)
   168. (0.00002) RY*( 9) C   9           s(  0.08%)p 9.93(  0.83%)d99.99( 99.09%)
   169. (0.00652) RY*( 1) C  10           s(  9.45%)p 9.32( 88.07%)d 0.26(  2.49%)
                                            0.0000 -0.0163  0.3069  0.0109  0.4728
                                            0.0299  0.0376  0.0199 -0.8089 -0.1025
                                            0.0511  0.0065  0.0990  0.0435
   170. (0.00490) RY*( 2) C  10           s(  2.98%)p30.40( 90.48%)d 2.20(  6.54%)
                                            0.0000 -0.0077  0.1723  0.0084  0.0865
                                           -0.0004  0.9263 -0.0336  0.1953 -0.1643
                                            0.0315  0.1008  0.0372  0.1609
   171. (0.00390) RY*( 3) C  10           s(  4.42%)p20.96( 92.68%)d 0.66(  2.90%)
                                           -0.0000  0.0144  0.2098 -0.0237 -0.8602
                                            0.0020  0.1319 -0.0087 -0.4109 -0.0838
                                            0.0278 -0.1417 -0.0283 -0.0182
   172. (0.00236) RY*( 4) C  10           s( 75.77%)p 0.19( 14.37%)d 0.13(  9.86%)
                                           -0.0000 -0.0008  0.8704 -0.0089  0.0225
                                            0.0022 -0.1799 -0.0054  0.3327  0.1235
                                            0.0867 -0.0394  0.1642 -0.2176
   173. (0.00123) RY*( 5) C  10           s(  4.44%)p 0.40(  1.78%)d21.11( 93.77%)
                                            0.0000  0.0005  0.2108  0.0154 -0.0380
                                           -0.0012 -0.1266  0.0063  0.0087 -0.2760
                                           -0.6677  0.4884 -0.3941  0.1479
   174. (0.00052) RY*( 6) C  10           s(  1.70%)p 0.56(  0.94%)d57.38( 97.36%)
                                           -0.0000 -0.0006  0.1303 -0.0023 -0.0085
                                            0.0003 -0.0882  0.0106  0.0385  0.3382
                                           -0.1179 -0.2906  0.0298  0.8718
   175. (0.00032) RY*( 7) C  10           s(  0.81%)p 0.37(  0.30%)d99.99( 98.90%)
                                           -0.0000 -0.0042  0.0898 -0.0044  0.0112
                                            0.0181  0.0104  0.0264 -0.0412  0.2805
                                            0.5518  0.2711 -0.7262  0.0702
   176. (0.00020) RY*( 8) C  10           s(  0.48%)p 7.25(  3.45%)d99.99( 96.08%)
                                           -0.0000  0.0016  0.0689 -0.0154  0.1366
                                           -0.0075 -0.0526 -0.0174  0.1116 -0.5464
                                            0.0170 -0.6778 -0.4498 -0.0153
   177. (0.00006) RY*( 9) C  10           s(  0.00%)p 1.00(  8.18%)d11.22( 91.82%)
   178. (0.00832) RY*( 1) C  11           s(  0.08%)p99.99( 97.56%)d29.14(  2.36%)
                                            0.0000  0.0206 -0.0196 -0.0107  0.0154
                                           -0.0022 -0.9181  0.0244 -0.3629 -0.0895
                                           -0.0238  0.0944 -0.0528  0.0577
   179. (0.00484) RY*( 2) C  11           s( 23.60%)p 2.95( 69.65%)d 0.29(  6.74%)
                                            0.0000 -0.0181  0.4855 -0.0130 -0.7249
                                           -0.0301 -0.1741 -0.0116  0.3736 -0.0566
                                            0.1554  0.0822  0.1753 -0.0510
   180. (0.00288) RY*( 3) C  11           s( 33.44%)p 1.18( 39.45%)d 0.81( 27.11%)
                                           -0.0000  0.0172  0.5780 -0.0014  0.0477
                                           -0.0127  0.2387 -0.0004 -0.5789 -0.1495
                                           -0.0188 -0.0964  0.2088  0.4422
   181. (0.00152) RY*( 4) C  11           s(  4.02%)p 6.52( 26.18%)d17.38( 69.80%)
                                            0.0000 -0.0226  0.1991 -0.0202  0.2576
                                           -0.0143 -0.0539 -0.0165  0.4378 -0.3608
                                           -0.5224  0.3652 -0.2040  0.3463
   182. (0.00123) RY*( 5) C  11           s( 36.93%)p 0.76( 28.00%)d 0.95( 35.08%)
                                           -0.0000 -0.0103  0.6076  0.0026  0.5022
                                           -0.0105 -0.1004 -0.0212  0.1308  0.2219
                                            0.2416 -0.0249 -0.2440 -0.4278
   183. (0.00077) RY*( 6) C  11           s(  0.55%)p22.46( 12.40%)d99.99( 87.05%)
                                            0.0000  0.0153  0.0727  0.0002 -0.1602
                                            0.0197  0.1195  0.0268 -0.2880 -0.4222
                                           -0.4789 -0.0300 -0.0201 -0.6794
   184. (0.00061) RY*( 7) C  11           s(  0.21%)p84.73( 17.61%)d99.99( 82.18%)
                                           -0.0000  0.0055  0.0453 -0.0094 -0.2636
                                           -0.0079  0.1432 -0.0315 -0.2915  0.5433
                                           -0.1891  0.5838 -0.3874 -0.0043
   185. (0.00019) RY*( 8) C  11           s(  0.03%)p99.99(  5.90%)d99.99( 94.08%)
                                           -0.0000  0.0037  0.0155  0.0166 -0.2381
                                            0.0017  0.0331 -0.0017 -0.0299 -0.1882
                                            0.0955 -0.4612 -0.8090  0.1702
   186. (0.00007) RY*( 9) C  11           s(  1.21%)p 3.00(  3.62%)d78.88( 95.17%)
   187. (0.00173) RY*( 1) O  12           s(  6.00%)p14.75( 88.52%)d 0.91(  5.47%)
                                           -0.0000  0.0037  0.2450  0.0097  0.5535
                                            0.0059  0.4248 -0.0101 -0.6310 -0.1160
                                           -0.0528 -0.0249  0.0664  0.1829
   188. (0.00139) RY*( 2) O  12           s( 19.07%)p 3.67( 70.06%)d 0.57( 10.87%)
                                           -0.0000  0.0050  0.4366  0.0030 -0.6796
                                            0.0005  0.4809  0.0012 -0.0862  0.0534
                                            0.2449 -0.1122  0.1596  0.0885
   189. (0.00035) RY*( 3) O  12           s( 61.41%)p 0.55( 33.93%)d 0.08(  4.66%)
                                            0.0000  0.0005  0.7836 -0.0017  0.0399
                                            0.0074 -0.5709 -0.0069 -0.1081  0.0686
                                           -0.0798  0.0406 -0.0969 -0.1565
   190. (0.00009) RY*( 4) O  12           s(  8.41%)p 8.12( 68.32%)d 2.77( 23.26%)
   191. (0.00003) RY*( 5) O  12           s(  0.59%)p 7.41(  4.34%)d99.99( 95.07%)
   192. (0.00001) RY*( 6) O  12           s(  1.01%)p 8.83(  8.88%)d89.65( 90.12%)
   193. (0.00001) RY*( 7) O  12           s(  1.00%)p 6.59(  6.58%)d92.53( 92.42%)
   194. (0.00001) RY*( 8) O  12           s(  0.01%)p 1.00(  5.74%)d16.41( 94.25%)
   195. (0.00001) RY*( 9) O  12           s(  2.52%)p 5.48( 13.83%)d33.17( 83.65%)
   196. (0.00637) RY*( 1) C  13           s(  0.84%)p99.99( 93.39%)d 6.83(  5.76%)
                                            0.0000 -0.0151  0.0906  0.0245  0.5888
                                           -0.0044 -0.6629 -0.0084 -0.3835 -0.0499
                                           -0.1490  0.0303  0.1576  0.0846
   197. (0.00503) RY*( 2) C  13           s( 19.52%)p 4.00( 78.08%)d 0.12(  2.40%)
                                           -0.0000  0.0107  0.4417 -0.0097 -0.3796
                                            0.0079  0.1686  0.0092 -0.7798 -0.1158
                                            0.0335 -0.0373  0.0271 -0.0856
   198. (0.00310) RY*( 3) C  13           s(  2.17%)p43.56( 94.42%)d 1.57(  3.41%)
                                            0.0000  0.0091  0.1469  0.0032  0.6824
                                           -0.0141  0.6866 -0.0053 -0.0830 -0.1506
                                           -0.0241  0.0988 -0.0280 -0.0175
   199. (0.00201) RY*( 4) C  13           s( 76.55%)p 0.26( 19.71%)d 0.05(  3.75%)
                                           -0.0000 -0.0086  0.8749 -0.0051  0.0173
                                            0.0082 -0.1136  0.0134  0.4285  0.1749
                                           -0.0579 -0.0142 -0.0262  0.0512
   200. (0.00068) RY*( 5) C  13           s(  0.01%)p 1.00(  0.51%)d99.99( 99.48%)
                                            0.0000 -0.0010  0.0088 -0.0079  0.0286
                                            0.0015 -0.0221 -0.0131  0.0598 -0.4222
                                           -0.2719 -0.7996 -0.3186  0.0417
   201. (0.00026) RY*( 6) C  13           s(  0.63%)p 9.80(  6.16%)d99.99( 93.21%)
                                            0.0000 -0.0012  0.0793  0.0097 -0.1131
                                            0.0180 -0.1317 -0.0078  0.1760 -0.8494
                                            0.0861  0.4487 -0.0367  0.0231
   202. (0.00022) RY*( 7) C  13           s(  0.08%)p24.54(  1.93%)d99.99( 97.99%)
                                            0.0000  0.0005  0.0281 -0.0069  0.0326
                                           -0.0061  0.0049 -0.0149  0.1340 -0.1516
                                            0.1826 -0.2818  0.7044 -0.5899
   203. (0.00010) RY*( 8) C  13           s(  0.10%)p56.84(  5.43%)d99.99( 94.47%)
                                           -0.0000 -0.0050  0.0305 -0.0070  0.1530
                                            0.0139 -0.1705  0.0004 -0.0400  0.0661
                                            0.5085  0.0068 -0.5943 -0.5732
   204. (0.00004) RY*( 9) C  13           s(  0.17%)p 2.85(  0.47%)d99.99( 99.36%)
   205. (0.00544) RY*( 1) C  14           s(  1.72%)p53.91( 92.61%)d 3.30(  5.67%)
                                            0.0000 -0.0178  0.1299 -0.0187 -0.8037
                                           -0.0182 -0.3824  0.0075  0.3650 -0.1955
                                           -0.0200  0.1269  0.0043  0.0444
   206. (0.00231) RY*( 2) C  14           s(  5.66%)p16.48( 93.34%)d 0.17(  0.99%)
                                            0.0000  0.0226  0.2369  0.0132 -0.3263
                                           -0.0141  0.8972 -0.0103  0.1467  0.0012
                                           -0.0578 -0.0377  0.0706  0.0125
   207. (0.00157) RY*( 3) C  14           s( 69.26%)p 0.43( 29.56%)d 0.02(  1.18%)
                                            0.0000 -0.0085  0.8322 -0.0137 -0.0415
                                            0.0053 -0.1456  0.0157 -0.5218  0.0112
                                           -0.0431 -0.0276 -0.0847 -0.0428
   208. (0.00100) RY*( 4) C  14           s( 22.47%)p 3.29( 74.00%)d 0.16(  3.54%)
                                            0.0000 -0.0002  0.4740 -0.0045  0.4588
                                           -0.0047 -0.0748  0.0059  0.7237  0.0424
                                           -0.0119  0.1732  0.0585  0.0023
   209. (0.00056) RY*( 5) C  14           s(  0.08%)p12.11(  0.98%)d99.99( 98.94%)
                                            0.0000 -0.0002  0.0284  0.0059  0.0502
                                           -0.0023 -0.0180  0.0099  0.0825 -0.4794
                                            0.1182 -0.4846  0.1640 -0.6956
   210. (0.00012) RY*( 6) C  14           s(  0.10%)p17.38(  1.76%)d99.99( 98.14%)
                                           -0.0000 -0.0021  0.0318 -0.0069 -0.0395
                                            0.0198 -0.1246  0.0094  0.0013  0.2724
                                           -0.3363 -0.3946  0.7700  0.2134
   211. (0.00006) RY*( 7) C  14           s(  0.11%)p42.67(  4.88%)d99.99( 95.00%)
   212. (0.00001) RY*( 8) C  14           s(  0.37%)p 2.33(  0.87%)d99.99( 98.76%)
   213. (0.00001) RY*( 9) C  14           s(  0.31%)p 6.79(  2.08%)d99.99( 97.62%)
   214. (0.00860) RY*( 1) C  15           s(  2.14%)p39.69( 85.06%)d 5.97( 12.80%)
                                           -0.0000 -0.0075  0.1462 -0.0461  0.5846
                                            0.0135  0.6546  0.0360 -0.2771  0.0190
                                            0.1484  0.0679 -0.2993 -0.1066
   215. (0.00462) RY*( 2) C  15           s(  1.14%)p82.96( 94.90%)d 3.46(  3.95%)
                                           -0.0000  0.0409  0.0988  0.0287 -0.5559
                                            0.0360  0.6046 -0.0122  0.5217 -0.0730
                                            0.0592  0.0917 -0.1442 -0.0386
   216. (0.00142) RY*( 3) C  15           s(  0.03%)p99.99( 93.00%)d99.99(  6.97%)
                                            0.0000  0.0000  0.0174  0.0080  0.5477
                                           -0.0032 -0.1673  0.0121  0.7758  0.1304
                                           -0.0349  0.1036 -0.0599  0.1927
   217. (0.00119) RY*( 4) C  15           s(  0.02%)p91.09(  1.75%)d99.99( 98.24%)
                                            0.0000 -0.0002  0.0138 -0.0149  0.0732
                                            0.0041 -0.0317 -0.0210  0.1021  0.0709
                                            0.3686  0.3746  0.4978 -0.6733
   218. (0.00079) RY*( 5) C  15           s( 68.84%)p 0.08(  5.72%)d 0.37( 25.44%)
                                            0.0000 -0.0086  0.8297 -0.0120 -0.1038
                                           -0.0238 -0.2139  0.0052 -0.0006  0.3813
                                            0.0773 -0.2048 -0.1909 -0.1568
   219. (0.00054) RY*( 6) C  15           s( 16.53%)p 0.46(  7.58%)d 4.59( 75.89%)
                                            0.0000 -0.0042  0.4065 -0.0032  0.1123
                                           -0.0135  0.2500  0.0003 -0.0222 -0.2016
                                           -0.4998  0.0047  0.6553  0.1976
   220. (0.00006) RY*( 7) C  15           s( 11.29%)p 0.52(  5.88%)d 7.33( 82.83%)
   221. (0.00001) RY*( 8) C  15           s(  0.18%)p 9.29(  1.66%)d99.99( 98.16%)
   222. (0.00000) RY*( 9) C  15           s(  0.01%)p99.99(  4.59%)d99.99( 95.40%)
   223. (0.00584) RY*( 1) N  16           s(  8.82%)p 9.89( 87.19%)d 0.45(  3.99%)
                                            0.0000 -0.0050  0.2969  0.0245 -0.7255
                                           -0.0084  0.1873 -0.0193  0.5563  0.1167
                                            0.0662 -0.0427 -0.1230 -0.0704
   224. (0.00189) RY*( 2) N  16           s(  0.07%)p99.99( 97.82%)d31.68(  2.11%)
                                           -0.0000  0.0110  0.0234 -0.0169 -0.2491
                                           -0.0232 -0.9566  0.0073 -0.0121  0.0799
                                           -0.0421 -0.0744  0.0858  0.0073
   225. (0.00062) RY*( 3) N  16           s(  0.03%)p99.99( 36.34%)d99.99( 63.63%)
                                            0.0000  0.0001  0.0165 -0.0011 -0.3425
                                            0.0000  0.0960 -0.0017 -0.4868  0.3864
                                            0.1914  0.6138  0.2707 -0.0172
   226. (0.00037) RY*( 4) N  16           s(  0.07%)p99.99( 61.10%)d99.99( 38.82%)
                                            0.0000  0.0001  0.0269 -0.0133 -0.4432
                                            0.0034  0.1217 -0.0192 -0.6318 -0.2427
                                           -0.1948 -0.4258 -0.2809  0.1765
   227. (0.00018) RY*( 5) N  16           s( 62.71%)p 0.07(  4.46%)d 0.52( 32.83%)
                                            0.0000 -0.0016  0.7919  0.0207  0.1819
                                            0.0178  0.0476 -0.0106 -0.0918  0.0968
                                           -0.2167 -0.1939  0.4637  0.1388
   228. (0.00011) RY*( 6) N  16           s( 25.11%)p 0.17(  4.24%)d 2.81( 70.65%)
                                            0.0000 -0.0031  0.5011 -0.0054  0.1201
                                           -0.0265 -0.1429 -0.0010 -0.0828 -0.4309
                                            0.1302  0.4668 -0.5203 -0.1234
   229. (0.00004) RY*( 7) N  16           s(  1.11%)p 3.45(  3.84%)d85.40( 95.04%)
   230. (0.00001) RY*( 8) N  16           s(  1.92%)p 1.42(  2.73%)d49.79( 95.36%)
   231. (0.00001) RY*( 9) N  16           s(  0.16%)p16.32(  2.61%)d99.99( 97.22%)
   232. (0.00853) RY*( 1) C  17           s(  4.97%)p17.23( 85.59%)d 1.90(  9.44%)
                                           -0.0000 -0.0412  0.2190 -0.0254  0.1262
                                           -0.0001 -0.8694  0.0190 -0.2883  0.2403
                                           -0.0038 -0.1792  0.0598 -0.0312
   233. (0.00563) RY*( 2) C  17           s( 11.31%)p 7.64( 86.41%)d 0.20(  2.28%)
                                            0.0000  0.0312  0.3348 -0.0077 -0.7629
                                           -0.0192 -0.1457  0.0020  0.5103  0.1244
                                           -0.0181 -0.0742 -0.0000 -0.0390
   234. (0.00221) RY*( 3) C  17           s( 62.36%)p 0.31( 19.41%)d 0.29( 18.22%)
                                            0.0000 -0.0029  0.7897 -0.0091  0.2854
                                            0.0197  0.3273  0.0107 -0.0705  0.2302
                                            0.1305 -0.0711 -0.2921 -0.1477
   235. (0.00116) RY*( 4) C  17           s(  0.02%)p99.99(  6.51%)d99.99( 93.47%)
                                            0.0000  0.0001  0.0138  0.0033 -0.1416
                                           -0.0011  0.0513  0.0050 -0.2058 -0.5436
                                           -0.0880 -0.7049 -0.1136 -0.3488
   236. (0.00108) RY*( 5) C  17           s(  0.12%)p99.99( 82.96%)d99.99( 16.92%)
                                            0.0000  0.0002  0.0347  0.0052 -0.5071
                                           -0.0009  0.1830  0.0083 -0.7341  0.1433
                                            0.1412  0.2580  0.1807 -0.1717
   237. (0.00065) RY*( 6) C  17           s( 20.36%)p 0.06(  1.29%)d 3.85( 78.34%)
                                           -0.0000 -0.0079  0.4512  0.0083  0.0424
                                            0.0022 -0.0924 -0.0046 -0.0501 -0.6174
                                           -0.3273  0.3670  0.3419  0.2085
   238. (0.00059) RY*( 7) C  17           s(  0.00%)p 1.00( 10.37%)d 8.64( 89.62%)
                                           -0.0000 -0.0000  0.0056 -0.0044 -0.1839
                                            0.0015  0.0569 -0.0063 -0.2581  0.0599
                                           -0.3218 -0.1792 -0.4635  0.7363
   239. (0.00016) RY*( 8) C  17           s(  0.37%)p19.80(  7.33%)d99.99( 92.30%)
                                            0.0000  0.0132  0.0594  0.0008  0.0804
                                           -0.0266  0.2571 -0.0066  0.0023  0.3648
                                           -0.3263 -0.4271  0.6898  0.1586
   240. (0.00002) RY*( 9) C  17           s(  0.80%)p 0.03(  0.02%)d99.99( 99.18%)
   241. (0.00639) RY*( 1) C  18           s(  0.08%)p99.99( 96.16%)d46.46(  3.76%)
                                           -0.0000  0.0234 -0.0161 -0.0224 -0.5171
                                            0.0018  0.6596  0.0163  0.5083 -0.1147
                                           -0.0953  0.0617  0.0972  0.0455
   242. (0.00322) RY*( 2) C  18           s(  0.63%)p99.99( 96.94%)d 3.88(  2.43%)
                                           -0.0000  0.0171  0.0774  0.0031 -0.6056
                                            0.0302 -0.7204  0.0043  0.2876 -0.1120
                                           -0.0162  0.0993 -0.0408  0.0016
   243. (0.00103) RY*( 3) C  18           s( 94.58%)p 0.03(  2.62%)d 0.03(  2.80%)
                                            0.0000 -0.0051  0.9725  0.0088 -0.0494
                                           -0.0157  0.0989 -0.0133 -0.1160  0.0937
                                            0.0522  0.1031 -0.0316 -0.0697
   244. (0.00098) RY*( 4) C  18           s(  3.48%)p17.46( 60.79%)d10.26( 35.73%)
                                            0.0000 -0.0009  0.1866  0.0108  0.4540
                                           -0.0059 -0.1147  0.0102  0.6232 -0.2435
                                           -0.1688 -0.4274 -0.2698  0.1184
   245. (0.00046) RY*( 5) C  18           s(  0.04%)p99.99( 34.39%)d99.99( 65.56%)
                                            0.0000 -0.0002  0.0206  0.0058 -0.3388
                                           -0.0018  0.0962  0.0074 -0.4689 -0.4227
                                           -0.1663 -0.6250 -0.2330 -0.0671
   246. (0.00015) RY*( 6) C  18           s(  0.00%)p 1.00(  3.09%)d31.37( 96.91%)
                                            0.0000 -0.0020  0.0030 -0.0130  0.1389
                                           -0.0196  0.0448  0.0052 -0.0949 -0.7674
                                            0.1867  0.5310 -0.2013  0.1513
   247. (0.00003) RY*( 7) C  18           s(  0.98%)p 2.24(  2.18%)d99.27( 96.84%)
   248. (0.00002) RY*( 8) C  18           s(  0.26%)p10.48(  2.70%)d99.99( 97.04%)
   249. (0.00001) RY*( 9) C  18           s(  0.04%)p27.44(  1.22%)d99.99( 98.74%)
   250. (0.00569) RY*( 1) C  19           s(  0.16%)p99.99( 95.40%)d28.04(  4.44%)
                                           -0.0000  0.0246  0.0312 -0.0222 -0.5261
                                           -0.0102 -0.7974  0.0138  0.2016  0.1662
                                           -0.0262 -0.1174  0.0362 -0.0311
   251. (0.00301) RY*( 2) C  19           s(  0.27%)p99.99( 97.74%)d 7.48(  1.99%)
                                            0.0000  0.0122  0.0501  0.0114 -0.5996
                                           -0.0280  0.5579 -0.0141  0.5528  0.0908
                                            0.0330 -0.0302 -0.0839 -0.0513
   252. (0.00113) RY*( 3) C  19           s(  0.07%)p99.99( 79.21%)d99.99( 20.73%)
                                            0.0000 -0.0002  0.0256 -0.0086 -0.5120
                                            0.0030  0.1564 -0.0128 -0.7108 -0.2018
                                            0.0739 -0.1558  0.1122 -0.3524
   253. (0.00087) RY*( 4) C  19           s( 95.96%)p 0.00(  0.19%)d 0.04(  3.85%)
                                            0.0000 -0.0046  0.9796  0.0163  0.0282
                                            0.0134 -0.0238 -0.0083  0.0020 -0.1324
                                           -0.0798  0.1184  0.0050  0.0240
   254. (0.00042) RY*( 5) C  19           s(  0.00%)p 1.00( 18.25%)d 4.48( 81.75%)
                                            0.0000  0.0002  0.0033 -0.0039  0.2414
                                            0.0013 -0.0744 -0.0057  0.3444 -0.4922
                                            0.0288 -0.5296  0.0501 -0.5398
   255. (0.00015) RY*( 6) C  19           s(  2.37%)p 1.33(  3.15%)d39.89( 94.48%)
                                           -0.0000 -0.0032  0.1539 -0.0124  0.1446
                                            0.0173  0.0103  0.0127 -0.0995  0.5421
                                            0.5077 -0.2866 -0.5069 -0.2324
   256. (0.00003) RY*( 7) C  19           s(  0.80%)p 3.07(  2.44%)d99.99( 96.76%)
   257. (0.00003) RY*( 8) C  19           s(  0.42%)p 6.26(  2.64%)d99.99( 96.94%)
   258. (0.00001) RY*( 9) C  19           s(  0.05%)p22.99(  1.07%)d99.99( 98.88%)
   259. (0.00737) RY*( 1) C  20           s(  0.76%)p99.99( 94.85%)d 5.82(  4.39%)
                                           -0.0000 -0.0492  0.0716 -0.0231  0.4092
                                           -0.0156  0.8762  0.0141 -0.1113 -0.1119
                                           -0.0740  0.0428  0.1361  0.0746
   260. (0.00456) RY*( 2) C  20           s(  1.74%)p48.48( 84.17%)d 8.12( 14.09%)
                                           -0.0000 -0.0051  0.1317 -0.0093 -0.6644
                                            0.0218  0.2830  0.0109  0.5652 -0.2497
                                           -0.1194  0.1028  0.1935  0.1277
   261. (0.00248) RY*( 3) C  20           s(  0.31%)p 2.88(  0.90%)d99.99( 98.79%)
                                            0.0000 -0.0004  0.0559 -0.0117  0.0666
                                            0.0015 -0.0202 -0.0156  0.0613 -0.5450
                                           -0.1841 -0.7450 -0.2872 -0.1397
   262. (0.00196) RY*( 4) C  20           s( 68.52%)p 0.07(  5.09%)d 0.39( 26.40%)
                                            0.0000 -0.0001  0.8278 -0.0081  0.0959
                                           -0.0274 -0.1543  0.0000 -0.1305 -0.2964
                                           -0.0195  0.3670 -0.2018 -0.0179
   263. (0.00097) RY*( 5) C  20           s(  0.01%)p 1.00( 76.81%)d 0.30( 23.18%)
                                            0.0000 -0.0003  0.0090  0.0073  0.5191
                                           -0.0033 -0.1561  0.0097  0.6885 -0.0539
                                            0.1591  0.0927  0.2242 -0.3805
   264. (0.00073) RY*( 6) C  20           s(  0.00%)p 1.00( 22.33%)d 3.48( 77.66%)
                                            0.0000 -0.0003  0.0061 -0.0040  0.2791
                                            0.0012 -0.0804 -0.0060  0.3727  0.1983
                                           -0.2425 -0.0158 -0.3830  0.7291
   265. (0.00060) RY*( 7) C  20           s( 25.84%)p 0.01(  0.13%)d 2.87( 74.03%)
                                           -0.0000  0.0036  0.5083  0.0062 -0.0192
                                            0.0206 -0.0175  0.0004  0.0138  0.5473
                                           -0.1847 -0.4784  0.4215 -0.0051
   266. (0.00021) RY*( 8) C  20           s(  1.85%)p 8.51( 15.72%)d44.61( 82.43%)
                                            0.0000 -0.0251  0.1336  0.0023 -0.1706
                                           -0.0336  0.3050 -0.0099  0.1840  0.4162
                                            0.3506 -0.0798 -0.6417 -0.3316
   267. (0.00002) RY*( 9) C  20           s(  1.34%)p 0.04(  0.06%)d73.81( 98.60%)
   268. (0.00271) RY*( 1) O  21           s( 17.07%)p 4.35( 74.26%)d 0.51(  8.68%)
                                            0.0000 -0.0075  0.4130  0.0099  0.6630
                                           -0.0027  0.3912 -0.0077 -0.3871 -0.2036
                                           -0.0207  0.1846 -0.1037 -0.0068
   269. (0.00205) RY*( 2) O  21           s(  0.00%)p 1.00( 97.00%)d 0.03(  3.00%)
                                            0.0000 -0.0000  0.0001 -0.0010  0.5635
                                            0.0004 -0.1753 -0.0014  0.7885 -0.0256
                                           -0.0615 -0.0809 -0.0902  0.1043
   270. (0.00035) RY*( 3) O  21           s(  0.71%)p87.88( 62.18%)d52.45( 37.11%)
                                            0.0000 -0.0056  0.0839  0.0003 -0.2993
                                            0.0042  0.6369  0.0007  0.3558  0.0848
                                            0.1880  0.1013 -0.5128 -0.2354
   271. (0.00025) RY*( 4) O  21           s(  0.00%)p 1.00(  0.04%)d99.99( 99.96%)
                                           -0.0000  0.0000  0.0010 -0.0017  0.0130
                                            0.0003 -0.0132 -0.0024  0.0095 -0.5335
                                            0.0427 -0.5585  0.0879 -0.6273
   272. (0.00012) RY*( 5) O  21           s( 81.83%)p 0.19( 15.85%)d 0.03(  2.31%)
                                           -0.0000  0.0020  0.9046 -0.0006 -0.2622
                                            0.0040 -0.2711  0.0015  0.1276  0.1110
                                           -0.0075 -0.0887  0.0533 -0.0049
   273. (0.00008) RY*( 6) O  21           s(  0.31%)p99.99( 33.70%)d99.99( 66.00%)
   274. (0.00001) RY*( 7) O  21           s(  0.03%)p99.99(  5.27%)d99.99( 94.70%)
   275. (0.00001) RY*( 8) O  21           s(  0.01%)p 1.00( 10.36%)d 8.65( 89.63%)
   276. (0.00001) RY*( 9) O  21           s(  0.07%)p21.24(  1.53%)d99.99( 98.40%)
   277. (0.00289) RY*( 1) C  22           s( 25.17%)p 2.04( 51.34%)d 0.93( 23.49%)
                                            0.0000  0.0015  0.5017 -0.0398  0.2418
                                           -0.0213 -0.5994  0.0238 -0.3050 -0.1682
                                            0.1418  0.2245 -0.3584 -0.0871
   278. (0.00165) RY*( 2) C  22           s(  0.18%)p99.99( 98.49%)d 7.38(  1.33%)
                                            0.0000 -0.0268  0.0330 -0.0291  0.7335
                                            0.0323  0.5324  0.0286 -0.4009 -0.0861
                                           -0.0432  0.0408  0.0470 -0.0133
   279. (0.00142) RY*( 3) C  22           s(  0.00%)p 1.00(  4.70%)d20.29( 95.30%)
                                           -0.0000 -0.0011  0.0015 -0.0095 -0.0946
                                            0.0041  0.0600 -0.0108 -0.1849  0.3348
                                           -0.2241  0.1993 -0.3214  0.8048
   280. (0.00041) RY*( 4) C  22           s(  6.40%)p 2.64( 16.91%)d11.99( 76.69%)
                                            0.0000 -0.0000  0.2529 -0.0184  0.1680
                                            0.0039 -0.3549  0.0137 -0.1198  0.2641
                                           -0.3911 -0.3433  0.6380  0.1392
   281. (0.00029) RY*( 5) C  22           s(  0.06%)p99.99( 91.60%)d99.99(  8.34%)
                                            0.0000 -0.0000  0.0248  0.0031 -0.5430
                                           -0.0012  0.1491  0.0063 -0.7739  0.0385
                                            0.0739  0.0746  0.1825 -0.1937
   282. (0.00004) RY*( 6) C  22           s( 35.48%)p 0.43( 15.20%)d 1.39( 49.33%)
   283. (0.00000) RY*( 7) C  22           s(  4.10%)p 1.47(  6.03%)d21.92( 89.87%)
   284. (0.00000) RY*( 8) C  22           s( 28.56%)p 0.52( 14.87%)d 1.98( 56.57%)
   285. (0.00000) RY*( 9) C  22           s(  0.02%)p78.66(  1.36%)d99.99( 98.63%)
   286. (0.00431) RY*( 1) C  23           s(  0.14%)p99.99( 95.68%)d29.27(  4.17%)
                                           -0.0000 -0.0110  0.0361 -0.0091 -0.7775
                                            0.0084  0.0035  0.0048  0.5934  0.1390
                                            0.0860 -0.0925 -0.0613 -0.0517
   287. (0.00312) RY*( 2) C  23           s(  6.52%)p14.17( 92.37%)d 0.17(  1.11%)
                                           -0.0000  0.0100  0.2551  0.0128  0.0049
                                            0.0116 -0.9608 -0.0059  0.0125 -0.0170
                                           -0.0603 -0.0346  0.0772  0.0027
   288. (0.00172) RY*( 3) C  23           s(  0.24%)p99.99( 95.09%)d19.58(  4.67%)
                                            0.0000 -0.0064  0.0484  0.0035  0.5932
                                           -0.0028  0.0276  0.0037  0.7734 -0.1363
                                           -0.0122 -0.1370 -0.0781 -0.0561
   289. (0.00132) RY*( 4) C  23           s( 92.65%)p 0.07(  6.63%)d 0.01(  0.72%)
                                            0.0000 -0.0069  0.9625 -0.0235  0.0041
                                           -0.0003  0.2462  0.0146 -0.0701  0.0283
                                            0.0250  0.0306 -0.0587 -0.0371
   290. (0.00052) RY*( 5) C  23           s(  0.01%)p 1.00(  3.51%)d27.51( 96.48%)
                                            0.0000  0.0008  0.0090  0.0061 -0.1082
                                           -0.0032  0.0202  0.0109 -0.1510 -0.3918
                                           -0.2859 -0.7402 -0.3939  0.1632
   291. (0.00012) RY*( 6) C  23           s(  0.00%)p 1.00(  1.99%)d49.13( 98.00%)
                                            0.0000 -0.0019  0.0032 -0.0126  0.1286
                                           -0.0178  0.0438  0.0068 -0.0312  0.7558
                                           -0.1906 -0.5165  0.3237 -0.0304
   292. (0.00008) RY*( 7) C  23           s(  0.35%)p 9.15(  3.23%)d99.99( 96.42%)
   293. (0.00004) RY*( 8) C  23           s(  0.03%)p36.64(  1.19%)d99.99( 98.78%)
   294. (0.00001) RY*( 9) C  23           s(  0.07%)p 6.09(  0.45%)d99.99( 99.47%)
   295. (0.00591) RY*( 1) C  24           s( 11.12%)p 7.65( 85.00%)d 0.35(  3.88%)
                                            0.0000  0.0057  0.3334  0.0104  0.7406
                                            0.0051 -0.0558 -0.0029 -0.5461  0.1419
                                            0.0486 -0.0638 -0.0932 -0.0598
   296. (0.00474) RY*( 2) C  24           s(  0.56%)p99.99( 94.33%)d 9.11(  5.11%)
                                            0.0000 -0.0098  0.0742  0.0089  0.1080
                                            0.0136  0.9612 -0.0038  0.0868  0.0807
                                           -0.0865 -0.0944  0.1654  0.0285
   297. (0.00217) RY*( 3) C  24           s( 85.59%)p 0.16( 13.36%)d 0.01(  1.05%)
                                           -0.0000 -0.0044  0.9252 -0.0012 -0.3587
                                           -0.0092 -0.0284  0.0029  0.0633 -0.0210
                                            0.0039  0.0958  0.0217 -0.0202
   298. (0.00087) RY*( 4) C  24           s(  1.26%)p12.03( 15.12%)d66.53( 83.63%)
                                           -0.0000 -0.0012  0.1121 -0.0078  0.2033
                                            0.0019 -0.0595 -0.0101  0.3258 -0.5374
                                           -0.1761 -0.6654 -0.1835 -0.2000
   299. (0.00067) RY*( 5) C  24           s(  1.27%)p48.72( 61.94%)d28.94( 36.79%)
                                           -0.0000 -0.0019  0.1127 -0.0030  0.4316
                                            0.0000 -0.1077 -0.0046  0.6492  0.1975
                                           -0.1256  0.2496 -0.1491  0.4780
   300. (0.00045) RY*( 6) C  24           s(  0.04%)p99.99( 20.07%)d99.99( 79.89%)
                                           -0.0000 -0.0009  0.0197 -0.0084  0.2608
                                            0.0023 -0.0592 -0.0126  0.3591 -0.0278
                                            0.3301  0.2763  0.4328 -0.6523
   301. (0.00017) RY*( 7) C  24           s(  0.02%)p99.99(  5.05%)d99.99( 94.93%)
                                            0.0000 -0.0002  0.0129  0.0137 -0.1133
                                            0.0014 -0.0928 -0.0116  0.1696  0.7697
                                            0.1738 -0.5475 -0.0532 -0.1551
   302. (0.00012) RY*( 8) C  24           s(  0.06%)p88.29(  5.13%)d99.99( 94.81%)
                                           -0.0000  0.0023  0.0240 -0.0034  0.0429
                                            0.0155 -0.2113  0.0057 -0.0670  0.0618
                                           -0.4902 -0.1940  0.7931  0.1935
   303. (0.00003) RY*( 9) C  24           s(  0.14%)p 0.58(  0.08%)d99.99( 99.77%)
   304. (0.00181) RY*( 1) H  25           s( 98.72%)p 0.01(  1.28%)
                                            0.0061  0.9936 -0.1013 -0.0294 -0.0404
   305. (0.00019) RY*( 2) H  25           s(  0.01%)p 1.00( 99.99%)
                                            0.0004  0.0076  0.4447 -0.0454 -0.8945
   306. (0.00012) RY*( 3) H  25           s(  0.00%)p 1.00(100.00%)
                                           -0.0007  0.0022 -0.2001  0.9684 -0.1486
   307. (0.00007) RY*( 4) H  25           s(  1.35%)p72.89( 98.65%)
   308. (0.00145) RY*( 1) H  26           s( 97.96%)p 0.02(  2.04%)
                                            0.0055  0.9897 -0.0080  0.1420 -0.0131
   309. (0.00019) RY*( 2) H  26           s(  0.00%)p 1.00(100.00%)
                                            0.0001  0.0016  0.4645 -0.0667 -0.8831
   310. (0.00012) RY*( 3) H  26           s(  0.02%)p99.99( 99.98%)
                                            0.0050  0.0121  0.8852  0.0080  0.4650
   311. (0.00006) RY*( 4) H  26           s(  2.11%)p46.45( 97.89%)
   312. (0.00256) RY*( 1) H  27           s( 99.36%)p 0.01(  0.64%)
                                            0.0057  0.9968  0.0690 -0.0163  0.0370
   313. (0.00019) RY*( 2) H  27           s(  0.00%)p 1.00(100.00%)
                                           -0.0008  0.0051  0.4095 -0.0293 -0.9118
   314. (0.00011) RY*( 3) H  27           s(  0.45%)p99.99( 99.55%)
                                           -0.0095  0.0661 -0.6221  0.7192 -0.3022
   315. (0.00006) RY*( 4) H  27           s(  0.28%)p99.99( 99.72%)
   316. (0.00334) RY*( 1) H  28           s( 99.73%)p 0.00(  0.27%)
                                            0.0064  0.9986 -0.0447 -0.0209 -0.0170
   317. (0.00013) RY*( 2) H  28           s(  0.00%)p 1.00(100.00%)
                                            0.0022  0.0013  0.4835 -0.2994 -0.8226
   318. (0.00011) RY*( 3) H  28           s(  0.04%)p99.99( 99.96%)
                                           -0.0020  0.0188  0.0866  0.9513 -0.2953
   319. (0.00004) RY*( 4) H  28           s(  0.32%)p99.99( 99.68%)
   320. (0.00185) RY*( 1) H  29           s( 99.54%)p 0.00(  0.46%)
                                            0.0041  0.9977  0.0592  0.0138  0.0294
   321. (0.00016) RY*( 2) H  29           s(  0.15%)p99.99( 99.85%)
                                           -0.0070  0.0384 -0.1520 -0.7492 -0.6434
   322. (0.00010) RY*( 3) H  29           s(  0.32%)p99.99( 99.68%)
                                           -0.0106  0.0554 -0.9316  0.3243 -0.1541
   323. (0.00003) RY*( 4) H  29           s(  0.07%)p99.99( 99.93%)
   324. (0.00188) RY*( 1) H  30           s( 99.27%)p 0.01(  0.73%)
                                            0.0039  0.9963  0.0211 -0.0829 -0.0049
   325. (0.00018) RY*( 2) H  30           s(  0.00%)p 1.00(100.00%)
                                           -0.0035  0.0060  0.9079  0.3192 -0.2718
   326. (0.00009) RY*( 3) H  30           s(  0.74%)p99.99( 99.26%)
   327. (0.00003) RY*( 4) H  30           s(  0.08%)p99.99( 99.92%)
   328. (0.00228) RY*( 1) H  31           s( 99.06%)p 0.01(  0.94%)
                                            0.0042  0.9953  0.0937  0.0098  0.0235
   329. (0.00020) RY*( 2) H  31           s(  0.08%)p99.99( 99.92%)
                                           -0.0062  0.0277 -0.0230 -0.4314 -0.9014
   330. (0.00012) RY*( 3) H  31           s(  0.88%)p99.99( 99.12%)
                                           -0.0103  0.0931 -0.9949 -0.0149  0.0354
   331. (0.00003) RY*( 4) H  31           s(  0.07%)p99.99( 99.93%)
   332. (0.00187) RY*( 1) H  32           s( 99.42%)p 0.01(  0.58%)
                                            0.0042  0.9971  0.0334  0.0126 -0.0669
   333. (0.00017) RY*( 2) H  32           s(  0.03%)p99.99( 99.97%)
                                           -0.0052  0.0177  0.7010 -0.4862  0.5214
   334. (0.00011) RY*( 3) H  32           s(  0.55%)p99.99( 99.45%)
                                           -0.0108  0.0734 -0.6539 -0.1483  0.7382
   335. (0.00003) RY*( 4) H  32           s(  0.08%)p99.99( 99.92%)
   336. (0.00246) RY*( 1) H  33           s( 99.52%)p 0.00(  0.48%)
                                            0.0048  0.9976 -0.0255 -0.0189  0.0616
   337. (0.00015) RY*( 2) H  33           s(  0.01%)p 1.00( 99.99%)
                                           -0.0046  0.0069 -0.8799  0.0013 -0.4751
   338. (0.00014) RY*( 3) H  33           s(  0.01%)p99.99( 99.99%)
                                           -0.0002  0.0101  0.1946 -0.9113 -0.3628
   339. (0.00004) RY*( 4) H  33           s(  0.55%)p99.99( 99.45%)
   340. (0.00241) RY*( 1) H  34           s( 99.50%)p 0.01(  0.50%)
                                            0.0050  0.9975 -0.0651 -0.0028 -0.0284
   341. (0.00016) RY*( 2) H  34           s(  0.00%)p 1.00(100.00%)
                                           -0.0040  0.0045 -0.3212 -0.2323  0.9181
   342. (0.00013) RY*( 3) H  34           s(  0.02%)p99.99( 99.98%)
                                            0.0004  0.0141  0.3140 -0.9406 -0.1282
   343. (0.00004) RY*( 4) H  34           s(  0.56%)p99.99( 99.44%)
   344. (0.00268) RY*( 1) H  35           s( 99.90%)p 0.00(  0.10%)
                                            0.0052  0.9995 -0.0175  0.0185  0.0182
   345. (0.00011) RY*( 2) H  35           s(  0.01%)p 1.00( 99.99%)
                                           -0.0025  0.0084 -0.3199 -0.9311  0.1752
   346. (0.00012) RY*( 3) H  35           s(  0.01%)p 1.00( 99.99%)
                                            0.0005  0.0073 -0.4893  0.0040 -0.8721
   347. (0.00005) RY*( 4) H  35           s(  0.17%)p99.99( 99.83%)
   348. (0.00295) RY*( 1) H  36           s( 99.67%)p 0.00(  0.33%)
                                            0.0055  0.9984  0.0000 -0.0225  0.0525
   349. (0.00018) RY*( 2) H  36           s(  0.01%)p 1.00( 99.99%)
                                           -0.0034  0.0072  0.2445  0.9334  0.2625
   350. (0.00015) RY*( 3) H  36           s(  0.01%)p 1.00( 99.99%)
                                           -0.0019  0.0068 -0.9658  0.2583 -0.0191
   351. (0.00004) RY*( 4) H  36           s(  0.40%)p99.99( 99.60%)
   352. (0.00208) RY*( 1) H  37           s( 99.36%)p 0.01(  0.64%)
                                            0.0038  0.9968 -0.0324  0.0706 -0.0205
   353. (0.00017) RY*( 2) H  37           s(  0.27%)p99.99( 99.73%)
                                           -0.0027  0.0522  0.0589 -0.4517  0.8887
   354. (0.00013) RY*( 3) H  37           s(  0.10%)p99.99( 99.90%)
                                            0.0026  0.0312  0.9971 -0.0040 -0.0699
   355. (0.00005) RY*( 4) H  37           s(  0.36%)p99.99( 99.64%)
   356. (0.00317) RY*( 1) H  38           s( 99.80%)p 0.00(  0.20%)
                                            0.0052  0.9990 -0.0011  0.0100 -0.0432
   357. (0.00016) RY*( 2) H  38           s(  0.00%)p 1.00(100.00%)
                                            0.0010  0.0047  0.8269 -0.5608 -0.0408
   358. (0.00010) RY*( 3) H  38           s(  0.21%)p99.99( 99.79%)
   359. (0.00004) RY*( 4) H  38           s(  0.07%)p99.99( 99.93%)
   360. (0.00257) RY*( 1) H  39           s( 99.80%)p 0.00(  0.20%)
                                            0.0067  0.9990  0.0022 -0.0264  0.0363
   361. (0.00018) RY*( 2) H  39           s(  0.01%)p 1.00( 99.99%)
                                            0.0014  0.0087 -0.8723  0.4649  0.1512
   362. (0.00010) RY*( 3) H  39           s(  0.12%)p99.99( 99.88%)
   363. (0.00005) RY*( 4) H  39           s(  0.15%)p99.99( 99.85%)
   364. (0.00189) RY*( 1) H  40           s( 65.43%)p 0.53( 34.57%)
                                            0.0091  0.8088 -0.3129 -0.1732  0.4667
   365. (0.00147) RY*( 2) H  40           s( 25.16%)p 2.98( 74.84%)
                                            0.0109  0.5014  0.6258  0.5435 -0.2479
   366. (0.00092) RY*( 3) H  40           s(  6.70%)p13.93( 93.30%)
                                            0.0054  0.2587  0.2023 -0.7396 -0.5874
   367. (0.00002) RY*( 4) H  40           s(  3.12%)p31.05( 96.88%)
   368. (0.00216) RY*( 1) H  41           s( 99.36%)p 0.01(  0.64%)
                                            0.0046  0.9968 -0.0540 -0.0241  0.0534
   369. (0.00018) RY*( 2) H  41           s(  0.01%)p99.99( 99.99%)
                                            0.0020  0.0119 -0.6197  0.1959 -0.7599
   370. (0.00008) RY*( 3) H  41           s(  0.09%)p99.99( 99.91%)
   371. (0.00007) RY*( 4) H  41           s(  0.62%)p99.99( 99.38%)
   372. (0.00169) RY*( 1) H  42           s( 99.56%)p 0.00(  0.44%)
                                            0.0044  0.9978  0.0549  0.0085 -0.0356
   373. (0.00013) RY*( 2) H  42           s(  0.00%)p 1.00(100.00%)
                                           -0.0003  0.0005 -0.5605  0.1837 -0.8075
   374. (0.00007) RY*( 3) H  42           s(  0.13%)p99.99( 99.87%)
   375. (0.00002) RY*( 4) H  42           s(  0.40%)p99.99( 99.60%)
   376. (0.00259) RY*( 1) H  43           s( 99.48%)p 0.01(  0.52%)
                                            0.0049  0.9974  0.0416 -0.0454 -0.0373
   377. (0.00015) RY*( 2) H  43           s(  0.00%)p 1.00(100.00%)
                                            0.0000  0.0016 -0.5765  0.1656 -0.8002
   378. (0.00010) RY*( 3) H  43           s(  0.09%)p99.99( 99.91%)
   379. (0.00006) RY*( 4) H  43           s(  0.52%)p99.99( 99.48%)
   380. (0.00227) RY*( 1) H  44           s( 99.44%)p 0.01(  0.56%)
                                            0.0046  0.9972  0.0433  0.0580 -0.0198
   381. (0.00016) RY*( 2) H  44           s(  0.00%)p 1.00(100.00%)
                                            0.0002  0.0001  0.5755 -0.1580  0.8024
   382. (0.00009) RY*( 3) H  44           s(  0.15%)p99.99( 99.85%)
   383. (0.00006) RY*( 4) H  44           s(  0.51%)p99.99( 99.49%)
   384. (0.00076) RY*( 1) H  45           s( 97.75%)p 0.02(  2.25%)
                                            0.0052  0.9887  0.0513  0.1403 -0.0120
   385. (0.00021) RY*( 2) H  45           s(  0.00%)p 1.00(100.00%)
                                           -0.0000  0.0040  0.5748 -0.1698  0.8005
   386. (0.00010) RY*( 3) H  45           s(  1.50%)p65.58( 98.50%)
                                           -0.0195  0.1210 -0.7203 -0.5539  0.3991
   387. (0.00001) RY*( 4) H  45           s(  0.83%)p99.99( 99.17%)
   388. (0.00259) RY*( 1) H  46           s( 99.00%)p 0.01(  1.00%)
                                            0.0064  0.9950 -0.0886 -0.0012  0.0467
   389. (0.00022) RY*( 2) H  46           s(  0.22%)p99.99( 99.78%)
                                           -0.0003  0.0471  0.6382  0.7345  0.2256
   390. (0.00014) RY*( 3) H  46           s(  0.24%)p99.99( 99.76%)
                                            0.0149  0.0463  0.6778 -0.6780  0.2802
   391. (0.00003) RY*( 4) H  46           s(  0.63%)p99.99( 99.37%)
   392. (0.00264) RY*( 1) H  47           s( 99.00%)p 0.01(  1.00%)
                                            0.0067  0.9950 -0.0754 -0.0110  0.0645
   393. (0.00022) RY*( 2) H  47           s(  0.25%)p99.99( 99.75%)
                                            0.0003  0.0502  0.1352  0.8725 -0.4669
   394. (0.00014) RY*( 3) H  47           s(  0.18%)p99.99( 99.82%)
                                            0.0146  0.0398 -0.1604 -0.4476 -0.8787
   395. (0.00003) RY*( 4) H  47           s(  0.65%)p99.99( 99.35%)
   396. (0.00419) RY*( 1) H  48           s( 99.46%)p 0.01(  0.54%)
                                            0.0064  0.9973 -0.0421 -0.0191  0.0569
   397. (0.00021) RY*( 2) H  48           s(  0.05%)p99.99( 99.95%)
                                           -0.0028  0.0233 -0.5921  0.1824 -0.7846
   398. (0.00010) RY*( 3) H  48           s(  0.40%)p99.99( 99.60%)
   399. (0.00007) RY*( 4) H  48           s(  0.17%)p99.99( 99.83%)
   400. (0.00973) BD*( 1) C   1 - C   2  
                ( 51.19%)   0.7155* C   1 s( 40.80%)p 1.45( 59.15%)d 0.00(  0.05%)
                                            0.0003  0.6386  0.0130  0.4833  0.0221
                                           -0.5102 -0.0079  0.3113  0.0108 -0.0160
                                            0.0097 -0.0101 -0.0014 -0.0064
                ( 48.81%)  -0.6987* C   2 s( 39.28%)p 1.54( 60.67%)d 0.00(  0.04%)
                                            0.0001  0.6259  0.0336 -0.5079 -0.0094
                                            0.5191  0.0410 -0.2785 -0.0082 -0.0155
                                            0.0085 -0.0087 -0.0002 -0.0061
   401. (0.03109) BD*( 2) C   1 - C   2  
                ( 49.12%)   0.7009* C   1 s(  0.02%)p99.99( 99.91%)d 4.24(  0.07%)
                                            0.0000  0.0129  0.0015  0.4666 -0.0128
                                           -0.0788  0.0012 -0.8800  0.0266 -0.0097
                                           -0.0103  0.0149  0.0067 -0.0158
                ( 50.88%)  -0.7133* C   2 s(  0.02%)p99.99( 99.91%)d 4.75(  0.08%)
                                           -0.0000  0.0124  0.0023  0.4449 -0.0126
                                           -0.0586  0.0012 -0.8927  0.0260  0.0093
                                            0.0110 -0.0153 -0.0069  0.0161
   402. (0.01162) BD*( 1) C   1 - H  25  
                ( 40.10%)   0.6332* C   1 s( 29.49%)p 2.39( 70.47%)d 0.00(  0.04%)
                                           -0.0003  0.5430 -0.0087 -0.7253 -0.0105
                                           -0.2261  0.0201 -0.3564 -0.0071  0.0091
                                            0.0116  0.0044  0.0099 -0.0048
                ( 59.90%)  -0.7740* H  25 s( 99.92%)p 0.00(  0.08%)
                                            0.9996 -0.0028  0.0250  0.0078  0.0124
   403. (0.00795) BD*( 1) C   1 - H  26  
                ( 39.75%)   0.6305* C   1 s( 29.67%)p 2.37( 70.29%)d 0.00(  0.04%)
                                            0.0002 -0.5447  0.0027 -0.1454  0.0136
                                           -0.8255 -0.0051 -0.0112  0.0072 -0.0072
                                           -0.0004 -0.0013  0.0146  0.0093
                ( 60.25%)  -0.7762* H  26 s( 99.91%)p 0.00(  0.09%)
                                           -0.9996  0.0015  0.0052  0.0288  0.0004
   404. (0.02585) BD*( 1) C   2 - C   3  
                ( 50.97%)   0.7139* C   2 s( 34.04%)p 1.94( 65.92%)d 0.00(  0.04%)
                                            0.0002  0.5833 -0.0125 -0.1074  0.0030
                                           -0.8047  0.0102  0.0071 -0.0064  0.0045
                                            0.0023 -0.0002 -0.0160 -0.0110
                ( 49.03%)  -0.7002* C   3 s( 27.70%)p 2.61( 72.25%)d 0.00(  0.05%)
                                            0.0002  0.5261  0.0141  0.1262 -0.0082
                                            0.8404  0.0074 -0.0016 -0.0099  0.0065
                                            0.0004  0.0007 -0.0183 -0.0106
   405. (0.02163) BD*( 1) C   2 - H  27  
                ( 39.55%)   0.6289* C   2 s( 26.64%)p 2.75( 73.32%)d 0.00(  0.04%)
                                            0.0005 -0.5157  0.0206 -0.7286  0.0051
                                           -0.2801 -0.0116 -0.3517  0.0042 -0.0092
                                           -0.0119 -0.0042 -0.0099  0.0051
                ( 60.45%)  -0.7775* H  27 s( 99.92%)p 0.00(  0.08%)
                                           -0.9996  0.0038  0.0240  0.0119  0.0113
   406. (0.04127) BD*( 1) C   3 - C   4  
                ( 48.62%)   0.6973* C   3 s( 24.61%)p 3.06( 75.35%)d 0.00(  0.04%)
                                           -0.0000 -0.4961  0.0003 -0.6606  0.0141
                                            0.4109 -0.0038  0.3835  0.0319  0.0134
                                            0.0116 -0.0059 -0.0076  0.0063
                ( 51.38%)  -0.7168* C   4 s( 28.79%)p 2.47( 71.16%)d 0.00(  0.05%)
                                           -0.0005 -0.5364  0.0147  0.6460  0.0133
                                           -0.4065 -0.0088 -0.3571  0.0358  0.0134
                                            0.0129 -0.0082 -0.0065  0.0045
   407. (0.03324) BD*( 1) C   3 - C   8  
                ( 49.41%)   0.7030* C   3 s( 25.96%)p 2.85( 74.00%)d 0.00(  0.04%)
                                           -0.0002 -0.5095  0.0086  0.1078  0.0348
                                            0.3014 -0.0132 -0.7976  0.0032 -0.0001
                                            0.0021  0.0109  0.0025 -0.0162
                ( 50.59%)  -0.7112* C   8 s( 25.52%)p 2.92( 74.44%)d 0.00(  0.05%)
                                           -0.0003 -0.5051  0.0074 -0.0989  0.0359
                                           -0.3453 -0.0142  0.7835 -0.0026 -0.0022
                                            0.0061  0.0118  0.0015 -0.0169
   408. (0.01972) BD*( 1) C   3 - H  28  
                ( 38.14%)   0.6176* C   3 s( 21.62%)p 3.62( 78.34%)d 0.00(  0.04%)
                                           -0.0003  0.4650 -0.0017 -0.7313  0.0096
                                           -0.1819  0.0034 -0.4641  0.0006  0.0061
                                            0.0151  0.0030  0.0113 -0.0021
                ( 61.86%)  -0.7865* H  28 s( 99.92%)p 0.00(  0.08%)
                                            0.9996 -0.0050  0.0241  0.0047  0.0151
   409. (0.01721) BD*( 1) C   4 - N   5  
                ( 61.64%)   0.7851* C   4 s( 23.50%)p 3.25( 76.36%)d 0.01(  0.15%)
                                            0.0001  0.4847  0.0044  0.3837  0.0459
                                           -0.5323 -0.0325  0.5742 -0.0142 -0.0168
                                            0.0189 -0.0271 -0.0065  0.0069
                ( 38.36%)  -0.6193* N   5 s( 28.49%)p 2.51( 71.44%)d 0.00(  0.07%)
                                            0.0001  0.5338 -0.0021 -0.3299 -0.0147
                                            0.4933  0.0035 -0.6011  0.0258 -0.0148
                                            0.0152 -0.0118 -0.0024 -0.0079
   410. (0.01520) BD*( 1) C   4 - H  29  
                ( 38.63%)   0.6215* C   4 s( 23.94%)p 3.17( 76.01%)d 0.00(  0.05%)
                                            0.0002 -0.4893 -0.0037 -0.5980  0.0013
                                           -0.5615  0.0254  0.2934  0.0224 -0.0175
                                            0.0080  0.0058 -0.0012  0.0066
                ( 61.37%)  -0.7834* H  29 s( 99.91%)p 0.00(  0.09%)
                                           -0.9996  0.0031  0.0198  0.0171 -0.0136
   411. (0.01387) BD*( 1) C   4 - H  30  
                ( 38.69%)   0.6220* C   4 s( 23.55%)p 3.24( 76.40%)d 0.00(  0.05%)
                                           -0.0002  0.4852  0.0096 -0.2742  0.0237
                                           -0.4828  0.0154 -0.6745 -0.0057  0.0091
                                            0.0082  0.0159 -0.0045  0.0071
                ( 61.31%)  -0.7830* H  30 s( 99.91%)p 0.00(  0.09%)
                                            0.9996 -0.0028  0.0067  0.0137  0.0256
   412. (0.02191) BD*( 1) N   5 - C   6  
                ( 38.65%)   0.6217* N   5 s( 28.06%)p 2.56( 71.87%)d 0.00(  0.06%)
                                           -0.0002 -0.5297  0.0013  0.5024  0.0089
                                            0.6475 -0.0263 -0.2149 -0.0079 -0.0186
                                            0.0097  0.0092 -0.0099  0.0043
                ( 61.35%)  -0.7833* C   6 s( 23.13%)p 3.32( 76.73%)d 0.01(  0.14%)
                                           -0.0002 -0.4810  0.0005 -0.5615 -0.0461
                                           -0.6296  0.0140  0.2290  0.0278 -0.0304
                                            0.0103  0.0121  0.0045  0.0152
   413. (0.02880) BD*( 1) N   5 - C  10  
                ( 39.00%)   0.6245* N   5 s( 29.19%)p 2.42( 70.75%)d 0.00(  0.06%)
                                           -0.0001 -0.5402  0.0050 -0.3058  0.0182
                                           -0.4232  0.0009 -0.6592 -0.0014 -0.0022
                                           -0.0012 -0.0178  0.0113 -0.0136
                ( 61.00%)  -0.7810* C  10 s( 22.40%)p 3.46( 77.45%)d 0.01(  0.14%)
                                           -0.0001 -0.4733 -0.0050  0.2734 -0.0288
                                            0.4987  0.0190  0.6700  0.0308 -0.0116
                                           -0.0151 -0.0284  0.0074 -0.0142
   414. (0.02957) BD*( 1) C   6 - C   7  
                ( 50.47%)   0.7104* C   6 s( 29.12%)p 2.43( 70.83%)d 0.00(  0.05%)
                                            0.0003  0.5396 -0.0070 -0.7037 -0.0215
                                            0.3325 -0.0339  0.3177  0.0057 -0.0132
                                           -0.0116  0.0058  0.0095 -0.0059
                ( 49.53%)  -0.7038* C   7 s( 26.51%)p 2.77( 73.45%)d 0.00(  0.05%)
                                            0.0002  0.5148  0.0021  0.7007 -0.0067
                                           -0.3697 -0.0315 -0.3253 -0.0009 -0.0113
                                           -0.0124  0.0050  0.0114 -0.0060
   415. (0.01590) BD*( 1) C   6 - H  31  
                ( 39.27%)   0.6267* C   6 s( 23.88%)p 3.18( 76.07%)d 0.00(  0.05%)
                                           -0.0002  0.4887  0.0026  0.3950 -0.0045
                                           -0.5143 -0.0127  0.5825 -0.0255 -0.0100
                                            0.0131 -0.0128 -0.0024  0.0046
                ( 60.73%)  -0.7793* H  31 s( 99.92%)p 0.00(  0.08%)
                                            0.9996 -0.0030 -0.0115  0.0203 -0.0164
   416. (0.01465) BD*( 1) C   6 - H  32  
                ( 38.68%)   0.6219* C   6 s( 23.69%)p 3.22( 76.27%)d 0.00(  0.05%)
                                           -0.0002  0.4867  0.0063 -0.1730  0.0182
                                           -0.4763 -0.0086 -0.7108  0.0164  0.0025
                                            0.0068  0.0154 -0.0054  0.0119
                ( 61.32%)  -0.7831* H  32 s( 99.91%)p 0.00(  0.09%)
                                            0.9996 -0.0031  0.0040  0.0189  0.0223
   417. (0.01951) BD*( 1) C   7 - C   8  
                ( 50.35%)   0.7096* C   7 s( 27.86%)p 2.59( 72.10%)d 0.00(  0.04%)
                                            0.0004  0.5278 -0.0087  0.0931 -0.0323
                                            0.8392  0.0009  0.0819  0.0172  0.0066
                                            0.0000  0.0023 -0.0162 -0.0102
                ( 49.65%)  -0.7047* C   8 s( 25.49%)p 2.92( 74.46%)d 0.00(  0.05%)
                                            0.0001  0.5049 -0.0003 -0.1431 -0.0421
                                           -0.8472  0.0019 -0.0642  0.0209  0.0033
                                            0.0004  0.0041 -0.0188 -0.0107
   418. (0.01228) BD*( 1) C   7 - H  33  
                ( 38.70%)   0.6221* C   7 s( 22.77%)p 3.39( 77.19%)d 0.00(  0.04%)
                                           -0.0001  0.4771  0.0046 -0.1758 -0.0174
                                           -0.3572 -0.0052  0.7829 -0.0133  0.0028
                                           -0.0052 -0.0122 -0.0022  0.0151
                ( 61.30%)  -0.7830* H  33 s( 99.92%)p 0.00(  0.08%)
                                            0.9996 -0.0029  0.0083  0.0115 -0.0250
   419. (0.01335) BD*( 1) C   7 - H  34  
                ( 38.81%)   0.6230* C   7 s( 22.71%)p 3.40( 77.25%)d 0.00(  0.04%)
                                           -0.0001  0.4765  0.0030 -0.6846 -0.0053
                                           -0.1731 -0.0118 -0.5229  0.0195  0.0048
                                            0.0171  0.0031  0.0096  0.0018
                ( 61.19%)  -0.7822* H  34 s( 99.92%)p 0.00(  0.08%)
                                            0.9996 -0.0030  0.0240  0.0064  0.0144
   420. (0.02255) BD*( 1) C   8 - C   9  
                ( 49.81%)   0.7058* C   8 s( 25.76%)p 2.88( 74.19%)d 0.00(  0.05%)
                                           -0.0001 -0.5076  0.0027 -0.6960  0.0213
                                           -0.1502 -0.0205 -0.4825 -0.0353 -0.0040
                                           -0.0167 -0.0023 -0.0134  0.0025
                ( 50.19%)  -0.7085* C   9 s( 27.53%)p 2.63( 72.43%)d 0.00(  0.04%)
                                           -0.0002 -0.5247  0.0046  0.7106  0.0214
                                            0.1018 -0.0154  0.4556 -0.0259 -0.0046
                                           -0.0169 -0.0035 -0.0110 -0.0008
   421. (0.01911) BD*( 1) C   8 - H  35  
                ( 37.67%)   0.6138* C   8 s( 22.92%)p 3.36( 77.04%)d 0.00(  0.04%)
                                           -0.0002  0.4787  0.0102 -0.6952  0.0086
                                            0.3729 -0.0077  0.3844 -0.0020 -0.0116
                                           -0.0122  0.0064  0.0080 -0.0043
                ( 62.33%)  -0.7895* H  35 s( 99.91%)p 0.00(  0.09%)
                                            0.9996 -0.0043  0.0231 -0.0130 -0.0125
   422. (0.03465) BD*( 1) C   9 - C  10  
                ( 50.46%)   0.7104* C   9 s( 26.70%)p 2.74( 73.26%)d 0.00(  0.05%)
                                            0.0002  0.5167 -0.0030  0.6918  0.0136
                                           -0.2729  0.0125 -0.4231  0.0096 -0.0101
                                           -0.0154  0.0074  0.0080 -0.0009
                ( 49.54%)  -0.7038* C  10 s( 28.02%)p 2.57( 71.94%)d 0.00(  0.05%)
                                            0.0001  0.5293 -0.0042 -0.6684  0.0186
                                            0.2634  0.0215  0.4497  0.0127 -0.0090
                                           -0.0157  0.0060  0.0099 -0.0016
   423. (0.01437) BD*( 1) C   9 - H  36  
                ( 38.46%)   0.6201* C   9 s( 22.54%)p 3.43( 77.42%)d 0.00(  0.04%)
                                            0.0001 -0.4748 -0.0011  0.0689  0.0001
                                            0.4454 -0.0276 -0.7551 -0.0109 -0.0024
                                            0.0025  0.0159  0.0054 -0.0107
                ( 61.54%)  -0.7845* H  36 s( 99.92%)p 0.00(  0.08%)
                                           -0.9996  0.0038 -0.0014 -0.0108  0.0266
   424. (0.01212) BD*( 1) C   9 - H  37  
                ( 38.19%)   0.6180* C   9 s( 23.06%)p 3.33( 76.90%)d 0.00(  0.04%)
                                            0.0001 -0.4801 -0.0079 -0.1014  0.0004
                                           -0.8459  0.0088 -0.2064 -0.0232 -0.0039
                                           -0.0012 -0.0064  0.0166  0.0081
                ( 61.81%)  -0.7862* H  37 s( 99.92%)p 0.00(  0.08%)
                                           -0.9996  0.0022  0.0033  0.0266  0.0101
   425. (0.04133) BD*( 1) C  10 - C  11  
                ( 50.04%)   0.7074* C  10 s( 27.33%)p 2.66( 72.62%)d 0.00(  0.05%)
                                            0.0004  0.5226  0.0124  0.5561 -0.0031
                                           -0.4421  0.0133  0.4705 -0.0016 -0.0119
                                            0.0143 -0.0114  0.0033 -0.0016
                ( 49.96%)  -0.7068* C  11 s( 28.33%)p 2.53( 71.63%)d 0.00(  0.04%)
                                            0.0002  0.5322  0.0006 -0.5671 -0.0021
                                            0.4164 -0.0007 -0.4702  0.0135 -0.0122
                                            0.0124 -0.0105  0.0029 -0.0008
   426. (0.02272) BD*( 1) C  10 - H  38  
                ( 38.09%)   0.6172* C  10 s( 22.22%)p 3.50( 77.73%)d 0.00(  0.05%)
                                            0.0003 -0.4713  0.0049 -0.4097  0.0025
                                           -0.6962  0.0072  0.3531 -0.0060 -0.0138
                                            0.0069  0.0129  0.0070  0.0052
                ( 61.91%)  -0.7868* H  38 s( 99.92%)p 0.00(  0.08%)
                                           -0.9996  0.0045  0.0158  0.0222 -0.0102
   427. (0.02574) BD*( 1) C  11 - O  12  
                ( 67.80%)   0.8234* C  11 s( 19.50%)p 4.11( 80.23%)d 0.01(  0.27%)
                                           -0.0001  0.4402  0.0349  0.2205 -0.0039
                                            0.5205  0.0123  0.6935  0.0400  0.0136
                                            0.0176  0.0409 -0.0131  0.0201
                ( 32.20%)  -0.5674* O  12 s( 33.60%)p 1.97( 66.33%)d 0.00(  0.07%)
                                           -0.0001  0.5797 -0.0017 -0.1680 -0.0036
                                           -0.5107  0.0009 -0.6117  0.0017 -0.0015
                                            0.0029  0.0220 -0.0125  0.0041
   428. (0.04054) BD*( 1) C  11 - C  13  
                ( 51.14%)   0.7151* C  11 s( 29.39%)p 2.40( 70.55%)d 0.00(  0.06%)
                                            0.0003  0.5422 -0.0030  0.7016 -0.0007
                                           -0.2047 -0.0121 -0.4135  0.0163 -0.0087
                                           -0.0166  0.0040  0.0136 -0.0025
                ( 48.86%)  -0.6990* C  13 s( 31.56%)p 2.17( 68.40%)d 0.00(  0.04%)
                                            0.0001  0.5617 -0.0109 -0.6404  0.0240
                                            0.2520 -0.0195  0.4576  0.0021 -0.0067
                                           -0.0157  0.0057  0.0077 -0.0018
   429. (0.03515) BD*( 1) C  11 - H  39  
                ( 39.48%)   0.6283* C  11 s( 22.72%)p 3.40( 77.23%)d 0.00(  0.05%)
                                           -0.0003  0.4765 -0.0118 -0.3694  0.0099
                                           -0.7151  0.0176  0.3518  0.0163  0.0136
                                           -0.0051 -0.0123 -0.0091 -0.0077
                ( 60.52%)  -0.7779* H  39 s( 99.92%)p 0.00(  0.08%)
                                            0.9996 -0.0057  0.0119  0.0232 -0.0115
   430. (0.00663) BD*( 1) O  12 - H  40  
                ( 26.38%)   0.5136* O  12 s( 19.95%)p 4.01( 79.97%)d 0.00(  0.08%)
                                           -0.0002 -0.4463 -0.0176 -0.6529 -0.0217
                                            0.3261 -0.0044 -0.5154 -0.0312  0.0209
                                           -0.0121  0.0110 -0.0042  0.0090
                ( 73.62%)  -0.8580* H  40 s( 99.60%)p 0.00(  0.40%)
                                           -0.9980  0.0040  0.0472 -0.0216  0.0361
   431. (0.02234) BD*( 1) C  13 - C  14  
                ( 48.86%)   0.6990* C  13 s( 34.85%)p 1.87( 65.11%)d 0.00(  0.04%)
                                            0.0000 -0.5902 -0.0122 -0.0694  0.0117
                                            0.7787  0.0188  0.1984 -0.0058  0.0030
                                            0.0023 -0.0090  0.0153  0.0087
                ( 51.14%)  -0.7151* C  14 s( 36.64%)p 1.73( 63.31%)d 0.00(  0.05%)
                                           -0.0001 -0.6053  0.0005  0.0873  0.0168
                                           -0.7571  0.0058 -0.2278 -0.0124  0.0014
                                            0.0025 -0.0089  0.0167  0.0094
   432. (0.26530) BD*( 2) C  13 - C  14  
                ( 51.22%)   0.7157* C  13 s(  0.01%)p 1.00( 99.94%)d 0.00(  0.05%)
                                           -0.0000  0.0038 -0.0062  0.5330 -0.0022
                                           -0.1613  0.0035  0.8302  0.0040 -0.0127
                                            0.0024 -0.0144  0.0012 -0.0128
                ( 48.78%)  -0.6984* C  14 s(  0.00%)p 1.00( 99.95%)d 0.00(  0.05%)
                                           -0.0000 -0.0009 -0.0061  0.5492 -0.0034
                                           -0.1813 -0.0001  0.8154 -0.0035  0.0099
                                            0.0057  0.0170  0.0073 -0.0000
   433. (0.03483) BD*( 1) C  13 - C  24  
                ( 50.35%)   0.7096* C  13 s( 33.52%)p 1.98( 66.44%)d 0.00(  0.04%)
                                           -0.0001  0.5790  0.0024  0.5477 -0.0006
                                            0.5506  0.0036 -0.2472  0.0046  0.0155
                                           -0.0096 -0.0064  0.0006 -0.0074
                ( 49.65%)  -0.7046* C  24 s( 33.64%)p 1.97( 66.32%)d 0.00(  0.04%)
                                            0.0000  0.5800 -0.0000 -0.5698  0.0067
                                           -0.5028  0.0160  0.2923  0.0008  0.0146
                                           -0.0100 -0.0064  0.0005 -0.0073
   434. (0.02806) BD*( 1) C  14 - C  15  
                ( 48.51%)   0.6965* C  14 s( 34.57%)p 1.89( 65.39%)d 0.00(  0.05%)
                                            0.0000 -0.5877 -0.0153 -0.6065  0.0047
                                            0.2601  0.0394  0.4656  0.0070  0.0061
                                            0.0172 -0.0052 -0.0096  0.0004
                ( 51.49%)  -0.7176* C  15 s( 38.65%)p 1.59( 61.30%)d 0.00(  0.05%)
                                           -0.0002 -0.6217  0.0009  0.5864  0.0185
                                           -0.2316  0.0384 -0.4623 -0.0049  0.0092
                                            0.0167 -0.0073 -0.0084 -0.0005
   435. (0.01574) BD*( 1) C  14 - H  41  
                ( 38.76%)   0.6226* C  14 s( 28.70%)p 2.48( 71.27%)d 0.00(  0.03%)
                                           -0.0004  0.5356 -0.0113 -0.5673  0.0091
                                           -0.5704 -0.0043  0.2558 -0.0075  0.0134
                                           -0.0072 -0.0058 -0.0009 -0.0067
                ( 61.24%)  -0.7826* H  41 s( 99.91%)p 0.00(  0.09%)
                                            0.9996 -0.0026  0.0201  0.0204 -0.0086
   436. (0.01304) BD*( 1) C  15 - N  16  
                ( 60.53%)   0.7780* C  15 s( 31.89%)p 2.13( 67.98%)d 0.00(  0.13%)
                                            0.0000  0.5644  0.0174  0.5708  0.0535
                                            0.5143 -0.0140 -0.2911 -0.0408  0.0271
                                           -0.0153 -0.0133  0.0015 -0.0119
                ( 39.47%)  -0.6282* N  16 s( 38.33%)p 1.61( 61.61%)d 0.00(  0.07%)
                                            0.0001  0.6189  0.0160 -0.5091  0.0002
                                           -0.5426  0.0349  0.2473  0.0074  0.0159
                                           -0.0145 -0.0098  0.0090 -0.0045
   437. (0.30850) BD*( 2) C  15 - N  16  
                ( 57.21%)   0.7564* C  15 s(  0.00%)p 1.00( 99.88%)d 0.00(  0.12%)
                                            0.0000 -0.0016 -0.0017  0.5661 -0.0096
                                           -0.1705  0.0024  0.8056 -0.0133  0.0135
                                            0.0110  0.0248  0.0154 -0.0093
                ( 42.79%)  -0.6542* N  16 s(  0.00%)p 1.00( 99.86%)d 0.00(  0.14%)
                                           -0.0000 -0.0019  0.0000  0.5687 -0.0084
                                           -0.1694  0.0025  0.8039 -0.0115  0.0060
                                           -0.0120 -0.0026 -0.0171  0.0307
   438. (0.02437) BD*( 1) C  15 - H  42  
                ( 39.49%)   0.6284* C  15 s( 29.27%)p 2.42( 70.69%)d 0.00(  0.04%)
                                           -0.0005  0.5409 -0.0098  0.0769  0.0144
                                           -0.8065  0.0182 -0.2236 -0.0067 -0.0032
                                            0.0001  0.0082 -0.0150 -0.0071
                ( 60.51%)  -0.7779* H  42 s( 99.91%)p 0.00(  0.09%)
                                            0.9995 -0.0042 -0.0036  0.0292  0.0088
   439. (0.02416) BD*( 1) N  16 - C  17  
                ( 40.69%)   0.6379* N  16 s( 36.20%)p 1.76( 63.74%)d 0.00(  0.07%)
                                           -0.0001 -0.6016 -0.0055  0.0142  0.0130
                                           -0.7785  0.0104 -0.1756 -0.0069  0.0108
                                            0.0043 -0.0152  0.0162  0.0073
                ( 59.31%)  -0.7701* C  17 s( 29.61%)p 2.37( 70.27%)d 0.00(  0.12%)
                                            0.0000 -0.5441 -0.0102 -0.0395 -0.0312
                                            0.8108  0.0207  0.2039  0.0265  0.0032
                                            0.0023 -0.0145  0.0275  0.0144
   440. (0.02700) BD*( 1) C  17 - C  18  
                ( 49.25%)   0.7018* C  17 s( 34.24%)p 1.92( 65.72%)d 0.00(  0.04%)
                                            0.0002 -0.5851 -0.0067 -0.5668 -0.0089
                                           -0.4965  0.0369  0.2961  0.0145 -0.0151
                                            0.0093  0.0076 -0.0011  0.0067
                ( 50.75%)  -0.7124* C  18 s( 34.59%)p 1.89( 65.37%)d 0.00(  0.05%)
                                           -0.0001 -0.5881 -0.0047  0.5508 -0.0106
                                            0.5175  0.0252 -0.2855  0.0129 -0.0150
                                            0.0118  0.0075 -0.0027  0.0065
   441. (0.04552) BD*( 1) C  17 - C  24  
                ( 51.37%)   0.7168* C  17 s( 35.83%)p 1.79( 64.13%)d 0.00(  0.05%)
                                            0.0000 -0.5984  0.0131  0.5889 -0.0122
                                           -0.2528  0.0028 -0.4799  0.0091  0.0089
                                            0.0163 -0.0080 -0.0064  0.0002
                ( 48.63%)  -0.6973* C  24 s( 32.21%)p 2.10( 67.75%)d 0.00(  0.04%)
                                            0.0001 -0.5675  0.0013 -0.5975  0.0052
                                            0.3011 -0.0023  0.4794 -0.0036  0.0088
                                            0.0158 -0.0085 -0.0048  0.0014
   442. (0.45551) BD*( 2) C  17 - C  24  
                ( 50.61%)   0.7114* C  17 s(  0.00%)p 1.00( 99.99%)d 0.00(  0.01%)
                                           -0.0000 -0.0026 -0.0010  0.5739  0.0047
                                           -0.1750 -0.0008  0.7998  0.0065  0.0027
                                           -0.0032  0.0002 -0.0049  0.0094
                ( 49.39%)  -0.7028* C  24 s(  0.00%)p 1.00( 99.98%)d 0.00(  0.02%)
                                            0.0001 -0.0057 -0.0015  0.5637  0.0080
                                           -0.1764 -0.0018  0.8066  0.0147 -0.0052
                                            0.0026 -0.0043  0.0038 -0.0098
   443. (0.01390) BD*( 1) C  18 - C  19  
                ( 50.20%)   0.7085* C  18 s( 36.76%)p 1.72( 63.20%)d 0.00(  0.05%)
                                            0.0001  0.6061  0.0137  0.0018  0.0331
                                            0.7770  0.0160  0.1628 -0.0204 -0.0022
                                           -0.0018  0.0092 -0.0171 -0.0090
                ( 49.80%)  -0.7057* C  19 s( 37.26%)p 1.68( 62.69%)d 0.00(  0.04%)
                                           -0.0000  0.6104  0.0099  0.0352  0.0322
                                           -0.7667 -0.0034 -0.1903 -0.0239  0.0019
                                           -0.0012  0.0064 -0.0171 -0.0099
   444. (0.22567) BD*( 2) C  18 - C  19  
                ( 51.55%)   0.7180* C  18 s(  0.00%)p 1.00( 99.94%)d 0.00(  0.06%)
                                            0.0000  0.0005 -0.0003  0.5745 -0.0058
                                           -0.1694  0.0018  0.8004 -0.0081  0.0134
                                           -0.0008  0.0149 -0.0013  0.0146
                ( 48.45%)  -0.6961* C  19 s(  0.00%)p 1.00( 99.95%)d 0.00(  0.05%)
                                           -0.0000  0.0001 -0.0000  0.5755 -0.0082
                                           -0.1718  0.0025  0.7991 -0.0116 -0.0111
                                           -0.0057 -0.0176 -0.0085  0.0019
   445. (0.01415) BD*( 1) C  18 - H  43  
                ( 37.99%)   0.6163* C  18 s( 28.57%)p 2.50( 71.40%)d 0.00(  0.03%)
                                            0.0003 -0.5343  0.0139 -0.6046  0.0037
                                            0.3129 -0.0043  0.5005 -0.0035  0.0076
                                            0.0133 -0.0070 -0.0047  0.0004
                ( 62.01%)  -0.7875* H  43 s( 99.91%)p 0.00(  0.09%)
                                           -0.9995  0.0028  0.0212 -0.0127 -0.0180
   446. (0.02729) BD*( 1) C  19 - C  20  
                ( 50.51%)   0.7107* C  19 s( 33.90%)p 1.95( 66.05%)d 0.00(  0.05%)
                                            0.0002  0.5822  0.0090 -0.5722  0.0058
                                            0.3180  0.0334  0.4804  0.0030 -0.0087
                                           -0.0173  0.0081  0.0066 -0.0003
                ( 49.49%)  -0.7035* C  20 s( 35.70%)p 1.80( 64.26%)d 0.00(  0.04%)
                                           -0.0003  0.5975  0.0024  0.5809  0.0053
                                           -0.2602  0.0463 -0.4851  0.0062 -0.0072
                                           -0.0164  0.0063  0.0080  0.0005
   447. (0.01399) BD*( 1) C  19 - H  44  
                ( 38.11%)   0.6173* C  19 s( 28.75%)p 2.48( 71.22%)d 0.00(  0.03%)
                                            0.0003 -0.5360  0.0152 -0.5821  0.0018
                                           -0.5290  0.0073  0.3055  0.0005 -0.0127
                                            0.0078  0.0057  0.0005  0.0062
                ( 61.89%)  -0.7867* H  44 s( 99.91%)p 0.00(  0.09%)
                                           -0.9995  0.0024  0.0208  0.0194 -0.0108
   448. (0.03134) BD*( 1) C  20 - O  21  
                ( 68.24%)   0.8261* C  20 s( 24.40%)p 3.09( 75.33%)d 0.01(  0.28%)
                                            0.0001 -0.4938 -0.0132 -0.0192 -0.0223
                                           -0.8478 -0.0360 -0.1795  0.0081 -0.0029
                                            0.0006 -0.0178  0.0433  0.0234
                ( 31.76%)  -0.5636* O  21 s( 35.45%)p 1.82( 64.48%)d 0.00(  0.07%)
                                           -0.0000 -0.5954 -0.0016  0.0474 -0.0034
                                            0.7889  0.0075  0.1417  0.0040 -0.0108
                                            0.0004 -0.0017  0.0192  0.0130
   449. (0.02992) BD*( 1) C  20 - C  23  
                ( 50.27%)   0.7090* C  20 s( 39.55%)p 1.53( 60.41%)d 0.00(  0.04%)
                                           -0.0000  0.6288 -0.0080 -0.5677 -0.0025
                                           -0.4218  0.0113  0.3221  0.0048  0.0135
                                           -0.0108 -0.0070  0.0028 -0.0056
                ( 49.73%)  -0.7052* C  23 s( 35.38%)p 1.83( 64.57%)d 0.00(  0.05%)
                                            0.0001  0.5946  0.0159  0.5526 -0.0026
                                            0.5044  0.0265 -0.2918  0.0065  0.0156
                                           -0.0108 -0.0076  0.0013 -0.0069
   450. (0.33186) BD*( 2) C  20 - C  23  
                ( 53.99%)   0.7348* C  20 s(  0.00%)p 1.00( 99.94%)d 0.00(  0.06%)
                                            0.0000  0.0012 -0.0009 -0.5822  0.0040
                                            0.1803 -0.0008 -0.7924  0.0042  0.0085
                                            0.0069  0.0158  0.0113 -0.0074
                ( 46.01%)  -0.6783* C  23 s(  0.00%)p 1.00( 99.95%)d 0.00(  0.05%)
                                            0.0000  0.0036 -0.0017 -0.5901  0.0054
                                            0.1884 -0.0012 -0.7847  0.0021  0.0003
                                           -0.0070 -0.0063 -0.0111  0.0166
   451. (0.00885) BD*( 1) O  21 - C  22  
                ( 31.12%)   0.5579* O  21 s( 29.96%)p 2.34( 69.98%)d 0.00(  0.06%)
                                           -0.0001 -0.5473 -0.0040  0.5739 -0.0061
                                           -0.3588 -0.0211 -0.4912 -0.0003  0.0044
                                            0.0208 -0.0036 -0.0128 -0.0005
                ( 68.88%)  -0.8299* C  22 s( 21.79%)p 3.58( 77.90%)d 0.01(  0.31%)
                                           -0.0001 -0.4662 -0.0236 -0.5943 -0.0453
                                            0.3986 -0.0105  0.5137  0.0301  0.0289
                                            0.0382 -0.0254 -0.0116 -0.0002
   452. (0.00848) BD*( 1) C  22 - H  45  
                ( 39.47%)   0.6282* C  22 s( 25.83%)p 2.87( 74.12%)d 0.00(  0.05%)
                                            0.0001 -0.5080 -0.0154 -0.1949  0.0003
                                           -0.8376  0.0165 -0.0360  0.0033 -0.0100
                                           -0.0025  0.0003  0.0166  0.0104
                ( 60.53%)  -0.7780* H  45 s( 99.91%)p 0.00(  0.09%)
                                           -0.9996  0.0009  0.0061  0.0286  0.0017
   453. (0.02023) BD*( 1) C  22 - H  46  
                ( 40.06%)   0.6329* C  22 s( 26.24%)p 2.81( 73.72%)d 0.00(  0.05%)
                                           -0.0001 -0.5120  0.0133 -0.0392  0.0037
                                            0.3525 -0.0210 -0.7816 -0.0073 -0.0013
                                           -0.0028  0.0147  0.0042 -0.0154
                ( 59.94%)  -0.7742* H  46 s( 99.92%)p 0.00(  0.08%)
                                           -0.9996  0.0052  0.0005 -0.0097  0.0275
   454. (0.02057) BD*( 1) C  22 - H  47  
                ( 40.16%)   0.6337* C  22 s( 26.18%)p 2.82( 73.77%)d 0.00(  0.05%)
                                           -0.0001 -0.5115  0.0134  0.7766  0.0039
                                            0.1137 -0.0214  0.3482 -0.0072 -0.0061
                                           -0.0149 -0.0007 -0.0136  0.0061
                ( 59.84%)  -0.7736* H  47 s( 99.92%)p 0.00(  0.08%)
                                           -0.9996  0.0053 -0.0268 -0.0015 -0.0107
   455. (0.02495) BD*( 1) C  23 - C  24  
                ( 51.08%)   0.7147* C  23 s( 34.83%)p 1.87( 65.13%)d 0.00(  0.04%)
                                           -0.0000  0.5901  0.0062 -0.0109 -0.0102
                                           -0.7869 -0.0021 -0.1781  0.0096 -0.0013
                                           -0.0032  0.0094 -0.0161 -0.0089
                ( 48.92%)  -0.6994* C  24 s( 34.09%)p 1.93( 65.87%)d 0.00(  0.04%)
                                           -0.0000  0.5839  0.0057 -0.0092 -0.0086
                                            0.7905 -0.0012  0.1834  0.0071  0.0012
                                           -0.0022  0.0071 -0.0155 -0.0091
   456. (0.02080) BD*( 1) C  23 - H  48  
                ( 37.45%)   0.6120* C  23 s( 29.77%)p 2.36( 70.20%)d 0.00(  0.03%)
                                           -0.0003  0.5454 -0.0161 -0.5875  0.0041
                                            0.3002 -0.0049  0.5165  0.0040 -0.0064
                                           -0.0136  0.0070  0.0037  0.0001
                ( 62.55%)  -0.7909* H  48 s( 99.91%)p 0.00(  0.09%)
                                            0.9995 -0.0045  0.0201 -0.0092 -0.0210


 NHO Directionality and "Bond Bending" (deviations from line of nuclear centers)

         [Thresholds for printing:  angular deviation  >  1.0 degree]
                                    hybrid p-character > 25.0%
                                    orbital occupancy  >  0.10e

                                Line of Centers        Hybrid 1              Hybrid 2
                                ---------------  -------------------   ------------------
                NBO               Theta   Phi    Theta   Phi    Dev    Theta   Phi    Dev
 ========================================================================================
     1. BD (   1) C   1 - C   2    67.6  313.8    66.0  314.3   1.7    110.6  132.7   2.0
     2. BD (   2) C   1 - C   2    67.6  313.8   151.7  350.3  89.0    153.3  352.4  89.1
     3. BD (   1) C   1 - H  25   115.0  198.4   115.4  195.6   2.6      --     --    --
     4. BD (   1) C   1 - H  26    88.8   79.1    89.7   81.0   2.1      --     --    --
     7. BD (   1) C   3 - C   4   114.4  327.4   118.5  327.8   4.2     67.6  147.8   2.0
     8. BD (   1) C   3 - C   8    23.2  252.6    22.0  243.7   3.6    155.0   80.1   3.5
     9. BD (   1) C   3 - H  28   120.9  193.4   121.9  193.9   1.2      --     --    --
    10. BD (   1) C   4 - N   5    49.1  306.0    51.7  307.3   2.8    133.6  124.7   2.8
    11. BD (   1) C   4 - H  29   110.4   43.3   111.5   41.9   1.7      --     --    --
    12. BD (   1) C   4 - H  30   141.1  240.0   142.1  241.8   1.5      --     --    --
    13. BD (   1) N   5 - C   6    74.3  227.8    74.5  230.5   2.6    106.5   45.4   2.5
    14. BD (   1) N   5 - C  10    38.5   61.0    37.7   55.7   3.3    140.8  244.7   2.5
    15. BD (   1) C   6 - C   7    67.6  154.9    67.6  157.6   2.5    112.1  330.0   4.6
    18. BD (   1) C   7 - C   8    85.1   82.0    83.3   85.9   4.3     92.9  257.6   4.8
    19. BD (   1) C   7 - H  33    26.4  242.3    28.1  241.9   1.7      --     --    --
    20. BD (   1) C   7 - H  34   126.1  193.3   125.2  195.0   1.7      --     --    --
    21. BD (   1) C   8 - C   9    56.6   10.2    53.4   14.2   4.6    120.2  186.7   4.4
    23. BD (   1) C   9 - C  10   121.8  337.3   118.8  339.7   3.7     56.9  156.3   1.5
    24. BD (   1) C   9 - H  36    30.5  260.6    28.9  260.6   1.5      --     --    --
    25. BD (   1) C   9 - H  37    75.8   83.2    74.8   83.1   1.0      --     --    --
    26. BD (   1) C  10 - C  11    56.1  324.1    56.2  322.2   1.5    122.9  143.9   1.0
    28. BD (   1) C  11 - O  12    40.1   70.3    38.1   67.9   2.5    138.6  251.4   1.5
    29. BD (   1) C  11 - C  13   122.2  340.7   118.4  342.8   4.2     55.1  159.3   2.9
    30. BD (   1) C  11 - H  39    69.5  242.6    64.9  242.7   4.6      --     --    --
    31. BD (   1) O  12 - H  40    58.2  330.7    53.8  334.5   5.4      --     --    --
    32. BD (   1) C  13 - C  14   105.4  275.7   103.5  274.1   2.4     72.4   97.9   3.0
    33. BD (   2) C  13 - C  14   105.4  275.7   146.4  163.4  88.9    144.7  161.6  89.4
    34. BD (   1) C  13 - C  24   109.3   43.1   107.3   45.4   2.9     68.5  220.8   3.0
    35. BD (   1) C  14 - C  15   125.9  339.0   125.1  333.5   4.5     53.7  162.3   2.7
    37. BD (   1) C  15 - N  16   110.9   42.2   112.5   38.7   3.6     70.5  224.9   2.9
    38. BD (   2) C  15 - N  16   110.9   42.2   143.7  163.2  89.9    143.6  163.4  89.9
    39. BD (   1) C  15 - H  42   105.1  274.9   106.2  276.6   2.0      --     --    --
    40. BD (   1) N  16 - C  17    75.3   93.9    76.6   92.0   2.3    105.4  274.9   1.2
    41. BD (   1) C  17 - C  18   111.1   42.3   112.9   38.6   3.9     70.4  225.1   3.0
    42. BD (   1) C  17 - C  24    53.9  153.2    53.2  156.6   2.8      --     --    --
    43. BD (   2) C  17 - C  24    53.9  153.2   143.1  163.1  89.6    143.9  162.7  89.6
    44. BD (   1) C  18 - C  19    77.2   91.2    79.8   87.5   4.5    105.5  275.0   4.5
    45. BD (   2) C  18 - C  19    77.2   91.2    36.8  343.6  89.9     36.9  343.4  89.9
    46. BD (   1) C  18 - H  43   126.1  331.2   126.3  332.8   1.3      --     --    --
    47. BD (   1) C  19 - C  20    53.3  153.1    54.0  148.2   4.0    127.5  340.0   5.6
    48. BD (   1) C  19 - H  44   110.8   43.0   111.4   42.0   1.2      --     --    --
    50. BD (   1) C  20 - C  23    67.8  220.8    65.0  215.7   5.4    110.5   44.0   3.5
    51. BD (   2) C  20 - C  23    67.8  220.8   142.5  162.8  90.1    141.9  162.2  90.0
    52. BD (   1) O  21 - C  22    53.9  148.9    54.3  146.2   2.2      --     --    --
    53. BD (   1) C  22 - H  45    87.2   77.5    87.8   76.7   1.0      --     --    --
    54. BD (   1) C  22 - H  46    22.8  272.3    22.9  276.1   1.5      --     --    --
    55. BD (   1) C  22 - H  47   112.0  187.0   113.5  186.7   1.5      --     --    --
    56. BD (   1) C  23 - C  24   103.0  269.9   102.1  268.5   1.7     76.4   91.3   1.5
    82. LP (   1) N   5             --     --    115.0  331.9   --       --     --    --
    83. LP (   1) O  12             --     --     73.5  116.5   --       --     --    --
    84. LP (   2) O  12             --     --    124.1   36.2   --       --     --    --
    85. LP (   1) N  16             --     --    126.2  337.8   --       --     --    --
    86. LP (   1) O  21             --     --    113.0   38.7   --       --     --    --
    87. LP (   2) O  21             --     --     36.9  342.8   --       --     --    --
   432. BD*(   2) C  13 - C  14   105.4  275.7   146.4  163.4  88.9    144.7  161.6  89.4
   437. BD*(   2) C  15 - N  16   110.9   42.2   143.7  163.2  89.9    143.6  163.4  89.9
   442. BD*(   2) C  17 - C  24    53.9  153.2   143.1  163.1  89.6    143.9  162.7  89.6
   444. BD*(   2) C  18 - C  19    77.2   91.2    36.8  343.6  89.9     36.9  343.4  89.9
   450. BD*(   2) C  20 - C  23    67.8  220.8   142.5  162.8  90.1    141.9  162.2  90.0


 Second Order Perturbation Theory Analysis of Fock Matrix in NBO Basis

     Threshold for printing:   0.50 kcal/mol
                                                                              E(2)  E(j)-E(i) F(i,j)
         Donor NBO (i)                     Acceptor NBO (j)                 kcal/mol   a.u.    a.u. 
 ===================================================================================================

 within unit  1
   1. BD (   1) C   1 - C   2        /106. RY*(   1) C   3                    2.21    1.76    0.056
   1. BD (   1) C   1 - C   2        /402. BD*(   1) C   1 - H  25            1.06    1.19    0.032
   1. BD (   1) C   1 - C   2        /403. BD*(   1) C   1 - H  26            1.29    1.20    0.035
   1. BD (   1) C   1 - C   2        /404. BD*(   1) C   2 - C   3            3.66    1.17    0.059
   1. BD (   1) C   1 - C   2        /405. BD*(   1) C   2 - H  27            1.76    1.19    0.041
   1. BD (   1) C   1 - C   2        /406. BD*(   1) C   3 - C   4            0.77    1.08    0.026
   2. BD (   2) C   1 - C   2        /406. BD*(   1) C   3 - C   4            2.66    0.63    0.037
   2. BD (   2) C   1 - C   2        /407. BD*(   1) C   3 - C   8            3.29    0.65    0.041
   3. BD (   1) C   1 - H  25        / 99. RY*(   3) C   2                    2.26    1.31    0.049
   3. BD (   1) C   1 - H  25        /400. BD*(   1) C   1 - C   2            1.28    1.18    0.035
   3. BD (   1) C   1 - H  25        /405. BD*(   1) C   2 - H  27            5.48    0.97    0.065
   4. BD (   1) C   1 - H  26        / 97. RY*(   1) C   2                    0.95    1.52    0.034
   4. BD (   1) C   1 - H  26        /100. RY*(   4) C   2                    0.66    1.30    0.026
   4. BD (   1) C   1 - H  26        /400. BD*(   1) C   1 - C   2            1.37    1.18    0.036
   4. BD (   1) C   1 - H  26        /404. BD*(   1) C   2 - C   3            6.22    0.95    0.069
   5. BD (   1) C   2 - C   3        / 88. RY*(   1) C   1                    2.14    1.63    0.053
   5. BD (   1) C   2 - C   3        /115. RY*(   1) C   4                    1.11    1.69    0.039
   5. BD (   1) C   2 - C   3        /151. RY*(   1) C   8                    0.70    1.71    0.031
   5. BD (   1) C   2 - C   3        /400. BD*(   1) C   1 - C   2            3.65    1.28    0.061
   5. BD (   1) C   2 - C   3        /403. BD*(   1) C   1 - H  26            2.42    1.08    0.046
   5. BD (   1) C   2 - C   3        /405. BD*(   1) C   2 - H  27            0.56    1.08    0.022
   5. BD (   1) C   2 - C   3        /406. BD*(   1) C   3 - C   4            1.19    0.97    0.030
   5. BD (   1) C   2 - C   3        /407. BD*(   1) C   3 - C   8            1.84    0.99    0.038
   5. BD (   1) C   2 - C   3        /408. BD*(   1) C   3 - H  28            0.82    1.07    0.026
   5. BD (   1) C   2 - C   3        /409. BD*(   1) C   4 - N   5            0.62    0.98    0.022
   5. BD (   1) C   2 - C   3        /411. BD*(   1) C   4 - H  30            0.57    1.07    0.022
   5. BD (   1) C   2 - C   3        /417. BD*(   1) C   7 - C   8            1.80    1.00    0.038
   6. BD (   1) C   2 - H  27        / 88. RY*(   1) C   1                    0.69    1.52    0.029
   6. BD (   1) C   2 - H  27        /106. RY*(   1) C   3                    0.86    1.54    0.033
   6. BD (   1) C   2 - H  27        /400. BD*(   1) C   1 - C   2            1.21    1.17    0.034
   6. BD (   1) C   2 - H  27        /402. BD*(   1) C   1 - H  25            4.67    0.96    0.060
   6. BD (   1) C   2 - H  27        /408. BD*(   1) C   3 - H  28            2.42    0.95    0.043
   7. BD (   1) C   3 - C   4        / 97. RY*(   1) C   2                    1.14    1.58    0.038
   7. BD (   1) C   3 - C   4        / 98. RY*(   2) C   2                    0.80    1.31    0.029
   7. BD (   1) C   3 - C   4        /400. BD*(   1) C   1 - C   2            1.63    1.24    0.040
   7. BD (   1) C   3 - C   4        /401. BD*(   2) C   1 - C   2            2.16    0.62    0.033
   7. BD (   1) C   3 - C   4        /404. BD*(   1) C   2 - C   3            1.41    1.01    0.034
   7. BD (   1) C   3 - C   4        /407. BD*(   1) C   3 - C   8            1.00    0.94    0.028
   7. BD (   1) C   3 - C   4        /408. BD*(   1) C   3 - H  28            0.80    1.02    0.026
   7. BD (   1) C   3 - C   4        /411. BD*(   1) C   4 - H  30            0.66    1.03    0.023
   7. BD (   1) C   3 - C   4        /421. BD*(   1) C   8 - H  35            2.24    1.05    0.043
   8. BD (   1) C   3 - C   8        / 98. RY*(   2) C   2                    1.49    1.30    0.040
   8. BD (   1) C   3 - C   8        /142. RY*(   1) C   7                    1.02    1.61    0.036
   8. BD (   1) C   3 - C   8        /162. RY*(   3) C   9                    0.66    1.42    0.028
   8. BD (   1) C   3 - C   8        /400. BD*(   1) C   1 - C   2            1.02    1.24    0.032
   8. BD (   1) C   3 - C   8        /401. BD*(   2) C   1 - C   2            2.55    0.62    0.036
   8. BD (   1) C   3 - C   8        /404. BD*(   1) C   2 - C   3            1.56    1.01    0.036
   8. BD (   1) C   3 - C   8        /406. BD*(   1) C   3 - C   4            1.03    0.92    0.028
   8. BD (   1) C   3 - C   8        /408. BD*(   1) C   3 - H  28            0.77    1.02    0.025
   8. BD (   1) C   3 - C   8        /409. BD*(   1) C   4 - N   5            0.66    0.93    0.022
   8. BD (   1) C   3 - C   8        /410. BD*(   1) C   4 - H  29            0.93    1.03    0.028
   8. BD (   1) C   3 - C   8        /411. BD*(   1) C   4 - H  30            0.64    1.03    0.023
   8. BD (   1) C   3 - C   8        /417. BD*(   1) C   7 - C   8            0.89    0.96    0.026
   8. BD (   1) C   3 - C   8        /418. BD*(   1) C   7 - H  33            1.85    1.02    0.039
   8. BD (   1) C   3 - C   8        /420. BD*(   1) C   8 - C   9            1.06    0.96    0.029
   8. BD (   1) C   3 - C   8        /421. BD*(   1) C   8 - H  35            0.87    1.04    0.027
   8. BD (   1) C   3 - C   8        /423. BD*(   1) C   9 - H  36            1.80    1.02    0.039
   9. BD (   1) C   3 - H  28        /404. BD*(   1) C   2 - C   3            0.67    0.92    0.022
   9. BD (   1) C   3 - H  28        /405. BD*(   1) C   2 - H  27            4.24    0.94    0.056
   9. BD (   1) C   3 - H  28        /407. BD*(   1) C   3 - C   8            0.63    0.85    0.021
   9. BD (   1) C   3 - H  28        /409. BD*(   1) C   4 - N   5            1.03    0.84    0.026
   9. BD (   1) C   3 - H  28        /410. BD*(   1) C   4 - H  29            0.73    0.93    0.023
   9. BD (   1) C   3 - H  28        /420. BD*(   1) C   8 - C   9            3.35    0.87    0.048
  10. BD (   1) C   4 - N   5        /109. RY*(   4) C   3                    0.60    1.45    0.026
  10. BD (   1) C   4 - N   5        /133. RY*(   1) C   6                    0.92    1.74    0.036
  10. BD (   1) C   4 - N   5        /135. RY*(   3) C   6                    0.52    1.58    0.026
  10. BD (   1) C   4 - N   5        /170. RY*(   2) C  10                    1.22    1.67    0.040
  10. BD (   1) C   4 - N   5        /404. BD*(   1) C   2 - C   3            0.54    1.13    0.022
  10. BD (   1) C   4 - N   5        /412. BD*(   1) N   5 - C   6            0.93    1.04    0.028
  10. BD (   1) C   4 - N   5        /413. BD*(   1) N   5 - C  10            1.22    1.04    0.032
  10. BD (   1) C   4 - N   5        /415. BD*(   1) C   6 - H  31            1.76    1.14    0.040
  10. BD (   1) C   4 - N   5        /425. BD*(   1) C  10 - C  11            2.40    1.07    0.045
  11. BD (   1) C   4 - H  29        /107. RY*(   2) C   3                    0.66    1.46    0.028
  11. BD (   1) C   4 - H  29        /407. BD*(   1) C   3 - C   8            1.01    0.86    0.026
  11. BD (   1) C   4 - H  29        /408. BD*(   1) C   3 - H  28            0.79    0.94    0.024
  11. BD (   1) C   4 - H  29        /412. BD*(   1) N   5 - C   6            3.18    0.85    0.046
  12. BD (   1) C   4 - H  30        /404. BD*(   1) C   2 - C   3            1.19    0.94    0.030
  12. BD (   1) C   4 - H  30        /407. BD*(   1) C   3 - C   8            0.74    0.86    0.023
  12. BD (   1) C   4 - H  30        /413. BD*(   1) N   5 - C  10            3.23    0.85    0.047
  13. BD (   1) N   5 - C   6        /115. RY*(   1) C   4                    0.80    1.75    0.033
  13. BD (   1) N   5 - C   6        /144. RY*(   3) C   7                    0.64    1.26    0.025
  13. BD (   1) N   5 - C   6        /169. RY*(   1) C  10                    2.04    1.58    0.051
  13. BD (   1) N   5 - C   6        /172. RY*(   4) C  10                    0.52    1.81    0.027
  13. BD (   1) N   5 - C   6        /409. BD*(   1) C   4 - N   5            0.85    1.04    0.027
  13. BD (   1) N   5 - C   6        /410. BD*(   1) C   4 - H  29            1.64    1.14    0.039
  13. BD (   1) N   5 - C   6        /413. BD*(   1) N   5 - C  10            0.99    1.04    0.029
  13. BD (   1) N   5 - C   6        /418. BD*(   1) C   7 - H  33            0.63    1.13    0.024
  13. BD (   1) N   5 - C   6        /426. BD*(   1) C  10 - H  38            1.41    1.14    0.036
  14. BD (   1) N   5 - C  10        /115. RY*(   1) C   4                    1.46    1.76    0.045
  14. BD (   1) N   5 - C  10        /133. RY*(   1) C   6                    0.55    1.75    0.028
  14. BD (   1) N   5 - C  10        /134. RY*(   2) C   6                    0.69    1.50    0.029
  14. BD (   1) N   5 - C  10        /178. RY*(   1) C  11                    1.08    1.61    0.037
  14. BD (   1) N   5 - C  10        /409. BD*(   1) C   4 - N   5            0.99    1.05    0.029
  14. BD (   1) N   5 - C  10        /411. BD*(   1) C   4 - H  30            1.52    1.14    0.037
  14. BD (   1) N   5 - C  10        /412. BD*(   1) N   5 - C   6            0.84    1.04    0.026
  14. BD (   1) N   5 - C  10        /416. BD*(   1) C   6 - H  32            1.30    1.14    0.035
  14. BD (   1) N   5 - C  10        /422. BD*(   1) C   9 - C  10            0.58    1.06    0.022
  14. BD (   1) N   5 - C  10        /424. BD*(   1) C   9 - H  37            0.78    1.15    0.027
  14. BD (   1) N   5 - C  10        /425. BD*(   1) C  10 - C  11            0.65    1.07    0.024
  14. BD (   1) N   5 - C  10        /427. BD*(   1) C  11 - O  12            1.70    0.97    0.036
  15. BD (   1) C   6 - C   7        /152. RY*(   2) C   8                    0.82    1.42    0.031
  15. BD (   1) C   6 - C   7        /415. BD*(   1) C   6 - H  31            0.66    1.04    0.023
  15. BD (   1) C   6 - C   7        /416. BD*(   1) C   6 - H  32            0.62    1.04    0.023
  15. BD (   1) C   6 - C   7        /417. BD*(   1) C   7 - C   8            0.99    0.97    0.028
  15. BD (   1) C   6 - C   7        /418. BD*(   1) C   7 - H  33            0.62    1.03    0.023
  15. BD (   1) C   6 - C   7        /419. BD*(   1) C   7 - H  34            0.63    1.03    0.023
  15. BD (   1) C   6 - C   7        /421. BD*(   1) C   8 - H  35            2.34    1.06    0.045
  16. BD (   1) C   6 - H  31        /142. RY*(   1) C   7                    0.60    1.53    0.027
  16. BD (   1) C   6 - H  31        /409. BD*(   1) C   4 - N   5            3.17    0.86    0.047
  16. BD (   1) C   6 - H  31        /417. BD*(   1) C   7 - C   8            0.67    0.89    0.022
  16. BD (   1) C   6 - H  31        /419. BD*(   1) C   7 - H  34            1.19    0.95    0.030
  17. BD (   1) C   6 - H  32        /413. BD*(   1) N   5 - C  10            3.50    0.85    0.049
  17. BD (   1) C   6 - H  32        /417. BD*(   1) C   7 - C   8            1.20    0.88    0.029
  17. BD (   1) C   6 - H  32        /418. BD*(   1) C   7 - H  33            0.67    0.94    0.023
  18. BD (   1) C   7 - C   8        /107. RY*(   2) C   3                    1.20    1.55    0.039
  18. BD (   1) C   7 - C   8        /134. RY*(   2) C   6                    0.69    1.39    0.028
  18. BD (   1) C   7 - C   8        /160. RY*(   1) C   9                    1.25    1.58    0.040
  18. BD (   1) C   7 - C   8        /404. BD*(   1) C   2 - C   3            2.56    1.02    0.046
  18. BD (   1) C   7 - C   8        /407. BD*(   1) C   3 - C   8            1.20    0.95    0.030
  18. BD (   1) C   7 - C   8        /412. BD*(   1) N   5 - C   6            0.75    0.94    0.024
  18. BD (   1) C   7 - C   8        /414. BD*(   1) C   6 - C   7            0.94    0.95    0.027
  18. BD (   1) C   7 - C   8        /415. BD*(   1) C   6 - H  31            0.68    1.04    0.024
  18. BD (   1) C   7 - C   8        /416. BD*(   1) C   6 - H  32            0.97    1.03    0.028
  18. BD (   1) C   7 - C   8        /418. BD*(   1) C   7 - H  33            0.70    1.03    0.024
  18. BD (   1) C   7 - C   8        /419. BD*(   1) C   7 - H  34            0.65    1.03    0.023
  18. BD (   1) C   7 - C   8        /420. BD*(   1) C   8 - C   9            1.12    0.97    0.029
  18. BD (   1) C   7 - C   8        /421. BD*(   1) C   8 - H  35            0.92    1.05    0.028
  18. BD (   1) C   7 - C   8        /424. BD*(   1) C   9 - H  37            2.15    1.04    0.042
  19. BD (   1) C   7 - H  33        /407. BD*(   1) C   3 - C   8            3.12    0.86    0.046
  19. BD (   1) C   7 - H  33        /412. BD*(   1) N   5 - C   6            1.41    0.84    0.031
  19. BD (   1) C   7 - H  33        /416. BD*(   1) C   6 - H  32            0.63    0.94    0.022
  19. BD (   1) C   7 - H  33        /417. BD*(   1) C   7 - C   8            0.51    0.87    0.019
  20. BD (   1) C   7 - H  34        /412. BD*(   1) N   5 - C   6            0.69    0.84    0.022
  20. BD (   1) C   7 - H  34        /415. BD*(   1) C   6 - H  31            1.12    0.94    0.029
  20. BD (   1) C   7 - H  34        /420. BD*(   1) C   8 - C   9            3.11    0.87    0.047
  21. BD (   1) C   8 - C   9        /108. RY*(   3) C   3                    0.55    1.55    0.026
  21. BD (   1) C   8 - C   9        /142. RY*(   1) C   7                    0.74    1.62    0.031
  21. BD (   1) C   8 - C   9        /407. BD*(   1) C   3 - C   8            1.07    0.95    0.028
  21. BD (   1) C   8 - C   9        /408. BD*(   1) C   3 - H  28            1.72    1.03    0.038
  21. BD (   1) C   8 - C   9        /413. BD*(   1) N   5 - C  10            0.73    0.94    0.023
  21. BD (   1) C   8 - C   9        /417. BD*(   1) C   7 - C   8            1.13    0.97    0.030
  21. BD (   1) C   8 - C   9        /419. BD*(   1) C   7 - H  34            2.07    1.03    0.041
  21. BD (   1) C   8 - C   9        /421. BD*(   1) C   8 - H  35            0.92    1.05    0.028
  21. BD (   1) C   8 - C   9        /422. BD*(   1) C   9 - C  10            1.28    0.95    0.031
  21. BD (   1) C   8 - C   9        /423. BD*(   1) C   9 - H  36            0.61    1.03    0.022
  21. BD (   1) C   8 - C   9        /424. BD*(   1) C   9 - H  37            0.81    1.04    0.026
  21. BD (   1) C   8 - C   9        /425. BD*(   1) C  10 - C  11            1.75    0.96    0.037
  22. BD (   1) C   8 - H  35        /406. BD*(   1) C   3 - C   4            2.88    0.83    0.044
  22. BD (   1) C   8 - H  35        /407. BD*(   1) C   3 - C   8            0.59    0.85    0.020
  22. BD (   1) C   8 - H  35        /414. BD*(   1) C   6 - C   7            2.90    0.85    0.044
  22. BD (   1) C   8 - H  35        /417. BD*(   1) C   7 - C   8            0.65    0.87    0.021
  22. BD (   1) C   8 - H  35        /420. BD*(   1) C   8 - C   9            0.55    0.87    0.020
  22. BD (   1) C   8 - H  35        /422. BD*(   1) C   9 - C  10            2.90    0.85    0.044
  23. BD (   1) C   9 - C  10        /151. RY*(   1) C   8                    0.61    1.68    0.029
  23. BD (   1) C   9 - C  10        /153. RY*(   3) C   8                    0.58    1.36    0.025
  23. BD (   1) C   9 - C  10        /179. RY*(   2) C  11                    0.92    1.52    0.034
  23. BD (   1) C   9 - C  10        /420. BD*(   1) C   8 - C   9            1.08    0.97    0.029
  23. BD (   1) C   9 - C  10        /421. BD*(   1) C   8 - H  35            2.12    1.06    0.042
  23. BD (   1) C   9 - C  10        /423. BD*(   1) C   9 - H  36            0.68    1.03    0.024
  23. BD (   1) C   9 - C  10        /424. BD*(   1) C   9 - H  37            0.78    1.04    0.026
  23. BD (   1) C   9 - C  10        /425. BD*(   1) C  10 - C  11            1.48    0.96    0.034
  23. BD (   1) C   9 - C  10        /426. BD*(   1) C  10 - H  38            1.05    1.04    0.030
  23. BD (   1) C   9 - C  10        /428. BD*(   1) C  11 - C  13            2.19    1.00    0.042
  24. BD (   1) C   9 - H  36        /152. RY*(   2) C   8                    0.66    1.31    0.026
  24. BD (   1) C   9 - H  36        /407. BD*(   1) C   3 - C   8            3.44    0.85    0.048
  24. BD (   1) C   9 - H  36        /420. BD*(   1) C   8 - C   9            0.56    0.87    0.020
  24. BD (   1) C   9 - H  36        /426. BD*(   1) C  10 - H  38            1.69    0.94    0.036
  25. BD (   1) C   9 - H  37        /413. BD*(   1) N   5 - C  10            2.26    0.84    0.039
  25. BD (   1) C   9 - H  37        /417. BD*(   1) C   7 - C   8            2.88    0.87    0.045
  25. BD (   1) C   9 - H  37        /420. BD*(   1) C   8 - C   9            0.53    0.87    0.019
  26. BD (   1) C  10 - C  11        /160. RY*(   1) C   9                    1.24    1.61    0.040
  26. BD (   1) C  10 - C  11        /188. RY*(   2) O  12                    0.72    2.07    0.035
  26. BD (   1) C  10 - C  11        /197. RY*(   2) C  13                    1.89    1.38    0.046
  26. BD (   1) C  10 - C  11        /409. BD*(   1) C   4 - N   5            1.95    0.97    0.039
  26. BD (   1) C  10 - C  11        /413. BD*(   1) N   5 - C  10            0.68    0.96    0.023
  26. BD (   1) C  10 - C  11        /420. BD*(   1) C   8 - C   9            0.90    0.99    0.027
  26. BD (   1) C  10 - C  11        /422. BD*(   1) C   9 - C  10            1.11    0.98    0.029
  26. BD (   1) C  10 - C  11        /426. BD*(   1) C  10 - H  38            1.00    1.06    0.029
  26. BD (   1) C  10 - C  11        /428. BD*(   1) C  11 - C  13            2.14    1.02    0.042
  26. BD (   1) C  10 - C  11        /429. BD*(   1) C  11 - H  39            1.04    1.03    0.029
  26. BD (   1) C  10 - C  11        /430. BD*(   1) O  12 - H  40            1.95    1.02    0.040
  26. BD (   1) C  10 - C  11        /431. BD*(   1) C  13 - C  14            1.04    1.20    0.032
  26. BD (   1) C  10 - C  11        /432. BD*(   2) C  13 - C  14            2.54    0.64    0.038
  27. BD (   1) C  10 - H  38        /412. BD*(   1) N   5 - C   6            3.85    0.84    0.051
  27. BD (   1) C  10 - H  38        /423. BD*(   1) C   9 - H  36            1.82    0.94    0.037
  27. BD (   1) C  10 - H  38        /425. BD*(   1) C  10 - C  11            0.60    0.87    0.020
  27. BD (   1) C  10 - H  38        /429. BD*(   1) C  11 - H  39            3.16    0.91    0.048
  28. BD (   1) C  11 - O  12        /413. BD*(   1) N   5 - C  10            2.33    1.20    0.047
  28. BD (   1) C  11 - O  12        /431. BD*(   1) C  13 - C  14            1.05    1.43    0.035
  28. BD (   1) C  11 - O  12        /432. BD*(   2) C  13 - C  14            0.72    0.88    0.024
  29. BD (   1) C  11 - C  13        /169. RY*(   1) C  10                    1.39    1.52    0.041
  29. BD (   1) C  11 - C  13        /187. RY*(   1) O  12                    0.59    1.84    0.030
  29. BD (   1) C  11 - C  13        /205. RY*(   1) C  14                    1.50    1.75    0.046
  29. BD (   1) C  11 - C  13        /295. RY*(   1) C  24                    0.54    1.76    0.028
  29. BD (   1) C  11 - C  13        /296. RY*(   2) C  24                    1.07    1.86    0.040
  29. BD (   1) C  11 - C  13        /422. BD*(   1) C   9 - C  10            2.23    1.00    0.042
  29. BD (   1) C  11 - C  13        /425. BD*(   1) C  10 - C  11            2.12    1.01    0.041
  29. BD (   1) C  11 - C  13        /429. BD*(   1) C  11 - H  39            0.69    1.05    0.024
  29. BD (   1) C  11 - C  13        /431. BD*(   1) C  13 - C  14            3.53    1.22    0.059
  29. BD (   1) C  11 - C  13        /433. BD*(   1) C  13 - C  24            3.33    1.16    0.056
  29. BD (   1) C  11 - C  13        /434. BD*(   1) C  14 - C  15            2.68    1.17    0.050
  29. BD (   1) C  11 - C  13        /441. BD*(   1) C  17 - C  24            2.58    1.16    0.049
  30. BD (   1) C  11 - H  39        /171. RY*(   3) C  10                    0.72    1.44    0.029
  30. BD (   1) C  11 - H  39        /187. RY*(   1) O  12                    0.53    1.71    0.027
  30. BD (   1) C  11 - H  39        /425. BD*(   1) C  10 - C  11            0.72    0.88    0.023
  30. BD (   1) C  11 - H  39        /426. BD*(   1) C  10 - H  38            2.86    0.96    0.047
  30. BD (   1) C  11 - H  39        /433. BD*(   1) C  13 - C  24            4.55    1.04    0.061
  31. BD (   1) O  12 - H  40        /178. RY*(   1) C  11                    0.75    1.63    0.031
  31. BD (   1) O  12 - H  40        /425. BD*(   1) C  10 - C  11            2.84    1.09    0.050
  32. BD (   1) C  13 - C  14        /178. RY*(   1) C  11                    0.86    1.62    0.033
  32. BD (   1) C  13 - C  14        /214. RY*(   1) C  15                    1.69    1.62    0.047
  32. BD (   1) C  13 - C  14        /295. RY*(   1) C  24                    0.78    1.83    0.034
  32. BD (   1) C  13 - C  14        /296. RY*(   2) C  24                    0.60    1.93    0.031
  32. BD (   1) C  13 - C  14        /427. BD*(   1) C  11 - O  12            1.14    0.98    0.030
  32. BD (   1) C  13 - C  14        /428. BD*(   1) C  11 - C  13            2.98    1.11    0.051
  32. BD (   1) C  13 - C  14        /433. BD*(   1) C  13 - C  24            4.66    1.23    0.068
  32. BD (   1) C  13 - C  14        /434. BD*(   1) C  14 - C  15            3.24    1.24    0.057
  32. BD (   1) C  13 - C  14        /435. BD*(   1) C  14 - H  41            1.73    1.15    0.040
  32. BD (   1) C  13 - C  14        /438. BD*(   1) C  15 - H  42            2.07    1.16    0.044
  32. BD (   1) C  13 - C  14        /455. BD*(   1) C  23 - C  24            3.55    1.24    0.059
  33. BD (   2) C  13 - C  14        /216. RY*(   3) C  15                    2.06    0.87    0.041
  33. BD (   2) C  13 - C  14        /298. RY*(   4) C  24                    0.53    1.97    0.031
  33. BD (   2) C  13 - C  14        /299. RY*(   5) C  24                    0.62    1.39    0.028
  33. BD (   2) C  13 - C  14        /425. BD*(   1) C  10 - C  11            2.98    0.64    0.042
  33. BD (   2) C  13 - C  14        /427. BD*(   1) C  11 - O  12            3.80    0.55    0.044
  33. BD (   2) C  13 - C  14        /437. BD*(   2) C  15 - N  16           23.87    0.28    0.074
  33. BD (   2) C  13 - C  14        /442. BD*(   2) C  17 - C  24           14.98    0.29    0.062
  34. BD (   1) C  13 - C  24        /178. RY*(   1) C  11                    1.26    1.59    0.040
  34. BD (   1) C  13 - C  24        /205. RY*(   1) C  14                    0.82    1.79    0.034
  34. BD (   1) C  13 - C  24        /232. RY*(   1) C  17                    1.11    1.65    0.038
  34. BD (   1) C  13 - C  24        /286. RY*(   1) C  23                    0.82    1.81    0.035
  34. BD (   1) C  13 - C  24        /428. BD*(   1) C  11 - C  13            2.62    1.08    0.048
  34. BD (   1) C  13 - C  24        /429. BD*(   1) C  11 - H  39            0.68    1.09    0.024
  34. BD (   1) C  13 - C  24        /431. BD*(   1) C  13 - C  14            4.32    1.26    0.066
  34. BD (   1) C  13 - C  24        /435. BD*(   1) C  14 - H  41            2.82    1.12    0.051
  34. BD (   1) C  13 - C  24        /440. BD*(   1) C  17 - C  18            2.59    1.21    0.050
  34. BD (   1) C  13 - C  24        /441. BD*(   1) C  17 - C  24            3.77    1.20    0.060
  34. BD (   1) C  13 - C  24        /449. BD*(   1) C  20 - C  23            1.92    1.26    0.044
  34. BD (   1) C  13 - C  24        /455. BD*(   1) C  23 - C  24            4.48    1.21    0.066
  35. BD (   1) C  14 - C  15        /198. RY*(   3) C  13                    1.89    1.73    0.051
  35. BD (   1) C  14 - C  15        /224. RY*(   2) N  16                    1.51    2.02    0.050
  35. BD (   1) C  14 - C  15        /428. BD*(   1) C  11 - C  13            4.14    1.10    0.060
  35. BD (   1) C  14 - C  15        /431. BD*(   1) C  13 - C  14            3.76    1.28    0.062
  35. BD (   1) C  14 - C  15        /435. BD*(   1) C  14 - H  41            1.41    1.14    0.036
  35. BD (   1) C  14 - C  15        /436. BD*(   1) C  15 - N  16            1.80    1.26    0.043
  35. BD (   1) C  14 - C  15        /438. BD*(   1) C  15 - H  42            1.13    1.15    0.032
  36. BD (   1) C  14 - H  41        /196. RY*(   1) C  13                    1.06    1.69    0.038
  36. BD (   1) C  14 - H  41        /215. RY*(   2) C  15                    0.68    1.39    0.028
  36. BD (   1) C  14 - H  41        /431. BD*(   1) C  13 - C  14            1.59    1.11    0.037
  36. BD (   1) C  14 - H  41        /433. BD*(   1) C  13 - C  24            4.68    1.05    0.063
  36. BD (   1) C  14 - H  41        /434. BD*(   1) C  14 - C  15            0.65    1.06    0.023
  36. BD (   1) C  14 - H  41        /436. BD*(   1) C  15 - N  16            3.90    1.10    0.059
  37. BD (   1) C  15 - N  16        /206. RY*(   2) C  14                    1.35    1.54    0.041
  37. BD (   1) C  15 - N  16        /233. RY*(   2) C  17                    2.72    1.86    0.064
  37. BD (   1) C  15 - N  16        /434. BD*(   1) C  14 - C  15            1.79    1.37    0.044
  37. BD (   1) C  15 - N  16        /435. BD*(   1) C  14 - H  41            1.61    1.28    0.041
  37. BD (   1) C  15 - N  16        /438. BD*(   1) C  15 - H  42            0.67    1.29    0.026
  37. BD (   1) C  15 - N  16        /439. BD*(   1) N  16 - C  17            1.84    1.34    0.044
  37. BD (   1) C  15 - N  16        /440. BD*(   1) C  17 - C  18            3.15    1.37    0.059
  38. BD (   2) C  15 - N  16        /208. RY*(   4) C  14                    0.69    0.90    0.024
  38. BD (   2) C  15 - N  16        /235. RY*(   4) C  17                    0.76    2.13    0.038
  38. BD (   2) C  15 - N  16        /236. RY*(   5) C  17                    1.43    1.13    0.038
  38. BD (   2) C  15 - N  16        /432. BD*(   2) C  13 - C  14           12.60    0.34    0.059
  38. BD (   2) C  15 - N  16        /442. BD*(   2) C  17 - C  24           19.67    0.33    0.077
  39. BD (   1) C  15 - H  42        /223. RY*(   1) N  16                    1.24    1.46    0.038
  39. BD (   1) C  15 - H  42        /431. BD*(   1) C  13 - C  14            3.90    1.10    0.059
  39. BD (   1) C  15 - H  42        /439. BD*(   1) N  16 - C  17            5.18    1.02    0.065
  40. BD (   1) N  16 - C  17        /215. RY*(   2) C  15                    2.67    1.66    0.060
  40. BD (   1) N  16 - C  17        /241. RY*(   1) C  18                    0.87    1.89    0.036
  40. BD (   1) N  16 - C  17        /296. RY*(   2) C  24                    0.59    2.02    0.031
  40. BD (   1) N  16 - C  17        /436. BD*(   1) C  15 - N  16            1.73    1.37    0.044
  40. BD (   1) N  16 - C  17        /438. BD*(   1) C  15 - H  42            2.57    1.25    0.051
  40. BD (   1) N  16 - C  17        /440. BD*(   1) C  17 - C  18            2.30    1.33    0.049
  40. BD (   1) N  16 - C  17        /441. BD*(   1) C  17 - C  24            2.46    1.32    0.051
  40. BD (   1) N  16 - C  17        /443. BD*(   1) C  18 - C  19            1.63    1.40    0.043
  40. BD (   1) N  16 - C  17        /455. BD*(   1) C  23 - C  24            1.86    1.33    0.044
  41. BD (   1) C  17 - C  18        /223. RY*(   1) N  16                    1.29    1.61    0.041
  41. BD (   1) C  17 - C  18        /251. RY*(   2) C  19                    1.90    1.35    0.046
  41. BD (   1) C  17 - C  18        /296. RY*(   2) C  24                    1.20    1.89    0.043
  41. BD (   1) C  17 - C  18        /433. BD*(   1) C  13 - C  24            2.95    1.20    0.053
  41. BD (   1) C  17 - C  18        /436. BD*(   1) C  15 - N  16            2.74    1.24    0.052
  41. BD (   1) C  17 - C  18        /439. BD*(   1) N  16 - C  17            2.22    1.18    0.046
  41. BD (   1) C  17 - C  18        /441. BD*(   1) C  17 - C  24            3.67    1.19    0.059
  41. BD (   1) C  17 - C  18        /443. BD*(   1) C  18 - C  19            3.17    1.27    0.057
  41. BD (   1) C  17 - C  18        /445. BD*(   1) C  18 - H  43            1.16    1.13    0.032
  41. BD (   1) C  17 - C  18        /447. BD*(   1) C  19 - H  44            2.95    1.13    0.052
  42. BD (   1) C  17 - C  24        /196. RY*(   1) C  13                    1.56    1.84    0.048
  42. BD (   1) C  17 - C  24        /223. RY*(   1) N  16                    0.64    1.61    0.029
  42. BD (   1) C  17 - C  24        /224. RY*(   2) N  16                    0.60    2.00    0.031
  42. BD (   1) C  17 - C  24        /241. RY*(   1) C  18                    1.28    1.77    0.043
  42. BD (   1) C  17 - C  24        /286. RY*(   1) C  23                    0.78    1.81    0.034
  42. BD (   1) C  17 - C  24        /428. BD*(   1) C  11 - C  13            3.91    1.07    0.058
  42. BD (   1) C  17 - C  24        /433. BD*(   1) C  13 - C  24            4.22    1.19    0.063
  42. BD (   1) C  17 - C  24        /439. BD*(   1) N  16 - C  17            2.11    1.17    0.044
  42. BD (   1) C  17 - C  24        /440. BD*(   1) C  17 - C  18            3.67    1.20    0.059
  42. BD (   1) C  17 - C  24        /445. BD*(   1) C  18 - H  43            1.91    1.13    0.042
  42. BD (   1) C  17 - C  24        /455. BD*(   1) C  23 - C  24            4.08    1.20    0.063
  42. BD (   1) C  17 - C  24        /456. BD*(   1) C  23 - H  48            2.26    1.14    0.045
  43. BD (   2) C  17 - C  24        /197. RY*(   2) C  13                    0.80    1.01    0.029
  43. BD (   2) C  17 - C  24        /225. RY*(   3) N  16                    0.93    2.08    0.045
  43. BD (   2) C  17 - C  24        /244. RY*(   4) C  18                    1.52    1.29    0.045
  43. BD (   2) C  17 - C  24        /288. RY*(   3) C  23                    1.76    0.93    0.041
  43. BD (   2) C  17 - C  24        /299. RY*(   5) C  24                    0.71    1.37    0.032
  43. BD (   2) C  17 - C  24        /432. BD*(   2) C  13 - C  14           18.33    0.28    0.068
  43. BD (   2) C  17 - C  24        /437. BD*(   2) C  15 - N  16           15.71    0.26    0.060
  43. BD (   2) C  17 - C  24        /444. BD*(   2) C  18 - C  19           16.04    0.29    0.064
  43. BD (   2) C  17 - C  24        /450. BD*(   2) C  20 - C  23           15.82    0.27    0.061
  44. BD (   1) C  18 - C  19        /232. RY*(   1) C  17                    0.99    1.69    0.037
  44. BD (   1) C  18 - C  19        /233. RY*(   2) C  17                    1.03    1.73    0.038
  44. BD (   1) C  18 - C  19        /259. RY*(   1) C  20                    1.67    1.58    0.046
  44. BD (   1) C  18 - C  19        /439. BD*(   1) N  16 - C  17            2.91    1.21    0.053
  44. BD (   1) C  18 - C  19        /440. BD*(   1) C  17 - C  18            3.10    1.24    0.055
  44. BD (   1) C  18 - C  19        /445. BD*(   1) C  18 - H  43            1.74    1.17    0.040
  44. BD (   1) C  18 - C  19        /446. BD*(   1) C  19 - C  20            3.04    1.23    0.055
  44. BD (   1) C  18 - C  19        /447. BD*(   1) C  19 - H  44            1.91    1.17    0.042
  44. BD (   1) C  18 - C  19        /448. BD*(   1) C  20 - O  21            3.33    1.08    0.054
  45. BD (   2) C  18 - C  19        /238. RY*(   7) C  17                    0.64    2.03    0.034
  45. BD (   2) C  18 - C  19        /263. RY*(   5) C  20                    1.35    1.15    0.038
  45. BD (   2) C  18 - C  19        /442. BD*(   2) C  17 - C  24           15.22    0.29    0.063
  45. BD (   2) C  18 - C  19        /450. BD*(   2) C  20 - C  23           19.00    0.29    0.068
  46. BD (   1) C  18 - H  43        /250. RY*(   1) C  19                    0.59    1.62    0.028
  46. BD (   1) C  18 - H  43        /439. BD*(   1) N  16 - C  17            0.70    1.02    0.024
  46. BD (   1) C  18 - H  43        /440. BD*(   1) C  17 - C  18            0.72    1.04    0.024
  46. BD (   1) C  18 - H  43        /441. BD*(   1) C  17 - C  24            4.47    1.03    0.061
  46. BD (   1) C  18 - H  43        /443. BD*(   1) C  18 - C  19            1.34    1.11    0.035
  46. BD (   1) C  18 - H  43        /446. BD*(   1) C  19 - C  20            4.32    1.03    0.060
  47. BD (   1) C  19 - C  20        /242. RY*(   2) C  18                    2.11    1.40    0.049
  47. BD (   1) C  19 - C  20        /268. RY*(   1) O  21                    0.80    1.95    0.035
  47. BD (   1) C  19 - C  20        /287. RY*(   2) C  23                    0.90    1.53    0.033
  47. BD (   1) C  19 - C  20        /443. BD*(   1) C  18 - C  19            3.10    1.29    0.057
  47. BD (   1) C  19 - C  20        /445. BD*(   1) C  18 - H  43            2.88    1.15    0.052
  47. BD (   1) C  19 - C  20        /447. BD*(   1) C  19 - H  44            1.14    1.14    0.032
  47. BD (   1) C  19 - C  20        /448. BD*(   1) C  20 - O  21            0.64    1.05    0.023
  47. BD (   1) C  19 - C  20        /449. BD*(   1) C  20 - C  23            4.72    1.27    0.069
  47. BD (   1) C  19 - C  20        /451. BD*(   1) O  21 - C  22            3.40    0.97    0.052
  47. BD (   1) C  19 - C  20        /456. BD*(   1) C  23 - H  48            2.78    1.15    0.051
  48. BD (   1) C  19 - H  44        /241. RY*(   1) C  18                    0.62    1.61    0.028
  48. BD (   1) C  19 - H  44        /440. BD*(   1) C  17 - C  18            4.17    1.05    0.059
  48. BD (   1) C  19 - H  44        /443. BD*(   1) C  18 - C  19            1.48    1.12    0.036
  48. BD (   1) C  19 - H  44        /446. BD*(   1) C  19 - C  20            0.55    1.04    0.021
  48. BD (   1) C  19 - H  44        /448. BD*(   1) C  20 - O  21            1.15    0.89    0.029
  48. BD (   1) C  19 - H  44        /449. BD*(   1) C  20 - C  23            4.18    1.10    0.061
  49. BD (   1) C  20 - O  21        /278. RY*(   2) C  22                    1.19    1.53    0.038
  49. BD (   1) C  20 - O  21        /443. BD*(   1) C  18 - C  19            1.42    1.52    0.042
  49. BD (   1) C  20 - O  21        /446. BD*(   1) C  19 - C  20            0.71    1.44    0.029
  49. BD (   1) C  20 - O  21        /449. BD*(   1) C  20 - C  23            1.37    1.50    0.041
  49. BD (   1) C  20 - O  21        /452. BD*(   1) C  22 - H  45            0.70    1.35    0.027
  49. BD (   1) C  20 - O  21        /455. BD*(   1) C  23 - C  24            1.50    1.45    0.042
  50. BD (   1) C  20 - C  23        /250. RY*(   1) C  19                    1.19    1.82    0.042
  50. BD (   1) C  20 - C  23        /295. RY*(   1) C  24                    2.11    1.84    0.056
  50. BD (   1) C  20 - C  23        /433. BD*(   1) C  13 - C  24            3.17    1.24    0.056
  50. BD (   1) C  20 - C  23        /446. BD*(   1) C  19 - C  20            4.97    1.24    0.070
  50. BD (   1) C  20 - C  23        /447. BD*(   1) C  19 - H  44            1.84    1.17    0.042
  50. BD (   1) C  20 - C  23        /448. BD*(   1) C  20 - O  21            0.72    1.08    0.025
  50. BD (   1) C  20 - C  23        /455. BD*(   1) C  23 - C  24            4.27    1.25    0.065
  50. BD (   1) C  20 - C  23        /456. BD*(   1) C  23 - H  48            2.22    1.18    0.046
  51. BD (   2) C  20 - C  23        /252. RY*(   3) C  19                    1.86    1.10    0.043
  51. BD (   2) C  20 - C  23        /269. RY*(   2) O  21                    0.75    1.38    0.031
  51. BD (   2) C  20 - C  23        /299. RY*(   5) C  24                    1.10    1.39    0.037
  51. BD (   2) C  20 - C  23        /442. BD*(   2) C  17 - C  24           17.84    0.30    0.069
  51. BD (   2) C  20 - C  23        /444. BD*(   2) C  18 - C  19           14.17    0.31    0.060
  51. BD (   2) C  20 - C  23        /450. BD*(   2) C  20 - C  23            0.82    0.30    0.014
  52. BD (   1) O  21 - C  22        /259. RY*(   1) C  20                    0.81    1.71    0.033
  52. BD (   1) O  21 - C  22        /260. RY*(   2) C  20                    1.61    1.98    0.050
  52. BD (   1) O  21 - C  22        /446. BD*(   1) C  19 - C  20            2.99    1.37    0.057
  53. BD (   1) C  22 - H  45        /268. RY*(   1) O  21                    0.59    1.80    0.029
  53. BD (   1) C  22 - H  45        /448. BD*(   1) C  20 - O  21            3.69    0.90    0.052
  54. BD (   1) C  22 - H  46        /269. RY*(   2) O  21                    0.53    1.64    0.026
  54. BD (   1) C  22 - H  46        /448. BD*(   1) C  20 - O  21            0.51    0.90    0.019
  55. BD (   1) C  22 - H  47        /269. RY*(   2) O  21                    0.54    1.64    0.027
  56. BD (   1) C  23 - C  24        /196. RY*(   1) C  13                    1.36    1.84    0.045
  56. BD (   1) C  23 - C  24        /260. RY*(   2) C  20                    1.85    1.81    0.052
  56. BD (   1) C  23 - C  24        /431. BD*(   1) C  13 - C  14            2.10    1.26    0.046
  56. BD (   1) C  23 - C  24        /433. BD*(   1) C  13 - C  24            4.64    1.20    0.067
  56. BD (   1) C  23 - C  24        /439. BD*(   1) N  16 - C  17            3.37    1.18    0.056
  56. BD (   1) C  23 - C  24        /441. BD*(   1) C  17 - C  24            4.14    1.20    0.063
  56. BD (   1) C  23 - C  24        /448. BD*(   1) C  20 - O  21            5.14    1.04    0.065
  56. BD (   1) C  23 - C  24        /449. BD*(   1) C  20 - C  23            4.13    1.25    0.064
  56. BD (   1) C  23 - C  24        /456. BD*(   1) C  23 - H  48            1.88    1.14    0.042
  57. BD (   1) C  23 - H  48        /259. RY*(   1) C  20                    0.94    1.39    0.032
  57. BD (   1) C  23 - H  48        /296. RY*(   2) C  24                    0.56    1.74    0.028
  57. BD (   1) C  23 - H  48        /441. BD*(   1) C  17 - C  24            4.27    1.04    0.060
  57. BD (   1) C  23 - H  48        /446. BD*(   1) C  19 - C  20            4.56    1.04    0.062
  57. BD (   1) C  23 - H  48        /448. BD*(   1) C  20 - O  21            0.65    0.89    0.021
  57. BD (   1) C  23 - H  48        /449. BD*(   1) C  20 - C  23            1.73    1.10    0.039
  57. BD (   1) C  23 - H  48        /455. BD*(   1) C  23 - C  24            1.52    1.05    0.036
  58. CR (   1) C   1                / 99. RY*(   3) C   2                    1.94   10.87    0.130
  58. CR (   1) C   1                /100. RY*(   4) C   2                    0.93   10.86    0.090
  58. CR (   1) C   1                /304. RY*(   1) H  25                    0.74   10.45    0.079
  58. CR (   1) C   1                /308. RY*(   1) H  26                    0.74   10.46    0.079
  58. CR (   1) C   1                /400. BD*(   1) C   1 - C   2            0.84   10.73    0.085
  58. CR (   1) C   1                /404. BD*(   1) C   2 - C   3            1.59   10.51    0.116
  58. CR (   1) C   1                /405. BD*(   1) C   2 - H  27            0.91   10.52    0.088
  59. CR (   1) C   2                / 89. RY*(   2) C   1                    2.55   10.57    0.147
  59. CR (   1) C   2                /107. RY*(   2) C   3                    0.99   11.03    0.093
  59. CR (   1) C   2                /312. RY*(   1) H  27                    0.69   10.51    0.076
  59. CR (   1) C   2                /400. BD*(   1) C   1 - C   2            0.68   10.73    0.076
  59. CR (   1) C   2                /402. BD*(   1) C   1 - H  25            0.79   10.52    0.082
  59. CR (   1) C   2                /403. BD*(   1) C   1 - H  26            0.74   10.53    0.079
  60. CR (   1) C   3                / 99. RY*(   3) C   2                    0.79   10.87    0.083
  60. CR (   1) C   3                /116. RY*(   2) C   4                    0.73   11.03    0.080
  60. CR (   1) C   3                /117. RY*(   3) C   4                    0.50   10.98    0.066
  60. CR (   1) C   3                /153. RY*(   3) C   8                    1.25   10.84    0.104
  60. CR (   1) C   3                /316. RY*(   1) H  28                    0.59   10.47    0.070
  60. CR (   1) C   3                /400. BD*(   1) C   1 - C   2            0.78   10.73    0.082
  61. CR (   1) C   4                /108. RY*(   3) C   3                    0.59   11.06    0.072
  61. CR (   1) C   4                /320. RY*(   1) H  29                    0.61   10.49    0.072
  61. CR (   1) C   4                /324. RY*(   1) H  30                    0.59   10.47    0.070
  61. CR (   1) C   4                /412. BD*(   1) N   5 - C   6            0.78   10.45    0.081
  61. CR (   1) C   4                /413. BD*(   1) N   5 - C  10            0.83   10.45    0.084
  62. CR (   1) N   5                /116. RY*(   2) C   4                    0.92   15.11    0.105
  62. CR (   1) N   5                /118. RY*(   4) C   4                    0.79   15.22    0.098
  62. CR (   1) N   5                /134. RY*(   2) C   6                    1.22   14.96    0.121
  62. CR (   1) N   5                /169. RY*(   1) C  10                    0.92   15.05    0.105
  62. CR (   1) N   5                /170. RY*(   2) C  10                    0.73   15.14    0.094
  63. CR (   1) C   6                /144. RY*(   3) C   7                    0.78   10.67    0.081
  63. CR (   1) C   6                /328. RY*(   1) H  31                    0.66   10.55    0.075
  63. CR (   1) C   6                /332. RY*(   1) H  32                    0.60   10.46    0.071
  63. CR (   1) C   6                /409. BD*(   1) C   4 - N   5            0.73   10.46    0.078
  63. CR (   1) C   6                /413. BD*(   1) N   5 - C  10            0.84   10.45    0.084
  64. CR (   1) C   7                /134. RY*(   2) C   6                    0.82   10.88    0.085
  64. CR (   1) C   7                /135. RY*(   3) C   6                    0.64   10.96    0.075
  64. CR (   1) C   7                /152. RY*(   2) C   8                    0.91   10.89    0.089
  64. CR (   1) C   7                /336. RY*(   1) H  33                    0.60   10.45    0.071
  64. CR (   1) C   7                /340. RY*(   1) H  34                    0.60   10.45    0.071
  65. CR (   1) C   8                /109. RY*(   4) C   3                    1.14   10.83    0.099
  65. CR (   1) C   8                /144. RY*(   3) C   7                    1.01   10.64    0.093
  65. CR (   1) C   8                /161. RY*(   2) C   9                    0.79   10.81    0.083
  65. CR (   1) C   8                /344. RY*(   1) H  35                    0.61   10.42    0.071
  66. CR (   1) C   9                /152. RY*(   2) C   8                    0.75   10.89    0.081
  66. CR (   1) C   9                /153. RY*(   3) C   8                    0.55   10.83    0.069
  66. CR (   1) C   9                /169. RY*(   1) C  10                    0.63   10.95    0.074
  66. CR (   1) C   9                /348. RY*(   1) H  36                    0.60   10.47    0.071
  66. CR (   1) C   9                /352. RY*(   1) H  37                    0.63   10.47    0.073
  67. CR (   1) C  10                /162. RY*(   3) C   9                    0.87   10.94    0.087
  67. CR (   1) C  10                /180. RY*(   3) C  11                    0.52   11.25    0.068
  67. CR (   1) C  10                /356. RY*(   1) H  38                    0.73   10.64    0.079
  67. CR (   1) C  10                /409. BD*(   1) C   4 - N   5            0.69   10.45    0.076
  67. CR (   1) C  10                /412. BD*(   1) N   5 - C   6            0.78   10.45    0.081
  68. CR (   1) C  11                /171. RY*(   3) C  10                    0.82   11.07    0.085
  68. CR (   1) C  11                /172. RY*(   4) C  10                    0.61   11.26    0.074
  68. CR (   1) C  11                /196. RY*(   1) C  13                    0.56   11.31    0.071
  68. CR (   1) C  11                /360. RY*(   1) H  39                    0.55   10.56    0.068
  68. CR (   1) C  11                /425. BD*(   1) C  10 - C  11            0.59   10.51    0.071
  68. CR (   1) C  11                /427. BD*(   1) C  11 - O  12            1.03   10.42    0.093
  68. CR (   1) C  11                /431. BD*(   1) C  13 - C  14            0.72   10.72    0.079
  68. CR (   1) C  11                /433. BD*(   1) C  13 - C  24            0.94   10.66    0.090
  69. CR (   1) O  12                /178. RY*(   1) C  11                    1.46   19.88    0.152
  69. CR (   1) O  12                /181. RY*(   4) C  11                    0.58   20.69    0.098
  70. CR (   1) C  13                /206. RY*(   2) C  14                    1.74   10.79    0.122
  70. CR (   1) C  13                /297. RY*(   3) C  24                    0.92   10.74    0.089
  70. CR (   1) C  13                /431. BD*(   1) C  13 - C  14            0.65   10.66    0.075
  70. CR (   1) C  13                /434. BD*(   1) C  14 - C  15            0.91   10.62    0.088
  70. CR (   1) C  13                /435. BD*(   1) C  14 - H  41            0.72   10.53    0.078
  70. CR (   1) C  13                /441. BD*(   1) C  17 - C  24            0.85   10.60    0.086
  70. CR (   1) C  13                /455. BD*(   1) C  23 - C  24            1.25   10.61    0.103
  71. CR (   1) C  14                /196. RY*(   1) C  13                    1.25   11.24    0.106
  71. CR (   1) C  14                /198. RY*(   3) C  13                    0.57   11.11    0.071
  71. CR (   1) C  14                /214. RY*(   1) C  15                    0.52   10.98    0.068
  71. CR (   1) C  14                /215. RY*(   2) C  15                    1.19   10.94    0.102
  71. CR (   1) C  14                /368. RY*(   1) H  41                    0.70   10.45    0.076
  71. CR (   1) C  14                /428. BD*(   1) C  11 - C  13            1.22   10.48    0.102
  71. CR (   1) C  14                /431. BD*(   1) C  13 - C  14            0.68   10.66    0.077
  71. CR (   1) C  14                /433. BD*(   1) C  13 - C  24            1.28   10.60    0.105
  71. CR (   1) C  14                /436. BD*(   1) C  15 - N  16            0.62   10.64    0.073
  71. CR (   1) C  14                /438. BD*(   1) C  15 - H  42            0.57   10.53    0.070
  72. CR (   1) C  15                /206. RY*(   2) C  14                    0.58   10.82    0.071
  72. CR (   1) C  15                /207. RY*(   3) C  14                    0.96   10.71    0.090
  72. CR (   1) C  15                /224. RY*(   2) N  16                    0.67   11.43    0.078
  72. CR (   1) C  15                /372. RY*(   1) H  42                    0.59   10.42    0.070
  72. CR (   1) C  15                /431. BD*(   1) C  13 - C  14            1.01   10.69    0.093
  72. CR (   1) C  15                /435. BD*(   1) C  14 - H  41            0.68   10.55    0.076
  72. CR (   1) C  15                /439. BD*(   1) N  16 - C  17            1.98   10.61    0.130
  73. CR (   1) N  16                /214. RY*(   1) C  15                    2.49   15.05    0.173
  73. CR (   1) N  16                /219. RY*(   6) C  15                    0.50   16.15    0.080
  73. CR (   1) N  16                /232. RY*(   1) C  17                    2.75   15.12    0.182
  73. CR (   1) N  16                /434. BD*(   1) C  14 - C  15            0.76   14.68    0.095
  73. CR (   1) N  16                /440. BD*(   1) C  17 - C  18            0.71   14.67    0.091
  73. CR (   1) N  16                /441. BD*(   1) C  17 - C  24            0.96   14.67    0.107
  74. CR (   1) C  17                /224. RY*(   2) N  16                    0.51   11.43    0.068
  74. CR (   1) C  17                /242. RY*(   2) C  18                    1.42   10.81    0.111
  74. CR (   1) C  17                /295. RY*(   1) C  24                    1.55   11.22    0.118
  74. CR (   1) C  17                /433. BD*(   1) C  13 - C  24            1.00   10.62    0.093
  74. CR (   1) C  17                /436. BD*(   1) C  15 - N  16            1.62   10.67    0.118
  74. CR (   1) C  17                /443. BD*(   1) C  18 - C  19            0.89   10.70    0.087
  74. CR (   1) C  17                /445. BD*(   1) C  18 - H  43            0.53   10.56    0.067
  74. CR (   1) C  17                /455. BD*(   1) C  23 - C  24            0.99   10.63    0.092
  75. CR (   1) C  18                /233. RY*(   2) C  17                    0.63   11.09    0.075
  75. CR (   1) C  18                /234. RY*(   3) C  17                    1.17   11.11    0.102
  75. CR (   1) C  18                /250. RY*(   1) C  19                    0.56   11.18    0.071
  75. CR (   1) C  18                /251. RY*(   2) C  19                    0.97   10.75    0.091
  75. CR (   1) C  18                /253. RY*(   4) C  19                    0.59   10.69    0.071
  75. CR (   1) C  18                /376. RY*(   1) H  43                    0.72   10.42    0.077
  75. CR (   1) C  18                /439. BD*(   1) N  16 - C  17            0.62   10.57    0.073
  75. CR (   1) C  18                /441. BD*(   1) C  17 - C  24            1.19   10.59    0.101
  75. CR (   1) C  18                /446. BD*(   1) C  19 - C  20            1.06   10.59    0.095
  75. CR (   1) C  18                /447. BD*(   1) C  19 - H  44            0.80   10.53    0.082
  76. CR (   1) C  19                /241. RY*(   1) C  18                    0.63   11.17    0.075
  76. CR (   1) C  19                /242. RY*(   2) C  18                    0.87   10.79    0.087
  76. CR (   1) C  19                /243. RY*(   3) C  18                    0.75   10.68    0.080
  76. CR (   1) C  19                /260. RY*(   2) C  20                    1.02   11.21    0.096
  76. CR (   1) C  19                /262. RY*(   4) C  20                    0.64   11.19    0.075
  76. CR (   1) C  19                /380. RY*(   1) H  44                    0.72   10.42    0.077
  76. CR (   1) C  19                /440. BD*(   1) C  17 - C  18            1.09   10.60    0.097
  76. CR (   1) C  19                /443. BD*(   1) C  18 - C  19            0.53   10.68    0.067
  76. CR (   1) C  19                /445. BD*(   1) C  18 - H  43            0.77   10.54    0.081
  76. CR (   1) C  19                /448. BD*(   1) C  20 - O  21            0.51   10.44    0.066
  76. CR (   1) C  19                /449. BD*(   1) C  20 - C  23            1.29   10.65    0.105
  77. CR (   1) C  20                /251. RY*(   2) C  19                    1.47   10.82    0.113
  77. CR (   1) C  20                /286. RY*(   1) C  23                    0.59   11.28    0.073
  77. CR (   1) C  20                /289. RY*(   4) C  23                    1.01   10.76    0.093
  77. CR (   1) C  20                /443. BD*(   1) C  18 - C  19            0.81   10.75    0.084
  77. CR (   1) C  20                /446. BD*(   1) C  19 - C  20            0.57   10.66    0.070
  77. CR (   1) C  20                /447. BD*(   1) C  19 - H  44            0.57   10.60    0.070
  77. CR (   1) C  20                /448. BD*(   1) C  20 - O  21            0.82   10.51    0.083
  77. CR (   1) C  20                /449. BD*(   1) C  20 - C  23            0.97   10.72    0.092
  77. CR (   1) C  20                /451. BD*(   1) O  21 - C  22            1.43   10.43    0.109
  77. CR (   1) C  20                /455. BD*(   1) C  23 - C  24            1.02   10.68    0.093
  77. CR (   1) C  20                /456. BD*(   1) C  23 - H  48            0.86   10.61    0.086
  78. CR (   1) O  21                /259. RY*(   1) C  20                    2.45   19.85    0.197
  78. CR (   1) O  21                /266. RY*(   8) C  20                    0.83   21.10    0.118
  78. CR (   1) O  21                /277. RY*(   1) C  22                    0.88   20.04    0.118
  78. CR (   1) O  21                /278. RY*(   2) C  22                    0.77   19.59    0.109
  78. CR (   1) O  21                /449. BD*(   1) C  20 - C  23            0.71   19.56    0.106
  79. CR (   1) C  22                /384. RY*(   1) H  45                    0.70   10.54    0.077
  79. CR (   1) C  22                /388. RY*(   1) H  46                    0.61   10.54    0.071
  79. CR (   1) C  22                /392. RY*(   1) H  47                    0.62   10.57    0.073
  79. CR (   1) C  22                /448. BD*(   1) C  20 - O  21            1.45   10.53    0.111
  79. CR (   1) C  22                /451. BD*(   1) O  21 - C  22            0.77   10.45    0.080
  80. CR (   1) C  23                /259. RY*(   1) C  20                    1.61   10.93    0.119
  80. CR (   1) C  23                /260. RY*(   2) C  20                    0.70   11.20    0.079
  80. CR (   1) C  23                /296. RY*(   2) C  24                    1.17   11.29    0.103
  80. CR (   1) C  23                /396. RY*(   1) H  48                    0.96   10.59    0.090
  80. CR (   1) C  23                /433. BD*(   1) C  13 - C  24            1.22   10.59    0.102
  80. CR (   1) C  23                /441. BD*(   1) C  17 - C  24            1.10   10.58    0.097
  80. CR (   1) C  23                /446. BD*(   1) C  19 - C  20            1.24   10.58    0.103
  80. CR (   1) C  23                /448. BD*(   1) C  20 - O  21            0.91   10.43    0.088
  81. CR (   1) C  24                /198. RY*(   3) C  13                    1.61   11.11    0.120
  81. CR (   1) C  24                /233. RY*(   2) C  17                    1.35   11.10    0.110
  81. CR (   1) C  24                /287. RY*(   2) C  23                    1.28   10.92    0.106
  81. CR (   1) C  24                /428. BD*(   1) C  11 - C  13            1.06   10.48    0.095
  81. CR (   1) C  24                /431. BD*(   1) C  13 - C  14            0.88   10.66    0.087
  81. CR (   1) C  24                /439. BD*(   1) N  16 - C  17            0.78   10.58    0.081
  81. CR (   1) C  24                /440. BD*(   1) C  17 - C  18            0.87   10.61    0.087
  81. CR (   1) C  24                /449. BD*(   1) C  20 - C  23            0.91   10.66    0.089
  81. CR (   1) C  24                /456. BD*(   1) C  23 - H  48            0.66   10.54    0.075
  82. LP (   1) N   5                /116. RY*(   2) C   4                    1.33    1.23    0.037
  82. LP (   1) N   5                /117. RY*(   3) C   4                    0.58    1.19    0.024
  82. LP (   1) N   5                /134. RY*(   2) C   6                    1.28    1.08    0.034
  82. LP (   1) N   5                /173. RY*(   5) C  10                    0.72    2.40    0.038
  82. LP (   1) N   5                /406. BD*(   1) C   3 - C   4            8.11    0.62    0.065
  82. LP (   1) N   5                /410. BD*(   1) C   4 - H  29            1.43    0.73    0.029
  82. LP (   1) N   5                /411. BD*(   1) C   4 - H  30            0.94    0.73    0.024
  82. LP (   1) N   5                /414. BD*(   1) C   6 - C   7            7.77    0.64    0.064
  82. LP (   1) N   5                /415. BD*(   1) C   6 - H  31            0.94    0.73    0.024
  82. LP (   1) N   5                /416. BD*(   1) C   6 - H  32            1.40    0.72    0.029
  82. LP (   1) N   5                /421. BD*(   1) C   8 - H  35            0.51    0.74    0.018
  82. LP (   1) N   5                /422. BD*(   1) C   9 - C  10            7.43    0.64    0.063
  82. LP (   1) N   5                /425. BD*(   1) C  10 - C  11            2.04    0.65    0.033
  83. LP (   1) O  12                /178. RY*(   1) C  11                    1.80    1.51    0.047
  83. LP (   1) O  12                /366. RY*(   3) H  40                    0.86    2.31    0.040
  83. LP (   1) O  12                /413. BD*(   1) N   5 - C  10            0.69    0.94    0.023
  83. LP (   1) O  12                /425. BD*(   1) C  10 - C  11            0.78    0.97    0.025
  83. LP (   1) O  12                /428. BD*(   1) C  11 - C  13            2.11    1.00    0.041
  83. LP (   1) O  12                /429. BD*(   1) C  11 - H  39            0.61    1.01    0.022
  83. LP (   1) O  12                /456. BD*(   1) C  23 - H  48            0.81    1.06    0.026
  84. LP (   2) O  12                /181. RY*(   4) C  11                    0.53    2.04    0.030
  84. LP (   2) O  12                /182. RY*(   5) C  11                    0.98    1.59    0.036
  84. LP (   2) O  12                /364. RY*(   1) H  40                    1.30    1.19    0.036
  84. LP (   2) O  12                /365. RY*(   2) H  40                    1.50    1.71    0.046
  84. LP (   2) O  12                /428. BD*(   1) C  11 - C  13            4.73    0.72    0.052
  84. LP (   2) O  12                /429. BD*(   1) C  11 - H  39            7.24    0.74    0.065
  84. LP (   2) O  12                /432. BD*(   2) C  13 - C  14            0.53    0.35    0.013
  84. LP (   2) O  12                /456. BD*(   1) C  23 - H  48            1.39    0.79    0.030
  85. LP (   1) N  16                /214. RY*(   1) C  15                    3.60    1.23    0.061
  85. LP (   1) N  16                /232. RY*(   1) C  17                    4.09    1.30    0.066
  85. LP (   1) N  16                /434. BD*(   1) C  14 - C  15            9.76    0.86    0.083
  85. LP (   1) N  16                /438. BD*(   1) C  15 - H  42            3.97    0.78    0.050
  85. LP (   1) N  16                /440. BD*(   1) C  17 - C  18            1.93    0.85    0.037
  85. LP (   1) N  16                /441. BD*(   1) C  17 - C  24           10.37    0.85    0.084
  86. LP (   1) O  21                /259. RY*(   1) C  20                    3.15    1.40    0.060
  86. LP (   1) O  21                /260. RY*(   2) C  20                    0.57    1.66    0.028
  86. LP (   1) O  21                /277. RY*(   1) C  22                    1.82    1.59    0.048
  86. LP (   1) O  21                /446. BD*(   1) C  19 - C  20            0.76    1.05    0.025
  86. LP (   1) O  21                /449. BD*(   1) C  20 - C  23            7.39    1.11    0.081
  86. LP (   1) O  21                /452. BD*(   1) C  22 - H  45            2.31    0.96    0.042
  86. LP (   1) O  21                /453. BD*(   1) C  22 - H  46            1.33    0.94    0.032
  86. LP (   1) O  21                /454. BD*(   1) C  22 - H  47            1.39    0.94    0.032
  87. LP (   2) O  21                /261. RY*(   3) C  20                    2.29    2.21    0.066
  87. LP (   2) O  21                /279. RY*(   3) C  22                    1.28    2.40    0.052
  87. LP (   2) O  21                /450. BD*(   2) C  20 - C  23           32.84    0.35    0.100
  87. LP (   2) O  21                /453. BD*(   1) C  22 - H  46            5.89    0.74    0.061
  87. LP (   2) O  21                /454. BD*(   1) C  22 - H  47            5.82    0.74    0.061
 432. BD*(   2) C  13 - C  14        /197. RY*(   2) C  13                    0.75    0.73    0.057
 432. BD*(   2) C  13 - C  14        /207. RY*(   3) C  14                    0.54    0.58    0.043
 432. BD*(   2) C  13 - C  14        /208. RY*(   4) C  14                    2.21    0.56    0.086
 432. BD*(   2) C  13 - C  14        /425. BD*(   1) C  10 - C  11            1.11    0.34    0.044
 432. BD*(   2) C  13 - C  14        /427. BD*(   1) C  11 - O  12            1.38    0.25    0.043
 437. BD*(   2) C  15 - N  16        /216. RY*(   3) C  15                    1.60    0.59    0.070
 437. BD*(   2) C  15 - N  16        /217. RY*(   4) C  15                    0.98    1.91    0.098
 437. BD*(   2) C  15 - N  16        /226. RY*(   4) N  16                    1.61    1.44    0.110
 437. BD*(   2) C  15 - N  16        /432. BD*(   2) C  13 - C  14          128.70    0.02    0.083
 437. BD*(   2) C  15 - N  16        /442. BD*(   2) C  17 - C  24          220.41    0.01    0.076
 442. BD*(   2) C  17 - C  24        /225. RY*(   3) N  16                    0.53    1.80    0.058
 442. BD*(   2) C  17 - C  24        /236. RY*(   5) C  17                    1.94    0.80    0.074
 442. BD*(   2) C  17 - C  24        /244. RY*(   4) C  18                    0.71    1.02    0.050
 442. BD*(   2) C  17 - C  24        /288. RY*(   3) C  23                    0.79    0.66    0.043
 442. BD*(   2) C  17 - C  24        /300. RY*(   6) C  24                    1.00    1.63    0.076
 442. BD*(   2) C  17 - C  24        /444. BD*(   2) C  18 - C  19          238.72    0.01    0.080
 444. BD*(   2) C  18 - C  19        /245. RY*(   5) C  18                    1.16    1.42    0.108
 444. BD*(   2) C  18 - C  19        /254. RY*(   5) C  19                    0.80    1.64    0.096
 450. BD*(   2) C  20 - C  23        /252. RY*(   3) C  19                    0.68    0.80    0.051
 450. BD*(   2) C  20 - C  23        /261. RY*(   3) C  20                    0.59    1.86    0.072
 450. BD*(   2) C  20 - C  23        /264. RY*(   6) C  20                    0.67    1.56    0.071
 450. BD*(   2) C  20 - C  23        /288. RY*(   3) C  23                    1.67    0.66    0.072
 450. BD*(   2) C  20 - C  23        /290. RY*(   5) C  23                    0.66    1.87    0.077
 450. BD*(   2) C  20 - C  23        /444. BD*(   2) C  18 - C  19          201.17    0.01    0.080


 Natural Bond Orbitals (Summary):

                                                            Principal Delocalizations
           NBO                        Occupancy    Energy   (geminal,vicinal,remote)
 ====================================================================================
 Molecular unit  1  (C20H24N2O2)
     1. BD (   1) C   1 - C   2          1.98675    -0.72454  404(g),106(v),405(g),403(g)
                                                    402(g),406(v)
     2. BD (   2) C   1 - C   2          1.97961    -0.26965  407(v),406(v)
     3. BD (   1) C   1 - H  25          1.98465    -0.50351  405(v),99(v),400(g)
     4. BD (   1) C   1 - H  26          1.98438    -0.50380  404(v),400(g),97(v),100(v)
     5. BD (   1) C   2 - C   3          1.97197    -0.61240  400(g),403(v),88(v),407(g)
                                                    417(v),406(g),115(v),408(g)
                                                    151(v),409(v),411(v),405(g)
     6. BD (   1) C   2 - H  27          1.97443    -0.49807  402(v),408(v),400(g),106(v)
                                                    88(v)
     7. BD (   1) C   3 - C   4          1.97065    -0.56796  421(v),401(v),400(v),404(g)
                                                    97(v),407(g),98(v),408(g)
                                                    411(g)
     8. BD (   1) C   3 - C   8          1.95682    -0.56676  401(v),418(v),423(v),404(g)
                                                    98(v),420(g),400(v),142(v)
                                                    406(g),410(v),417(g),421(g)
                                                    408(g),409(v),162(v),411(v)
     9. BD (   1) C   3 - H  28          1.97117    -0.47210  405(v),420(v),409(v),410(v)
                                                    404(g),407(g)
    10. BD (   1) C   4 - N   5          1.97984    -0.68069  425(v),415(v),170(v),413(g)
                                                    412(g),133(v),109(v),404(v)
                                                    135(v)
    11. BD (   1) C   4 - H  29          1.98361    -0.48744  412(v),407(v),408(v),107(v)
    12. BD (   1) C   4 - H  30          1.98199    -0.48807  413(v),404(v),407(v)
    13. BD (   1) N   5 - C   6          1.98086    -0.67817  169(v),410(v),426(v),413(g)
                                                    409(g),115(v),144(v),418(v)
                                                    172(v)
    14. BD (   1) N   5 - C  10          1.97511    -0.68305  427(v),411(v),115(v),416(v)
                                                    178(v),409(g),412(g),424(v)
                                                    134(v),425(g),422(g),133(v)
    15. BD (   1) C   6 - C   7          1.98674    -0.58159  421(v),417(g),152(v),415(g)
                                                    419(g),418(g),416(g)
    16. BD (   1) C   6 - H  31          1.98293    -0.49458  409(v),419(v),417(v),142(v)
    17. BD (   1) C   6 - H  32          1.98373    -0.48888  413(v),417(v),418(v)
    18. BD (   1) C   7 - C   8          1.97147    -0.57709  404(v),424(v),160(v),107(v)
                                                    407(g),420(g),416(v),414(g)
                                                    421(g),412(v),418(g),134(v)
                                                    415(v),419(g)
    19. BD (   1) C   7 - H  33          1.98088    -0.48014  407(v),412(v),416(v),417(g)
    20. BD (   1) C   7 - H  34          1.98210    -0.48009  420(v),415(v),412(v)
    21. BD (   1) C   8 - C   9          1.97073    -0.57653  419(v),425(v),408(v),422(g)
                                                    417(g),407(g),421(g),424(g)
                                                    142(v),413(v),423(g),108(v)
    22. BD (   1) C   8 - H  35          1.97241    -0.47371  422(v),414(v),406(v),417(g)
                                                    407(g),420(g)
    23. BD (   1) C   9 - C  10          1.97587    -0.57991  428(v),421(v),425(g),420(g)
                                                    426(g),179(v),424(g),423(g)
                                                    151(v),153(v)
    24. BD (   1) C   9 - H  36          1.98017    -0.47578  407(v),426(v),152(v),420(g)
    25. BD (   1) C   9 - H  37          1.97981    -0.47750  417(v),413(v),420(g)
    26. BD (   1) C  10 - C  11          1.96115    -0.60119  432(v),428(g),430(v),409(v)
                                                    197(v),160(v),422(g),431(v)
                                                    429(g),426(g),420(v),188(v)
                                                    413(g)
    27. BD (   1) C  10 - H  38          1.96737    -0.48412  412(v),429(v),423(v),425(g)
    28. BD (   1) C  11 - O  12          1.98954    -0.83619  413(v),431(v),432(v)
    29. BD (   1) C  11 - C  13          1.97021    -0.62125  431(g),433(g),434(v),441(v)
                                                    422(v),425(g),205(v),169(v)
                                                    296(v),429(g),187(v),295(v)
    30. BD (   1) C  11 - H  39          1.97560    -0.49738  433(v),426(v),425(g),171(v)
                                                    187(v)
    31. BD (   1) O  12 - H  40          1.98869    -0.70753  425(v),178(v)
    32. BD (   1) C  13 - C  14          1.96964    -0.69140  433(g),455(v),434(g),428(g)
                                                    438(v),435(g),214(v),427(v)
                                                    178(v),295(v),296(v)
    33. BD (   2) C  13 - C  14          1.71542    -0.25660  437(v),442(v),427(v),425(v)
                                                    216(v),299(v),298(v)
    34. BD (   1) C  13 - C  24          1.96336    -0.66123  455(g),431(g),441(g),435(v)
                                                    428(g),440(v),449(v),178(v)
                                                    232(v),286(v),205(v),429(v)
    35. BD (   1) C  14 - C  15          1.98194    -0.67873  428(v),431(g),198(v),436(g)
                                                    224(v),435(g),438(g)
    36. BD (   1) C  14 - H  41          1.97872    -0.51047  433(v),436(v),431(g),196(v)
                                                    215(v),434(g)
    37. BD (   1) C  15 - N  16          1.98570    -0.82098  440(v),233(v),439(g),434(g)
                                                    435(v),206(v),438(g)
    38. BD (   2) C  15 - N  16          1.78297    -0.29518  442(v),432(v),236(v),235(v)
                                                    208(v)
    39. BD (   1) C  15 - H  42          1.98129    -0.50428  439(v),431(v),223(v)
    40. BD (   1) N  16 - C  17          1.98128    -0.78443  215(v),438(v),441(g),440(g)
                                                    455(v),436(g),443(v),241(v)
                                                    296(v)
    41. BD (   1) C  17 - C  18          1.97180    -0.65746  441(g),443(g),447(v),433(v)
                                                    436(v),439(g),251(v),223(v)
                                                    296(v),445(g)
    42. BD (   1) C  17 - C  24          1.96661    -0.65543  433(g),455(g),428(v),440(g)
                                                    456(v),439(g),445(v),196(v)
                                                    241(v),286(v),223(v),224(v)
    43. BD (   2) C  17 - C  24          1.53290    -0.23741  432(v),444(v),437(v),450(v)
                                                    288(v),244(v),225(v),197(v)
                                                    299(g)
    44. BD (   1) C  18 - C  19          1.97582    -0.69552  448(v),440(g),446(g),439(v)
                                                    447(g),445(g),259(v),233(v)
                                                    232(v)
    45. BD (   2) C  18 - C  19          1.76296    -0.25604  450(v),442(v),263(v),238(v)
    46. BD (   1) C  18 - H  43          1.97706    -0.49709  441(v),446(v),443(g),440(g)
                                                    439(v),250(v)
    47. BD (   1) C  19 - C  20          1.97003    -0.67147  449(g),451(v),443(g),445(v)
                                                    456(v),242(v),447(g),287(v)
                                                    268(v),448(g)
    48. BD (   1) C  19 - H  44          1.97697    -0.50436  449(v),440(v),443(g),448(v)
                                                    241(v),446(g)
    49. BD (   1) C  20 - O  21          1.99090    -0.90446  455(v),443(v),449(g),278(v)
                                                    446(g),452(v)
    50. BD (   1) C  20 - C  23          1.97614    -0.70137  446(g),455(g),433(v),456(g)
                                                    295(v),447(v),250(v),448(g)
    51. BD (   2) C  20 - C  23          1.73542    -0.26266  442(v),444(v),252(v),299(v)
                                                    269(v),450(g)
    52. BD (   1) O  21 - C  22          1.99293    -0.83113  446(v),260(v),259(v)
    53. BD (   1) C  22 - H  45          1.99065    -0.51952  448(v),268(v)
    54. BD (   1) C  22 - H  46          1.99469    -0.52141  269(v),448(v)
    55. BD (   1) C  22 - H  47          1.99469    -0.52178  269(v)
    56. BD (   1) C  23 - C  24          1.96485    -0.65899  448(v),433(g),441(g),449(g)
                                                    439(v),431(v),456(g),260(v)
                                                    196(v)
    57. BD (   1) C  23 - H  48          1.97236    -0.50737  446(v),441(v),449(g),455(g)
                                                    259(v),448(v),296(v)
    58. CR (   1) C   1                  1.99894   -10.05817  99(v),404(v),100(v),405(v)
                                                    400(g),304(v),308(v)
    59. CR (   1) C   2                  1.99893   -10.05810  89(v),107(v),402(v),403(v)
                                                    312(v),400(g)
    60. CR (   1) C   3                  1.99893   -10.05968  153(v),99(v),400(v),116(v)
                                                    316(v),117(v)
    61. CR (   1) C   4                  1.99914   -10.08896  413(v),412(v),320(v),324(v)
                                                    108(v)
    62. CR (   1) N   5                  1.99931   -14.14625  134(v),169(v),116(v),118(v)
                                                    170(v)
    63. CR (   1) C   6                  1.99917   -10.09169  413(v),144(v),409(v),328(v)
                                                    332(v)
    64. CR (   1) C   7                  1.99910   -10.05847  152(v),134(v),135(v),336(v)
                                                    340(v)
    65. CR (   1) C   8                  1.99896   -10.06088  109(v),144(v),161(v),344(v)
    66. CR (   1) C   9                  1.99909   -10.05147  152(v),352(v),169(v),348(v)
                                                    153(v)
    67. CR (   1) C  10                  1.99897   -10.08881  162(v),412(v),356(v),409(v)
                                                    180(v)
    68. CR (   1) C  11                  1.99883   -10.12602  427(g),433(v),171(v),431(v)
                                                    172(v),425(g),196(v),360(v)
    69. CR (   1) O  12                  1.99975   -18.95563  178(v),181(v)
    70. CR (   1) C  13                  1.99881   -10.06583  206(v),455(v),434(v),297(v)
                                                    441(v),435(v),431(g)
    71. CR (   1) C  14                  1.99886   -10.05914  433(v),196(v),428(v),215(v)
                                                    368(v),431(g),436(v),438(v)
                                                    198(v),214(v)
    72. CR (   1) C  15                  1.99906   -10.09176  439(v),431(v),207(v),435(v)
                                                    224(v),372(v),206(v)
    73. CR (   1) N  16                  1.99927   -14.13011  232(v),214(v),441(v),434(v)
                                                    440(v),219(v)
    74. CR (   1) C  17                  1.99883   -10.08506  436(v),295(v),242(v),433(v)
                                                    455(v),443(v),445(v),224(v)
    75. CR (   1) C  18                  1.99893   -10.05615  441(v),234(v),446(v),251(v)
                                                    447(v),376(v),233(v),439(v)
                                                    253(v),250(v)
    76. CR (   1) C  19                  1.99890   -10.05947  449(v),440(v),260(v),242(v)
                                                    445(v),243(v),380(v),262(v)
                                                    241(v),443(g),448(v)
    77. CR (   1) C  20                  1.99862   -10.12816  251(v),451(v),455(v),289(v)
                                                    449(g),456(v),448(g),443(v)
                                                    286(v),446(g),447(v)
    78. CR (   1) O  21                  1.99963   -18.96799  259(v),277(v),266(v),278(v)
                                                    449(v)
    79. CR (   1) C  22                  1.99924   -10.14862  448(v),451(g),384(v),392(v)
                                                    388(v)
    80. CR (   1) C  23                  1.99891   -10.04887  259(v),446(v),433(v),296(v)
                                                    441(v),396(v),448(v),260(v)
    81. CR (   1) C  24                  1.99884   -10.06211  198(v),233(v),287(v),428(v)
                                                    449(v),440(v),431(v),439(v)
                                                    456(v)
    82. LP (   1) N   5                  1.88947    -0.26668  406(v),414(v),422(v),425(v)
                                                    410(v),416(v),116(v),134(v)
                                                    411(v),415(v),173(v),117(v)
                                                    421(r)
    83. LP (   1) O  12                  1.97426    -0.58176  428(v),178(v),366(v),456(r)
                                                    425(v),413(r),429(v)
    84. LP (   2) O  12                  1.95226    -0.30728  429(v),428(v),365(v),456(r)
                                                    364(v),182(v),432(r),181(v)
    85. LP (   1) N  16                  1.91960    -0.31008  441(v),434(v),232(v),438(v)
                                                    214(v),440(v)
    86. LP (   1) O  21                  1.96079    -0.51551  449(v),259(v),452(v),277(v)
                                                    454(v),453(v),446(v),260(v)
    87. LP (   2) O  21                  1.82873    -0.31391  450(v),453(v),454(v),261(v)
                                                    279(v)
    88. RY*(   1) C   1                  0.00489     1.01788   
    89. RY*(   2) C   1                  0.00098     0.51480   
    90. RY*(   3) C   1                  0.00038     0.56324   
    91. RY*(   4) C   1                  0.00011     0.84716   
    92. RY*(   5) C   1                  0.00004     2.36397   
    93. RY*(   6) C   1                  0.00000     2.14414   
    94. RY*(   7) C   1                  0.00000     1.95063   
    95. RY*(   8) C   1                  0.00000     2.13128   
    96. RY*(   9) C   1                  0.00000     2.09473   
    97. RY*(   1) C   2                  0.00493     1.01497   
    98. RY*(   2) C   2                  0.00406     0.73823   
    99. RY*(   3) C   2                  0.00313     0.80783   
   100. RY*(   4) C   2                  0.00113     0.80114   
   101. RY*(   5) C   2                  0.00017     2.34948   
   102. RY*(   6) C   2                  0.00008     2.24692   
   103. RY*(   7) C   2                  0.00002     1.88510   
   104. RY*(   8) C   2                  0.00002     2.10740   
   105. RY*(   9) C   2                  0.00002     2.08931   
   106. RY*(   1) C   3                  0.00756     1.03932   
   107. RY*(   2) C   3                  0.00399     0.97534   
   108. RY*(   3) C   3                  0.00179     0.96979   
   109. RY*(   4) C   3                  0.00144     0.76567   
   110. RY*(   5) C   3                  0.00061     2.09507   
   111. RY*(   6) C   3                  0.00045     2.09471   
   112. RY*(   7) C   3                  0.00021     2.15240   
   113. RY*(   8) C   3                  0.00008     2.16960   
   114. RY*(   9) C   3                  0.00005     2.35365   
   115. RY*(   1) C   4                  0.00650     1.07374   
   116. RY*(   2) C   4                  0.00358     0.96685   
   117. RY*(   3) C   4                  0.00221     0.92339   
   118. RY*(   4) C   4                  0.00123     1.06992   
   119. RY*(   5) C   4                  0.00053     1.94829   
   120. RY*(   6) C   4                  0.00033     1.91040   
   121. RY*(   7) C   4                  0.00008     2.00944   
   122. RY*(   8) C   4                  0.00003     2.22406   
   123. RY*(   9) C   4                  0.00002     2.30727   
   124. RY*(   1) N   5                  0.00485     1.00630   
   125. RY*(   2) N   5                  0.00098     1.61979   
   126. RY*(   3) N   5                  0.00061     1.74403   
   127. RY*(   4) N   5                  0.00049     2.28342   
   128. RY*(   5) N   5                  0.00039     1.95895   
   129. RY*(   6) N   5                  0.00026     1.75692   
   130. RY*(   7) N   5                  0.00019     2.55784   
   131. RY*(   8) N   5                  0.00014     2.40951   
   132. RY*(   9) N   5                  0.00005     2.43867   
   133. RY*(   1) C   6                  0.00507     1.06308   
   134. RY*(   2) C   6                  0.00358     0.81782   
   135. RY*(   3) C   6                  0.00250     0.89994   
   136. RY*(   4) C   6                  0.00141     1.43388   
   137. RY*(   5) C   6                  0.00047     2.04927   
   138. RY*(   6) C   6                  0.00029     1.75398   
   139. RY*(   7) C   6                  0.00007     1.86817   
   140. RY*(   8) C   6                  0.00003     2.33754   
   141. RY*(   9) C   6                  0.00002     2.17488   
   142. RY*(   1) C   7                  0.00555     1.04036   
   143. RY*(   2) C   7                  0.00223     0.85253   
   144. RY*(   3) C   7                  0.00129     0.58218   
   145. RY*(   4) C   7                  0.00098     1.19185   
   146. RY*(   5) C   7                  0.00035     2.04283   
   147. RY*(   6) C   7                  0.00008     2.14970   
   148. RY*(   7) C   7                  0.00007     1.96693   
   149. RY*(   8) C   7                  0.00001     2.32203   
   150. RY*(   9) C   7                  0.00001     2.23034   
   151. RY*(   1) C   8                  0.00459     1.09964   
   152. RY*(   2) C   8                  0.00244     0.83446   
   153. RY*(   3) C   8                  0.00156     0.78090   
   154. RY*(   4) C   8                  0.00102     1.21902   
   155. RY*(   5) C   8                  0.00054     1.99288   
   156. RY*(   6) C   8                  0.00045     2.00936   
   157. RY*(   7) C   8                  0.00021     2.14122   
   158. RY*(   8) C   8                  0.00017     2.14514   
   159. RY*(   9) C   8                  0.00004     2.28407   
   160. RY*(   1) C   9                  0.00647     1.00436   
   161. RY*(   2) C   9                  0.00330     0.75196   
   162. RY*(   3) C   9                  0.00218     0.85198   
   163. RY*(   4) C   9                  0.00109     1.09965   
   164. RY*(   5) C   9                  0.00031     2.07804   
   165. RY*(   6) C   9                  0.00009     2.27534   
   166. RY*(   7) C   9                  0.00010     1.96451   
   167. RY*(   8) C   9                  0.00003     2.38211   
   168. RY*(   9) C   9                  0.00002     2.23644   
   169. RY*(   1) C  10                  0.00652     0.90208   
   170. RY*(   2) C  10                  0.00490     0.99037   
   171. RY*(   3) C  10                  0.00390     0.94758   
   172. RY*(   4) C  10                  0.00236     1.12913   
   173. RY*(   5) C  10                  0.00123     2.12919   
   174. RY*(   6) C  10                  0.00052     2.06147   
   175. RY*(   7) C  10                  0.00032     2.24182   
   176. RY*(   8) C  10                  0.00020     2.14394   
   177. RY*(   9) C  10                  0.00006     2.29577   
   178. RY*(   1) C  11                  0.00832     0.92534   
   179. RY*(   2) C  11                  0.00484     0.93986   
   180. RY*(   3) C  11                  0.00288     1.16006   
   181. RY*(   4) C  11                  0.00152     1.73284   
   182. RY*(   5) C  11                  0.00123     1.28089   
   183. RY*(   6) C  11                  0.00077     2.00630   
   184. RY*(   7) C  11                  0.00061     2.01612   
   185. RY*(   8) C  11                  0.00019     2.08420   
   186. RY*(   9) C  11                  0.00007     2.24921   
   187. RY*(   1) O  12                  0.00173     1.21470   
   188. RY*(   2) O  12                  0.00139     1.46998   
   189. RY*(   3) O  12                  0.00035     1.57233   
   190. RY*(   4) O  12                  0.00009     1.50227   
   191. RY*(   5) O  12                  0.00003     2.79978   
   192. RY*(   6) O  12                  0.00001     2.97085   
   193. RY*(   7) O  12                  0.00001     2.94870   
   194. RY*(   8) O  12                  0.00001     2.76898   
   195. RY*(   9) O  12                  0.00001     2.65703   
   196. RY*(   1) C  13                  0.00637     1.18411   
   197. RY*(   2) C  13                  0.00503     0.77632   
   198. RY*(   3) C  13                  0.00310     1.04937   
   199. RY*(   4) C  13                  0.00201     0.70087   
   200. RY*(   5) C  13                  0.00068     1.92831   
   201. RY*(   6) C  13                  0.00026     2.29710   
   202. RY*(   7) C  13                  0.00022     2.04819   
   203. RY*(   8) C  13                  0.00010     2.24821   
   204. RY*(   9) C  13                  0.00004     2.20931   
   205. RY*(   1) C  14                  0.00544     1.12850   
   206. RY*(   2) C  14                  0.00231     0.72375   
   207. RY*(   3) C  14                  0.00157     0.62312   
   208. RY*(   4) C  14                  0.00100     0.60396   
   209. RY*(   5) C  14                  0.00056     1.93826   
   210. RY*(   6) C  14                  0.00012     2.41413   
   211. RY*(   7) C  14                  0.00006     2.38561   
   212. RY*(   8) C  14                  0.00001     2.17391   
   213. RY*(   9) C  14                  0.00001     1.96418   
   214. RY*(   1) C  15                  0.00860     0.92383   
   215. RY*(   2) C  15                  0.00462     0.87652   
   216. RY*(   3) C  15                  0.00142     0.61616   
   217. RY*(   4) C  15                  0.00119     1.93019   
   218. RY*(   5) C  15                  0.00079     1.01480   
   219. RY*(   6) C  15                  0.00054     2.01849   
   220. RY*(   7) C  15                  0.00006     2.10882   
   221. RY*(   8) C  15                  0.00001     2.14631   
   222. RY*(   9) C  15                  0.00000     1.89654   
   223. RY*(   1) N  16                  0.00584     0.95275   
   224. RY*(   2) N  16                  0.00189     1.34239   
   225. RY*(   3) N  16                  0.00062     1.84009   
   226. RY*(   4) N  16                  0.00037     1.46759   
   227. RY*(   5) N  16                  0.00018     1.80512   
   228. RY*(   6) N  16                  0.00011     2.44864   
   229. RY*(   7) N  16                  0.00004     2.72062   
   230. RY*(   8) N  16                  0.00001     2.43010   
   231. RY*(   9) N  16                  0.00001     2.28962   
   232. RY*(   1) C  17                  0.00853     0.99300   
   233. RY*(   2) C  17                  0.00563     1.03490   
   234. RY*(   3) C  17                  0.00221     1.05162   
   235. RY*(   4) C  17                  0.00116     1.83757   
   236. RY*(   5) C  17                  0.00108     0.83511   
   237. RY*(   6) C  17                  0.00065     2.03573   
   238. RY*(   7) C  17                  0.00059     1.77246   
   239. RY*(   8) C  17                  0.00016     2.32436   
   240. RY*(   9) C  17                  0.00002     2.18367   
   241. RY*(   1) C  18                  0.00639     1.11019   
   242. RY*(   2) C  18                  0.00322     0.72734   
   243. RY*(   3) C  18                  0.00103     0.62425   
   244. RY*(   4) C  18                  0.00098     1.05382   
   245. RY*(   5) C  18                  0.00046     1.46486   
   246. RY*(   6) C  18                  0.00015     2.38445   
   247. RY*(   7) C  18                  0.00003     2.29853   
   248. RY*(   8) C  18                  0.00002     2.00503   
   249. RY*(   9) C  18                  0.00001     2.24203   
   250. RY*(   1) C  19                  0.00569     1.11994   
   251. RY*(   2) C  19                  0.00301     0.69612   
   252. RY*(   3) C  19                  0.00113     0.83586   
   253. RY*(   4) C  19                  0.00087     0.63833   
   254. RY*(   5) C  19                  0.00042     1.69010   
   255. RY*(   6) C  19                  0.00015     2.32842   
   256. RY*(   7) C  19                  0.00003     2.23129   
   257. RY*(   8) C  19                  0.00003     2.06461   
   258. RY*(   9) C  19                  0.00001     2.23605   
   259. RY*(   1) C  20                  0.00737     0.88041   
   260. RY*(   2) C  20                  0.00456     1.14640   
   261. RY*(   3) C  20                  0.00248     1.89839   
   262. RY*(   4) C  20                  0.00196     1.13531   
   263. RY*(   5) C  20                  0.00097     0.89566   
   264. RY*(   6) C  20                  0.00073     1.60208   
   265. RY*(   7) C  20                  0.00060     1.93027   
   266. RY*(   8) C  20                  0.00021     2.12961   
   267. RY*(   9) C  20                  0.00002     2.17825   
   268. RY*(   1) O  21                  0.00271     1.28266   
   269. RY*(   2) O  21                  0.00205     1.12184   
   270. RY*(   3) O  21                  0.00035     2.28190   
   271. RY*(   4) O  21                  0.00025     2.74016   
   272. RY*(   5) O  21                  0.00012     1.70083   
   273. RY*(   6) O  21                  0.00008     2.43561   
   274. RY*(   7) O  21                  0.00001     2.73096   
   275. RY*(   8) O  21                  0.00001     2.74312   
   276. RY*(   9) O  21                  0.00001     2.79468   
   277. RY*(   1) C  22                  0.00289     1.07020   
   278. RY*(   2) C  22                  0.00165     0.62185   
   279. RY*(   3) C  22                  0.00142     2.08161   
   280. RY*(   4) C  22                  0.00041     1.85431   
   281. RY*(   5) C  22                  0.00029     0.67694   
   282. RY*(   6) C  22                  0.00004     1.44202   
   283. RY*(   7) C  22                  0.00000     2.08058   
   284. RY*(   8) C  22                  0.00000     1.60886   
   285. RY*(   9) C  22                  0.00000     2.24655   
   286. RY*(   1) C  23                  0.00431     1.14987   
   287. RY*(   2) C  23                  0.00312     0.85865   
   288. RY*(   3) C  23                  0.00172     0.69494   
   289. RY*(   4) C  23                  0.00132     0.63034   
   290. RY*(   5) C  23                  0.00052     1.90715   
   291. RY*(   6) C  23                  0.00012     2.45258   
   292. RY*(   7) C  23                  0.00008     2.43845   
   293. RY*(   8) C  23                  0.00004     1.95289   
   294. RY*(   9) C  23                  0.00001     2.24068   
   295. RY*(   1) C  24                  0.00591     1.13950   
   296. RY*(   2) C  24                  0.00474     1.23671   
   297. RY*(   3) C  24                  0.00217     0.67159   
   298. RY*(   4) C  24                  0.00087     1.71285   
   299. RY*(   5) C  24                  0.00067     1.13022   
   300. RY*(   6) C  24                  0.00045     1.66301   
   301. RY*(   7) C  24                  0.00017     2.37166   
   302. RY*(   8) C  24                  0.00012     2.34600   
   303. RY*(   9) C  24                  0.00003     2.21681   
   304. RY*(   1) H  25                  0.00181     0.39634   
   305. RY*(   2) H  25                  0.00019     1.62571   
   306. RY*(   3) H  25                  0.00012     1.81019   
   307. RY*(   4) H  25                  0.00007     2.32129   
   308. RY*(   1) H  26                  0.00145     0.40192   
   309. RY*(   2) H  26                  0.00019     1.62641   
   310. RY*(   3) H  26                  0.00012     1.83477   
   311. RY*(   4) H  26                  0.00006     2.28280   
   312. RY*(   1) H  27                  0.00256     0.45510   
   313. RY*(   2) H  27                  0.00019     1.68398   
   314. RY*(   3) H  27                  0.00011     2.04771   
   315. RY*(   4) H  27                  0.00006     2.29262   
   316. RY*(   1) H  28                  0.00334     0.41102   
   317. RY*(   2) H  28                  0.00013     1.84277   
   318. RY*(   3) H  28                  0.00011     2.00269   
   319. RY*(   4) H  28                  0.00004     2.36241   
   320. RY*(   1) H  29                  0.00185     0.39913   
   321. RY*(   2) H  29                  0.00016     1.96792   
   322. RY*(   3) H  29                  0.00010     1.86026   
   323. RY*(   4) H  29                  0.00003     2.24472   
   324. RY*(   1) H  30                  0.00188     0.38011   
   325. RY*(   2) H  30                  0.00018     1.91398   
   326. RY*(   3) H  30                  0.00009     1.88156   
   327. RY*(   4) H  30                  0.00003     2.24742   
   328. RY*(   1) H  31                  0.00228     0.45815   
   329. RY*(   2) H  31                  0.00020     1.95340   
   330. RY*(   3) H  31                  0.00012     1.85765   
   331. RY*(   4) H  31                  0.00003     2.23035   
   332. RY*(   1) H  32                  0.00187     0.37235   
   333. RY*(   2) H  32                  0.00017     1.95467   
   334. RY*(   3) H  32                  0.00011     1.86401   
   335. RY*(   4) H  32                  0.00003     2.25376   
   336. RY*(   1) H  33                  0.00246     0.39001   
   337. RY*(   2) H  33                  0.00015     1.94932   
   338. RY*(   3) H  33                  0.00014     1.80005   
   339. RY*(   4) H  33                  0.00004     2.31960   
   340. RY*(   1) H  34                  0.00241     0.39527   
   341. RY*(   2) H  34                  0.00016     1.94201   
   342. RY*(   3) H  34                  0.00013     1.78591   
   343. RY*(   4) H  34                  0.00004     2.31778   
   344. RY*(   1) H  35                  0.00268     0.36370   
   345. RY*(   2) H  35                  0.00011     1.92266   
   346. RY*(   3) H  35                  0.00012     1.87513   
   347. RY*(   4) H  35                  0.00005     2.36968   
   348. RY*(   1) H  36                  0.00295     0.41693   
   349. RY*(   2) H  36                  0.00018     1.98232   
   350. RY*(   3) H  36                  0.00015     1.83990   
   351. RY*(   4) H  36                  0.00004     2.33317   
   352. RY*(   1) H  37                  0.00208     0.41574   
   353. RY*(   2) H  37                  0.00017     1.97461   
   354. RY*(   3) H  37                  0.00013     1.85547   
   355. RY*(   4) H  37                  0.00005     2.34888   
   356. RY*(   1) H  38                  0.00317     0.55604   
   357. RY*(   2) H  38                  0.00016     2.00145   
   358. RY*(   3) H  38                  0.00010     2.05229   
   359. RY*(   4) H  38                  0.00004     2.34936   
   360. RY*(   1) H  39                  0.00257     0.43124   
   361. RY*(   2) H  39                  0.00018     1.89936   
   362. RY*(   3) H  39                  0.00010     1.91631   
   363. RY*(   4) H  39                  0.00005     2.36018   
   364. RY*(   1) H  40                  0.00189     0.88164   
   365. RY*(   2) H  40                  0.00147     1.40139   
   366. RY*(   3) H  40                  0.00092     1.73252   
   367. RY*(   4) H  40                  0.00002     2.33576   
   368. RY*(   1) H  41                  0.00216     0.39425   
   369. RY*(   2) H  41                  0.00018     1.67310   
   370. RY*(   3) H  41                  0.00008     2.17477   
   371. RY*(   4) H  41                  0.00007     2.17868   
   372. RY*(   1) H  42                  0.00169     0.33135   
   373. RY*(   2) H  42                  0.00013     1.65143   
   374. RY*(   3) H  42                  0.00007     2.33316   
   375. RY*(   4) H  42                  0.00002     1.97318   
   376. RY*(   1) H  43                  0.00259     0.36072   
   377. RY*(   2) H  43                  0.00015     1.66851   
   378. RY*(   3) H  43                  0.00010     2.01161   
   379. RY*(   4) H  43                  0.00006     2.35603   
   380. RY*(   1) H  44                  0.00227     0.35559   
   381. RY*(   2) H  44                  0.00016     1.66255   
   382. RY*(   3) H  44                  0.00009     2.03875   
   383. RY*(   4) H  44                  0.00006     2.31902   
   384. RY*(   1) H  45                  0.00076     0.38748   
   385. RY*(   2) H  45                  0.00021     1.72652   
   386. RY*(   3) H  45                  0.00010     1.95275   
   387. RY*(   4) H  45                  0.00001     2.00101   
   388. RY*(   1) H  46                  0.00259     0.38816   
   389. RY*(   2) H  46                  0.00022     1.77998   
   390. RY*(   3) H  46                  0.00014     1.86394   
   391. RY*(   4) H  46                  0.00003     2.14193   
   392. RY*(   1) H  47                  0.00264     0.42283   
   393. RY*(   2) H  47                  0.00022     1.77437   
   394. RY*(   3) H  47                  0.00014     1.86252   
   395. RY*(   4) H  47                  0.00003     2.15556   
   396. RY*(   1) H  48                  0.00419     0.54147   
   397. RY*(   2) H  48                  0.00021     1.69500   
   398. RY*(   3) H  48                  0.00010     2.16786   
   399. RY*(   4) H  48                  0.00007     2.35048   
   400. BD*(   1) C   1 - C   2          0.00973     0.67188   
   401. BD*(   2) C   1 - C   2          0.03109     0.05349   
   402. BD*(   1) C   1 - H  25          0.01162     0.46391   
   403. BD*(   1) C   1 - H  26          0.00795     0.47157   
   404. BD*(   1) C   2 - C   3          0.02585     0.44697   
   405. BD*(   1) C   2 - H  27          0.02163     0.46424   
   406. BD*(   1) C   3 - C   4          0.04127     0.35618   
   407. BD*(   1) C   3 - C   8          0.03324     0.37655   
   408. BD*(   1) C   3 - H  28          0.01972     0.45620   
   409. BD*(   1) C   4 - N   5          0.01721     0.36608   
   410. BD*(   1) C   4 - H  29          0.01520     0.45863   
   411. BD*(   1) C   4 - H  30          0.01387     0.45832   
   412. BD*(   1) N   5 - C   6          0.02191     0.35900   
   413. BD*(   1) N   5 - C  10          0.02880     0.36313   
   414. BD*(   1) C   6 - C   7          0.02957     0.37203   
   415. BD*(   1) C   6 - H  31          0.01590     0.45904   
   416. BD*(   1) C   6 - H  32          0.01465     0.45729   
   417. BD*(   1) C   7 - C   8          0.01951     0.39157   
   418. BD*(   1) C   7 - H  33          0.01228     0.45337   
   419. BD*(   1) C   7 - H  34          0.01335     0.45282   
   420. BD*(   1) C   8 - C   9          0.02255     0.39370   
   421. BD*(   1) C   8 - H  35          0.01911     0.47769   
   422. BD*(   1) C   9 - C  10          0.03465     0.37711   
   423. BD*(   1) C   9 - H  36          0.01437     0.45276   
   424. BD*(   1) C   9 - H  37          0.01212     0.46340   
   425. BD*(   1) C  10 - C  11          0.04133     0.38438   
   426. BD*(   1) C  10 - H  38          0.02272     0.46206   
   427. BD*(   1) C  11 - O  12          0.02574     0.29172   
   428. BD*(   1) C  11 - C  13          0.04054     0.41731   
   429. BD*(   1) C  11 - H  39          0.03515     0.43046   
   430. BD*(   1) O  12 - H  40          0.00663     0.42307   
   431. BD*(   1) C  13 - C  14          0.02234     0.59660   
   432. BD*(   2) C  13 - C  14          0.26530     0.04349  442(v),437(v),208(g),427(v)
                                                    425(v),197(g),207(g)
   433. BD*(   1) C  13 - C  24          0.03483     0.53789   
   434. BD*(   1) C  14 - C  15          0.02806     0.55067   
   435. BD*(   1) C  14 - H  41          0.01574     0.46147   
   436. BD*(   1) C  15 - N  16          0.01304     0.58555   
   437. BD*(   2) C  15 - N  16          0.30850     0.02438  442(v),432(v),226(g),216(g)
                                                    217(g)
   438. BD*(   1) C  15 - H  42          0.02437     0.46986   
   439. BD*(   1) N  16 - C  17          0.02416     0.51844   
   440. BD*(   1) C  17 - C  18          0.02700     0.54478   
   441. BD*(   1) C  17 - C  24          0.04552     0.53601   
   442. BD*(   2) C  17 - C  24          0.45551     0.03710  450(v),432(v),444(v),437(v)
                                                    236(g),300(g),288(v),244(v)
                                                    225(v)
   443. BD*(   1) C  18 - C  19          0.01390     0.61751   
   444. BD*(   2) C  18 - C  19          0.22567     0.04853  450(v),442(v),245(g),254(g)
   445. BD*(   1) C  18 - H  43          0.01415     0.47624   
   446. BD*(   1) C  19 - C  20          0.02729     0.53536   
   447. BD*(   1) C  19 - H  44          0.01399     0.46972   
   448. BD*(   1) C  20 - O  21          0.03134     0.38103   
   449. BD*(   1) C  20 - C  23          0.02992     0.59414   
   450. BD*(   2) C  20 - C  23          0.33186     0.03727  442(v),444(v),288(g),252(v)
                                                    264(g),290(g),261(g)
   451. BD*(   1) O  21 - C  22          0.00885     0.29826   
   452. BD*(   1) C  22 - H  45          0.00848     0.44598   
   453. BD*(   1) C  22 - H  46          0.02023     0.42375   
   454. BD*(   1) C  22 - H  47          0.02057     0.42292   
   455. BD*(   1) C  23 - C  24          0.02495     0.54704   
   456. BD*(   1) C  23 - H  48          0.02080     0.48131   
       -------------------------------
              Total Lewis  170.89048  ( 98.2129%)
        Valence non-Lewis    2.73561  (  1.5722%)
        Rydberg non-Lewis    0.37391  (  0.2149%)
       -------------------------------
            Total unit  1  174.00000  (100.0000%)
           Charge unit  1    0.00000
 Unable to Open any file for archive entry.
 1\1\GINC-COMPUTE-1-12\SP\RB3LYP\def2SVP\C20H24N2O2\ZAHRT2\09-Jan-2021\
 0\\# b3lyp/def2svp pop=NBO geom=NewRedundant\\36\\0,1\C,0,-4.136384,2.
 97714,-1.423114\C,0,-3.281848,2.085366,-0.914118\C,0,-3.482937,0.59806
 ,-0.908011\C,0,-2.276235,-0.174258,-1.557462\N,0,-1.628221,-1.067463,-
 0.600764\C,0,-2.575512,-2.113983,-0.204641\C,0,-3.879347,-1.503195,0.3
 87737\C,0,-3.665684,0.013178,0.519688\C,0,-2.402312,0.240855,1.3672\C,
 0,-1.184435,-0.268159,0.547758\C,0,-0.152037,-1.016849,1.406101\O,0,0.
 157434,-0.154282,2.492962\C,0,1.05807,-1.441332,0.598174\C,0,1.189801,
 -2.766737,0.231195\C,0,2.259573,-3.176525,-0.598026\N,0,3.169748,-2.35
 1689,-1.065902\C,0,3.07956,-1.040722,-0.72154\C,0,4.063206,-0.145283,-
 1.234663\C,0,4.034933,1.191097,-0.929977\C,0,3.017369,1.708372,-0.0787
 57\O,0,3.092992,3.038872,0.165733\C,0,2.117896,3.628241,0.995303\C,0,2
 .047332,0.871708,0.44469\C,0,2.04448,-0.517265,0.124092\H,0,-5.078301,
 2.663231,-1.88562\H,0,-3.929379,4.050519,-1.399768\H,0,-2.346939,2.449
 059,-0.468096\H,0,-4.403641,0.379118,-1.473511\H,0,-1.525628,0.534123,
 -1.941051\H,0,-2.621675,-0.77218,-2.414538\H,0,-2.08652,-2.779951,0.52
 0597\H,0,-2.789345,-2.727763,-1.09314\H,0,-4.10722,-1.936822,1.374685\
 H,0,-4.746034,-1.707413,-0.261588\H,0,-4.537469,0.48581,0.996673\H,0,-
 2.493291,-0.310292,2.317005\H,0,-2.277001,1.298772,1.637219\H,0,-0.656
 336,0.59731,0.121304\H,0,-0.629222,-1.937028,1.794171\H,0,0.873361,-0.
 556024,3.002035\H,0,0.457265,-3.504711,0.566928\H,0,2.349851,-4.232107
 ,-0.882913\H,0,4.835388,-0.570203,-1.878054\H,0,4.781118,1.887042,-1.3
 17804\H,0,2.355859,4.698647,1.049468\H,0,2.135097,3.201127,2.013804\H,
 0,1.101194,3.503311,0.581123\H,0,1.291821,1.24551,1.128409\\Version=ES
 64L-G16RevC.01\State=1-A\HF=-1035.7323992\RMSD=6.161e-09\Dipole=-0.960
 7116,0.2112122,0.8453548\Quadrupole=-4.5444079,4.6038364,-0.0594285,5.
 6368218,4.4013224,-1.851316\PG=C01 [X(C20H24N2O2)]\\@
 The archive entry for this job was punched.


 We make a living by what we get,
 we make a life by what we give.
                   -- Sir Winston Churchill
 File lengths (MBytes):  RWF=    115 Int=      0 D2E=      0 Chk=     13 Scr=      1
 Normal termination of Gaussian 16
