# Supplementary material for: Machine-Learning-Guided Discovery of Electrochemical Reactions
Source: J Am Chem Soc. 2022 Dec 2;144(49):22599–610. doi: 10.1021/jacs.2c08997 (PMC9756344; doi:10.1021/jacs.2c08997)
Supplement: Supplementary file 3 — ja2c08997_si_003.zip [file ja2c08997_si_003.zip › Oxidation Site Selectivity/Nlogs_notimes/41.log]

 Entering Gaussian System, Link 0=g16
 Input=41.com
 Output=41.log
 Initial command:
  
 Copyright (c) 1988-2019, Gaussian, Inc.  All Rights Reserved.
  
 This is part of the Gaussian(R) 16 program.  It is based on
 the Gaussian(R) 09 system (copyright 2009, Gaussian, Inc.),
 the Gaussian(R) 03 system (copyright 2003, Gaussian, Inc.),
 the Gaussian(R) 98 system (copyright 1998, Gaussian, Inc.),
 the Gaussian(R) 94 system (copyright 1995, Gaussian, Inc.),
 the Gaussian 92(TM) system (copyright 1992, Gaussian, Inc.),
 the Gaussian 90(TM) system (copyright 1990, Gaussian, Inc.),
 the Gaussian 88(TM) system (copyright 1988, Gaussian, Inc.),
 the Gaussian 86(TM) system (copyright 1986, Carnegie Mellon
 University), and the Gaussian 82(TM) system (copyright 1983,
 Carnegie Mellon University). Gaussian is a federally registered
 trademark of Gaussian, Inc.
  
 This software contains proprietary and confidential information,
 including trade secrets, belonging to Gaussian, Inc.
  
 This software is provided under written license and may be
 used, copied, transmitted, or stored only in accord with that
 written license.
  
 The following legend is applicable only to US Government
 contracts under FAR:
  
                    RESTRICTED RIGHTS LEGEND
  
 Use, reproduction and disclosure by the US Government is
 subject to restrictions as set forth in subparagraphs (a)
 and (c) of the Commercial Computer Software - Restricted
 Rights clause in FAR 52.227-19.
  
 Gaussian, Inc.
 340 Quinnipiac St., Bldg. 40, Wallingford CT 06492
  
  
 ---------------------------------------------------------------
 Warning -- This program may not be used in any manner that
 competes with the business of Gaussian, Inc. or will provide
 assistance to any competitor of Gaussian, Inc.  The licensee
 of this program is prohibited from giving any competitor of
 Gaussian, Inc. access to this program.  By using this program,
 the user acknowledges that Gaussian, Inc. is engaged in the
 business of creating and licensing software in the field of
 computational chemistry and represents and warrants to the
 licensee that it is not a competitor of Gaussian, Inc. and that
 it will not use this program in any manner prohibited above.
 ---------------------------------------------------------------
  

 Cite this work as:
 Gaussian 16, Revision C.01,
 M. J. Frisch, G. W. Trucks, H. B. Schlegel, G. E. Scuseria, 
 M. A. Robb, J. R. Cheeseman, G. Scalmani, V. Barone, 
 G. A. Petersson, H. Nakatsuji, X. Li, M. Caricato, A. V. Marenich, 
 J. Bloino, B. G. Janesko, R. Gomperts, B. Mennucci, H. P. Hratchian, 
 J. V. Ortiz, A. F. Izmaylov, J. L. Sonnenberg, D. Williams-Young, 
 F. Ding, F. Lipparini, F. Egidi, J. Goings, B. Peng, A. Petrone, 
 T. Henderson, D. Ranasinghe, V. G. Zakrzewski, J. Gao, N. Rega, 
 G. Zheng, W. Liang, M. Hada, M. Ehara, K. Toyota, R. Fukuda, 
 J. Hasegawa, M. Ishida, T. Nakajima, Y. Honda, O. Kitao, H. Nakai, 
 T. Vreven, K. Throssell, J. A. Montgomery, Jr., J. E. Peralta, 
 F. Ogliaro, M. J. Bearpark, J. J. Heyd, E. N. Brothers, K. N. Kudin, 
 V. N. Staroverov, T. A. Keith, R. Kobayashi, J. Normand, 
 K. Raghavachari, A. P. Rendell, J. C. Burant, S. S. Iyengar, 
 J. Tomasi, M. Cossi, J. M. Millam, M. Klene, C. Adamo, R. Cammi, 
 J. W. Ochterski, R. L. Martin, K. Morokuma, O. Farkas, 
 J. B. Foresman, and D. J. Fox, Gaussian, Inc., Wallingford CT, 2019.
 
 ******************************************
 Gaussian 16:  ES64L-G16RevC.01  3-Jul-2019
                 9-Jan-2021 
 ******************************************
 %nprocshared=3
 Will use up to    3 processors via shared memory.
 %mem=1GB
 -----------------------------------------
 # b3lyp/def2svp pop=NBO geom=NewRedundant
 -----------------------------------------
 1/29=4000,38=1,172=1/1;
 2/12=2,17=6,18=5,40=1/2;
 3/5=43,7=101,11=2,25=1,30=1,74=-5/1,2,3;
 4//1;
 5/5=2,38=5/2;
 6/7=2,8=2,9=2,10=2,28=1,40=1/1,7;
 99/5=1,9=1/99;
 --
 41
 --
 Symbolic Z-matrix:
 Charge =  0 Multiplicity = 1
 C                    -5.74273   1.98917  -0.79835 
 C                    -5.18351   1.40944   0.51329 
 C                    -5.59856   2.33501   1.66845 
 C                    -3.647     1.32002   0.46521 
 C                    -3.08373   0.283    -0.52958 
 C                    -1.56017   0.30409  -0.53428 
 C                    -0.92131   1.12341  -1.38107 
 C                     0.56407   1.3157   -1.46422 
 C                     1.37085   0.52519  -0.41999 
 C                     2.91579   0.49403  -0.7135 
 C                     3.26773  -0.13564  -2.0798 
 C                     3.41471   1.95955  -0.71317 
 C                     4.93534   2.07758  -0.64154 
 C                     5.50176   1.35889   0.57648 
 O                     6.92703   1.47234   0.61653 
 C                     5.12957  -0.14178   0.64075 
 C                     5.54011  -0.66258   2.03327 
 C                     5.90897  -0.9512   -0.4279 
 O                     7.27217  -1.11921  -0.11944 
 C                     3.5764   -0.24311   0.49434 
 C                     3.01778  -1.66438   0.61968 
 C                     1.51872  -1.63541   0.91896 
 C                     0.67932  -0.83599  -0.10319 
 C                     0.54737  -1.69558  -1.37849 
 C                    -0.76345  -0.50383   0.5012 
 C                    -0.66997   0.36841   1.7844 
 C                    -1.49227  -1.81434   0.90912 
 C                    -3.01442  -1.69742   1.00625 
 C                    -3.64793  -1.1406   -0.28476 
 C                    -3.30547  -2.04725  -1.47776 
 C                    -5.18604  -1.10534  -0.13353 
 O                    -5.80183  -0.96431  -1.39855 
 C                    -5.71221  -0.00924   0.81015 
 O                    -7.14059   0.00771   0.72873 
 H                    -6.84088   2.03558  -0.76028 
 H                    -5.4613    1.38972  -1.67185 
 H                    -5.36509   3.01504  -0.93684 
 H                    -5.19382   1.97884   2.63031 
 H                    -6.69398   2.37973   1.75425 
 H                    -5.22074   3.35635   1.50248 
 H                    -3.28412   1.10485   1.48024 
 H                    -3.23671   2.30923   0.20645 
 H                    -3.40811   0.59431  -1.53382 
 H                    -1.51812   1.70896  -2.09088 
 H                     0.8851    1.05683  -2.48907 
 H                     0.7856    2.39269  -1.36921 
 H                     1.31321   1.09877   0.5162 
 H                     2.4994    0.08468  -2.83246 
 H                     3.37872  -1.22499  -2.03751 
 H                     4.21218   0.26106  -2.4727 
 H                     2.97786   2.48014   0.1574 
 H                     3.04759   2.48692  -1.60699 
 H                     5.22056   3.14423  -0.59478 
 H                     5.41027   1.67351  -1.54921 
 H                     5.07471   1.83479   1.48314 
 H                     7.16845   2.40071   0.50677 
 H                     4.8954   -0.22668   2.81376 
 H                     5.46951  -1.75722   2.09693 
 H                     6.57996  -0.39388   2.25215 
 H                     5.47317  -1.96016  -0.49739 
 H                     5.78802  -0.48829  -1.42247 
 H                     7.60905  -0.22684   0.06056 
 H                     3.19936   0.30375   1.37941 
 H                     3.21919  -2.24245  -0.2949 
 H                     3.52435  -2.20502   1.43123 
 H                     1.13427  -2.66554   0.9815 
 H                     1.39979  -1.20307   1.9228 
 H                     0.02785  -1.17138  -2.18952 
 H                     1.53102  -1.99715  -1.75222 
 H                    -0.00196  -2.62508  -1.17944 
 H                    -0.41522   1.41262   1.56318 
 H                     0.06567  -0.02731   2.49835 
 H                    -1.63547   0.38099   2.30607 
 H                    -1.25927  -2.61707   0.20044 
 H                    -1.09461  -2.14963   1.87967 
 H                    -3.28956  -1.06582   1.8655 
 H                    -3.43562  -2.69458   1.2189 
 H                    -3.61273  -3.08762  -1.28034 
 H                    -3.83437  -1.70434  -2.3753 
 H                    -2.23033  -2.04104  -1.69302 
 H                    -5.48626  -2.08239   0.30981 
 H                    -6.70098  -0.65215  -1.20938 
 H                    -5.40302  -0.26237   1.84049 
 H                    -7.48071  -0.76337   1.20084 
 
 Stoichiometry    C30H50O4
 Framework group  C1[X(C30H50O4)]
 Deg. of freedom   246
 Full point group                 C1      NOp   1
 Largest Abelian subgroup         C1      NOp   1
 Largest concise Abelian subgroup C1      NOp   1
                         Standard orientation:                         
 ---------------------------------------------------------------------
 Center     Atomic      Atomic             Coordinates (Angstroms)
 Number     Number       Type             X           Y           Z
 ---------------------------------------------------------------------
      1          6           0        5.742730    1.989166    0.798352
      2          6           0        5.183511    1.409444   -0.513285
      3          6           0        5.598561    2.335007   -1.668446
      4          6           0        3.646998    1.320022   -0.465208
      5          6           0        3.083734    0.282997    0.529575
      6          6           0        1.560172    0.304092    0.534275
      7          6           0        0.921306    1.123410    1.381074
      8          6           0       -0.564073    1.315700    1.464215
      9          6           0       -1.370847    0.525190    0.419986
     10          6           0       -2.915792    0.494026    0.713498
     11          6           0       -3.267726   -0.135640    2.079802
     12          6           0       -3.414707    1.959545    0.713170
     13          6           0       -4.935345    2.077577    0.641538
     14          6           0       -5.501760    1.358886   -0.576481
     15          8           0       -6.927031    1.472344   -0.616533
     16          6           0       -5.129571   -0.141783   -0.640750
     17          6           0       -5.540113   -0.662575   -2.033268
     18          6           0       -5.908972   -0.951200    0.427895
     19          8           0       -7.272172   -1.119208    0.119438
     20          6           0       -3.576404   -0.243106   -0.494338
     21          6           0       -3.017784   -1.664384   -0.619682
     22          6           0       -1.518719   -1.635410   -0.918961
     23          6           0       -0.679316   -0.835988    0.103191
     24          6           0       -0.547366   -1.695580    1.378488
     25          6           0        0.763454   -0.503826   -0.501196
     26          6           0        0.669971    0.368414   -1.784402
     27          6           0        1.492269   -1.814340   -0.909120
     28          6           0        3.014416   -1.697415   -1.006250
     29          6           0        3.647926   -1.140597    0.284758
     30          6           0        3.305467   -2.047249    1.477763
     31          6           0        5.186038   -1.105337    0.133534
     32          8           0        5.801825   -0.964308    1.398549
     33          6           0        5.712213   -0.009242   -0.810145
     34          8           0        7.140586    0.007712   -0.728733
     35          1           0        6.840878    2.035583    0.760279
     36          1           0        5.461300    1.389715    1.671850
     37          1           0        5.365091    3.015041    0.936835
     38          1           0        5.193818    1.978836   -2.630312
     39          1           0        6.693982    2.379732   -1.754248
     40          1           0        5.220736    3.356351   -1.502477
     41          1           0        3.284117    1.104852   -1.480237
     42          1           0        3.236708    2.309234   -0.206445
     43          1           0        3.408111    0.594311    1.533820
     44          1           0        1.518121    1.708958    2.090876
     45          1           0       -0.885096    1.056831    2.489066
     46          1           0       -0.785595    2.392691    1.369208
     47          1           0       -1.313214    1.098771   -0.516196
     48          1           0       -2.499399    0.084683    2.832463
     49          1           0       -3.378716   -1.224989    2.037509
     50          1           0       -4.212178    0.261064    2.472696
     51          1           0       -2.977862    2.480141   -0.157395
     52          1           0       -3.047588    2.486916    1.606991
     53          1           0       -5.220565    3.144225    0.594776
     54          1           0       -5.410270    1.673509    1.549208
     55          1           0       -5.074708    1.834788   -1.483141
     56          1           0       -7.168454    2.400713   -0.506771
     57          1           0       -4.895404   -0.226679   -2.813758
     58          1           0       -5.469506   -1.757221   -2.096927
     59          1           0       -6.579956   -0.393883   -2.252150
     60          1           0       -5.473169   -1.960161    0.497387
     61          1           0       -5.788019   -0.488288    1.422474
     62          1           0       -7.609049   -0.226841   -0.060556
     63          1           0       -3.199364    0.303746   -1.379414
     64          1           0       -3.219190   -2.242449    0.294901
     65          1           0       -3.524346   -2.205016   -1.431227
     66          1           0       -1.134266   -2.665542   -0.981496
     67          1           0       -1.399789   -1.203071   -1.922801
     68          1           0       -0.027852   -1.171376    2.189522
     69          1           0       -1.531018   -1.997145    1.752217
     70          1           0        0.001956   -2.625082    1.179438
     71          1           0        0.415220    1.412616   -1.563176
     72          1           0       -0.065668   -0.027313   -2.498348
     73          1           0        1.635472    0.380985   -2.306069
     74          1           0        1.259269   -2.617065   -0.200442
     75          1           0        1.094605   -2.149635   -1.879665
     76          1           0        3.289560   -1.065823   -1.865500
     77          1           0        3.435624   -2.694582   -1.218902
     78          1           0        3.612725   -3.087621    1.280336
     79          1           0        3.834371   -1.704338    2.375297
     80          1           0        2.230328   -2.041040    1.693022
     81          1           0        5.486260   -2.082390   -0.309808
     82          1           0        6.700984   -0.652154    1.209384
     83          1           0        5.403020   -0.262367   -1.840492
     84          1           0        7.480708   -0.763372   -1.200838
 ---------------------------------------------------------------------
 Rotational constants (GHZ):           0.3593182           0.0534508           0.0518468
 Standard basis: def2SVP (5D, 7F)
 There are   760 symmetry adapted cartesian basis functions of A   symmetry.
 There are   726 symmetry adapted basis functions of A   symmetry.
   726 basis functions,  1200 primitive gaussians,   760 cartesian basis functions
   131 alpha electrons      131 beta electrons
       nuclear repulsion energy      4127.1961602637 Hartrees.
 NAtoms=   84 NActive=   84 NUniq=   84 SFac= 1.00D+00 NAtFMM=   60 NAOKFM=T Big=T
 Integral buffers will be    131072 words long.
 Raffenetti 2 integral format.
 Two-electron integral symmetry is turned on.
 One-electron integrals computed using PRISM.
   1 Symmetry operations used in ECPInt.
 ECPInt:  NShTT=   62835 NPrTT=  217403 LenC2=   51625 LenP2D=  121788.
 LDataN:  DoStor=T MaxTD1= 4 Len=   56
 NBasis=   726 RedAO= T EigKep=  3.89D-04  NBF=   726
 NBsUse=   726 1.00D-06 EigRej= -1.00D+00 NBFU=   726
 ExpMin= 1.22D-01 ExpMax= 2.27D+03 ExpMxC= 3.41D+02 IAcc=3 IRadAn=         5 AccDes= 0.00D+00
 Harris functional with IExCor=  402 and IRadAn=       5 diagonalized for initial guess.
 HarFok:  IExCor=  402 AccDes= 0.00D+00 IRadAn=         5 IDoV= 1 UseB2=F ITyADJ=14
 ICtDFT=  3500011 ScaDFX=  1.000000  1.000000  1.000000  1.000000
 FoFCou: FMM=F IPFlag=           0 FMFlag=      100000 FMFlg1=        2001
         NFxFlg=           0 DoJE=T BraDBF=F KetDBF=T FulRan=T
         wScrn=  0.000000 ICntrl=       500 IOpCl=  0 I1Cent=   200000004 NGrid=           0
         NMat0=    1 NMatS0=      1 NMatT0=    0 NMatD0=    1 NMtDS0=    0 NMtDT0=    0
 Petite list used in FoFCou.
 Requested convergence on RMS density matrix=1.00D-08 within 128 cycles.
 Requested convergence on MAX density matrix=1.00D-06.
 Requested convergence on             energy=1.00D-06.
 No special actions if energy rises.
 Integral accuracy reduced to 1.0D-05 until final iterations.
 Initial convergence to 1.0D-05 achieved.  Increase integral accuracy.
 SCF Done:  E(RB3LYP) =  -1473.10217138     A.U. after   14 cycles
            NFock= 14  Conv=0.69D-08     -V/T= 2.0114

 **********************************************************************

            Population analysis using the SCF Density.

 **********************************************************************

 Orbital symmetries:
       Occupied  (A) (A) (A) (A) (A) (A) (A) (A) (A) (A) (A) (A)
                 (A) (A) (A) (A) (A) (A) (A) (A) (A) (A) (A) (A)
                 (A) (A) (A) (A) (A) (A) (A) (A) (A) (A) (A) (A)
                 (A) (A) (A) (A) (A) (A) (A) (A) (A) (A) (A) (A)
                 (A) (A) (A) (A) (A) (A) (A) (A) (A) (A) (A) (A)
                 (A) (A) (A) (A) (A) (A) (A) (A) (A) (A) (A) (A)
                 (A) (A) (A) (A) (A) (A) (A) (A) (A) (A) (A) (A)
                 (A) (A) (A) (A) (A) (A) (A) (A) (A) (A) (A) (A)
                 (A) (A) (A) (A) (A) (A) (A) (A) (A) (A) (A) (A)
                 (A) (A) (A) (A) (A) (A) (A) (A) (A) (A) (A) (A)
                 (A) (A) (A) (A) (A) (A) (A) (A) (A) (A) (A)
       Virtual   (A) (A) (A) (A) (A) (A) (A) (A) (A) (A) (A) (A)
                 (A) (A) (A) (A) (A) (A) (A) (A) (A) (A) (A) (A)
                 (A) (A) (A) (A) (A) (A) (A) (A) (A) (A) (A) (A)
                 (A) (A) (A) (A) (A) (A) (A) (A) (A) (A) (A) (A)
                 (A) (A) (A) (A) (A) (A) (A) (A) (A) (A) (A) (A)
                 (A) (A) (A) (A) (A) (A) (A) (A) (A) (A) (A) (A)
                 (A) (A) (A) (A) (A) (A) (A) (A) (A) (A) (A) (A)
                 (A) (A) (A) (A) (A) (A) (A) (A) (A) (A) (A) (A)
                 (A) (A) (A) (A) (A) (A) (A) (A) (A) (A) (A) (A)
                 (A) (A) (A) (A) (A) (A) (A) (A) (A) (A) (A) (A)
                 (A) (A) (A) (A) (A) (A) (A) (A) (A) (A) (A) (A)
                 (A) (A) (A) (A) (A) (A) (A) (A) (A) (A) (A) (A)
                 (A) (A) (A) (A) (A) (A) (A) (A) (A) (A) (A) (A)
                 (A) (A) (A) (A) (A) (A) (A) (A) (A) (A) (A) (A)
                 (A) (A) (A) (A) (A) (A) (A) (A) (A) (A) (A) (A)
                 (A) (A) (A) (A) (A) (A) (A) (A) (A) (A) (A) (A)
                 (A) (A) (A) (A) (A) (A) (A) (A) (A) (A) (A) (A)
                 (A) (A) (A) (A) (A) (A) (A) (A) (A) (A) (A) (A)
                 (A) (A) (A) (A) (A) (A) (A) (A) (A) (A) (A) (A)
                 (A) (A) (A) (A) (A) (A) (A) (A) (A) (A) (A) (A)
                 (A) (A) (A) (A) (A) (A) (A) (A) (A) (A) (A) (A)
                 (A) (A) (A) (A) (A) (A) (A) (A) (A) (A) (A) (A)
                 (A) (A) (A) (A) (A) (A) (A) (A) (A) (A) (A) (A)
                 (A) (A) (A) (A) (A) (A) (A) (A) (A) (A) (A) (A)
                 (A) (A) (A) (A) (A) (A) (A) (A) (A) (A) (A) (A)
                 (A) (A) (A) (A) (A) (A) (A) (A) (A) (A) (A) (A)
                 (A) (A) (A) (A) (A) (A) (A) (A) (A) (A) (A) (A)
                 (A) (A) (A) (A) (A) (A) (A) (A) (A) (A) (A) (A)
                 (A) (A) (A) (A) (A) (A) (A) (A) (A) (A) (A) (A)
                 (A) (A) (A) (A) (A) (A) (A) (A) (A) (A) (A) (A)
                 (A) (A) (A) (A) (A) (A) (A) (A) (A) (A) (A) (A)
                 (A) (A) (A) (A) (A) (A) (A) (A) (A) (A) (A) (A)
                 (A) (A) (A) (A) (A) (A) (A) (A) (A) (A) (A) (A)
                 (A) (A) (A) (A) (A) (A) (A) (A) (A) (A) (A) (A)
                 (A) (A) (A) (A) (A) (A) (A) (A) (A) (A) (A) (A)
                 (A) (A) (A) (A) (A) (A) (A) (A) (A) (A) (A) (A)
                 (A) (A) (A) (A) (A) (A) (A) (A) (A) (A) (A) (A)
                 (A) (A) (A) (A) (A) (A) (A) (A) (A) (A) (A) (A)
                 (A) (A) (A) (A) (A) (A) (A) (A) (A) (A) (A) (A)
                 (A) (A) (A) (A) (A) (A) (A) (A) (A) (A) (A) (A)
                 (A) (A) (A) (A) (A) (A) (A) (A) (A) (A) (A) (A)
                 (A) (A) (A) (A) (A) (A) (A) (A) (A) (A) (A) (A)
                 (A) (A) (A) (A) (A) (A) (A) (A) (A) (A) (A) (A)
                 (A) (A) (A) (A) (A) (A) (A) (A) (A) (A) (A) (A)
                 (A) (A) (A) (A) (A) (A) (A) (A) (A) (A) (A) (A)
                 (A) (A) (A) (A) (A) (A) (A) (A) (A) (A) (A) (A)
                 (A) (A) (A) (A) (A) (A) (A) (A) (A) (A) (A) (A)
                 (A) (A) (A) (A) (A) (A) (A) (A) (A) (A) (A) (A)
                 (A) (A) (A) (A) (A) (A) (A) (A) (A) (A) (A) (A)
                 (A) (A) (A) (A) (A) (A) (A)
 The electronic state is 1-A.
 Alpha  occ. eigenvalues --  -19.14837 -19.14780 -19.12162 -19.09815 -10.23757
 Alpha  occ. eigenvalues --  -10.23513 -10.22781 -10.21323 -10.19847 -10.19766
 Alpha  occ. eigenvalues --  -10.19370 -10.19255 -10.19099 -10.19036 -10.18896
 Alpha  occ. eigenvalues --  -10.18670 -10.18570 -10.18303 -10.18249 -10.18219
 Alpha  occ. eigenvalues --  -10.18174 -10.17803 -10.17795 -10.17710 -10.17686
 Alpha  occ. eigenvalues --  -10.17679 -10.17555 -10.17484 -10.17312 -10.17187
 Alpha  occ. eigenvalues --  -10.16767 -10.16679 -10.16580 -10.16390  -1.03237
 Alpha  occ. eigenvalues --   -1.02483  -0.99600  -0.98055  -0.86640  -0.84944
 Alpha  occ. eigenvalues --   -0.82603  -0.80300  -0.78971  -0.78007  -0.76849
 Alpha  occ. eigenvalues --   -0.74293  -0.74054  -0.71483  -0.71147  -0.69593
 Alpha  occ. eigenvalues --   -0.69258  -0.67255  -0.67166  -0.66518  -0.65503
 Alpha  occ. eigenvalues --   -0.65014  -0.64128  -0.61903  -0.61844  -0.61138
 Alpha  occ. eigenvalues --   -0.59065  -0.58528  -0.55281  -0.54908  -0.54055
 Alpha  occ. eigenvalues --   -0.53175  -0.52668  -0.51173  -0.50622  -0.49610
 Alpha  occ. eigenvalues --   -0.49133  -0.48461  -0.48132  -0.47975  -0.46851
 Alpha  occ. eigenvalues --   -0.46210  -0.46063  -0.45875  -0.45056  -0.44875
 Alpha  occ. eigenvalues --   -0.44546  -0.43447  -0.43050  -0.43018  -0.42309
 Alpha  occ. eigenvalues --   -0.41744  -0.41589  -0.40680  -0.40392  -0.40300
 Alpha  occ. eigenvalues --   -0.39870  -0.39446  -0.39024  -0.38652  -0.38503
 Alpha  occ. eigenvalues --   -0.38320  -0.37904  -0.37510  -0.37179  -0.37137
 Alpha  occ. eigenvalues --   -0.36963  -0.36726  -0.36590  -0.36418  -0.36030
 Alpha  occ. eigenvalues --   -0.35977  -0.35594  -0.34971  -0.34695  -0.34452
 Alpha  occ. eigenvalues --   -0.34108  -0.33928  -0.33495  -0.32817  -0.32731
 Alpha  occ. eigenvalues --   -0.32157  -0.32044  -0.32012  -0.31448  -0.31243
 Alpha  occ. eigenvalues --   -0.30494  -0.30187  -0.29957  -0.29000  -0.28471
 Alpha  occ. eigenvalues --   -0.27873  -0.27397  -0.26890  -0.25589  -0.24476
 Alpha  occ. eigenvalues --   -0.22849
 Alpha virt. eigenvalues --    0.01706   0.03025   0.03484   0.04549   0.05408
 Alpha virt. eigenvalues --    0.05807   0.06137   0.06934   0.07033   0.07782
 Alpha virt. eigenvalues --    0.08191   0.08420   0.09183   0.09601   0.09834
 Alpha virt. eigenvalues --    0.10026   0.10892   0.11321   0.11482   0.11910
 Alpha virt. eigenvalues --    0.12064   0.12199   0.12617   0.13119   0.13368
 Alpha virt. eigenvalues --    0.13740   0.13787   0.14209   0.14305   0.14672
 Alpha virt. eigenvalues --    0.14851   0.15385   0.15618   0.15822   0.15964
 Alpha virt. eigenvalues --    0.16344   0.16649   0.16980   0.17318   0.17387
 Alpha virt. eigenvalues --    0.17890   0.18173   0.18591   0.18905   0.19117
 Alpha virt. eigenvalues --    0.19400   0.19441   0.19780   0.20203   0.20282
 Alpha virt. eigenvalues --    0.20506   0.20553   0.20765   0.21353   0.21687
 Alpha virt. eigenvalues --    0.21733   0.22012   0.22394   0.22568   0.22982
 Alpha virt. eigenvalues --    0.23413   0.23600   0.23967   0.24199   0.24316
 Alpha virt. eigenvalues --    0.24706   0.25226   0.25680   0.26357   0.26493
 Alpha virt. eigenvalues --    0.27394   0.27587   0.28273   0.28640   0.28727
 Alpha virt. eigenvalues --    0.29185   0.29353   0.29715   0.30215   0.30556
 Alpha virt. eigenvalues --    0.31113   0.31591   0.32271   0.32784   0.34002
 Alpha virt. eigenvalues --    0.34440   0.35008   0.37183   0.39287   0.40857
 Alpha virt. eigenvalues --    0.41190   0.42020   0.42497   0.43290   0.43346
 Alpha virt. eigenvalues --    0.43762   0.44673   0.45039   0.45483   0.45793
 Alpha virt. eigenvalues --    0.46039   0.46856   0.47444   0.47566   0.48108
 Alpha virt. eigenvalues --    0.49180   0.49365   0.49935   0.50908   0.51112
 Alpha virt. eigenvalues --    0.51915   0.52835   0.53328   0.54075   0.54524
 Alpha virt. eigenvalues --    0.54784   0.55205   0.55849   0.56485   0.56739
 Alpha virt. eigenvalues --    0.57089   0.57419   0.58097   0.58446   0.58532
 Alpha virt. eigenvalues --    0.58763   0.59341   0.59781   0.60116   0.60694
 Alpha virt. eigenvalues --    0.60840   0.61399   0.61628   0.61832   0.62102
 Alpha virt. eigenvalues --    0.62342   0.62672   0.62879   0.63109   0.63387
 Alpha virt. eigenvalues --    0.63729   0.63931   0.64345   0.64480   0.64527
 Alpha virt. eigenvalues --    0.64839   0.65097   0.65296   0.65490   0.65638
 Alpha virt. eigenvalues --    0.65857   0.66161   0.66345   0.66569   0.67322
 Alpha virt. eigenvalues --    0.67350   0.67600   0.67779   0.67808   0.68007
 Alpha virt. eigenvalues --    0.68459   0.68628   0.68882   0.69022   0.69386
 Alpha virt. eigenvalues --    0.69669   0.69773   0.70122   0.70189   0.70624
 Alpha virt. eigenvalues --    0.70784   0.70996   0.71294   0.71504   0.71635
 Alpha virt. eigenvalues --    0.72143   0.72255   0.72517   0.72672   0.72816
 Alpha virt. eigenvalues --    0.73111   0.73284   0.73319   0.73612   0.73970
 Alpha virt. eigenvalues --    0.74234   0.74876   0.75123   0.75492   0.75679
 Alpha virt. eigenvalues --    0.75869   0.76050   0.76743   0.77029   0.77967
 Alpha virt. eigenvalues --    0.78161   0.78499   0.78901   0.79120   0.79862
 Alpha virt. eigenvalues --    0.80299   0.81200   0.81368   0.82210   0.82863
 Alpha virt. eigenvalues --    0.83455   0.84302   0.84503   0.85969   0.86985
 Alpha virt. eigenvalues --    0.87222   0.88088   0.88358   0.88823   0.89761
 Alpha virt. eigenvalues --    0.90887   0.91406   0.91748   0.93297   0.94142
 Alpha virt. eigenvalues --    0.94551   0.95449   0.98383   0.99013   0.99331
 Alpha virt. eigenvalues --    0.99960   1.01390   1.02932   1.03830   1.04507
 Alpha virt. eigenvalues --    1.04737   1.05544   1.05797   1.06070   1.06732
 Alpha virt. eigenvalues --    1.08171   1.08950   1.09478   1.09861   1.10951
 Alpha virt. eigenvalues --    1.11286   1.12124   1.12234   1.13038   1.13475
 Alpha virt. eigenvalues --    1.13973   1.14442   1.15470   1.15670   1.16071
 Alpha virt. eigenvalues --    1.17245   1.17349   1.18684   1.19152   1.19465
 Alpha virt. eigenvalues --    1.19622   1.21276   1.22208   1.23348   1.23586
 Alpha virt. eigenvalues --    1.24497   1.24859   1.26288   1.27099   1.27618
 Alpha virt. eigenvalues --    1.27822   1.28463   1.29248   1.30276   1.30517
 Alpha virt. eigenvalues --    1.31249   1.32276   1.32490   1.33555   1.33664
 Alpha virt. eigenvalues --    1.34718   1.35159   1.36891   1.37102   1.38290
 Alpha virt. eigenvalues --    1.39093   1.39303   1.40967   1.41713   1.42020
 Alpha virt. eigenvalues --    1.43406   1.43598   1.44112   1.44308   1.44837
 Alpha virt. eigenvalues --    1.47369   1.48004   1.48617   1.48906   1.49201
 Alpha virt. eigenvalues --    1.50185   1.51241   1.51386   1.53149   1.53878
 Alpha virt. eigenvalues --    1.54399   1.54648   1.55465   1.56116   1.56418
 Alpha virt. eigenvalues --    1.57258   1.57489   1.57841   1.58796   1.58919
 Alpha virt. eigenvalues --    1.59596   1.59997   1.60861   1.61130   1.61707
 Alpha virt. eigenvalues --    1.62836   1.62968   1.64131   1.64400   1.64660
 Alpha virt. eigenvalues --    1.65879   1.66502   1.67956   1.68356   1.69314
 Alpha virt. eigenvalues --    1.70359   1.70845   1.71360   1.72627   1.73053
 Alpha virt. eigenvalues --    1.73413   1.73784   1.74347   1.74977   1.75393
 Alpha virt. eigenvalues --    1.75808   1.76299   1.76522   1.76687   1.77352
 Alpha virt. eigenvalues --    1.77450   1.77748   1.78142   1.78431   1.78515
 Alpha virt. eigenvalues --    1.78898   1.79146   1.79640   1.79780   1.80165
 Alpha virt. eigenvalues --    1.81006   1.81499   1.81788   1.82019   1.82431
 Alpha virt. eigenvalues --    1.82814   1.83020   1.83291   1.83986   1.84233
 Alpha virt. eigenvalues --    1.84309   1.84973   1.85091   1.85302   1.85774
 Alpha virt. eigenvalues --    1.86005   1.86234   1.86554   1.87039   1.87339
 Alpha virt. eigenvalues --    1.87899   1.88064   1.88226   1.88467   1.88949
 Alpha virt. eigenvalues --    1.89243   1.89548   1.90105   1.90203   1.90499
 Alpha virt. eigenvalues --    1.90986   1.91172   1.91730   1.91897   1.92179
 Alpha virt. eigenvalues --    1.92517   1.92920   1.93217   1.93423   1.93963
 Alpha virt. eigenvalues --    1.94236   1.94925   1.95529   1.96260   1.96647
 Alpha virt. eigenvalues --    1.96958   1.97427   1.97982   1.98096   1.98638
 Alpha virt. eigenvalues --    1.98911   1.99252   1.99352   2.00113   2.00639
 Alpha virt. eigenvalues --    2.00837   2.01112   2.01806   2.02452   2.03071
 Alpha virt. eigenvalues --    2.03799   2.03870   2.04193   2.04811   2.05152
 Alpha virt. eigenvalues --    2.05550   2.06250   2.06590   2.07064   2.07861
 Alpha virt. eigenvalues --    2.08050   2.08792   2.09181   2.09713   2.09868
 Alpha virt. eigenvalues --    2.10367   2.11722   2.12339   2.13038   2.13979
 Alpha virt. eigenvalues --    2.14081   2.14697   2.15685   2.16012   2.16866
 Alpha virt. eigenvalues --    2.17524   2.18022   2.19279   2.19625   2.20279
 Alpha virt. eigenvalues --    2.20869   2.21209   2.21708   2.22490   2.22804
 Alpha virt. eigenvalues --    2.23509   2.24059   2.24688   2.25800   2.26372
 Alpha virt. eigenvalues --    2.26701   2.28095   2.29280   2.30265   2.30695
 Alpha virt. eigenvalues --    2.31377   2.31539   2.32469   2.32554   2.32772
 Alpha virt. eigenvalues --    2.33240   2.34235   2.34962   2.35432   2.36101
 Alpha virt. eigenvalues --    2.37672   2.38175   2.38364   2.38671   2.39857
 Alpha virt. eigenvalues --    2.40344   2.40715   2.41559   2.42595   2.42828
 Alpha virt. eigenvalues --    2.43731   2.43920   2.44729   2.46112   2.46406
 Alpha virt. eigenvalues --    2.46933   2.47020   2.48580   2.49323   2.50742
 Alpha virt. eigenvalues --    2.50964   2.52135   2.52385   2.53223   2.53931
 Alpha virt. eigenvalues --    2.54271   2.55022   2.55685   2.55825   2.57024
 Alpha virt. eigenvalues --    2.57299   2.57487   2.58255   2.59241   2.59383
 Alpha virt. eigenvalues --    2.59724   2.60534   2.61767   2.61870   2.62537
 Alpha virt. eigenvalues --    2.62772   2.63501   2.64261   2.64810   2.65425
 Alpha virt. eigenvalues --    2.65815   2.66279   2.66347   2.66781   2.68254
 Alpha virt. eigenvalues --    2.68657   2.69952   2.70460   2.70826   2.72292
 Alpha virt. eigenvalues --    2.74446   2.77054   2.77293   2.79749   2.81320
 Alpha virt. eigenvalues --    2.82029   2.82637   2.83292   2.84258   2.85356
 Alpha virt. eigenvalues --    2.86865   2.87471   2.88029   2.88279   2.88706
 Alpha virt. eigenvalues --    2.89433   2.90116   2.90695   2.91341   2.92027
 Alpha virt. eigenvalues --    2.92267   2.93274   2.94852   2.95540   2.95711
 Alpha virt. eigenvalues --    2.96470   2.96690   2.97081   2.98249   2.98546
 Alpha virt. eigenvalues --    2.98919   2.98987   2.99387   3.00321   3.00757
 Alpha virt. eigenvalues --    3.01347   3.01838   3.01901   3.02744   3.03152
 Alpha virt. eigenvalues --    3.03758   3.04036   3.04774   3.05289   3.05519
 Alpha virt. eigenvalues --    3.06047   3.06281   3.07205   3.07876   3.08312
 Alpha virt. eigenvalues --    3.08592   3.09517   3.10266   3.10419   3.11758
 Alpha virt. eigenvalues --    3.11848   3.13118   3.14167   3.15460   3.16453
 Alpha virt. eigenvalues --    3.16898   3.18117   3.19237   3.19887   3.22710
 Alpha virt. eigenvalues --    3.24064   3.26598   3.40924   3.42667   3.43181
 Alpha virt. eigenvalues --    3.43909   3.76604   3.77971   3.82110   3.82318
          Condensed to atoms (all electrons):
 Mulliken charges:
               1
     1  C    0.056907
     2  C   -0.229976
     3  C    0.107806
     4  C    0.145961
     5  C    0.072610
     6  C   -0.018079
     7  C   -0.121021
     8  C    0.174627
     9  C    0.041692
    10  C   -0.233188
    11  C    0.118266
    12  C    0.077261
    13  C    0.105496
    14  C    0.160260
    15  O   -0.302286
    16  C   -0.282073
    17  C    0.118589
    18  C    0.309322
    19  O   -0.325157
    20  C   -0.008629
    21  C    0.132618
    22  C    0.119997
    23  C   -0.253811
    24  C    0.123789
    25  C   -0.189660
    26  C    0.124986
    27  C    0.133672
    28  C    0.099797
    29  C   -0.291319
    30  C    0.122227
    31  C    0.257012
    32  O   -0.282902
    33  C    0.134270
    34  O   -0.298279
    35  H    0.008916
    36  H    0.020124
    37  H   -0.008706
    38  H   -0.013193
    39  H    0.008451
    40  H   -0.001596
    41  H   -0.036816
    42  H   -0.022074
    43  H   -0.024075
    44  H   -0.036507
    45  H   -0.003270
    46  H   -0.003119
    47  H   -0.039117
    48  H   -0.008087
    49  H    0.007954
    50  H   -0.002561
    51  H   -0.022962
    52  H   -0.001647
    53  H   -0.020379
    54  H   -0.010399
    55  H   -0.033528
    56  H    0.170498
    57  H   -0.013460
    58  H    0.010523
    59  H    0.006220
    60  H   -0.015673
    61  H   -0.029711
    62  H    0.158401
    63  H   -0.043229
    64  H   -0.012693
    65  H   -0.019271
    66  H   -0.014056
    67  H   -0.031138
    68  H    0.017627
    69  H   -0.018391
    70  H   -0.001185
    71  H    0.012008
    72  H   -0.006103
    73  H   -0.004192
    74  H   -0.017038
    75  H   -0.015345
    76  H   -0.019781
    77  H   -0.018326
    78  H   -0.010957
    79  H    0.017858
    80  H   -0.009020
    81  H   -0.055795
    82  H    0.159251
    83  H   -0.023047
    84  H    0.167832
 Sum of Mulliken charges =  -0.00000
 Mulliken charges with hydrogens summed into heavy atoms:
               1
     1  C    0.077242
     2  C   -0.229976
     3  C    0.101468
     4  C    0.087071
     5  C    0.048535
     6  C   -0.018079
     7  C   -0.157528
     8  C    0.168238
     9  C    0.002575
    10  C   -0.233188
    11  C    0.115572
    12  C    0.052652
    13  C    0.074718
    14  C    0.126732
    15  O   -0.131788
    16  C   -0.282073
    17  C    0.121872
    18  C    0.263937
    19  O   -0.166756
    20  C   -0.051858
    21  C    0.100653
    22  C    0.074803
    23  C   -0.253811
    24  C    0.121840
    25  C   -0.189660
    26  C    0.126699
    27  C    0.101289
    28  C    0.061690
    29  C   -0.291319
    30  C    0.120108
    31  C    0.201217
    32  O   -0.123652
    33  C    0.111223
    34  O   -0.130447
 Electronic spatial extent (au):  <R**2>=          21042.5209
 Charge=             -0.0000 electrons
 Dipole moment (field-independent basis, Debye):
    X=              1.8065    Y=              2.2303    Z=             -1.7922  Tot=              3.3838
 Quadrupole moment (field-independent basis, Debye-Ang):
   XX=           -230.0533   YY=           -209.0903   ZZ=           -214.7881
   XY=            -28.6050   XZ=            -11.9043   YZ=              4.3180
 Traceless Quadrupole moment (field-independent basis, Debye-Ang):
   XX=            -12.0761   YY=              8.8869   ZZ=              3.1891
   XY=            -28.6050   XZ=            -11.9043   YZ=              4.3180
 Octapole moment (field-independent basis, Debye-Ang**2):
  XXX=            237.1130  YYY=             17.3065  ZZZ=             -3.6208  XYY=            -27.6984
  XXY=            108.0169  XXZ=            -59.8328  XZZ=             -1.6351  YZZ=              2.2029
  YYZ=             -4.7489  XYZ=             24.3131
 Hexadecapole moment (field-independent basis, Debye-Ang**3):
 XXXX=         -23899.0701 YYYY=          -2665.6928 ZZZZ=          -1935.6994 XXXY=          -1790.1540
 XXXZ=           -350.1810 YYYX=           -201.3821 YYYZ=             -7.3306 ZZZX=            -18.5762
 ZZZY=             11.9536 XXYY=          -4120.9451 XXZZ=          -4177.5075 YYZZ=           -786.8008
 XXYZ=            143.4062 YYXZ=              9.5545 ZZXY=            -21.3978
 N-N= 4.127196160264D+03 E-N=-1.167163957996D+04  KE= 1.456534095460D+03
 ******************************Gaussian NBO Version 3.1******************************
             N A T U R A L   A T O M I C   O R B I T A L   A N D
          N A T U R A L   B O N D   O R B I T A L   A N A L Y S I S
 ******************************Gaussian NBO Version 3.1******************************
       /RESON  / : Allow strongly delocalized NBO set

 Analyzing the SCF density

 Job title: 41                                                              

 Storage needed:   1603206 in NPA,   2117552 in NBO ( 134181608 available)
 GSVD:  LWork=      319716 too small for GESVD, short by       92124 words or       92124 for optimal perf.


 NATURAL POPULATIONS:  Natural atomic orbital occupancies 
                                                          
   NAO  Atom  No  lang   Type(AO)    Occupancy      Energy
 ----------------------------------------------------------
     1    C    1  S      Cor( 1S)     1.99918     -10.04059
     2    C    1  S      Val( 2S)     1.06935      -0.20757
     3    C    1  S      Ryd( 3S)     0.00184       0.91013
     4    C    1  px     Val( 2p)     1.21804      -0.06445
     5    C    1  px     Ryd( 3p)     0.00350       0.68055
     6    C    1  py     Val( 2p)     1.20694      -0.06412
     7    C    1  py     Ryd( 3p)     0.00443       0.67485
     8    C    1  pz     Val( 2p)     1.13231      -0.05564
     9    C    1  pz     Ryd( 3p)     0.00249       0.59282
    10    C    1  dxy    Ryd( 3d)     0.00024       2.23210
    11    C    1  dxz    Ryd( 3d)     0.00029       2.18224
    12    C    1  dyz    Ryd( 3d)     0.00056       2.32271
    13    C    1  dx2y2  Ryd( 3d)     0.00069       2.46080
    14    C    1  dz2    Ryd( 3d)     0.00066       2.38815

    15    C    2  S      Cor( 1S)     1.99883     -10.05846
    16    C    2  S      Val( 2S)     0.86992      -0.15519
    17    C    2  S      Ryd( 3S)     0.00130       1.04284
    18    C    2  px     Val( 2p)     1.06286      -0.07951
    19    C    2  px     Ryd( 3p)     0.00466       0.80747
    20    C    2  py     Val( 2p)     1.05973      -0.08592
    21    C    2  py     Ryd( 3p)     0.00355       0.82953
    22    C    2  pz     Val( 2p)     1.07254      -0.08579
    23    C    2  pz     Ryd( 3p)     0.00493       0.90817
    24    C    2  dxy    Ryd( 3d)     0.00067       2.11743
    25    C    2  dxz    Ryd( 3d)     0.00077       2.11392
    26    C    2  dyz    Ryd( 3d)     0.00095       2.25439
    27    C    2  dx2y2  Ryd( 3d)     0.00102       2.31669
    28    C    2  dz2    Ryd( 3d)     0.00100       2.26408

    29    C    3  S      Cor( 1S)     1.99919     -10.04870
    30    C    3  S      Val( 2S)     1.07073      -0.21488
    31    C    3  S      Ryd( 3S)     0.00131       0.93892
    32    C    3  px     Val( 2p)     1.22608      -0.06984
    33    C    3  px     Ryd( 3p)     0.00384       0.68050
    34    C    3  py     Val( 2p)     1.17426      -0.06724
    35    C    3  py     Ryd( 3p)     0.00390       0.63710
    36    C    3  pz     Val( 2p)     1.13691      -0.06376
    37    C    3  pz     Ryd( 3p)     0.00271       0.59794
    38    C    3  dxy    Ryd( 3d)     0.00029       2.21359
    39    C    3  dxz    Ryd( 3d)     0.00034       2.20844
    40    C    3  dyz    Ryd( 3d)     0.00046       2.26395
    41    C    3  dx2y2  Ryd( 3d)     0.00072       2.44081
    42    C    3  dz2    Ryd( 3d)     0.00070       2.37699

    43    C    4  S      Cor( 1S)     1.99906     -10.04273
    44    C    4  S      Val( 2S)     0.97988      -0.17615
    45    C    4  S      Ryd( 3S)     0.00237       1.05820
    46    C    4  px     Val( 2p)     1.07279      -0.06409
    47    C    4  px     Ryd( 3p)     0.00279       0.75182
    48    C    4  py     Val( 2p)     1.17516      -0.07131
    49    C    4  py     Ryd( 3p)     0.00599       0.83518
    50    C    4  pz     Val( 2p)     1.17197      -0.06718
    51    C    4  pz     Ryd( 3p)     0.00460       0.83005
    52    C    4  dxy    Ryd( 3d)     0.00056       2.23726
    53    C    4  dxz    Ryd( 3d)     0.00051       2.24573
    54    C    4  dyz    Ryd( 3d)     0.00046       2.24816
    55    C    4  dx2y2  Ryd( 3d)     0.00075       2.35939
    56    C    4  dz2    Ryd( 3d)     0.00083       2.41239

    57    C    5  S      Cor( 1S)     1.99892     -10.04218
    58    C    5  S      Val( 2S)     0.90397      -0.14197
    59    C    5  S      Ryd( 3S)     0.00291       1.12209
    60    C    5  px     Val( 2p)     1.07453      -0.06465
    61    C    5  px     Ryd( 3p)     0.00532       0.89165
    62    C    5  py     Val( 2p)     1.06603      -0.06758
    63    C    5  py     Ryd( 3p)     0.00403       0.80968
    64    C    5  pz     Val( 2p)     1.19057      -0.07316
    65    C    5  pz     Ryd( 3p)     0.00820       1.01258
    66    C    5  dxy    Ryd( 3d)     0.00064       2.20106
    67    C    5  dxz    Ryd( 3d)     0.00052       2.21137
    68    C    5  dyz    Ryd( 3d)     0.00071       2.26989
    69    C    5  dx2y2  Ryd( 3d)     0.00093       2.33794
    70    C    5  dz2    Ryd( 3d)     0.00081       2.40664

    71    C    6  S      Cor( 1S)     1.99879     -10.03383
    72    C    6  S      Val( 2S)     0.83142      -0.08249
    73    C    6  S      Ryd( 3S)     0.00401       0.76872
    74    C    6  px     Val( 2p)     1.06571      -0.03637
    75    C    6  px     Ryd( 3p)     0.00482       1.15124
    76    C    6  py     Val( 2p)     1.04881      -0.06902
    77    C    6  py     Ryd( 3p)     0.00629       0.89608
    78    C    6  pz     Val( 2p)     1.04846      -0.06000
    79    C    6  pz     Ryd( 3p)     0.00637       0.91922
    80    C    6  dxy    Ryd( 3d)     0.00060       2.24310
    81    C    6  dxz    Ryd( 3d)     0.00075       2.28501
    82    C    6  dyz    Ryd( 3d)     0.00051       2.33289
    83    C    6  dx2y2  Ryd( 3d)     0.00076       2.28970
    84    C    6  dz2    Ryd( 3d)     0.00083       2.13721

    85    C    7  S      Cor( 1S)     1.99874     -10.03271
    86    C    7  S      Val( 2S)     0.91501      -0.10920
    87    C    7  S      Ryd( 3S)     0.00116       0.64331
    88    C    7  px     Val( 2p)     1.07343      -0.02561
    89    C    7  px     Ryd( 3p)     0.00490       0.93396
    90    C    7  py     Val( 2p)     1.08308      -0.06655
    91    C    7  py     Ryd( 3p)     0.00314       0.71363
    92    C    7  pz     Val( 2p)     1.10939      -0.06164
    93    C    7  pz     Ryd( 3p)     0.00402       0.74563
    94    C    7  dxy    Ryd( 3d)     0.00061       2.25815
    95    C    7  dxz    Ryd( 3d)     0.00070       2.30139
    96    C    7  dyz    Ryd( 3d)     0.00043       2.35082
    97    C    7  dx2y2  Ryd( 3d)     0.00064       2.27039
    98    C    7  dz2    Ryd( 3d)     0.00062       2.11612

    99    C    8  S      Cor( 1S)     1.99910     -10.05084
   100    C    8  S      Val( 2S)     0.98531      -0.18164
   101    C    8  S      Ryd( 3S)     0.00130       1.02720
   102    C    8  px     Val( 2p)     1.08314      -0.06511
   103    C    8  px     Ryd( 3p)     0.00338       0.73837
   104    C    8  py     Val( 2p)     1.19667      -0.07282
   105    C    8  py     Ryd( 3p)     0.00399       0.75807
   106    C    8  pz     Val( 2p)     1.17066      -0.06869
   107    C    8  pz     Ryd( 3p)     0.00288       0.68023
   108    C    8  dxy    Ryd( 3d)     0.00049       2.16473
   109    C    8  dxz    Ryd( 3d)     0.00058       2.22682
   110    C    8  dyz    Ryd( 3d)     0.00033       2.19754
   111    C    8  dx2y2  Ryd( 3d)     0.00088       2.45289
   112    C    8  dz2    Ryd( 3d)     0.00089       2.43339

   113    C    9  S      Cor( 1S)     1.99897     -10.04326
   114    C    9  S      Val( 2S)     0.89903      -0.15350
   115    C    9  S      Ryd( 3S)     0.00266       1.09970
   116    C    9  px     Val( 2p)     1.05227      -0.06896
   117    C    9  px     Ryd( 3p)     0.00419       0.96302
   118    C    9  py     Val( 2p)     1.10102      -0.07335
   119    C    9  py     Ryd( 3p)     0.00465       0.87475
   120    C    9  pz     Val( 2p)     1.16449      -0.07954
   121    C    9  pz     Ryd( 3p)     0.00702       1.01829
   122    C    9  dxy    Ryd( 3d)     0.00068       2.22164
   123    C    9  dxz    Ryd( 3d)     0.00053       2.19825
   124    C    9  dyz    Ryd( 3d)     0.00087       2.40342
   125    C    9  dx2y2  Ryd( 3d)     0.00078       2.30414
   126    C    9  dz2    Ryd( 3d)     0.00068       2.27408

   127    C   10  S      Cor( 1S)     1.99886     -10.06070
   128    C   10  S      Val( 2S)     0.85154      -0.14545
   129    C   10  S      Ryd( 3S)     0.00154       1.15490
   130    C   10  px     Val( 2p)     1.05986      -0.07798
   131    C   10  px     Ryd( 3p)     0.00404       0.96393
   132    C   10  py     Val( 2p)     1.05908      -0.08439
   133    C   10  py     Ryd( 3p)     0.00492       0.97443
   134    C   10  pz     Val( 2p)     1.05896      -0.08127
   135    C   10  pz     Ryd( 3p)     0.00403       0.95533
   136    C   10  dxy    Ryd( 3d)     0.00061       2.14007
   137    C   10  dxz    Ryd( 3d)     0.00080       2.19607
   138    C   10  dyz    Ryd( 3d)     0.00085       2.23712
   139    C   10  dx2y2  Ryd( 3d)     0.00095       2.33584
   140    C   10  dz2    Ryd( 3d)     0.00100       2.27945

   141    C   11  S      Cor( 1S)     1.99918     -10.04697
   142    C   11  S      Val( 2S)     1.05570      -0.21120
   143    C   11  S      Ryd( 3S)     0.00143       0.98348
   144    C   11  px     Val( 2p)     1.22686      -0.07731
   145    C   11  px     Ryd( 3p)     0.00329       0.78096
   146    C   11  py     Val( 2p)     1.21060      -0.07423
   147    C   11  py     Ryd( 3p)     0.00300       0.68191
   148    C   11  pz     Val( 2p)     1.12946      -0.06482
   149    C   11  pz     Ryd( 3p)     0.00294       0.62272
   150    C   11  dxy    Ryd( 3d)     0.00023       2.25606
   151    C   11  dxz    Ryd( 3d)     0.00069       2.46629
   152    C   11  dyz    Ryd( 3d)     0.00034       2.21313
   153    C   11  dx2y2  Ryd( 3d)     0.00065       2.47045
   154    C   11  dz2    Ryd( 3d)     0.00054       2.28934

   155    C   12  S      Cor( 1S)     1.99908     -10.05496
   156    C   12  S      Val( 2S)     0.98713      -0.19270
   157    C   12  S      Ryd( 3S)     0.00177       1.03492
   158    C   12  px     Val( 2p)     1.07901      -0.07480
   159    C   12  px     Ryd( 3p)     0.00316       0.75523
   160    C   12  py     Val( 2p)     1.10726      -0.07198
   161    C   12  py     Ryd( 3p)     0.00300       0.61074
   162    C   12  pz     Val( 2p)     1.23606      -0.08423
   163    C   12  pz     Ryd( 3p)     0.00671       0.91391
   164    C   12  dxy    Ryd( 3d)     0.00059       2.18560
   165    C   12  dxz    Ryd( 3d)     0.00050       2.24856
   166    C   12  dyz    Ryd( 3d)     0.00074       2.38469
   167    C   12  dx2y2  Ryd( 3d)     0.00076       2.30595
   168    C   12  dz2    Ryd( 3d)     0.00054       2.28501

   169    C   13  S      Cor( 1S)     1.99906     -10.05947
   170    C   13  S      Val( 2S)     1.00125      -0.20299
   171    C   13  S      Ryd( 3S)     0.00094       1.02271
   172    C   13  px     Val( 2p)     1.08890      -0.07668
   173    C   13  px     Ryd( 3p)     0.00386       0.60931
   174    C   13  py     Val( 2p)     1.19819      -0.08573
   175    C   13  py     Ryd( 3p)     0.00669       0.83573
   176    C   13  pz     Val( 2p)     1.14791      -0.08280
   177    C   13  pz     Ryd( 3p)     0.00208       0.64224
   178    C   13  dxy    Ryd( 3d)     0.00046       2.16748
   179    C   13  dxz    Ryd( 3d)     0.00068       2.24029
   180    C   13  dyz    Ryd( 3d)     0.00048       2.21226
   181    C   13  dx2y2  Ryd( 3d)     0.00074       2.38315
   182    C   13  dz2    Ryd( 3d)     0.00072       2.31994

   183    C   14  S      Cor( 1S)     1.99880     -10.11711
   184    C   14  S      Val( 2S)     0.90068      -0.17775
   185    C   14  S      Ryd( 3S)     0.00438       0.96306
   186    C   14  px     Val( 2p)     0.71739      -0.06308
   187    C   14  px     Ryd( 3p)     0.00765       0.81365
   188    C   14  py     Val( 2p)     1.07929      -0.08490
   189    C   14  py     Ryd( 3p)     0.00259       0.66355
   190    C   14  pz     Val( 2p)     1.13313      -0.08416
   191    C   14  pz     Ryd( 3p)     0.00449       0.83717
   192    C   14  dxy    Ryd( 3d)     0.00124       2.12752
   193    C   14  dxz    Ryd( 3d)     0.00161       2.16094
   194    C   14  dyz    Ryd( 3d)     0.00087       2.25747
   195    C   14  dx2y2  Ryd( 3d)     0.00197       2.30349
   196    C   14  dz2    Ryd( 3d)     0.00111       2.28023

   197    O   15  S      Cor( 1S)     1.99973     -18.95812
   198    O   15  S      Val( 2S)     1.66045      -0.86933
   199    O   15  S      Ryd( 3S)     0.00140       1.48742
   200    O   15  px     Val( 2p)     1.54261      -0.31124
   201    O   15  px     Ryd( 3p)     0.00174       1.15251
   202    O   15  py     Val( 2p)     1.60531      -0.29892
   203    O   15  py     Ryd( 3p)     0.00200       1.35643
   204    O   15  pz     Val( 2p)     1.95397      -0.30946
   205    O   15  pz     Ryd( 3p)     0.00209       1.10524
   206    O   15  dxy    Ryd( 3d)     0.00067       2.92598
   207    O   15  dxz    Ryd( 3d)     0.00045       2.78433
   208    O   15  dyz    Ryd( 3d)     0.00054       2.80688
   209    O   15  dx2y2  Ryd( 3d)     0.00131       3.30589
   210    O   15  dz2    Ryd( 3d)     0.00065       3.00694

   211    C   16  S      Cor( 1S)     1.99883     -10.05645
   212    C   16  S      Val( 2S)     0.87475      -0.15757
   213    C   16  S      Ryd( 3S)     0.00145       1.05575
   214    C   16  px     Val( 2p)     1.06652      -0.08053
   215    C   16  px     Ryd( 3p)     0.00471       0.86079
   216    C   16  py     Val( 2p)     1.06414      -0.08944
   217    C   16  py     Ryd( 3p)     0.00378       0.88706
   218    C   16  pz     Val( 2p)     1.08281      -0.09020
   219    C   16  pz     Ryd( 3p)     0.00465       0.94490
   220    C   16  dxy    Ryd( 3d)     0.00055       2.13196
   221    C   16  dxz    Ryd( 3d)     0.00082       2.14688
   222    C   16  dyz    Ryd( 3d)     0.00082       2.17352
   223    C   16  dx2y2  Ryd( 3d)     0.00103       2.36251
   224    C   16  dz2    Ryd( 3d)     0.00099       2.30422

   225    C   17  S      Cor( 1S)     1.99921     -10.04171
   226    C   17  S      Val( 2S)     1.06740      -0.20824
   227    C   17  S      Ryd( 3S)     0.00197       0.95124
   228    C   17  px     Val( 2p)     1.23388      -0.06520
   229    C   17  px     Ryd( 3p)     0.00407       0.72231
   230    C   17  py     Val( 2p)     1.21538      -0.06459
   231    C   17  py     Ryd( 3p)     0.00439       0.69299
   232    C   17  pz     Val( 2p)     1.09887      -0.05694
   233    C   17  pz     Ryd( 3p)     0.00352       0.57159
   234    C   17  dxy    Ryd( 3d)     0.00022       2.22199
   235    C   17  dxz    Ryd( 3d)     0.00055       2.34103
   236    C   17  dyz    Ryd( 3d)     0.00039       2.22204
   237    C   17  dx2y2  Ryd( 3d)     0.00071       2.49610
   238    C   17  dz2    Ryd( 3d)     0.00061       2.33215

   239    C   18  S      Cor( 1S)     1.99901     -10.09957
   240    C   18  S      Val( 2S)     0.96343      -0.17841
   241    C   18  S      Ryd( 3S)     0.00366       0.89708
   242    C   18  px     Val( 2p)     0.76648      -0.03990
   243    C   18  px     Ryd( 3p)     0.00742       0.70327
   244    C   18  py     Val( 2p)     1.17272      -0.06354
   245    C   18  py     Ryd( 3p)     0.00653       0.73757
   246    C   18  pz     Val( 2p)     1.11035      -0.05440
   247    C   18  pz     Ryd( 3p)     0.00266       0.66966
   248    C   18  dxy    Ryd( 3d)     0.00153       2.24879
   249    C   18  dxz    Ryd( 3d)     0.00166       2.14861
   250    C   18  dyz    Ryd( 3d)     0.00060       2.26342
   251    C   18  dx2y2  Ryd( 3d)     0.00168       2.34676
   252    C   18  dz2    Ryd( 3d)     0.00121       2.38208

   253    O   19  S      Cor( 1S)     1.99976     -18.90736
   254    O   19  S      Val( 2S)     1.66255      -0.82136
   255    O   19  S      Ryd( 3S)     0.00066       1.52489
   256    O   19  px     Val( 2p)     1.49743      -0.25630
   257    O   19  px     Ryd( 3p)     0.00236       1.19838
   258    O   19  py     Val( 2p)     1.68188      -0.26213
   259    O   19  py     Ryd( 3p)     0.00161       1.25429
   260    O   19  pz     Val( 2p)     1.91463      -0.25958
   261    O   19  pz     Ryd( 3p)     0.00221       1.14341
   262    O   19  dxy    Ryd( 3d)     0.00103       3.02522
   263    O   19  dxz    Ryd( 3d)     0.00044       2.86526
   264    O   19  dyz    Ryd( 3d)     0.00077       2.87989
   265    O   19  dx2y2  Ryd( 3d)     0.00132       3.28365
   266    O   19  dz2    Ryd( 3d)     0.00066       3.03077

   267    C   20  S      Cor( 1S)     1.99897     -10.04628
   268    C   20  S      Val( 2S)     0.90360      -0.15978
   269    C   20  S      Ryd( 3S)     0.00281       1.08416
   270    C   20  px     Val( 2p)     1.07251      -0.07330
   271    C   20  px     Ryd( 3p)     0.00413       1.00381
   272    C   20  py     Val( 2p)     1.10506      -0.08054
   273    C   20  py     Ryd( 3p)     0.00558       0.94682
   274    C   20  pz     Val( 2p)     1.14553      -0.07844
   275    C   20  pz     Ryd( 3p)     0.00577       0.91255
   276    C   20  dxy    Ryd( 3d)     0.00062       2.22743
   277    C   20  dxz    Ryd( 3d)     0.00062       2.22119
   278    C   20  dyz    Ryd( 3d)     0.00083       2.31798
   279    C   20  dx2y2  Ryd( 3d)     0.00088       2.30842
   280    C   20  dz2    Ryd( 3d)     0.00066       2.26318

   281    C   21  S      Cor( 1S)     1.99910     -10.04483
   282    C   21  S      Val( 2S)     0.97944      -0.17718
   283    C   21  S      Ryd( 3S)     0.00115       1.07348
   284    C   21  px     Val( 2p)     1.08318      -0.06267
   285    C   21  px     Ryd( 3p)     0.00369       0.74422
   286    C   21  py     Val( 2p)     1.11362      -0.05851
   287    C   21  py     Ryd( 3p)     0.00293       0.63202
   288    C   21  pz     Val( 2p)     1.22541      -0.07348
   289    C   21  pz     Ryd( 3p)     0.00530       0.89251
   290    C   21  dxy    Ryd( 3d)     0.00062       2.21437
   291    C   21  dxz    Ryd( 3d)     0.00052       2.25246
   292    C   21  dyz    Ryd( 3d)     0.00079       2.42513
   293    C   21  dx2y2  Ryd( 3d)     0.00070       2.33379
   294    C   21  dz2    Ryd( 3d)     0.00053       2.28231

   295    C   22  S      Cor( 1S)     1.99907     -10.04219
   296    C   22  S      Val( 2S)     0.97795      -0.17671
   297    C   22  S      Ryd( 3S)     0.00173       1.09554
   298    C   22  px     Val( 2p)     1.06519      -0.06147
   299    C   22  px     Ryd( 3p)     0.00334       0.76961
   300    C   22  py     Val( 2p)     1.19944      -0.07018
   301    C   22  py     Ryd( 3p)     0.00648       0.86040
   302    C   22  pz     Val( 2p)     1.16017      -0.06517
   303    C   22  pz     Ryd( 3p)     0.00367       0.72502
   304    C   22  dxy    Ryd( 3d)     0.00057       2.23517
   305    C   22  dxz    Ryd( 3d)     0.00053       2.19086
   306    C   22  dyz    Ryd( 3d)     0.00052       2.26639
   307    C   22  dx2y2  Ryd( 3d)     0.00074       2.39116
   308    C   22  dz2    Ryd( 3d)     0.00073       2.41850

   309    C   23  S      Cor( 1S)     1.99889     -10.05598
   310    C   23  S      Val( 2S)     0.84902      -0.14378
   311    C   23  S      Ryd( 3S)     0.00153       1.07256
   312    C   23  px     Val( 2p)     1.05223      -0.07694
   313    C   23  px     Ryd( 3p)     0.00375       0.97432
   314    C   23  py     Val( 2p)     1.06093      -0.07902
   315    C   23  py     Ryd( 3p)     0.00442       0.93760
   316    C   23  pz     Val( 2p)     1.06429      -0.08198
   317    C   23  pz     Ryd( 3p)     0.00513       1.01256
   318    C   23  dxy    Ryd( 3d)     0.00081       2.25280
   319    C   23  dxz    Ryd( 3d)     0.00082       2.22102
   320    C   23  dyz    Ryd( 3d)     0.00102       2.29517
   321    C   23  dx2y2  Ryd( 3d)     0.00073       2.22224
   322    C   23  dz2    Ryd( 3d)     0.00077       2.17567

   323    C   24  S      Cor( 1S)     1.99919     -10.03914
   324    C   24  S      Val( 2S)     1.05378      -0.20334
   325    C   24  S      Ryd( 3S)     0.00161       0.98620
   326    C   24  px     Val( 2p)     1.23436      -0.07078
   327    C   24  px     Ryd( 3p)     0.00335       0.80415
   328    C   24  py     Val( 2p)     1.19042      -0.06604
   329    C   24  py     Ryd( 3p)     0.00326       0.73278
   330    C   24  pz     Val( 2p)     1.14432      -0.06160
   331    C   24  pz     Ryd( 3p)     0.00274       0.61894
   332    C   24  dxy    Ryd( 3d)     0.00051       2.39303
   333    C   24  dxz    Ryd( 3d)     0.00048       2.36662
   334    C   24  dyz    Ryd( 3d)     0.00058       2.35389
   335    C   24  dx2y2  Ryd( 3d)     0.00038       2.31900
   336    C   24  dz2    Ryd( 3d)     0.00049       2.30220

   337    C   25  S      Cor( 1S)     1.99885     -10.06068
   338    C   25  S      Val( 2S)     0.85449      -0.14283
   339    C   25  S      Ryd( 3S)     0.00179       1.11512
   340    C   25  px     Val( 2p)     1.06559      -0.07904
   341    C   25  px     Ryd( 3p)     0.00453       0.97829
   342    C   25  py     Val( 2p)     1.06914      -0.08295
   343    C   25  py     Ryd( 3p)     0.00458       0.98608
   344    C   25  pz     Val( 2p)     1.06404      -0.08300
   345    C   25  pz     Ryd( 3p)     0.00484       0.95429
   346    C   25  dxy    Ryd( 3d)     0.00085       2.22430
   347    C   25  dxz    Ryd( 3d)     0.00084       2.23841
   348    C   25  dyz    Ryd( 3d)     0.00103       2.32643
   349    C   25  dx2y2  Ryd( 3d)     0.00073       2.19860
   350    C   25  dz2    Ryd( 3d)     0.00074       2.15462

   351    C   26  S      Cor( 1S)     1.99920     -10.05128
   352    C   26  S      Val( 2S)     1.06423      -0.21558
   353    C   26  S      Ryd( 3S)     0.00141       0.98042
   354    C   26  px     Val( 2p)     1.22988      -0.07869
   355    C   26  px     Ryd( 3p)     0.00298       0.75908
   356    C   26  py     Val( 2p)     1.18639      -0.07239
   357    C   26  py     Ryd( 3p)     0.00276       0.66619
   358    C   26  pz     Val( 2p)     1.12733      -0.06702
   359    C   26  pz     Ryd( 3p)     0.00261       0.64101
   360    C   26  dxy    Ryd( 3d)     0.00023       2.23002
   361    C   26  dxz    Ryd( 3d)     0.00073       2.47027
   362    C   26  dyz    Ryd( 3d)     0.00051       2.26515
   363    C   26  dx2y2  Ryd( 3d)     0.00065       2.46112
   364    C   26  dz2    Ryd( 3d)     0.00043       2.23558

   365    C   27  S      Cor( 1S)     1.99910     -10.04544
   366    C   27  S      Val( 2S)     0.97832      -0.17961
   367    C   27  S      Ryd( 3S)     0.00164       1.07874
   368    C   27  px     Val( 2p)     1.07085      -0.06449
   369    C   27  px     Ryd( 3p)     0.00340       0.76841
   370    C   27  py     Val( 2p)     1.13000      -0.06364
   371    C   27  py     Ryd( 3p)     0.00315       0.66554
   372    C   27  pz     Val( 2p)     1.22639      -0.07608
   373    C   27  pz     Ryd( 3p)     0.00657       0.91582
   374    C   27  dxy    Ryd( 3d)     0.00059       2.20762
   375    C   27  dxz    Ryd( 3d)     0.00048       2.22715
   376    C   27  dyz    Ryd( 3d)     0.00078       2.41759
   377    C   27  dx2y2  Ryd( 3d)     0.00068       2.34529
   378    C   27  dz2    Ryd( 3d)     0.00050       2.31689

   379    C   28  S      Cor( 1S)     1.99907     -10.04903
   380    C   28  S      Val( 2S)     0.98118      -0.18288
   381    C   28  S      Ryd( 3S)     0.00188       1.03766
   382    C   28  px     Val( 2p)     1.08077      -0.06798
   383    C   28  px     Ryd( 3p)     0.00344       0.72160
   384    C   28  py     Val( 2p)     1.21403      -0.07720
   385    C   28  py     Ryd( 3p)     0.00658       0.88921
   386    C   28  pz     Val( 2p)     1.13187      -0.06785
   387    C   28  pz     Ryd( 3p)     0.00290       0.65650
   388    C   28  dxy    Ryd( 3d)     0.00053       2.23026
   389    C   28  dxz    Ryd( 3d)     0.00060       2.19086
   390    C   28  dyz    Ryd( 3d)     0.00069       2.34269
   391    C   28  dx2y2  Ryd( 3d)     0.00069       2.35100
   392    C   28  dz2    Ryd( 3d)     0.00060       2.33932

   393    C   29  S      Cor( 1S)     1.99883     -10.05376
   394    C   29  S      Val( 2S)     0.85837      -0.14574
   395    C   29  S      Ryd( 3S)     0.00169       1.06379
   396    C   29  px     Val( 2p)     1.06238      -0.08612
   397    C   29  px     Ryd( 3p)     0.00387       0.96629
   398    C   29  py     Val( 2p)     1.06267      -0.07688
   399    C   29  py     Ryd( 3p)     0.00372       0.88229
   400    C   29  pz     Val( 2p)     1.07222      -0.08299
   401    C   29  pz     Ryd( 3p)     0.00586       0.93407
   402    C   29  dxy    Ryd( 3d)     0.00067       2.15054
   403    C   29  dxz    Ryd( 3d)     0.00061       2.15357
   404    C   29  dyz    Ryd( 3d)     0.00098       2.25687
   405    C   29  dx2y2  Ryd( 3d)     0.00106       2.33829
   406    C   29  dz2    Ryd( 3d)     0.00099       2.26758

   407    C   30  S      Cor( 1S)     1.99918     -10.03742
   408    C   30  S      Val( 2S)     1.06228      -0.20212
   409    C   30  S      Ryd( 3S)     0.00155       0.98496
   410    C   30  px     Val( 2p)     1.22579      -0.05893
   411    C   30  px     Ryd( 3p)     0.00402       0.73490
   412    C   30  py     Val( 2p)     1.17384      -0.06000
   413    C   30  py     Ryd( 3p)     0.00319       0.66083
   414    C   30  pz     Val( 2p)     1.15480      -0.05766
   415    C   30  pz     Ryd( 3p)     0.00305       0.63271
   416    C   30  dxy    Ryd( 3d)     0.00020       2.21770
   417    C   30  dxz    Ryd( 3d)     0.00041       2.33355
   418    C   30  dyz    Ryd( 3d)     0.00048       2.27536
   419    C   30  dx2y2  Ryd( 3d)     0.00074       2.48249
   420    C   30  dz2    Ryd( 3d)     0.00060       2.34669

   421    C   31  S      Cor( 1S)     1.99879     -10.10621
   422    C   31  S      Val( 2S)     0.89416      -0.16673
   423    C   31  S      Ryd( 3S)     0.00396       0.98771
   424    C   31  px     Val( 2p)     1.00759      -0.07322
   425    C   31  px     Ryd( 3p)     0.00470       0.67617
   426    C   31  py     Val( 2p)     1.14369      -0.08221
   427    C   31  py     Ryd( 3p)     0.00622       0.89918
   428    C   31  pz     Val( 2p)     0.80324      -0.05785
   429    C   31  pz     Ryd( 3p)     0.00942       0.81125
   430    C   31  dxy    Ryd( 3d)     0.00073       2.14041
   431    C   31  dxz    Ryd( 3d)     0.00162       2.23930
   432    C   31  dyz    Ryd( 3d)     0.00188       2.26558
   433    C   31  dx2y2  Ryd( 3d)     0.00101       2.34000
   434    C   31  dz2    Ryd( 3d)     0.00177       2.23809

   435    O   32  S      Cor( 1S)     1.99974     -18.92372
   436    O   32  S      Val( 2S)     1.66123      -0.84684
   437    O   32  S      Ryd( 3S)     0.00094       1.58096
   438    O   32  px     Val( 2p)     1.54698      -0.26911
   439    O   32  px     Ryd( 3p)     0.00257       1.31113
   440    O   32  py     Val( 2p)     1.90609      -0.28187
   441    O   32  py     Ryd( 3p)     0.00214       1.18846
   442    O   32  pz     Val( 2p)     1.64304      -0.29566
   443    O   32  pz     Ryd( 3p)     0.00120       1.16460
   444    O   32  dxy    Ryd( 3d)     0.00034       2.98732
   445    O   32  dxz    Ryd( 3d)     0.00103       3.06911
   446    O   32  dyz    Ryd( 3d)     0.00092       2.84174
   447    O   32  dx2y2  Ryd( 3d)     0.00051       3.08820
   448    O   32  dz2    Ryd( 3d)     0.00131       3.05349

   449    C   33  S      Cor( 1S)     1.99876     -10.11378
   450    C   33  S      Val( 2S)     0.90372      -0.17944
   451    C   33  S      Ryd( 3S)     0.00387       0.94240
   452    C   33  px     Val( 2p)     0.71706      -0.06556
   453    C   33  px     Ryd( 3p)     0.00722       0.79693
   454    C   33  py     Val( 2p)     1.07085      -0.08523
   455    C   33  py     Ryd( 3p)     0.00296       0.70423
   456    C   33  pz     Val( 2p)     1.16681      -0.09133
   457    C   33  pz     Ryd( 3p)     0.00472       0.86819
   458    C   33  dxy    Ryd( 3d)     0.00135       2.13067
   459    C   33  dxz    Ryd( 3d)     0.00135       2.11705
   460    C   33  dyz    Ryd( 3d)     0.00077       2.21839
   461    C   33  dx2y2  Ryd( 3d)     0.00209       2.31099
   462    C   33  dz2    Ryd( 3d)     0.00109       2.40441

   463    O   34  S      Cor( 1S)     1.99974     -18.95611
   464    O   34  S      Val( 2S)     1.66931      -0.87208
   465    O   34  S      Ryd( 3S)     0.00170       1.47598
   466    O   34  px     Val( 2p)     1.50839      -0.30533
   467    O   34  px     Ryd( 3p)     0.00169       1.12383
   468    O   34  py     Val( 2p)     1.71774      -0.30041
   469    O   34  py     Ryd( 3p)     0.00227       1.24194
   470    O   34  pz     Val( 2p)     1.85891      -0.30723
   471    O   34  pz     Ryd( 3p)     0.00229       1.16997
   472    O   34  dxy    Ryd( 3d)     0.00077       2.93707
   473    O   34  dxz    Ryd( 3d)     0.00051       2.85184
   474    O   34  dyz    Ryd( 3d)     0.00091       3.06699
   475    O   34  dx2y2  Ryd( 3d)     0.00110       3.12634
   476    O   34  dz2    Ryd( 3d)     0.00066       2.86895

   477    H   35  S      Val( 1S)     0.77089       0.09020
   478    H   35  S      Ryd( 2S)     0.00192       0.39929
   479    H   35  px     Ryd( 2p)     0.00069       2.40709
   480    H   35  py     Ryd( 2p)     0.00022       1.83887
   481    H   35  pz     Ryd( 2p)     0.00014       1.80906

   482    H   36  S      Val( 1S)     0.76714       0.09999
   483    H   36  S      Ryd( 2S)     0.00264       0.46559
   484    H   36  px     Ryd( 2p)     0.00023       1.88599
   485    H   36  py     Ryd( 2p)     0.00041       2.00702
   486    H   36  pz     Ryd( 2p)     0.00046       2.21940

   487    H   37  S      Val( 1S)     0.78481       0.07769
   488    H   37  S      Ryd( 2S)     0.00164       0.39157
   489    H   37  px     Ryd( 2p)     0.00024       1.88655
   490    H   37  py     Ryd( 2p)     0.00062       2.32104
   491    H   37  pz     Ryd( 2p)     0.00015       1.81720

   492    H   38  S      Val( 1S)     0.78920       0.06974
   493    H   38  S      Ryd( 2S)     0.00142       0.39762
   494    H   38  px     Ryd( 2p)     0.00027       1.89793
   495    H   38  py     Ryd( 2p)     0.00020       1.86093
   496    H   38  pz     Ryd( 2p)     0.00056       2.25767

   497    H   39  S      Val( 1S)     0.76920       0.08790
   498    H   39  S      Ryd( 2S)     0.00236       0.38703
   499    H   39  px     Ryd( 2p)     0.00071       2.39568
   500    H   39  py     Ryd( 2p)     0.00020       1.82205
   501    H   39  pz     Ryd( 2p)     0.00015       1.81696

   502    H   40  S      Val( 1S)     0.78075       0.07627
   503    H   40  S      Ryd( 2S)     0.00148       0.38276
   504    H   40  px     Ryd( 2p)     0.00025       1.89230
   505    H   40  py     Ryd( 2p)     0.00062       2.31219
   506    H   40  pz     Ryd( 2p)     0.00015       1.80837

   507    H   41  S      Val( 1S)     0.78386       0.07999
   508    H   41  S      Ryd( 2S)     0.00255       0.56069
   509    H   41  px     Ryd( 2p)     0.00022       1.98161
   510    H   41  py     Ryd( 2p)     0.00021       1.96184
   511    H   41  pz     Ryd( 2p)     0.00059       2.36479

   512    H   42  S      Val( 1S)     0.76208       0.08908
   513    H   42  S      Ryd( 2S)     0.00224       0.42446
   514    H   42  px     Ryd( 2p)     0.00021       2.02557
   515    H   42  py     Ryd( 2p)     0.00058       2.32090
   516    H   42  pz     Ryd( 2p)     0.00020       1.96353

   517    H   43  S      Val( 1S)     0.74924       0.10221
   518    H   43  S      Ryd( 2S)     0.00333       0.49927
   519    H   43  px     Ryd( 2p)     0.00020       2.08831
   520    H   43  py     Ryd( 2p)     0.00013       1.98426
   521    H   43  pz     Ryd( 2p)     0.00061       2.37168

   522    H   44  S      Val( 1S)     0.78396       0.08552
   523    H   44  S      Ryd( 2S)     0.00202       0.36813
   524    H   44  px     Ryd( 2p)     0.00029       2.16095
   525    H   44  py     Ryd( 2p)     0.00035       1.96345
   526    H   44  pz     Ryd( 2p)     0.00044       2.04636

   527    H   45  S      Val( 1S)     0.77261       0.07536
   528    H   45  S      Ryd( 2S)     0.00225       0.46726
   529    H   45  px     Ryd( 2p)     0.00025       1.94400
   530    H   45  py     Ryd( 2p)     0.00023       1.95780
   531    H   45  pz     Ryd( 2p)     0.00059       2.32451

   532    H   46  S      Val( 1S)     0.76246       0.07903
   533    H   46  S      Ryd( 2S)     0.00203       0.41114
   534    H   46  px     Ryd( 2p)     0.00021       1.91902
   535    H   46  py     Ryd( 2p)     0.00065       2.36875
   536    H   46  pz     Ryd( 2p)     0.00017       1.92487

   537    H   47  S      Val( 1S)     0.76203       0.08854
   538    H   47  S      Ryd( 2S)     0.00311       0.57362
   539    H   47  px     Ryd( 2p)     0.00017       2.05450
   540    H   47  py     Ryd( 2p)     0.00030       2.12295
   541    H   47  pz     Ryd( 2p)     0.00050       2.33168

   542    H   48  S      Val( 1S)     0.77680       0.07983
   543    H   48  S      Ryd( 2S)     0.00139       0.45567
   544    H   48  px     Ryd( 2p)     0.00043       2.11181
   545    H   48  py     Ryd( 2p)     0.00021       1.88428
   546    H   48  pz     Ryd( 2p)     0.00040       2.10132

   547    H   49  S      Val( 1S)     0.77944       0.07830
   548    H   49  S      Ryd( 2S)     0.00118       0.49791
   549    H   49  px     Ryd( 2p)     0.00025       1.89424
   550    H   49  py     Ryd( 2p)     0.00066       2.41521
   551    H   49  pz     Ryd( 2p)     0.00015       1.80943

   552    H   50  S      Val( 1S)     0.78159       0.07660
   553    H   50  S      Ryd( 2S)     0.00158       0.46757
   554    H   50  px     Ryd( 2p)     0.00057       2.27057
   555    H   50  py     Ryd( 2p)     0.00026       1.90306
   556    H   50  pz     Ryd( 2p)     0.00025       1.91194

   557    H   51  S      Val( 1S)     0.77867       0.06914
   558    H   51  S      Ryd( 2S)     0.00243       0.42166
   559    H   51  px     Ryd( 2p)     0.00025       1.98174
   560    H   51  py     Ryd( 2p)     0.00028       1.97692
   561    H   51  pz     Ryd( 2p)     0.00048       2.22557

   562    H   52  S      Val( 1S)     0.76626       0.08019
   563    H   52  S      Ryd( 2S)     0.00213       0.41337
   564    H   52  px     Ryd( 2p)     0.00023       1.99884
   565    H   52  py     Ryd( 2p)     0.00027       1.98257
   566    H   52  pz     Ryd( 2p)     0.00051       2.23312

   567    H   53  S      Val( 1S)     0.77633       0.06103
   568    H   53  S      Ryd( 2S)     0.00289       0.35760
   569    H   53  px     Ryd( 2p)     0.00019       1.89324
   570    H   53  py     Ryd( 2p)     0.00067       2.33753
   571    H   53  pz     Ryd( 2p)     0.00018       1.85051

   572    H   54  S      Val( 1S)     0.77682       0.07014
   573    H   54  S      Ryd( 2S)     0.00310       0.43724
   574    H   54  px     Ryd( 2p)     0.00026       1.95511
   575    H   54  py     Ryd( 2p)     0.00027       1.96855
   576    H   54  pz     Ryd( 2p)     0.00051       2.21397

   577    H   55  S      Val( 1S)     0.80295       0.06413
   578    H   55  S      Ryd( 2S)     0.00311       0.38847
   579    H   55  px     Ryd( 2p)     0.00013       2.08271
   580    H   55  py     Ryd( 2p)     0.00025       1.96138
   581    H   55  pz     Ryd( 2p)     0.00063       2.20903

   582    H   56  S      Val( 1S)     0.52737       0.09574
   583    H   56  S      Ryd( 2S)     0.00177       0.41019
   584    H   56  px     Ryd( 2p)     0.00103       1.86273
   585    H   56  py     Ryd( 2p)     0.00198       2.41216
   586    H   56  pz     Ryd( 2p)     0.00158       1.68051

   587    H   57  S      Val( 1S)     0.78973       0.07451
   588    H   57  S      Ryd( 2S)     0.00137       0.40153
   589    H   57  px     Ryd( 2p)     0.00035       2.02033
   590    H   57  py     Ryd( 2p)     0.00025       1.93183
   591    H   57  pz     Ryd( 2p)     0.00042       2.10592

   592    H   58  S      Val( 1S)     0.77614       0.08810
   593    H   58  S      Ryd( 2S)     0.00132       0.42800
   594    H   58  px     Ryd( 2p)     0.00024       1.87689
   595    H   58  py     Ryd( 2p)     0.00067       2.40529
   596    H   58  pz     Ryd( 2p)     0.00012       1.80045

   597    H   59  S      Val( 1S)     0.75794       0.10317
   598    H   59  S      Ryd( 2S)     0.00310       0.40199
   599    H   59  px     Ryd( 2p)     0.00067       2.36536
   600    H   59  py     Ryd( 2p)     0.00024       1.87761
   601    H   59  pz     Ryd( 2p)     0.00016       1.84211

   602    H   60  S      Val( 1S)     0.79914       0.08142
   603    H   60  S      Ryd( 2S)     0.00148       0.43281
   604    H   60  px     Ryd( 2p)     0.00016       1.98141
   605    H   60  py     Ryd( 2p)     0.00068       2.32197
   606    H   60  pz     Ryd( 2p)     0.00019       1.88022

   607    H   61  S      Val( 1S)     0.82415       0.07485
   608    H   61  S      Ryd( 2S)     0.00206       0.48417
   609    H   61  px     Ryd( 2p)     0.00012       1.89482
   610    H   61  py     Ryd( 2p)     0.00030       1.95206
   611    H   61  pz     Ryd( 2p)     0.00065       2.30830

   612    H   62  S      Val( 1S)     0.51376       0.15129
   613    H   62  S      Ryd( 2S)     0.00286       0.49052
   614    H   62  px     Ryd( 2p)     0.00116       1.94690
   615    H   62  py     Ryd( 2p)     0.00197       2.44106
   616    H   62  pz     Ryd( 2p)     0.00157       1.75586

   617    H   63  S      Val( 1S)     0.76819       0.07506
   618    H   63  S      Ryd( 2S)     0.00354       0.48861
   619    H   63  px     Ryd( 2p)     0.00017       2.06485
   620    H   63  py     Ryd( 2p)     0.00026       2.10278
   621    H   63  pz     Ryd( 2p)     0.00051       2.24892

   622    H   64  S      Val( 1S)     0.78455       0.07955
   623    H   64  S      Ryd( 2S)     0.00203       0.49300
   624    H   64  px     Ryd( 2p)     0.00019       1.94984
   625    H   64  py     Ryd( 2p)     0.00034       2.03604
   626    H   64  pz     Ryd( 2p)     0.00053       2.27368

   627    H   65  S      Val( 1S)     0.76450       0.09157
   628    H   65  S      Ryd( 2S)     0.00197       0.44257
   629    H   65  px     Ryd( 2p)     0.00027       2.01227
   630    H   65  py     Ryd( 2p)     0.00029       2.00772
   631    H   65  pz     Ryd( 2p)     0.00045       2.18885

   632    H   66  S      Val( 1S)     0.77008       0.08620
   633    H   66  S      Ryd( 2S)     0.00209       0.42314
   634    H   66  px     Ryd( 2p)     0.00019       1.99774
   635    H   66  py     Ryd( 2p)     0.00062       2.35038
   636    H   66  pz     Ryd( 2p)     0.00017       1.90404

   637    H   67  S      Val( 1S)     0.78187       0.08297
   638    H   67  S      Ryd( 2S)     0.00237       0.48800
   639    H   67  px     Ryd( 2p)     0.00018       1.94364
   640    H   67  py     Ryd( 2p)     0.00025       2.00042
   641    H   67  pz     Ryd( 2p)     0.00061       2.32714

   642    H   68  S      Val( 1S)     0.76972       0.09028
   643    H   68  S      Ryd( 2S)     0.00119       0.48792
   644    H   68  px     Ryd( 2p)     0.00036       2.03419
   645    H   68  py     Ryd( 2p)     0.00025       1.98548
   646    H   68  pz     Ryd( 2p)     0.00041       2.17361

   647    H   69  S      Val( 1S)     0.77718       0.08720
   648    H   69  S      Ryd( 2S)     0.00139       0.49359
   649    H   69  px     Ryd( 2p)     0.00058       2.30963
   650    H   69  py     Ryd( 2p)     0.00025       1.92131
   651    H   69  pz     Ryd( 2p)     0.00024       1.91169

   652    H   70  S      Val( 1S)     0.78163       0.08142
   653    H   70  S      Ryd( 2S)     0.00121       0.46859
   654    H   70  px     Ryd( 2p)     0.00037       2.02103
   655    H   70  py     Ryd( 2p)     0.00053       2.26450
   656    H   70  pz     Ryd( 2p)     0.00016       1.84331

   657    H   71  S      Val( 1S)     0.77568       0.08040
   658    H   71  S      Ryd( 2S)     0.00124       0.43991
   659    H   71  px     Ryd( 2p)     0.00025       1.89395
   660    H   71  py     Ryd( 2p)     0.00063       2.35736
   661    H   71  pz     Ryd( 2p)     0.00014       1.82559

   662    H   72  S      Val( 1S)     0.78156       0.07663
   663    H   72  S      Ryd( 2S)     0.00136       0.43791
   664    H   72  px     Ryd( 2p)     0.00045       2.11092
   665    H   72  py     Ryd( 2p)     0.00022       1.90295
   666    H   72  pz     Ryd( 2p)     0.00039       2.08437

   667    H   73  S      Val( 1S)     0.78016       0.07747
   668    H   73  S      Ryd( 2S)     0.00137       0.48649
   669    H   73  px     Ryd( 2p)     0.00057       2.27313
   670    H   73  py     Ryd( 2p)     0.00020       1.82881
   671    H   73  pz     Ryd( 2p)     0.00029       1.98405

   672    H   74  S      Val( 1S)     0.77424       0.08965
   673    H   74  S      Ryd( 2S)     0.00206       0.51477
   674    H   74  px     Ryd( 2p)     0.00020       1.97457
   675    H   74  py     Ryd( 2p)     0.00045       2.17648
   676    H   74  pz     Ryd( 2p)     0.00040       2.13488

   677    H   75  S      Val( 1S)     0.76852       0.08355
   678    H   75  S      Ryd( 2S)     0.00208       0.41790
   679    H   75  px     Ryd( 2p)     0.00021       1.99608
   680    H   75  py     Ryd( 2p)     0.00021       1.94660
   681    H   75  pz     Ryd( 2p)     0.00057       2.30599

   682    H   76  S      Val( 1S)     0.78578       0.07392
   683    H   76  S      Ryd( 2S)     0.00199       0.49316
   684    H   76  px     Ryd( 2p)     0.00020       1.96211
   685    H   76  py     Ryd( 2p)     0.00035       2.08694
   686    H   76  pz     Ryd( 2p)     0.00048       2.20184

   687    H   77  S      Val( 1S)     0.76897       0.08043
   688    H   77  S      Ryd( 2S)     0.00257       0.38966
   689    H   77  px     Ryd( 2p)     0.00020       1.97504
   690    H   77  py     Ryd( 2p)     0.00060       2.31144
   691    H   77  pz     Ryd( 2p)     0.00017       1.90497

   692    H   78  S      Val( 1S)     0.78338       0.07919
   693    H   78  S      Ryd( 2S)     0.00154       0.39558
   694    H   78  px     Ryd( 2p)     0.00024       1.92584
   695    H   78  py     Ryd( 2p)     0.00063       2.33883
   696    H   78  pz     Ryd( 2p)     0.00014       1.82666

   697    H   79  S      Val( 1S)     0.75580       0.10623
   698    H   79  S      Ryd( 2S)     0.00199       0.41388
   699    H   79  px     Ryd( 2p)     0.00037       1.99798
   700    H   79  py     Ryd( 2p)     0.00020       1.88996
   701    H   79  pz     Ryd( 2p)     0.00047       2.24105

   702    H   80  S      Val( 1S)     0.77974       0.09508
   703    H   80  S      Ryd( 2S)     0.00132       0.59952
   704    H   80  px     Ryd( 2p)     0.00064       2.42688
   705    H   80  py     Ryd( 2p)     0.00019       1.85253
   706    H   80  pz     Ryd( 2p)     0.00019       1.86664

   707    H   81  S      Val( 1S)     0.81098       0.06151
   708    H   81  S      Ryd( 2S)     0.00418       0.38662
   709    H   81  px     Ryd( 2p)     0.00018       1.97025
   710    H   81  py     Ryd( 2p)     0.00068       2.26905
   711    H   81  pz     Ryd( 2p)     0.00016       2.06185

   712    H   82  S      Val( 1S)     0.51897       0.12060
   713    H   82  S      Ryd( 2S)     0.00367       0.49335
   714    H   82  px     Ryd( 2p)     0.00200       2.40697
   715    H   82  py     Ryd( 2p)     0.00161       1.82457
   716    H   82  pz     Ryd( 2p)     0.00101       1.87797

   717    H   83  S      Val( 1S)     0.79514       0.06202
   718    H   83  S      Ryd( 2S)     0.00261       0.42107
   719    H   83  px     Ryd( 2p)     0.00012       2.06391
   720    H   83  py     Ryd( 2p)     0.00018       1.91389
   721    H   83  pz     Ryd( 2p)     0.00068       2.31947

   722    H   84  S      Val( 1S)     0.52989       0.09223
   723    H   84  S      Ryd( 2S)     0.00155       0.41360
   724    H   84  px     Ryd( 2p)     0.00119       1.90199
   725    H   84  py     Ryd( 2p)     0.00188       2.16609
   726    H   84  pz     Ryd( 2p)     0.00167       1.85990

 WARNING:  1 low occupancy (<1.9990e) core orbital  found on  C    2
           1 low occupancy (<1.9990e) core orbital  found on  C    5
           1 low occupancy (<1.9990e) core orbital  found on  C    6
           1 low occupancy (<1.9990e) core orbital  found on  C    7
           1 low occupancy (<1.9990e) core orbital  found on  C    9
           1 low occupancy (<1.9990e) core orbital  found on  C   10
           1 low occupancy (<1.9990e) core orbital  found on  C   14
           1 low occupancy (<1.9990e) core orbital  found on  C   16
           1 low occupancy (<1.9990e) core orbital  found on  C   20
           1 low occupancy (<1.9990e) core orbital  found on  C   23
           1 low occupancy (<1.9990e) core orbital  found on  C   25
           1 low occupancy (<1.9990e) core orbital  found on  C   29
           1 low occupancy (<1.9990e) core orbital  found on  C   31
           1 low occupancy (<1.9990e) core orbital  found on  C   33


 Summary of Natural Population Analysis:                  
                                                          
                                       Natural Population 
                Natural  -----------------------------------------------
    Atom  No    Charge         Core      Valence    Rydberg      Total
 -----------------------------------------------------------------------
      C    1   -0.64052      1.99918     4.62663    0.01471     6.64052
      C    2   -0.08272      1.99883     4.06505    0.01884     6.08272
      C    3   -0.62142      1.99919     4.60798    0.01426     6.62142
      C    4   -0.41772      1.99906     4.39980    0.01886     6.41772
      C    5   -0.25808      1.99892     4.23509    0.02407     6.25808
      C    6   -0.01813      1.99879     3.99439    0.02495     6.01813
      C    7   -0.19587      1.99874     4.18090    0.01623     6.19587
      C    8   -0.44959      1.99910     4.43578    0.01471     6.44959
      C    9   -0.23785      1.99897     4.21681    0.02207     6.23785
      C   10   -0.04705      1.99886     4.02944    0.01874     6.04705
      C   11   -0.63491      1.99918     4.62262    0.01310     6.63491
      C   12   -0.42629      1.99908     4.40945    0.01776     6.42629
      C   13   -0.45194      1.99906     4.43624    0.01664     6.45194
      C   14    0.14480      1.99880     3.83050    0.02591     5.85520
      O   15   -0.77292      1.99973     6.76235    0.01085     8.77292
      C   16   -0.10583      1.99883     4.08821    0.01879     6.10583
      C   17   -0.63117      1.99921     4.61553    0.01643     6.63117
      C   18   -0.03894      1.99901     4.01298    0.02696     6.03894
      O   19   -0.76730      1.99976     6.75648    0.01106     8.76730
      C   20   -0.24756      1.99897     4.22670    0.02189     6.24756
      C   21   -0.41696      1.99910     4.40165    0.01622     6.41696
      C   22   -0.42014      1.99907     4.40275    0.01831     6.42014
      C   23   -0.04436      1.99889     4.02648    0.01898     6.04436
      C   24   -0.63547      1.99919     4.62287    0.01341     6.63547
      C   25   -0.07203      1.99885     4.05327    0.01991     6.07203
      C   26   -0.61934      1.99920     4.60783    0.01231     6.61934
      C   27   -0.42245      1.99910     4.40556    0.01779     6.42245
      C   28   -0.42484      1.99907     4.40785    0.01791     6.42484
      C   29   -0.07393      1.99883     4.05565    0.01944     6.07393
      C   30   -0.63014      1.99918     4.61670    0.01426     6.63014
      C   31    0.12121      1.99879     3.84868    0.03132     5.87879
      O   32   -0.76802      1.99974     6.75734    0.01094     8.76802
      C   33    0.11737      1.99876     3.85845    0.02542     5.88263
      O   34   -0.76599      1.99974     6.75434    0.01190     8.76599
      H   35    0.22613      0.00000     0.77089    0.00298     0.77387
      H   36    0.22913      0.00000     0.76714    0.00373     0.77087
      H   37    0.21254      0.00000     0.78481    0.00265     0.78746
      H   38    0.20835      0.00000     0.78920    0.00245     0.79165
      H   39    0.22739      0.00000     0.76920    0.00342     0.77261
      H   40    0.21674      0.00000     0.78075    0.00251     0.78326
      H   41    0.21257      0.00000     0.78386    0.00357     0.78743
      H   42    0.23470      0.00000     0.76208    0.00323     0.76530
      H   43    0.24648      0.00000     0.74924    0.00428     0.75352
      H   44    0.21295      0.00000     0.78396    0.00309     0.78705
      H   45    0.22406      0.00000     0.77261    0.00333     0.77594
      H   46    0.23447      0.00000     0.76246    0.00307     0.76553
      H   47    0.23389      0.00000     0.76203    0.00408     0.76611
      H   48    0.22077      0.00000     0.77680    0.00243     0.77923
      H   49    0.21832      0.00000     0.77944    0.00224     0.78168
      H   50    0.21576      0.00000     0.78159    0.00265     0.78424
      H   51    0.21790      0.00000     0.77867    0.00343     0.78210
      H   52    0.23061      0.00000     0.76626    0.00313     0.76939
      H   53    0.21974      0.00000     0.77633    0.00393     0.78026
      H   54    0.21903      0.00000     0.77682    0.00415     0.78097
      H   55    0.19293      0.00000     0.80295    0.00412     0.80707
      H   56    0.46626      0.00000     0.52737    0.00637     0.53374
      H   57    0.20787      0.00000     0.78973    0.00239     0.79213
      H   58    0.22150      0.00000     0.77614    0.00236     0.77850
      H   59    0.23789      0.00000     0.75794    0.00417     0.76211
      H   60    0.19835      0.00000     0.79914    0.00252     0.80165
      H   61    0.17272      0.00000     0.82415    0.00313     0.82728
      H   62    0.47868      0.00000     0.51376    0.00756     0.52132
      H   63    0.22732      0.00000     0.76819    0.00449     0.77268
      H   64    0.21237      0.00000     0.78455    0.00309     0.78763
      H   65    0.23251      0.00000     0.76450    0.00298     0.76749
      H   66    0.22684      0.00000     0.77008    0.00308     0.77316
      H   67    0.21472      0.00000     0.78187    0.00342     0.78528
      H   68    0.22808      0.00000     0.76972    0.00220     0.77192
      H   69    0.22037      0.00000     0.77718    0.00245     0.77963
      H   70    0.21610      0.00000     0.78163    0.00227     0.78390
      H   71    0.22206      0.00000     0.77568    0.00226     0.77794
      H   72    0.21603      0.00000     0.78156    0.00242     0.78397
      H   73    0.21741      0.00000     0.78016    0.00243     0.78259
      H   74    0.22264      0.00000     0.77424    0.00311     0.77736
      H   75    0.22842      0.00000     0.76852    0.00306     0.77158
      H   76    0.21121      0.00000     0.78578    0.00301     0.78879
      H   77    0.22748      0.00000     0.76897    0.00354     0.77252
      H   78    0.21406      0.00000     0.78338    0.00256     0.78594
      H   79    0.24117      0.00000     0.75580    0.00304     0.75883
      H   80    0.21792      0.00000     0.77974    0.00234     0.78208
      H   81    0.18381      0.00000     0.81098    0.00521     0.81619
      H   82    0.47275      0.00000     0.51897    0.00828     0.52725
      H   83    0.20127      0.00000     0.79514    0.00359     0.79873
      H   84    0.46383      0.00000     0.52989    0.00628     0.53617
 =======================================================================
   * Total *   -0.00000     67.96877   193.24420    0.78703   262.00000

                                 Natural Population      
 --------------------------------------------------------
   Core                      67.96877 ( 99.9541% of  68)
   Valence                  193.24420 ( 99.6104% of 194)
   Natural Minimal Basis    261.21297 ( 99.6996% of 262)
   Natural Rydberg Basis      0.78703 (  0.3004% of 262)
 --------------------------------------------------------

    Atom  No          Natural Electron Configuration
 ----------------------------------------------------------------------------
      C    1      [core]2S( 1.07)2p( 3.56)3p( 0.01)
      C    2      [core]2S( 0.87)2p( 3.20)3p( 0.01)
      C    3      [core]2S( 1.07)2p( 3.54)3p( 0.01)
      C    4      [core]2S( 0.98)2p( 3.42)3p( 0.01)
      C    5      [core]2S( 0.90)2p( 3.33)3p( 0.02)
      C    6      [core]2S( 0.83)2p( 3.16)3p( 0.02)
      C    7      [core]2S( 0.92)2p( 3.27)3p( 0.01)
      C    8      [core]2S( 0.99)2p( 3.45)3p( 0.01)
      C    9      [core]2S( 0.90)2p( 3.32)3p( 0.02)
      C   10      [core]2S( 0.85)2p( 3.18)3p( 0.01)
      C   11      [core]2S( 1.06)2p( 3.57)3p( 0.01)
      C   12      [core]2S( 0.99)2p( 3.42)3p( 0.01)
      C   13      [core]2S( 1.00)2p( 3.43)3p( 0.01)
      C   14      [core]2S( 0.90)2p( 2.93)3p( 0.01)3d( 0.01)
      O   15      [core]2S( 1.66)2p( 5.10)3p( 0.01)
      C   16      [core]2S( 0.87)2p( 3.21)3p( 0.01)
      C   17      [core]2S( 1.07)2p( 3.55)3p( 0.01)
      C   18      [core]2S( 0.96)2p( 3.05)3p( 0.02)3d( 0.01)
      O   19      [core]2S( 1.66)2p( 5.09)3p( 0.01)
      C   20      [core]2S( 0.90)2p( 3.32)3p( 0.02)
      C   21      [core]2S( 0.98)2p( 3.42)3p( 0.01)
      C   22      [core]2S( 0.98)2p( 3.42)3p( 0.01)
      C   23      [core]2S( 0.85)2p( 3.18)3p( 0.01)
      C   24      [core]2S( 1.05)2p( 3.57)3p( 0.01)
      C   25      [core]2S( 0.85)2p( 3.20)3p( 0.01)
      C   26      [core]2S( 1.06)2p( 3.54)3p( 0.01)
      C   27      [core]2S( 0.98)2p( 3.43)3p( 0.01)
      C   28      [core]2S( 0.98)2p( 3.43)3p( 0.01)
      C   29      [core]2S( 0.86)2p( 3.20)3p( 0.01)
      C   30      [core]2S( 1.06)2p( 3.55)3p( 0.01)
      C   31      [core]2S( 0.89)2p( 2.95)3p( 0.02)3d( 0.01)
      O   32      [core]2S( 1.66)2p( 5.10)3p( 0.01)
      C   33      [core]2S( 0.90)2p( 2.95)3p( 0.01)3d( 0.01)
      O   34      [core]2S( 1.67)2p( 5.09)3p( 0.01)
      H   35            1S( 0.77)
      H   36            1S( 0.77)
      H   37            1S( 0.78)
      H   38            1S( 0.79)
      H   39            1S( 0.77)
      H   40            1S( 0.78)
      H   41            1S( 0.78)
      H   42            1S( 0.76)
      H   43            1S( 0.75)
      H   44            1S( 0.78)
      H   45            1S( 0.77)
      H   46            1S( 0.76)
      H   47            1S( 0.76)
      H   48            1S( 0.78)
      H   49            1S( 0.78)
      H   50            1S( 0.78)
      H   51            1S( 0.78)
      H   52            1S( 0.77)
      H   53            1S( 0.78)
      H   54            1S( 0.78)
      H   55            1S( 0.80)
      H   56            1S( 0.53)
      H   57            1S( 0.79)
      H   58            1S( 0.78)
      H   59            1S( 0.76)
      H   60            1S( 0.80)
      H   61            1S( 0.82)
      H   62            1S( 0.51)
      H   63            1S( 0.77)
      H   64            1S( 0.78)
      H   65            1S( 0.76)
      H   66            1S( 0.77)
      H   67            1S( 0.78)
      H   68            1S( 0.77)
      H   69            1S( 0.78)
      H   70            1S( 0.78)
      H   71            1S( 0.78)
      H   72            1S( 0.78)
      H   73            1S( 0.78)
      H   74            1S( 0.77)
      H   75            1S( 0.77)
      H   76            1S( 0.79)
      H   77            1S( 0.77)
      H   78            1S( 0.78)
      H   79            1S( 0.76)
      H   80            1S( 0.78)
      H   81            1S( 0.81)
      H   82            1S( 0.52)
      H   83            1S( 0.80)
      H   84            1S( 0.53)


 NATURAL BOND ORBITAL ANALYSIS:

                       Occupancies       Lewis Structure    Low   High
           Occ.    -------------------  -----------------   occ   occ
  Cycle   Thresh.   Lewis   Non-Lewis     CR  BD  3C  LP    (L)   (NL)   Dev
 =============================================================================
   1(1)    1.90   259.46867   2.53133     34  89   0   8     0      0    0.03
 -----------------------------------------------------------------------------

 Structure accepted: No low occupancy Lewis orbitals

 WARNING:  1 low occupancy (<1.9990e) core orbital  found on  C    2
           1 low occupancy (<1.9990e) core orbital  found on  C    5
           1 low occupancy (<1.9990e) core orbital  found on  C    6
           1 low occupancy (<1.9990e) core orbital  found on  C    7
           1 low occupancy (<1.9990e) core orbital  found on  C    9
           1 low occupancy (<1.9990e) core orbital  found on  C   10
           1 low occupancy (<1.9990e) core orbital  found on  C   14
           1 low occupancy (<1.9990e) core orbital  found on  C   16
           1 low occupancy (<1.9990e) core orbital  found on  C   20
           1 low occupancy (<1.9990e) core orbital  found on  C   23
           1 low occupancy (<1.9990e) core orbital  found on  C   25
           1 low occupancy (<1.9990e) core orbital  found on  C   29
           1 low occupancy (<1.9990e) core orbital  found on  C   31
           1 low occupancy (<1.9990e) core orbital  found on  C   33

 --------------------------------------------------------
   Core                     67.96882 ( 99.954% of  68)
   Valence Lewis           191.49985 ( 98.711% of 194)
  ==================       ============================
   Total Lewis             259.46867 ( 99.034% of 262)
  -----------------------------------------------------
   Valence non-Lewis         1.93317 (  0.738% of 262)
   Rydberg non-Lewis         0.59816 (  0.228% of 262)
  ==================       ============================
   Total non-Lewis           2.53133 (  0.966% of 262)
 --------------------------------------------------------


       (Occupancy)   Bond orbital/ Coefficients/ Hybrids
 ---------------------------------------------------------------------------------
     1. (1.96865) BD ( 1) C   1 - C   2  
                ( 48.42%)   0.6959* C   1 s( 29.79%)p 2.36( 70.17%)d 0.00(  0.04%)
                                            0.0006  0.5457 -0.0080 -0.3036  0.0031
                                           -0.3292  0.0060 -0.7079  0.0031  0.0047
                                            0.0108  0.0117 -0.0006  0.0116
                ( 51.58%)   0.7182* C   2 s( 25.29%)p 2.95( 74.67%)d 0.00(  0.04%)
                                           -0.0000  0.5029  0.0028  0.3148  0.0032
                                            0.3068  0.0105  0.7439 -0.0006  0.0044
                                            0.0115  0.0108  0.0004  0.0128
     2. (1.98786) BD ( 1) C   1 - H  35  
                ( 61.40%)   0.7836* C   1 s( 23.10%)p 3.33( 76.86%)d 0.00(  0.04%)
                                           -0.0000  0.4806  0.0034  0.8752  0.0001
                                            0.0413  0.0075 -0.0242  0.0172  0.0013
                                           -0.0018 -0.0006  0.0172 -0.0105
                ( 38.60%)   0.6213* H  35 s( 99.92%)p 0.00(  0.08%)
                                            0.9996 -0.0017 -0.0282 -0.0008  0.0010
     3. (1.98772) BD ( 1) C   1 - H  36  
                ( 61.67%)   0.7853* C   1 s( 24.17%)p 3.14( 75.79%)d 0.00(  0.04%)
                                           -0.0000  0.4916  0.0022 -0.2288  0.0122
                                           -0.4701  0.0132  0.6958  0.0124  0.0046
                                           -0.0077 -0.0154 -0.0039  0.0083
                ( 38.33%)   0.6191* H  36 s( 99.92%)p 0.00(  0.08%)
                                            0.9996 -0.0027  0.0061  0.0163 -0.0227
     4. (1.98700) BD ( 1) C   1 - H  37  
                ( 60.74%)   0.7793* C   1 s( 22.86%)p 3.37( 77.10%)d 0.00(  0.04%)
                                           -0.0001  0.4781  0.0032 -0.2982  0.0105
                                            0.8174  0.0030  0.1161  0.0177 -0.0115
                                           -0.0018  0.0034 -0.0132 -0.0102
                ( 39.26%)   0.6266* H  37 s( 99.92%)p 0.00(  0.08%)
                                            0.9996 -0.0016  0.0088 -0.0260 -0.0045
     5. (1.96877) BD ( 1) C   2 - C   3  
                ( 51.47%)   0.7174* C   2 s( 24.83%)p 3.03( 75.12%)d 0.00(  0.05%)
                                            0.0001  0.4982  0.0059  0.2334 -0.0011
                                            0.5225  0.0025 -0.6510  0.0059  0.0056
                                           -0.0079 -0.0169 -0.0049  0.0083
                ( 48.53%)   0.6967* C   3 s( 30.58%)p 2.27( 69.38%)d 0.00(  0.04%)
                                            0.0006  0.5530 -0.0080 -0.2275  0.0025
                                           -0.5047  0.0078  0.6223 -0.0028  0.0055
                                           -0.0072 -0.0156 -0.0050  0.0068
     6. (1.95993) BD ( 1) C   2 - C   4  
                ( 50.71%)   0.7121* C   2 s( 25.22%)p 2.96( 74.73%)d 0.00(  0.05%)
                                            0.0001  0.5022 -0.0037 -0.8622 -0.0003
                                           -0.0409  0.0211  0.0422 -0.0071  0.0040
                                           -0.0008  0.0002  0.0179 -0.0113
                ( 49.29%)   0.7020* C   4 s( 28.70%)p 2.48( 71.26%)d 0.00(  0.04%)
                                            0.0004  0.5357 -0.0023  0.8430 -0.0074
                                            0.0381  0.0182 -0.0111 -0.0052  0.0008
                                           -0.0010  0.0001  0.0178 -0.0107
     7. (1.95707) BD ( 1) C   2 - C  33  
                ( 50.27%)   0.7090* C   2 s( 24.61%)p 3.06( 75.34%)d 0.00(  0.05%)
                                            0.0002  0.4961 -0.0018  0.3197  0.0152
                                           -0.7939  0.0062 -0.1432 -0.0120 -0.0123
                                           -0.0026  0.0067 -0.0143 -0.0102
                ( 49.73%)   0.7052* C  33 s( 29.98%)p 2.33( 69.98%)d 0.00(  0.04%)
                                            0.0002  0.5475 -0.0067 -0.2595  0.0165
                                            0.7732 -0.0071  0.1847 -0.0130 -0.0097
                                           -0.0019  0.0078 -0.0143 -0.0079
     8. (1.98899) BD ( 1) C   3 - H  38  
                ( 60.51%)   0.7779* C   3 s( 22.84%)p 3.38( 77.12%)d 0.00(  0.04%)
                                            0.0001 -0.4779 -0.0020  0.3192 -0.0086
                                            0.2799 -0.0178  0.7684  0.0112 -0.0036
                                           -0.0119 -0.0108 -0.0009 -0.0131
                ( 39.49%)   0.6284* H  38 s( 99.92%)p 0.00(  0.08%)
                                           -0.9996  0.0012 -0.0098 -0.0076 -0.0248
     9. (1.98821) BD ( 1) C   3 - H  39  
                ( 61.49%)   0.7842* C   3 s( 23.42%)p 3.27( 76.54%)d 0.00(  0.04%)
                                           -0.0000  0.4839  0.0034  0.8703 -0.0024
                                            0.0438  0.0117 -0.0762 -0.0145  0.0015
                                           -0.0029  0.0008  0.0173 -0.0102
                ( 38.51%)   0.6205* H  39 s( 99.92%)p 0.00(  0.08%)
                                            0.9996 -0.0021 -0.0285 -0.0005  0.0019
    10. (1.98815) BD ( 1) C   3 - H  40  
                ( 60.90%)   0.7804* C   3 s( 23.07%)p 3.33( 76.89%)d 0.00(  0.04%)
                                           -0.0000  0.4803  0.0037 -0.2973  0.0092
                                            0.8150  0.0058  0.1256 -0.0177 -0.0116
                                           -0.0012  0.0052 -0.0128 -0.0099
                ( 39.10%)   0.6253* H  40 s( 99.92%)p 0.00(  0.08%)
                                            0.9996 -0.0011  0.0089 -0.0263 -0.0037
    11. (1.96339) BD ( 1) C   4 - C   5  
                ( 49.41%)   0.7029* C   4 s( 27.75%)p 2.60( 72.20%)d 0.00(  0.04%)
                                           -0.0003 -0.5268  0.0003  0.3017  0.0100
                                            0.5784 -0.0162 -0.5442 -0.0048 -0.0084
                                            0.0079  0.0154  0.0068 -0.0019
                ( 50.59%)   0.7113* C   5 s( 25.65%)p 2.90( 74.31%)d 0.00(  0.04%)
                                           -0.0000 -0.5064 -0.0043 -0.3136  0.0075
                                           -0.5677 -0.0234  0.5673 -0.0091 -0.0079
                                            0.0079  0.0162  0.0055 -0.0035
    12. (1.97682) BD ( 1) C   4 - H  41  
                ( 60.87%)   0.7802* C   4 s( 21.76%)p 3.59( 78.19%)d 0.00(  0.05%)
                                            0.0002 -0.4665  0.0013  0.2993  0.0110
                                            0.1820 -0.0224  0.8115  0.0038 -0.0023
                                           -0.0112 -0.0078 -0.0006 -0.0165
                ( 39.13%)   0.6255* H  41 s( 99.93%)p 0.00(  0.07%)
                                           -0.9996  0.0026 -0.0098 -0.0024 -0.0254
    13. (1.97761) BD ( 1) C   4 - H  42  
                ( 61.85%)   0.7864* C   4 s( 21.67%)p 3.61( 78.28%)d 0.00(  0.04%)
                                           -0.0002  0.4655  0.0071 -0.3289 -0.0073
                                            0.7937 -0.0023  0.2108 -0.0130 -0.0122
                                           -0.0025  0.0075 -0.0120 -0.0084
                ( 38.15%)   0.6177* H  42 s( 99.92%)p 0.00(  0.08%)
                                            0.9996 -0.0027  0.0113 -0.0256 -0.0056
    14. (1.96068) BD ( 1) C   5 - C   6  
                ( 50.17%)   0.7083* C   5 s( 26.87%)p 2.72( 73.08%)d 0.00(  0.05%)
                                            0.0003  0.5183  0.0084 -0.8546  0.0026
                                           -0.0010  0.0076 -0.0105  0.0142  0.0005
                                            0.0016 -0.0004  0.0192 -0.0109
                ( 49.83%)   0.7059* C   6 s( 31.50%)p 2.17( 68.46%)d 0.00(  0.04%)
                                            0.0000  0.5612 -0.0085  0.8256 -0.0173
                                           -0.0450  0.0099 -0.0129  0.0204  0.0004
                                           -0.0007  0.0020  0.0173 -0.0097
    15. (1.95295) BD ( 1) C   5 - C  29  
                ( 49.84%)   0.7060* C   5 s( 26.70%)p 2.74( 73.25%)d 0.00(  0.04%)
                                            0.0003  0.5167 -0.0051  0.3163  0.0013
                                           -0.7815  0.0035 -0.1458  0.0214 -0.0111
                                           -0.0029  0.0063 -0.0124 -0.0097
                ( 50.16%)   0.7082* C  29 s( 25.10%)p 2.98( 74.85%)d 0.00(  0.05%)
                                            0.0000  0.5010 -0.0080 -0.3088  0.0101
                                            0.7956 -0.0008  0.1407  0.0151 -0.0121
                                           -0.0012  0.0045 -0.0134 -0.0103
    16. (1.96645) BD ( 1) C   5 - H  43  
                ( 62.55%)   0.7909* C   5 s( 20.72%)p 3.82( 79.24%)d 0.00(  0.04%)
                                           -0.0003  0.4552 -0.0034  0.2655 -0.0037
                                            0.2570 -0.0016  0.8098 -0.0044  0.0037
                                            0.0096  0.0098 -0.0001  0.0150
                ( 37.45%)   0.6120* H  43 s( 99.92%)p 0.00(  0.08%)
                                            0.9996 -0.0047 -0.0080 -0.0060 -0.0268
    17. (1.97183) BD ( 1) C   6 - C   7  
                ( 50.92%)   0.7136* C   6 s( 37.35%)p 1.68( 62.61%)d 0.00(  0.04%)
                                           -0.0000 -0.6106 -0.0248  0.3826  0.0006
                                           -0.4619 -0.0244 -0.5145 -0.0318  0.0103
                                            0.0105 -0.0137  0.0018 -0.0011
                ( 49.08%)   0.7006* C   7 s( 39.67%)p 1.52( 60.28%)d 0.00(  0.04%)
                                           -0.0001 -0.6299 -0.0026 -0.3613 -0.0195
                                            0.4919 -0.0019  0.4795 -0.0030  0.0100
                                            0.0100 -0.0150  0.0027 -0.0019
    18. (1.94662) BD ( 2) C   6 - C   7  
                ( 49.62%)   0.7044* C   6 s(  0.00%)p 1.00( 99.92%)d 0.00(  0.08%)
                                            0.0001 -0.0027  0.0001  0.0327 -0.0053
                                            0.7568 -0.0072 -0.6521  0.0072 -0.0092
                                            0.0097  0.0020 -0.0131 -0.0207
                ( 50.38%)   0.7098* C   7 s(  0.02%)p99.99( 99.90%)d 3.21(  0.07%)
                                            0.0000  0.0150  0.0010  0.0670 -0.0036
                                            0.7302 -0.0080 -0.6791  0.0048  0.0075
                                           -0.0090 -0.0014  0.0131  0.0204
    19. (1.95446) BD ( 1) C   6 - C  25  
                ( 49.30%)   0.7021* C   6 s( 31.01%)p 2.22( 68.94%)d 0.00(  0.04%)
                                           -0.0001  0.5567 -0.0154 -0.4123  0.0118
                                           -0.4588  0.0077 -0.5556  0.0086  0.0086
                                            0.0119  0.0140  0.0017  0.0032
                ( 50.70%)   0.7121* C  25 s( 25.52%)p 2.92( 74.43%)d 0.00(  0.05%)
                                            0.0001  0.5051  0.0009  0.4586  0.0062
                                            0.4341 -0.0025  0.5878  0.0017  0.0115
                                            0.0148  0.0130  0.0008  0.0028
    20. (1.97579) BD ( 1) C   7 - C   8  
                ( 48.99%)   0.6999* C   7 s( 33.08%)p 2.02( 66.88%)d 0.00(  0.04%)
                                           -0.0001  0.5751  0.0065 -0.8092  0.0074
                                            0.1017  0.0311  0.0420  0.0292 -0.0032
                                           -0.0002  0.0021  0.0176 -0.0100
                ( 51.01%)   0.7142* C   8 s( 28.58%)p 2.50( 71.37%)d 0.00(  0.05%)
                                            0.0002  0.5345  0.0128  0.8343  0.0113
                                           -0.1154  0.0210 -0.0589  0.0177 -0.0049
                                           -0.0023 -0.0003  0.0178 -0.0106
    21. (1.97577) BD ( 1) C   7 - H  44  
                ( 60.82%)   0.7799* C   7 s( 27.10%)p 2.69( 72.86%)d 0.00(  0.04%)
                                           -0.0004  0.5206 -0.0067  0.4568 -0.0078
                                            0.4621  0.0023  0.5535  0.0031  0.0094
                                            0.0113  0.0117  0.0003  0.0025
                ( 39.18%)   0.6259* H  44 s( 99.91%)p 0.00(  0.09%)
                                            0.9996 -0.0031 -0.0165 -0.0151 -0.0188
    22. (1.97336) BD ( 1) C   8 - C   9  
                ( 49.48%)   0.7034* C   8 s( 28.75%)p 2.48( 71.21%)d 0.00(  0.04%)
                                            0.0002  0.5361 -0.0072 -0.4443  0.0003
                                           -0.4385  0.0154 -0.5677 -0.0005  0.0088
                                            0.0115  0.0124 -0.0001  0.0033
                ( 50.52%)   0.7108* C   9 s( 25.90%)p 2.86( 74.05%)d 0.00(  0.05%)
                                            0.0001  0.5087  0.0138  0.4384 -0.0040
                                            0.4334  0.0192  0.6001  0.0006  0.0105
                                            0.0139  0.0129  0.0005  0.0036
    23. (1.96592) BD ( 1) C   8 - H  45  
                ( 61.36%)   0.7833* C   8 s( 21.21%)p 3.71( 78.74%)d 0.00(  0.04%)
                                           -0.0001  0.4606 -0.0049 -0.2684  0.0050
                                           -0.2211  0.0169  0.8162  0.0064  0.0012
                                           -0.0079 -0.0083 -0.0004  0.0170
                ( 38.64%)   0.6216* H  45 s( 99.92%)p 0.00(  0.08%)
                                            0.9996 -0.0038  0.0076  0.0056 -0.0259
    24. (1.96699) BD ( 1) C   8 - H  46  
                ( 61.72%)   0.7856* C   8 s( 21.37%)p 3.68( 78.59%)d 0.00(  0.04%)
                                           -0.0001  0.4623  0.0011 -0.1830  0.0053
                                            0.8630 -0.0029 -0.0871  0.0105 -0.0056
                                           -0.0009 -0.0028 -0.0170 -0.0102
                ( 38.28%)   0.6187* H  46 s( 99.92%)p 0.00(  0.08%)
                                            0.9996 -0.0026  0.0061 -0.0275  0.0025
    25. (1.95641) BD ( 1) C   9 - C  10  
                ( 49.71%)   0.7050* C   9 s( 27.36%)p 2.65( 72.60%)d 0.00(  0.04%)
                                            0.0004  0.5231  0.0039 -0.8260  0.0125
                                           -0.0562  0.0071  0.2006  0.0015  0.0007
                                           -0.0073 -0.0001  0.0171 -0.0086
                ( 50.29%)   0.7092* C  10 s( 25.33%)p 2.95( 74.62%)d 0.00(  0.04%)
                                            0.0002  0.5033 -0.0004  0.8550 -0.0087
                                           -0.0096  0.0087 -0.1220  0.0046  0.0002
                                           -0.0064  0.0002  0.0176 -0.0099
    26. (1.95908) BD ( 1) C   9 - C  23  
                ( 49.96%)   0.7068* C   9 s( 27.18%)p 2.68( 72.78%)d 0.00(  0.04%)
                                            0.0002  0.5213 -0.0031  0.3474 -0.0084
                                           -0.7659  0.0057 -0.1426 -0.0012 -0.0142
                                           -0.0026  0.0064 -0.0097 -0.0092
                ( 50.04%)   0.7074* C  23 s( 25.27%)p 2.96( 74.69%)d 0.00(  0.05%)
                                            0.0001  0.5026 -0.0037 -0.3978 -0.0023
                                            0.7428 -0.0027  0.1921 -0.0043 -0.0153
                                           -0.0039  0.0073 -0.0093 -0.0095
    27. (1.96402) BD ( 1) C   9 - H  47  
                ( 61.86%)   0.7865* C   9 s( 19.54%)p 4.11( 80.40%)d 0.00(  0.05%)
                                            0.0004 -0.4420  0.0095 -0.0630 -0.0019
                                           -0.4708 -0.0085  0.7605 -0.0036 -0.0018
                                            0.0027  0.0173  0.0053 -0.0133
                ( 38.14%)   0.6175* H  47 s( 99.92%)p 0.00(  0.08%)
                                           -0.9996  0.0036  0.0014  0.0155 -0.0234
    28. (1.97161) BD ( 1) C  10 - C  11  
                ( 51.04%)   0.7144* C  10 s( 24.98%)p 3.00( 74.98%)d 0.00(  0.05%)
                                           -0.0001  0.4997  0.0095 -0.1901 -0.0005
                                           -0.3739 -0.0051  0.7574  0.0143  0.0037
                                           -0.0085 -0.0133 -0.0021  0.0146
                ( 48.96%)   0.6997* C  11 s( 29.82%)p 2.35( 70.14%)d 0.00(  0.04%)
                                            0.0005  0.5460 -0.0090  0.1922 -0.0004
                                            0.3278  0.0004 -0.7463  0.0066  0.0030
                                           -0.0068 -0.0122 -0.0016  0.0135
    29. (1.96307) BD ( 1) C  10 - C  12  
                ( 50.71%)   0.7121* C  10 s( 24.37%)p 3.10( 75.58%)d 0.00(  0.05%)
                                            0.0002  0.4937 -0.0003 -0.2796  0.0093
                                            0.8230  0.0016  0.0106  0.0046 -0.0121
                                            0.0002  0.0003 -0.0154 -0.0111
                ( 49.29%)   0.7020* C  12 s( 28.76%)p 2.48( 71.20%)d 0.00(  0.04%)
                                            0.0005  0.5361 -0.0111  0.2704  0.0049
                                           -0.7992  0.0092  0.0055  0.0081 -0.0093
                                            0.0005  0.0002 -0.0142 -0.0104
    30. (1.95758) BD ( 1) C  10 - C  20  
                ( 50.16%)   0.7083* C  10 s( 25.32%)p 2.95( 74.64%)d 0.00(  0.05%)
                                            0.0001  0.5031 -0.0064 -0.3922  0.0027
                                           -0.4266  0.0039 -0.6407  0.0036  0.0076
                                            0.0133  0.0131  0.0005  0.0077
                ( 49.84%)   0.7060* C  20 s( 26.91%)p 2.72( 73.05%)d 0.00(  0.04%)
                                            0.0003  0.5187 -0.0019  0.3190 -0.0060
                                            0.3934 -0.0014  0.6885 -0.0029  0.0068
                                            0.0124  0.0130 -0.0008  0.0086
    31. (1.98576) BD ( 1) C  11 - H  48  
                ( 61.16%)   0.7821* C  11 s( 23.23%)p 3.30( 76.73%)d 0.00(  0.04%)
                                           -0.0000  0.4819  0.0050  0.6210 -0.0135
                                            0.1788 -0.0081  0.5910  0.0168  0.0046
                                            0.0169  0.0057  0.0074  0.0040
                ( 38.84%)   0.6232* H  48 s( 99.93%)p 0.00(  0.07%)
                                            0.9996 -0.0010 -0.0181 -0.0043 -0.0199
    32. (1.98656) BD ( 1) C  11 - H  49  
                ( 61.00%)   0.7810* C  11 s( 23.53%)p 3.25( 76.43%)d 0.00(  0.04%)
                                            0.0000 -0.4851 -0.0008  0.0815  0.0069
                                            0.8688  0.0020  0.0477 -0.0234 -0.0035
                                           -0.0007 -0.0015  0.0165  0.0107
                ( 39.00%)   0.6245* H  49 s( 99.93%)p 0.00(  0.07%)
                                           -0.9996  0.0007 -0.0032 -0.0267  0.0013
    33. (1.98567) BD ( 1) C  11 - H  50  
                ( 60.91%)   0.7804* C  11 s( 23.31%)p 3.29( 76.65%)d 0.00(  0.04%)
                                            0.0000 -0.4828 -0.0039  0.7550 -0.0057
                                           -0.3242  0.0097 -0.3011 -0.0225  0.0108
                                            0.0105 -0.0050 -0.0110  0.0068
                ( 39.09%)   0.6252* H  50 s( 99.93%)p 0.00(  0.07%)
                                           -0.9996  0.0012 -0.0229  0.0090  0.0115
    34. (1.97642) BD ( 1) C  12 - C  13  
                ( 49.78%)   0.7056* C  12 s( 27.52%)p 2.63( 72.43%)d 0.00(  0.05%)
                                            0.0002  0.5245  0.0095 -0.8471 -0.0021
                                            0.0653  0.0333 -0.0333  0.0140 -0.0024
                                            0.0020  0.0001  0.0188 -0.0104
                ( 50.22%)   0.7087* C  13 s( 28.23%)p 2.54( 71.73%)d 0.00(  0.04%)
                                            0.0002  0.5313  0.0023  0.8424  0.0044
                                           -0.0608  0.0300  0.0533  0.0139 -0.0037
                                            0.0000  0.0004  0.0170 -0.0102
    35. (1.97796) BD ( 1) C  12 - H  51  
                ( 61.11%)   0.7818* C  12 s( 21.34%)p 3.68( 78.61%)d 0.00(  0.05%)
                                           -0.0002  0.4620 -0.0027  0.3468  0.0031
                                            0.4227  0.0199 -0.6976  0.0134  0.0070
                                           -0.0101 -0.0141 -0.0015  0.0106
                ( 38.89%)   0.6236* H  51 s( 99.92%)p 0.00(  0.08%)
                                            0.9996 -0.0036 -0.0128 -0.0148  0.0206
    36. (1.97892) BD ( 1) C  12 - H  52  
                ( 61.65%)   0.7852* C  12 s( 22.24%)p 3.49( 77.71%)d 0.00(  0.04%)
                                           -0.0001  0.4716  0.0058  0.2966 -0.0029
                                            0.4214  0.0146  0.7150 -0.0138  0.0060
                                            0.0088  0.0140 -0.0024  0.0104
                ( 38.35%)   0.6193* H  52 s( 99.92%)p 0.00(  0.08%)
                                            0.9996 -0.0023 -0.0104 -0.0143 -0.0221
    37. (1.97873) BD ( 1) C  13 - C  14  
                ( 50.37%)   0.7097* C  13 s( 27.92%)p 2.58( 72.04%)d 0.00(  0.04%)
                                           -0.0003 -0.5284 -0.0002  0.3195  0.0272
                                            0.3991 -0.0205  0.6766  0.0072 -0.0058
                                           -0.0110 -0.0139  0.0016 -0.0098
                ( 49.63%)   0.7045* C  14 s( 29.15%)p 2.43( 70.80%)d 0.00(  0.05%)
                                           -0.0002 -0.5399 -0.0027 -0.2817  0.0160
                                           -0.4025 -0.0195 -0.6826  0.0075 -0.0058
                                           -0.0108 -0.0154  0.0033 -0.0110
    38. (1.97536) BD ( 1) C  13 - H  53  
                ( 61.08%)   0.7816* C  13 s( 21.57%)p 3.63( 78.38%)d 0.00(  0.04%)
                                           -0.0001  0.4644  0.0052 -0.2288  0.0028
                                            0.8543 -0.0115 -0.0341  0.0175 -0.0091
                                            0.0005 -0.0028 -0.0157 -0.0102
                ( 38.92%)   0.6238* H  53 s( 99.92%)p 0.00(  0.08%)
                                            0.9996 -0.0027  0.0069 -0.0275 -0.0007
    39. (1.97509) BD ( 1) C  13 - H  54  
                ( 61.25%)   0.7826* C  13 s( 22.14%)p 3.52( 77.82%)d 0.00(  0.04%)
                                           -0.0002  0.4705 -0.0056 -0.3674 -0.0077
                                           -0.3245  0.0252  0.7330  0.0065  0.0058
                                           -0.0125 -0.0117  0.0005  0.0098
                ( 38.75%)   0.6225* H  54 s( 99.92%)p 0.00(  0.08%)
                                            0.9996 -0.0045  0.0137  0.0082 -0.0235
    40. (1.99239) BD ( 1) C  14 - O  15  
                ( 31.22%)   0.5588* C  14 s( 18.74%)p 4.32( 80.98%)d 0.02(  0.29%)
                                           -0.0001  0.4307  0.0431 -0.8933 -0.0345
                                            0.0970  0.0056 -0.0298 -0.0155 -0.0106
                                            0.0018 -0.0003  0.0454 -0.0264
                ( 68.78%)   0.8293* O  15 s( 34.79%)p 1.87( 65.15%)d 0.00(  0.06%)
                                           -0.0001  0.5898 -0.0024  0.8058 -0.0028
                                           -0.0470 -0.0022  0.0077 -0.0020  0.0065
                                            0.0029  0.0007  0.0180 -0.0151
    41. (1.95715) BD ( 1) C  14 - C  16  
                ( 49.57%)   0.7041* C  14 s( 29.71%)p 2.36( 70.25%)d 0.00(  0.04%)
                                            0.0003  0.5449 -0.0099  0.1744 -0.0158
                                           -0.8192  0.0168 -0.0207 -0.0086 -0.0065
                                            0.0004  0.0002 -0.0168 -0.0104
                ( 50.43%)   0.7101* C  16 s( 24.36%)p 3.10( 75.58%)d 0.00(  0.05%)
                                            0.0002  0.4936 -0.0011 -0.2237 -0.0095
                                            0.8383 -0.0012  0.0527 -0.0124 -0.0100
                                           -0.0006  0.0017 -0.0170 -0.0119
    42. (1.97626) BD ( 1) C  14 - H  55  
                ( 60.42%)   0.7773* C  14 s( 22.34%)p 3.47( 77.60%)d 0.00(  0.05%)
                                            0.0003 -0.4726  0.0111 -0.2949  0.0215
                                           -0.3960 -0.0048  0.7292 -0.0030 -0.0073
                                            0.0123  0.0144  0.0025 -0.0111
                ( 39.58%)   0.6291* H  55 s( 99.91%)p 0.00(  0.09%)
                                           -0.9995  0.0070  0.0099  0.0117 -0.0249
    43. (1.98939) BD ( 1) O  15 - H  56  
                ( 73.73%)   0.8587* O  15 s( 20.23%)p 3.94( 79.69%)d 0.00(  0.08%)
                                            0.0002  0.4493  0.0203 -0.2804 -0.0325
                                            0.8415  0.0228  0.0925  0.0027 -0.0009
                                           -0.0004  0.0064 -0.0237 -0.0124
                ( 26.27%)   0.5125* H  56 s( 99.61%)p 0.00(  0.39%)
                                            0.9980 -0.0051  0.0202 -0.0589 -0.0064
    44. (1.96823) BD ( 1) C  16 - C  17  
                ( 51.76%)   0.7194* C  16 s( 24.65%)p 3.05( 75.30%)d 0.00(  0.05%)
                                            0.0001  0.4965  0.0037 -0.2229 -0.0008
                                           -0.3025 -0.0022 -0.7822  0.0012  0.0031
                                            0.0091  0.0109 -0.0001  0.0157
                ( 48.24%)   0.6946* C  17 s( 29.77%)p 2.36( 70.19%)d 0.00(  0.04%)
                                            0.0006  0.5455 -0.0100  0.2293 -0.0054
                                            0.2760 -0.0030  0.7570 -0.0055  0.0031
                                            0.0087  0.0106 -0.0006  0.0146
    45. (1.96919) BD ( 1) C  16 - C  18  
                ( 52.46%)   0.7243* C  16 s( 24.89%)p 3.02( 75.06%)d 0.00(  0.05%)
                                           -0.0000  0.4989  0.0031 -0.4248 -0.0027
                                           -0.4453 -0.0073  0.6098  0.0005  0.0092
                                           -0.0140 -0.0125  0.0010  0.0049
                ( 47.54%)   0.6895* C  18 s( 30.56%)p 2.27( 69.39%)d 0.00(  0.05%)
                                            0.0005  0.5526 -0.0145  0.3882  0.0021
                                            0.4475 -0.0130 -0.5854  0.0085  0.0091
                                           -0.0128 -0.0141 -0.0013  0.0039
    46. (1.95642) BD ( 1) C  16 - C  20  
                ( 50.09%)   0.7078* C  16 s( 26.07%)p 2.83( 73.89%)d 0.00(  0.04%)
                                            0.0001  0.5106 -0.0014  0.8480 -0.0051
                                           -0.0814 -0.0056  0.1137 -0.0089 -0.0010
                                            0.0050 -0.0001  0.0175 -0.0101
                ( 49.91%)   0.7065* C  20 s( 27.62%)p 2.62( 72.34%)d 0.00(  0.04%)
                                            0.0003  0.5255  0.0063 -0.8491  0.0127
                                            0.0390 -0.0086 -0.0246 -0.0109 -0.0022
                                            0.0026 -0.0006  0.0178 -0.0106
    47. (1.98848) BD ( 1) C  17 - H  57  
                ( 60.50%)   0.7778* C  17 s( 22.84%)p 3.38( 77.11%)d 0.00(  0.04%)
                                           -0.0001  0.4779  0.0008  0.5115 -0.0108
                                            0.3441 -0.0093 -0.6249 -0.0189  0.0080
                                           -0.0153 -0.0106  0.0032  0.0045
                ( 39.50%)   0.6285* H  57 s( 99.92%)p 0.00(  0.08%)
                                            0.9996 -0.0012 -0.0153 -0.0100  0.0208
    48. (1.98738) BD ( 1) C  17 - H  58  
                ( 61.11%)   0.7817* C  17 s( 23.44%)p 3.26( 76.52%)d 0.00(  0.04%)
                                            0.0000 -0.4841 -0.0036 -0.0685  0.0127
                                            0.8702 -0.0003  0.0523  0.0195  0.0031
                                            0.0006 -0.0018  0.0171  0.0104
                ( 38.89%)   0.6236* H  58 s( 99.92%)p 0.00(  0.08%)
                                           -0.9996  0.0007 -0.0002 -0.0276 -0.0024
    49. (1.98683) BD ( 1) C  17 - H  59  
                ( 62.05%)   0.7877* C  17 s( 23.85%)p 3.19( 76.11%)d 0.00(  0.04%)
                                            0.0000 -0.4883 -0.0060  0.8248 -0.0015
                                           -0.2179  0.0122  0.1813  0.0150  0.0083
                                           -0.0063  0.0022 -0.0142  0.0094
                ( 37.95%)   0.6161* H  59 s( 99.92%)p 0.00(  0.08%)
                                           -0.9996  0.0026 -0.0277  0.0062 -0.0050
    50. (1.99519) BD ( 1) C  18 - O  19  
                ( 33.15%)   0.5757* C  18 s( 21.39%)p 3.66( 78.34%)d 0.01(  0.27%)
                                           -0.0000  0.4607  0.0405 -0.8578 -0.0458
                                           -0.0796 -0.0276 -0.1959  0.0083  0.0069
                                            0.0201  0.0012  0.0416 -0.0228
                ( 66.85%)   0.8176* O  19 s( 32.29%)p 2.09( 67.64%)d 0.00(  0.07%)
                                           -0.0000  0.5683  0.0011  0.7942  0.0034
                                            0.0857 -0.0112  0.1950  0.0060  0.0147
                                            0.0083  0.0025  0.0151 -0.0140
    51. (1.98117) BD ( 1) C  18 - H  60  
                ( 60.22%)   0.7760* C  18 s( 23.48%)p 3.26( 76.47%)d 0.00(  0.05%)
                                            0.0002 -0.4845 -0.0026 -0.3243  0.0269
                                            0.8098 -0.0034 -0.0532 -0.0115  0.0144
                                           -0.0002  0.0015  0.0146  0.0096
                ( 39.78%)   0.6307* H  60 s( 99.92%)p 0.00(  0.08%)
                                           -0.9996  0.0028  0.0100 -0.0264  0.0027
    52. (1.98608) BD ( 1) C  18 - H  61  
                ( 59.38%)   0.7706* C  18 s( 24.46%)p 3.09( 75.48%)d 0.00(  0.05%)
                                           -0.0001  0.4945 -0.0089  0.0529 -0.0155
                                            0.3689 -0.0236  0.7843  0.0067  0.0010
                                            0.0042  0.0146 -0.0058  0.0162
                ( 40.62%)   0.6373* H  61 s( 99.92%)p 0.00(  0.08%)
                                            0.9996 -0.0038 -0.0019 -0.0093 -0.0260
    53. (1.98809) BD ( 1) O  19 - H  62  
                ( 75.06%)   0.8664* O  19 s( 22.80%)p 3.38( 77.12%)d 0.00(  0.08%)
                                            0.0001  0.4774  0.0131 -0.3847 -0.0355
                                            0.7719  0.0188 -0.1601 -0.0101 -0.0055
                                            0.0006 -0.0059 -0.0237 -0.0131
                ( 24.94%)   0.4994* H  62 s( 99.57%)p 0.00(  0.43%)
                                            0.9978 -0.0123  0.0268 -0.0581  0.0146
    54. (1.97259) BD ( 1) C  20 - C  21  
                ( 51.11%)   0.7149* C  20 s( 26.54%)p 2.77( 73.41%)d 0.00(  0.05%)
                                            0.0001  0.5150  0.0112  0.2835 -0.0121
                                           -0.8062 -0.0074 -0.0587 -0.0129 -0.0127
                                           -0.0012  0.0029 -0.0134 -0.0103
                ( 48.89%)   0.6992* C  21 s( 27.86%)p 2.59( 72.09%)d 0.00(  0.04%)
                                            0.0003  0.5278 -0.0055 -0.3259 -0.0098
                                            0.7802 -0.0045  0.0755 -0.0117 -0.0118
                                           -0.0012  0.0030 -0.0131 -0.0103
    55. (1.96485) BD ( 1) C  20 - H  63  
                ( 61.64%)   0.7851* C  20 s( 18.92%)p 4.28( 81.03%)d 0.00(  0.05%)
                                           -0.0004  0.4348 -0.0115  0.3100 -0.0036
                                            0.4392 -0.0053 -0.7219 -0.0063  0.0062
                                           -0.0113 -0.0153 -0.0026  0.0101
                ( 38.36%)   0.6193* H  63 s( 99.92%)p 0.00(  0.08%)
                                            0.9996 -0.0059 -0.0090 -0.0130  0.0236
    56. (1.97725) BD ( 1) C  21 - C  22  
                ( 49.96%)   0.7068* C  21 s( 27.67%)p 2.61( 72.29%)d 0.00(  0.04%)
                                            0.0002  0.5260  0.0049  0.8360 -0.0016
                                            0.0077 -0.0293 -0.1510 -0.0180  0.0019
                                           -0.0060 -0.0001  0.0174 -0.0095
                ( 50.04%)   0.7074* C  22 s( 27.84%)p 2.59( 72.11%)d 0.00(  0.04%)
                                            0.0002  0.5276  0.0078 -0.8277 -0.0058
                                           -0.0223 -0.0300  0.1854 -0.0171  0.0003
                                           -0.0078 -0.0003  0.0172 -0.0089
    57. (1.97602) BD ( 1) C  21 - H  64  
                ( 60.86%)   0.7801* C  21 s( 22.00%)p 3.54( 77.96%)d 0.00(  0.04%)
                                            0.0002 -0.4690  0.0040  0.1583  0.0081
                                            0.4552  0.0226 -0.7393  0.0127 -0.0036
                                            0.0052  0.0153  0.0042 -0.0122
                ( 39.14%)   0.6256* H  64 s( 99.92%)p 0.00(  0.08%)
                                           -0.9996  0.0033 -0.0060 -0.0168  0.0211
    58. (1.97699) BD ( 1) C  21 - H  65  
                ( 61.70%)   0.7855* C  21 s( 22.34%)p 3.47( 77.62%)d 0.00(  0.04%)
                                            0.0001 -0.4726 -0.0055  0.4109 -0.0065
                                            0.4279  0.0118  0.6510 -0.0145 -0.0083
                                           -0.0120 -0.0126  0.0008 -0.0074
                ( 38.30%)   0.6189* H  65 s( 99.92%)p 0.00(  0.08%)
                                           -0.9996  0.0019 -0.0132 -0.0148 -0.0201
    59. (1.96616) BD ( 1) C  22 - C  23  
                ( 48.97%)   0.6998* C  22 s( 28.60%)p 2.49( 71.36%)d 0.00(  0.04%)
                                            0.0004  0.5348 -0.0080  0.4544  0.0046
                                            0.4410 -0.0092  0.5590 -0.0045  0.0095
                                            0.0120  0.0128 -0.0000  0.0030
                ( 51.03%)   0.7143* C  23 s( 25.34%)p 2.94( 74.61%)d 0.00(  0.05%)
                                            0.0001  0.5034  0.0041 -0.4666  0.0084
                                           -0.4408 -0.0056 -0.5779 -0.0024  0.0109
                                            0.0143  0.0128  0.0007  0.0026
    60. (1.97887) BD ( 1) C  22 - H  66  
                ( 61.46%)   0.7840* C  22 s( 21.89%)p 3.57( 78.07%)d 0.00(  0.04%)
                                            0.0001 -0.4678 -0.0042 -0.3100  0.0088
                                            0.8258 -0.0033  0.0477  0.0181  0.0119
                                            0.0013 -0.0018  0.0138  0.0098
                ( 38.54%)   0.6208* H  66 s( 99.92%)p 0.00(  0.08%)
                                           -0.9996  0.0023  0.0097 -0.0262 -0.0030
    61. (1.97603) BD ( 1) C  22 - H  67  
                ( 60.95%)   0.7807* C  22 s( 21.53%)p 3.64( 78.42%)d 0.00(  0.05%)
                                            0.0002 -0.4640  0.0022 -0.1065 -0.0003
                                           -0.3493  0.0238  0.8063  0.0100 -0.0006
                                            0.0031  0.0141  0.0032 -0.0157
                ( 39.05%)   0.6249* H  67 s( 99.92%)p 0.00(  0.08%)
                                           -0.9996  0.0027  0.0030  0.0081 -0.0261
    62. (1.97165) BD ( 1) C  23 - C  24  
                ( 51.19%)   0.7154* C  23 s( 24.56%)p 3.07( 75.39%)d 0.00(  0.05%)
                                           -0.0001  0.4956  0.0043  0.0888 -0.0025
                                           -0.4743 -0.0125  0.7217  0.0069 -0.0012
                                            0.0020 -0.0176 -0.0060  0.0119
                ( 48.81%)   0.6987* C  24 s( 29.76%)p 2.36( 70.20%)d 0.00(  0.04%)
                                            0.0005  0.5454 -0.0119 -0.0619 -0.0004
                                            0.4745 -0.0065 -0.6877  0.0037 -0.0020
                                            0.0023 -0.0158 -0.0049  0.0102
    63. (1.94893) BD ( 1) C  23 - C  25  
                ( 49.67%)   0.7047* C  23 s( 24.81%)p 3.03( 75.15%)d 0.00(  0.04%)
                                            0.0003  0.4981 -0.0018  0.7844 -0.0119
                                            0.1680 -0.0103 -0.3281 -0.0044  0.0073
                                           -0.0127 -0.0030  0.0137 -0.0060
                ( 50.33%)   0.7095* C  25 s( 25.64%)p 2.90( 74.32%)d 0.00(  0.04%)
                                            0.0003  0.5063 -0.0037 -0.7845  0.0160
                                           -0.1787 -0.0089  0.3089 -0.0094  0.0062
                                           -0.0120 -0.0023  0.0136 -0.0052
    64. (1.98824) BD ( 1) C  24 - H  68  
                ( 61.48%)   0.7841* C  24 s( 23.60%)p 3.24( 76.36%)d 0.00(  0.04%)
                                           -0.0001  0.4858  0.0024  0.4137 -0.0031
                                            0.4250 -0.0170  0.6413  0.0145  0.0074
                                            0.0117  0.0129  0.0007  0.0062
                ( 38.52%)   0.6206* H  68 s( 99.92%)p 0.00(  0.08%)
                                            0.9996 -0.0006 -0.0138 -0.0123 -0.0205
    65. (1.98456) BD ( 1) C  24 - H  69  
                ( 61.07%)   0.7814* C  24 s( 23.53%)p 3.25( 76.43%)d 0.00(  0.04%)
                                            0.0000 -0.4850 -0.0055  0.7889 -0.0110
                                            0.2326  0.0150 -0.2951 -0.0177 -0.0089
                                            0.0108  0.0026 -0.0129  0.0071
                ( 38.93%)   0.6240* H  69 s( 99.93%)p 0.00(  0.07%)
                                           -0.9996  0.0002 -0.0238 -0.0080  0.0107
    66. (1.98525) BD ( 1) C  24 - H  70  
                ( 60.87%)   0.7802* C  24 s( 23.00%)p 3.35( 76.96%)d 0.00(  0.04%)
                                           -0.0000  0.4795  0.0043  0.4493 -0.0067
                                           -0.7344 -0.0094 -0.1669  0.0212 -0.0146
                                           -0.0029  0.0056 -0.0084 -0.0099
                ( 39.13%)   0.6256* H  70 s( 99.93%)p 0.00(  0.07%)
                                            0.9996 -0.0007 -0.0128  0.0234  0.0030
    67. (1.96191) BD ( 1) C  25 - C  26  
                ( 51.38%)   0.7168* C  25 s( 23.66%)p 3.22( 76.29%)d 0.00(  0.05%)
                                           -0.0001  0.4864  0.0037 -0.0806 -0.0014
                                            0.4912  0.0024 -0.7176 -0.0117 -0.0000
                                            0.0005 -0.0180 -0.0071  0.0107
                ( 48.62%)   0.6973* C  26 s( 29.70%)p 2.37( 70.26%)d 0.00(  0.04%)
                                            0.0006  0.5448 -0.0126  0.0323  0.0024
                                           -0.4643  0.0023  0.6971 -0.0092 -0.0012
                                            0.0016 -0.0162 -0.0049  0.0100
    68. (1.96458) BD ( 1) C  25 - C  27  
                ( 51.20%)   0.7156* C  25 s( 25.17%)p 2.97( 74.78%)d 0.00(  0.05%)
                                            0.0000  0.5017  0.0033  0.4085 -0.0101
                                           -0.7332 -0.0036 -0.2079 -0.0007 -0.0163
                                           -0.0046  0.0085 -0.0075 -0.0078
                ( 48.80%)   0.6986* C  27 s( 28.07%)p 2.56( 71.89%)d 0.00(  0.04%)
                                            0.0004  0.5297 -0.0080 -0.3858 -0.0055
                                            0.7182 -0.0067  0.2326 -0.0064 -0.0131
                                           -0.0038  0.0086 -0.0092 -0.0082
    69. (1.98883) BD ( 1) C  26 - H  71  
                ( 61.17%)   0.7821* C  26 s( 23.57%)p 3.24( 76.39%)d 0.00(  0.04%)
                                           -0.0000  0.4854  0.0027 -0.2159  0.0034
                                            0.8270  0.0074  0.1814 -0.0205 -0.0074
                                           -0.0015  0.0068 -0.0147 -0.0102
                ( 38.83%)   0.6231* H  71 s( 99.92%)p 0.00(  0.08%)
                                            0.9996 -0.0007  0.0059 -0.0267 -0.0049
    70. (1.98530) BD ( 1) C  26 - H  72  
                ( 60.93%)   0.7806* C  26 s( 23.22%)p 3.31( 76.74%)d 0.00(  0.04%)
                                            0.0001 -0.4818 -0.0049  0.5950 -0.0053
                                            0.3159 -0.0152  0.5595  0.0178 -0.0080
                                           -0.0152 -0.0093 -0.0056 -0.0033
                ( 39.07%)   0.6251* H  72 s( 99.93%)p 0.00(  0.07%)
                                           -0.9996  0.0013 -0.0179 -0.0084 -0.0188
    71. (1.98462) BD ( 1) C  26 - H  73  
                ( 60.92%)   0.7805* C  26 s( 23.40%)p 3.27( 76.55%)d 0.00(  0.04%)
                                            0.0000  0.4838  0.0051  0.7730 -0.0113
                                            0.0072  0.0118 -0.4090 -0.0183  0.0006
                                           -0.0150  0.0005  0.0140 -0.0036
                ( 39.08%)   0.6252* H  73 s( 99.93%)p 0.00(  0.07%)
                                            0.9996 -0.0005 -0.0232 -0.0010  0.0140
    72. (1.97929) BD ( 1) C  27 - C  28  
                ( 49.92%)   0.7066* C  27 s( 27.76%)p 2.60( 72.20%)d 0.00(  0.04%)
                                            0.0002  0.5268  0.0080  0.8429  0.0045
                                            0.0830 -0.0270 -0.0583 -0.0230  0.0036
                                           -0.0022 -0.0005  0.0177 -0.0100
                ( 50.08%)   0.7077* C  28 s( 27.77%)p 2.60( 72.19%)d 0.00(  0.04%)
                                            0.0002  0.5270  0.0067 -0.8456 -0.0018
                                           -0.0572 -0.0239  0.0487 -0.0252  0.0014
                                           -0.0028 -0.0001  0.0176 -0.0103
    73. (1.97680) BD ( 1) C  27 - H  74  
                ( 61.35%)   0.7832* C  27 s( 22.24%)p 3.49( 77.72%)d 0.00(  0.04%)
                                            0.0002 -0.4716  0.0016  0.1929  0.0018
                                            0.6382  0.0169 -0.5762  0.0198 -0.0053
                                            0.0037  0.0176  0.0087 -0.0035
                ( 38.65%)   0.6217* H  74 s( 99.93%)p 0.00(  0.07%)
                                           -0.9996  0.0022 -0.0059 -0.0216  0.0158
    74. (1.97789) BD ( 1) C  27 - H  75  
                ( 61.50%)   0.7842* C  27 s( 21.79%)p 3.59( 78.17%)d 0.00(  0.04%)
                                            0.0001 -0.4668 -0.0033  0.3201 -0.0060
                                            0.2632  0.0174  0.7807 -0.0088 -0.0046
                                           -0.0112 -0.0095 -0.0005 -0.0141
                ( 38.50%)   0.6205* H  75 s( 99.92%)p 0.00(  0.08%)
                                           -0.9996  0.0022 -0.0104 -0.0099 -0.0242
    75. (1.96160) BD ( 1) C  28 - C  29  
                ( 49.27%)   0.7019* C  28 s( 28.48%)p 2.51( 71.48%)d 0.00(  0.04%)
                                            0.0004  0.5336 -0.0108  0.3527  0.0093
                                            0.3052 -0.0128  0.7049 -0.0059  0.0052
                                            0.0116  0.0113  0.0006  0.0113
                ( 50.73%)   0.7122* C  29 s( 24.68%)p 3.05( 75.27%)d 0.00(  0.05%)
                                            0.0000  0.4968 -0.0014 -0.3513  0.0121
                                           -0.3208 -0.0158 -0.7252 -0.0048  0.0051
                                            0.0125  0.0111  0.0008  0.0130
    76. (1.97827) BD ( 1) C  28 - H  76  
                ( 60.77%)   0.7796* C  28 s( 21.90%)p 3.56( 78.05%)d 0.00(  0.05%)
                                            0.0002 -0.4680  0.0015 -0.2184 -0.0044
                                           -0.5119  0.0219  0.6855  0.0167 -0.0052
                                            0.0071  0.0168  0.0056 -0.0081
                ( 39.23%)   0.6263* H  76 s( 99.92%)p 0.00(  0.08%)
                                           -0.9996  0.0028  0.0070  0.0137 -0.0228
    77. (1.97793) BD ( 1) C  28 - H  77  
                ( 61.52%)   0.7844* C  28 s( 21.69%)p 3.61( 78.26%)d 0.00(  0.04%)
                                            0.0002 -0.4657 -0.0068 -0.3346  0.0038
                                            0.8002 -0.0082  0.1731  0.0169  0.0122
                                            0.0033 -0.0062  0.0125  0.0090
                ( 38.48%)   0.6203* H  77 s( 99.92%)p 0.00(  0.08%)
                                           -0.9996  0.0033  0.0108 -0.0254 -0.0061
    78. (1.96903) BD ( 1) C  29 - C  30  
                ( 51.86%)   0.7201* C  29 s( 25.06%)p 2.99( 74.89%)d 0.00(  0.04%)
                                            0.0001  0.5006  0.0071 -0.2027  0.0083
                                           -0.5119 -0.0042  0.6676  0.0009  0.0051
                                           -0.0057 -0.0172 -0.0054  0.0077
                ( 48.14%)   0.6938* C  30 s( 29.73%)p 2.36( 70.23%)d 0.00(  0.04%)
                                            0.0006  0.5452 -0.0091  0.1844 -0.0005
                                            0.4881 -0.0042 -0.6557  0.0043  0.0041
                                           -0.0056 -0.0160 -0.0050  0.0087
    79. (1.95869) BD ( 1) C  29 - C  31  
                ( 50.76%)   0.7125* C  29 s( 25.09%)p 2.98( 74.86%)d 0.00(  0.05%)
                                            0.0003  0.5009  0.0062  0.8597 -0.0023
                                            0.0340 -0.0183 -0.0883  0.0121  0.0014
                                           -0.0041 -0.0003  0.0192 -0.0110
                ( 49.24%)   0.7017* C  31 s( 30.20%)p 2.31( 69.76%)d 0.00(  0.04%)
                                            0.0003  0.5495 -0.0045 -0.8283  0.0193
                                           -0.0006 -0.0133  0.1042  0.0086 -0.0010
                                           -0.0041 -0.0006  0.0171 -0.0102
    80. (1.98804) BD ( 1) C  30 - H  78  
                ( 60.76%)   0.7795* C  30 s( 22.62%)p 3.42( 77.33%)d 0.00(  0.04%)
                                            0.0001 -0.4756 -0.0031 -0.2430  0.0042
                                            0.8306  0.0063  0.1547 -0.0199  0.0090
                                            0.0017 -0.0070  0.0141  0.0095
                ( 39.24%)   0.6264* H  78 s( 99.92%)p 0.00(  0.08%)
                                           -0.9996  0.0011  0.0079 -0.0264 -0.0031
    81. (1.98616) BD ( 1) C  30 - H  79  
                ( 62.16%)   0.7884* C  30 s( 23.59%)p 3.24( 76.37%)d 0.00(  0.04%)
                                           -0.0000  0.4857  0.0049  0.4177 -0.0054
                                            0.2665 -0.0157  0.7196  0.0084  0.0047
                                            0.0135  0.0097  0.0024  0.0098
                ( 37.84%)   0.6151* H  79 s( 99.92%)p 0.00(  0.08%)
                                            0.9996 -0.0024 -0.0160 -0.0085 -0.0226
    82. (1.98505) BD ( 1) C  30 - H  80  
                ( 60.92%)   0.7805* C  30 s( 23.96%)p 3.17( 76.00%)d 0.00(  0.04%)
                                            0.0000 -0.4895 -0.0017  0.8554 -0.0045
                                            0.0005  0.0131 -0.1660 -0.0208  0.0004
                                            0.0057 -0.0006 -0.0171  0.0097
                ( 39.08%)   0.6252* H  80 s( 99.93%)p 0.00(  0.07%)
                                           -0.9996  0.0002 -0.0264 -0.0001  0.0069
    83. (1.99147) BD ( 1) C  31 - O  32  
                ( 32.37%)   0.5689* C  31 s( 19.55%)p 4.10( 80.17%)d 0.01(  0.28%)
                                           -0.0001  0.4407  0.0364  0.3932  0.0160
                                            0.0847 -0.0155  0.7986  0.0402  0.0058
                                            0.0366  0.0092  0.0090  0.0350
                ( 67.63%)   0.8224* O  32 s( 33.57%)p 1.98( 66.36%)d 0.00(  0.07%)
                                           -0.0001  0.5794 -0.0022 -0.3623 -0.0030
                                           -0.0970 -0.0060 -0.7231  0.0024  0.0016
                                            0.0092  0.0005  0.0036  0.0242
    84. (1.97657) BD ( 1) C  31 - C  33  
                ( 49.77%)   0.7055* C  31 s( 28.26%)p 2.54( 71.69%)d 0.00(  0.05%)
                                            0.0003  0.5316 -0.0027  0.2898  0.0207
                                            0.6171 -0.0224 -0.5010 -0.0116  0.0104
                                           -0.0087 -0.0172 -0.0073 -0.0002
                ( 50.23%)   0.7087* C  33 s( 28.56%)p 2.50( 71.39%)d 0.00(  0.05%)
                                            0.0002  0.5344 -0.0007 -0.2782  0.0201
                                           -0.5984 -0.0148  0.5269 -0.0162  0.0083
                                           -0.0074 -0.0179 -0.0088  0.0019
    85. (1.97513) BD ( 1) C  31 - H  81  
                ( 60.10%)   0.7753* C  31 s( 21.89%)p 3.57( 78.06%)d 0.00(  0.05%)
                                            0.0003 -0.4678  0.0083 -0.2721 -0.0070
                                            0.7812 -0.0065  0.3093 -0.0216  0.0102
                                            0.0061 -0.0140  0.0128  0.0065
                ( 39.90%)   0.6316* H  81 s( 99.92%)p 0.00(  0.08%)
                                           -0.9996  0.0080  0.0071 -0.0262 -0.0095
    86. (1.98758) BD ( 1) O  32 - H  82  
                ( 74.61%)   0.8638* O  32 s( 21.22%)p 3.71( 78.70%)d 0.00(  0.08%)
                                            0.0002  0.4605  0.0148  0.8376  0.0317
                                            0.2757  0.0079 -0.0883  0.0207  0.0124
                                           -0.0183 -0.0063  0.0151 -0.0071
                ( 25.39%)   0.5039* H  82 s( 99.58%)p 0.00(  0.42%)
                                            0.9978 -0.0135 -0.0605 -0.0222  0.0095
    87. (1.99173) BD ( 1) C  33 - O  34  
                ( 31.51%)   0.5614* C  33 s( 18.50%)p 4.39( 81.22%)d 0.02(  0.28%)
                                           -0.0001  0.4284  0.0381  0.8999  0.0350
                                           -0.0086  0.0073  0.0303 -0.0136 -0.0026
                                            0.0038 -0.0005  0.0466 -0.0252
                ( 68.49%)   0.8276* O  34 s( 34.16%)p 1.93( 65.78%)d 0.00(  0.06%)
                                           -0.0001  0.5845 -0.0019 -0.8079  0.0023
                                           -0.0230  0.0034 -0.0669 -0.0009  0.0093
                                            0.0071  0.0048  0.0181 -0.0120
    88. (1.97428) BD ( 1) C  33 - H  83  
                ( 60.58%)   0.7783* C  33 s( 22.87%)p 3.37( 77.08%)d 0.00(  0.05%)
                                            0.0003 -0.4782  0.0093  0.2014 -0.0171
                                            0.2085  0.0014  0.8285 -0.0012 -0.0024
                                           -0.0094 -0.0097  0.0008 -0.0183
                ( 39.42%)   0.6279* H  83 s( 99.92%)p 0.00(  0.08%)
                                           -0.9996  0.0050 -0.0078 -0.0058 -0.0272
    89. (1.98939) BD ( 1) O  34 - H  84  
                ( 73.51%)   0.8574* O  34 s( 19.75%)p 4.06( 80.17%)d 0.00(  0.08%)
                                           -0.0002 -0.4439 -0.0208 -0.3752 -0.0326
                                            0.6961  0.0183  0.4181  0.0113  0.0050
                                            0.0029 -0.0209  0.0183  0.0025
                ( 26.49%)   0.5147* H  84 s( 99.60%)p 0.00(  0.40%)
                                           -0.9980  0.0037  0.0273 -0.0475 -0.0311
    90. (1.99918) CR ( 1) C   1           s(100.00%)p 0.00(  0.00%)
                                            1.0000 -0.0002  0.0000  0.0002 -0.0000
                                            0.0002 -0.0000  0.0005  0.0000 -0.0000
                                           -0.0000 -0.0000 -0.0000 -0.0000
    91. (1.99883) CR ( 1) C   2           s(100.00%)p 0.00(  0.00%)
                                            1.0000 -0.0002  0.0000  0.0000 -0.0000
                                            0.0001 -0.0000  0.0001  0.0000  0.0000
                                            0.0000  0.0000  0.0000  0.0000
    92. (1.99919) CR ( 1) C   3           s(100.00%)p 0.00(  0.00%)
                                            1.0000 -0.0003  0.0000  0.0001 -0.0000
                                            0.0003 -0.0000 -0.0005 -0.0000 -0.0000
                                            0.0000  0.0000  0.0000 -0.0000
    93. (1.99906) CR ( 1) C   4           s(100.00%)p 0.00(  0.00%)
                                            1.0000 -0.0002  0.0000 -0.0004  0.0000
                                            0.0003 -0.0000 -0.0003 -0.0000 -0.0000
                                            0.0000  0.0000 -0.0000  0.0000
    94. (1.99892) CR ( 1) C   5           s(100.00%)p 0.00(  0.00%)
                                            1.0000 -0.0001 -0.0000  0.0002 -0.0000
                                            0.0003 -0.0000  0.0003 -0.0000  0.0000
                                            0.0000  0.0000 -0.0000  0.0000
    95. (1.99879) CR ( 1) C   6           s(100.00%)
                                            1.0000 -0.0000 -0.0000 -0.0000  0.0000
                                           -0.0001  0.0000  0.0000 -0.0000  0.0000
                                            0.0000  0.0000  0.0000  0.0000
    96. (1.99874) CR ( 1) C   7           s(100.00%)p 0.00(  0.00%)
                                            1.0000  0.0002 -0.0000  0.0001 -0.0000
                                            0.0003  0.0000  0.0003  0.0000  0.0000
                                            0.0000  0.0000  0.0000 -0.0000
    97. (1.99910) CR ( 1) C   8           s(100.00%)p 0.00(  0.00%)
                                            1.0000 -0.0001 -0.0000 -0.0002 -0.0000
                                            0.0002 -0.0000  0.0002 -0.0000 -0.0000
                                           -0.0000 -0.0000 -0.0000  0.0000
    98. (1.99897) CR ( 1) C   9           s(100.00%)p 0.00(  0.00%)
                                            1.0000 -0.0002 -0.0000  0.0002 -0.0000
                                            0.0004 -0.0000 -0.0004  0.0000  0.0000
                                            0.0000 -0.0000 -0.0000  0.0000
    99. (1.99886) CR ( 1) C  10           s(100.00%)p 0.00(  0.00%)
                                            1.0000 -0.0002  0.0000 -0.0001 -0.0000
                                           -0.0001 -0.0000  0.0002 -0.0000  0.0000
                                           -0.0000 -0.0000 -0.0000  0.0000
   100. (1.99919) CR ( 1) C  11           s(100.00%)p 0.00(  0.00%)
                                            1.0000 -0.0002  0.0000 -0.0001 -0.0000
                                           -0.0002 -0.0000  0.0004 -0.0000 -0.0000
                                            0.0000  0.0000  0.0000 -0.0000
   101. (1.99908) CR ( 1) C  12           s(100.00%)p 0.00(  0.00%)
                                            1.0000 -0.0002  0.0000  0.0002 -0.0000
                                            0.0005 -0.0000 -0.0000 -0.0000  0.0000
                                           -0.0000 -0.0000  0.0000  0.0000
   102. (1.99906) CR ( 1) C  13           s(100.00%)p 0.00(  0.00%)
                                            1.0000 -0.0001 -0.0000 -0.0001  0.0000
                                            0.0002 -0.0000  0.0003  0.0000 -0.0000
                                           -0.0000 -0.0000 -0.0000 -0.0000
   103. (1.99880) CR ( 1) C  14           s(100.00%)p 0.00(  0.00%)
                                            1.0000 -0.0001  0.0000 -0.0001 -0.0000
                                            0.0003 -0.0000 -0.0003  0.0000  0.0000
                                           -0.0000 -0.0000  0.0000  0.0000
   104. (1.99973) CR ( 1) O  15           s(100.00%)p 0.00(  0.00%)
                                            1.0000 -0.0000 -0.0000  0.0001  0.0000
                                           -0.0002 -0.0000  0.0000 -0.0000  0.0000
                                            0.0000 -0.0000  0.0000  0.0000
   105. (1.99883) CR ( 1) C  16           s(100.00%)p 0.00(  0.00%)
                                            1.0000 -0.0002  0.0000 -0.0001  0.0000
                                           -0.0002  0.0000  0.0000  0.0000  0.0000
                                           -0.0000 -0.0000  0.0000  0.0000
   106. (1.99921) CR ( 1) C  17           s(100.00%)p 0.00(  0.00%)
                                            1.0000 -0.0003  0.0000 -0.0001  0.0000
                                           -0.0002  0.0000 -0.0005  0.0000 -0.0000
                                           -0.0000 -0.0000  0.0000 -0.0000
   107. (1.99901) CR ( 1) C  18           s(100.00%)p 0.00(  0.00%)
                                            1.0000 -0.0001  0.0000 -0.0001 -0.0000
                                           -0.0004  0.0000  0.0004 -0.0000 -0.0000
                                            0.0000  0.0000 -0.0000 -0.0000
   108. (1.99976) CR ( 1) O  19           s(100.00%)p 0.00(  0.00%)
                                            1.0000 -0.0001 -0.0000  0.0001  0.0000
                                           -0.0000 -0.0000  0.0000  0.0000  0.0000
                                           -0.0000  0.0000  0.0000 -0.0000
   109. (1.99896) CR ( 1) C  20           s(100.00%)p 0.00(  0.00%)
                                            1.0000 -0.0002 -0.0000  0.0003 -0.0000
                                            0.0001  0.0000 -0.0005  0.0000  0.0000
                                           -0.0000 -0.0000 -0.0000  0.0000
   110. (1.99910) CR ( 1) C  21           s(100.00%)p 0.00(  0.00%)
                                            1.0000 -0.0001 -0.0000 -0.0002  0.0000
                                           -0.0003  0.0000  0.0001  0.0000  0.0000
                                            0.0000 -0.0000 -0.0000  0.0000
   111. (1.99908) CR ( 1) C  22           s(100.00%)p 0.00(  0.00%)
                                            1.0000 -0.0002  0.0000  0.0001 -0.0000
                                           -0.0002  0.0000 -0.0004  0.0000 -0.0000
                                           -0.0000 -0.0000 -0.0000  0.0000
   112. (1.99889) CR ( 1) C  23           s(100.00%)p 0.00(  0.00%)
                                            1.0000 -0.0002  0.0000 -0.0002  0.0000
                                           -0.0001  0.0000  0.0002  0.0000 -0.0000
                                            0.0000 -0.0000 -0.0000  0.0000
   113. (1.99919) CR ( 1) C  24           s(100.00%)p 0.00(  0.00%)
                                            1.0000 -0.0002  0.0000  0.0000  0.0000
                                           -0.0002  0.0000  0.0004  0.0000  0.0000
                                           -0.0000  0.0000  0.0000 -0.0000
   114. (1.99885) CR ( 1) C  25           s(100.00%)p 0.00(  0.00%)
                                            1.0000 -0.0002  0.0000  0.0002 -0.0000
                                            0.0001  0.0000 -0.0001  0.0000 -0.0000
                                            0.0000 -0.0000 -0.0000  0.0000
   115. (1.99920) CR ( 1) C  26           s(100.00%)p 0.00(  0.00%)
                                            1.0000 -0.0003  0.0000 -0.0001 -0.0000
                                            0.0003 -0.0000 -0.0005  0.0000  0.0000
                                            0.0000  0.0000  0.0000 -0.0000
   116. (1.99910) CR ( 1) C  27           s(100.00%)p 0.00(  0.00%)
                                            1.0000 -0.0002  0.0000 -0.0001  0.0000
                                           -0.0004  0.0000 -0.0001  0.0000  0.0000
                                            0.0000 -0.0000 -0.0000  0.0000
   117. (1.99908) CR ( 1) C  28           s(100.00%)p 0.00(  0.00%)
                                            1.0000 -0.0002  0.0000  0.0001 -0.0000
                                           -0.0002  0.0000 -0.0005  0.0000 -0.0000
                                           -0.0000 -0.0000 -0.0000 -0.0000
   118. (1.99883) CR ( 1) C  29           s(100.00%)p 0.00(  0.00%)
                                            1.0000 -0.0002 -0.0000 -0.0002 -0.0000
                                           -0.0000  0.0000 -0.0000 -0.0000 -0.0000
                                            0.0000  0.0000 -0.0000  0.0000
   119. (1.99919) CR ( 1) C  30           s(100.00%)p 0.00(  0.00%)
                                            1.0000 -0.0003  0.0000 -0.0001  0.0000
                                           -0.0003  0.0000  0.0004 -0.0000 -0.0000
                                            0.0000  0.0000  0.0000 -0.0000
   120. (1.99880) CR ( 1) C  31           s(100.00%)p 0.00(  0.00%)
                                            1.0000 -0.0001  0.0000  0.0003 -0.0000
                                           -0.0004  0.0000  0.0001  0.0000 -0.0000
                                            0.0000  0.0000 -0.0000  0.0000
   121. (1.99974) CR ( 1) O  32           s(100.00%)p 0.00(  0.00%)
                                            1.0000 -0.0001 -0.0000 -0.0001 -0.0000
                                            0.0000 -0.0000 -0.0001 -0.0000 -0.0000
                                            0.0000 -0.0000 -0.0000  0.0000
   122. (1.99876) CR ( 1) C  33           s(100.00%)p 0.00(  0.00%)
                                            1.0000 -0.0001  0.0000  0.0001 -0.0000
                                           -0.0001  0.0000 -0.0004  0.0000  0.0000
                                            0.0000  0.0000  0.0000  0.0000
   123. (1.99974) CR ( 1) O  34           s(100.00%)p 0.00(  0.00%)
                                            1.0000 -0.0000 -0.0000 -0.0001 -0.0000
                                            0.0001  0.0000  0.0001  0.0000  0.0000
                                            0.0000 -0.0000  0.0000 -0.0000
   124. (1.96848) LP ( 1) O  15           s( 29.30%)p 2.41( 70.66%)d 0.00(  0.03%)
                                            0.0000  0.5413 -0.0019 -0.4106  0.0037
                                           -0.3552  0.0050 -0.6417  0.0065 -0.0112
                                           -0.0094 -0.0111 -0.0007  0.0007
   125. (1.95299) LP ( 2) O  15           s( 15.67%)p 5.38( 84.29%)d 0.00(  0.03%)
                                           -0.0001  0.3958 -0.0111 -0.3203  0.0024
                                           -0.4014  0.0079  0.7609 -0.0115 -0.0100
                                            0.0082  0.0106  0.0017  0.0064
   126. (1.97717) LP ( 1) O  19           s( 44.88%)p 1.23( 55.09%)d 0.00(  0.04%)
                                            0.0001  0.6699 -0.0074 -0.3945  0.0056
                                           -0.6248  0.0082 -0.0689  0.0003 -0.0159
                                            0.0003 -0.0026  0.0076  0.0070
   127. (1.95117) LP ( 2) O  19           s(  0.02%)p99.99( 99.93%)d 2.57(  0.05%)
                                            0.0000  0.0124  0.0072 -0.2528  0.0071
                                            0.0664 -0.0006  0.9647 -0.0164 -0.0043
                                            0.0117  0.0187 -0.0046  0.0018
   128. (1.97452) LP ( 1) O  32           s( 44.87%)p 1.23( 55.10%)d 0.00(  0.03%)
                                            0.0001  0.6698 -0.0050 -0.2355  0.0029
                                           -0.1851  0.0023  0.6791 -0.0061 -0.0003
                                            0.0109  0.0063  0.0015 -0.0132
   129. (1.94701) LP ( 2) O  32           s(  0.33%)p99.99( 99.62%)d 0.15(  0.05%)
                                           -0.0001  0.0565 -0.0099 -0.3306  0.0058
                                            0.9378 -0.0147  0.0852  0.0014  0.0067
                                            0.0077 -0.0185 -0.0069 -0.0025
   130. (1.97828) LP ( 1) O  34           s( 45.33%)p 1.21( 54.64%)d 0.00(  0.03%)
                                            0.0000  0.6732 -0.0071  0.4531 -0.0010
                                            0.5405 -0.0052  0.2211 -0.0023 -0.0145
                                           -0.0074 -0.0056  0.0040  0.0042
   131. (1.94719) LP ( 2) O  34           s(  0.76%)p99.99( 99.19%)d 0.06(  0.05%)
                                           -0.0000  0.0868 -0.0086  0.0035  0.0014
                                           -0.4702  0.0084  0.8778 -0.0155  0.0050
                                           -0.0098 -0.0093 -0.0075 -0.0139
   132. (0.00489) RY*( 1) C   1           s(  5.93%)p15.49( 91.78%)d 0.39(  2.29%)
                                           -0.0000  0.0080  0.2433  0.0043  0.4322
                                           -0.0082 -0.8542 -0.0000 -0.0359 -0.0108
                                           -0.0734  0.0952 -0.0869 -0.0286
   133. (0.00369) RY*( 2) C   1           s(  0.00%)p 1.00( 93.57%)d 0.07(  6.42%)
                                            0.0000 -0.0030  0.0031  0.0111  0.7287
                                            0.0067  0.3940 -0.0059 -0.4993 -0.0772
                                           -0.1027 -0.0682 -0.0762  0.1931
   134. (0.00232) RY*( 3) C   1           s( 58.41%)p 0.67( 39.15%)d 0.04(  2.44%)
                                           -0.0000  0.0168  0.7641 -0.0039 -0.3728
                                            0.0040  0.0250 -0.0004 -0.5018  0.0049
                                            0.0162 -0.1181  0.0875  0.0501
   135. (0.00020) RY*( 4) C   1           s( 34.68%)p 1.73( 60.03%)d 0.15(  5.29%)
                                           -0.0000 -0.0241  0.5884 -0.0040  0.2879
                                           -0.0110  0.3176 -0.0149  0.6451 -0.0061
                                           -0.0956  0.0473 -0.1239 -0.1616
   136. (0.00007) RY*( 5) C   1           s(  0.26%)p33.14(  8.47%)d99.99( 91.28%)
   137. (0.00002) RY*( 6) C   1           s(  0.37%)p 7.89(  2.92%)d99.99( 96.71%)
   138. (0.00002) RY*( 7) C   1           s(  0.39%)p 7.38(  2.91%)d99.99( 96.70%)
   139. (0.00001) RY*( 8) C   1           s(  0.03%)p 7.58(  0.20%)d99.99( 99.77%)
   140. (0.00001) RY*( 9) C   1           s(  0.02%)p63.29(  1.05%)d99.99( 98.93%)
   141. (0.00594) RY*( 1) C   2           s(  4.11%)p22.38( 91.99%)d 0.95(  3.90%)
                                           -0.0000  0.0167  0.2020 -0.0082 -0.3485
                                           -0.0183 -0.4346  0.0094  0.7805  0.0769
                                           -0.0659 -0.1509 -0.0671  0.0376
   142. (0.00451) RY*( 2) C   2           s(  2.05%)p46.54( 95.19%)d 1.35(  2.77%)
                                            0.0000 -0.0055  0.1429 -0.0041  0.8988
                                            0.0059  0.0201  0.0021  0.3788 -0.0635
                                           -0.0454 -0.0624  0.0962 -0.0919
   143. (0.00247) RY*( 3) C   2           s(  0.02%)p99.99( 95.96%)d99.99(  4.02%)
                                           -0.0000  0.0130  0.0040 -0.0091  0.1965
                                            0.0020 -0.8672  0.0031 -0.4108  0.1041
                                            0.0948 -0.0830  0.0886  0.0752
   144. (0.00099) RY*( 4) C   2           s( 87.25%)p 0.06(  4.91%)d 0.09(  7.84%)
                                            0.0000 -0.0043  0.9341  0.0012 -0.0719
                                           -0.0026  0.0960 -0.0035 -0.1862  0.1146
                                            0.1760  0.0882  0.0762 -0.1438
   145. (0.00058) RY*( 5) C   2           s(  3.30%)p 0.12(  0.38%)d29.23( 96.32%)
                                            0.0000 -0.0010  0.1815 -0.0083  0.0109
                                           -0.0122  0.0561 -0.0028 -0.0184 -0.3665
                                           -0.1188 -0.0432  0.2025  0.8786
   146. (0.00057) RY*( 6) C   2           s(  2.12%)p 1.39(  2.93%)d44.84( 94.95%)
                                           -0.0000  0.0014  0.1455 -0.0094  0.0327
                                            0.0128 -0.1315  0.0080 -0.1033 -0.1543
                                           -0.7853  0.3820 -0.3949 -0.0849
   147. (0.00052) RY*( 7) C   2           s(  0.42%)p 1.48(  0.63%)d99.99( 98.95%)
                                           -0.0000  0.0010  0.0651 -0.0170  0.0298
                                            0.0126 -0.0599  0.0042 -0.0365 -0.6113
                                            0.3827 -0.2065 -0.6490 -0.0745
   148. (0.00038) RY*( 8) C   2           s(  0.49%)p 7.30(  3.55%)d99.99( 95.96%)
                                            0.0000 -0.0006  0.0698  0.0114 -0.0990
                                           -0.0010  0.0500  0.0189 -0.1509 -0.2588
                                           -0.4064 -0.7528  0.2825 -0.2845
   149. (0.00020) RY*( 9) C   2           s(  0.30%)p15.48(  4.59%)d99.99( 95.11%)
                                            0.0000 -0.0052  0.0542 -0.0101  0.1213
                                           -0.0116  0.1493  0.0091 -0.0925  0.6059
                                           -0.1054 -0.4484 -0.5235  0.3127
   150. (0.00472) RY*( 1) C   3           s(  0.91%)p99.99( 94.54%)d 5.01(  4.55%)
                                           -0.0000  0.0049  0.0952  0.0061  0.5215
                                           -0.0115 -0.7632 -0.0041 -0.3013 -0.0541
                                            0.0757 -0.0454 -0.1577 -0.0997
   151. (0.00406) RY*( 2) C   3           s(  0.01%)p 1.00( 93.62%)d 0.07(  6.37%)
                                            0.0000 -0.0019  0.0089  0.0113  0.7554
                                            0.0051  0.3167  0.0054  0.5148 -0.1013
                                            0.1215  0.0083 -0.0434  0.1917
   152. (0.00166) RY*( 3) C   3           s( 65.77%)p 0.51( 33.26%)d 0.01(  0.97%)
                                           -0.0000  0.0179  0.8108 -0.0032 -0.2234
                                            0.0004 -0.2593  0.0009  0.4641  0.0234
                                           -0.0040  0.0514  0.0618  0.0518
   153. (0.00018) RY*( 4) C   3           s( 31.53%)p 2.02( 63.71%)d 0.15(  4.76%)
                                           -0.0000 -0.0254  0.5609 -0.0019  0.2004
                                           -0.0130  0.4795  0.0148 -0.6055 -0.0572
                                            0.1191  0.1260 -0.0556 -0.1057
   154. (0.00004) RY*( 5) C   3           s(  0.11%)p57.99(  6.44%)d99.99( 93.44%)
   155. (0.00001) RY*( 6) C   3           s(  0.33%)p 4.39(  1.46%)d99.99( 98.21%)
   156. (0.00002) RY*( 7) C   3           s(  1.37%)p 0.84(  1.15%)d70.91( 97.47%)
   157. (0.00001) RY*( 8) C   3           s(  0.03%)p34.90(  0.91%)d99.99( 99.06%)
   158. (0.00001) RY*( 9) C   3           s(  0.03%)p99.99(  4.98%)d99.99( 94.99%)
   159. (0.00672) RY*( 1) C   4           s(  0.21%)p99.99( 95.85%)d18.53(  3.94%)
                                           -0.0000  0.0174  0.0427  0.0034  0.1008
                                           -0.0226 -0.7506 -0.0093 -0.6199 -0.1151
                                           -0.0666 -0.0060 -0.0818 -0.1223
   160. (0.00347) RY*( 2) C   4           s( 16.76%)p 4.49( 75.33%)d 0.47(  7.91%)
                                            0.0000 -0.0219  0.4088 -0.0021 -0.0134
                                            0.0012  0.5595  0.0029 -0.6634  0.1770
                                           -0.2057 -0.0717  0.0158 -0.0051
   161. (0.00277) RY*( 3) C   4           s( 18.25%)p 4.15( 75.71%)d 0.33(  6.04%)
                                            0.0000 -0.0088  0.4271 -0.0005 -0.8338
                                           -0.0030 -0.2053 -0.0025  0.1405  0.0670
                                           -0.0590  0.0737  0.1677 -0.1374
   162. (0.00188) RY*( 4) C   4           s( 63.53%)p 0.55( 34.64%)d 0.03(  1.83%)
                                           -0.0000  0.0144  0.7969  0.0040  0.4780
                                           -0.0043 -0.1540 -0.0031  0.3068 -0.0081
                                            0.1218  0.0294 -0.0392  0.0314
   163. (0.00030) RY*( 5) C   4           s(  0.37%)p 0.83(  0.30%)d99.99( 99.33%)
                                           -0.0000  0.0004  0.0605  0.0033 -0.0425
                                            0.0022 -0.0346  0.0053 -0.0018 -0.5135
                                           -0.3751 -0.0801  0.2831  0.7088
   164. (0.00012) RY*( 6) C   4           s(  0.61%)p11.90(  7.22%)d99.99( 92.17%)
                                            0.0000 -0.0053  0.0777  0.0204 -0.2507
                                            0.0015  0.0337  0.0050 -0.0883 -0.1173
                                            0.4673 -0.2401 -0.6920  0.3912
   165. (0.00006) RY*( 7) C   4           s(  0.17%)p41.67(  6.97%)d99.99( 92.87%)
   166. (0.00003) RY*( 8) C   4           s(  0.21%)p17.18(  3.59%)d99.99( 96.20%)
   167. (0.00002) RY*( 9) C   4           s(  0.00%)p 1.00(  0.46%)d99.99( 99.54%)
   168. (0.00906) RY*( 1) C   5           s(  8.28%)p10.72( 88.76%)d 0.36(  2.96%)
                                            0.0000 -0.0244  0.2866  0.0062  0.0765
                                            0.0084  0.2934  0.0203  0.8917 -0.0509
                                           -0.0903 -0.0911 -0.0168 -0.1016
   169. (0.00571) RY*( 2) C   5           s(  5.81%)p15.77( 91.64%)d 0.44(  2.54%)
                                            0.0000  0.0073  0.2410  0.0106  0.9392
                                            0.0042 -0.1475 -0.0036 -0.1114  0.0122
                                            0.0036  0.0037  0.1489 -0.0555
   170. (0.00305) RY*( 3) C   5           s(  0.41%)p99.99( 93.47%)d14.81(  6.12%)
                                           -0.0000  0.0089  0.0637  0.0000 -0.1100
                                            0.0079 -0.9151 -0.0084  0.2916  0.0950
                                            0.0733 -0.1875 -0.0745  0.0781
   171. (0.00201) RY*( 4) C   5           s( 85.06%)p 0.15( 13.18%)d 0.02(  1.75%)
                                           -0.0000  0.0026  0.9223  0.0036 -0.2548
                                           -0.0093  0.0021 -0.0007 -0.2584  0.0123
                                            0.0079  0.1049 -0.0616  0.0503
   172. (0.00055) RY*( 5) C   5           s(  0.01%)p 1.00(  0.14%)d99.99( 99.85%)
                                            0.0000  0.0007  0.0094 -0.0021  0.0283
                                            0.0134 -0.0184 -0.0046 -0.0049 -0.7548
                                            0.6027 -0.0457 -0.2162 -0.1296
   173. (0.00041) RY*( 6) C   5           s(  0.01%)p 1.00(  0.92%)d99.99( 99.07%)
                                           -0.0000  0.0005  0.0086  0.0058 -0.0579
                                           -0.0035 -0.0559 -0.0074  0.0513 -0.4775
                                           -0.2532  0.0550  0.5958  0.5837
   174. (0.00013) RY*( 7) C   5           s(  0.05%)p99.99(  5.56%)d99.99( 94.40%)
                                           -0.0000 -0.0000  0.0212 -0.0159  0.1185
                                           -0.0159  0.1868  0.0071 -0.0781  0.0714
                                            0.0166 -0.6386 -0.4226  0.5935
   175. (0.00011) RY*( 8) C   5           s(  0.40%)p 7.68(  3.11%)d99.99( 96.49%)
                                           -0.0000 -0.0018  0.0635  0.0167 -0.1256
                                           -0.0129  0.0904  0.0073 -0.0813  0.1656
                                            0.3246 -0.6208  0.6061 -0.2816
   176. (0.00004) RY*( 9) C   5           s(  0.03%)p99.99(  3.34%)d99.99( 96.63%)
   177. (0.00732) RY*( 1) C   6           s(  1.79%)p52.46( 93.85%)d 2.44(  4.37%)
                                            0.0000  0.0065  0.1336  0.0095  0.1830
                                            0.0119  0.7035 -0.0107 -0.6401  0.0640
                                           -0.0739 -0.0400  0.0591  0.1703
   178. (0.00510) RY*( 2) C   6           s(  1.00%)p93.09( 93.41%)d 5.57(  5.59%)
                                           -0.0000 -0.0275  0.0963 -0.0158 -0.7545
                                           -0.0124  0.4929 -0.0121  0.3483  0.0714
                                            0.0630 -0.1011  0.1763 -0.0741
   179. (0.00403) RY*( 3) C   6           s( 14.37%)p 5.64( 81.07%)d 0.32(  4.56%)
                                            0.0000  0.0296  0.3779 -0.0097 -0.5106
                                           -0.0040 -0.4653 -0.0027 -0.5774 -0.1275
                                           -0.1209 -0.0635  0.0917 -0.0475
   180. (0.00277) RY*( 4) C   6           s( 82.61%)p 0.20( 16.22%)d 0.01(  1.17%)
                                            0.0000 -0.0115  0.9089  0.0156  0.2615
                                           -0.0192  0.0325 -0.0201  0.3029  0.0305
                                            0.0503  0.0050 -0.0767  0.0480
   181. (0.00039) RY*( 5) C   6           s(  0.02%)p91.38(  1.51%)d99.99( 98.47%)
                                            0.0000 -0.0035  0.0124 -0.0038  0.0595
                                           -0.0098  0.0676 -0.0106  0.0823  0.1397
                                           -0.8616 -0.0791 -0.0918 -0.4563
   182. (0.00028) RY*( 6) C   6           s(  0.04%)p88.34(  3.28%)d99.99( 96.68%)
                                           -0.0000  0.0034  0.0190  0.0031 -0.1031
                                            0.0097 -0.0839  0.0114 -0.1221  0.8699
                                            0.1680  0.3356 -0.2395 -0.1087
   183. (0.00014) RY*( 7) C   6           s(  0.02%)p99.99(  6.07%)d99.99( 93.91%)
                                            0.0000  0.0044  0.0142 -0.0133  0.2281
                                            0.0089 -0.0761  0.0077 -0.0505  0.2516
                                            0.2492 -0.4154  0.6651 -0.4458
   184. (0.00007) RY*( 8) C   6           s(  0.17%)p25.57(  4.24%)d99.99( 95.59%)
   185. (0.00004) RY*( 9) C   6           s(  0.12%)p 3.45(  0.41%)d99.99( 99.47%)
   186. (0.00654) RY*( 1) C   7           s(  2.23%)p41.50( 92.40%)d 2.42(  5.38%)
                                            0.0000 -0.0265  0.1468  0.0244  0.7627
                                            0.0114  0.3170  0.0104  0.4908 -0.1205
                                           -0.1446 -0.0685  0.0920 -0.0719
   187. (0.00268) RY*( 2) C   7           s( 10.84%)p 7.58( 82.15%)d 0.65(  7.00%)
                                            0.0000  0.0088  0.3292 -0.0097  0.4329
                                            0.0150  0.0661 -0.0002 -0.7934 -0.0955
                                            0.2166 -0.0270 -0.0017 -0.1152
   188. (0.00211) RY*( 3) C   7           s(  4.60%)p17.86( 82.11%)d 2.89( 13.29%)
                                            0.0000  0.0122  0.2141 -0.0160  0.2685
                                           -0.0051 -0.8616  0.0139  0.0789  0.2715
                                           -0.1429 -0.0351  0.1678  0.0968
   189. (0.00069) RY*( 4) C   7           s( 81.05%)p 0.21( 17.26%)d 0.02(  1.69%)
                                           -0.0000 -0.0042  0.9003  0.0123 -0.3597
                                           -0.0025  0.1264  0.0026  0.1645 -0.0649
                                           -0.1024  0.0407  0.0203  0.0103
   190. (0.00020) RY*( 5) C   7           s(  0.04%)p99.99( 17.11%)d99.99( 82.86%)
                                            0.0000  0.0021  0.0188  0.0001 -0.0269
                                            0.0137 -0.3420 -0.0107  0.2303 -0.5747
                                            0.4675 -0.0187 -0.2520 -0.4647
   191. (0.00015) RY*( 6) C   7           s(  0.04%)p83.80(  3.70%)d99.99( 96.26%)
                                           -0.0000 -0.0038  0.0207  0.0171 -0.0847
                                           -0.0139  0.1199 -0.0126  0.1216  0.4055
                                            0.5516 -0.2645  0.5889 -0.2778
   192. (0.00004) RY*( 7) C   7           s(  1.05%)p 1.89(  1.98%)d92.57( 96.98%)
   193. (0.00002) RY*( 8) C   7           s(  0.27%)p10.64(  2.86%)d99.99( 96.87%)
   194. (0.00001) RY*( 9) C   7           s(  0.01%)p 1.00(  0.50%)d99.99( 99.49%)
   195. (0.00361) RY*( 1) C   8           s(  2.22%)p41.21( 91.34%)d 2.91(  6.45%)
                                            0.0000 -0.0106  0.1485 -0.0052 -0.7136
                                            0.0138  0.6261 -0.0006  0.1094  0.0926
                                            0.1010 -0.0917  0.1930  0.0067
   196. (0.00343) RY*( 2) C   8           s(  4.97%)p17.77( 88.34%)d 1.35(  6.69%)
                                           -0.0000  0.0198  0.2221  0.0003 -0.5645
                                           -0.0162 -0.7063  0.0075  0.2561 -0.0284
                                           -0.0022  0.0445 -0.0649 -0.2446
   197. (0.00266) RY*( 3) C   8           s(  0.41%)p99.99( 93.16%)d15.59(  6.43%)
                                            0.0000 -0.0229  0.0600 -0.0137  0.3063
                                           -0.0045  0.1460  0.0001  0.9034  0.0950
                                            0.1919  0.0161 -0.0345 -0.1304
   198. (0.00089) RY*( 4) C   8           s( 88.43%)p 0.07(  6.17%)d 0.06(  5.39%)
                                            0.0000 -0.0020  0.9404 -0.0130  0.2187
                                            0.0009  0.0199 -0.0020 -0.1155  0.1527
                                           -0.0864  0.0121  0.0581  0.1401
   199. (0.00044) RY*( 5) C   8           s(  2.28%)p 0.08(  0.17%)d42.87( 97.55%)
                                           -0.0000  0.0004  0.1509  0.0001 -0.0000
                                           -0.0041  0.0004  0.0022 -0.0411 -0.7312
                                            0.6216 -0.0801 -0.1129  0.1878
   200. (0.00012) RY*( 6) C   8           s(  0.18%)p42.30(  7.67%)d99.99( 92.15%)
                                           -0.0000 -0.0047  0.0423 -0.0008 -0.0872
                                           -0.0093  0.1237 -0.0166  0.2311 -0.4686
                                           -0.7038 -0.1127 -0.3564  0.2588
   201. (0.00010) RY*( 7) C   8           s(  0.27%)p 8.54(  2.31%)d99.99( 97.42%)
   202. (0.00002) RY*( 8) C   8           s(  0.08%)p17.69(  1.45%)d99.99( 98.47%)
   203. (0.00003) RY*( 9) C   8           s(  1.24%)p 7.62(  9.47%)d71.79( 89.28%)
   204. (0.00788) RY*( 1) C   9           s(  4.35%)p21.23( 92.38%)d 0.75(  3.27%)
                                            0.0000 -0.0051  0.2085 -0.0038 -0.0460
                                            0.0015  0.2875 -0.0114 -0.9159  0.0082
                                            0.0485  0.1513  0.0419 -0.0750
   205. (0.00453) RY*( 2) C   9           s(  3.52%)p25.86( 90.95%)d 1.57(  5.54%)
                                           -0.0000 -0.0128  0.1871  0.0133  0.7729
                                           -0.0057  0.5315 -0.0051  0.1714 -0.1072
                                           -0.1103 -0.0459  0.1319 -0.1105
   206. (0.00383) RY*( 3) C   9           s(  3.93%)p23.13( 90.98%)d 1.29(  5.09%)
                                           -0.0000  0.0147  0.1978  0.0131  0.5361
                                           -0.0016 -0.7566 -0.0006 -0.2229  0.1924
                                            0.0156 -0.0453  0.1008  0.0372
   207. (0.00198) RY*( 4) C   9           s( 87.37%)p 0.13( 11.31%)d 0.02(  1.32%)
                                            0.0000 -0.0029  0.9347 -0.0058 -0.2573
                                           -0.0029 -0.0052 -0.0142  0.2160  0.0112
                                            0.0535 -0.0633 -0.0725 -0.0309
   208. (0.00038) RY*( 5) C   9           s(  0.02%)p38.97(  0.88%)d99.99( 99.10%)
                                            0.0000  0.0005  0.0150 -0.0075  0.0885
                                            0.0067 -0.0070 -0.0016  0.0287  0.2729
                                           -0.4777  0.4524 -0.6821 -0.1356
   209. (0.00033) RY*( 6) C   9           s(  0.76%)p 0.59(  0.45%)d99.99( 98.79%)
                                            0.0000  0.0011  0.0873 -0.0006  0.0084
                                            0.0010 -0.0571  0.0056 -0.0339 -0.4797
                                           -0.3750  0.2657  0.1036  0.7320
   210. (0.00014) RY*( 7) C   9           s(  0.04%)p99.99(  3.93%)d99.99( 96.03%)
                                           -0.0000 -0.0029  0.0189  0.0107 -0.1405
                                           -0.0103  0.1058 -0.0114  0.0898  0.6342
                                           -0.3524  0.2204  0.6156  0.0798
   211. (0.00011) RY*( 8) C   9           s(  0.00%)p 1.00(  5.66%)d16.67( 94.34%)
                                            0.0000  0.0030  0.0022  0.0140 -0.1359
                                            0.0199 -0.1853  0.0058 -0.0562 -0.4216
                                           -0.5971 -0.1656  0.2351 -0.5712
   212. (0.00003) RY*( 9) C   9           s(  0.02%)p99.99(  3.62%)d99.99( 96.36%)
   213. (0.00523) RY*( 1) C  10           s(  1.30%)p72.29( 93.71%)d 3.85(  4.99%)
                                           -0.0000  0.0039  0.1138  0.0108  0.2473
                                           -0.0055 -0.9358 -0.0075 -0.0016 -0.0930
                                           -0.0050  0.0402 -0.1683 -0.1063
   214. (0.00444) RY*( 2) C  10           s( 11.07%)p 7.76( 85.90%)d 0.27(  3.03%)
                                            0.0000 -0.0077  0.3326 -0.0086 -0.6447
                                            0.0064 -0.1365 -0.0080  0.6516  0.0027
                                            0.0143  0.0599  0.1151 -0.1151
   215. (0.00388) RY*( 3) C  10           s(  0.06%)p99.99( 94.24%)d87.86(  5.69%)
                                           -0.0000 -0.0109  0.0230  0.0112  0.6595
                                           -0.0013  0.1817  0.0002  0.6888  0.0253
                                            0.1761  0.1226 -0.0685  0.0744
   216. (0.00098) RY*( 4) C  10           s( 83.26%)p 0.13( 10.60%)d 0.07(  6.13%)
                                           -0.0000  0.0010  0.9125  0.0006  0.1818
                                            0.0001  0.1409 -0.0103 -0.2303 -0.1500
                                            0.0076 -0.1027  0.0632  0.1556
   217. (0.00055) RY*( 5) C  10           s(  0.00%)p 1.00(  0.20%)d99.99( 99.80%)
                                           -0.0000  0.0004  0.0070  0.0039 -0.0260
                                           -0.0052  0.0237 -0.0056  0.0256  0.1306
                                            0.5085 -0.7583 -0.2475 -0.2933
   218. (0.00051) RY*( 6) C  10           s(  2.96%)p 0.50(  1.49%)d32.31( 95.55%)
                                            0.0000 -0.0006  0.1720 -0.0034  0.0964
                                           -0.0021  0.0742 -0.0057  0.0087  0.6737
                                           -0.5275  0.0009 -0.2628 -0.3929
   219. (0.00044) RY*( 7) C  10           s(  0.62%)p 7.17(  4.47%)d99.99( 94.91%)
                                            0.0000  0.0023  0.0789 -0.0066  0.0530
                                           -0.0124  0.1075  0.0215 -0.1722 -0.0930
                                            0.3980  0.4804  0.1477 -0.7276
   220. (0.00024) RY*( 8) C  10           s(  0.72%)p 6.48(  4.64%)d99.99( 94.64%)
                                           -0.0000  0.0022  0.0846  0.0157 -0.1656
                                            0.0120 -0.0479  0.0103 -0.1273  0.4933
                                            0.4999  0.3842 -0.3722  0.4087
   221. (0.00014) RY*( 9) C  10           s(  0.01%)p99.99(  4.92%)d99.99( 95.07%)
                                           -0.0000 -0.0009  0.0104  0.0113 -0.1223
                                           -0.0184  0.1809 -0.0029  0.0330 -0.4951
                                           -0.1525  0.1241 -0.8115 -0.0917
   222. (0.00338) RY*( 1) C  11           s(  0.06%)p99.99( 94.39%)d92.51(  5.55%)
                                           -0.0000  0.0038  0.0242 -0.0134 -0.7026
                                           -0.0030 -0.5310 -0.0057 -0.4101 -0.0511
                                            0.1350  0.0842  0.0246  0.1642
   223. (0.00334) RY*( 2) C  11           s(  0.68%)p99.99( 92.51%)d 9.97(  6.81%)
                                           -0.0000 -0.0008  0.0826 -0.0109 -0.6155
                                            0.0101  0.7328  0.0015  0.0943 -0.0086
                                            0.1417 -0.1312 -0.1611 -0.0691
   224. (0.00194) RY*( 3) C  11           s( 59.26%)p 0.68( 40.52%)d 0.00(  0.22%)
                                           -0.0000  0.0229  0.7694  0.0002  0.2204
                                           -0.0038  0.1758 -0.0002 -0.5707 -0.0143
                                           -0.0080  0.0203  0.0113 -0.0378
   225. (0.00026) RY*( 4) C  11           s( 38.64%)p 1.53( 59.17%)d 0.06(  2.20%)
                                           -0.0000 -0.0270  0.6210  0.0063 -0.1644
                                            0.0081 -0.3270 -0.0167  0.6763 -0.0326
                                           -0.0208 -0.0808 -0.0501 -0.1069
   226. (0.00006) RY*( 5) C  11           s(  0.01%)p99.99(  5.11%)d99.99( 94.87%)
   227. (0.00002) RY*( 6) C  11           s(  0.11%)p 2.98(  0.32%)d99.99( 99.57%)
   228. (0.00003) RY*( 7) C  11           s(  0.23%)p13.78(  3.17%)d99.99( 96.60%)
   229. (0.00002) RY*( 8) C  11           s(  0.11%)p17.38(  1.98%)d99.99( 97.91%)
   230. (0.00002) RY*( 9) C  11           s(  1.02%)p 2.84(  2.88%)d94.55( 96.10%)
   231. (0.00664) RY*( 1) C  12           s(  1.75%)p53.74( 94.24%)d 2.28(  4.00%)
                                           -0.0000  0.0130  0.1318 -0.0080  0.0145
                                           -0.0064 -0.0564 -0.0248 -0.9687  0.0091
                                            0.1075  0.1684 -0.0037  0.0005
   232. (0.00363) RY*( 2) C  12           s(  9.73%)p 8.62( 83.84%)d 0.66(  6.43%)
                                            0.0000 -0.0071  0.3118  0.0068  0.9057
                                            0.0010  0.1287  0.0043  0.0384 -0.1945
                                           -0.0455 -0.0135  0.1455 -0.0552
   233. (0.00153) RY*( 3) C  12           s( 30.67%)p 1.94( 59.52%)d 0.32(  9.80%)
                                           -0.0000  0.0280  0.5531 -0.0072 -0.0149
                                           -0.0032 -0.7629 -0.0033  0.1135  0.2815
                                            0.0380 -0.0779 -0.0262  0.1028
   234. (0.00105) RY*( 4) C  12           s( 51.78%)p 0.64( 33.16%)d 0.29( 15.07%)
                                            0.0000 -0.0180  0.7193  0.0152 -0.3541
                                           -0.0072  0.4498 -0.0023  0.0601 -0.2915
                                            0.1787 -0.1353 -0.1161 -0.0442
   235. (0.00024) RY*( 5) C  12           s(  4.99%)p 0.54(  2.71%)d18.50( 92.31%)
                                           -0.0000 -0.0044  0.2233  0.0034 -0.1057
                                           -0.0062  0.1253  0.0010  0.0112  0.1448
                                           -0.8283  0.4628  0.0319 -0.0295
   236. (0.00013) RY*( 6) C  12           s(  0.92%)p11.97( 10.96%)d96.22( 88.12%)
                                           -0.0000 -0.0124  0.0949  0.0142 -0.0273
                                           -0.0225  0.3285  0.0031 -0.0168  0.6384
                                            0.1209 -0.1554  0.6299  0.1953
   237. (0.00008) RY*( 7) C  12           s(  0.07%)p99.99( 11.13%)d99.99( 88.79%)
   238. (0.00003) RY*( 8) C  12           s(  0.21%)p18.05(  3.78%)d99.99( 96.01%)
   239. (0.00002) RY*( 9) C  12           s(  0.01%)p46.51(  0.69%)d99.99( 99.29%)
   240. (0.00593) RY*( 1) C  13           s(  2.47%)p37.92( 93.61%)d 1.59(  3.92%)
                                           -0.0000  0.0282  0.1546  0.0037  0.2658
                                           -0.0386 -0.8746  0.0016  0.3147 -0.1151
                                            0.0235  0.0512 -0.0997 -0.1131
   241. (0.00285) RY*( 2) C  13           s(  1.20%)p79.24( 95.38%)d 2.84(  3.42%)
                                            0.0000 -0.0073  0.1095  0.0144 -0.9486
                                            0.0049 -0.2233  0.0165  0.0593  0.0190
                                            0.1031  0.0629 -0.0267 -0.1361
   242. (0.00126) RY*( 3) C  13           s( 11.02%)p 5.99( 65.97%)d 2.09( 23.01%)
                                            0.0000 -0.0216  0.3313 -0.0121  0.0592
                                           -0.0018  0.3311 -0.0004  0.7392  0.1430
                                            0.4504  0.0606  0.0546  0.0107
   243. (0.00076) RY*( 4) C  13           s( 71.33%)p 0.28( 19.78%)d 0.12(  8.89%)
                                           -0.0000  0.0078  0.8445 -0.0019  0.0697
                                            0.0039 -0.0417  0.0053 -0.4372  0.1546
                                            0.0610 -0.1310  0.2065  0.0386
   244. (0.00030) RY*( 5) C  13           s(  0.00%)p 1.00(  1.18%)d83.59( 98.81%)
                                           -0.0000  0.0014  0.0060  0.0066 -0.0650
                                            0.0012 -0.0347  0.0051 -0.0795 -0.6665
                                            0.3866 -0.1906 -0.0258  0.5979
   245. (0.00014) RY*( 6) C  13           s(  5.45%)p 0.49(  2.67%)d16.85( 91.87%)
                                           -0.0000 -0.0040  0.2335  0.0169 -0.0677
                                            0.0028  0.0431 -0.0014  0.1414  0.1653
                                           -0.4619  0.2673 -0.5451  0.5562
   246. (0.00012) RY*( 7) C  13           s(  3.64%)p 3.89( 14.13%)d22.62( 82.24%)
                                            0.0000 -0.0110  0.1903 -0.0116 -0.0807
                                           -0.0056  0.1317 -0.0203  0.3418 -0.4226
                                           -0.6353 -0.3759  0.2887 -0.1249
   247. (0.00003) RY*( 8) C  13           s(  3.06%)p 1.66(  5.07%)d30.00( 91.87%)
   248. (0.00002) RY*( 9) C  13           s(  1.97%)p 1.13(  2.23%)d48.56( 95.80%)
   249. (0.00668) RY*( 1) C  14           s(  0.36%)p99.99( 95.46%)d11.45(  4.17%)
                                            0.0000 -0.0257  0.0546  0.0082 -0.8948
                                           -0.0071 -0.3350  0.0122  0.2035  0.0171
                                           -0.1118 -0.0513 -0.1247  0.1038
   250. (0.00541) RY*( 2) C  14           s( 28.70%)p 2.31( 66.39%)d 0.17(  4.91%)
                                            0.0000 -0.0143  0.5355  0.0364 -0.0750
                                           -0.0013 -0.2282 -0.0113 -0.7777 -0.1157
                                           -0.0007  0.1835 -0.0071 -0.0451
   251. (0.00274) RY*( 3) C  14           s( 44.22%)p 0.73( 32.34%)d 0.53( 23.44%)
                                           -0.0000  0.0118  0.6649  0.0283  0.1731
                                           -0.0052 -0.2032 -0.0050  0.5013 -0.2255
                                            0.3933 -0.1542  0.0503 -0.0504
   252. (0.00128) RY*( 4) C  14           s( 20.09%)p 2.39( 48.00%)d 1.59( 31.90%)
                                            0.0000 -0.0286  0.4473  0.0223 -0.2014
                                           -0.0050  0.6559 -0.0052  0.0932  0.4574
                                           -0.2077  0.0455  0.0630 -0.2462
   253. (0.00120) RY*( 5) C  14           s(  1.94%)p 1.86(  3.60%)d48.71( 94.46%)
                                           -0.0000  0.0065  0.1391  0.0072  0.1367
                                            0.0055 -0.0072  0.0148  0.1302 -0.4953
                                           -0.8149 -0.1496 -0.0489 -0.1022
   254. (0.00074) RY*( 6) C  14           s(  0.74%)p34.50( 25.38%)d99.99( 73.88%)
                                           -0.0000  0.0181  0.0839  0.0118  0.1968
                                           -0.0169 -0.4628  0.0138  0.0158  0.5763
                                           -0.2983 -0.2531  0.4772  0.1610
   255. (0.00055) RY*( 7) C  14           s(  1.58%)p 8.10( 12.77%)d54.32( 85.65%)
                                           -0.0000  0.0236  0.1233 -0.0439  0.2519
                                            0.0054 -0.2123 -0.0039  0.1311  0.3614
                                           -0.1580  0.2802 -0.7738  0.1539
   256. (0.00024) RY*( 8) C  14           s(  2.19%)p 3.25(  7.09%)d41.51( 90.72%)
                                            0.0000 -0.0040  0.1478 -0.0111 -0.0077
                                           -0.0155  0.2606 -0.0079  0.0504 -0.1289
                                           -0.0603  0.2486  0.1778  0.8908
   257. (0.00004) RY*( 9) C  14           s(  0.26%)p36.18(  9.33%)d99.99( 90.41%)
   258. (0.00187) RY*( 1) O  15           s(  0.00%)p 1.00( 93.66%)d 0.07(  6.34%)
                                            0.0000  0.0007  0.0023  0.0010  0.0691
                                           -0.0043  0.1176  0.0087  0.9581  0.0473
                                            0.2470  0.0045  0.0017  0.0086
   259. (0.00152) RY*( 2) O  15           s( 27.52%)p 2.30( 63.38%)d 0.33(  9.10%)
                                            0.0000  0.0079  0.5246 -0.0034 -0.0266
                                           -0.0017 -0.7888  0.0074  0.1037 -0.2889
                                            0.0325  0.0047 -0.0687 -0.0411
   260. (0.00025) RY*( 3) O  15           s( 52.18%)p 0.77( 40.21%)d 0.15(  7.61%)
                                            0.0000  0.0018  0.7224  0.0014  0.5203
                                           -0.0062  0.3566  0.0053 -0.0645  0.2424
                                           -0.1189 -0.0404  0.0278  0.0280
   261. (0.00011) RY*( 4) O  15           s( 12.97%)p 4.72( 61.18%)d 1.99( 25.85%)
                                            0.0000 -0.0158  0.3598  0.0133 -0.7332
                                           -0.0458  0.2650  0.0018  0.0412  0.1294
                                           -0.0984 -0.0957 -0.4280 -0.1994
   262. (0.00003) RY*( 5) O  15           s(  1.35%)p12.12( 16.33%)d61.10( 82.32%)
   263. (0.00002) RY*( 6) O  15           s(  2.67%)p 5.32( 14.20%)d31.15( 83.13%)
   264. (0.00001) RY*( 7) O  15           s(  0.25%)p 1.33(  0.33%)d99.99( 99.43%)
   265. (0.00002) RY*( 8) O  15           s(  1.22%)p 3.40(  4.14%)d77.68( 94.64%)
   266. (0.00001) RY*( 9) O  15           s(  1.85%)p 3.66(  6.76%)d49.47( 91.39%)
   267. (0.00556) RY*( 1) C  16           s(  0.24%)p99.99( 95.87%)d15.87(  3.88%)
                                           -0.0000  0.0150  0.0471  0.0058  0.4968
                                            0.0115  0.3869  0.0082  0.7497  0.0846
                                            0.0909  0.1027 -0.0212  0.1114
   268. (0.00452) RY*( 2) C  16           s(  0.76%)p99.99( 97.35%)d 2.50(  1.89%)
                                            0.0000 -0.0011  0.0869 -0.0010 -0.8187
                                           -0.0015  0.4733  0.0018  0.2815  0.0327
                                            0.0320  0.0557  0.1170 -0.0032
   269. (0.00327) RY*( 3) C  16           s(  8.41%)p10.46( 88.01%)d 0.43(  3.58%)
                                           -0.0000 -0.0035  0.2901  0.0011 -0.2226
                                            0.0034 -0.7469  0.0003  0.5221 -0.1273
                                            0.0705  0.0778 -0.0305 -0.0874
   270. (0.00123) RY*( 4) C  16           s( 88.54%)p 0.09(  8.35%)d 0.04(  3.12%)
                                           -0.0000 -0.0020  0.9409  0.0011  0.1264
                                            0.0047  0.1463 -0.0005 -0.2146  0.1013
                                           -0.0923 -0.0079  0.1110  0.0009
   271. (0.00061) RY*( 5) C  16           s(  0.25%)p 3.68(  0.93%)d99.99( 98.82%)
                                            0.0000  0.0001  0.0502 -0.0072  0.0229
                                           -0.0137  0.0820 -0.0002 -0.0421  0.1687
                                            0.6558 -0.2009 -0.2572 -0.6505
   272. (0.00053) RY*( 6) C  16           s(  0.06%)p 5.22(  0.32%)d99.99( 99.61%)
                                           -0.0000  0.0002  0.0249 -0.0026 -0.0033
                                            0.0122 -0.0380 -0.0017  0.0403 -0.1639
                                            0.3716 -0.7382  0.3229  0.4267
   273. (0.00044) RY*( 7) C  16           s(  0.19%)p12.64(  2.39%)d99.99( 97.42%)
                                           -0.0000  0.0011  0.0435  0.0184 -0.0784
                                           -0.0039  0.0248 -0.0149  0.1287  0.1805
                                           -0.4632 -0.5495 -0.6521  0.0027
   274. (0.00035) RY*( 8) C  16           s(  1.55%)p 1.94(  3.02%)d61.43( 95.43%)
                                            0.0000  0.0009  0.1246  0.0083 -0.0247
                                           -0.0162  0.1374  0.0134 -0.1009 -0.6846
                                            0.2650  0.1980 -0.5469  0.2776
   275. (0.00012) RY*( 9) C  16           s(  0.02%)p99.99(  3.93%)d99.99( 96.06%)
                                           -0.0000 -0.0027  0.0123  0.0092 -0.0996
                                            0.0099 -0.1386  0.0130 -0.0989  0.6392
                                            0.3521  0.2315 -0.2780  0.5451
   276. (0.00574) RY*( 1) C  17           s(  3.98%)p23.49( 93.42%)d 0.65(  2.60%)
                                           -0.0000  0.0021  0.1994 -0.0026 -0.5394
                                           -0.0045 -0.5736  0.0015  0.5606 -0.0468
                                           -0.0736 -0.0798  0.0021  0.1095
   277. (0.00410) RY*( 2) C  17           s(  4.28%)p21.17( 90.68%)d 1.18(  5.04%)
                                           -0.0000  0.0032  0.2069 -0.0098 -0.6066
                                            0.0126  0.7280 -0.0016  0.0926 -0.0129
                                           -0.1250  0.1109 -0.1460 -0.0313
   278. (0.00236) RY*( 3) C  17           s( 54.39%)p 0.81( 44.22%)d 0.03(  1.39%)
                                           -0.0000  0.0209  0.7372  0.0105  0.4950
                                           -0.0006  0.1671 -0.0003  0.4113  0.0101
                                            0.0776 -0.0053  0.0283 -0.0832
   279. (0.00025) RY*( 4) C  17           s( 33.97%)p 1.64( 55.71%)d 0.30( 10.32%)
                                           -0.0000 -0.0246  0.5823  0.0002 -0.1846
                                            0.0042 -0.2351  0.0219 -0.6835  0.0494
                                           -0.2422 -0.2023  0.0338  0.0085
   280. (0.00008) RY*( 5) C  17           s(  1.19%)p 6.16(  7.36%)d76.61( 91.45%)
   281. (0.00003) RY*( 6) C  17           s(  0.25%)p23.19(  5.90%)d99.99( 93.84%)
   282. (0.00003) RY*( 7) C  17           s(  2.02%)p 0.90(  1.81%)d47.57( 96.16%)
   283. (0.00001) RY*( 8) C  17           s(  0.01%)p 1.00(  0.07%)d99.99( 99.92%)
   284. (0.00001) RY*( 9) C  17           s(  0.00%)p 1.00(  0.89%)d99.99( 99.11%)
   285. (0.00606) RY*( 1) C  18           s(  0.21%)p99.99( 96.50%)d15.71(  3.29%)
                                           -0.0000  0.0393  0.0235 -0.0292  0.5289
                                            0.0031  0.7754  0.0110  0.2883  0.0806
                                           -0.0646 -0.0329 -0.0232 -0.1436
   286. (0.00517) RY*( 2) C  18           s(  0.84%)p99.99( 86.49%)d15.01( 12.66%)
                                           -0.0000 -0.0186  0.0899  0.0145 -0.7638
                                            0.0298  0.5073 -0.0057  0.1521 -0.1884
                                            0.2539 -0.0501 -0.1461  0.0535
   287. (0.00297) RY*( 3) C  18           s( 52.71%)p 0.65( 34.36%)d 0.25( 12.94%)
                                           -0.0000  0.0092  0.7259  0.0227 -0.0173
                                            0.0117  0.1684  0.0099 -0.5605 -0.0817
                                           -0.3294 -0.0705  0.0779 -0.0564
   288. (0.00166) RY*( 4) C  18           s( 25.35%)p 2.14( 54.16%)d 0.81( 20.49%)
                                           -0.0000 -0.0280  0.5027  0.0398 -0.0097
                                            0.0133 -0.2866  0.0092  0.6764 -0.2182
                                           -0.0103 -0.0512  0.2492 -0.3040
   289. (0.00132) RY*( 5) C  18           s( 17.76%)p 0.07(  1.23%)d 4.56( 81.00%)
                                           -0.0000 -0.0027  0.4215  0.0238  0.0886
                                           -0.0057 -0.0440 -0.0079  0.0435  0.5791
                                            0.5507  0.3011 -0.1056  0.2637
   290. (0.00094) RY*( 6) C  18           s(  0.74%)p17.56( 12.94%)d99.99( 86.33%)
                                           -0.0000  0.0162  0.0843 -0.0100  0.3397
                                            0.0020 -0.0144 -0.0120 -0.1162 -0.7288
                                            0.4598  0.0420 -0.0478  0.3416
   291. (0.00011) RY*( 7) C  18           s(  2.02%)p 2.46(  4.97%)d45.99( 93.01%)
                                            0.0000  0.0033  0.1422 -0.0351  0.0863
                                            0.0031 -0.1635 -0.0028  0.1193  0.0002
                                           -0.1114 -0.3549 -0.8896 -0.0189
   292. (0.00004) RY*( 8) C  18           s(  0.46%)p18.51(  8.49%)d99.99( 91.05%)
   293. (0.00002) RY*( 9) C  18           s(  0.02%)p73.09(  1.17%)d99.99( 98.81%)
   294. (0.00185) RY*( 1) O  19           s(  3.15%)p29.11( 91.75%)d 1.62(  5.10%)
                                           -0.0000  0.0021  0.1775  0.0070  0.3414
                                           -0.0003  0.0107 -0.0136 -0.8947 -0.0050
                                           -0.1988 -0.0417  0.0423 -0.0891
   295. (0.00101) RY*( 2) O  19           s(  3.26%)p24.48( 79.75%)d 5.21( 16.99%)
                                           -0.0000  0.0005  0.1805 -0.0046 -0.2530
                                           -0.0022 -0.8541 -0.0022 -0.0624 -0.3929
                                            0.0277 -0.0948  0.0136 -0.0745
   296. (0.00013) RY*( 3) O  19           s( 88.99%)p 0.09(  7.60%)d 0.04(  3.41%)
                                            0.0000 -0.0037  0.9433  0.0068  0.0274
                                           -0.0126  0.2208 -0.0042  0.1623 -0.0956
                                            0.1434  0.0156  0.0067  0.0641
   297. (0.00005) RY*( 4) O  19           s(  0.02%)p99.99( 94.52%)d99.99(  5.46%)
   298. (0.00001) RY*( 5) O  19           s(  3.24%)p 4.42( 14.35%)d25.41( 82.41%)
   299. (0.00001) RY*( 6) O  19           s(  1.18%)p 4.16(  4.92%)d79.32( 93.90%)
   300. (0.00000) RY*( 7) O  19           s(  0.01%)p 1.00(  1.07%)d92.21( 98.92%)
   301. (0.00001) RY*( 8) O  19           s(  0.03%)p49.97(  1.48%)d99.99( 98.49%)
   302. (0.00001) RY*( 9) O  19           s(  0.12%)p38.45(  4.79%)d99.99( 95.08%)
   303. (0.00832) RY*( 1) C  20           s(  8.69%)p10.15( 88.23%)d 0.35(  3.07%)
                                            0.0000 -0.0051  0.2948  0.0097  0.3408
                                            0.0074  0.5536 -0.0043 -0.6779 -0.0588
                                            0.0829  0.0995  0.0186 -0.1009
   304. (0.00465) RY*( 2) C  20           s(  1.12%)p82.84( 92.56%)d 5.66(  6.32%)
                                            0.0000 -0.0123  0.1050  0.0163  0.4989
                                           -0.0017 -0.7592  0.0014 -0.3165  0.0834
                                            0.0875  0.0191  0.2164  0.0373
   305. (0.00311) RY*( 3) C  20           s(  1.08%)p85.55( 92.25%)d 6.18(  6.67%)
                                           -0.0000  0.0153  0.1027  0.0145  0.7156
                                           -0.0059  0.2389  0.0016  0.5942 -0.0532
                                           -0.1318 -0.1192  0.1154 -0.1377
   306. (0.00197) RY*( 4) C  20           s( 88.14%)p 0.12( 10.31%)d 0.02(  1.55%)
                                            0.0000 -0.0020  0.9388  0.0003 -0.2389
                                            0.0138 -0.1127 -0.0058  0.1819 -0.0257
                                           -0.0759  0.0392 -0.0117  0.0859
   307. (0.00042) RY*( 5) C  20           s(  0.05%)p27.61(  1.49%)d99.99( 98.45%)
                                           -0.0000 -0.0021  0.0232  0.0071 -0.1097
                                            0.0023  0.0128  0.0085 -0.0511 -0.5287
                                            0.3106 -0.6991  0.3426  0.0487
   308. (0.00033) RY*( 6) C  20           s(  0.77%)p 0.86(  0.66%)d99.99( 98.57%)
                                            0.0000  0.0017  0.0877 -0.0021  0.0077
                                           -0.0087  0.0650 -0.0015  0.0471  0.7148
                                            0.5017 -0.4166 -0.1826 -0.1270
   309. (0.00012) RY*( 7) C  20           s(  0.04%)p99.99(  5.13%)d99.99( 94.83%)
                                           -0.0000 -0.0041  0.0205  0.0106 -0.1750
                                            0.0108 -0.0860  0.0107 -0.1137  0.1147
                                           -0.4335 -0.1962  0.2136 -0.8143
   310. (0.00010) RY*( 8) C  20           s(  0.06%)p99.66(  5.99%)d99.99( 93.95%)
   311. (0.00004) RY*( 9) C  20           s(  0.06%)p61.39(  3.54%)d99.99( 96.40%)
   312. (0.00582) RY*( 1) C  21           s(  0.38%)p99.99( 95.30%)d11.28(  4.32%)
                                           -0.0000  0.0219  0.0578  0.0166  0.4824
                                            0.0099  0.1921  0.0250  0.8261  0.0839
                                            0.1128  0.1506 -0.0191 -0.0187
   313. (0.00328) RY*( 2) C  21           s( 13.28%)p 6.12( 81.29%)d 0.41(  5.43%)
                                           -0.0000  0.0015  0.3644  0.0029 -0.7951
                                           -0.0013  0.0203  0.0047  0.4247 -0.1174
                                            0.0062  0.1266  0.1531 -0.0319
   314. (0.00145) RY*( 3) C  21           s(  0.11%)p99.99( 80.92%)d99.99( 18.97%)
                                           -0.0000  0.0272 -0.0189  0.0115 -0.1430
                                           -0.0048  0.8796 -0.0022 -0.1221  0.3823
                                           -0.0648 -0.1434 -0.0341  0.1328
   315. (0.00070) RY*( 4) C  21           s( 81.92%)p 0.16( 12.84%)d 0.06(  5.24%)
                                            0.0000  0.0009  0.9051 -0.0047  0.2818
                                            0.0014  0.0681  0.0032 -0.2105 -0.1278
                                            0.0482 -0.1611 -0.0866 -0.0174
   316. (0.00030) RY*( 5) C  21           s(  1.08%)p 1.00(  1.08%)d90.29( 97.83%)
                                            0.0000 -0.0005  0.1041 -0.0043  0.0971
                                            0.0015 -0.0108  0.0010 -0.0355  0.0054
                                           -0.7994  0.4965  0.0446  0.3011
   317. (0.00015) RY*( 6) C  21           s(  1.40%)p14.29( 20.03%)d56.06( 78.57%)
                                           -0.0000 -0.0124  0.1177  0.0024 -0.1089
                                            0.0185 -0.4071 -0.0077  0.1492  0.6893
                                           -0.1046 -0.3110 -0.3582  0.2731
   318. (0.00011) RY*( 7) C  21           s(  0.83%)p 3.97(  3.29%)d99.99( 95.88%)
                                            0.0000 -0.0046  0.0910 -0.0219  0.1125
                                            0.0143 -0.1268  0.0070 -0.0590  0.4040
                                            0.0310 -0.0510  0.8884 -0.0522
   319. (0.00005) RY*( 8) C  21           s(  1.04%)p 5.03(  5.24%)d90.00( 93.72%)
   320. (0.00002) RY*( 9) C  21           s(  0.08%)p 0.66(  0.05%)d99.99( 99.86%)
   321. (0.00682) RY*( 1) C  22           s(  0.18%)p99.99( 95.80%)d22.45(  4.02%)
                                           -0.0000  0.0130  0.0403 -0.0131 -0.2033
                                            0.0229  0.8381 -0.0077 -0.4620 -0.0792
                                           -0.0050  0.0984 -0.0708 -0.1386
   322. (0.00381) RY*( 2) C  22           s(  9.03%)p 9.54( 86.11%)d 0.54(  4.86%)
                                            0.0000 -0.0067  0.3004  0.0048  0.8413
                                           -0.0033 -0.0184 -0.0019 -0.3909  0.1113
                                            0.0393 -0.0471  0.1319 -0.1228
   323. (0.00179) RY*( 3) C  22           s( 37.61%)p 1.47( 55.43%)d 0.19(  6.96%)
                                           -0.0000  0.0269  0.6127 -0.0064  0.1425
                                            0.0042  0.3578  0.0000  0.6371 -0.2016
                                           -0.0760 -0.0387 -0.0603  0.1342
   324. (0.00112) RY*( 4) C  22           s( 46.56%)p 0.79( 36.90%)d 0.36( 16.53%)
                                           -0.0000 -0.0192  0.6821  0.0133 -0.4386
                                            0.0049 -0.2976 -0.0003 -0.2965  0.0747
                                            0.3781  0.0410  0.1098 -0.0553
   325. (0.00025) RY*( 5) C  22           s(  4.81%)p 0.37(  1.76%)d19.42( 93.43%)
                                           -0.0000 -0.0031  0.2193  0.0040 -0.1079
                                            0.0022 -0.0582  0.0039 -0.0505  0.6176
                                           -0.6320  0.0114 -0.3813 -0.0891
   326. (0.00013) RY*( 6) C  22           s(  1.62%)p 7.26( 11.79%)d53.29( 86.58%)
                                           -0.0000 -0.0125  0.1269  0.0179 -0.1065
                                            0.0119 -0.1838  0.0165 -0.2684 -0.6080
                                           -0.5905 -0.3545  0.1467  0.0171
   327. (0.00009) RY*( 7) C  22           s(  0.15%)p52.22(  7.94%)d99.99( 91.90%)
   328. (0.00002) RY*( 8) C  22           s(  0.17%)p 2.61(  0.45%)d99.99( 99.38%)
   329. (0.00002) RY*( 9) C  22           s(  0.00%)p 1.00(  3.85%)d25.01( 96.15%)
   330. (0.00582) RY*( 1) C  23           s(  1.01%)p93.79( 95.14%)d 3.79(  3.85%)
                                           -0.0000 -0.0002  0.1007  0.0064  0.3794
                                            0.0081 -0.2194 -0.0014  0.8713  0.0275
                                            0.0566  0.1702  0.0092 -0.0739
   331. (0.00431) RY*( 2) C  23           s(  3.17%)p29.38( 93.04%)d 1.20(  3.79%)
                                            0.0000 -0.0158  0.1773 -0.0102 -0.2908
                                           -0.0013 -0.9117 -0.0034 -0.1204 -0.1211
                                           -0.1003 -0.0066  0.0660 -0.0937
   332. (0.00356) RY*( 3) C  23           s( 10.00%)p 8.48( 84.79%)d 0.52(  5.21%)
                                            0.0000  0.0013  0.3162 -0.0126 -0.7940
                                           -0.0008  0.2728 -0.0014  0.3780  0.1234
                                           -0.0659 -0.0254  0.1738 -0.0405
   333. (0.00109) RY*( 4) C  23           s( 84.35%)p 0.15( 12.90%)d 0.03(  2.76%)
                                           -0.0000  0.0011  0.9184  0.0058  0.2916
                                            0.0069  0.1062 -0.0018 -0.1805 -0.0351
                                            0.0120 -0.1259 -0.1017 -0.0004
   334. (0.00057) RY*( 5) C  23           s(  0.66%)p 0.35(  0.23%)d99.99( 99.11%)
                                           -0.0000  0.0004  0.0813  0.0023  0.0214
                                            0.0091 -0.0224  0.0041 -0.0351 -0.1861
                                            0.1155  0.3560  0.4693  0.7721
   335. (0.00053) RY*( 6) C  23           s(  0.13%)p 4.05(  0.53%)d99.99( 99.34%)
                                            0.0000 -0.0003  0.0361 -0.0046  0.0431
                                           -0.0058  0.0037  0.0072 -0.0575  0.3778
                                           -0.7693  0.4433 -0.2158  0.1254
   336. (0.00029) RY*( 7) C  23           s(  0.14%)p26.84(  3.74%)d99.99( 96.12%)
                                           -0.0000  0.0020  0.0373  0.0152 -0.1282
                                           -0.0198  0.1412 -0.0001 -0.0198 -0.7021
                                            0.0205  0.5632 -0.2998 -0.2467
   337. (0.00024) RY*( 8) C  23           s(  0.24%)p24.01(  5.74%)d99.99( 94.02%)
                                            0.0000  0.0007  0.0489 -0.0022  0.1278
                                           -0.0054  0.0506  0.0234 -0.1947  0.2403
                                            0.1055  0.4022  0.6396 -0.5482
   338. (0.00021) RY*( 9) C  23           s(  0.32%)p12.62(  4.07%)d99.99( 95.61%)
                                           -0.0000 -0.0030  0.0567  0.0145 -0.1439
                                            0.0116 -0.1079  0.0093 -0.0887  0.4896
                                            0.6043  0.3896 -0.4346  0.1028
   339. (0.00353) RY*( 1) C  24           s(  0.88%)p99.99( 93.31%)d 6.56(  5.80%)
                                           -0.0000  0.0040  0.0940 -0.0070 -0.3110
                                            0.0108  0.7611  0.0050  0.5069 -0.1025
                                            0.0198 -0.0541 -0.1052 -0.1820
   340. (0.00342) RY*( 2) C  24           s(  1.50%)p61.82( 92.51%)d 4.00(  5.99%)
                                           -0.0000 -0.0009  0.1223 -0.0153 -0.9083
                                           -0.0019 -0.2622 -0.0007 -0.1766 -0.0960
                                            0.1993  0.0780  0.0237  0.0657
   341. (0.00195) RY*( 3) C  24           s( 62.60%)p 0.59( 36.91%)d 0.01(  0.49%)
                                           -0.0000  0.0220  0.7909  0.0028  0.1185
                                            0.0006  0.3081 -0.0029 -0.5100  0.0300
                                           -0.0063  0.0443  0.0397  0.0206
   342. (0.00023) RY*( 4) C  24           s( 34.19%)p 1.90( 64.96%)d 0.02(  0.84%)
                                           -0.0000 -0.0288  0.5840  0.0016  0.0793
                                            0.0132 -0.4600 -0.0181  0.6567  0.0408
                                           -0.0308  0.0626  0.0435  0.0008
   343. (0.00005) RY*( 5) C  24           s(  0.05%)p99.99(  5.53%)d99.99( 94.42%)
   344. (0.00004) RY*( 6) C  24           s(  0.88%)p 1.81(  1.58%)d99.99( 97.54%)
   345. (0.00003) RY*( 7) C  24           s(  0.01%)p99.99(  4.74%)d99.99( 95.24%)
   346. (0.00002) RY*( 8) C  24           s(  0.00%)p 1.00(  0.07%)d99.99( 99.93%)
   347. (0.00001) RY*( 9) C  24           s(  0.00%)p 1.00(  0.41%)d99.99( 99.59%)
   348. (0.00576) RY*( 1) C  25           s(  0.01%)p 1.00( 95.65%)d 0.05(  4.34%)
                                           -0.0000  0.0063  0.0044 -0.0139 -0.6302
                                            0.0039  0.7274  0.0111 -0.1730 -0.1101
                                            0.0121  0.1647 -0.0592 -0.0228
   349. (0.00479) RY*( 2) C  25           s(  0.08%)p99.99( 94.73%)d66.14(  5.19%)
                                           -0.0000 -0.0111  0.0257  0.0110  0.1230
                                           -0.0037 -0.1163 -0.0009 -0.9584  0.1053
                                            0.0721  0.0830  0.1441 -0.0890
   350. (0.00354) RY*( 3) C  25           s(  8.47%)p10.20( 86.46%)d 0.60(  5.07%)
                                           -0.0000 -0.0003  0.2911  0.0089  0.7009
                                           -0.0033  0.6103 -0.0036  0.0258 -0.0996
                                           -0.1442 -0.0108  0.1288 -0.0571
   351. (0.00159) RY*( 4) C  25           s( 90.56%)p 0.09(  8.55%)d 0.01(  0.90%)
                                           -0.0000 -0.0018  0.9516 -0.0065 -0.2232
                                            0.0003 -0.1879  0.0056  0.0156  0.0062
                                            0.0219 -0.0125  0.0197  0.0888
   352. (0.00062) RY*( 5) C  25           s(  0.64%)p 0.12(  0.08%)d99.99( 99.29%)
                                           -0.0000 -0.0004  0.0799  0.0006 -0.0132
                                            0.0095 -0.0212  0.0002  0.0067  0.2589
                                           -0.2881 -0.0388 -0.4809 -0.7811
   353. (0.00052) RY*( 6) C  25           s(  0.05%)p 2.93(  0.15%)d99.99( 99.80%)
                                           -0.0000  0.0010  0.0225 -0.0061  0.0164
                                           -0.0010  0.0233  0.0098 -0.0231 -0.4638
                                            0.6533 -0.4924 -0.0611 -0.3315
   354. (0.00026) RY*( 7) C  25           s(  0.20%)p21.44(  4.39%)d99.99( 95.41%)
                                            0.0000 -0.0003  0.0452 -0.0187  0.1856
                                           -0.0067  0.0315 -0.0156  0.0881  0.2136
                                            0.6114  0.6357 -0.3594  0.0363
   355. (0.00022) RY*( 8) C  25           s(  0.00%)p 1.00(  4.89%)d19.45( 95.11%)
                                           -0.0000 -0.0000  0.0048  0.0029  0.0443
                                           -0.0209  0.1824  0.0127 -0.1143  0.4830
                                            0.0941 -0.5486 -0.4682  0.4345
   356. (0.00013) RY*( 9) C  25           s(  0.00%)p 1.00(  5.29%)d17.92( 94.71%)
                                            0.0000  0.0027 -0.0021  0.0064 -0.0966
                                           -0.0106  0.1191 -0.0149  0.1702  0.6367
                                            0.2837 -0.1269  0.6124 -0.2649
   357. (0.00321) RY*( 1) C  26           s(  0.17%)p99.99( 91.98%)d47.38(  7.86%)
                                            0.0000 -0.0019  0.0407  0.0078  0.5308
                                           -0.0071 -0.6731 -0.0082 -0.4298 -0.1175
                                            0.0810 -0.0646 -0.1373 -0.1876
   358. (0.00295) RY*( 2) C  26           s(  0.31%)p99.99( 91.91%)d25.22(  7.78%)
                                            0.0000 -0.0003  0.0555  0.0150  0.8039
                                            0.0038  0.4609  0.0024  0.2455 -0.0626
                                            0.2148  0.0928  0.0700  0.1192
   359. (0.00163) RY*( 3) C  26           s( 66.41%)p 0.50( 32.97%)d 0.01(  0.62%)
                                           -0.0000  0.0218  0.8146 -0.0001 -0.0549
                                           -0.0019 -0.3019  0.0051  0.4853 -0.0201
                                            0.0545  0.0523  0.0092  0.0037
   360. (0.00024) RY*( 4) C  26           s( 32.25%)p 2.02( 65.07%)d 0.08(  2.68%)
                                           -0.0000 -0.0292  0.5671 -0.0018 -0.0510
                                           -0.0114  0.4492  0.0178 -0.6677 -0.0174
                                           -0.0905  0.0078  0.0014 -0.1351
   361. (0.00005) RY*( 5) C  26           s(  0.05%)p99.99(  8.50%)d99.99( 91.45%)
   362. (0.00003) RY*( 6) C  26           s(  0.11%)p15.68(  1.69%)d99.99( 98.20%)
   363. (0.00002) RY*( 7) C  26           s(  0.09%)p22.32(  2.00%)d99.99( 97.91%)
   364. (0.00002) RY*( 8) C  26           s(  0.00%)p 1.00(  2.09%)d46.79( 97.91%)
   365. (0.00003) RY*( 9) C  26           s(  0.73%)p 5.23(  3.84%)d99.99( 95.43%)
   366. (0.00618) RY*( 1) C  27           s(  0.14%)p99.99( 96.02%)d27.02(  3.84%)
                                           -0.0000  0.0138  0.0351  0.0127  0.1655
                                           -0.0025 -0.1674  0.0241  0.9508  0.0251
                                            0.0806  0.1634  0.0389  0.0551
   367. (0.00373) RY*( 2) C  27           s(  5.71%)p15.72( 89.80%)d 0.78(  4.48%)
                                            0.0000 -0.0070  0.2389 -0.0033 -0.8949
                                           -0.0025 -0.2950 -0.0025  0.1007 -0.1082
                                           -0.0786 -0.0036  0.1607 -0.0331
   368. (0.00184) RY*( 3) C  27           s( 32.18%)p 1.90( 61.10%)d 0.21(  6.73%)
                                           -0.0000  0.0286  0.5665  0.0075 -0.1310
                                            0.0002  0.7571  0.0017  0.1432  0.1690
                                            0.1223 -0.1197 -0.0952  0.0189
   369. (0.00117) RY*( 4) C  27           s( 56.61%)p 0.54( 30.56%)d 0.23( 12.84%)
                                            0.0000 -0.0177  0.7522 -0.0141  0.3597
                                            0.0033 -0.3930  0.0039 -0.1469 -0.3502
                                            0.0123 -0.0009  0.0091 -0.0743
   370. (0.00029) RY*( 5) C  27           s(  3.34%)p 0.37(  1.24%)d28.61( 95.43%)
                                           -0.0000 -0.0027  0.1826 -0.0057  0.0763
                                            0.0067 -0.0768 -0.0003 -0.0238  0.4831
                                           -0.7889  0.1629  0.0253  0.2671
   371. (0.00012) RY*( 6) C  27           s(  1.44%)p 7.62( 11.00%)d60.70( 87.56%)
                                           -0.0000 -0.0125  0.1195 -0.0143  0.0453
                                            0.0202 -0.3164  0.0064 -0.0844  0.7089
                                            0.4586 -0.3131  0.2505  0.0452
   372. (0.00009) RY*( 7) C  27           s(  0.43%)p12.94(  5.60%)d99.99( 93.97%)
   373. (0.00003) RY*( 8) C  27           s(  0.26%)p17.35(  4.47%)d99.99( 95.27%)
   374. (0.00002) RY*( 9) C  27           s(  0.04%)p 6.06(  0.25%)d99.99( 99.71%)
   375. (0.00622) RY*( 1) C  28           s(  0.44%)p99.99( 94.99%)d10.33(  4.56%)
                                           -0.0000  0.0181  0.0640 -0.0098 -0.2164
                                            0.0272  0.9263 -0.0013 -0.2102 -0.1158
                                           -0.0141  0.1398 -0.0579 -0.0956
   376. (0.00375) RY*( 2) C  28           s(  9.82%)p 8.61( 84.63%)d 0.56(  5.54%)
                                            0.0000 -0.0090  0.3133  0.0027  0.8730
                                           -0.0003  0.1277 -0.0018 -0.2605  0.0731
                                            0.1399  0.0021  0.1129 -0.1333
   377. (0.00174) RY*( 3) C  28           s( 44.73%)p 1.10( 49.36%)d 0.13(  5.91%)
                                           -0.0000  0.0255  0.6683 -0.0051  0.0022
                                            0.0049  0.1245  0.0027  0.6914 -0.0934
                                           -0.1424 -0.1249 -0.0430  0.1123
   378. (0.00113) RY*( 4) C  28           s( 40.71%)p 1.10( 44.63%)d 0.36( 14.66%)
                                            0.0000 -0.0200  0.6377  0.0138 -0.4015
                                            0.0056 -0.2420  0.0046 -0.4757  0.0377
                                            0.3704  0.0757  0.0441  0.0165
   379. (0.00029) RY*( 5) C  28           s(  2.42%)p 0.82(  1.99%)d39.42( 95.58%)
                                           -0.0000 -0.0047  0.1556  0.0029 -0.0528
                                            0.0004 -0.0338  0.0095 -0.1262  0.6945
                                           -0.5562  0.1134 -0.3127 -0.2314
   380. (0.00013) RY*( 6) C  28           s(  1.41%)p 6.61(  9.33%)d63.24( 89.26%)
                                           -0.0000 -0.0115  0.1182  0.0170 -0.0579
                                            0.0081 -0.1117  0.0187 -0.2771 -0.4746
                                           -0.5968 -0.3587  0.2976 -0.3065
   381. (0.00008) RY*( 7) C  28           s(  0.39%)p21.72(  8.53%)d99.99( 91.07%)
   382. (0.00002) RY*( 8) C  28           s(  0.18%)p18.87(  3.45%)d99.99( 96.37%)
   383. (0.00002) RY*( 9) C  28           s(  0.03%)p96.84(  3.10%)d99.99( 96.87%)
   384. (0.00576) RY*( 1) C  29           s(  0.04%)p99.99( 97.13%)d70.44(  2.83%)
                                           -0.0000  0.0151  0.0132  0.0100  0.0384
                                            0.0126  0.2310 -0.0013 -0.9572  0.0060
                                           -0.0624 -0.1445 -0.0579  0.0126
   385. (0.00439) RY*( 2) C  29           s(  2.78%)p32.71( 91.05%)d 2.22(  6.17%)
                                           -0.0000  0.0036  0.1668 -0.0181 -0.8145
                                            0.0027 -0.4716  0.0035 -0.1559 -0.1312
                                           -0.0422  0.0213  0.1366 -0.1535
   386. (0.00296) RY*( 3) C  29           s( 10.44%)p 8.17( 85.27%)d 0.41(  4.29%)
                                           -0.0000  0.0185  0.3226 -0.0034 -0.4322
                                           -0.0007  0.7932 -0.0120  0.1913  0.0619
                                            0.0558 -0.1478  0.1155  0.0271
   387. (0.00136) RY*( 4) C  29           s( 81.09%)p 0.13( 10.47%)d 0.10(  8.44%)
                                            0.0000 -0.0087  0.9005 -0.0015  0.2584
                                            0.0089 -0.1921  0.0001 -0.0307  0.1593
                                            0.0979  0.0789 -0.1874 -0.0901
   388. (0.00057) RY*( 5) C  29           s(  1.70%)p 0.49(  0.83%)d57.22( 97.47%)
                                            0.0000 -0.0023  0.1305  0.0087  0.0233
                                            0.0097 -0.0826  0.0066 -0.0266 -0.5221
                                            0.3912 -0.1102  0.1152  0.7236
   389. (0.00052) RY*( 6) C  29           s(  0.55%)p 1.19(  0.65%)d99.99( 98.80%)
                                           -0.0000  0.0028  0.0740 -0.0024 -0.0411
                                            0.0090  0.0304  0.0099 -0.0610  0.2725
                                           -0.4819  0.6019  0.2737  0.4942
   390. (0.00042) RY*( 7) C  29           s(  0.35%)p15.51(  5.48%)d99.99( 94.16%)
                                           -0.0000 -0.0066  0.0591 -0.0175  0.1553
                                            0.0173 -0.1734 -0.0020  0.0059  0.3595
                                           -0.0232 -0.5320  0.7261  0.0401
   391. (0.00025) RY*( 8) C  29           s(  2.89%)p 1.09(  3.14%)d32.56( 93.97%)
                                            0.0000 -0.0028  0.1699 -0.0058  0.1442
                                           -0.0084  0.0309 -0.0170  0.0963 -0.5724
                                           -0.7292 -0.2660  0.0322 -0.0922
   392. (0.00021) RY*( 9) C  29           s(  0.21%)p28.99(  6.11%)d99.99( 93.68%)
                                           -0.0000  0.0007  0.0459 -0.0104  0.1845
                                           -0.0112  0.1370  0.0127 -0.0887 -0.3868
                                            0.2526  0.4710  0.5590 -0.4347
   393. (0.00442) RY*( 1) C  30           s(  2.52%)p37.11( 93.42%)d 1.62(  4.07%)
                                           -0.0000  0.0015  0.1586  0.0070  0.8077
                                           -0.0067 -0.4396 -0.0039 -0.2975  0.0720
                                           -0.1113  0.0444  0.1367  0.0492
   394. (0.00388) RY*( 2) C  30           s(  0.14%)p99.99( 94.41%)d40.15(  5.46%)
                                           -0.0000 -0.0010  0.0368  0.0095  0.5290
                                            0.0091  0.6053  0.0071  0.5455  0.0504
                                           -0.0866 -0.0412 -0.0457 -0.2018
   395. (0.00192) RY*( 3) C  30           s( 62.59%)p 0.58( 36.60%)d 0.01(  0.81%)
                                           -0.0000  0.0194  0.7909 -0.0060 -0.0732
                                            0.0011  0.4121 -0.0025 -0.4368 -0.0458
                                            0.0554  0.0254 -0.0415 -0.0236
   396. (0.00023) RY*( 4) C  30           s( 33.42%)p 1.93( 64.37%)d 0.07(  2.21%)
                                           -0.0000 -0.0258  0.5775  0.0075 -0.1519
                                            0.0123 -0.4842 -0.0148  0.6211  0.0055
                                            0.0352  0.0711  0.0635 -0.1082
   397. (0.00006) RY*( 5) C  30           s(  0.01%)p 1.00(  4.65%)d20.51( 95.34%)
   398. (0.00002) RY*( 6) C  30           s(  0.43%)p 0.92(  0.40%)d99.99( 99.17%)
   399. (0.00003) RY*( 7) C  30           s(  0.65%)p 7.48(  4.84%)d99.99( 94.52%)
   400. (0.00002) RY*( 8) C  30           s(  0.34%)p 2.72(  0.92%)d99.99( 98.74%)
   401. (0.00001) RY*( 9) C  30           s(  0.00%)p 1.00(  0.48%)d99.99( 99.52%)
   402. (0.00825) RY*( 1) C  31           s(  5.71%)p16.15( 92.24%)d 0.36(  2.04%)
                                           -0.0000 -0.0141  0.2385 -0.0118 -0.1852
                                            0.0257  0.2196 -0.0311  0.9155 -0.0134
                                           -0.0438  0.0560 -0.0305 -0.1195
   403. (0.00608) RY*( 2) C  31           s( 11.29%)p 7.40( 83.60%)d 0.45(  5.10%)
                                            0.0000 -0.0292  0.3348 -0.0069  0.0070
                                           -0.0224 -0.9021 -0.0248  0.1450  0.1851
                                            0.0610 -0.0282  0.1056  0.0334
   404. (0.00403) RY*( 3) C  31           s( 13.99%)p 5.11( 71.52%)d 1.04( 14.49%)
                                           -0.0000  0.0313  0.3727 -0.0019 -0.7959
                                           -0.0049  0.1085 -0.0040 -0.2645 -0.0663
                                            0.1878 -0.2882  0.1248 -0.0814
   405. (0.00228) RY*( 4) C  31           s( 48.07%)p 0.80( 38.47%)d 0.28( 13.46%)
                                            0.0000 -0.0133  0.6932 -0.0020  0.5398
                                           -0.0094  0.2679 -0.0201 -0.1452 -0.0111
                                            0.1785 -0.0877  0.2087 -0.2266
   406. (0.00146) RY*( 5) C  31           s(  0.02%)p99.99(  4.84%)d99.99( 95.14%)
                                           -0.0000  0.0094  0.0097  0.0047 -0.1728
                                            0.0137  0.0192  0.0008 -0.1340  0.3168
                                            0.1693  0.7949  0.0314 -0.4355
   407. (0.00092) RY*( 6) C  31           s( 20.21%)p 0.17(  3.35%)d 3.78( 76.44%)
                                           -0.0000  0.0043  0.4495 -0.0181 -0.0795
                                            0.0016  0.0912 -0.0089 -0.1359  0.0447
                                           -0.4329  0.3493 -0.3694  0.5626
   408. (0.00049) RY*( 7) C  31           s(  0.04%)p27.33(  1.11%)d99.99( 98.85%)
                                            0.0000  0.0106  0.0171  0.0211 -0.0291
                                           -0.0058 -0.0082  0.0458 -0.0873  0.3057
                                           -0.7687 -0.2492  0.0082 -0.4919
   409. (0.00019) RY*( 8) C  31           s(  0.12%)p 2.71(  0.33%)d99.99( 99.55%)
                                           -0.0000  0.0000  0.0350 -0.0145  0.0524
                                           -0.0050 -0.0006  0.0096 -0.0154  0.3100
                                            0.3204 -0.2552 -0.8336 -0.1914
   410. (0.00004) RY*( 9) C  31           s(  0.65%)p 7.47(  4.86%)d99.99( 94.49%)
   411. (0.00202) RY*( 1) O  32           s(  4.34%)p20.84( 90.41%)d 1.21(  5.25%)
                                           -0.0000  0.0059  0.2082 -0.0011 -0.5096
                                            0.0141  0.8025 -0.0020  0.0130 -0.0578
                                            0.0824 -0.1783  0.0930 -0.0441
   412. (0.00127) RY*( 2) O  32           s(  9.53%)p 8.38( 79.81%)d 1.12( 10.67%)
                                           -0.0000  0.0021  0.3087  0.0022 -0.5475
                                            0.0004 -0.4430  0.0024  0.5496  0.1056
                                            0.1119  0.1180  0.1429 -0.2205
   413. (0.00028) RY*( 3) O  32           s( 52.98%)p 0.82( 43.36%)d 0.07(  3.66%)
                                           -0.0000  0.0058  0.7279  0.0053 -0.0933
                                            0.0094 -0.1914 -0.0002 -0.6230 -0.0003
                                           -0.0068  0.1234 -0.1339  0.0581
   414. (0.00010) RY*( 4) O  32           s( 31.38%)p 2.03( 63.64%)d 0.16(  4.98%)
   415. (0.00004) RY*( 5) O  32           s(  0.04%)p99.99(  7.50%)d99.99( 92.46%)
   416. (0.00001) RY*( 6) O  32           s(  0.55%)p 7.67(  4.23%)d99.99( 95.21%)
   417. (0.00002) RY*( 7) O  32           s(  0.31%)p10.49(  3.20%)d99.99( 96.49%)
   418. (0.00001) RY*( 8) O  32           s(  0.33%)p15.09(  5.01%)d99.99( 94.65%)
   419. (0.00000) RY*( 9) O  32           s(  0.56%)p 5.44(  3.06%)d99.99( 96.38%)
   420. (0.00661) RY*( 1) C  33           s(  0.51%)p99.99( 97.85%)d 3.21(  1.64%)
                                           -0.0000 -0.0224  0.0678 -0.0120  0.8241
                                            0.0021  0.2056  0.0087  0.5068  0.0257
                                            0.0193  0.0509 -0.0866  0.0725
   421. (0.00540) RY*( 2) C  33           s( 24.56%)p 2.85( 69.93%)d 0.22(  5.51%)
                                            0.0000 -0.0196  0.4952 -0.0319  0.1919
                                           -0.0021  0.5625 -0.0101 -0.5874 -0.1599
                                            0.0272 -0.1172 -0.0729 -0.0985
   422. (0.00272) RY*( 3) C  33           s( 44.05%)p 0.77( 34.03%)d 0.50( 21.92%)
                                            0.0000  0.0187  0.6635 -0.0257 -0.3327
                                            0.0003  0.0576 -0.0010  0.4750 -0.0944
                                           -0.4102  0.0745  0.1909 -0.0017
   423. (0.00173) RY*( 4) C  33           s(  6.47%)p 5.30( 34.31%)d 9.15( 59.22%)
                                            0.0000 -0.0226  0.2534 -0.0084  0.2590
                                            0.0122 -0.4624 -0.0199 -0.2482  0.6184
                                           -0.3586 -0.2078 -0.0566 -0.1868
   424. (0.00083) RY*( 5) C  33           s( 18.49%)p 0.25(  4.58%)d 4.16( 76.93%)
                                           -0.0000 -0.0004  0.4300 -0.0158 -0.0789
                                            0.0058 -0.1773  0.0092  0.0881  0.2900
                                            0.8148  0.0490  0.0762  0.1139
   425. (0.00071) RY*( 6) C  33           s(  5.01%)p 7.65( 38.32%)d11.31( 56.67%)
                                            0.0000 -0.0154  0.2233  0.0051  0.1720
                                           -0.0083 -0.5904 -0.0102 -0.0697 -0.6715
                                            0.0656 -0.0242 -0.3056 -0.1322
   426. (0.00055) RY*( 7) C  33           s(  0.30%)p29.29(  8.66%)d99.99( 91.04%)
                                            0.0000  0.0208  0.0502  0.0501 -0.2277
                                           -0.0034  0.1410  0.0010  0.1113  0.1982
                                           -0.0427  0.0889 -0.9131  0.1662
   427. (0.00021) RY*( 8) C  33           s(  0.07%)p 5.70(  0.38%)d99.99( 99.55%)
                                           -0.0000  0.0021  0.0257  0.0162  0.0022
                                            0.0172 -0.0562  0.0003 -0.0079 -0.0882
                                           -0.0604 -0.6637  0.0452  0.7360
   428. (0.00007) RY*( 9) C  33           s(  0.63%)p19.35( 12.27%)d99.99( 87.09%)
   429. (0.00230) RY*( 1) O  34           s(  0.17%)p99.99( 94.86%)d28.92(  4.97%)
                                           -0.0000 -0.0014  0.0414  0.0019  0.0756
                                            0.0067  0.6744 -0.0116 -0.6985 -0.1640
                                            0.1429  0.0102 -0.0163  0.0445
   430. (0.00157) RY*( 2) O  34           s( 37.63%)p 1.42( 53.52%)d 0.24(  8.85%)
                                            0.0000  0.0065  0.6134  0.0005 -0.0993
                                           -0.0038  0.5032  0.0060  0.5217 -0.2218
                                           -0.1875  0.0101 -0.0163 -0.0613
   431. (0.00044) RY*( 3) O  34           s( 55.52%)p 0.69( 38.41%)d 0.11(  6.06%)
                                           -0.0000 -0.0033  0.7451 -0.0060 -0.2421
                                            0.0123 -0.4270  0.0145 -0.3779  0.1236
                                            0.1994 -0.0092 -0.0138  0.0728
   432. (0.00007) RY*( 4) O  34           s(  5.02%)p16.92( 84.99%)d 1.99(  9.98%)
   433. (0.00004) RY*( 5) O  34           s(  0.02%)p34.54(  0.71%)d99.99( 99.27%)
   434. (0.00001) RY*( 6) O  34           s(  0.02%)p99.99( 13.00%)d99.99( 86.98%)
   435. (0.00001) RY*( 7) O  34           s(  0.04%)p33.85(  1.40%)d99.99( 98.56%)
   436. (0.00001) RY*( 8) O  34           s(  0.83%)p 7.33(  6.06%)d99.99( 93.11%)
   437. (0.00001) RY*( 9) O  34           s(  0.74%)p 9.77(  7.26%)d99.99( 92.00%)
   438. (0.00195) RY*( 1) H  35           s( 98.90%)p 0.01(  1.10%)
                                            0.0044  0.9945  0.0978 -0.0360 -0.0125
   439. (0.00022) RY*( 2) H  35           s(  0.13%)p99.99( 99.87%)
                                            0.0002  0.0360 -0.0307  0.9786 -0.2002
   440. (0.00013) RY*( 3) H  35           s(  0.12%)p99.99( 99.88%)
                                           -0.0051  0.0343 -0.1541  0.1921  0.9686
   441. (0.00005) RY*( 4) H  35           s(  0.93%)p99.99( 99.07%)
   442. (0.00269) RY*( 1) H  36           s( 98.33%)p 0.02(  1.67%)
                                            0.0056  0.9916 -0.0048 -0.1239  0.0369
   443. (0.00023) RY*( 2) H  36           s(  0.46%)p99.99( 99.54%)
                                           -0.0017  0.0678 -0.7681  0.6178  0.1542
   444. (0.00014) RY*( 3) H  36           s(  0.72%)p99.99( 99.28%)
                                           -0.0098  0.0842  0.6389  0.7229  0.2492
   445. (0.00005) RY*( 4) H  36           s(  0.58%)p99.99( 99.42%)
   446. (0.00167) RY*( 1) H  37           s( 98.45%)p 0.02(  1.55%)
                                            0.0049  0.9922 -0.0144  0.1153  0.0449
   447. (0.00021) RY*( 2) H  37           s(  0.01%)p 1.00( 99.99%)
                                            0.0003  0.0071 -0.8086 -0.3475  0.4748
   448. (0.00012) RY*( 3) H  37           s(  0.01%)p99.99( 99.99%)
                                            0.0056  0.0092 -0.5521  0.1695 -0.8163
   449. (0.00004) RY*( 4) H  37           s(  1.61%)p61.06( 98.39%)
   450. (0.00145) RY*( 1) H  38           s( 98.15%)p 0.02(  1.85%)
                                            0.0049  0.9907 -0.0336 -0.0182 -0.1304
   451. (0.00023) RY*( 2) H  38           s(  0.00%)p 1.00(100.00%)
                                           -0.0006  0.0011  0.8133 -0.5690 -0.1215
   452. (0.00012) RY*( 3) H  38           s(  0.00%)p 1.00(100.00%)
                                            0.0059 -0.0038 -0.5362 -0.8141  0.2231
   453. (0.00004) RY*( 4) H  38           s(  1.92%)p51.17( 98.08%)
   454. (0.00238) RY*( 1) H  39           s( 99.14%)p 0.01(  0.86%)
                                            0.0042  0.9957  0.0775 -0.0513 -0.0005
   455. (0.00021) RY*( 2) H  39           s(  0.20%)p99.99( 99.80%)
                                           -0.0001  0.0450  0.0094  0.8831  0.4670
   456. (0.00013) RY*( 3) H  39           s(  0.16%)p99.99( 99.84%)
                                           -0.0044  0.0403 -0.2215  0.4557 -0.8612
   457. (0.00005) RY*( 4) H  39           s(  0.58%)p99.99( 99.42%)
   458. (0.00151) RY*( 1) H  40           s( 98.39%)p 0.02(  1.61%)
                                            0.0045  0.9919 -0.0352  0.1213 -0.0139
   459. (0.00022) RY*( 2) H  40           s(  0.01%)p 1.00( 99.99%)
                                            0.0005  0.0080  0.8415  0.2346  0.4866
   460. (0.00012) RY*( 3) H  40           s(  0.01%)p 1.00( 99.99%)
                                            0.0046  0.0084 -0.4752 -0.1072  0.8733
   461. (0.00004) RY*( 4) H  40           s(  1.68%)p58.61( 98.32%)
   462. (0.00255) RY*( 1) H  41           s( 99.88%)p 0.00(  0.12%)
                                            0.0033  0.9994  0.0095 -0.0057 -0.0330
   463. (0.00022) RY*( 2) H  41           s(  0.02%)p99.99( 99.98%)
                                           -0.0037  0.0149 -0.3444  0.9185  0.1937
   464. (0.00014) RY*( 3) H  41           s(  0.01%)p99.99( 99.99%)
                                            0.0097  0.0072 -0.9354 -0.3532  0.0112
   465. (0.00007) RY*( 4) H  41           s(  0.16%)p99.99( 99.84%)
   466. (0.00226) RY*( 1) H  42           s( 99.45%)p 0.01(  0.55%)
                                            0.0047  0.9972 -0.0327  0.0664  0.0053
   467. (0.00018) RY*( 2) H  42           s(  0.00%)p 1.00(100.00%)
                                            0.0034  0.0011  0.3384  0.0754  0.9380
   468. (0.00011) RY*( 3) H  42           s(  0.01%)p 1.00( 99.99%)
                                           -0.0029  0.0074  0.8729  0.3471 -0.3428
   469. (0.00005) RY*( 4) H  42           s(  0.62%)p99.99( 99.38%)
   470. (0.00335) RY*( 1) H  43           s( 99.85%)p 0.00(  0.15%)
                                            0.0057  0.9992  0.0253  0.0094  0.0280
   471. (0.00016) RY*( 2) H  43           s(  0.04%)p99.99( 99.96%)
                                           -0.0024  0.0192 -0.9798  0.0083  0.1987
   472. (0.00011) RY*( 3) H  43           s(  0.00%)p 1.00(100.00%)
                                            0.0033 -0.0015  0.0566 -0.9461  0.3188
   473. (0.00005) RY*( 4) H  43           s(  0.19%)p99.99( 99.81%)
   474. (0.00204) RY*( 1) H  44           s( 99.35%)p 0.01(  0.65%)
                                            0.0053  0.9967  0.0340  0.0603  0.0412
   475. (0.00020) RY*( 2) H  44           s(  0.04%)p99.99( 99.96%)
                                            0.0004  0.0192 -0.0801 -0.7331  0.6751
   476. (0.00010) RY*( 3) H  44           s(  0.18%)p99.99( 99.82%)
                                           -0.0106  0.0412  0.5536 -0.5948 -0.5813
   477. (0.00006) RY*( 4) H  44           s(  0.52%)p99.99( 99.48%)
   478. (0.00228) RY*( 1) H  45           s( 99.28%)p 0.01(  0.72%)
                                            0.0054  0.9964 -0.0716  0.0084  0.0448
   479. (0.00022) RY*( 2) H  45           s(  0.18%)p99.99( 99.82%)
                                            0.0039  0.0426  0.5892 -0.7938  0.1444
   480. (0.00019) RY*( 3) H  45           s(  0.24%)p99.99( 99.76%)
                                           -0.0075  0.0488  0.7928  0.6036  0.0693
   481. (0.00006) RY*( 4) H  45           s(  0.37%)p99.99( 99.63%)
   482. (0.00206) RY*( 1) H  46           s( 99.07%)p 0.01(  0.93%)
                                            0.0049  0.9953 -0.0628  0.0708  0.0178
   483. (0.00021) RY*( 2) H  46           s(  0.19%)p99.99( 99.81%)
                                            0.0028  0.0438  0.7494  0.2067 -0.6275
   484. (0.00015) RY*( 3) H  46           s(  0.05%)p99.99( 99.95%)
                                           -0.0044  0.0227  0.6325  0.0479  0.7727
   485. (0.00004) RY*( 4) H  46           s(  0.76%)p99.99( 99.24%)
   486. (0.00312) RY*( 1) H  47           s( 99.84%)p 0.00(  0.16%)
                                            0.0044  0.9992 -0.0186 -0.0025 -0.0350
   487. (0.00017) RY*( 2) H  47           s(  0.04%)p99.99( 99.96%)
                                            0.0055  0.0181  0.9698  0.2426 -0.0142
   488. (0.00013) RY*( 3) H  47           s(  0.03%)p99.99( 99.97%)
                                           -0.0001  0.0172 -0.1974  0.8194  0.5379
   489. (0.00006) RY*( 4) H  47           s(  0.17%)p99.99( 99.83%)
   490. (0.00140) RY*( 1) H  48           s( 98.92%)p 0.01(  1.08%)
                                            0.0037  0.9946  0.0846 -0.0074  0.0602
   491. (0.00021) RY*( 2) H  48           s(  0.15%)p99.99( 99.85%)
                                           -0.0016  0.0381 -0.5995  0.7396  0.3035
   492. (0.00018) RY*( 3) H  48           s(  0.13%)p99.99( 99.87%)
                                           -0.0094  0.0355 -0.6808 -0.6722  0.2886
   493. (0.00006) RY*( 4) H  48           s(  0.88%)p99.99( 99.12%)
   494. (0.00119) RY*( 1) H  49           s( 99.17%)p 0.01(  0.83%)
                                            0.0027  0.9959 -0.0460 -0.0712 -0.0327
   495. (0.00025) RY*( 2) H  49           s(  0.08%)p99.99( 99.92%)
                                            0.0038  0.0279  0.9660 -0.2538  0.0419
   496. (0.00017) RY*( 3) H  49           s(  0.37%)p99.99( 99.63%)
                                           -0.0090  0.0599  0.0574  0.3773  0.9223
   497. (0.00006) RY*( 4) H  49           s(  0.45%)p99.99( 99.55%)
   498. (0.00159) RY*( 1) H  50           s( 99.16%)p 0.01(  0.84%)
                                            0.0036  0.9958 -0.0885  0.0158  0.0184
   499. (0.00026) RY*( 2) H  50           s(  0.13%)p99.99( 99.87%)
                                           -0.0028  0.0360  0.6184  0.5951  0.5119
   500. (0.00016) RY*( 3) H  50           s(  0.11%)p99.99( 99.89%)
                                           -0.0087  0.0324  0.3308 -0.7895  0.5159
   501. (0.00006) RY*( 4) H  50           s(  0.67%)p99.99( 99.33%)
   502. (0.00245) RY*( 1) H  51           s( 99.53%)p 0.00(  0.47%)
                                            0.0055  0.9976  0.0412  0.0197 -0.0508
   503. (0.00019) RY*( 2) H  51           s(  0.01%)p 1.00( 99.99%)
                                           -0.0025  0.0096  0.4715  0.4632  0.7504
   504. (0.00012) RY*( 3) H  51           s(  0.04%)p99.99( 99.96%)
                                           -0.0007  0.0203 -0.7425  0.6674  0.0543
   505. (0.00004) RY*( 4) H  51           s(  0.50%)p99.99( 99.50%)
   506. (0.00214) RY*( 1) H  52           s( 99.75%)p 0.00(  0.25%)
                                            0.0037  0.9987  0.0160  0.0188  0.0436
   507. (0.00019) RY*( 2) H  52           s(  0.01%)p99.99( 99.99%)
                                           -0.0018  0.0099  0.6953  0.3452 -0.6303
   508. (0.00012) RY*( 3) H  52           s(  0.01%)p 1.00( 99.99%)
                                           -0.0015  0.0073 -0.6108  0.7461 -0.2650
   509. (0.00005) RY*( 4) H  52           s(  0.32%)p99.99( 99.68%)
   510. (0.00291) RY*( 1) H  53           s( 99.52%)p 0.00(  0.48%)
                                            0.0046  0.9976 -0.0143  0.0667  0.0123
   511. (0.00019) RY*( 2) H  53           s(  0.00%)p 1.00(100.00%)
                                            0.0031 -0.0005  0.5420  0.2703 -0.7957
   512. (0.00015) RY*( 3) H  53           s(  0.01%)p99.99( 99.99%)
                                           -0.0008  0.0102 -0.7742 -0.2076 -0.5979
   513. (0.00004) RY*( 4) H  53           s(  0.55%)p99.99( 99.45%)
   514. (0.00313) RY*( 1) H  54           s( 99.70%)p 0.00(  0.30%)
                                            0.0057  0.9985  0.0127 -0.0154  0.0508
   515. (0.00022) RY*( 2) H  54           s(  0.04%)p99.99( 99.96%)
                                           -0.0059  0.0187 -0.1867  0.9820 -0.0222
   516. (0.00013) RY*( 3) H  54           s(  0.12%)p99.99( 99.88%)
                                            0.0008  0.0344 -0.8365 -0.1714 -0.5193
   517. (0.00005) RY*( 4) H  54           s(  0.22%)p99.99( 99.78%)
   518. (0.00316) RY*( 1) H  55           s( 99.77%)p 0.00(  0.23%)
                                            0.0078  0.9988 -0.0104  0.0443 -0.0146
   519. (0.00017) RY*( 2) H  55           s(  0.04%)p99.99( 99.96%)
                                            0.0039  0.0206 -0.2921 -0.7347 -0.6120
   520. (0.00008) RY*( 3) H  55           s(  0.21%)p99.99( 99.79%)
   521. (0.00003) RY*( 4) H  55           s(  0.06%)p99.99( 99.94%)
   522. (0.00191) RY*( 1) H  56           s( 89.60%)p 0.12( 10.40%)
                                            0.0141  0.9465 -0.2921  0.0695 -0.1175
   523. (0.00156) RY*( 2) H  56           s(  1.19%)p83.30( 98.81%)
                                            0.0043  0.1088 -0.0607 -0.0649  0.9901
   524. (0.00085) RY*( 3) H  56           s(  6.25%)p15.00( 93.75%)
                                            0.0070  0.2499  0.8828  0.3943  0.0525
   525. (0.00002) RY*( 4) H  56           s(  3.35%)p28.84( 96.65%)
   526. (0.00140) RY*( 1) H  57           s( 98.10%)p 0.02(  1.90%)
                                            0.0050  0.9905  0.0694  0.0511 -0.1073
   527. (0.00021) RY*( 2) H  57           s(  0.00%)p 1.00(100.00%)
                                            0.0011  0.0005  0.6550 -0.7524  0.0699
   528. (0.00013) RY*( 3) H  57           s(  0.03%)p99.99( 99.97%)
                                           -0.0046  0.0179 -0.6211 -0.5887 -0.5170
   529. (0.00004) RY*( 4) H  57           s(  1.94%)p50.62( 98.06%)
   530. (0.00134) RY*( 1) H  58           s( 98.78%)p 0.01(  1.22%)
                                            0.0036  0.9939  0.0227 -0.1027 -0.0341
   531. (0.00025) RY*( 2) H  58           s(  0.10%)p99.99( 99.90%)
                                           -0.0011  0.0312 -0.9869  0.0326  0.1548
   532. (0.00012) RY*( 3) H  58           s(  0.01%)p 1.00( 99.99%)
                                            0.0071 -0.0062  0.1347 -0.3384  0.9313
   533. (0.00005) RY*( 4) H  58           s(  1.19%)p82.78( 98.81%)
   534. (0.00312) RY*( 1) H  59           s( 99.32%)p 0.01(  0.68%)
                                            0.0044  0.9966 -0.0663  0.0282  0.0405
   535. (0.00023) RY*( 2) H  59           s(  0.01%)p 1.00( 99.99%)
                                            0.0001  0.0087  0.2668  0.8811 -0.3903
   536. (0.00013) RY*( 3) H  59           s(  0.43%)p99.99( 99.57%)
                                           -0.0059  0.0653  0.2707 -0.4569 -0.8448
   537. (0.00005) RY*( 4) H  59           s(  0.33%)p99.99( 99.67%)
   538. (0.00149) RY*( 1) H  60           s( 99.70%)p 0.00(  0.30%)
                                            0.0038  0.9985 -0.0089 -0.0461 -0.0278
   539. (0.00020) RY*( 2) H  60           s(  0.11%)p99.99( 99.89%)
                                           -0.0048  0.0331 -0.2385  0.1900  0.9518
   540. (0.00011) RY*( 3) H  60           s(  0.19%)p99.99( 99.81%)
                                           -0.0133  0.0411  0.6523  0.7567  0.0109
   541. (0.00005) RY*( 4) H  60           s(  0.08%)p99.99( 99.92%)
   542. (0.00209) RY*( 1) H  61           s( 99.32%)p 0.01(  0.68%)
                                            0.0042  0.9966  0.0133  0.0806 -0.0126
   543. (0.00022) RY*( 2) H  61           s(  0.68%)p99.99( 99.32%)
                                           -0.0039  0.0826 -0.1359 -0.9678  0.1952
   544. (0.00012) RY*( 3) H  61           s(  0.01%)p 1.00( 99.99%)
                                            0.0095  0.0005 -0.9108  0.2006  0.3607
   545. (0.00006) RY*( 4) H  61           s(  0.07%)p99.99( 99.93%)
   546. (0.00336) RY*( 1) H  62           s( 85.28%)p 0.17( 14.72%)
                                            0.0222  0.9232 -0.3537  0.0564  0.1375
   547. (0.00146) RY*( 2) H  62           s(  1.88%)p52.26( 98.12%)
                                            0.0114  0.1365 -0.0415 -0.0990 -0.9847
   548. (0.00082) RY*( 3) H  62           s(  5.61%)p16.84( 94.39%)
                                            0.0242  0.2355  0.6987  0.6721 -0.0640
   549. (0.00003) RY*( 4) H  62           s(  7.66%)p12.05( 92.34%)
   550. (0.00358) RY*( 1) H  63           s( 99.71%)p 0.00(  0.29%)
                                            0.0072  0.9985  0.0134  0.0466 -0.0230
   551. (0.00015) RY*( 2) H  63           s(  0.08%)p99.99( 99.92%)
                                            0.0011  0.0283 -0.0115 -0.8569 -0.5145
   552. (0.00011) RY*( 3) H  63           s(  0.00%)p 1.00(100.00%)
                                            0.0011 -0.0003  0.9598 -0.1538  0.2347
   553. (0.00004) RY*( 4) H  63           s(  0.29%)p99.99( 99.71%)
   554. (0.00205) RY*( 1) H  64           s( 99.70%)p 0.00(  0.30%)
                                            0.0047  0.9985 -0.0178 -0.0157  0.0499
   555. (0.00024) RY*( 2) H  64           s(  0.05%)p99.99( 99.95%)
                                           -0.0052  0.0224 -0.4404 -0.4832 -0.7563
   556. (0.00015) RY*( 3) H  64           s(  0.04%)p99.99( 99.96%)
                                           -0.0024  0.0196  0.8685 -0.4425 -0.2224
   557. (0.00006) RY*( 4) H  64           s(  0.29%)p99.99( 99.71%)
   558. (0.00198) RY*( 1) H  65           s( 99.43%)p 0.01(  0.57%)
                                            0.0036  0.9971 -0.0662 -0.0235 -0.0279
   559. (0.00018) RY*( 2) H  65           s(  0.00%)p 1.00(100.00%)
                                            0.0041  0.0022  0.1264  0.6398 -0.7580
   560. (0.00014) RY*( 3) H  65           s(  0.22%)p99.99( 99.78%)
                                           -0.0031  0.0471  0.9114 -0.3745 -0.1640
   561. (0.00005) RY*( 4) H  65           s(  0.43%)p99.99( 99.57%)
   562. (0.00211) RY*( 1) H  66           s( 99.58%)p 0.00(  0.42%)
                                            0.0041  0.9979  0.0359 -0.0540  0.0032
   563. (0.00018) RY*( 2) H  66           s(  0.01%)p99.99( 99.99%)
                                           -0.0033  0.0104  0.3042  0.3417 -0.8891
   564. (0.00013) RY*( 3) H  66           s(  0.03%)p99.99( 99.97%)
                                            0.0005  0.0165 -0.8645 -0.2929 -0.4082
   565. (0.00004) RY*( 4) H  66           s(  0.46%)p99.99( 99.54%)
   566. (0.00239) RY*( 1) H  67           s( 99.65%)p 0.00(  0.35%)
                                            0.0040  0.9982  0.0410  0.0215 -0.0372
   567. (0.00021) RY*( 2) H  67           s(  0.00%)p 1.00(100.00%)
                                            0.0042 -0.0015 -0.3728  0.9240  0.0848
   568. (0.00017) RY*( 3) H  67           s(  0.25%)p99.99( 99.75%)
                                           -0.0080  0.0493 -0.9198 -0.3790  0.0878
   569. (0.00006) RY*( 4) H  67           s(  0.18%)p99.99( 99.82%)
   570. (0.00120) RY*( 1) H  68           s( 99.03%)p 0.01(  0.97%)
                                            0.0032  0.9951  0.0509  0.0595  0.0597
   571. (0.00023) RY*( 2) H  68           s(  0.02%)p99.99( 99.98%)
                                           -0.0031  0.0126 -0.9145  0.2719  0.2993
   572. (0.00012) RY*( 3) H  68           s(  0.21%)p99.99( 99.79%)
                                           -0.0071  0.0450 -0.1701 -0.9298  0.3231
   573. (0.00005) RY*( 4) H  68           s(  0.82%)p99.99( 99.18%)
   574. (0.00139) RY*( 1) H  69           s( 99.50%)p 0.01(  0.50%)
                                            0.0020  0.9975 -0.0543 -0.0433  0.0135
   575. (0.00024) RY*( 2) H  69           s(  0.04%)p99.99( 99.96%)
                                            0.0033  0.0192 -0.1901  0.8391  0.5093
   576. (0.00016) RY*( 3) H  69           s(  0.08%)p99.99( 99.92%)
                                           -0.0104  0.0256  0.7730 -0.1920  0.6040
   577. (0.00007) RY*( 4) H  69           s(  0.46%)p99.99( 99.54%)
   578. (0.00122) RY*( 1) H  70           s( 99.05%)p 0.01(  0.95%)
                                            0.0032  0.9952  0.0571 -0.0779  0.0116
   579. (0.00026) RY*( 2) H  70           s(  0.06%)p99.99( 99.94%)
                                           -0.0043  0.0251 -0.9305 -0.3432  0.1256
   580. (0.00016) RY*( 3) H  70           s(  0.01%)p99.99( 99.99%)
                                            0.0086 -0.0072 -0.0343 -0.2607 -0.9647
   581. (0.00006) RY*( 4) H  70           s(  0.94%)p99.99( 99.06%)
   582. (0.00125) RY*( 1) H  71           s( 98.72%)p 0.01(  1.28%)
                                            0.0038  0.9935 -0.0099  0.1124  0.0103
   583. (0.00023) RY*( 2) H  71           s(  0.01%)p 1.00( 99.99%)
                                            0.0021  0.0070 -0.9805 -0.1591  0.1154
   584. (0.00012) RY*( 3) H  71           s(  0.12%)p99.99( 99.88%)
                                           -0.0097  0.0326 -0.0812 -0.2057 -0.9747
   585. (0.00004) RY*( 4) H  71           s(  1.24%)p79.62( 98.76%)
   586. (0.00138) RY*( 1) H  72           s( 99.04%)p 0.01(  0.96%)
                                            0.0039  0.9952 -0.0628 -0.0027 -0.0749
   587. (0.00024) RY*( 2) H  72           s(  0.03%)p99.99( 99.97%)
                                           -0.0048  0.0169  0.8586 -0.1484 -0.4904
   588. (0.00016) RY*( 3) H  72           s(  0.02%)p99.99( 99.98%)
                                            0.0100 -0.0080 -0.1423 -0.9885  0.0497
   589. (0.00006) RY*( 4) H  72           s(  0.98%)p99.99( 99.02%)
   590. (0.00138) RY*( 1) H  73           s( 99.25%)p 0.01(  0.75%)
                                            0.0026  0.9962  0.0466 -0.0201 -0.0705
   591. (0.00026) RY*( 2) H  73           s(  0.08%)p99.99( 99.92%)
                                            0.0045  0.0288  0.4754  0.7103  0.5182
   592. (0.00015) RY*( 3) H  73           s(  0.05%)p99.99( 99.95%)
                                           -0.0098  0.0205 -0.6522  0.6798 -0.3345
   593. (0.00007) RY*( 4) H  73           s(  0.69%)p99.99( 99.31%)
   594. (0.00207) RY*( 1) H  74           s( 99.73%)p 0.00(  0.27%)
                                            0.0032  0.9987 -0.0443 -0.0166  0.0207
   595. (0.00023) RY*( 2) H  74           s(  0.00%)p 1.00(100.00%)
                                            0.0058  0.0013  0.3372  0.2945  0.8942
   596. (0.00017) RY*( 3) H  74           s(  0.23%)p99.99( 99.77%)
                                           -0.0088  0.0471  0.9401 -0.0851 -0.3265
   597. (0.00006) RY*( 4) H  74           s(  0.11%)p99.99( 99.89%)
   598. (0.00209) RY*( 1) H  75           s( 99.54%)p 0.00(  0.46%)
                                            0.0040  0.9977 -0.0310 -0.0014 -0.0599
   599. (0.00018) RY*( 2) H  75           s(  0.04%)p99.99( 99.96%)
                                           -0.0034  0.0207 -0.4772 -0.6348  0.6074
   600. (0.00013) RY*( 3) H  75           s(  0.04%)p99.99( 99.96%)
                                           -0.0002  0.0195  0.7703 -0.6347 -0.0588
   601. (0.00004) RY*( 4) H  75           s(  0.45%)p99.99( 99.55%)
   602. (0.00200) RY*( 1) H  76           s( 99.40%)p 0.01(  0.60%)
                                            0.0045  0.9970  0.0440  0.0563 -0.0307
   603. (0.00023) RY*( 2) H  76           s(  0.03%)p99.99( 99.97%)
                                           -0.0045  0.0163  0.5825 -0.8052 -0.1102
   604. (0.00013) RY*( 3) H  76           s(  0.23%)p99.99( 99.77%)
                                           -0.0023  0.0483 -0.7602 -0.4911 -0.4225
   605. (0.00005) RY*( 4) H  76           s(  0.42%)p99.99( 99.58%)
   606. (0.00260) RY*( 1) H  77           s( 99.47%)p 0.01(  0.53%)
                                            0.0052  0.9973  0.0491 -0.0490 -0.0229
   607. (0.00017) RY*( 2) H  77           s(  0.01%)p 1.00( 99.99%)
                                            0.0049  0.0075 -0.2800 -0.5079  0.8146
   608. (0.00011) RY*( 3) H  77           s(  0.03%)p99.99( 99.97%)
                                            0.0011  0.0163 -0.8363 -0.2873 -0.4668
   609. (0.00004) RY*( 4) H  77           s(  0.58%)p99.99( 99.42%)
   610. (0.00157) RY*( 1) H  78           s( 98.40%)p 0.02(  1.60%)
                                            0.0044  0.9919  0.0057 -0.1265 -0.0004
   611. (0.00022) RY*( 2) H  78           s(  0.05%)p99.99( 99.95%)
                                            0.0002  0.0226  0.8953  0.2161  0.3888
   612. (0.00012) RY*( 3) H  78           s(  0.00%)p 1.00(100.00%)
                                            0.0054  0.0001  0.3939  0.0213 -0.9189
   613. (0.00004) RY*( 4) H  78           s(  1.63%)p60.50( 98.37%)
   614. (0.00202) RY*( 1) H  79           s( 98.50%)p 0.02(  1.50%)
                                            0.0054  0.9924  0.1076  0.0430  0.0401
   615. (0.00020) RY*( 2) H  79           s(  0.26%)p99.99( 99.74%)
                                           -0.0022  0.0510 -0.7869  0.5637  0.2458
   616. (0.00012) RY*( 3) H  79           s(  0.52%)p99.99( 99.48%)
                                           -0.0063  0.0717 -0.4670 -0.8099  0.3474
   617. (0.00005) RY*( 4) H  79           s(  0.81%)p99.99( 99.19%)
   618. (0.00133) RY*( 1) H  80           s( 99.33%)p 0.01(  0.67%)
                                            0.0024  0.9966 -0.0819  0.0049  0.0020
   619. (0.00023) RY*( 2) H  80           s(  0.01%)p 1.00( 99.99%)
                                           -0.0004  0.0086  0.1666  0.7918  0.5876
   620. (0.00013) RY*( 3) H  80           s(  0.15%)p99.99( 99.85%)
                                           -0.0070  0.0381  0.4439 -0.5921  0.6715
   621. (0.00006) RY*( 4) H  80           s(  0.59%)p99.99( 99.41%)
   622. (0.00424) RY*( 1) H  81           s( 99.93%)p 0.00(  0.07%)
                                            0.0085  0.9996  0.0122 -0.0108 -0.0217
   623. (0.00020) RY*( 2) H  81           s(  0.02%)p99.99( 99.98%)
                                            0.0031  0.0147 -0.6782 -0.4937  0.5441
   624. (0.00009) RY*( 3) H  81           s(  0.03%)p99.99( 99.97%)
   625. (0.00004) RY*( 4) H  81           s(  0.11%)p99.99( 99.89%)
   626. (0.00399) RY*( 1) H  82           s( 93.54%)p 0.07(  6.46%)
                                            0.0237  0.9669  0.2228 -0.1027  0.0667
   627. (0.00142) RY*( 2) H  82           s(  1.33%)p74.37( 98.67%)
                                            0.0115  0.1146 -0.1411  0.9472  0.2639
   628. (0.00092) RY*( 3) H  82           s(  1.09%)p91.09( 98.91%)
                                            0.0132  0.1034 -0.0475  0.2483 -0.9619
   629. (0.00002) RY*( 4) H  82           s(  4.47%)p21.36( 95.53%)
   630. (0.00263) RY*( 1) H  83           s( 99.77%)p 0.00(  0.23%)
                                            0.0061  0.9988  0.0158 -0.0200 -0.0412
   631. (0.00016) RY*( 2) H  83           s(  0.00%)p 1.00(100.00%)
                                            0.0007  0.0020  0.2650  0.9179 -0.2953
   632. (0.00008) RY*( 3) H  83           s(  0.16%)p99.99( 99.84%)
   633. (0.00005) RY*( 4) H  83           s(  0.16%)p99.99( 99.84%)
   634. (0.00175) RY*( 1) H  84           s( 62.09%)p 0.61( 37.91%)
                                            0.0116  0.7879  0.2632 -0.3268  0.4506
   635. (0.00157) RY*( 2) H  84           s( 23.90%)p 3.18( 76.10%)
                                            0.0065  0.4888  0.2820  0.4963 -0.6597
   636. (0.00088) RY*( 3) H  84           s( 10.99%)p 8.10( 89.01%)
                                            0.0062  0.3314 -0.8067 -0.3381 -0.3536
   637. (0.00002) RY*( 4) H  84           s(  3.42%)p28.22( 96.58%)
   638. (0.02663) BD*( 1) C   1 - C   2  
                ( 51.58%)   0.7182* C   1 s( 29.79%)p 2.36( 70.17%)d 0.00(  0.04%)
                                            0.0006  0.5457 -0.0080 -0.3036  0.0031
                                           -0.3292  0.0060 -0.7079  0.0031  0.0047
                                            0.0108  0.0117 -0.0006  0.0116
                ( 48.42%)  -0.6959* C   2 s( 25.29%)p 2.95( 74.67%)d 0.00(  0.04%)
                                           -0.0000  0.5029  0.0028  0.3148  0.0032
                                            0.3068  0.0105  0.7439 -0.0006  0.0044
                                            0.0115  0.0108  0.0004  0.0128
   639. (0.00693) BD*( 1) C   1 - H  35  
                ( 38.60%)   0.6213* C   1 s( 23.10%)p 3.33( 76.86%)d 0.00(  0.04%)
                                            0.0000 -0.4806 -0.0034 -0.8752 -0.0001
                                           -0.0413 -0.0075  0.0242 -0.0172 -0.0013
                                            0.0018  0.0006 -0.0172  0.0105
                ( 61.40%)  -0.7836* H  35 s( 99.92%)p 0.00(  0.08%)
                                           -0.9996  0.0017  0.0282  0.0008 -0.0010
   640. (0.00965) BD*( 1) C   1 - H  36  
                ( 38.33%)   0.6191* C   1 s( 24.17%)p 3.14( 75.79%)d 0.00(  0.04%)
                                            0.0000 -0.4916 -0.0022  0.2288 -0.0122
                                            0.4701 -0.0132 -0.6958 -0.0124 -0.0046
                                            0.0077  0.0154  0.0039 -0.0083
                ( 61.67%)  -0.7853* H  36 s( 99.92%)p 0.00(  0.08%)
                                           -0.9996  0.0027 -0.0061 -0.0163  0.0227
   641. (0.00863) BD*( 1) C   1 - H  37  
                ( 39.26%)   0.6266* C   1 s( 22.86%)p 3.37( 77.10%)d 0.00(  0.04%)
                                            0.0001 -0.4781 -0.0032  0.2982 -0.0105
                                           -0.8174 -0.0030 -0.1161 -0.0177  0.0115
                                            0.0018 -0.0034  0.0132  0.0102
                ( 60.74%)  -0.7793* H  37 s( 99.92%)p 0.00(  0.08%)
                                           -0.9996  0.0016 -0.0088  0.0260  0.0045
   642. (0.02152) BD*( 1) C   2 - C   3  
                ( 48.53%)   0.6967* C   2 s( 24.83%)p 3.03( 75.12%)d 0.00(  0.05%)
                                           -0.0001 -0.4982 -0.0059 -0.2334  0.0011
                                           -0.5225 -0.0025  0.6510 -0.0059 -0.0056
                                            0.0079  0.0169  0.0049 -0.0083
                ( 51.47%)  -0.7174* C   3 s( 30.58%)p 2.27( 69.38%)d 0.00(  0.04%)
                                           -0.0006 -0.5530  0.0080  0.2275 -0.0025
                                            0.5047 -0.0078 -0.6223  0.0028 -0.0055
                                            0.0072  0.0156  0.0050 -0.0068
   643. (0.03057) BD*( 1) C   2 - C   4  
                ( 49.29%)   0.7020* C   2 s( 25.22%)p 2.96( 74.73%)d 0.00(  0.05%)
                                           -0.0001 -0.5022  0.0037  0.8622  0.0003
                                            0.0409 -0.0211 -0.0422  0.0071 -0.0040
                                            0.0008 -0.0002 -0.0179  0.0113
                ( 50.71%)  -0.7121* C   4 s( 28.70%)p 2.48( 71.26%)d 0.00(  0.04%)
                                           -0.0004 -0.5357  0.0023 -0.8430  0.0074
                                           -0.0381 -0.0182  0.0111  0.0052 -0.0008
                                            0.0010 -0.0001 -0.0178  0.0107
   644. (0.04597) BD*( 1) C   2 - C  33  
                ( 49.73%)   0.7052* C   2 s( 24.61%)p 3.06( 75.34%)d 0.00(  0.05%)
                                           -0.0002 -0.4961  0.0018 -0.3197 -0.0152
                                            0.7939 -0.0062  0.1432  0.0120  0.0123
                                            0.0026 -0.0067  0.0143  0.0102
                ( 50.27%)  -0.7090* C  33 s( 29.98%)p 2.33( 69.98%)d 0.00(  0.04%)
                                           -0.0002 -0.5475  0.0067  0.2595 -0.0165
                                           -0.7732  0.0071 -0.1847  0.0130  0.0097
                                            0.0019 -0.0078  0.0143  0.0079
   645. (0.00712) BD*( 1) C   3 - H  38  
                ( 39.49%)   0.6284* C   3 s( 22.84%)p 3.38( 77.12%)d 0.00(  0.04%)
                                           -0.0001  0.4779  0.0020 -0.3192  0.0086
                                           -0.2799  0.0178 -0.7684 -0.0112  0.0036
                                            0.0119  0.0108  0.0009  0.0131
                ( 60.51%)  -0.7779* H  38 s( 99.92%)p 0.00(  0.08%)
                                            0.9996 -0.0012  0.0098  0.0076  0.0248
   646. (0.00694) BD*( 1) C   3 - H  39  
                ( 38.51%)   0.6205* C   3 s( 23.42%)p 3.27( 76.54%)d 0.00(  0.04%)
                                            0.0000 -0.4839 -0.0034 -0.8703  0.0024
                                           -0.0438 -0.0117  0.0762  0.0145 -0.0015
                                            0.0029 -0.0008 -0.0173  0.0102
                ( 61.49%)  -0.7842* H  39 s( 99.92%)p 0.00(  0.08%)
                                           -0.9996  0.0021  0.0285  0.0005 -0.0019
   647. (0.00651) BD*( 1) C   3 - H  40  
                ( 39.10%)   0.6253* C   3 s( 23.07%)p 3.33( 76.89%)d 0.00(  0.04%)
                                            0.0000 -0.4803 -0.0037  0.2973 -0.0092
                                           -0.8150 -0.0058 -0.1256  0.0177  0.0116
                                            0.0012 -0.0052  0.0128  0.0099
                ( 60.90%)  -0.7804* H  40 s( 99.92%)p 0.00(  0.08%)
                                           -0.9996  0.0011 -0.0089  0.0263  0.0037
   648. (0.02633) BD*( 1) C   4 - C   5  
                ( 50.59%)   0.7113* C   4 s( 27.75%)p 2.60( 72.20%)d 0.00(  0.04%)
                                           -0.0003 -0.5268  0.0003  0.3017  0.0100
                                            0.5784 -0.0162 -0.5442 -0.0048 -0.0084
                                            0.0079  0.0154  0.0068 -0.0019
                ( 49.41%)  -0.7029* C   5 s( 25.65%)p 2.90( 74.31%)d 0.00(  0.04%)
                                           -0.0000 -0.5064 -0.0043 -0.3136  0.0075
                                           -0.5677 -0.0234  0.5673 -0.0091 -0.0079
                                            0.0079  0.0162  0.0055 -0.0035
   649. (0.01792) BD*( 1) C   4 - H  41  
                ( 39.13%)   0.6255* C   4 s( 21.76%)p 3.59( 78.19%)d 0.00(  0.05%)
                                           -0.0002  0.4665 -0.0013 -0.2993 -0.0110
                                           -0.1820  0.0224 -0.8115 -0.0038  0.0023
                                            0.0112  0.0078  0.0006  0.0165
                ( 60.87%)  -0.7802* H  41 s( 99.93%)p 0.00(  0.07%)
                                            0.9996 -0.0026  0.0098  0.0024  0.0254
   650. (0.01321) BD*( 1) C   4 - H  42  
                ( 38.15%)   0.6177* C   4 s( 21.67%)p 3.61( 78.28%)d 0.00(  0.04%)
                                            0.0002 -0.4655 -0.0071  0.3289  0.0073
                                           -0.7937  0.0023 -0.2108  0.0130  0.0122
                                            0.0025 -0.0075  0.0120  0.0084
                ( 61.85%)  -0.7864* H  42 s( 99.92%)p 0.00(  0.08%)
                                           -0.9996  0.0027 -0.0113  0.0256  0.0056
   651. (0.03159) BD*( 1) C   5 - C   6  
                ( 49.83%)   0.7059* C   5 s( 26.87%)p 2.72( 73.08%)d 0.00(  0.05%)
                                           -0.0003 -0.5183 -0.0084  0.8546 -0.0026
                                            0.0010 -0.0076  0.0105 -0.0142 -0.0005
                                           -0.0016  0.0004 -0.0192  0.0109
                ( 50.17%)  -0.7083* C   6 s( 31.50%)p 2.17( 68.46%)d 0.00(  0.04%)
                                           -0.0000 -0.5612  0.0085 -0.8256  0.0173
                                            0.0450 -0.0099  0.0129 -0.0204 -0.0004
                                            0.0007 -0.0020 -0.0173  0.0097
   652. (0.04217) BD*( 1) C   5 - C  29  
                ( 50.16%)   0.7082* C   5 s( 26.70%)p 2.74( 73.25%)d 0.00(  0.04%)
                                            0.0003  0.5167 -0.0051  0.3163  0.0013
                                           -0.7815  0.0035 -0.1458  0.0214 -0.0111
                                           -0.0029  0.0063 -0.0124 -0.0097
                ( 49.84%)  -0.7060* C  29 s( 25.10%)p 2.98( 74.85%)d 0.00(  0.05%)
                                            0.0000  0.5010 -0.0080 -0.3088  0.0101
                                            0.7956 -0.0008  0.1407  0.0151 -0.0121
                                           -0.0012  0.0045 -0.0134 -0.0103
   653. (0.02132) BD*( 1) C   5 - H  43  
                ( 37.45%)   0.6120* C   5 s( 20.72%)p 3.82( 79.24%)d 0.00(  0.04%)
                                            0.0003 -0.4552  0.0034 -0.2655  0.0037
                                           -0.2570  0.0016 -0.8098  0.0044 -0.0037
                                           -0.0096 -0.0098  0.0001 -0.0150
                ( 62.55%)  -0.7909* H  43 s( 99.92%)p 0.00(  0.08%)
                                           -0.9996  0.0047  0.0080  0.0060  0.0268
   654. (0.02281) BD*( 1) C   6 - C   7  
                ( 49.08%)   0.7006* C   6 s( 37.35%)p 1.68( 62.61%)d 0.00(  0.04%)
                                            0.0000  0.6106  0.0248 -0.3826 -0.0006
                                            0.4619  0.0244  0.5145  0.0318 -0.0103
                                           -0.0105  0.0137 -0.0018  0.0011
                ( 50.92%)  -0.7136* C   7 s( 39.67%)p 1.52( 60.28%)d 0.00(  0.04%)
                                            0.0001  0.6299  0.0026  0.3613  0.0195
                                           -0.4919  0.0019 -0.4795  0.0030 -0.0100
                                           -0.0100  0.0150 -0.0027  0.0019
   655. (0.07924) BD*( 2) C   6 - C   7  
                ( 50.38%)   0.7098* C   6 s(  0.00%)p 1.00( 99.92%)d 0.00(  0.08%)
                                            0.0001 -0.0027  0.0001  0.0327 -0.0053
                                            0.7568 -0.0072 -0.6521  0.0072 -0.0092
                                            0.0097  0.0020 -0.0131 -0.0207
                ( 49.62%)  -0.7044* C   7 s(  0.02%)p99.99( 99.90%)d 3.21(  0.07%)
                                            0.0000  0.0150  0.0010  0.0670 -0.0036
                                            0.7302 -0.0080 -0.6791  0.0048  0.0075
                                           -0.0090 -0.0014  0.0131  0.0204
   656. (0.04288) BD*( 1) C   6 - C  25  
                ( 50.70%)   0.7121* C   6 s( 31.01%)p 2.22( 68.94%)d 0.00(  0.04%)
                                           -0.0001  0.5567 -0.0154 -0.4123  0.0118
                                           -0.4588  0.0077 -0.5556  0.0086  0.0086
                                            0.0119  0.0140  0.0017  0.0032
                ( 49.30%)  -0.7021* C  25 s( 25.52%)p 2.92( 74.43%)d 0.00(  0.05%)
                                            0.0001  0.5051  0.0009  0.4586  0.0062
                                            0.4341 -0.0025  0.5878  0.0017  0.0115
                                            0.0148  0.0130  0.0008  0.0028
   657. (0.01701) BD*( 1) C   7 - C   8  
                ( 51.01%)   0.7142* C   7 s( 33.08%)p 2.02( 66.88%)d 0.00(  0.04%)
                                           -0.0001  0.5751  0.0065 -0.8092  0.0074
                                            0.1017  0.0311  0.0420  0.0292 -0.0032
                                           -0.0002  0.0021  0.0176 -0.0100
                ( 48.99%)  -0.6999* C   8 s( 28.58%)p 2.50( 71.37%)d 0.00(  0.05%)
                                            0.0002  0.5345  0.0128  0.8343  0.0113
                                           -0.1154  0.0210 -0.0589  0.0177 -0.0049
                                           -0.0023 -0.0003  0.0178 -0.0106
   658. (0.01746) BD*( 1) C   7 - H  44  
                ( 39.18%)   0.6259* C   7 s( 27.10%)p 2.69( 72.86%)d 0.00(  0.04%)
                                            0.0004 -0.5206  0.0067 -0.4568  0.0078
                                           -0.4621 -0.0023 -0.5535 -0.0031 -0.0094
                                           -0.0113 -0.0117 -0.0003 -0.0025
                ( 60.82%)  -0.7799* H  44 s( 99.91%)p 0.00(  0.09%)
                                           -0.9996  0.0031  0.0165  0.0151  0.0188
   659. (0.02253) BD*( 1) C   8 - C   9  
                ( 50.52%)   0.7108* C   8 s( 28.75%)p 2.48( 71.21%)d 0.00(  0.04%)
                                            0.0002  0.5361 -0.0072 -0.4443  0.0003
                                           -0.4385  0.0154 -0.5677 -0.0005  0.0088
                                            0.0115  0.0124 -0.0001  0.0033
                ( 49.48%)  -0.7034* C   9 s( 25.90%)p 2.86( 74.05%)d 0.00(  0.05%)
                                            0.0001  0.5087  0.0138  0.4384 -0.0040
                                            0.4334  0.0192  0.6001  0.0006  0.0105
                                            0.0139  0.0129  0.0005  0.0036
   660. (0.02214) BD*( 1) C   8 - H  45  
                ( 38.64%)   0.6216* C   8 s( 21.21%)p 3.71( 78.74%)d 0.00(  0.04%)
                                            0.0001 -0.4606  0.0049  0.2684 -0.0050
                                            0.2211 -0.0169 -0.8162 -0.0064 -0.0012
                                            0.0079  0.0083  0.0004 -0.0170
                ( 61.36%)  -0.7833* H  45 s( 99.92%)p 0.00(  0.08%)
                                           -0.9996  0.0038 -0.0076 -0.0056  0.0259
   661. (0.01648) BD*( 1) C   8 - H  46  
                ( 38.28%)   0.6187* C   8 s( 21.37%)p 3.68( 78.59%)d 0.00(  0.04%)
                                            0.0001 -0.4623 -0.0011  0.1830 -0.0053
                                           -0.8630  0.0029  0.0871 -0.0105  0.0056
                                            0.0009  0.0028  0.0170  0.0102
                ( 61.72%)  -0.7856* H  46 s( 99.92%)p 0.00(  0.08%)
                                           -0.9996  0.0026 -0.0061  0.0275 -0.0025
   662. (0.03532) BD*( 1) C   9 - C  10  
                ( 50.29%)   0.7092* C   9 s( 27.36%)p 2.65( 72.60%)d 0.00(  0.04%)
                                            0.0004  0.5231  0.0039 -0.8260  0.0125
                                           -0.0562  0.0071  0.2006  0.0015  0.0007
                                           -0.0073 -0.0001  0.0171 -0.0086
                ( 49.71%)  -0.7050* C  10 s( 25.33%)p 2.95( 74.62%)d 0.00(  0.04%)
                                            0.0002  0.5033 -0.0004  0.8550 -0.0087
                                           -0.0096  0.0087 -0.1220  0.0046  0.0002
                                           -0.0064  0.0002  0.0176 -0.0099
   663. (0.03819) BD*( 1) C   9 - C  23  
                ( 50.04%)   0.7074* C   9 s( 27.18%)p 2.68( 72.78%)d 0.00(  0.04%)
                                            0.0002  0.5213 -0.0031  0.3474 -0.0084
                                           -0.7659  0.0057 -0.1426 -0.0012 -0.0142
                                           -0.0026  0.0064 -0.0097 -0.0092
                ( 49.96%)  -0.7068* C  23 s( 25.27%)p 2.96( 74.69%)d 0.00(  0.05%)
                                            0.0001  0.5026 -0.0037 -0.3978 -0.0023
                                            0.7428 -0.0027  0.1921 -0.0043 -0.0153
                                           -0.0039  0.0073 -0.0093 -0.0095
   664. (0.02203) BD*( 1) C   9 - H  47  
                ( 38.14%)   0.6175* C   9 s( 19.54%)p 4.11( 80.40%)d 0.00(  0.05%)
                                           -0.0004  0.4420 -0.0095  0.0630  0.0019
                                            0.4708  0.0085 -0.7605  0.0036  0.0018
                                           -0.0027 -0.0173 -0.0053  0.0133
                ( 61.86%)  -0.7865* H  47 s( 99.92%)p 0.00(  0.08%)
                                            0.9996 -0.0036 -0.0014 -0.0155  0.0234
   665. (0.02822) BD*( 1) C  10 - C  11  
                ( 48.96%)   0.6997* C  10 s( 24.98%)p 3.00( 74.98%)d 0.00(  0.05%)
                                            0.0001 -0.4997 -0.0095  0.1901  0.0005
                                            0.3739  0.0051 -0.7574 -0.0143 -0.0037
                                            0.0085  0.0133  0.0021 -0.0146
                ( 51.04%)  -0.7144* C  11 s( 29.82%)p 2.35( 70.14%)d 0.00(  0.04%)
                                           -0.0005 -0.5460  0.0090 -0.1922  0.0004
                                           -0.3278 -0.0004  0.7463 -0.0066 -0.0030
                                            0.0068  0.0122  0.0016 -0.0135
   666. (0.02823) BD*( 1) C  10 - C  12  
                ( 49.29%)   0.7020* C  10 s( 24.37%)p 3.10( 75.58%)d 0.00(  0.05%)
                                           -0.0002 -0.4937  0.0003  0.2796 -0.0093
                                           -0.8230 -0.0016 -0.0106 -0.0046  0.0121
                                           -0.0002 -0.0003  0.0154  0.0111
                ( 50.71%)  -0.7121* C  12 s( 28.76%)p 2.48( 71.20%)d 0.00(  0.04%)
                                           -0.0005 -0.5361  0.0111 -0.2704 -0.0049
                                            0.7992 -0.0092 -0.0055 -0.0081  0.0093
                                           -0.0005 -0.0002  0.0142  0.0104
   667. (0.03773) BD*( 1) C  10 - C  20  
                ( 49.84%)   0.7060* C  10 s( 25.32%)p 2.95( 74.64%)d 0.00(  0.05%)
                                           -0.0001 -0.5031  0.0064  0.3922 -0.0027
                                            0.4266 -0.0039  0.6407 -0.0036 -0.0076
                                           -0.0133 -0.0131 -0.0005 -0.0077
                ( 50.16%)  -0.7083* C  20 s( 26.91%)p 2.72( 73.05%)d 0.00(  0.04%)
                                           -0.0003 -0.5187  0.0019 -0.3190  0.0060
                                           -0.3934  0.0014 -0.6885  0.0029 -0.0068
                                           -0.0124 -0.0130  0.0008 -0.0086
   668. (0.01005) BD*( 1) C  11 - H  48  
                ( 38.84%)   0.6232* C  11 s( 23.23%)p 3.30( 76.73%)d 0.00(  0.04%)
                                            0.0000 -0.4819 -0.0050 -0.6210  0.0135
                                           -0.1788  0.0081 -0.5910 -0.0168 -0.0046
                                           -0.0169 -0.0057 -0.0074 -0.0040
                ( 61.16%)  -0.7821* H  48 s( 99.93%)p 0.00(  0.07%)
                                           -0.9996  0.0010  0.0181  0.0043  0.0199
   669. (0.00872) BD*( 1) C  11 - H  49  
                ( 39.00%)   0.6245* C  11 s( 23.53%)p 3.25( 76.43%)d 0.00(  0.04%)
                                           -0.0000  0.4851  0.0008 -0.0815 -0.0069
                                           -0.8688 -0.0020 -0.0477  0.0234  0.0035
                                            0.0007  0.0015 -0.0165 -0.0107
                ( 61.00%)  -0.7810* H  49 s( 99.93%)p 0.00(  0.07%)
                                            0.9996 -0.0007  0.0032  0.0267 -0.0013
   670. (0.00973) BD*( 1) C  11 - H  50  
                ( 39.09%)   0.6252* C  11 s( 23.31%)p 3.29( 76.65%)d 0.00(  0.04%)
                                           -0.0000  0.4828  0.0039 -0.7550  0.0057
                                            0.3242 -0.0097  0.3011  0.0225 -0.0108
                                           -0.0105  0.0050  0.0110 -0.0068
                ( 60.91%)  -0.7804* H  50 s( 99.93%)p 0.00(  0.07%)
                                            0.9996 -0.0012  0.0229 -0.0090 -0.0115
   671. (0.01580) BD*( 1) C  12 - C  13  
                ( 50.22%)   0.7087* C  12 s( 27.52%)p 2.63( 72.43%)d 0.00(  0.05%)
                                            0.0002  0.5245  0.0095 -0.8471 -0.0021
                                            0.0653  0.0333 -0.0333  0.0140 -0.0024
                                            0.0020  0.0001  0.0188 -0.0104
                ( 49.78%)  -0.7056* C  13 s( 28.23%)p 2.54( 71.73%)d 0.00(  0.04%)
                                            0.0002  0.5313  0.0023  0.8424  0.0044
                                           -0.0608  0.0300  0.0533  0.0139 -0.0037
                                            0.0000  0.0004  0.0170 -0.0102
   672. (0.01658) BD*( 1) C  12 - H  51  
                ( 38.89%)   0.6236* C  12 s( 21.34%)p 3.68( 78.61%)d 0.00(  0.05%)
                                            0.0002 -0.4620  0.0027 -0.3468 -0.0031
                                           -0.4227 -0.0199  0.6976 -0.0134 -0.0070
                                            0.0101  0.0141  0.0015 -0.0106
                ( 61.11%)  -0.7818* H  51 s( 99.92%)p 0.00(  0.08%)
                                           -0.9996  0.0036  0.0128  0.0148 -0.0206
   673. (0.01291) BD*( 1) C  12 - H  52  
                ( 38.35%)   0.6193* C  12 s( 22.24%)p 3.49( 77.71%)d 0.00(  0.04%)
                                            0.0001 -0.4716 -0.0058 -0.2966  0.0029
                                           -0.4214 -0.0146 -0.7150  0.0138 -0.0060
                                           -0.0088 -0.0140  0.0024 -0.0104
                ( 61.65%)  -0.7852* H  52 s( 99.92%)p 0.00(  0.08%)
                                           -0.9996  0.0023  0.0104  0.0143  0.0221
   674. (0.03059) BD*( 1) C  13 - C  14  
                ( 49.63%)   0.7045* C  13 s( 27.92%)p 2.58( 72.04%)d 0.00(  0.04%)
                                            0.0003  0.5284  0.0002 -0.3195 -0.0272
                                           -0.3991  0.0205 -0.6766 -0.0072  0.0058
                                            0.0110  0.0139 -0.0016  0.0098
                ( 50.37%)  -0.7097* C  14 s( 29.15%)p 2.43( 70.80%)d 0.00(  0.05%)
                                            0.0002  0.5399  0.0027  0.2817 -0.0160
                                            0.4025  0.0195  0.6826 -0.0075  0.0058
                                            0.0108  0.0154 -0.0033  0.0110
   675. (0.01344) BD*( 1) C  13 - H  53  
                ( 38.92%)   0.6238* C  13 s( 21.57%)p 3.63( 78.38%)d 0.00(  0.04%)
                                            0.0001 -0.4644 -0.0052  0.2288 -0.0028
                                           -0.8543  0.0115  0.0341 -0.0175  0.0091
                                           -0.0005  0.0028  0.0157  0.0102
                ( 61.08%)  -0.7816* H  53 s( 99.92%)p 0.00(  0.08%)
                                           -0.9996  0.0027 -0.0069  0.0275  0.0007
   676. (0.01973) BD*( 1) C  13 - H  54  
                ( 38.75%)   0.6225* C  13 s( 22.14%)p 3.52( 77.82%)d 0.00(  0.04%)
                                            0.0002 -0.4705  0.0056  0.3674  0.0077
                                            0.3245 -0.0252 -0.7330 -0.0065 -0.0058
                                            0.0125  0.0117 -0.0005 -0.0098
                ( 61.25%)  -0.7826* H  54 s( 99.92%)p 0.00(  0.08%)
                                           -0.9996  0.0045 -0.0137 -0.0082  0.0235
   677. (0.02685) BD*( 1) C  14 - O  15  
                ( 68.78%)   0.8293* C  14 s( 18.74%)p 4.32( 80.98%)d 0.02(  0.29%)
                                           -0.0001  0.4307  0.0431 -0.8933 -0.0345
                                            0.0970  0.0056 -0.0298 -0.0155 -0.0106
                                            0.0018 -0.0003  0.0454 -0.0264
                ( 31.22%)  -0.5588* O  15 s( 34.79%)p 1.87( 65.15%)d 0.00(  0.06%)
                                           -0.0001  0.5898 -0.0024  0.8058 -0.0028
                                           -0.0470 -0.0022  0.0077 -0.0020  0.0065
                                            0.0029  0.0007  0.0180 -0.0151
   678. (0.04181) BD*( 1) C  14 - C  16  
                ( 50.43%)   0.7101* C  14 s( 29.71%)p 2.36( 70.25%)d 0.00(  0.04%)
                                            0.0003  0.5449 -0.0099  0.1744 -0.0158
                                           -0.8192  0.0168 -0.0207 -0.0086 -0.0065
                                            0.0004  0.0002 -0.0168 -0.0104
                ( 49.57%)  -0.7041* C  16 s( 24.36%)p 3.10( 75.58%)d 0.00(  0.05%)
                                            0.0002  0.4936 -0.0011 -0.2237 -0.0095
                                            0.8383 -0.0012  0.0527 -0.0124 -0.0100
                                           -0.0006  0.0017 -0.0170 -0.0119
   679. (0.03559) BD*( 1) C  14 - H  55  
                ( 39.58%)   0.6291* C  14 s( 22.34%)p 3.47( 77.60%)d 0.00(  0.05%)
                                           -0.0003  0.4726 -0.0111  0.2949 -0.0215
                                            0.3960  0.0048 -0.7292  0.0030  0.0073
                                           -0.0123 -0.0144 -0.0025  0.0111
                ( 60.42%)  -0.7773* H  55 s( 99.91%)p 0.00(  0.09%)
                                            0.9995 -0.0070 -0.0099 -0.0117  0.0249
   680. (0.00918) BD*( 1) O  15 - H  56  
                ( 26.27%)   0.5125* O  15 s( 20.23%)p 3.94( 79.69%)d 0.00(  0.08%)
                                           -0.0002 -0.4493 -0.0203  0.2804  0.0325
                                           -0.8415 -0.0228 -0.0925 -0.0027  0.0009
                                            0.0004 -0.0064  0.0237  0.0124
                ( 73.73%)  -0.8587* H  56 s( 99.61%)p 0.00(  0.39%)
                                           -0.9980  0.0051 -0.0202  0.0589  0.0064
   681. (0.02171) BD*( 1) C  16 - C  17  
                ( 48.24%)   0.6946* C  16 s( 24.65%)p 3.05( 75.30%)d 0.00(  0.05%)
                                           -0.0001 -0.4965 -0.0037  0.2229  0.0008
                                            0.3025  0.0022  0.7822 -0.0012 -0.0031
                                           -0.0091 -0.0109  0.0001 -0.0157
                ( 51.76%)  -0.7194* C  17 s( 29.77%)p 2.36( 70.19%)d 0.00(  0.04%)
                                           -0.0006 -0.5455  0.0100 -0.2293  0.0054
                                           -0.2760  0.0030 -0.7570  0.0055 -0.0031
                                           -0.0087 -0.0106  0.0006 -0.0146
   682. (0.04651) BD*( 1) C  16 - C  18  
                ( 47.54%)   0.6895* C  16 s( 24.89%)p 3.02( 75.06%)d 0.00(  0.05%)
                                            0.0000 -0.4989 -0.0031  0.4248  0.0027
                                            0.4453  0.0073 -0.6098 -0.0005 -0.0092
                                            0.0140  0.0125 -0.0010 -0.0049
                ( 52.46%)  -0.7243* C  18 s( 30.56%)p 2.27( 69.39%)d 0.00(  0.05%)
                                           -0.0005 -0.5526  0.0145 -0.3882 -0.0021
                                           -0.4475  0.0130  0.5854 -0.0085 -0.0091
                                            0.0128  0.0141  0.0013 -0.0039
   683. (0.03665) BD*( 1) C  16 - C  20  
                ( 49.91%)   0.7065* C  16 s( 26.07%)p 2.83( 73.89%)d 0.00(  0.04%)
                                           -0.0001 -0.5106  0.0014 -0.8480  0.0051
                                            0.0814  0.0056 -0.1137  0.0089  0.0010
                                           -0.0050  0.0001 -0.0175  0.0101
                ( 50.09%)  -0.7078* C  20 s( 27.62%)p 2.62( 72.34%)d 0.00(  0.04%)
                                           -0.0003 -0.5255 -0.0063  0.8491 -0.0127
                                           -0.0390  0.0086  0.0246  0.0109  0.0022
                                           -0.0026  0.0006 -0.0178  0.0106
   684. (0.00805) BD*( 1) C  17 - H  57  
                ( 39.50%)   0.6285* C  17 s( 22.84%)p 3.38( 77.11%)d 0.00(  0.04%)
                                            0.0001 -0.4779 -0.0008 -0.5115  0.0108
                                           -0.3441  0.0093  0.6249  0.0189 -0.0080
                                            0.0153  0.0106 -0.0032 -0.0045
                ( 60.50%)  -0.7778* H  57 s( 99.92%)p 0.00(  0.08%)
                                           -0.9996  0.0012  0.0153  0.0100 -0.0208
   685. (0.00624) BD*( 1) C  17 - H  58  
                ( 38.89%)   0.6236* C  17 s( 23.44%)p 3.26( 76.52%)d 0.00(  0.04%)
                                           -0.0000  0.4841  0.0036  0.0685 -0.0127
                                           -0.8702  0.0003 -0.0523 -0.0195 -0.0031
                                           -0.0006  0.0018 -0.0171 -0.0104
                ( 61.11%)  -0.7817* H  58 s( 99.92%)p 0.00(  0.08%)
                                            0.9996 -0.0007  0.0002  0.0276  0.0024
   686. (0.00729) BD*( 1) C  17 - H  59  
                ( 37.95%)   0.6161* C  17 s( 23.85%)p 3.19( 76.11%)d 0.00(  0.04%)
                                           -0.0000  0.4883  0.0060 -0.8248  0.0015
                                            0.2179 -0.0122 -0.1813 -0.0150 -0.0083
                                            0.0063 -0.0022  0.0142 -0.0094
                ( 62.05%)  -0.7877* H  59 s( 99.92%)p 0.00(  0.08%)
                                            0.9996 -0.0026  0.0277 -0.0062  0.0050
   687. (0.01061) BD*( 1) C  18 - O  19  
                ( 66.85%)   0.8176* C  18 s( 21.39%)p 3.66( 78.34%)d 0.01(  0.27%)
                                           -0.0000  0.4607  0.0405 -0.8578 -0.0458
                                           -0.0796 -0.0276 -0.1959  0.0083  0.0069
                                            0.0201  0.0012  0.0416 -0.0228
                ( 33.15%)  -0.5757* O  19 s( 32.29%)p 2.09( 67.64%)d 0.00(  0.07%)
                                           -0.0000  0.5683  0.0011  0.7942  0.0034
                                            0.0857 -0.0112  0.1950  0.0060  0.0147
                                            0.0083  0.0025  0.0151 -0.0140
   688. (0.01954) BD*( 1) C  18 - H  60  
                ( 39.78%)   0.6307* C  18 s( 23.48%)p 3.26( 76.47%)d 0.00(  0.05%)
                                           -0.0002  0.4845  0.0026  0.3243 -0.0269
                                           -0.8098  0.0034  0.0532  0.0115 -0.0144
                                            0.0002 -0.0015 -0.0146 -0.0096
                ( 60.22%)  -0.7760* H  60 s( 99.92%)p 0.00(  0.08%)
                                            0.9996 -0.0028 -0.0100  0.0264 -0.0027
   689. (0.03045) BD*( 1) C  18 - H  61  
                ( 40.62%)   0.6373* C  18 s( 24.46%)p 3.09( 75.48%)d 0.00(  0.05%)
                                            0.0001 -0.4945  0.0089 -0.0529  0.0155
                                           -0.3689  0.0236 -0.7843 -0.0067 -0.0010
                                           -0.0042 -0.0146  0.0058 -0.0162
                ( 59.38%)  -0.7706* H  61 s( 99.92%)p 0.00(  0.08%)
                                           -0.9996  0.0038  0.0019  0.0093  0.0260
   690. (0.02635) BD*( 1) O  19 - H  62  
                ( 24.94%)   0.4994* O  19 s( 22.80%)p 3.38( 77.12%)d 0.00(  0.08%)
                                           -0.0001 -0.4774 -0.0131  0.3847  0.0355
                                           -0.7719 -0.0188  0.1601  0.0101  0.0055
                                           -0.0006  0.0059  0.0237  0.0131
                ( 75.06%)  -0.8664* H  62 s( 99.57%)p 0.00(  0.43%)
                                           -0.9978  0.0123 -0.0268  0.0581 -0.0146
   691. (0.02351) BD*( 1) C  20 - C  21  
                ( 48.89%)   0.6992* C  20 s( 26.54%)p 2.77( 73.41%)d 0.00(  0.05%)
                                           -0.0001 -0.5150 -0.0112 -0.2835  0.0121
                                            0.8062  0.0074  0.0587  0.0129  0.0127
                                            0.0012 -0.0029  0.0134  0.0103
                ( 51.11%)  -0.7149* C  21 s( 27.86%)p 2.59( 72.09%)d 0.00(  0.04%)
                                           -0.0003 -0.5278  0.0055  0.3259  0.0098
                                           -0.7802  0.0045 -0.0755  0.0117  0.0118
                                            0.0012 -0.0030  0.0131  0.0103
   692. (0.02450) BD*( 1) C  20 - H  63  
                ( 38.36%)   0.6193* C  20 s( 18.92%)p 4.28( 81.03%)d 0.00(  0.05%)
                                            0.0004 -0.4348  0.0115 -0.3100  0.0036
                                           -0.4392  0.0053  0.7219  0.0063 -0.0062
                                            0.0113  0.0153  0.0026 -0.0101
                ( 61.64%)  -0.7851* H  63 s( 99.92%)p 0.00(  0.08%)
                                           -0.9996  0.0059  0.0090  0.0130 -0.0236
   693. (0.01384) BD*( 1) C  21 - C  22  
                ( 50.04%)   0.7074* C  21 s( 27.67%)p 2.61( 72.29%)d 0.00(  0.04%)
                                            0.0002  0.5260  0.0049  0.8360 -0.0016
                                            0.0077 -0.0293 -0.1510 -0.0180  0.0019
                                           -0.0060 -0.0001  0.0174 -0.0095
                ( 49.96%)  -0.7068* C  22 s( 27.84%)p 2.59( 72.11%)d 0.00(  0.04%)
                                            0.0002  0.5276  0.0078 -0.8277 -0.0058
                                           -0.0223 -0.0300  0.1854 -0.0171  0.0003
                                           -0.0078 -0.0003  0.0172 -0.0089
   694. (0.01933) BD*( 1) C  21 - H  64  
                ( 39.14%)   0.6256* C  21 s( 22.00%)p 3.54( 77.96%)d 0.00(  0.04%)
                                           -0.0002  0.4690 -0.0040 -0.1583 -0.0081
                                           -0.4552 -0.0226  0.7393 -0.0127  0.0036
                                           -0.0052 -0.0153 -0.0042  0.0122
                ( 60.86%)  -0.7801* H  64 s( 99.92%)p 0.00(  0.08%)
                                            0.9996 -0.0033  0.0060  0.0168 -0.0211
   695. (0.01280) BD*( 1) C  21 - H  65  
                ( 38.30%)   0.6189* C  21 s( 22.34%)p 3.47( 77.62%)d 0.00(  0.04%)
                                           -0.0001  0.4726  0.0055 -0.4109  0.0065
                                           -0.4279 -0.0118 -0.6510  0.0145  0.0083
                                            0.0120  0.0126 -0.0008  0.0074
                ( 61.70%)  -0.7855* H  65 s( 99.92%)p 0.00(  0.08%)
                                            0.9996 -0.0019  0.0132  0.0148  0.0201
   696. (0.02968) BD*( 1) C  22 - C  23  
                ( 51.03%)   0.7143* C  22 s( 28.60%)p 2.49( 71.36%)d 0.00(  0.04%)
                                            0.0004  0.5348 -0.0080  0.4544  0.0046
                                            0.4410 -0.0092  0.5590 -0.0045  0.0095
                                            0.0120  0.0128 -0.0000  0.0030
                ( 48.97%)  -0.6998* C  23 s( 25.34%)p 2.94( 74.61%)d 0.00(  0.05%)
                                            0.0001  0.5034  0.0041 -0.4666  0.0084
                                           -0.4408 -0.0056 -0.5779 -0.0024  0.0109
                                            0.0143  0.0128  0.0007  0.0026
   697. (0.01307) BD*( 1) C  22 - H  66  
                ( 38.54%)   0.6208* C  22 s( 21.89%)p 3.57( 78.07%)d 0.00(  0.04%)
                                           -0.0001  0.4678  0.0042  0.3100 -0.0088
                                           -0.8258  0.0033 -0.0477 -0.0181 -0.0119
                                           -0.0013  0.0018 -0.0138 -0.0098
                ( 61.46%)  -0.7840* H  66 s( 99.92%)p 0.00(  0.08%)
                                            0.9996 -0.0023 -0.0097  0.0262  0.0030
   698. (0.01782) BD*( 1) C  22 - H  67  
                ( 39.05%)   0.6249* C  22 s( 21.53%)p 3.64( 78.42%)d 0.00(  0.05%)
                                           -0.0002  0.4640 -0.0022  0.1065  0.0003
                                            0.3493 -0.0238 -0.8063 -0.0100  0.0006
                                           -0.0031 -0.0141 -0.0032  0.0157
                ( 60.95%)  -0.7807* H  67 s( 99.92%)p 0.00(  0.08%)
                                            0.9996 -0.0027 -0.0030 -0.0081  0.0261
   699. (0.02440) BD*( 1) C  23 - C  24  
                ( 48.81%)   0.6987* C  23 s( 24.56%)p 3.07( 75.39%)d 0.00(  0.05%)
                                            0.0001 -0.4956 -0.0043 -0.0888  0.0025
                                            0.4743  0.0125 -0.7217 -0.0069  0.0012
                                           -0.0020  0.0176  0.0060 -0.0119
                ( 51.19%)  -0.7154* C  24 s( 29.76%)p 2.36( 70.20%)d 0.00(  0.04%)
                                           -0.0005 -0.5454  0.0119  0.0619  0.0004
                                           -0.4745  0.0065  0.6877 -0.0037  0.0020
                                           -0.0023  0.0158  0.0049 -0.0102
   700. (0.04477) BD*( 1) C  23 - C  25  
                ( 50.33%)   0.7095* C  23 s( 24.81%)p 3.03( 75.15%)d 0.00(  0.04%)
                                            0.0003  0.4981 -0.0018  0.7844 -0.0119
                                            0.1680 -0.0103 -0.3281 -0.0044  0.0073
                                           -0.0127 -0.0030  0.0137 -0.0060
                ( 49.67%)  -0.7047* C  25 s( 25.64%)p 2.90( 74.32%)d 0.00(  0.04%)
                                            0.0003  0.5063 -0.0037 -0.7845  0.0160
                                           -0.1787 -0.0089  0.3089 -0.0094  0.0062
                                           -0.0120 -0.0023  0.0136 -0.0052
   701. (0.00725) BD*( 1) C  24 - H  68  
                ( 38.52%)   0.6206* C  24 s( 23.60%)p 3.24( 76.36%)d 0.00(  0.04%)
                                            0.0001 -0.4858 -0.0024 -0.4137  0.0031
                                           -0.4250  0.0170 -0.6413 -0.0145 -0.0074
                                           -0.0117 -0.0129 -0.0007 -0.0062
                ( 61.48%)  -0.7841* H  68 s( 99.92%)p 0.00(  0.08%)
                                           -0.9996  0.0006  0.0138  0.0123  0.0205
   702. (0.00835) BD*( 1) C  24 - H  69  
                ( 38.93%)   0.6240* C  24 s( 23.53%)p 3.25( 76.43%)d 0.00(  0.04%)
                                           -0.0000  0.4850  0.0055 -0.7889  0.0110
                                           -0.2326 -0.0150  0.2951  0.0177  0.0089
                                           -0.0108 -0.0026  0.0129 -0.0071
                ( 61.07%)  -0.7814* H  69 s( 99.93%)p 0.00(  0.07%)
                                            0.9996 -0.0002  0.0238  0.0080 -0.0107
   703. (0.00873) BD*( 1) C  24 - H  70  
                ( 39.13%)   0.6256* C  24 s( 23.00%)p 3.35( 76.96%)d 0.00(  0.04%)
                                            0.0000 -0.4795 -0.0043 -0.4493  0.0067
                                            0.7344  0.0094  0.1669 -0.0212  0.0146
                                            0.0029 -0.0056  0.0084  0.0099
                ( 60.87%)  -0.7802* H  70 s( 99.93%)p 0.00(  0.07%)
                                           -0.9996  0.0007  0.0128 -0.0234 -0.0030
   704. (0.02488) BD*( 1) C  25 - C  26  
                ( 48.62%)   0.6973* C  25 s( 23.66%)p 3.22( 76.29%)d 0.00(  0.05%)
                                            0.0001 -0.4864 -0.0037  0.0806  0.0014
                                           -0.4912 -0.0024  0.7176  0.0117  0.0000
                                           -0.0005  0.0180  0.0071 -0.0107
                ( 51.38%)  -0.7168* C  26 s( 29.70%)p 2.37( 70.26%)d 0.00(  0.04%)
                                           -0.0006 -0.5448  0.0126 -0.0323 -0.0024
                                            0.4643 -0.0023 -0.6971  0.0092  0.0012
                                           -0.0016  0.0162  0.0049 -0.0100
   705. (0.02975) BD*( 1) C  25 - C  27  
                ( 48.80%)   0.6986* C  25 s( 25.17%)p 2.97( 74.78%)d 0.00(  0.05%)
                                           -0.0000 -0.5017 -0.0033 -0.4085  0.0101
                                            0.7332  0.0036  0.2079  0.0007  0.0163
                                            0.0046 -0.0085  0.0075  0.0078
                ( 51.20%)  -0.7156* C  27 s( 28.07%)p 2.56( 71.89%)d 0.00(  0.04%)
                                           -0.0004 -0.5297  0.0080  0.3858  0.0055
                                           -0.7182  0.0067 -0.2326  0.0064  0.0131
                                            0.0038 -0.0086  0.0092  0.0082
   706. (0.00657) BD*( 1) C  26 - H  71  
                ( 38.83%)   0.6231* C  26 s( 23.57%)p 3.24( 76.39%)d 0.00(  0.04%)
                                            0.0000 -0.4854 -0.0027  0.2159 -0.0034
                                           -0.8270 -0.0074 -0.1814  0.0205  0.0074
                                            0.0015 -0.0068  0.0147  0.0102
                ( 61.17%)  -0.7821* H  71 s( 99.92%)p 0.00(  0.08%)
                                           -0.9996  0.0007 -0.0059  0.0267  0.0049
   707. (0.01064) BD*( 1) C  26 - H  72  
                ( 39.07%)   0.6251* C  26 s( 23.22%)p 3.31( 76.74%)d 0.00(  0.04%)
                                           -0.0001  0.4818  0.0049 -0.5950  0.0053
                                           -0.3159  0.0152 -0.5595 -0.0178  0.0080
                                            0.0152  0.0093  0.0056  0.0033
                ( 60.93%)  -0.7806* H  72 s( 99.93%)p 0.00(  0.07%)
                                            0.9996 -0.0013  0.0179  0.0084  0.0188
   708. (0.00841) BD*( 1) C  26 - H  73  
                ( 39.08%)   0.6252* C  26 s( 23.40%)p 3.27( 76.55%)d 0.00(  0.04%)
                                           -0.0000 -0.4838 -0.0051 -0.7730  0.0113
                                           -0.0072 -0.0118  0.4090  0.0183 -0.0006
                                            0.0150 -0.0005 -0.0140  0.0036
                ( 60.92%)  -0.7805* H  73 s( 99.93%)p 0.00(  0.07%)
                                           -0.9996  0.0005  0.0232  0.0010 -0.0140
   709. (0.01444) BD*( 1) C  27 - C  28  
                ( 50.08%)   0.7077* C  27 s( 27.76%)p 2.60( 72.20%)d 0.00(  0.04%)
                                            0.0002  0.5268  0.0080  0.8429  0.0045
                                            0.0830 -0.0270 -0.0583 -0.0230  0.0036
                                           -0.0022 -0.0005  0.0177 -0.0100
                ( 49.92%)  -0.7066* C  28 s( 27.77%)p 2.60( 72.19%)d 0.00(  0.04%)
                                            0.0002  0.5270  0.0067 -0.8456 -0.0018
                                           -0.0572 -0.0239  0.0487 -0.0252  0.0014
                                           -0.0028 -0.0001  0.0176 -0.0103
   710. (0.01752) BD*( 1) C  27 - H  74  
                ( 38.65%)   0.6217* C  27 s( 22.24%)p 3.49( 77.72%)d 0.00(  0.04%)
                                           -0.0002  0.4716 -0.0016 -0.1929 -0.0018
                                           -0.6382 -0.0169  0.5762 -0.0198  0.0053
                                           -0.0037 -0.0176 -0.0087  0.0035
                ( 61.35%)  -0.7832* H  74 s( 99.93%)p 0.00(  0.07%)
                                            0.9996 -0.0022  0.0059  0.0216 -0.0158
   711. (0.01238) BD*( 1) C  27 - H  75  
                ( 38.50%)   0.6205* C  27 s( 21.79%)p 3.59( 78.17%)d 0.00(  0.04%)
                                           -0.0001  0.4668  0.0033 -0.3201  0.0060
                                           -0.2632 -0.0174 -0.7807  0.0088  0.0046
                                            0.0112  0.0095  0.0005  0.0141
                ( 61.50%)  -0.7842* H  75 s( 99.92%)p 0.00(  0.08%)
                                            0.9996 -0.0022  0.0104  0.0099  0.0242
   712. (0.03202) BD*( 1) C  28 - C  29  
                ( 50.73%)   0.7122* C  28 s( 28.48%)p 2.51( 71.48%)d 0.00(  0.04%)
                                            0.0004  0.5336 -0.0108  0.3527  0.0093
                                            0.3052 -0.0128  0.7049 -0.0059  0.0052
                                            0.0116  0.0113  0.0006  0.0113
                ( 49.27%)  -0.7019* C  29 s( 24.68%)p 3.05( 75.27%)d 0.00(  0.05%)
                                            0.0000  0.4968 -0.0014 -0.3513  0.0121
                                           -0.3208 -0.0158 -0.7252 -0.0048  0.0051
                                            0.0125  0.0111  0.0008  0.0130
   713. (0.01709) BD*( 1) C  28 - H  76  
                ( 39.23%)   0.6263* C  28 s( 21.90%)p 3.56( 78.05%)d 0.00(  0.05%)
                                           -0.0002  0.4680 -0.0015  0.2184  0.0044
                                            0.5119 -0.0219 -0.6855 -0.0167  0.0052
                                           -0.0071 -0.0168 -0.0056  0.0081
                ( 60.77%)  -0.7796* H  76 s( 99.92%)p 0.00(  0.08%)
                                            0.9996 -0.0028 -0.0070 -0.0137  0.0228
   714. (0.01391) BD*( 1) C  28 - H  77  
                ( 38.48%)   0.6203* C  28 s( 21.69%)p 3.61( 78.26%)d 0.00(  0.04%)
                                           -0.0002  0.4657  0.0068  0.3346 -0.0038
                                           -0.8002  0.0082 -0.1731 -0.0169 -0.0122
                                           -0.0033  0.0062 -0.0125 -0.0090
                ( 61.52%)  -0.7844* H  77 s( 99.92%)p 0.00(  0.08%)
                                            0.9996 -0.0033 -0.0108  0.0254  0.0061
   715. (0.02328) BD*( 1) C  29 - C  30  
                ( 48.14%)   0.6938* C  29 s( 25.06%)p 2.99( 74.89%)d 0.00(  0.04%)
                                           -0.0001 -0.5006 -0.0071  0.2027 -0.0083
                                            0.5119  0.0042 -0.6676 -0.0009 -0.0051
                                            0.0057  0.0172  0.0054 -0.0077
                ( 51.86%)  -0.7201* C  30 s( 29.73%)p 2.36( 70.23%)d 0.00(  0.04%)
                                           -0.0006 -0.5452  0.0091 -0.1844  0.0005
                                           -0.4881  0.0042  0.6557 -0.0043 -0.0041
                                            0.0056  0.0160  0.0050 -0.0087
   716. (0.04191) BD*( 1) C  29 - C  31  
                ( 49.24%)   0.7017* C  29 s( 25.09%)p 2.98( 74.86%)d 0.00(  0.05%)
                                           -0.0003 -0.5009 -0.0062 -0.8597  0.0023
                                           -0.0340  0.0183  0.0883 -0.0121 -0.0014
                                            0.0041  0.0003 -0.0192  0.0110
                ( 50.76%)  -0.7125* C  31 s( 30.20%)p 2.31( 69.76%)d 0.00(  0.04%)
                                           -0.0003 -0.5495  0.0045  0.8283 -0.0193
                                            0.0006  0.0133 -0.1042 -0.0086  0.0010
                                            0.0041  0.0006 -0.0171  0.0102
   717. (0.00654) BD*( 1) C  30 - H  78  
                ( 39.24%)   0.6264* C  30 s( 22.62%)p 3.42( 77.33%)d 0.00(  0.04%)
                                           -0.0001  0.4756  0.0031  0.2430 -0.0042
                                           -0.8306 -0.0063 -0.1547  0.0199 -0.0090
                                           -0.0017  0.0070 -0.0141 -0.0095
                ( 60.76%)  -0.7795* H  78 s( 99.92%)p 0.00(  0.08%)
                                            0.9996 -0.0011 -0.0079  0.0264  0.0031
   718. (0.00799) BD*( 1) C  30 - H  79  
                ( 37.84%)   0.6151* C  30 s( 23.59%)p 3.24( 76.37%)d 0.00(  0.04%)
                                            0.0000 -0.4857 -0.0049 -0.4177  0.0054
                                           -0.2665  0.0157 -0.7196 -0.0084 -0.0047
                                           -0.0135 -0.0097 -0.0024 -0.0098
                ( 62.16%)  -0.7884* H  79 s( 99.92%)p 0.00(  0.08%)
                                           -0.9996  0.0024  0.0160  0.0085  0.0226
   719. (0.00742) BD*( 1) C  30 - H  80  
                ( 39.08%)   0.6252* C  30 s( 23.96%)p 3.17( 76.00%)d 0.00(  0.04%)
                                           -0.0000  0.4895  0.0017 -0.8554  0.0045
                                           -0.0005 -0.0131  0.1660  0.0208 -0.0004
                                           -0.0057  0.0006  0.0171 -0.0097
                ( 60.92%)  -0.7805* H  80 s( 99.93%)p 0.00(  0.07%)
                                            0.9996 -0.0002  0.0264  0.0001 -0.0069
   720. (0.02333) BD*( 1) C  31 - O  32  
                ( 67.63%)   0.8224* C  31 s( 19.55%)p 4.10( 80.17%)d 0.01(  0.28%)
                                           -0.0001  0.4407  0.0364  0.3932  0.0160
                                            0.0847 -0.0155  0.7986  0.0402  0.0058
                                            0.0366  0.0092  0.0090  0.0350
                ( 32.37%)  -0.5689* O  32 s( 33.57%)p 1.98( 66.36%)d 0.00(  0.07%)
                                           -0.0001  0.5794 -0.0022 -0.3623 -0.0030
                                           -0.0970 -0.0060 -0.7231  0.0024  0.0016
                                            0.0092  0.0005  0.0036  0.0242
   721. (0.04693) BD*( 1) C  31 - C  33  
                ( 50.23%)   0.7087* C  31 s( 28.26%)p 2.54( 71.69%)d 0.00(  0.05%)
                                            0.0003  0.5316 -0.0027  0.2898  0.0207
                                            0.6171 -0.0224 -0.5010 -0.0116  0.0104
                                           -0.0087 -0.0172 -0.0073 -0.0002
                ( 49.77%)  -0.7055* C  33 s( 28.56%)p 2.50( 71.39%)d 0.00(  0.05%)
                                            0.0002  0.5344 -0.0007 -0.2782  0.0201
                                           -0.5984 -0.0148  0.5269 -0.0162  0.0083
                                           -0.0074 -0.0179 -0.0088  0.0019
   722. (0.03929) BD*( 1) C  31 - H  81  
                ( 39.90%)   0.6316* C  31 s( 21.89%)p 3.57( 78.06%)d 0.00(  0.05%)
                                           -0.0003  0.4678 -0.0083  0.2721  0.0070
                                           -0.7812  0.0065 -0.3093  0.0216 -0.0102
                                           -0.0061  0.0140 -0.0128 -0.0065
                ( 60.10%)  -0.7753* H  81 s( 99.92%)p 0.00(  0.08%)
                                            0.9996 -0.0080 -0.0071  0.0262  0.0095
   723. (0.02183) BD*( 1) O  32 - H  82  
                ( 25.39%)   0.5039* O  32 s( 21.22%)p 3.71( 78.70%)d 0.00(  0.08%)
                                           -0.0002 -0.4605 -0.0148 -0.8376 -0.0317
                                           -0.2757 -0.0079  0.0883 -0.0207 -0.0124
                                            0.0183  0.0063 -0.0151  0.0071
                ( 74.61%)  -0.8638* H  82 s( 99.58%)p 0.00(  0.42%)
                                           -0.9978  0.0135  0.0605  0.0222 -0.0095
   724. (0.02571) BD*( 1) C  33 - O  34  
                ( 68.49%)   0.8276* C  33 s( 18.50%)p 4.39( 81.22%)d 0.02(  0.28%)
                                           -0.0001  0.4284  0.0381  0.8999  0.0350
                                           -0.0086  0.0073  0.0303 -0.0136 -0.0026
                                            0.0038 -0.0005  0.0466 -0.0252
                ( 31.51%)  -0.5614* O  34 s( 34.16%)p 1.93( 65.78%)d 0.00(  0.06%)
                                           -0.0001  0.5845 -0.0019 -0.8079  0.0023
                                           -0.0230  0.0034 -0.0669 -0.0009  0.0093
                                            0.0071  0.0048  0.0181 -0.0120
   725. (0.02891) BD*( 1) C  33 - H  83  
                ( 39.42%)   0.6279* C  33 s( 22.87%)p 3.37( 77.08%)d 0.00(  0.05%)
                                           -0.0003  0.4782 -0.0093 -0.2014  0.0171
                                           -0.2085 -0.0014 -0.8285  0.0012  0.0024
                                            0.0094  0.0097 -0.0008  0.0183
                ( 60.58%)  -0.7783* H  83 s( 99.92%)p 0.00(  0.08%)
                                            0.9996 -0.0050  0.0078  0.0058  0.0272
   726. (0.00670) BD*( 1) O  34 - H  84  
                ( 26.49%)   0.5147* O  34 s( 19.75%)p 4.06( 80.17%)d 0.00(  0.08%)
                                            0.0002  0.4439  0.0208  0.3752  0.0326
                                           -0.6961 -0.0183 -0.4181 -0.0113 -0.0050
                                           -0.0029  0.0209 -0.0183 -0.0025
                ( 73.51%)  -0.8574* H  84 s( 99.60%)p 0.00(  0.40%)
                                            0.9980 -0.0037 -0.0273  0.0475  0.0311


 NHO Directionality and "Bond Bending" (deviations from line of nuclear centers)

         [Thresholds for printing:  angular deviation  >  1.0 degree]
                                    hybrid p-character > 25.0%
                                    orbital occupancy  >  0.10e

                                Line of Centers        Hybrid 1              Hybrid 2
                                ---------------  -------------------   ------------------
                NBO               Theta   Phi    Theta   Phi    Dev    Theta   Phi    Dev
 ========================================================================================
     2. BD (   1) C   1 - H  35    92.0    2.4    90.5    3.2   1.7      --     --    --
     3. BD (   1) C   1 - H  36    37.2  244.9    35.5  244.6   1.6      --     --    --
     4. BD (   1) C   1 - H  37    82.8  110.2    81.3  109.3   1.8      --     --    --
     6. BD (   1) C   2 - C   4    88.2  183.3    87.7  181.3   2.1      --     --    --
     7. BD (   1) C   2 - C  33   101.1  290.4   100.3  293.0   2.7     77.9  107.6   3.0
     8. BD (   1) C   3 - H  38   150.7  221.3   152.5  220.2   1.8      --     --    --
     9. BD (   1) C   3 - H  39    94.5    2.3    96.0    3.7   2.0      --     --    --
    10. BD (   1) C   3 - H  40    81.3  110.3    82.9  109.3   1.9      --     --    --
    12. BD (   1) C   4 - H  41   157.4  210.7   156.8  207.2   1.5      --     --    --
    14. BD (   1) C   5 - C   6    89.8  179.2     --     --    --      89.5  357.5   1.8
    15. BD (   1) C   5 - C  29    99.1  291.6     --     --    --      79.6  110.6   1.7
    17. BD (   1) C   6 - C   7    50.8  127.9    48.6  128.2   2.3    127.5  307.8   1.7
    18. BD (   2) C   6 - C   7    50.8  127.9    49.3  267.9  92.2    132.9   85.0  89.1
    19. BD (   1) C   6 - C  25   132.4  225.4   132.2  228.4   2.2     47.1   42.9   1.9
    20. BD (   1) C   7 - C   8    86.8  172.6    85.0  170.6   2.7     92.8  353.6   1.1
    21. BD (   1) C   7 - H  44    49.7   44.5    49.2   46.0   1.2      --     --    --
    22. BD (   1) C   8 - C   9   132.8  224.4     --     --    --      46.2   46.2   1.6
    25. BD (   1) C   9 - C  10    79.2  181.2    76.1  183.5   3.9     97.9  359.9   3.1
    26. BD (   1) C   9 - C  23   101.7  296.9    99.8  294.0   3.4     77.4  118.4   1.7
    27. BD (   1) C   9 - H  47   148.4   84.3   147.4   82.3   1.4      --     --    --
    28. BD (   1) C  10 - C  11    27.8  240.8    28.8  243.3   1.5      --     --    --
    29. BD (   1) C  10 - C  12    90.0  108.8    89.0  108.1   1.2     89.1  289.2   1.0
    30. BD (   1) C  10 - C  20   140.7  228.1   137.9  227.3   2.8     36.2   51.4   3.7
    34. BD (   1) C  12 - C  13    92.7  175.6    91.3  173.4   2.6     85.5  357.9   3.0
    35. BD (   1) C  12 - H  51   142.0   50.0   140.5   51.7   1.9      --     --    --
    36. BD (   1) C  12 - H  52    35.7   55.2    36.9   56.0   1.3      --     --    --
    37. BD (   1) C  13 - C  14   143.1  231.8   143.1  227.5   2.5     36.5   57.8   3.6
    38. BD (   1) C  13 - H  53    92.4  105.0    91.1  105.0   1.3      --     --    --
    39. BD (   1) C  13 - H  54    34.5  220.4    33.0  218.6   1.8      --     --    --
    40. BD (   1) C  14 - O  15    91.6  175.4    92.8  173.7   2.1     89.6  356.5   1.6
    41. BD (   1) C  14 - C  16    92.4  283.9    92.1  281.2   2.8     87.3  105.6   1.7
    42. BD (   1) C  14 - H  55   144.8   48.1   146.3   55.7   4.5      --     --    --
    43. BD (   1) O  15 - H  56    83.5  104.6    84.1  109.9   5.3      --     --    --
    45. BD (   1) C  16 - C  18    46.4  226.1     --     --    --     134.7   48.1   1.8
    46. BD (   1) C  16 - C  20    84.6  356.3    82.9  354.1   2.7     92.4  177.9   3.4
    47. BD (   1) C  17 - H  57   135.1   34.1   136.9   33.8   1.8      --     --    --
    48. BD (   1) C  17 - H  58    93.3  273.7    94.7  273.7   1.4      --     --    --
    49. BD (   1) C  17 - H  59   101.5  165.5   103.0  166.0   1.6      --     --    --
    50. BD (   1) C  18 - O  19   102.7  187.0   101.6  186.8   1.0     75.9    5.3   2.2
    51. BD (   1) C  18 - H  60    86.4  293.4    85.7  290.2   3.2      --     --    --
    52. BD (   1) C  18 - H  61    25.7   75.4    23.7   83.8   4.1      --     --    --
    53. BD (   1) O  19 - H  62   100.7  110.7   100.8  118.0   7.2      --     --    --
    54. BD (   1) C  20 - C  21    94.7  291.5    94.8  288.4   3.0     85.7  113.4   2.0
    56. BD (   1) C  21 - C  22   101.3    1.1   101.4  358.5   2.5     78.6  183.6   2.4
    57. BD (   1) C  21 - H  64    33.8  250.8    34.8  250.8   1.1      --     --    --
    60. BD (   1) C  22 - H  66    93.3  290.5    94.3  290.1   1.1      --     --    --
    61. BD (   1) C  22 - H  67   155.9   74.6   157.2   71.8   1.7      --     --    --
    63. BD (   1) C  23 - C  25   112.2   13.0   112.9   11.5   1.5     69.3  193.7   1.6
    65. BD (   1) C  24 - H  69    70.0  197.0    69.0  197.7   1.2      --     --    --
    67. BD (   1) C  25 - C  26   145.6   96.1   145.5   99.4   1.9     34.0  274.3   1.1
    68. BD (   1) C  25 - C  27   105.2  299.1   104.0  298.4   1.4      --     --    --
    69. BD (   1) C  26 - H  71    78.4  103.7    79.4  104.3   1.2      --     --    --
    70. BD (   1) C  26 - H  72   130.5  208.3   131.1  207.0   1.1      --     --    --
    71. BD (   1) C  26 - H  73   118.4    0.7   119.3    1.4   1.1      --     --    --
    72. BD (   1) C  27 - C  28    93.6    4.4    95.5    3.8   1.9     88.4  185.5   2.3
    73. BD (   1) C  27 - H  74    49.7  253.8    50.9  253.4   1.2      --     --    --
    75. BD (   1) C  28 - C  29    33.2   41.3    33.7   38.9   1.4    146.8  224.8   1.9
    76. BD (   1) C  28 - H  76   141.3   66.5   142.5   65.5   1.4      --     --    --
    77. BD (   1) C  28 - H  77   101.1  292.9   102.5  292.7   1.4      --     --    --
    79. BD (   1) C  29 - C  31    95.6    1.3     --     --    --      82.1  181.0   2.3
    80. BD (   1) C  30 - H  78   100.3  286.5    98.8  285.9   1.6      --     --    --
    81. BD (   1) C  30 - H  79    35.1   33.0    33.5   31.3   1.8      --     --    --
    82. BD (   1) C  30 - H  80    78.7  179.7    77.6  180.9   1.6      --     --    --
    83. BD (   1) C  31 - O  32    26.5   12.9    26.3    9.6   1.5    152.2  195.7   1.8
    84. BD (   1) C  31 - C  33   127.8   64.4   127.4   62.4   1.6     52.5  247.2   2.2
    85. BD (   1) C  31 - H  81   113.4  287.1   109.3  289.8   4.9      --     --    --
    86. BD (   1) O  32 - H  82   101.2   19.1    94.2   18.1   7.1      --     --    --
    87. BD (   1) C  33 - O  34    86.7    0.7    89.0  359.9   2.4     94.8  181.4   1.7
    88. BD (   1) C  33 - H  83   158.8  219.3   161.3  228.7   4.1      --     --    --
    89. BD (   1) O  34 - H  84   119.3  293.8   117.6  299.7   5.5      --     --    --
   124. LP (   1) O  15             --     --    139.8  220.7   --       --     --    --
   125. LP (   2) O  15             --     --     34.0  231.1   --       --     --    --
   126. LP (   1) O  19             --     --     95.4  237.8   --       --     --    --
   127. LP (   2) O  19             --     --     15.0  165.0   --       --     --    --
   128. LP (   1) O  32             --     --     23.7  218.2   --       --     --    --
   129. LP (   2) O  32             --     --     84.9  109.4   --       --     --    --
   130. LP (   1) O  34             --     --     72.7   49.8   --       --     --    --
   131. LP (   2) O  34             --     --     28.2  270.6   --       --     --    --


 Second Order Perturbation Theory Analysis of Fock Matrix in NBO Basis

     Threshold for printing:   0.50 kcal/mol
                                                                              E(2)  E(j)-E(i) F(i,j)
         Donor NBO (i)                     Acceptor NBO (j)                 kcal/mol   a.u.    a.u. 
 ===================================================================================================

 within unit  1
   1. BD (   1) C   1 - C   2        /151. RY*(   2) C   3                    0.97    1.37    0.033
   1. BD (   1) C   1 - C   2        /159. RY*(   1) C   4                    0.94    1.64    0.035
   1. BD (   1) C   1 - C   2        /420. RY*(   1) C  33                    0.86    1.51    0.032
   1. BD (   1) C   1 - C   2        /639. BD*(   1) C   1 - H  35            0.64    1.04    0.023
   1. BD (   1) C   1 - C   2        /640. BD*(   1) C   1 - H  36            0.72    1.05    0.025
   1. BD (   1) C   1 - C   2        /641. BD*(   1) C   1 - H  37            0.57    1.03    0.022
   1. BD (   1) C   1 - C   2        /642. BD*(   1) C   2 - C   3            1.36    0.97    0.032
   1. BD (   1) C   1 - C   2        /643. BD*(   1) C   2 - C   4            1.72    0.97    0.037
   1. BD (   1) C   1 - C   2        /644. BD*(   1) C   2 - C  33            1.47    0.95    0.034
   1. BD (   1) C   1 - C   2        /645. BD*(   1) C   3 - H  38            1.98    1.02    0.040
   1. BD (   1) C   1 - C   2        /649. BD*(   1) C   4 - H  41            1.87    1.03    0.039
   1. BD (   1) C   1 - C   2        /725. BD*(   1) C  33 - H  83            1.70    1.01    0.037
   2. BD (   1) C   1 - H  35        /143. RY*(   3) C   2                    0.51    1.34    0.023
   2. BD (   1) C   1 - H  35        /638. BD*(   1) C   1 - C   2            0.54    0.86    0.019
   2. BD (   1) C   1 - H  35        /643. BD*(   1) C   2 - C   4            3.51    0.87    0.050
   3. BD (   1) C   1 - H  36        /142. RY*(   2) C   2                    0.52    1.36    0.024
   3. BD (   1) C   1 - H  36        /143. RY*(   3) C   2                    0.53    1.34    0.024
   3. BD (   1) C   1 - H  36        /638. BD*(   1) C   1 - C   2            0.58    0.87    0.020
   3. BD (   1) C   1 - H  36        /642. BD*(   1) C   2 - C   3            3.03    0.87    0.046
   4. BD (   1) C   1 - H  37        /142. RY*(   2) C   2                    0.59    1.36    0.025
   4. BD (   1) C   1 - H  37        /638. BD*(   1) C   1 - C   2            0.59    0.86    0.020
   4. BD (   1) C   1 - H  37        /644. BD*(   1) C   2 - C  33            3.96    0.85    0.052
   5. BD (   1) C   2 - C   3        /133. RY*(   2) C   1                    0.92    1.39    0.032
   5. BD (   1) C   2 - C   3        /160. RY*(   2) C   4                    1.50    1.47    0.042
   5. BD (   1) C   2 - C   3        /421. RY*(   2) C  33                    1.16    1.46    0.037
   5. BD (   1) C   2 - C   3        /638. BD*(   1) C   1 - C   2            1.43    0.97    0.033
   5. BD (   1) C   2 - C   3        /640. BD*(   1) C   1 - H  36            2.03    1.05    0.041
   5. BD (   1) C   2 - C   3        /643. BD*(   1) C   2 - C   4            1.83    0.98    0.038
   5. BD (   1) C   2 - C   3        /644. BD*(   1) C   2 - C  33            1.52    0.96    0.034
   5. BD (   1) C   2 - C   3        /645. BD*(   1) C   3 - H  38            0.59    1.02    0.022
   5. BD (   1) C   2 - C   3        /646. BD*(   1) C   3 - H  39            0.63    1.04    0.023
   5. BD (   1) C   2 - C   3        /647. BD*(   1) C   3 - H  40            0.61    1.03    0.022
   5. BD (   1) C   2 - C   3        /648. BD*(   1) C   4 - C   5            2.79    0.98    0.047
   5. BD (   1) C   2 - C   3        /721. BD*(   1) C  31 - C  33            2.78    0.97    0.046
   6. BD (   1) C   2 - C   4        /133. RY*(   2) C   1                    0.77    1.38    0.029
   6. BD (   1) C   2 - C   4        /151. RY*(   2) C   3                    0.89    1.37    0.031
   6. BD (   1) C   2 - C   4        /169. RY*(   2) C   5                    0.96    1.54    0.035
   6. BD (   1) C   2 - C   4        /420. RY*(   1) C  33                    0.74    1.51    0.030
   6. BD (   1) C   2 - C   4        /638. BD*(   1) C   1 - C   2            1.50    0.96    0.034
   6. BD (   1) C   2 - C   4        /639. BD*(   1) C   1 - H  35            1.71    1.03    0.038
   6. BD (   1) C   2 - C   4        /642. BD*(   1) C   2 - C   3            1.42    0.96    0.033
   6. BD (   1) C   2 - C   4        /644. BD*(   1) C   2 - C  33            1.42    0.95    0.033
   6. BD (   1) C   2 - C   4        /646. BD*(   1) C   3 - H  39            1.69    1.03    0.038
   6. BD (   1) C   2 - C   4        /648. BD*(   1) C   4 - C   5            1.68    0.97    0.036
   6. BD (   1) C   2 - C   4        /649. BD*(   1) C   4 - H  41            0.78    1.03    0.025
   6. BD (   1) C   2 - C   4        /650. BD*(   1) C   4 - H  42            0.80    1.03    0.026
   6. BD (   1) C   2 - C   4        /651. BD*(   1) C   5 - C   6            1.83    1.01    0.038
   6. BD (   1) C   2 - C   4        /724. BD*(   1) C  33 - O  34            3.18    0.85    0.047
   7. BD (   1) C   2 - C  33        /132. RY*(   1) C   1                    1.14    1.34    0.035
   7. BD (   1) C   2 - C  33        /150. RY*(   1) C   3                    1.39    1.36    0.039
   7. BD (   1) C   2 - C  33        /159. RY*(   1) C   4                    1.14    1.65    0.039
   7. BD (   1) C   2 - C  33        /402. RY*(   1) C  31                    1.73    1.46    0.045
   7. BD (   1) C   2 - C  33        /430. RY*(   2) O  34                    0.81    2.05    0.037
   7. BD (   1) C   2 - C  33        /638. BD*(   1) C   1 - C   2            1.42    0.98    0.033
   7. BD (   1) C   2 - C  33        /641. BD*(   1) C   1 - H  37            1.52    1.04    0.036
   7. BD (   1) C   2 - C  33        /642. BD*(   1) C   2 - C   3            1.35    0.98    0.033
   7. BD (   1) C   2 - C  33        /643. BD*(   1) C   2 - C   4            1.49    0.99    0.034
   7. BD (   1) C   2 - C  33        /647. BD*(   1) C   3 - H  40            1.67    1.03    0.037
   7. BD (   1) C   2 - C  33        /650. BD*(   1) C   4 - H  42            2.04    1.04    0.041
   7. BD (   1) C   2 - C  33        /721. BD*(   1) C  31 - C  33            1.77    0.97    0.037
   7. BD (   1) C   2 - C  33        /722. BD*(   1) C  31 - H  81            1.33    1.02    0.033
   7. BD (   1) C   2 - C  33        /725. BD*(   1) C  33 - H  83            0.82    1.03    0.026
   7. BD (   1) C   2 - C  33        /726. BD*(   1) O  34 - H  84            1.67    1.00    0.037
   8. BD (   1) C   3 - H  38        /141. RY*(   1) C   2                    0.58    1.54    0.027
   8. BD (   1) C   3 - H  38        /638. BD*(   1) C   1 - C   2            3.12    0.87    0.047
   9. BD (   1) C   3 - H  39        /642. BD*(   1) C   2 - C   3            0.56    0.87    0.020
   9. BD (   1) C   3 - H  39        /643. BD*(   1) C   2 - C   4            3.25    0.88    0.048
  10. BD (   1) C   3 - H  40        /141. RY*(   1) C   2                    0.52    1.54    0.025
  10. BD (   1) C   3 - H  40        /642. BD*(   1) C   2 - C   3            0.53    0.87    0.019
  10. BD (   1) C   3 - H  40        /644. BD*(   1) C   2 - C  33            3.30    0.86    0.048
  11. BD (   1) C   4 - C   5        /141. RY*(   1) C   2                    0.57    1.63    0.027
  11. BD (   1) C   4 - C   5        /142. RY*(   2) C   2                    0.76    1.45    0.030
  11. BD (   1) C   4 - C   5        /177. RY*(   1) C   6                    1.57    1.45    0.043
  11. BD (   1) C   4 - C   5        /384. RY*(   1) C  29                    0.84    1.61    0.033
  11. BD (   1) C   4 - C   5        /642. BD*(   1) C   2 - C   3            1.82    0.96    0.037
  11. BD (   1) C   4 - C   5        /643. BD*(   1) C   2 - C   4            1.65    0.97    0.036
  11. BD (   1) C   4 - C   5        /649. BD*(   1) C   4 - H  41            0.82    1.02    0.026
  11. BD (   1) C   4 - C   5        /650. BD*(   1) C   4 - H  42            0.80    1.02    0.026
  11. BD (   1) C   4 - C   5        /651. BD*(   1) C   5 - C   6            2.07    1.01    0.041
  11. BD (   1) C   4 - C   5        /652. BD*(   1) C   5 - C  29            1.86    0.96    0.038
  11. BD (   1) C   4 - C   5        /653. BD*(   1) C   5 - H  43            0.91    1.03    0.027
  11. BD (   1) C   4 - C   5        /654. BD*(   1) C   6 - C   7            0.57    1.25    0.024
  11. BD (   1) C   4 - C   5        /655. BD*(   2) C   6 - C   7            3.08    0.64    0.040
  11. BD (   1) C   4 - C   5        /656. BD*(   1) C   6 - C  25            0.53    0.99    0.020
  11. BD (   1) C   4 - C   5        /715. BD*(   1) C  29 - C  30            2.13    0.96    0.041
  12. BD (   1) C   4 - H  41        /170. RY*(   3) C   5                    0.73    1.39    0.029
  12. BD (   1) C   4 - H  41        /638. BD*(   1) C   1 - C   2            3.58    0.87    0.050
  12. BD (   1) C   4 - H  41        /643. BD*(   1) C   2 - C   4            0.59    0.88    0.020
  12. BD (   1) C   4 - H  41        /648. BD*(   1) C   4 - C   5            0.51    0.88    0.019
  12. BD (   1) C   4 - H  41        /653. BD*(   1) C   5 - H  43            2.68    0.94    0.045
  12. BD (   1) C   4 - H  41        /708. BD*(   1) C  26 - H  73            0.59    0.93    0.021
  13. BD (   1) C   4 - H  42        /142. RY*(   2) C   2                    0.63    1.35    0.026
  13. BD (   1) C   4 - H  42        /643. BD*(   1) C   2 - C   4            0.80    0.87    0.024
  13. BD (   1) C   4 - H  42        /644. BD*(   1) C   2 - C  33            3.26    0.85    0.047
  13. BD (   1) C   4 - H  42        /648. BD*(   1) C   4 - C   5            0.63    0.87    0.021
  13. BD (   1) C   4 - H  42        /652. BD*(   1) C   5 - C  29            3.68    0.86    0.050
  14. BD (   1) C   5 - C   6        /161. RY*(   3) C   4                    1.00    1.52    0.035
  14. BD (   1) C   5 - C   6        /186. RY*(   1) C   7                    1.76    1.74    0.050
  14. BD (   1) C   5 - C   6        /349. RY*(   2) C  25                    0.91    1.65    0.035
  14. BD (   1) C   5 - C   6        /385. RY*(   2) C  29                    1.45    1.67    0.044
  14. BD (   1) C   5 - C   6        /643. BD*(   1) C   2 - C   4            2.42    0.98    0.044
  14. BD (   1) C   5 - C   6        /648. BD*(   1) C   4 - C   5            1.90    0.98    0.039
  14. BD (   1) C   5 - C   6        /652. BD*(   1) C   5 - C  29            2.26    0.97    0.042
  14. BD (   1) C   5 - C   6        /653. BD*(   1) C   5 - H  43            1.04    1.04    0.030
  14. BD (   1) C   5 - C   6        /654. BD*(   1) C   6 - C   7            4.72    1.27    0.069
  14. BD (   1) C   5 - C   6        /656. BD*(   1) C   6 - C  25            2.19    1.00    0.042
  14. BD (   1) C   5 - C   6        /657. BD*(   1) C   7 - C   8            4.08    1.04    0.059
  14. BD (   1) C   5 - C   6        /700. BD*(   1) C  23 - C  25            1.27    0.93    0.031
  14. BD (   1) C   5 - C   6        /716. BD*(   1) C  29 - C  31            2.25    0.97    0.042
  15. BD (   1) C   5 - C  29        /159. RY*(   1) C   4                    1.17    1.62    0.039
  15. BD (   1) C   5 - C  29        /179. RY*(   3) C   6                    1.00    1.72    0.037
  15. BD (   1) C   5 - C  29        /375. RY*(   1) C  28                    1.00    1.61    0.036
  15. BD (   1) C   5 - C  29        /393. RY*(   1) C  30                    0.65    1.37    0.027
  15. BD (   1) C   5 - C  29        /403. RY*(   2) C  31                    0.85    1.53    0.033
  15. BD (   1) C   5 - C  29        /648. BD*(   1) C   4 - C   5            1.53    0.96    0.034
  15. BD (   1) C   5 - C  29        /650. BD*(   1) C   4 - H  42            1.46    1.02    0.035
  15. BD (   1) C   5 - C  29        /651. BD*(   1) C   5 - C   6            2.04    1.00    0.040
  15. BD (   1) C   5 - C  29        /653. BD*(   1) C   5 - H  43            1.03    1.02    0.029
  15. BD (   1) C   5 - C  29        /654. BD*(   1) C   6 - C   7            1.92    1.25    0.044
  15. BD (   1) C   5 - C  29        /655. BD*(   2) C   6 - C   7            0.76    0.64    0.020
  15. BD (   1) C   5 - C  29        /712. BD*(   1) C  28 - C  29            1.58    0.95    0.035
  15. BD (   1) C   5 - C  29        /714. BD*(   1) C  28 - H  77            1.96    1.01    0.040
  15. BD (   1) C   5 - C  29        /715. BD*(   1) C  29 - C  30            1.51    0.96    0.034
  15. BD (   1) C   5 - C  29        /716. BD*(   1) C  29 - C  31            1.60    0.95    0.035
  15. BD (   1) C   5 - C  29        /717. BD*(   1) C  30 - H  78            1.60    1.01    0.036
  15. BD (   1) C   5 - C  29        /722. BD*(   1) C  31 - H  81            1.56    0.99    0.035
  16. BD (   1) C   5 - H  43        /648. BD*(   1) C   4 - C   5            0.64    0.86    0.021
  16. BD (   1) C   5 - H  43        /649. BD*(   1) C   4 - H  41            3.32    0.91    0.049
  16. BD (   1) C   5 - H  43        /651. BD*(   1) C   5 - C   6            0.89    0.90    0.025
  16. BD (   1) C   5 - H  43        /652. BD*(   1) C   5 - C  29            0.81    0.85    0.023
  16. BD (   1) C   5 - H  43        /655. BD*(   2) C   6 - C   7            0.52    0.53    0.015
  16. BD (   1) C   5 - H  43        /656. BD*(   1) C   6 - C  25            4.49    0.88    0.056
  16. BD (   1) C   5 - H  43        /712. BD*(   1) C  28 - C  29            3.35    0.85    0.048
  17. BD (   1) C   6 - C   7        /168. RY*(   1) C   5                    1.31    1.83    0.044
  17. BD (   1) C   6 - C   7        /197. RY*(   3) C   8                    1.24    1.48    0.038
  17. BD (   1) C   6 - C   7        /348. RY*(   1) C  25                    0.87    1.84    0.036
  17. BD (   1) C   6 - C   7        /651. BD*(   1) C   5 - C   6            4.64    1.14    0.065
  17. BD (   1) C   6 - C   7        /652. BD*(   1) C   5 - C  29            1.05    1.09    0.030
  17. BD (   1) C   6 - C   7        /656. BD*(   1) C   6 - C  25            4.66    1.12    0.065
  17. BD (   1) C   6 - C   7        /657. BD*(   1) C   7 - C   8            3.40    1.16    0.056
  17. BD (   1) C   6 - C   7        /658. BD*(   1) C   7 - H  44            2.19    1.17    0.045
  17. BD (   1) C   6 - C   7        /661. BD*(   1) C   8 - H  46            0.60    1.15    0.023
  17. BD (   1) C   6 - C   7        /705. BD*(   1) C  25 - C  27            1.13    1.08    0.031
  18. BD (   2) C   6 - C   7        /643. BD*(   1) C   2 - C   4            0.51    0.65    0.016
  18. BD (   2) C   6 - C   7        /648. BD*(   1) C   4 - C   5            3.39    0.66    0.042
  18. BD (   2) C   6 - C   7        /652. BD*(   1) C   5 - C  29            1.69    0.64    0.030
  18. BD (   2) C   6 - C   7        /660. BD*(   1) C   8 - H  45            2.98    0.70    0.041
  18. BD (   2) C   6 - C   7        /661. BD*(   1) C   8 - H  46            2.42    0.70    0.037
  18. BD (   2) C   6 - C   7        /700. BD*(   1) C  23 - C  25            0.52    0.60    0.016
  18. BD (   2) C   6 - C   7        /704. BD*(   1) C  25 - C  26            2.90    0.62    0.038
  18. BD (   2) C   6 - C   7        /705. BD*(   1) C  25 - C  27            1.13    0.64    0.024
  18. BD (   2) C   6 - C   7        /707. BD*(   1) C  26 - H  72            0.51    0.71    0.017
  19. BD (   1) C   6 - C  25        /168. RY*(   1) C   5                    1.19    1.71    0.041
  19. BD (   1) C   6 - C  25        /186. RY*(   1) C   7                    0.97    1.73    0.037
  19. BD (   1) C   6 - C  25        /330. RY*(   1) C  23                    0.85    1.71    0.034
  19. BD (   1) C   6 - C  25        /358. RY*(   2) C  26                    0.81    1.48    0.031
  19. BD (   1) C   6 - C  25        /366. RY*(   1) C  27                    0.62    1.62    0.029
  19. BD (   1) C   6 - C  25        /651. BD*(   1) C   5 - C   6            1.97    1.01    0.040
  19. BD (   1) C   6 - C  25        /653. BD*(   1) C   5 - H  43            0.76    1.04    0.025
  19. BD (   1) C   6 - C  25        /654. BD*(   1) C   6 - C   7            4.55    1.26    0.068
  19. BD (   1) C   6 - C  25        /658. BD*(   1) C   7 - H  44            3.09    1.05    0.051
  19. BD (   1) C   6 - C  25        /696. BD*(   1) C  22 - C  23            1.78    0.97    0.037
  19. BD (   1) C   6 - C  25        /700. BD*(   1) C  23 - C  25            1.93    0.92    0.038
  19. BD (   1) C   6 - C  25        /704. BD*(   1) C  25 - C  26            1.45    0.94    0.033
  19. BD (   1) C   6 - C  25        /705. BD*(   1) C  25 - C  27            1.85    0.96    0.038
  19. BD (   1) C   6 - C  25        /707. BD*(   1) C  26 - H  72            1.94    1.03    0.040
  19. BD (   1) C   6 - C  25        /711. BD*(   1) C  27 - H  75            1.51    1.03    0.035
  20. BD (   1) C   7 - C   8        /179. RY*(   3) C   6                    2.14    1.76    0.055
  20. BD (   1) C   7 - C   8        /180. RY*(   4) C   6                    0.77    1.42    0.030
  20. BD (   1) C   7 - C   8        /206. RY*(   3) C   9                    0.75    1.61    0.031
  20. BD (   1) C   7 - C   8        /651. BD*(   1) C   5 - C   6            4.29    1.04    0.060
  20. BD (   1) C   7 - C   8        /654. BD*(   1) C   6 - C   7            4.45    1.29    0.068
  20. BD (   1) C   7 - C   8        /658. BD*(   1) C   7 - H  44            0.61    1.08    0.023
  20. BD (   1) C   7 - C   8        /659. BD*(   1) C   8 - C   9            1.85    1.01    0.039
  20. BD (   1) C   7 - C   8        /660. BD*(   1) C   8 - H  45            0.88    1.04    0.027
  20. BD (   1) C   7 - C   8        /661. BD*(   1) C   8 - H  46            0.93    1.05    0.028
  20. BD (   1) C   7 - C   8        /662. BD*(   1) C   9 - C  10            2.25    0.98    0.042
  21. BD (   1) C   7 - H  44        /178. RY*(   2) C   6                    1.50    1.64    0.045
  21. BD (   1) C   7 - H  44        /654. BD*(   1) C   6 - C   7            2.36    1.17    0.047
  21. BD (   1) C   7 - H  44        /656. BD*(   1) C   6 - C  25            6.74    0.91    0.070
  21. BD (   1) C   7 - H  44        /659. BD*(   1) C   8 - C   9            3.11    0.89    0.047
  22. BD (   1) C   8 - C   9        /187. RY*(   2) C   7                    0.66    1.33    0.027
  22. BD (   1) C   8 - C   9        /214. RY*(   2) C  10                    0.71    1.62    0.031
  22. BD (   1) C   8 - C   9        /215. RY*(   3) C  10                    0.61    1.65    0.028
  22. BD (   1) C   8 - C   9        /330. RY*(   1) C  23                    1.01    1.71    0.037
  22. BD (   1) C   8 - C   9        /657. BD*(   1) C   7 - C   8            1.69    1.04    0.037
  22. BD (   1) C   8 - C   9        /658. BD*(   1) C   7 - H  44            2.19    1.05    0.043
  22. BD (   1) C   8 - C   9        /660. BD*(   1) C   8 - H  45            0.85    1.02    0.026
  22. BD (   1) C   8 - C   9        /661. BD*(   1) C   8 - H  46            0.86    1.02    0.027
  22. BD (   1) C   8 - C   9        /662. BD*(   1) C   9 - C  10            1.77    0.95    0.037
  22. BD (   1) C   8 - C   9        /663. BD*(   1) C   9 - C  23            1.94    0.96    0.039
  22. BD (   1) C   8 - C   9        /664. BD*(   1) C   9 - H  47            1.17    1.03    0.031
  22. BD (   1) C   8 - C   9        /667. BD*(   1) C  10 - C  20            1.68    0.96    0.036
  22. BD (   1) C   8 - C   9        /696. BD*(   1) C  22 - C  23            2.13    0.97    0.041
  23. BD (   1) C   8 - H  45        /187. RY*(   2) C   7                    0.55    1.22    0.023
  23. BD (   1) C   8 - H  45        /188. RY*(   3) C   7                    0.58    1.32    0.025
  23. BD (   1) C   8 - H  45        /205. RY*(   2) C   9                    0.90    1.52    0.033
  23. BD (   1) C   8 - H  45        /654. BD*(   1) C   6 - C   7            1.74    1.16    0.040
  23. BD (   1) C   8 - H  45        /655. BD*(   2) C   6 - C   7            4.39    0.55    0.044
  23. BD (   1) C   8 - H  45        /657. BD*(   1) C   7 - C   8            0.52    0.93    0.020
  23. BD (   1) C   8 - H  45        /659. BD*(   1) C   8 - C   9            0.55    0.88    0.020
  23. BD (   1) C   8 - H  45        /664. BD*(   1) C   9 - H  47            2.41    0.92    0.042
  23. BD (   1) C   8 - H  45        /668. BD*(   1) C  11 - H  48            0.79    0.93    0.024
  24. BD (   1) C   8 - H  46        /188. RY*(   3) C   7                    0.64    1.32    0.026
  24. BD (   1) C   8 - H  46        /654. BD*(   1) C   6 - C   7            2.17    1.16    0.045
  24. BD (   1) C   8 - H  46        /655. BD*(   2) C   6 - C   7            3.81    0.55    0.041
  24. BD (   1) C   8 - H  46        /657. BD*(   1) C   7 - C   8            0.57    0.93    0.021
  24. BD (   1) C   8 - H  46        /659. BD*(   1) C   8 - C   9            0.67    0.87    0.022
  24. BD (   1) C   8 - H  46        /663. BD*(   1) C   9 - C  23            3.30    0.86    0.047
  25. BD (   1) C   9 - C  10        /232. RY*(   2) C  12                    0.97    1.44    0.034
  25. BD (   1) C   9 - C  10        /303. RY*(   1) C  20                    0.66    1.70    0.030
  25. BD (   1) C   9 - C  10        /304. RY*(   2) C  20                    0.61    1.62    0.028
  25. BD (   1) C   9 - C  10        /331. RY*(   2) C  23                    1.00    1.60    0.036
  25. BD (   1) C   9 - C  10        /657. BD*(   1) C   7 - C   8            1.60    1.02    0.036
  25. BD (   1) C   9 - C  10        /659. BD*(   1) C   8 - C   9            1.54    0.96    0.035
  25. BD (   1) C   9 - C  10        /663. BD*(   1) C   9 - C  23            2.30    0.94    0.042
  25. BD (   1) C   9 - C  10        /664. BD*(   1) C   9 - H  47            0.95    1.01    0.028
  25. BD (   1) C   9 - C  10        /665. BD*(   1) C  10 - C  11            1.59    0.94    0.035
  25. BD (   1) C   9 - C  10        /666. BD*(   1) C  10 - C  12            1.48    0.93    0.033
  25. BD (   1) C   9 - C  10        /667. BD*(   1) C  10 - C  20            1.86    0.94    0.037
  25. BD (   1) C   9 - C  10        /670. BD*(   1) C  11 - H  50            1.50    1.01    0.035
  25. BD (   1) C   9 - C  10        /671. BD*(   1) C  12 - C  13            2.15    0.96    0.041
  25. BD (   1) C   9 - C  10        /683. BD*(   1) C  16 - C  20            3.15    0.94    0.049
  25. BD (   1) C   9 - C  10        /700. BD*(   1) C  23 - C  25            1.51    0.90    0.033
  26. BD (   1) C   9 - C  23        /195. RY*(   1) C   8                    0.63    1.41    0.027
  26. BD (   1) C   9 - C  23        /213. RY*(   1) C  10                    0.96    1.67    0.036
  26. BD (   1) C   9 - C  23        /321. RY*(   1) C  22                    0.84    1.62    0.033
  26. BD (   1) C   9 - C  23        /339. RY*(   1) C  24                    0.93    1.44    0.033
  26. BD (   1) C   9 - C  23        /348. RY*(   1) C  25                    1.01    1.70    0.037
  26. BD (   1) C   9 - C  23        /350. RY*(   3) C  25                    0.73    1.62    0.031
  26. BD (   1) C   9 - C  23        /659. BD*(   1) C   8 - C   9            1.66    0.96    0.036
  26. BD (   1) C   9 - C  23        /661. BD*(   1) C   8 - H  46            1.50    1.01    0.035
  26. BD (   1) C   9 - C  23        /662. BD*(   1) C   9 - C  10            2.27    0.94    0.041
  26. BD (   1) C   9 - C  23        /664. BD*(   1) C   9 - H  47            1.01    1.01    0.029
  26. BD (   1) C   9 - C  23        /666. BD*(   1) C  10 - C  12            1.28    0.94    0.031
  26. BD (   1) C   9 - C  23        /696. BD*(   1) C  22 - C  23            1.76    0.95    0.037
  26. BD (   1) C   9 - C  23        /697. BD*(   1) C  22 - H  66            1.73    1.02    0.038
  26. BD (   1) C   9 - C  23        /699. BD*(   1) C  23 - C  24            1.47    0.95    0.033
  26. BD (   1) C   9 - C  23        /700. BD*(   1) C  23 - C  25            1.71    0.91    0.035
  26. BD (   1) C   9 - C  23        /703. BD*(   1) C  24 - H  70            1.75    1.02    0.038
  26. BD (   1) C   9 - C  23        /705. BD*(   1) C  25 - C  27            1.98    0.94    0.039
  27. BD (   1) C   9 - H  47        /196. RY*(   2) C   8                    0.64    1.41    0.027
  27. BD (   1) C   9 - H  47        /215. RY*(   3) C  10                    0.71    1.53    0.030
  27. BD (   1) C   9 - H  47        /659. BD*(   1) C   8 - C   9            0.60    0.86    0.020
  27. BD (   1) C   9 - H  47        /660. BD*(   1) C   8 - H  45            3.07    0.90    0.047
  27. BD (   1) C   9 - H  47        /662. BD*(   1) C   9 - C  10            0.59    0.83    0.020
  27. BD (   1) C   9 - H  47        /663. BD*(   1) C   9 - C  23            0.87    0.84    0.024
  27. BD (   1) C   9 - H  47        /665. BD*(   1) C  10 - C  11            4.19    0.84    0.053
  27. BD (   1) C   9 - H  47        /699. BD*(   1) C  23 - C  24            3.76    0.84    0.050
  28. BD (   1) C  10 - C  11        /204. RY*(   1) C   9                    1.00    1.73    0.037
  28. BD (   1) C  10 - C  11        /231. RY*(   1) C  12                    0.78    1.62    0.032
  28. BD (   1) C  10 - C  11        /303. RY*(   1) C  20                    0.72    1.72    0.032
  28. BD (   1) C  10 - C  11        /662. BD*(   1) C   9 - C  10            1.67    0.95    0.036
  28. BD (   1) C  10 - C  11        /664. BD*(   1) C   9 - H  47            1.14    1.03    0.031
  28. BD (   1) C  10 - C  11        /666. BD*(   1) C  10 - C  12            1.36    0.96    0.032
  28. BD (   1) C  10 - C  11        /667. BD*(   1) C  10 - C  20            1.71    0.96    0.036
  28. BD (   1) C  10 - C  11        /668. BD*(   1) C  11 - H  48            0.82    1.03    0.026
  28. BD (   1) C  10 - C  11        /669. BD*(   1) C  11 - H  49            0.81    1.03    0.026
  28. BD (   1) C  10 - C  11        /670. BD*(   1) C  11 - H  50            0.82    1.03    0.026
  28. BD (   1) C  10 - C  11        /672. BD*(   1) C  12 - H  51            1.81    1.01    0.038
  28. BD (   1) C  10 - C  11        /692. BD*(   1) C  20 - H  63            1.35    1.01    0.033
  29. BD (   1) C  10 - C  12        /206. RY*(   3) C   9                    1.04    1.58    0.037
  29. BD (   1) C  10 - C  12        /223. RY*(   2) C  11                    0.99    1.43    0.034
  29. BD (   1) C  10 - C  12        /240. RY*(   1) C  13                    0.98    1.55    0.035
  29. BD (   1) C  10 - C  12        /303. RY*(   1) C  20                    0.61    1.72    0.029
  29. BD (   1) C  10 - C  12        /304. RY*(   2) C  20                    0.60    1.64    0.028
  29. BD (   1) C  10 - C  12        /662. BD*(   1) C   9 - C  10            1.93    0.95    0.038
  29. BD (   1) C  10 - C  12        /663. BD*(   1) C   9 - C  23            2.92    0.96    0.047
  29. BD (   1) C  10 - C  12        /665. BD*(   1) C  10 - C  11            1.27    0.95    0.031
  29. BD (   1) C  10 - C  12        /667. BD*(   1) C  10 - C  20            1.83    0.95    0.037
  29. BD (   1) C  10 - C  12        /669. BD*(   1) C  11 - H  49            1.81    1.03    0.039
  29. BD (   1) C  10 - C  12        /671. BD*(   1) C  12 - C  13            1.41    0.98    0.033
  29. BD (   1) C  10 - C  12        /672. BD*(   1) C  12 - H  51            0.69    1.01    0.024
  29. BD (   1) C  10 - C  12        /673. BD*(   1) C  12 - H  52            0.88    1.02    0.027
  29. BD (   1) C  10 - C  12        /675. BD*(   1) C  13 - H  53            1.64    1.00    0.036
  29. BD (   1) C  10 - C  12        /691. BD*(   1) C  20 - C  21            2.44    0.98    0.044
  30. BD (   1) C  10 - C  20        /204. RY*(   1) C   9                    1.10    1.71    0.039
  30. BD (   1) C  10 - C  20        /222. RY*(   1) C  11                    0.85    1.43    0.031
  30. BD (   1) C  10 - C  20        /231. RY*(   1) C  12                    0.98    1.60    0.036
  30. BD (   1) C  10 - C  20        /267. RY*(   1) C  16                    0.53    1.61    0.026
  30. BD (   1) C  10 - C  20        /268. RY*(   2) C  16                    1.01    1.47    0.035
  30. BD (   1) C  10 - C  20        /312. RY*(   1) C  21                    1.19    1.59    0.039
  30. BD (   1) C  10 - C  20        /659. BD*(   1) C   8 - C   9            2.42    0.96    0.043
  30. BD (   1) C  10 - C  20        /662. BD*(   1) C   9 - C  10            1.82    0.94    0.037
  30. BD (   1) C  10 - C  20        /665. BD*(   1) C  10 - C  11            1.45    0.94    0.033
  30. BD (   1) C  10 - C  20        /666. BD*(   1) C  10 - C  12            1.66    0.94    0.035
  30. BD (   1) C  10 - C  20        /668. BD*(   1) C  11 - H  48            1.44    1.02    0.034
  30. BD (   1) C  10 - C  20        /673. BD*(   1) C  12 - H  52            1.96    1.01    0.040
  30. BD (   1) C  10 - C  20        /681. BD*(   1) C  16 - C  17            1.41    0.95    0.033
  30. BD (   1) C  10 - C  20        /683. BD*(   1) C  16 - C  20            2.03    0.95    0.039
  30. BD (   1) C  10 - C  20        /691. BD*(   1) C  20 - C  21            1.76    0.97    0.037
  30. BD (   1) C  10 - C  20        /692. BD*(   1) C  20 - H  63            0.80    0.99    0.025
  30. BD (   1) C  10 - C  20        /695. BD*(   1) C  21 - H  65            1.73    1.02    0.038
  31. BD (   1) C  11 - H  48        /214. RY*(   2) C  10                    0.89    1.53    0.033
  31. BD (   1) C  11 - H  48        /660. BD*(   1) C   8 - H  45            0.72    0.92    0.023
  31. BD (   1) C  11 - H  48        /665. BD*(   1) C  10 - C  11            0.79    0.86    0.023
  31. BD (   1) C  11 - H  48        /667. BD*(   1) C  10 - C  20            3.06    0.86    0.046
  32. BD (   1) C  11 - H  49        /214. RY*(   2) C  10                    0.51    1.53    0.025
  32. BD (   1) C  11 - H  49        /665. BD*(   1) C  10 - C  11            0.67    0.87    0.022
  32. BD (   1) C  11 - H  49        /666. BD*(   1) C  10 - C  12            2.40    0.87    0.041
  32. BD (   1) C  11 - H  49        /702. BD*(   1) C  24 - H  69            0.75    0.95    0.024
  33. BD (   1) C  11 - H  50        /213. RY*(   1) C  10                    0.56    1.59    0.027
  33. BD (   1) C  11 - H  50        /662. BD*(   1) C   9 - C  10            2.88    0.86    0.045
  33. BD (   1) C  11 - H  50        /665. BD*(   1) C  10 - C  11            0.74    0.87    0.023
  33. BD (   1) C  11 - H  50        /689. BD*(   1) C  18 - H  61            0.68    0.95    0.023
  34. BD (   1) C  12 - C  13        /249. RY*(   1) C  14                    0.65    1.53    0.028
  34. BD (   1) C  12 - C  13        /250. RY*(   2) C  14                    0.61    1.54    0.028
  34. BD (   1) C  12 - C  13        /662. BD*(   1) C   9 - C  10            1.96    0.97    0.039
  34. BD (   1) C  12 - C  13        /666. BD*(   1) C  10 - C  12            1.76    0.97    0.037
  34. BD (   1) C  12 - C  13        /672. BD*(   1) C  12 - H  51            0.63    1.03    0.023
  34. BD (   1) C  12 - C  13        /673. BD*(   1) C  12 - H  52            0.78    1.05    0.026
  34. BD (   1) C  12 - C  13        /674. BD*(   1) C  13 - C  14            1.26    1.00    0.032
  34. BD (   1) C  12 - C  13        /675. BD*(   1) C  13 - H  53            0.84    1.03    0.026
  34. BD (   1) C  12 - C  13        /676. BD*(   1) C  13 - H  54            0.77    1.04    0.025
  34. BD (   1) C  12 - C  13        /677. BD*(   1) C  14 - O  15            3.24    0.88    0.048
  35. BD (   1) C  12 - H  51        /213. RY*(   1) C  10                    0.67    1.58    0.029
  35. BD (   1) C  12 - H  51        /665. BD*(   1) C  10 - C  11            3.11    0.86    0.046
  35. BD (   1) C  12 - H  51        /666. BD*(   1) C  10 - C  12            0.52    0.86    0.019
  35. BD (   1) C  12 - H  51        /676. BD*(   1) C  13 - H  54            3.43    0.92    0.050
  36. BD (   1) C  12 - H  52        /242. RY*(   3) C  13                    0.52    1.50    0.025
  36. BD (   1) C  12 - H  52        /666. BD*(   1) C  10 - C  12            0.68    0.86    0.022
  36. BD (   1) C  12 - H  52        /667. BD*(   1) C  10 - C  20            2.99    0.86    0.045
  36. BD (   1) C  12 - H  52        /674. BD*(   1) C  13 - C  14            3.45    0.88    0.049
  37. BD (   1) C  13 - C  14        /231. RY*(   1) C  12                    1.35    1.65    0.042
  37. BD (   1) C  13 - C  14        /258. RY*(   1) O  15                    0.85    1.77    0.035
  37. BD (   1) C  13 - C  14        /267. RY*(   1) C  16                    0.86    1.66    0.034
  37. BD (   1) C  13 - C  14        /269. RY*(   3) C  16                    0.53    1.58    0.026
  37. BD (   1) C  13 - C  14        /671. BD*(   1) C  12 - C  13            1.64    1.01    0.036
  37. BD (   1) C  13 - C  14        /673. BD*(   1) C  12 - H  52            1.80    1.06    0.039
  37. BD (   1) C  13 - C  14        /675. BD*(   1) C  13 - H  53            0.77    1.04    0.025
  37. BD (   1) C  13 - C  14        /676. BD*(   1) C  13 - H  54            0.73    1.05    0.025
  37. BD (   1) C  13 - C  14        /678. BD*(   1) C  14 - C  16            2.24    0.98    0.042
  37. BD (   1) C  13 - C  14        /679. BD*(   1) C  14 - H  55            0.62    1.04    0.023
  37. BD (   1) C  13 - C  14        /681. BD*(   1) C  16 - C  17            1.84    0.99    0.038
  38. BD (   1) C  13 - H  53        /666. BD*(   1) C  10 - C  12            3.72    0.87    0.051
  38. BD (   1) C  13 - H  53        /671. BD*(   1) C  12 - C  13            0.56    0.89    0.020
  38. BD (   1) C  13 - H  53        /677. BD*(   1) C  14 - O  15            0.61    0.77    0.019
  38. BD (   1) C  13 - H  53        /678. BD*(   1) C  14 - C  16            3.86    0.86    0.052
  39. BD (   1) C  13 - H  54        /249. RY*(   1) C  14                    0.61    1.42    0.026
  39. BD (   1) C  13 - H  54        /672. BD*(   1) C  12 - H  51            2.91    0.92    0.046
  39. BD (   1) C  13 - H  54        /677. BD*(   1) C  14 - O  15            0.57    0.77    0.019
  39. BD (   1) C  13 - H  54        /679. BD*(   1) C  14 - H  55            3.12    0.92    0.048
  40. BD (   1) C  14 - O  15        /671. BD*(   1) C  12 - C  13            1.50    1.24    0.039
  40. BD (   1) C  14 - O  15        /683. BD*(   1) C  16 - C  20            1.60    1.22    0.040
  41. BD (   1) C  14 - C  16        /240. RY*(   1) C  13                    1.47    1.57    0.043
  41. BD (   1) C  14 - C  16        /259. RY*(   2) O  15                    0.84    2.07    0.038
  41. BD (   1) C  14 - C  16        /277. RY*(   2) C  17                    1.11    1.39    0.035
  41. BD (   1) C  14 - C  16        /286. RY*(   2) C  18                    0.87    1.51    0.033
  41. BD (   1) C  14 - C  16        /303. RY*(   1) C  20                    0.61    1.73    0.029
  41. BD (   1) C  14 - C  16        /304. RY*(   2) C  20                    0.80    1.65    0.033
  41. BD (   1) C  14 - C  16        /674. BD*(   1) C  13 - C  14            1.74    0.98    0.037
  41. BD (   1) C  14 - C  16        /675. BD*(   1) C  13 - H  53            1.68    1.01    0.037
  41. BD (   1) C  14 - C  16        /679. BD*(   1) C  14 - H  55            0.74    1.02    0.025
  41. BD (   1) C  14 - C  16        /680. BD*(   1) O  15 - H  56            1.91    1.00    0.039
  41. BD (   1) C  14 - C  16        /681. BD*(   1) C  16 - C  17            1.38    0.97    0.033
  41. BD (   1) C  14 - C  16        /682. BD*(   1) C  16 - C  18            1.20    0.96    0.030
  41. BD (   1) C  14 - C  16        /683. BD*(   1) C  16 - C  20            1.81    0.97    0.037
  41. BD (   1) C  14 - C  16        /685. BD*(   1) C  17 - H  58            1.74    1.05    0.038
  41. BD (   1) C  14 - C  16        /688. BD*(   1) C  18 - H  60            1.37    1.05    0.034
  41. BD (   1) C  14 - C  16        /691. BD*(   1) C  20 - C  21            2.64    0.99    0.046
  42. BD (   1) C  14 - H  55        /241. RY*(   2) C  13                    0.64    1.18    0.025
  42. BD (   1) C  14 - H  55        /258. RY*(   1) O  15                    0.51    1.65    0.026
  42. BD (   1) C  14 - H  55        /268. RY*(   2) C  16                    0.76    1.40    0.029
  42. BD (   1) C  14 - H  55        /676. BD*(   1) C  13 - H  54            3.40    0.93    0.050
  42. BD (   1) C  14 - H  55        /678. BD*(   1) C  14 - C  16            0.66    0.86    0.021
  42. BD (   1) C  14 - H  55        /682. BD*(   1) C  16 - C  18            3.52    0.87    0.050
  43. BD (   1) O  15 - H  56        /249. RY*(   1) C  14                    0.58    1.65    0.028
  43. BD (   1) O  15 - H  56        /268. RY*(   2) C  16                    0.66    1.62    0.029
  43. BD (   1) O  15 - H  56        /678. BD*(   1) C  14 - C  16            2.79    1.09    0.050
  44. BD (   1) C  16 - C  17        /250. RY*(   2) C  14                    1.18    1.52    0.038
  44. BD (   1) C  16 - C  17        /285. RY*(   1) C  18                    1.11    1.37    0.035
  44. BD (   1) C  16 - C  17        /305. RY*(   3) C  20                    0.62    1.65    0.029
  44. BD (   1) C  16 - C  17        /667. BD*(   1) C  10 - C  20            3.11    0.95    0.049
  44. BD (   1) C  16 - C  17        /674. BD*(   1) C  13 - C  14            2.77    0.97    0.046
  44. BD (   1) C  16 - C  17        /678. BD*(   1) C  14 - C  16            1.49    0.94    0.034
  44. BD (   1) C  16 - C  17        /682. BD*(   1) C  16 - C  18            1.24    0.95    0.031
  44. BD (   1) C  16 - C  17        /683. BD*(   1) C  16 - C  20            2.21    0.95    0.041
  44. BD (   1) C  16 - C  17        /684. BD*(   1) C  17 - H  57            0.54    1.02    0.021
  44. BD (   1) C  16 - C  17        /685. BD*(   1) C  17 - H  58            0.62    1.03    0.023
  44. BD (   1) C  16 - C  17        /686. BD*(   1) C  17 - H  59            0.67    1.05    0.024
  44. BD (   1) C  16 - C  17        /689. BD*(   1) C  18 - H  61            1.91    1.03    0.040
  45. BD (   1) C  16 - C  18        /249. RY*(   1) C  14                    0.54    1.51    0.026
  45. BD (   1) C  16 - C  18        /276. RY*(   1) C  17                    1.16    1.34    0.035
  45. BD (   1) C  16 - C  18        /294. RY*(   1) O  19                    0.63    1.78    0.030
  45. BD (   1) C  16 - C  18        /303. RY*(   1) C  20                    0.89    1.72    0.035
  45. BD (   1) C  16 - C  18        /678. BD*(   1) C  14 - C  16            1.41    0.95    0.033
  45. BD (   1) C  16 - C  18        /679. BD*(   1) C  14 - H  55            1.75    1.01    0.038
  45. BD (   1) C  16 - C  18        /681. BD*(   1) C  16 - C  17            1.28    0.96    0.031
  45. BD (   1) C  16 - C  18        /683. BD*(   1) C  16 - C  20            1.82    0.96    0.037
  45. BD (   1) C  16 - C  18        /684. BD*(   1) C  17 - H  57            1.91    1.03    0.040
  45. BD (   1) C  16 - C  18        /688. BD*(   1) C  18 - H  60            0.76    1.04    0.025
  45. BD (   1) C  16 - C  18        /689. BD*(   1) C  18 - H  61            0.58    1.04    0.022
  45. BD (   1) C  16 - C  18        /692. BD*(   1) C  20 - H  63            1.27    1.01    0.032
  46. BD (   1) C  16 - C  20        /214. RY*(   2) C  10                    1.01    1.61    0.036
  46. BD (   1) C  16 - C  20        /249. RY*(   1) C  14                    0.84    1.50    0.032
  46. BD (   1) C  16 - C  20        /288. RY*(   4) C  18                    0.50    1.63    0.026
  46. BD (   1) C  16 - C  20        /313. RY*(   2) C  21                    0.61    1.43    0.027
  46. BD (   1) C  16 - C  20        /662. BD*(   1) C   9 - C  10            1.36    0.94    0.032
  46. BD (   1) C  16 - C  20        /667. BD*(   1) C  10 - C  20            2.27    0.95    0.041
  46. BD (   1) C  16 - C  20        /677. BD*(   1) C  14 - O  15            2.86    0.85    0.044
  46. BD (   1) C  16 - C  20        /678. BD*(   1) C  14 - C  16            1.36    0.94    0.032
  46. BD (   1) C  16 - C  20        /681. BD*(   1) C  16 - C  17            1.56    0.95    0.035
  46. BD (   1) C  16 - C  20        /682. BD*(   1) C  16 - C  18            1.50    0.95    0.034
  46. BD (   1) C  16 - C  20        /686. BD*(   1) C  17 - H  59            1.45    1.04    0.035
  46. BD (   1) C  16 - C  20        /687. BD*(   1) C  18 - O  19            2.14    0.91    0.040
  46. BD (   1) C  16 - C  20        /691. BD*(   1) C  20 - C  21            1.67    0.97    0.036
  46. BD (   1) C  16 - C  20        /692. BD*(   1) C  20 - H  63            0.77    1.00    0.025
  46. BD (   1) C  16 - C  20        /693. BD*(   1) C  21 - C  22            1.57    0.98    0.035
  47. BD (   1) C  17 - H  57        /267. RY*(   1) C  16                    0.83    1.52    0.032
  47. BD (   1) C  17 - H  57        /682. BD*(   1) C  16 - C  18            3.00    0.86    0.046
  48. BD (   1) C  17 - H  58        /678. BD*(   1) C  14 - C  16            2.91    0.85    0.045
  48. BD (   1) C  17 - H  58        /681. BD*(   1) C  16 - C  17            0.55    0.86    0.019
  49. BD (   1) C  17 - H  59        /681. BD*(   1) C  16 - C  17            0.68    0.86    0.022
  49. BD (   1) C  17 - H  59        /683. BD*(   1) C  16 - C  20            3.30    0.85    0.048
  50. BD (   1) C  18 - O  19        /682. BD*(   1) C  16 - C  18            0.52    1.18    0.022
  50. BD (   1) C  18 - O  19        /683. BD*(   1) C  16 - C  20            1.57    1.19    0.039
  51. BD (   1) C  18 - H  60        /295. RY*(   2) O  19                    0.67    1.95    0.032
  51. BD (   1) C  18 - H  60        /678. BD*(   1) C  14 - C  16            3.64    0.85    0.050
  51. BD (   1) C  18 - H  60        /682. BD*(   1) C  16 - C  18            0.63    0.86    0.021
  51. BD (   1) C  18 - H  60        /690. BD*(   1) O  19 - H  62            2.56    0.95    0.044
  52. BD (   1) C  18 - H  61        /269. RY*(   3) C  16                    0.62    1.45    0.027
  52. BD (   1) C  18 - H  61        /294. RY*(   1) O  19                    0.57    1.69    0.028
  52. BD (   1) C  18 - H  61        /681. BD*(   1) C  16 - C  17            3.02    0.87    0.046
  53. BD (   1) O  19 - H  62        /285. RY*(   1) C  18                    1.48    1.48    0.042
  53. BD (   1) O  19 - H  62        /290. RY*(   6) C  18                    0.65    2.69    0.037
  53. BD (   1) O  19 - H  62        /688. BD*(   1) C  18 - H  60            2.84    1.14    0.051
  54. BD (   1) C  20 - C  21        /213. RY*(   1) C  10                    0.82    1.68    0.033
  54. BD (   1) C  20 - C  21        /267. RY*(   1) C  16                    0.61    1.62    0.028
  54. BD (   1) C  20 - C  21        /269. RY*(   3) C  16                    0.97    1.55    0.035
  54. BD (   1) C  20 - C  21        /321. RY*(   1) C  22                    1.37    1.64    0.043
  54. BD (   1) C  20 - C  21        /666. BD*(   1) C  10 - C  12            2.08    0.96    0.040
  54. BD (   1) C  20 - C  21        /667. BD*(   1) C  10 - C  20            2.06    0.96    0.040
  54. BD (   1) C  20 - C  21        /678. BD*(   1) C  14 - C  16            1.69    0.95    0.036
  54. BD (   1) C  20 - C  21        /683. BD*(   1) C  16 - C  20            2.07    0.96    0.040
  54. BD (   1) C  20 - C  21        /692. BD*(   1) C  20 - H  63            0.97    1.01    0.028
  54. BD (   1) C  20 - C  21        /693. BD*(   1) C  21 - C  22            1.49    0.99    0.035
  54. BD (   1) C  20 - C  21        /694. BD*(   1) C  21 - H  64            0.76    1.03    0.025
  54. BD (   1) C  20 - C  21        /695. BD*(   1) C  21 - H  65            0.93    1.04    0.028
  54. BD (   1) C  20 - C  21        /697. BD*(   1) C  22 - H  66            1.69    1.03    0.037
  55. BD (   1) C  20 - H  63        /665. BD*(   1) C  10 - C  11            4.27    0.84    0.054
  55. BD (   1) C  20 - H  63        /667. BD*(   1) C  10 - C  20            0.59    0.84    0.020
  55. BD (   1) C  20 - H  63        /682. BD*(   1) C  16 - C  18            4.22    0.84    0.053
  55. BD (   1) C  20 - H  63        /683. BD*(   1) C  16 - C  20            0.66    0.84    0.021
  55. BD (   1) C  20 - H  63        /691. BD*(   1) C  20 - C  21            0.55    0.86    0.020
  55. BD (   1) C  20 - H  63        /694. BD*(   1) C  21 - H  64            3.53    0.91    0.051
  56. BD (   1) C  21 - C  22        /303. RY*(   1) C  20                    0.84    1.72    0.034
  56. BD (   1) C  21 - C  22        /332. RY*(   3) C  23                    0.94    1.65    0.035
  56. BD (   1) C  21 - C  22        /683. BD*(   1) C  16 - C  20            2.86    0.96    0.047
  56. BD (   1) C  21 - C  22        /691. BD*(   1) C  20 - C  21            1.82    0.98    0.038
  56. BD (   1) C  21 - C  22        /694. BD*(   1) C  21 - H  64            0.83    1.03    0.026
  56. BD (   1) C  21 - C  22        /695. BD*(   1) C  21 - H  65            0.84    1.04    0.026
  56. BD (   1) C  21 - C  22        /696. BD*(   1) C  22 - C  23            2.00    0.97    0.039
  56. BD (   1) C  21 - C  22        /697. BD*(   1) C  22 - H  66            0.83    1.03    0.026
  56. BD (   1) C  21 - C  22        /698. BD*(   1) C  22 - H  67            0.80    1.03    0.026
  56. BD (   1) C  21 - C  22        /700. BD*(   1) C  23 - C  25            2.16    0.92    0.040
  57. BD (   1) C  21 - H  64        /304. RY*(   2) C  20                    0.70    1.54    0.029
  57. BD (   1) C  21 - H  64        /691. BD*(   1) C  20 - C  21            0.56    0.88    0.020
  57. BD (   1) C  21 - H  64        /692. BD*(   1) C  20 - H  63            2.85    0.91    0.045
  57. BD (   1) C  21 - H  64        /698. BD*(   1) C  22 - H  67            2.69    0.93    0.045
  58. BD (   1) C  21 - H  65        /667. BD*(   1) C  10 - C  20            3.44    0.85    0.049
  58. BD (   1) C  21 - H  65        /691. BD*(   1) C  20 - C  21            0.74    0.88    0.023
  58. BD (   1) C  21 - H  65        /693. BD*(   1) C  21 - C  22            0.69    0.89    0.022
  58. BD (   1) C  21 - H  65        /696. BD*(   1) C  22 - C  23            3.96    0.86    0.052
  59. BD (   1) C  22 - C  23        /204. RY*(   1) C   9                    0.61    1.72    0.029
  59. BD (   1) C  22 - C  23        /312. RY*(   1) C  21                    0.95    1.60    0.035
  59. BD (   1) C  22 - C  23        /340. RY*(   2) C  24                    0.69    1.47    0.029
  59. BD (   1) C  22 - C  23        /349. RY*(   2) C  25                    1.37    1.64    0.043
  59. BD (   1) C  22 - C  23        /656. BD*(   1) C   6 - C  25            1.70    0.99    0.037
  59. BD (   1) C  22 - C  23        /659. BD*(   1) C   8 - C   9            2.27    0.97    0.042
  59. BD (   1) C  22 - C  23        /663. BD*(   1) C   9 - C  23            2.08    0.95    0.040
  59. BD (   1) C  22 - C  23        /693. BD*(   1) C  21 - C  22            1.55    0.99    0.035
  59. BD (   1) C  22 - C  23        /695. BD*(   1) C  21 - H  65            1.35    1.03    0.034
  59. BD (   1) C  22 - C  23        /697. BD*(   1) C  22 - H  66            0.83    1.02    0.026
  59. BD (   1) C  22 - C  23        /698. BD*(   1) C  22 - H  67            0.81    1.02    0.026
  59. BD (   1) C  22 - C  23        /699. BD*(   1) C  23 - C  24            1.40    0.95    0.033
  59. BD (   1) C  22 - C  23        /700. BD*(   1) C  23 - C  25            1.85    0.91    0.037
  59. BD (   1) C  22 - C  23        /701. BD*(   1) C  24 - H  68            1.98    1.03    0.041
  60. BD (   1) C  22 - H  66        /314. RY*(   3) C  21                    0.58    1.41    0.026
  60. BD (   1) C  22 - H  66        /330. RY*(   1) C  23                    0.67    1.60    0.029
  60. BD (   1) C  22 - H  66        /663. BD*(   1) C   9 - C  23            3.34    0.85    0.048
  60. BD (   1) C  22 - H  66        /691. BD*(   1) C  20 - C  21            3.45    0.87    0.049
  60. BD (   1) C  22 - H  66        /696. BD*(   1) C  22 - C  23            0.71    0.86    0.022
  61. BD (   1) C  22 - H  67        /331. RY*(   2) C  23                    0.95    1.52    0.034
  61. BD (   1) C  22 - H  67        /694. BD*(   1) C  21 - H  64            3.42    0.92    0.050
  61. BD (   1) C  22 - H  67        /696. BD*(   1) C  22 - C  23            0.66    0.86    0.021
  61. BD (   1) C  22 - H  67        /699. BD*(   1) C  23 - C  24            2.94    0.86    0.045
  61. BD (   1) C  22 - H  67        /707. BD*(   1) C  26 - H  72            0.78    0.92    0.024
  62. BD (   1) C  23 - C  24        /204. RY*(   1) C   9                    0.95    1.72    0.036
  62. BD (   1) C  23 - C  24        /321. RY*(   1) C  22                    1.01    1.63    0.036
  62. BD (   1) C  23 - C  24        /348. RY*(   1) C  25                    1.10    1.71    0.039
  62. BD (   1) C  23 - C  24        /663. BD*(   1) C   9 - C  23            1.71    0.95    0.036
  62. BD (   1) C  23 - C  24        /664. BD*(   1) C   9 - H  47            1.61    1.02    0.036
  62. BD (   1) C  23 - C  24        /696. BD*(   1) C  22 - C  23            1.53    0.96    0.034
  62. BD (   1) C  23 - C  24        /698. BD*(   1) C  22 - H  67            1.92    1.03    0.040
  62. BD (   1) C  23 - C  24        /700. BD*(   1) C  23 - C  25            1.66    0.92    0.035
  62. BD (   1) C  23 - C  24        /701. BD*(   1) C  24 - H  68            0.82    1.03    0.026
  62. BD (   1) C  23 - C  24        /702. BD*(   1) C  24 - H  69            0.86    1.04    0.027
  62. BD (   1) C  23 - C  24        /703. BD*(   1) C  24 - H  70            0.83    1.03    0.026
  62. BD (   1) C  23 - C  24        /704. BD*(   1) C  25 - C  26            2.13    0.94    0.040
  63. BD (   1) C  23 - C  25        /177. RY*(   1) C   6                    0.51    1.42    0.024
  63. BD (   1) C  23 - C  25        /178. RY*(   2) C   6                    1.00    1.70    0.037
  63. BD (   1) C  23 - C  25        /205. RY*(   2) C   9                    0.96    1.59    0.035
  63. BD (   1) C  23 - C  25        /322. RY*(   2) C  22                    0.94    1.41    0.033
  63. BD (   1) C  23 - C  25        /340. RY*(   2) C  24                    0.66    1.44    0.028
  63. BD (   1) C  23 - C  25        /358. RY*(   2) C  26                    0.52    1.44    0.025
  63. BD (   1) C  23 - C  25        /367. RY*(   2) C  27                    0.79    1.40    0.030
  63. BD (   1) C  23 - C  25        /651. BD*(   1) C   5 - C   6            3.05    0.98    0.049
  63. BD (   1) C  23 - C  25        /656. BD*(   1) C   6 - C  25            2.00    0.96    0.039
  63. BD (   1) C  23 - C  25        /662. BD*(   1) C   9 - C  10            2.94    0.91    0.046
  63. BD (   1) C  23 - C  25        /663. BD*(   1) C   9 - C  23            1.65    0.92    0.035
  63. BD (   1) C  23 - C  25        /693. BD*(   1) C  21 - C  22            1.99    0.96    0.039
  63. BD (   1) C  23 - C  25        /696. BD*(   1) C  22 - C  23            1.52    0.93    0.034
  63. BD (   1) C  23 - C  25        /699. BD*(   1) C  23 - C  24            1.24    0.92    0.030
  63. BD (   1) C  23 - C  25        /702. BD*(   1) C  24 - H  69            1.58    1.01    0.036
  63. BD (   1) C  23 - C  25        /704. BD*(   1) C  25 - C  26            1.37    0.91    0.032
  63. BD (   1) C  23 - C  25        /705. BD*(   1) C  25 - C  27            1.46    0.92    0.033
  63. BD (   1) C  23 - C  25        /708. BD*(   1) C  26 - H  73            1.33    0.99    0.033
  63. BD (   1) C  23 - C  25        /709. BD*(   1) C  27 - C  28            1.87    0.95    0.038
  64. BD (   1) C  24 - H  68        /331. RY*(   2) C  23                    0.57    1.52    0.026
  64. BD (   1) C  24 - H  68        /696. BD*(   1) C  22 - C  23            2.69    0.87    0.043
  64. BD (   1) C  24 - H  68        /699. BD*(   1) C  23 - C  24            0.71    0.86    0.022
  65. BD (   1) C  24 - H  69        /330. RY*(   1) C  23                    0.77    1.61    0.032
  65. BD (   1) C  24 - H  69        /699. BD*(   1) C  23 - C  24            0.84    0.86    0.024
  65. BD (   1) C  24 - H  69        /700. BD*(   1) C  23 - C  25            3.48    0.83    0.048
  66. BD (   1) C  24 - H  70        /330. RY*(   1) C  23                    0.60    1.61    0.028
  66. BD (   1) C  24 - H  70        /663. BD*(   1) C   9 - C  23            3.20    0.86    0.047
  66. BD (   1) C  24 - H  70        /699. BD*(   1) C  23 - C  24            0.78    0.86    0.023
  66. BD (   1) C  24 - H  70        /710. BD*(   1) C  27 - H  74            1.13    0.94    0.029
  67. BD (   1) C  25 - C  26        /177. RY*(   1) C   6                    1.52    1.45    0.042
  67. BD (   1) C  25 - C  26        /330. RY*(   1) C  23                    1.02    1.70    0.037
  67. BD (   1) C  25 - C  26        /366. RY*(   1) C  27                    1.06    1.61    0.037
  67. BD (   1) C  25 - C  26        /651. BD*(   1) C   5 - C   6            0.58    1.00    0.022
  67. BD (   1) C  25 - C  26        /654. BD*(   1) C   6 - C   7            0.58    1.25    0.024
  67. BD (   1) C  25 - C  26        /655. BD*(   2) C   6 - C   7            3.47    0.64    0.043
  67. BD (   1) C  25 - C  26        /656. BD*(   1) C   6 - C  25            1.99    0.99    0.040
  67. BD (   1) C  25 - C  26        /699. BD*(   1) C  23 - C  24            1.89    0.95    0.038
  67. BD (   1) C  25 - C  26        /700. BD*(   1) C  23 - C  25            1.64    0.91    0.035
  67. BD (   1) C  25 - C  26        /705. BD*(   1) C  25 - C  27            1.40    0.95    0.033
  67. BD (   1) C  25 - C  26        /706. BD*(   1) C  26 - H  71            0.69    1.02    0.024
  67. BD (   1) C  25 - C  26        /707. BD*(   1) C  26 - H  72            0.72    1.02    0.024
  67. BD (   1) C  25 - C  26        /708. BD*(   1) C  26 - H  73            0.74    1.02    0.025
  67. BD (   1) C  25 - C  26        /710. BD*(   1) C  27 - H  74            1.83    1.03    0.039
  68. BD (   1) C  25 - C  27        /178. RY*(   2) C   6                    0.65    1.73    0.030
  68. BD (   1) C  25 - C  27        /331. RY*(   2) C  23                    1.22    1.61    0.040
  68. BD (   1) C  25 - C  27        /357. RY*(   1) C  26                    0.98    1.43    0.034
  68. BD (   1) C  25 - C  27        /375. RY*(   1) C  28                    1.11    1.62    0.038
  68. BD (   1) C  25 - C  27        /654. BD*(   1) C   6 - C   7            1.96    1.25    0.044
  68. BD (   1) C  25 - C  27        /655. BD*(   2) C   6 - C   7            0.66    0.64    0.019
  68. BD (   1) C  25 - C  27        /656. BD*(   1) C   6 - C  25            2.06    0.99    0.040
  68. BD (   1) C  25 - C  27        /663. BD*(   1) C   9 - C  23            1.75    0.95    0.036
  68. BD (   1) C  25 - C  27        /700. BD*(   1) C  23 - C  25            1.88    0.91    0.037
  68. BD (   1) C  25 - C  27        /704. BD*(   1) C  25 - C  26            1.30    0.93    0.031
  68. BD (   1) C  25 - C  27        /706. BD*(   1) C  26 - H  71            1.92    1.02    0.040
  68. BD (   1) C  25 - C  27        /709. BD*(   1) C  27 - C  28            1.45    0.98    0.034
  68. BD (   1) C  25 - C  27        /710. BD*(   1) C  27 - H  74            0.83    1.03    0.026
  68. BD (   1) C  25 - C  27        /711. BD*(   1) C  27 - H  75            0.75    1.02    0.025
  68. BD (   1) C  25 - C  27        /714. BD*(   1) C  28 - H  77            1.39    1.01    0.034
  69. BD (   1) C  26 - H  71        /349. RY*(   2) C  25                    0.84    1.55    0.032
  69. BD (   1) C  26 - H  71        /664. BD*(   1) C   9 - H  47            0.62    0.93    0.021
  69. BD (   1) C  26 - H  71        /705. BD*(   1) C  25 - C  27            2.39    0.87    0.041
  70. BD (   1) C  26 - H  72        /656. BD*(   1) C   6 - C  25            2.41    0.91    0.042
  70. BD (   1) C  26 - H  72        /698. BD*(   1) C  22 - H  67            1.03    0.94    0.028
  70. BD (   1) C  26 - H  72        /704. BD*(   1) C  25 - C  26            0.56    0.85    0.020
  71. BD (   1) C  26 - H  73        /348. RY*(   1) C  25                    0.61    1.62    0.028
  71. BD (   1) C  26 - H  73        /649. BD*(   1) C   4 - H  41            0.90    0.94    0.026
  71. BD (   1) C  26 - H  73        /700. BD*(   1) C  23 - C  25            3.30    0.83    0.047
  71. BD (   1) C  26 - H  73        /704. BD*(   1) C  25 - C  26            0.70    0.85    0.022
  72. BD (   1) C  27 - C  28        /350. RY*(   3) C  25                    1.23    1.64    0.040
  72. BD (   1) C  27 - C  28        /384. RY*(   1) C  29                    0.59    1.62    0.028
  72. BD (   1) C  27 - C  28        /386. RY*(   3) C  29                    0.56    1.56    0.027
  72. BD (   1) C  27 - C  28        /700. BD*(   1) C  23 - C  25            1.96    0.93    0.038
  72. BD (   1) C  27 - C  28        /705. BD*(   1) C  25 - C  27            1.78    0.97    0.037
  72. BD (   1) C  27 - C  28        /710. BD*(   1) C  27 - H  74            0.93    1.05    0.028
  72. BD (   1) C  27 - C  28        /711. BD*(   1) C  27 - H  75            0.84    1.04    0.026
  72. BD (   1) C  27 - C  28        /712. BD*(   1) C  28 - C  29            1.90    0.97    0.038
  72. BD (   1) C  27 - C  28        /713. BD*(   1) C  28 - H  76            0.84    1.03    0.026
  72. BD (   1) C  27 - C  28        /714. BD*(   1) C  28 - H  77            0.78    1.03    0.025
  72. BD (   1) C  27 - C  28        /716. BD*(   1) C  29 - C  31            2.22    0.97    0.042
  73. BD (   1) C  27 - H  74        /349. RY*(   2) C  25                    0.71    1.54    0.030
  73. BD (   1) C  27 - H  74        /703. BD*(   1) C  24 - H  70            0.62    0.93    0.022
  73. BD (   1) C  27 - H  74        /704. BD*(   1) C  25 - C  26            2.48    0.84    0.041
  73. BD (   1) C  27 - H  74        /705. BD*(   1) C  25 - C  27            0.69    0.86    0.022
  73. BD (   1) C  27 - H  74        /709. BD*(   1) C  27 - C  28            0.55    0.89    0.020
  73. BD (   1) C  27 - H  74        /713. BD*(   1) C  28 - H  76            3.21    0.92    0.049
  74. BD (   1) C  27 - H  75        /348. RY*(   1) C  25                    0.70    1.61    0.030
  74. BD (   1) C  27 - H  75        /656. BD*(   1) C   6 - C  25            3.21    0.89    0.048
  74. BD (   1) C  27 - H  75        /705. BD*(   1) C  25 - C  27            0.66    0.85    0.021
  74. BD (   1) C  27 - H  75        /709. BD*(   1) C  27 - C  28            0.51    0.88    0.019
  74. BD (   1) C  27 - H  75        /712. BD*(   1) C  28 - C  29            3.68    0.86    0.050
  75. BD (   1) C  28 - C  29        /168. RY*(   1) C   5                    0.52    1.70    0.027
  75. BD (   1) C  28 - C  29        /171. RY*(   4) C   5                    0.70    1.69    0.031
  75. BD (   1) C  28 - C  29        /366. RY*(   1) C  27                    0.97    1.62    0.036
  75. BD (   1) C  28 - C  29        /394. RY*(   2) C  30                    0.91    1.40    0.032
  75. BD (   1) C  28 - C  29        /402. RY*(   1) C  31                    1.08    1.45    0.036
  75. BD (   1) C  28 - C  29        /652. BD*(   1) C   5 - C  29            1.77    0.96    0.037
  75. BD (   1) C  28 - C  29        /653. BD*(   1) C   5 - H  43            2.05    1.03    0.041
  75. BD (   1) C  28 - C  29        /709. BD*(   1) C  27 - C  28            1.46    0.99    0.034
  75. BD (   1) C  28 - C  29        /711. BD*(   1) C  27 - H  75            1.54    1.02    0.036
  75. BD (   1) C  28 - C  29        /713. BD*(   1) C  28 - H  76            0.76    1.02    0.025
  75. BD (   1) C  28 - C  29        /714. BD*(   1) C  28 - H  77            0.87    1.02    0.027
  75. BD (   1) C  28 - C  29        /715. BD*(   1) C  29 - C  30            1.47    0.97    0.034
  75. BD (   1) C  28 - C  29        /716. BD*(   1) C  29 - C  31            1.40    0.96    0.033
  75. BD (   1) C  28 - C  29        /718. BD*(   1) C  30 - H  79            1.61    1.05    0.037
  75. BD (   1) C  28 - C  29        /720. BD*(   1) C  31 - O  32            2.62    0.89    0.043
  76. BD (   1) C  28 - H  76        /385. RY*(   2) C  29                    0.70    1.57    0.030
  76. BD (   1) C  28 - H  76        /710. BD*(   1) C  27 - H  74            2.78    0.94    0.046
  76. BD (   1) C  28 - H  76        /712. BD*(   1) C  28 - C  29            0.58    0.87    0.020
  76. BD (   1) C  28 - H  76        /715. BD*(   1) C  29 - C  30            3.33    0.87    0.048
  77. BD (   1) C  28 - H  77        /384. RY*(   1) C  29                    0.54    1.51    0.026
  77. BD (   1) C  28 - H  77        /652. BD*(   1) C   5 - C  29            3.25    0.86    0.048
  77. BD (   1) C  28 - H  77        /705. BD*(   1) C  25 - C  27            3.97    0.86    0.052
  77. BD (   1) C  28 - H  77        /709. BD*(   1) C  27 - C  28            0.63    0.89    0.021
  77. BD (   1) C  28 - H  77        /712. BD*(   1) C  28 - C  29            0.64    0.86    0.021
  78. BD (   1) C  29 - C  30        /168. RY*(   1) C   5                    1.02    1.70    0.037
  78. BD (   1) C  29 - C  30        /170. RY*(   3) C   5                    0.51    1.49    0.025
  78. BD (   1) C  29 - C  30        /375. RY*(   1) C  28                    0.56    1.62    0.027
  78. BD (   1) C  29 - C  30        /403. RY*(   2) C  31                    0.65    1.54    0.029
  78. BD (   1) C  29 - C  30        /648. BD*(   1) C   4 - C   5            2.53    0.97    0.044
  78. BD (   1) C  29 - C  30        /652. BD*(   1) C   5 - C  29            1.87    0.96    0.038
  78. BD (   1) C  29 - C  30        /712. BD*(   1) C  28 - C  29            1.78    0.96    0.037
  78. BD (   1) C  29 - C  30        /713. BD*(   1) C  28 - H  76            2.11    1.02    0.042
  78. BD (   1) C  29 - C  30        /716. BD*(   1) C  29 - C  31            1.77    0.96    0.037
  78. BD (   1) C  29 - C  30        /717. BD*(   1) C  30 - H  78            0.58    1.02    0.022
  78. BD (   1) C  29 - C  30        /718. BD*(   1) C  30 - H  79            0.69    1.05    0.024
  78. BD (   1) C  29 - C  30        /719. BD*(   1) C  30 - H  80            0.74    1.05    0.025
  78. BD (   1) C  29 - C  30        /720. BD*(   1) C  31 - O  32            0.61    0.89    0.021
  78. BD (   1) C  29 - C  30        /721. BD*(   1) C  31 - C  33            2.65    0.96    0.045
  79. BD (   1) C  29 - C  31        /169. RY*(   2) C   5                    1.18    1.55    0.039
  79. BD (   1) C  29 - C  31        /376. RY*(   2) C  28                    1.49    1.41    0.041
  79. BD (   1) C  29 - C  31        /393. RY*(   1) C  30                    0.98    1.39    0.033
  79. BD (   1) C  29 - C  31        /420. RY*(   1) C  33                    0.56    1.52    0.026
  79. BD (   1) C  29 - C  31        /651. BD*(   1) C   5 - C   6            2.18    1.02    0.042
  79. BD (   1) C  29 - C  31        /652. BD*(   1) C   5 - C  29            2.07    0.97    0.040
  79. BD (   1) C  29 - C  31        /709. BD*(   1) C  27 - C  28            2.12    1.00    0.041
  79. BD (   1) C  29 - C  31        /712. BD*(   1) C  28 - C  29            1.54    0.97    0.035
  79. BD (   1) C  29 - C  31        /715. BD*(   1) C  29 - C  30            1.53    0.98    0.035
  79. BD (   1) C  29 - C  31        /719. BD*(   1) C  30 - H  80            1.74    1.06    0.039
  79. BD (   1) C  29 - C  31        /721. BD*(   1) C  31 - C  33            1.64    0.97    0.036
  79. BD (   1) C  29 - C  31        /722. BD*(   1) C  31 - H  81            0.91    1.01    0.027
  79. BD (   1) C  29 - C  31        /723. BD*(   1) O  32 - H  82            1.59    1.02    0.036
  79. BD (   1) C  29 - C  31        /724. BD*(   1) C  33 - O  34            2.10    0.86    0.038
  80. BD (   1) C  30 - H  78        /384. RY*(   1) C  29                    0.72    1.51    0.029
  80. BD (   1) C  30 - H  78        /652. BD*(   1) C   5 - C  29            3.32    0.86    0.048
  81. BD (   1) C  30 - H  79        /712. BD*(   1) C  28 - C  29            3.57    0.85    0.050
  81. BD (   1) C  30 - H  79        /715. BD*(   1) C  29 - C  30            0.73    0.86    0.022
  82. BD (   1) C  30 - H  80        /384. RY*(   1) C  29                    0.52    1.51    0.025
  82. BD (   1) C  30 - H  80        /715. BD*(   1) C  29 - C  30            0.72    0.87    0.022
  82. BD (   1) C  30 - H  80        /716. BD*(   1) C  29 - C  31            3.06    0.87    0.046
  83. BD (   1) C  31 - O  32        /712. BD*(   1) C  28 - C  29            1.54    1.21    0.039
  83. BD (   1) C  31 - O  32        /716. BD*(   1) C  29 - C  31            0.65    1.21    0.025
  83. BD (   1) C  31 - O  32        /725. BD*(   1) C  33 - H  83            1.23    1.26    0.035
  84. BD (   1) C  31 - C  33        /141. RY*(   1) C   2                    1.48    1.66    0.044
  84. BD (   1) C  31 - C  33        /384. RY*(   1) C  29                    0.65    1.64    0.029
  84. BD (   1) C  31 - C  33        /386. RY*(   3) C  29                    0.93    1.58    0.034
  84. BD (   1) C  31 - C  33        /429. RY*(   1) O  34                    0.95    1.77    0.037
  84. BD (   1) C  31 - C  33        /642. BD*(   1) C   2 - C   3            1.84    1.00    0.038
  84. BD (   1) C  31 - C  33        /644. BD*(   1) C   2 - C  33            2.24    0.98    0.042
  84. BD (   1) C  31 - C  33        /715. BD*(   1) C  29 - C  30            1.86    1.00    0.039
  84. BD (   1) C  31 - C  33        /716. BD*(   1) C  29 - C  31            2.30    0.99    0.043
  84. BD (   1) C  31 - C  33        /722. BD*(   1) C  31 - H  81            0.69    1.04    0.024
  84. BD (   1) C  31 - C  33        /725. BD*(   1) C  33 - H  83            0.86    1.04    0.027
  85. BD (   1) C  31 - H  81        /385. RY*(   2) C  29                    0.74    1.57    0.031
  85. BD (   1) C  31 - H  81        /411. RY*(   1) O  32                    0.64    1.72    0.030
  85. BD (   1) C  31 - H  81        /644. BD*(   1) C   2 - C  33            3.89    0.86    0.052
  85. BD (   1) C  31 - H  81        /652. BD*(   1) C   5 - C  29            3.62    0.87    0.050
  85. BD (   1) C  31 - H  81        /716. BD*(   1) C  29 - C  31            0.71    0.87    0.022
  85. BD (   1) C  31 - H  81        /724. BD*(   1) C  33 - O  34            0.55    0.76    0.018
  86. BD (   1) O  32 - H  82        /402. RY*(   1) C  31                    0.72    1.56    0.030
  86. BD (   1) O  32 - H  82        /716. BD*(   1) C  29 - C  31            3.29    1.08    0.054
  87. BD (   1) C  33 - O  34        /643. BD*(   1) C   2 - C   4            1.51    1.23    0.039
  87. BD (   1) C  33 - O  34        /716. BD*(   1) C  29 - C  31            1.72    1.22    0.041
  88. BD (   1) C  33 - H  83        /142. RY*(   2) C   2                    0.58    1.38    0.025
  88. BD (   1) C  33 - H  83        /638. BD*(   1) C   1 - C   2            3.79    0.89    0.052
  88. BD (   1) C  33 - H  83        /644. BD*(   1) C   2 - C  33            0.85    0.88    0.024
  88. BD (   1) C  33 - H  83        /720. BD*(   1) C  31 - O  32            4.05    0.81    0.051
  89. BD (   1) O  34 - H  84        /142. RY*(   2) C   2                    0.55    1.60    0.027
  89. BD (   1) O  34 - H  84        /420. RY*(   1) C  33                    0.99    1.65    0.036
  89. BD (   1) O  34 - H  84        /644. BD*(   1) C   2 - C  33            2.74    1.09    0.049
  90. CR (   1) C   1                /142. RY*(   2) C   2                    0.79   10.93    0.083
  90. CR (   1) C   1                /143. RY*(   3) C   2                    0.65   10.91    0.075
  90. CR (   1) C   1                /438. RY*(   1) H  35                    0.66   10.48    0.074
  90. CR (   1) C   1                /442. RY*(   1) H  36                    0.79   10.56    0.082
  90. CR (   1) C   1                /446. RY*(   1) H  37                    0.60   10.49    0.071
  91. CR (   1) C   2                /134. RY*(   3) C   1                    0.82   10.90    0.085
  91. CR (   1) C   2                /152. RY*(   3) C   3                    0.79   10.91    0.083
  91. CR (   1) C   2                /162. RY*(   4) C   4                    0.64   11.02    0.075
  91. CR (   1) C   2                /421. RY*(   2) C  33                    0.53   10.95    0.068
  92. CR (   1) C   3                /141. RY*(   1) C   2                    1.08   11.11    0.098
  92. CR (   1) C   3                /450. RY*(   1) H  38                    0.61   10.51    0.071
  92. CR (   1) C   3                /454. RY*(   1) H  39                    0.66   10.47    0.074
  92. CR (   1) C   3                /458. RY*(   1) H  40                    0.61   10.49    0.072
  93. CR (   1) C   4                /142. RY*(   2) C   2                    1.14   10.93    0.100
  93. CR (   1) C   4                /170. RY*(   3) C   5                    0.89   10.96    0.088
  93. CR (   1) C   4                /462. RY*(   1) H  41                    0.69   10.61    0.076
  93. CR (   1) C   4                /466. RY*(   1) H  42                    0.60   10.49    0.071
  94. CR (   1) C   5                /161. RY*(   3) C   4                    0.62   10.98    0.074
  94. CR (   1) C   5                /386. RY*(   3) C  29                    1.49   11.02    0.115
  94. CR (   1) C   5                /470. RY*(   1) H  43                    0.62   10.55    0.072
  94. CR (   1) C   5                /654. BD*(   1) C   6 - C   7            0.72   10.73    0.079
  94. CR (   1) C   5                /656. BD*(   1) C   6 - C  25            0.85   10.47    0.085
  95. CR (   1) C   6                /169. RY*(   2) C   5                    0.78   11.00    0.083
  95. CR (   1) C   6                /187. RY*(   2) C   7                    1.32   10.79    0.107
  95. CR (   1) C   6                /188. RY*(   3) C   7                    0.90   10.89    0.088
  95. CR (   1) C   6                /349. RY*(   2) C  25                    0.55   11.11    0.070
  95. CR (   1) C   6                /350. RY*(   3) C  25                    0.99   11.09    0.094
  95. CR (   1) C   6                /654. BD*(   1) C   6 - C   7            1.09   10.72    0.097
  95. CR (   1) C   6                /657. BD*(   1) C   7 - C   8            1.35   10.50    0.107
  95. CR (   1) C   6                /658. BD*(   1) C   7 - H  44            0.73   10.51    0.079
  96. CR (   1) C   7                /178. RY*(   2) C   6                    2.25   11.20    0.142
  96. CR (   1) C   7                /180. RY*(   4) C   6                    1.01   10.85    0.094
  96. CR (   1) C   7                /474. RY*(   1) H  44                    0.61   10.43    0.071
  96. CR (   1) C   7                /651. BD*(   1) C   5 - C   6            1.48   10.47    0.112
  96. CR (   1) C   7                /654. BD*(   1) C   6 - C   7            1.34   10.72    0.108
  96. CR (   1) C   7                /656. BD*(   1) C   6 - C  25            1.67   10.46    0.119
  97. CR (   1) C   8                /189. RY*(   4) C   7                    0.83   10.78    0.085
  97. CR (   1) C   8                /205. RY*(   2) C   9                    0.94   11.10    0.091
  97. CR (   1) C   8                /478. RY*(   1) H  45                    0.67   10.54    0.075
  97. CR (   1) C   8                /482. RY*(   1) H  46                    0.61   10.50    0.072
  97. CR (   1) C   8                /654. BD*(   1) C   6 - C   7            0.98   10.74    0.092
  98. CR (   1) C   9                /197. RY*(   3) C   8                    0.64   10.82    0.075
  98. CR (   1) C   9                /331. RY*(   2) C  23                    0.52   11.09    0.068
  98. CR (   1) C   9                /332. RY*(   3) C  23                    0.91   11.11    0.090
  98. CR (   1) C   9                /486. RY*(   1) H  47                    0.66   10.62    0.075
  99. CR (   1) C  10                /207. RY*(   4) C   9                    0.51   11.13    0.067
  99. CR (   1) C  10                /224. RY*(   3) C  11                    0.97   10.90    0.092
  99. CR (   1) C  10                /233. RY*(   3) C  12                    0.83   10.97    0.085
  99. CR (   1) C  10                /305. RY*(   3) C  20                    0.92   11.14    0.090
 100. CR (   1) C  11                /214. RY*(   2) C  10                    1.26   11.09    0.105
 100. CR (   1) C  11                /490. RY*(   1) H  48                    0.69   10.55    0.076
 100. CR (   1) C  11                /494. RY*(   1) H  49                    0.68   10.58    0.076
 100. CR (   1) C  11                /498. RY*(   1) H  50                    0.68   10.55    0.076
 101. CR (   1) C  12                /213. RY*(   1) C  10                    1.20   11.16    0.103
 101. CR (   1) C  12                /241. RY*(   2) C  13                    0.94   10.75    0.090
 101. CR (   1) C  12                /502. RY*(   1) H  51                    0.60   10.50    0.071
 101. CR (   1) C  12                /506. RY*(   1) H  52                    0.59   10.48    0.071
 102. CR (   1) C  13                /232. RY*(   2) C  12                    0.55   10.95    0.069
 102. CR (   1) C  13                /234. RY*(   4) C  12                    0.68   11.14    0.078
 102. CR (   1) C  13                /510. RY*(   1) H  53                    0.56   10.44    0.068
 102. CR (   1) C  13                /514. RY*(   1) H  54                    0.68   10.51    0.076
 103. CR (   1) C  14                /243. RY*(   4) C  13                    0.56   11.20    0.071
 103. CR (   1) C  14                /268. RY*(   2) C  16                    0.80   11.03    0.084
 103. CR (   1) C  14                /518. RY*(   1) H  55                    0.53   10.51    0.067
 103. CR (   1) C  14                /677. BD*(   1) C  14 - O  15            1.14   10.40    0.098
 103. CR (   1) C  14                /678. BD*(   1) C  14 - C  16            0.74   10.49    0.079
 104. CR (   1) O  15                /249. RY*(   1) C  14                    1.71   19.89    0.165
 104. CR (   1) O  15                /252. RY*(   4) C  14                    0.56   20.07    0.095
 105. CR (   1) C  16                /278. RY*(   3) C  17                    0.73   10.92    0.079
 105. CR (   1) C  16                /287. RY*(   3) C  18                    0.76   11.01    0.082
 105. CR (   1) C  16                /305. RY*(   3) C  20                    0.59   11.13    0.072
 106. CR (   1) C  17                /267. RY*(   1) C  16                    1.16   11.09    0.102
 106. CR (   1) C  17                /526. RY*(   1) H  57                    0.61   10.51    0.072
 106. CR (   1) C  17                /530. RY*(   1) H  58                    0.64   10.52    0.073
 106. CR (   1) C  17                /534. RY*(   1) H  59                    0.71   10.47    0.077
 107. CR (   1) C  18                /269. RY*(   3) C  16                    1.41   11.07    0.112
 107. CR (   1) C  18                /538. RY*(   1) H  60                    0.60   10.54    0.071
[truncated: 74,874 more chars]
