# Supplementary material for: Machine-Learning-Guided Discovery of Electrochemical Reactions
Source: J Am Chem Soc. 2022 Dec 2;144(49):22599–610. doi: 10.1021/jacs.2c08997 (PMC9756344; doi:10.1021/jacs.2c08997)
Supplement: Supplementary file 3 — ja2c08997_si_003.zip [file ja2c08997_si_003.zip › Oxidation Site Selectivity/Nlogs_notimes/54.log]

 Entering Gaussian System, Link 0=g16
 Input=54.com
 Output=54.log
 Initial command:
  
 Copyright (c) 1988-2019, Gaussian, Inc.  All Rights Reserved.
  
 This is part of the Gaussian(R) 16 program.  It is based on
 the Gaussian(R) 09 system (copyright 2009, Gaussian, Inc.),
 the Gaussian(R) 03 system (copyright 2003, Gaussian, Inc.),
 the Gaussian(R) 98 system (copyright 1998, Gaussian, Inc.),
 the Gaussian(R) 94 system (copyright 1995, Gaussian, Inc.),
 the Gaussian 92(TM) system (copyright 1992, Gaussian, Inc.),
 the Gaussian 90(TM) system (copyright 1990, Gaussian, Inc.),
 the Gaussian 88(TM) system (copyright 1988, Gaussian, Inc.),
 the Gaussian 86(TM) system (copyright 1986, Carnegie Mellon
 University), and the Gaussian 82(TM) system (copyright 1983,
 Carnegie Mellon University). Gaussian is a federally registered
 trademark of Gaussian, Inc.
  
 This software contains proprietary and confidential information,
 including trade secrets, belonging to Gaussian, Inc.
  
 This software is provided under written license and may be
 used, copied, transmitted, or stored only in accord with that
 written license.
  
 The following legend is applicable only to US Government
 contracts under FAR:
  
                    RESTRICTED RIGHTS LEGEND
  
 Use, reproduction and disclosure by the US Government is
 subject to restrictions as set forth in subparagraphs (a)
 and (c) of the Commercial Computer Software - Restricted
 Rights clause in FAR 52.227-19.
  
 Gaussian, Inc.
 340 Quinnipiac St., Bldg. 40, Wallingford CT 06492
  
  
 ---------------------------------------------------------------
 Warning -- This program may not be used in any manner that
 competes with the business of Gaussian, Inc. or will provide
 assistance to any competitor of Gaussian, Inc.  The licensee
 of this program is prohibited from giving any competitor of
 Gaussian, Inc. access to this program.  By using this program,
 the user acknowledges that Gaussian, Inc. is engaged in the
 business of creating and licensing software in the field of
 computational chemistry and represents and warrants to the
 licensee that it is not a competitor of Gaussian, Inc. and that
 it will not use this program in any manner prohibited above.
 ---------------------------------------------------------------
  

 Cite this work as:
 Gaussian 16, Revision C.01,
 M. J. Frisch, G. W. Trucks, H. B. Schlegel, G. E. Scuseria, 
 M. A. Robb, J. R. Cheeseman, G. Scalmani, V. Barone, 
 G. A. Petersson, H. Nakatsuji, X. Li, M. Caricato, A. V. Marenich, 
 J. Bloino, B. G. Janesko, R. Gomperts, B. Mennucci, H. P. Hratchian, 
 J. V. Ortiz, A. F. Izmaylov, J. L. Sonnenberg, D. Williams-Young, 
 F. Ding, F. Lipparini, F. Egidi, J. Goings, B. Peng, A. Petrone, 
 T. Henderson, D. Ranasinghe, V. G. Zakrzewski, J. Gao, N. Rega, 
 G. Zheng, W. Liang, M. Hada, M. Ehara, K. Toyota, R. Fukuda, 
 J. Hasegawa, M. Ishida, T. Nakajima, Y. Honda, O. Kitao, H. Nakai, 
 T. Vreven, K. Throssell, J. A. Montgomery, Jr., J. E. Peralta, 
 F. Ogliaro, M. J. Bearpark, J. J. Heyd, E. N. Brothers, K. N. Kudin, 
 V. N. Staroverov, T. A. Keith, R. Kobayashi, J. Normand, 
 K. Raghavachari, A. P. Rendell, J. C. Burant, S. S. Iyengar, 
 J. Tomasi, M. Cossi, J. M. Millam, M. Klene, C. Adamo, R. Cammi, 
 J. W. Ochterski, R. L. Martin, K. Morokuma, O. Farkas, 
 J. B. Foresman, and D. J. Fox, Gaussian, Inc., Wallingford CT, 2019.
 
 ******************************************
 Gaussian 16:  ES64L-G16RevC.01  3-Jul-2019
                 9-Jan-2021 
 ******************************************
 %nprocshared=3
 Will use up to    3 processors via shared memory.
 %mem=1GB
 -----------------------------------------
 # b3lyp/def2svp pop=NBO geom=NewRedundant
 -----------------------------------------
 1/29=4000,38=1,172=1/1;
 2/12=2,17=6,18=5,40=1/2;
 3/5=43,7=101,11=2,25=1,30=1,74=-5/1,2,3;
 4//1;
 5/5=2,38=5/2;
 6/7=2,8=2,9=2,10=2,28=1,40=1/1,7;
 99/5=1,9=1/99;
 --
 54
 --
 Symbolic Z-matrix:
 Charge =  0 Multiplicity = 1
 C                    -5.99066   1.88033  -0.84781 
 C                    -5.39398   1.3907    0.48374 
 C                    -5.81797   2.36846   1.59038 
 C                    -3.85566   1.35229   0.41212 
 C                    -3.26959   0.2502   -0.49877 
 C                    -1.74637   0.30006  -0.49041 
 C                    -1.11326   1.07155  -1.38485 
 C                     0.36847   1.29026  -1.46326 
 C                     1.18596   0.57123  -0.37527 
 C                     2.72785   0.5312   -0.68679 
 C                     3.06839  -0.17524  -2.02232 
 C                     3.20675   2.0029   -0.75976 
 C                     4.72484   2.15707  -0.70979 
 C                     5.33603   1.46908   0.50861 
 O                     6.7508    1.60406   0.51761 
 C                     4.98356  -0.0356    0.60128 
 C                     5.47964  -0.5587    1.96366 
 C                     5.75983  -0.78864  -0.49556 
 O                     5.38652  -2.15802  -0.51443 
 C                     3.42296  -0.14054   0.5384 
 C                     2.84822  -1.53922   0.79213 
 C                     1.35862  -1.46641   1.1211 
 C                     0.5081   -0.769     0.03766 
 C                     0.4031   -1.72589  -1.16846 
 C                    -0.94408  -0.41636   0.60638 
 C                    -0.87234   0.54929   1.82207 
 C                    -1.65489  -1.70471   1.10742 
 C                    -3.1803   -1.60989   1.1786 
 C                    -3.8084   -1.16412  -0.15738 
 C                    -3.42305  -2.14759  -1.2745 
 C                    -5.35219  -1.15374  -0.02666 
 O                    -5.91309  -1.09141  -1.33521 
 C                    -5.88637  -0.02342   0.85719 
 H                    -7.09275   1.89306  -0.7978 
 H                    -5.70383   1.23989  -1.68994 
 H                    -5.6578    2.9103   -1.05652 
 H                    -5.4098    2.06744   2.56901 
 H                    -6.91591   2.41267   1.68142 
 H                    -5.45732   3.38719   1.37398 
 H                    -3.47585   2.32621   0.06242 
 H                    -3.47318   1.23414   1.43534 
 H                    -3.58931   0.48034  -1.5266 
 H                    -1.71287   1.59506  -2.13964 
 H                     0.56607   2.37546  -1.42112 
 H                     0.70521   0.98847  -2.47109 
 H                     1.1345    1.20243   0.5238 
 H                     3.92167   0.30482  -2.52028 
 H                     3.33512  -1.22987  -1.88449 
 H                     2.23367  -0.13117  -2.7332 
 H                     2.8202    2.48452  -1.67131 
 H                     2.76967   2.55365   0.09191 
 H                     4.98434   3.23083  -0.68054 
 H                     5.19675   1.75728  -1.62085 
 H                     4.90759   1.94277   1.41676 
 H                     6.96251   2.54468   0.4732 
 H                     4.85906  -0.171     2.78758 
 H                     6.51515  -0.23057   2.13029 
 H                     5.45632  -1.65575   1.99584 
 H                     6.83402  -0.67421  -0.27183 
 H                     5.59229  -0.32873  -1.48147 
 H                     5.99932  -2.62604  -1.09354 
 H                     3.09847   0.47148   1.4027 
 H                     3.36936  -2.01359   1.63476 
 H                     3.03915  -2.19198  -0.06803 
 H                     1.25776  -0.93244   2.0775 
 H                     0.97053  -2.48273   1.29393 
 H                    -0.11987  -2.65329  -0.89974 
 H                    -0.12896  -1.27818  -2.01681 
 H                     1.39711  -2.02536  -1.51511 
 H                    -0.14032   0.21371   2.56955 
 H                    -0.62463   1.57674   1.52636 
 H                    -1.84327   0.59037   2.33219 
 H                    -1.39655  -2.55596   0.46746 
 H                    -1.26374  -1.95493   2.10584 
 H                    -3.47721  -0.91981   1.98336 
 H                    -3.58632  -2.59567   1.46282 
 H                    -2.34257  -2.14452  -1.45912 
 H                    -3.72475  -3.17514  -1.01129 
 H                    -3.92794  -1.87736  -2.20962 
 H                    -5.63856  -2.11882   0.44087 
 H                    -6.86484  -0.9606   -1.2443 
 H                    -5.59847  -0.23328   1.90052 
 H                    -6.9924   -0.05292   0.84611 
 
 Stoichiometry    C30H50O3
 Framework group  C1[X(C30H50O3)]
 Deg. of freedom   243
 Full point group                 C1      NOp   1
 Largest Abelian subgroup         C1      NOp   1
 Largest concise Abelian subgroup C1      NOp   1
                         Standard orientation:                         
 ---------------------------------------------------------------------
 Center     Atomic      Atomic             Coordinates (Angstroms)
 Number     Number       Type             X           Y           Z
 ---------------------------------------------------------------------
      1          6           0       -5.990659    1.880327   -0.847808
      2          6           0       -5.393975    1.390700    0.483744
      3          6           0       -5.817967    2.368458    1.590384
      4          6           0       -3.855658    1.352293    0.412115
      5          6           0       -3.269591    0.250196   -0.498773
      6          6           0       -1.746370    0.300055   -0.490413
      7          6           0       -1.113262    1.071554   -1.384845
      8          6           0        0.368465    1.290263   -1.463255
      9          6           0        1.185960    0.571226   -0.375269
     10          6           0        2.727853    0.531199   -0.686793
     11          6           0        3.068390   -0.175241   -2.022319
     12          6           0        3.206754    2.002898   -0.759761
     13          6           0        4.724835    2.157068   -0.709787
     14          6           0        5.336033    1.469081    0.508612
     15          8           0        6.750800    1.604061    0.517611
     16          6           0        4.983558   -0.035595    0.601279
     17          6           0        5.479643   -0.558700    1.963655
     18          6           0        5.759831   -0.788643   -0.495558
     19          8           0        5.386521   -2.158017   -0.514434
     20          6           0        3.422960   -0.140537    0.538400
     21          6           0        2.848222   -1.539215    0.792128
     22          6           0        1.358615   -1.466406    1.121098
     23          6           0        0.508097   -0.768997    0.037664
     24          6           0        0.403103   -1.725885   -1.168461
     25          6           0       -0.944081   -0.416355    0.606384
     26          6           0       -0.872341    0.549286    1.822074
     27          6           0       -1.654885   -1.704708    1.107420
     28          6           0       -3.180303   -1.609891    1.178595
     29          6           0       -3.808395   -1.164116   -0.157375
     30          6           0       -3.423054   -2.147595   -1.274500
     31          6           0       -5.352189   -1.153744   -0.026657
     32          8           0       -5.913092   -1.091412   -1.335211
     33          6           0       -5.886366   -0.023417    0.857185
     34          1           0       -7.092749    1.893056   -0.797802
     35          1           0       -5.703834    1.239887   -1.689938
     36          1           0       -5.657801    2.910297   -1.056520
     37          1           0       -5.409804    2.067440    2.569010
     38          1           0       -6.915914    2.412668    1.681417
     39          1           0       -5.457319    3.387192    1.373978
     40          1           0       -3.475849    2.326206    0.062417
     41          1           0       -3.473175    1.234141    1.435343
     42          1           0       -3.589309    0.480342   -1.526601
     43          1           0       -1.712866    1.595056   -2.139641
     44          1           0        0.566072    2.375459   -1.421123
     45          1           0        0.705205    0.988465   -2.471090
     46          1           0        1.134495    1.202430    0.523800
     47          1           0        3.921670    0.304820   -2.520278
     48          1           0        3.335118   -1.229874   -1.884489
     49          1           0        2.233665   -0.131166   -2.733201
     50          1           0        2.820202    2.484518   -1.671309
     51          1           0        2.769674    2.553645    0.091910
     52          1           0        4.984343    3.230835   -0.680542
     53          1           0        5.196746    1.757275   -1.620847
     54          1           0        4.907591    1.942772    1.416761
     55          1           0        6.962512    2.544682    0.473198
     56          1           0        4.859061   -0.170995    2.787580
     57          1           0        6.515154   -0.230570    2.130290
     58          1           0        5.456322   -1.655753    1.995844
     59          1           0        6.834021   -0.674206   -0.271831
     60          1           0        5.592294   -0.328728   -1.481468
     61          1           0        5.999323   -2.626040   -1.093538
     62          1           0        3.098471    0.471484    1.402695
     63          1           0        3.369360   -2.013594    1.634763
     64          1           0        3.039148   -2.191976   -0.068028
     65          1           0        1.257757   -0.932439    2.077503
     66          1           0        0.970526   -2.482729    1.293925
     67          1           0       -0.119867   -2.653289   -0.899735
     68          1           0       -0.128963   -1.278184   -2.016806
     69          1           0        1.397106   -2.025358   -1.515106
     70          1           0       -0.140315    0.213710    2.569553
     71          1           0       -0.624626    1.576744    1.526363
     72          1           0       -1.843273    0.590370    2.332191
     73          1           0       -1.396549   -2.555957    0.467459
     74          1           0       -1.263737   -1.954933    2.105840
     75          1           0       -3.477210   -0.919812    1.983359
     76          1           0       -3.586319   -2.595671    1.462822
     77          1           0       -2.342567   -2.144520   -1.459123
     78          1           0       -3.724752   -3.175142   -1.011287
     79          1           0       -3.927936   -1.877362   -2.209622
     80          1           0       -5.638563   -2.118822    0.440870
     81          1           0       -6.864842   -0.960597   -1.244297
     82          1           0       -5.598467   -0.233277    1.900522
     83          1           0       -6.992398   -0.052920    0.846113
 ---------------------------------------------------------------------
 Rotational constants (GHZ):           0.3482328           0.0610511           0.0584952
 Standard basis: def2SVP (5D, 7F)
 There are   745 symmetry adapted cartesian basis functions of A   symmetry.
 There are   712 symmetry adapted basis functions of A   symmetry.
   712 basis functions,  1175 primitive gaussians,   745 cartesian basis functions
   127 alpha electrons      127 beta electrons
       nuclear repulsion energy      3944.9177622101 Hartrees.
 NAtoms=   83 NActive=   83 NUniq=   83 SFac= 1.00D+00 NAtFMM=   60 NAOKFM=T Big=T
 Integral buffers will be    131072 words long.
 Raffenetti 2 integral format.
 Two-electron integral symmetry is turned on.
 One-electron integrals computed using PRISM.
   1 Symmetry operations used in ECPInt.
 ECPInt:  NShTT=   60726 NPrTT=  209560 LenC2=   50563 LenP2D=  119449.
 LDataN:  DoStor=T MaxTD1= 4 Len=   56
 NBasis=   712 RedAO= T EigKep=  3.90D-04  NBF=   712
 NBsUse=   712 1.00D-06 EigRej= -1.00D+00 NBFU=   712
 ExpMin= 1.22D-01 ExpMax= 2.27D+03 ExpMxC= 3.41D+02 IAcc=3 IRadAn=         5 AccDes= 0.00D+00
 Harris functional with IExCor=  402 and IRadAn=       5 diagonalized for initial guess.
 HarFok:  IExCor=  402 AccDes= 0.00D+00 IRadAn=         5 IDoV= 1 UseB2=F ITyADJ=14
 ICtDFT=  3500011 ScaDFX=  1.000000  1.000000  1.000000  1.000000
 FoFCou: FMM=F IPFlag=           0 FMFlag=      100000 FMFlg1=        2001
         NFxFlg=           0 DoJE=T BraDBF=F KetDBF=T FulRan=T
         wScrn=  0.000000 ICntrl=       500 IOpCl=  0 I1Cent=   200000004 NGrid=           0
         NMat0=    1 NMatS0=      1 NMatT0=    0 NMatD0=    1 NMtDS0=    0 NMtDT0=    0
 Petite list used in FoFCou.
 Requested convergence on RMS density matrix=1.00D-08 within 128 cycles.
 Requested convergence on MAX density matrix=1.00D-06.
 Requested convergence on             energy=1.00D-06.
 No special actions if energy rises.
 Integral accuracy reduced to 1.0D-05 until final iterations.
 Initial convergence to 1.0D-05 achieved.  Increase integral accuracy.
 SCF Done:  E(RB3LYP) =  -1397.93500872     A.U. after   14 cycles
            NFock= 14  Conv=0.79D-08     -V/T= 2.0117

 **********************************************************************

            Population analysis using the SCF Density.

 **********************************************************************

 Orbital symmetries:
       Occupied  (A) (A) (A) (A) (A) (A) (A) (A) (A) (A) (A) (A)
                 (A) (A) (A) (A) (A) (A) (A) (A) (A) (A) (A) (A)
                 (A) (A) (A) (A) (A) (A) (A) (A) (A) (A) (A) (A)
                 (A) (A) (A) (A) (A) (A) (A) (A) (A) (A) (A) (A)
                 (A) (A) (A) (A) (A) (A) (A) (A) (A) (A) (A) (A)
                 (A) (A) (A) (A) (A) (A) (A) (A) (A) (A) (A) (A)
                 (A) (A) (A) (A) (A) (A) (A) (A) (A) (A) (A) (A)
                 (A) (A) (A) (A) (A) (A) (A) (A) (A) (A) (A) (A)
                 (A) (A) (A) (A) (A) (A) (A) (A) (A) (A) (A) (A)
                 (A) (A) (A) (A) (A) (A) (A) (A) (A) (A) (A) (A)
                 (A) (A) (A) (A) (A) (A) (A)
       Virtual   (A) (A) (A) (A) (A) (A) (A) (A) (A) (A) (A) (A)
                 (A) (A) (A) (A) (A) (A) (A) (A) (A) (A) (A) (A)
                 (A) (A) (A) (A) (A) (A) (A) (A) (A) (A) (A) (A)
                 (A) (A) (A) (A) (A) (A) (A) (A) (A) (A) (A) (A)
                 (A) (A) (A) (A) (A) (A) (A) (A) (A) (A) (A) (A)
                 (A) (A) (A) (A) (A) (A) (A) (A) (A) (A) (A) (A)
                 (A) (A) (A) (A) (A) (A) (A) (A) (A) (A) (A) (A)
                 (A) (A) (A) (A) (A) (A) (A) (A) (A) (A) (A) (A)
                 (A) (A) (A) (A) (A) (A) (A) (A) (A) (A) (A) (A)
                 (A) (A) (A) (A) (A) (A) (A) (A) (A) (A) (A) (A)
                 (A) (A) (A) (A) (A) (A) (A) (A) (A) (A) (A) (A)
                 (A) (A) (A) (A) (A) (A) (A) (A) (A) (A) (A) (A)
                 (A) (A) (A) (A) (A) (A) (A) (A) (A) (A) (A) (A)
                 (A) (A) (A) (A) (A) (A) (A) (A) (A) (A) (A) (A)
                 (A) (A) (A) (A) (A) (A) (A) (A) (A) (A) (A) (A)
                 (A) (A) (A) (A) (A) (A) (A) (A) (A) (A) (A) (A)
                 (A) (A) (A) (A) (A) (A) (A) (A) (A) (A) (A) (A)
                 (A) (A) (A) (A) (A) (A) (A) (A) (A) (A) (A) (A)
                 (A) (A) (A) (A) (A) (A) (A) (A) (A) (A) (A) (A)
                 (A) (A) (A) (A) (A) (A) (A) (A) (A) (A) (A) (A)
                 (A) (A) (A) (A) (A) (A) (A) (A) (A) (A) (A) (A)
                 (A) (A) (A) (A) (A) (A) (A) (A) (A) (A) (A) (A)
                 (A) (A) (A) (A) (A) (A) (A) (A) (A) (A) (A) (A)
                 (A) (A) (A) (A) (A) (A) (A) (A) (A) (A) (A) (A)
                 (A) (A) (A) (A) (A) (A) (A) (A) (A) (A) (A) (A)
                 (A) (A) (A) (A) (A) (A) (A) (A) (A) (A) (A) (A)
                 (A) (A) (A) (A) (A) (A) (A) (A) (A) (A) (A) (A)
                 (A) (A) (A) (A) (A) (A) (A) (A) (A) (A) (A) (A)
                 (A) (A) (A) (A) (A) (A) (A) (A) (A) (A) (A) (A)
                 (A) (A) (A) (A) (A) (A) (A) (A) (A) (A) (A) (A)
                 (A) (A) (A) (A) (A) (A) (A) (A) (A) (A) (A) (A)
                 (A) (A) (A) (A) (A) (A) (A) (A) (A) (A) (A) (A)
                 (A) (A) (A) (A) (A) (A) (A) (A) (A) (A) (A) (A)
                 (A) (A) (A) (A) (A) (A) (A) (A) (A) (A) (A) (A)
                 (A) (A) (A) (A) (A) (A) (A) (A) (A) (A) (A) (A)
                 (A) (A) (A) (A) (A) (A) (A) (A) (A) (A) (A) (A)
                 (A) (A) (A) (A) (A) (A) (A) (A) (A) (A) (A) (A)
                 (A) (A) (A) (A) (A) (A) (A) (A) (A) (A) (A) (A)
                 (A) (A) (A) (A) (A) (A) (A) (A) (A) (A) (A) (A)
                 (A) (A) (A) (A) (A) (A) (A) (A) (A) (A) (A) (A)
                 (A) (A) (A) (A) (A) (A) (A) (A) (A) (A) (A) (A)
                 (A) (A) (A) (A) (A) (A) (A) (A) (A) (A) (A) (A)
                 (A) (A) (A) (A) (A) (A) (A) (A) (A) (A) (A) (A)
                 (A) (A) (A) (A) (A) (A) (A) (A) (A) (A) (A) (A)
                 (A) (A) (A) (A) (A) (A) (A) (A) (A) (A) (A) (A)
                 (A) (A) (A) (A) (A) (A) (A) (A) (A) (A) (A) (A)
                 (A) (A) (A) (A) (A) (A) (A) (A) (A) (A) (A) (A)
                 (A) (A) (A) (A) (A) (A) (A) (A) (A) (A) (A) (A)
                 (A) (A) (A) (A) (A) (A) (A) (A) (A)
 The electronic state is 1-A.
 Alpha  occ. eigenvalues --  -19.12907 -19.12691 -19.12529 -10.22843 -10.22631
 Alpha  occ. eigenvalues --  -10.21738 -10.19109 -10.18924 -10.18873 -10.18734
 Alpha  occ. eigenvalues --  -10.18467 -10.18378 -10.18043 -10.17927 -10.17834
 Alpha  occ. eigenvalues --  -10.17631 -10.17568 -10.17555 -10.17495 -10.17460
 Alpha  occ. eigenvalues --  -10.17367 -10.17123 -10.17096 -10.17048 -10.17019
 Alpha  occ. eigenvalues --  -10.16695 -10.16551 -10.16538 -10.16408 -10.16142
 Alpha  occ. eigenvalues --  -10.15965 -10.15896 -10.15847  -1.00924  -1.00528
 Alpha  occ. eigenvalues --   -1.00212  -0.85829  -0.84247  -0.82168  -0.79928
 Alpha  occ. eigenvalues --   -0.78087  -0.77505  -0.76077  -0.73930  -0.73187
 Alpha  occ. eigenvalues --   -0.71222  -0.70726  -0.69083  -0.68624  -0.67082
 Alpha  occ. eigenvalues --   -0.66695  -0.65794  -0.65505  -0.64239  -0.63530
 Alpha  occ. eigenvalues --   -0.61333  -0.60804  -0.60453  -0.58031  -0.57806
 Alpha  occ. eigenvalues --   -0.54647  -0.54029  -0.52424  -0.52207  -0.51190
 Alpha  occ. eigenvalues --   -0.50374  -0.49561  -0.48600  -0.48350  -0.47512
 Alpha  occ. eigenvalues --   -0.46973  -0.46446  -0.45869  -0.45699  -0.44995
 Alpha  occ. eigenvalues --   -0.44444  -0.44105  -0.43946  -0.43528  -0.43370
 Alpha  occ. eigenvalues --   -0.42400  -0.41888  -0.41676  -0.40896  -0.40743
 Alpha  occ. eigenvalues --   -0.39963  -0.39256  -0.38906  -0.38672  -0.38436
 Alpha  occ. eigenvalues --   -0.38153  -0.38022  -0.37622  -0.37424  -0.37024
 Alpha  occ. eigenvalues --   -0.36599  -0.36570  -0.36415  -0.36192  -0.35833
 Alpha  occ. eigenvalues --   -0.35586  -0.35411  -0.35299  -0.34937  -0.34354
 Alpha  occ. eigenvalues --   -0.33939  -0.33696  -0.33272  -0.33097  -0.32724
 Alpha  occ. eigenvalues --   -0.32604  -0.31775  -0.31618  -0.31413  -0.31207
 Alpha  occ. eigenvalues --   -0.30520  -0.29900  -0.29565  -0.29166  -0.28950
 Alpha  occ. eigenvalues --   -0.28576  -0.26928  -0.26613  -0.26271  -0.25919
 Alpha  occ. eigenvalues --   -0.25782  -0.22187
 Alpha virt. eigenvalues --    0.02410   0.03743   0.04287   0.05168   0.05813
 Alpha virt. eigenvalues --    0.06260   0.06686   0.06951   0.07645   0.08193
 Alpha virt. eigenvalues --    0.08884   0.09190   0.09450   0.09966   0.10400
 Alpha virt. eigenvalues --    0.10568   0.10948   0.11107   0.12041   0.12342
 Alpha virt. eigenvalues --    0.12609   0.12785   0.13133   0.13224   0.13476
 Alpha virt. eigenvalues --    0.13828   0.14168   0.14603   0.14704   0.15049
 Alpha virt. eigenvalues --    0.15357   0.15669   0.15970   0.16340   0.16426
 Alpha virt. eigenvalues --    0.16890   0.17173   0.17593   0.18032   0.18177
 Alpha virt. eigenvalues --    0.18562   0.19123   0.19181   0.19465   0.19849
 Alpha virt. eigenvalues --    0.19973   0.20235   0.20339   0.20558   0.20679
 Alpha virt. eigenvalues --    0.20979   0.21458   0.21654   0.21782   0.22066
 Alpha virt. eigenvalues --    0.22357   0.22748   0.22864   0.23445   0.23652
 Alpha virt. eigenvalues --    0.23836   0.24258   0.24547   0.24904   0.25229
 Alpha virt. eigenvalues --    0.25758   0.25913   0.26312   0.26674   0.27032
 Alpha virt. eigenvalues --    0.27307   0.27802   0.28290   0.28533   0.29389
 Alpha virt. eigenvalues --    0.29536   0.29636   0.30162   0.30627   0.30903
 Alpha virt. eigenvalues --    0.32238   0.32758   0.33684   0.34479   0.34947
 Alpha virt. eigenvalues --    0.35338   0.37969   0.39937   0.41078   0.41777
 Alpha virt. eigenvalues --    0.42242   0.42838   0.43203   0.43532   0.44352
 Alpha virt. eigenvalues --    0.44547   0.45543   0.45710   0.46131   0.46591
 Alpha virt. eigenvalues --    0.47329   0.47675   0.48107   0.49091   0.49546
 Alpha virt. eigenvalues --    0.49809   0.50864   0.51848   0.52163   0.52568
 Alpha virt. eigenvalues --    0.53491   0.54220   0.54867   0.55438   0.55952
 Alpha virt. eigenvalues --    0.56334   0.56951   0.57323   0.57614   0.58042
 Alpha virt. eigenvalues --    0.58178   0.58572   0.59062   0.59288   0.59572
 Alpha virt. eigenvalues --    0.60390   0.60674   0.60817   0.61301   0.61743
 Alpha virt. eigenvalues --    0.62052   0.62320   0.62461   0.62825   0.63202
 Alpha virt. eigenvalues --    0.63402   0.63447   0.63628   0.63886   0.64340
 Alpha virt. eigenvalues --    0.64670   0.64794   0.64943   0.65143   0.65495
 Alpha virt. eigenvalues --    0.65690   0.66003   0.66145   0.66362   0.66645
 Alpha virt. eigenvalues --    0.66784   0.67015   0.67189   0.67450   0.67846
 Alpha virt. eigenvalues --    0.68348   0.68390   0.68478   0.68735   0.68926
 Alpha virt. eigenvalues --    0.69033   0.69508   0.69701   0.69817   0.69969
 Alpha virt. eigenvalues --    0.70412   0.70771   0.70917   0.70982   0.71309
 Alpha virt. eigenvalues --    0.71713   0.71815   0.72108   0.72328   0.72713
 Alpha virt. eigenvalues --    0.72910   0.73079   0.73112   0.73626   0.73676
 Alpha virt. eigenvalues --    0.73978   0.74167   0.74336   0.74577   0.75193
 Alpha virt. eigenvalues --    0.75390   0.75768   0.76012   0.76161   0.76359
 Alpha virt. eigenvalues --    0.76923   0.77119   0.77771   0.78345   0.78643
 Alpha virt. eigenvalues --    0.78897   0.79399   0.80041   0.80199   0.80585
 Alpha virt. eigenvalues --    0.81461   0.82043   0.82749   0.83221   0.83564
 Alpha virt. eigenvalues --    0.84265   0.84921   0.85772   0.86538   0.86911
 Alpha virt. eigenvalues --    0.87623   0.88979   0.89344   0.90857   0.92278
 Alpha virt. eigenvalues --    0.92511   0.92980   0.93945   0.94760   0.96948
 Alpha virt. eigenvalues --    0.97444   0.99858   1.00699   1.01837   1.02291
 Alpha virt. eigenvalues --    1.02615   1.03436   1.04483   1.05108   1.05743
 Alpha virt. eigenvalues --    1.06653   1.06874   1.08093   1.08403   1.09817
 Alpha virt. eigenvalues --    1.10044   1.10243   1.10905   1.11716   1.12649
 Alpha virt. eigenvalues --    1.12972   1.13342   1.13623   1.14924   1.15275
 Alpha virt. eigenvalues --    1.16534   1.17309   1.17462   1.18337   1.18713
 Alpha virt. eigenvalues --    1.19799   1.20957   1.21657   1.22283   1.22746
 Alpha virt. eigenvalues --    1.22955   1.23843   1.24689   1.25182   1.27132
 Alpha virt. eigenvalues --    1.27513   1.28205   1.28543   1.29043   1.29952
 Alpha virt. eigenvalues --    1.30075   1.30785   1.31641   1.32931   1.34084
 Alpha virt. eigenvalues --    1.34904   1.35353   1.35895   1.36150   1.36998
 Alpha virt. eigenvalues --    1.38153   1.39826   1.40463   1.41009   1.41781
 Alpha virt. eigenvalues --    1.43002   1.43611   1.44192   1.44746   1.45659
 Alpha virt. eigenvalues --    1.46862   1.47794   1.49001   1.49384   1.50576
 Alpha virt. eigenvalues --    1.50722   1.51408   1.51896   1.52952   1.53636
 Alpha virt. eigenvalues --    1.54067   1.54365   1.55878   1.56374   1.56629
 Alpha virt. eigenvalues --    1.57330   1.57489   1.58328   1.58733   1.59365
 Alpha virt. eigenvalues --    1.60065   1.60522   1.61380   1.61842   1.62152
 Alpha virt. eigenvalues --    1.62862   1.63224   1.64330   1.64569   1.65631
 Alpha virt. eigenvalues --    1.66450   1.66967   1.68111   1.69360   1.69976
 Alpha virt. eigenvalues --    1.71347   1.71903   1.72141   1.72690   1.73384
 Alpha virt. eigenvalues --    1.73765   1.74103   1.74729   1.74936   1.75500
 Alpha virt. eigenvalues --    1.75558   1.76315   1.76471   1.76797   1.77207
 Alpha virt. eigenvalues --    1.77787   1.78348   1.78508   1.78727   1.78945
 Alpha virt. eigenvalues --    1.79585   1.79845   1.80176   1.80564   1.81460
 Alpha virt. eigenvalues --    1.81743   1.82178   1.82588   1.82810   1.83183
 Alpha virt. eigenvalues --    1.83372   1.83588   1.83805   1.84297   1.84591
 Alpha virt. eigenvalues --    1.84728   1.85006   1.85119   1.85655   1.85943
 Alpha virt. eigenvalues --    1.86222   1.86280   1.86928   1.87298   1.87990
 Alpha virt. eigenvalues --    1.88164   1.88287   1.88544   1.88884   1.89113
 Alpha virt. eigenvalues --    1.89452   1.89949   1.90371   1.90840   1.91334
 Alpha virt. eigenvalues --    1.91432   1.91763   1.92188   1.92708   1.92925
 Alpha virt. eigenvalues --    1.93361   1.93830   1.94239   1.94298   1.95254
 Alpha virt. eigenvalues --    1.95371   1.95658   1.96166   1.97064   1.97611
 Alpha virt. eigenvalues --    1.97692   1.97913   1.98036   1.98819   1.99109
 Alpha virt. eigenvalues --    1.99591   1.99782   2.00043   2.00371   2.00654
 Alpha virt. eigenvalues --    2.01457   2.01662   2.02366   2.02877   2.03311
 Alpha virt. eigenvalues --    2.03672   2.04114   2.04641   2.05392   2.05907
 Alpha virt. eigenvalues --    2.06655   2.06976   2.07074   2.08121   2.08266
 Alpha virt. eigenvalues --    2.09357   2.09642   2.10146   2.10699   2.11205
 Alpha virt. eigenvalues --    2.12348   2.13172   2.13569   2.14018   2.14565
 Alpha virt. eigenvalues --    2.15101   2.16056   2.16711   2.16799   2.17568
 Alpha virt. eigenvalues --    2.18677   2.19855   2.20171   2.20499   2.21147
 Alpha virt. eigenvalues --    2.21609   2.22398   2.22638   2.23666   2.24036
 Alpha virt. eigenvalues --    2.24561   2.25533   2.26107   2.26191   2.27464
 Alpha virt. eigenvalues --    2.28229   2.28652   2.29657   2.31242   2.31688
 Alpha virt. eigenvalues --    2.31921   2.32377   2.33116   2.33739   2.33937
 Alpha virt. eigenvalues --    2.34149   2.35405   2.36569   2.37918   2.38375
 Alpha virt. eigenvalues --    2.38787   2.39264   2.40291   2.40559   2.40798
 Alpha virt. eigenvalues --    2.41846   2.42730   2.43121   2.43496   2.44433
 Alpha virt. eigenvalues --    2.44525   2.45323   2.46190   2.46813   2.47699
 Alpha virt. eigenvalues --    2.48210   2.48472   2.49725   2.51317   2.51666
 Alpha virt. eigenvalues --    2.52113   2.53684   2.53909   2.54274   2.54747
 Alpha virt. eigenvalues --    2.56106   2.56627   2.56997   2.57972   2.58244
 Alpha virt. eigenvalues --    2.59067   2.59749   2.59803   2.60356   2.60892
 Alpha virt. eigenvalues --    2.62305   2.62482   2.62809   2.63705   2.64145
 Alpha virt. eigenvalues --    2.64457   2.64511   2.65034   2.65835   2.66621
 Alpha virt. eigenvalues --    2.66689   2.67463   2.67948   2.68730   2.69211
 Alpha virt. eigenvalues --    2.69566   2.70544   2.71509   2.72975   2.73710
 Alpha virt. eigenvalues --    2.76192   2.77410   2.80501   2.81865   2.82526
 Alpha virt. eigenvalues --    2.84341   2.84588   2.84990   2.85961   2.86734
 Alpha virt. eigenvalues --    2.87065   2.88445   2.89337   2.90207   2.90425
 Alpha virt. eigenvalues --    2.90659   2.91544   2.92036   2.92975   2.93617
 Alpha virt. eigenvalues --    2.93631   2.94498   2.95080   2.96114   2.97085
 Alpha virt. eigenvalues --    2.97434   2.97923   2.98556   2.99119   2.99276
 Alpha virt. eigenvalues --    3.00261   3.00672   3.01277   3.01570   3.01954
 Alpha virt. eigenvalues --    3.02510   3.03330   3.03644   3.03831   3.04290
 Alpha virt. eigenvalues --    3.05188   3.05340   3.06032   3.06503   3.07089
 Alpha virt. eigenvalues --    3.07367   3.08399   3.09211   3.09709   3.10782
 Alpha virt. eigenvalues --    3.11484   3.12027   3.12274   3.12808   3.14024
 Alpha virt. eigenvalues --    3.15346   3.17024   3.17121   3.17917   3.19114
 Alpha virt. eigenvalues --    3.20453   3.21115   3.23090   3.27164   3.38042
 Alpha virt. eigenvalues --    3.43977   3.44702   3.78963   3.79306   3.80615
          Condensed to atoms (all electrons):
 Mulliken charges:
               1
     1  C    0.063777
     2  C   -0.256326
     3  C    0.104424
     4  C    0.151108
     5  C    0.081696
     6  C   -0.021888
     7  C   -0.121279
     8  C    0.176215
     9  C    0.041129
    10  C   -0.242210
    11  C    0.112749
    12  C    0.078970
    13  C    0.106391
    14  C    0.143678
    15  O   -0.284124
    16  C   -0.233998
    17  C    0.094813
    18  C    0.270240
    19  O   -0.297852
    20  C   -0.010855
    21  C    0.155800
    22  C    0.122773
    23  C   -0.247029
    24  C    0.119629
    25  C   -0.187147
    26  C    0.125677
    27  C    0.129621
    28  C    0.107205
    29  C   -0.297359
    30  C    0.123455
    31  C    0.233632
    32  O   -0.286404
    33  C    0.082524
    34  H   -0.015613
    35  H    0.024295
    36  H   -0.007365
    37  H   -0.005153
    38  H   -0.005243
    39  H   -0.001353
    40  H   -0.026309
    41  H   -0.037433
    42  H   -0.026562
    43  H   -0.039610
    44  H   -0.004516
    45  H   -0.006713
    46  H   -0.040887
    47  H   -0.012507
    48  H    0.016340
    49  H   -0.005460
    50  H   -0.004567
    51  H   -0.025437
    52  H   -0.024834
    53  H   -0.014848
    54  H   -0.036695
    55  H    0.160814
    56  H   -0.010325
    57  H    0.004993
    58  H    0.020698
    59  H   -0.005093
    60  H   -0.032537
    61  H    0.163419
    62  H   -0.047322
    63  H   -0.027939
    64  H   -0.001616
    65  H   -0.037238
    66  H   -0.017936
    67  H   -0.003287
    68  H    0.015745
    69  H   -0.016333
    70  H   -0.006487
    71  H    0.010108
    72  H   -0.005108
    73  H   -0.017386
    74  H   -0.015712
    75  H   -0.020285
    76  H   -0.019848
    77  H   -0.009986
    78  H   -0.013609
    79  H    0.013909
    80  H   -0.036453
    81  H    0.159486
    82  H   -0.015182
    83  H   -0.028057
 Sum of Mulliken charges =  -0.00000
 Mulliken charges with hydrogens summed into heavy atoms:
               1
     1  C    0.065094
     2  C   -0.256326
     3  C    0.092676
     4  C    0.087366
     5  C    0.055134
     6  C   -0.021888
     7  C   -0.160889
     8  C    0.164987
     9  C    0.000243
    10  C   -0.242210
    11  C    0.111123
    12  C    0.048966
    13  C    0.066709
    14  C    0.106983
    15  O   -0.123310
    16  C   -0.233998
    17  C    0.110179
    18  C    0.232610
    19  O   -0.134433
    20  C   -0.058177
    21  C    0.126244
    22  C    0.067599
    23  C   -0.247029
    24  C    0.115755
    25  C   -0.187147
    26  C    0.124190
    27  C    0.096523
    28  C    0.067072
    29  C   -0.297359
    30  C    0.113768
    31  C    0.197179
    32  O   -0.126918
    33  C    0.039285
 Electronic spatial extent (au):  <R**2>=          19005.5887
 Charge=             -0.0000 electrons
 Dipole moment (field-independent basis, Debye):
    X=              0.2366    Y=              1.3990    Z=              0.1065  Tot=              1.4229
 Quadrupole moment (field-independent basis, Debye-Ang):
   XX=           -191.9101   YY=           -203.6522   ZZ=           -210.0507
   XY=              6.1179   XZ=            -11.8432   YZ=              0.4395
 Traceless Quadrupole moment (field-independent basis, Debye-Ang):
   XX=              9.9609   YY=             -1.7812   ZZ=             -8.1797
   XY=              6.1179   XZ=            -11.8432   YZ=              0.4395
 Octapole moment (field-independent basis, Debye-Ang**2):
  XXX=            -39.5090  YYY=              5.6082  ZZZ=             -7.7794  XYY=             69.8239
  XXY=              4.9588  XXZ=            -39.4031  XZZ=             28.9681  YZZ=             -2.4754
  YYZ=             -5.4160  XYZ=             28.6749
 Hexadecapole moment (field-independent basis, Debye-Ang**3):
 XXXX=         -19446.1463 YYYY=          -2746.7899 ZZZZ=          -1906.5004 XXXY=            231.8560
 XXXZ=           -295.4851 YYYX=            127.0423 YYYZ=             36.8526 ZZZX=              6.3660
 ZZZY=              9.1313 XXYY=          -3611.0052 XXZZ=          -3821.3081 YYZZ=           -791.4235
 XXYZ=            103.1057 YYXZ=            -23.2886 ZZXY=            -23.3228
 N-N= 3.944917762210D+03 E-N=-1.113051216817D+04  KE= 1.381814350705D+03
 ******************************Gaussian NBO Version 3.1******************************
             N A T U R A L   A T O M I C   O R B I T A L   A N D
          N A T U R A L   B O N D   O R B I T A L   A N A L Y S I S
 ******************************Gaussian NBO Version 3.1******************************
       /RESON  / : Allow strongly delocalized NBO set

 Analyzing the SCF density

 Job title: 54                                                              

 Storage needed:   1542294 in NPA,   2036815 in NBO ( 134182453 available)
 GSVD:  LWork=      305974 too small for GESVD, short by       93131 words or       93131 for optimal perf.


 NATURAL POPULATIONS:  Natural atomic orbital occupancies 
                                                          
   NAO  Atom  No  lang   Type(AO)    Occupancy      Energy
 ----------------------------------------------------------
     1    C    1  S      Cor( 1S)     1.99917     -10.04184
     2    C    1  S      Val( 2S)     1.07062      -0.20935
     3    C    1  S      Ryd( 3S)     0.00171       0.90902
     4    C    1  px     Val( 2p)     1.19941      -0.06451
     5    C    1  px     Ryd( 3p)     0.00341       0.67399
     6    C    1  py     Val( 2p)     1.21504      -0.06450
     7    C    1  py     Ryd( 3p)     0.00364       0.67526
     8    C    1  pz     Val( 2p)     1.13670      -0.05677
     9    C    1  pz     Ryd( 3p)     0.00245       0.58646
    10    C    1  dxy    Ryd( 3d)     0.00019       2.19534
    11    C    1  dxz    Ryd( 3d)     0.00031       2.18006
    12    C    1  dyz    Ryd( 3d)     0.00061       2.33952
    13    C    1  dx2y2  Ryd( 3d)     0.00075       2.46976
    14    C    1  dz2    Ryd( 3d)     0.00065       2.36426

    15    C    2  S      Cor( 1S)     1.99885     -10.05598
    16    C    2  S      Val( 2S)     0.86715      -0.14923
    17    C    2  S      Ryd( 3S)     0.00078       1.05094
    18    C    2  px     Val( 2p)     1.06027      -0.07286
    19    C    2  px     Ryd( 3p)     0.00298       0.77212
    20    C    2  py     Val( 2p)     1.05480      -0.07553
    21    C    2  py     Ryd( 3p)     0.00377       0.84639
    22    C    2  pz     Val( 2p)     1.06393      -0.07963
    23    C    2  pz     Ryd( 3p)     0.00471       0.88489
    24    C    2  dxy    Ryd( 3d)     0.00071       2.09913
    25    C    2  dxz    Ryd( 3d)     0.00079       2.12255
    26    C    2  dyz    Ryd( 3d)     0.00097       2.25446
    27    C    2  dx2y2  Ryd( 3d)     0.00103       2.32208
    28    C    2  dz2    Ryd( 3d)     0.00095       2.24248

    29    C    3  S      Cor( 1S)     1.99918     -10.04927
    30    C    3  S      Val( 2S)     1.07121      -0.21539
    31    C    3  S      Ryd( 3S)     0.00118       0.92968
    32    C    3  px     Val( 2p)     1.21410      -0.06976
    33    C    3  px     Ryd( 3p)     0.00368       0.68074
    34    C    3  py     Val( 2p)     1.17091      -0.06646
    35    C    3  py     Ryd( 3p)     0.00304       0.62228
    36    C    3  pz     Val( 2p)     1.14988      -0.06451
    37    C    3  pz     Ryd( 3p)     0.00282       0.60405
    38    C    3  dxy    Ryd( 3d)     0.00026       2.19524
    39    C    3  dxz    Ryd( 3d)     0.00033       2.20900
    40    C    3  dyz    Ryd( 3d)     0.00045       2.25953
    41    C    3  dx2y2  Ryd( 3d)     0.00077       2.44199
    42    C    3  dz2    Ryd( 3d)     0.00072       2.38050

    43    C    4  S      Cor( 1S)     1.99905     -10.03649
    44    C    4  S      Val( 2S)     0.98103      -0.17058
    45    C    4  S      Ryd( 3S)     0.00248       1.05787
    46    C    4  px     Val( 2p)     1.07247      -0.05764
    47    C    4  px     Ryd( 3p)     0.00286       0.75473
    48    C    4  py     Val( 2p)     1.16368      -0.06328
    49    C    4  py     Ryd( 3p)     0.00567       0.81653
    50    C    4  pz     Val( 2p)     1.18215      -0.06182
    51    C    4  pz     Ryd( 3p)     0.00490       0.85360
    52    C    4  dxy    Ryd( 3d)     0.00055       2.22639
    53    C    4  dxz    Ryd( 3d)     0.00053       2.26345
    54    C    4  dyz    Ryd( 3d)     0.00045       2.26281
    55    C    4  dx2y2  Ryd( 3d)     0.00078       2.36347
    56    C    4  dz2    Ryd( 3d)     0.00080       2.40282

    57    C    5  S      Cor( 1S)     1.99892     -10.03646
    58    C    5  S      Val( 2S)     0.90465      -0.13654
    59    C    5  S      Ryd( 3S)     0.00289       1.12822
    60    C    5  px     Val( 2p)     1.07442      -0.05886
    61    C    5  px     Ryd( 3p)     0.00532       0.88397
    62    C    5  py     Val( 2p)     1.06061      -0.06120
    63    C    5  py     Ryd( 3p)     0.00373       0.80548
    64    C    5  pz     Val( 2p)     1.19526      -0.06712
    65    C    5  pz     Ryd( 3p)     0.00839       1.02596
    66    C    5  dxy    Ryd( 3d)     0.00066       2.20114
    67    C    5  dxz    Ryd( 3d)     0.00050       2.21940
    68    C    5  dyz    Ryd( 3d)     0.00068       2.24500
    69    C    5  dx2y2  Ryd( 3d)     0.00094       2.34616
    70    C    5  dz2    Ryd( 3d)     0.00085       2.43303

    71    C    6  S      Cor( 1S)     1.99879     -10.02710
    72    C    6  S      Val( 2S)     0.83164      -0.07597
    73    C    6  S      Ryd( 3S)     0.00406       0.77802
    74    C    6  px     Val( 2p)     1.06528      -0.02995
    75    C    6  px     Ryd( 3p)     0.00487       1.15766
    76    C    6  py     Val( 2p)     1.04331      -0.06522
    77    C    6  py     Ryd( 3p)     0.00633       0.88789
    78    C    6  pz     Val( 2p)     1.05399      -0.05043
    79    C    6  pz     Ryd( 3p)     0.00630       0.93987
    80    C    6  dxy    Ryd( 3d)     0.00057       2.22143
    81    C    6  dxz    Ryd( 3d)     0.00078       2.31949
    82    C    6  dyz    Ryd( 3d)     0.00053       2.32793
    83    C    6  dx2y2  Ryd( 3d)     0.00075       2.28049
    84    C    6  dz2    Ryd( 3d)     0.00083       2.16284

    85    C    7  S      Cor( 1S)     1.99873     -10.02614
    86    C    7  S      Val( 2S)     0.91472      -0.10257
    87    C    7  S      Ryd( 3S)     0.00116       0.65047
    88    C    7  px     Val( 2p)     1.07412      -0.01957
    89    C    7  px     Ryd( 3p)     0.00491       0.94023
    90    C    7  py     Val( 2p)     1.07237      -0.06347
    91    C    7  py     Ryd( 3p)     0.00292       0.70195
    92    C    7  pz     Val( 2p)     1.12038      -0.05160
    93    C    7  pz     Ryd( 3p)     0.00421       0.76893
    94    C    7  dxy    Ryd( 3d)     0.00058       2.23212
    95    C    7  dxz    Ryd( 3d)     0.00073       2.34170
    96    C    7  dyz    Ryd( 3d)     0.00043       2.34018
    97    C    7  dx2y2  Ryd( 3d)     0.00064       2.26517
    98    C    7  dz2    Ryd( 3d)     0.00063       2.14791

    99    C    8  S      Cor( 1S)     1.99910     -10.04392
   100    C    8  S      Val( 2S)     0.98530      -0.17492
   101    C    8  S      Ryd( 3S)     0.00133       1.03190
   102    C    8  px     Val( 2p)     1.08277      -0.05788
   103    C    8  px     Ryd( 3p)     0.00336       0.74627
   104    C    8  py     Val( 2p)     1.20083      -0.06663
   105    C    8  py     Ryd( 3p)     0.00385       0.76990
   106    C    8  pz     Val( 2p)     1.16690      -0.06123
   107    C    8  pz     Ryd( 3p)     0.00296       0.67883
   108    C    8  dxy    Ryd( 3d)     0.00048       2.16212
   109    C    8  dxz    Ryd( 3d)     0.00059       2.24600
   110    C    8  dyz    Ryd( 3d)     0.00035       2.20660
   111    C    8  dx2y2  Ryd( 3d)     0.00089       2.46484
   112    C    8  dz2    Ryd( 3d)     0.00086       2.42974

   113    C    9  S      Cor( 1S)     1.99897     -10.03516
   114    C    9  S      Val( 2S)     0.89898      -0.14542
   115    C    9  S      Ryd( 3S)     0.00261       1.10655
   116    C    9  px     Val( 2p)     1.05293      -0.06092
   117    C    9  px     Ryd( 3p)     0.00420       0.96978
   118    C    9  py     Val( 2p)     1.10948      -0.06549
   119    C    9  py     Ryd( 3p)     0.00470       0.88602
   120    C    9  pz     Val( 2p)     1.15471      -0.07090
   121    C    9  pz     Ryd( 3p)     0.00680       1.01989
   122    C    9  dxy    Ryd( 3d)     0.00066       2.21654
   123    C    9  dxz    Ryd( 3d)     0.00056       2.21789
   124    C    9  dyz    Ryd( 3d)     0.00093       2.44190
   125    C    9  dx2y2  Ryd( 3d)     0.00077       2.31739
   126    C    9  dz2    Ryd( 3d)     0.00062       2.24689

   127    C   10  S      Cor( 1S)     1.99886     -10.05192
   128    C   10  S      Val( 2S)     0.85217      -0.13701
   129    C   10  S      Ryd( 3S)     0.00153       1.17086
   130    C   10  px     Val( 2p)     1.05906      -0.06844
   131    C   10  px     Ryd( 3p)     0.00409       0.98053
   132    C   10  py     Val( 2p)     1.05775      -0.07497
   133    C   10  py     Ryd( 3p)     0.00492       0.98677
   134    C   10  pz     Val( 2p)     1.05966      -0.07202
   135    C   10  pz     Ryd( 3p)     0.00404       0.96557
   136    C   10  dxy    Ryd( 3d)     0.00061       2.14706
   137    C   10  dxz    Ryd( 3d)     0.00080       2.22059
   138    C   10  dyz    Ryd( 3d)     0.00087       2.24653
   139    C   10  dx2y2  Ryd( 3d)     0.00096       2.34717
   140    C   10  dz2    Ryd( 3d)     0.00098       2.27256

   141    C   11  S      Cor( 1S)     1.99919     -10.03794
   142    C   11  S      Val( 2S)     1.05723      -0.20309
   143    C   11  S      Ryd( 3S)     0.00140       0.99547
   144    C   11  px     Val( 2p)     1.22485      -0.06877
   145    C   11  px     Ryd( 3p)     0.00325       0.80143
   146    C   11  py     Val( 2p)     1.21477      -0.06585
   147    C   11  py     Ryd( 3p)     0.00279       0.68069
   148    C   11  pz     Val( 2p)     1.13291      -0.05610
   149    C   11  pz     Ryd( 3p)     0.00297       0.64419
   150    C   11  dxy    Ryd( 3d)     0.00031       2.30845
   151    C   11  dxz    Ryd( 3d)     0.00075       2.51503
   152    C   11  dyz    Ryd( 3d)     0.00038       2.24450
   153    C   11  dx2y2  Ryd( 3d)     0.00054       2.42171
   154    C   11  dz2    Ryd( 3d)     0.00046       2.25673

   155    C   12  S      Cor( 1S)     1.99907     -10.04658
   156    C   12  S      Val( 2S)     0.98735      -0.18490
   157    C   12  S      Ryd( 3S)     0.00170       1.03823
   158    C   12  px     Val( 2p)     1.08229      -0.06670
   159    C   12  px     Ryd( 3p)     0.00314       0.76668
   160    C   12  py     Val( 2p)     1.10494      -0.06369
   161    C   12  py     Ryd( 3p)     0.00286       0.61348
   162    C   12  pz     Val( 2p)     1.23483      -0.07576
   163    C   12  pz     Ryd( 3p)     0.00658       0.91229
   164    C   12  dxy    Ryd( 3d)     0.00060       2.19933
   165    C   12  dxz    Ryd( 3d)     0.00051       2.26383
   166    C   12  dyz    Ryd( 3d)     0.00074       2.38330
   167    C   12  dx2y2  Ryd( 3d)     0.00075       2.31391
   168    C   12  dz2    Ryd( 3d)     0.00054       2.29591

   169    C   13  S      Cor( 1S)     1.99906     -10.05118
   170    C   13  S      Val( 2S)     1.00172      -0.19477
   171    C   13  S      Ryd( 3S)     0.00101       1.03135
   172    C   13  px     Val( 2p)     1.08506      -0.06745
   173    C   13  px     Ryd( 3p)     0.00409       0.61826
   174    C   13  py     Val( 2p)     1.19987      -0.07736
   175    C   13  py     Ryd( 3p)     0.00675       0.83954
   176    C   13  pz     Val( 2p)     1.14796      -0.07388
   177    C   13  pz     Ryd( 3p)     0.00197       0.64773
   178    C   13  dxy    Ryd( 3d)     0.00045       2.16583
   179    C   13  dxz    Ryd( 3d)     0.00069       2.25526
   180    C   13  dyz    Ryd( 3d)     0.00045       2.20989
   181    C   13  dx2y2  Ryd( 3d)     0.00076       2.39946
   182    C   13  dz2    Ryd( 3d)     0.00073       2.33081

   183    C   14  S      Cor( 1S)     1.99881     -10.10835
   184    C   14  S      Val( 2S)     0.89533      -0.16644
   185    C   14  S      Ryd( 3S)     0.00410       0.97864
   186    C   14  px     Val( 2p)     0.73018      -0.05247
   187    C   14  px     Ryd( 3p)     0.00789       0.82559
   188    C   14  py     Val( 2p)     1.06888      -0.07588
   189    C   14  py     Ryd( 3p)     0.00278       0.67082
   190    C   14  pz     Val( 2p)     1.13187      -0.07518
   191    C   14  pz     Ryd( 3p)     0.00446       0.84505
   192    C   14  dxy    Ryd( 3d)     0.00130       2.13413
   193    C   14  dxz    Ryd( 3d)     0.00174       2.17909
   194    C   14  dyz    Ryd( 3d)     0.00083       2.25655
   195    C   14  dx2y2  Ryd( 3d)     0.00199       2.31828
   196    C   14  dz2    Ryd( 3d)     0.00111       2.28705

   197    O   15  S      Cor( 1S)     1.99973     -18.93588
   198    O   15  S      Val( 2S)     1.66209      -0.84996
   199    O   15  S      Ryd( 3S)     0.00127       1.49193
   200    O   15  px     Val( 2p)     1.54279      -0.29261
   201    O   15  px     Ryd( 3p)     0.00146       1.13069
   202    O   15  py     Val( 2p)     1.58863      -0.27570
   203    O   15  py     Ryd( 3p)     0.00203       1.32162
   204    O   15  pz     Val( 2p)     1.95465      -0.28977
   205    O   15  pz     Ryd( 3p)     0.00226       1.11975
   206    O   15  dxy    Ryd( 3d)     0.00080       2.93678
   207    O   15  dxz    Ryd( 3d)     0.00051       2.80217
   208    O   15  dyz    Ryd( 3d)     0.00057       2.80896
   209    O   15  dx2y2  Ryd( 3d)     0.00143       3.35246
   210    O   15  dz2    Ryd( 3d)     0.00067       3.04354

   211    C   16  S      Cor( 1S)     1.99883     -10.05261
   212    C   16  S      Val( 2S)     0.87048      -0.15146
   213    C   16  S      Ryd( 3S)     0.00184       1.06999
   214    C   16  px     Val( 2p)     1.06740      -0.07279
   215    C   16  px     Ryd( 3p)     0.00442       0.85704
   216    C   16  py     Val( 2p)     1.06160      -0.08559
   217    C   16  py     Ryd( 3p)     0.00529       0.89472
   218    C   16  pz     Val( 2p)     1.07431      -0.08511
   219    C   16  pz     Ryd( 3p)     0.00496       0.94719
   220    C   16  dxy    Ryd( 3d)     0.00061       2.12699
   221    C   16  dxz    Ryd( 3d)     0.00088       2.17906
   222    C   16  dyz    Ryd( 3d)     0.00078       2.18286
   223    C   16  dx2y2  Ryd( 3d)     0.00100       2.37489
   224    C   16  dz2    Ryd( 3d)     0.00102       2.30350

   225    C   17  S      Cor( 1S)     1.99920     -10.03634
   226    C   17  S      Val( 2S)     1.06835      -0.20359
   227    C   17  S      Ryd( 3S)     0.00153       0.95836
   228    C   17  px     Val( 2p)     1.22525      -0.06102
   229    C   17  px     Ryd( 3p)     0.00369       0.72555
   230    C   17  py     Val( 2p)     1.22260      -0.06015
   231    C   17  py     Ryd( 3p)     0.00386       0.69046
   232    C   17  pz     Val( 2p)     1.10425      -0.05252
   233    C   17  pz     Ryd( 3p)     0.00293       0.57914
   234    C   17  dxy    Ryd( 3d)     0.00022       2.23502
   235    C   17  dxz    Ryd( 3d)     0.00054       2.32241
   236    C   17  dyz    Ryd( 3d)     0.00036       2.22592
   237    C   17  dx2y2  Ryd( 3d)     0.00071       2.48994
   238    C   17  dz2    Ryd( 3d)     0.00063       2.35245

   239    C   18  S      Cor( 1S)     1.99897     -10.10312
   240    C   18  S      Val( 2S)     0.97201      -0.18656
   241    C   18  S      Ryd( 3S)     0.00427       0.89843
   242    C   18  px     Val( 2p)     1.15553      -0.06756
   243    C   18  px     Ryd( 3p)     0.00394       0.76416
   244    C   18  py     Val( 2p)     0.74523      -0.04778
   245    C   18  py     Ryd( 3p)     0.00592       0.65579
   246    C   18  pz     Val( 2p)     1.14655      -0.06341
   247    C   18  pz     Ryd( 3p)     0.00319       0.68789
   248    C   18  dxy    Ryd( 3d)     0.00135       2.15400
   249    C   18  dxz    Ryd( 3d)     0.00043       2.19443
   250    C   18  dyz    Ryd( 3d)     0.00151       2.25810
   251    C   18  dx2y2  Ryd( 3d)     0.00193       2.43642
   252    C   18  dz2    Ryd( 3d)     0.00118       2.37083

   253    O   19  S      Cor( 1S)     1.99974     -18.94288
   254    O   19  S      Val( 2S)     1.67203      -0.84757
   255    O   19  S      Ryd( 3S)     0.00141       1.51619
   256    O   19  px     Val( 2p)     1.78389      -0.28516
   257    O   19  px     Ryd( 3p)     0.00151       1.26891
   258    O   19  py     Val( 2p)     1.47212      -0.27777
   259    O   19  py     Ryd( 3p)     0.00185       1.17805
   260    O   19  pz     Val( 2p)     1.81910      -0.28238
   261    O   19  pz     Ryd( 3p)     0.00189       1.19552
   262    O   19  dxy    Ryd( 3d)     0.00089       3.01059
   263    O   19  dxz    Ryd( 3d)     0.00104       3.07124
   264    O   19  dyz    Ryd( 3d)     0.00055       2.95899
   265    O   19  dx2y2  Ryd( 3d)     0.00088       3.01571
   266    O   19  dz2    Ryd( 3d)     0.00070       2.87422

   267    C   20  S      Cor( 1S)     1.99897     -10.03648
   268    C   20  S      Val( 2S)     0.90455      -0.15000
   269    C   20  S      Ryd( 3S)     0.00299       1.09048
   270    C   20  px     Val( 2p)     1.06600      -0.06225
   271    C   20  px     Ryd( 3p)     0.00414       0.99969
   272    C   20  py     Val( 2p)     1.11704      -0.06987
   273    C   20  py     Ryd( 3p)     0.00595       0.96638
   274    C   20  pz     Val( 2p)     1.13837      -0.06785
   275    C   20  pz     Ryd( 3p)     0.00612       0.90842
   276    C   20  dxy    Ryd( 3d)     0.00060       2.23812
   277    C   20  dxz    Ryd( 3d)     0.00059       2.21444
   278    C   20  dyz    Ryd( 3d)     0.00092       2.36222
   279    C   20  dx2y2  Ryd( 3d)     0.00089       2.31973
   280    C   20  dz2    Ryd( 3d)     0.00063       2.25755

   281    C   21  S      Cor( 1S)     1.99909     -10.02667
   282    C   21  S      Val( 2S)     0.97924      -0.16003
   283    C   21  S      Ryd( 3S)     0.00121       1.08914
   284    C   21  px     Val( 2p)     1.07448      -0.04353
   285    C   21  px     Ryd( 3p)     0.00436       0.76504
   286    C   21  py     Val( 2p)     1.11543      -0.04140
   287    C   21  py     Ryd( 3p)     0.00273       0.64682
   288    C   21  pz     Val( 2p)     1.23301      -0.05760
   289    C   21  pz     Ryd( 3p)     0.00582       0.90526
   290    C   21  dxy    Ryd( 3d)     0.00058       2.23019
   291    C   21  dxz    Ryd( 3d)     0.00054       2.28802
   292    C   21  dyz    Ryd( 3d)     0.00079       2.45135
   293    C   21  dx2y2  Ryd( 3d)     0.00071       2.36341
   294    C   21  dz2    Ryd( 3d)     0.00050       2.27578

   295    C   22  S      Cor( 1S)     1.99907     -10.03043
   296    C   22  S      Val( 2S)     0.97766      -0.16475
   297    C   22  S      Ryd( 3S)     0.00173       1.10604
   298    C   22  px     Val( 2p)     1.07251      -0.05078
   299    C   22  px     Ryd( 3p)     0.00338       0.78052
   300    C   22  py     Val( 2p)     1.20539      -0.06006
   301    C   22  py     Ryd( 3p)     0.00663       0.90158
   302    C   22  pz     Val( 2p)     1.14957      -0.05333
   303    C   22  pz     Ryd( 3p)     0.00339       0.71190
   304    C   22  dxy    Ryd( 3d)     0.00055       2.23959
   305    C   22  dxz    Ryd( 3d)     0.00057       2.21375
   306    C   22  dyz    Ryd( 3d)     0.00064       2.34015
   307    C   22  dx2y2  Ryd( 3d)     0.00071       2.39371
   308    C   22  dz2    Ryd( 3d)     0.00062       2.36809

   309    C   23  S      Cor( 1S)     1.99889     -10.04668
   310    C   23  S      Val( 2S)     0.84808      -0.13426
   311    C   23  S      Ryd( 3S)     0.00151       1.07874
   312    C   23  px     Val( 2p)     1.05120      -0.06803
   313    C   23  px     Ryd( 3p)     0.00368       0.98931
   314    C   23  py     Val( 2p)     1.06068      -0.07051
   315    C   23  py     Ryd( 3p)     0.00451       0.94775
   316    C   23  pz     Val( 2p)     1.06576      -0.07318
   317    C   23  pz     Ryd( 3p)     0.00513       1.01756
   318    C   23  dxy    Ryd( 3d)     0.00079       2.24623
   319    C   23  dxz    Ryd( 3d)     0.00083       2.24020
   320    C   23  dyz    Ryd( 3d)     0.00105       2.32536
   321    C   23  dx2y2  Ryd( 3d)     0.00076       2.23962
   322    C   23  dz2    Ryd( 3d)     0.00073       2.16249

   323    C   24  S      Cor( 1S)     1.99919     -10.03103
   324    C   24  S      Val( 2S)     1.05371      -0.19532
   325    C   24  S      Ryd( 3S)     0.00162       0.98863
   326    C   24  px     Val( 2p)     1.23675      -0.06313
   327    C   24  px     Ryd( 3p)     0.00331       0.81539
   328    C   24  py     Val( 2p)     1.17939      -0.05713
   329    C   24  py     Ryd( 3p)     0.00323       0.73017
   330    C   24  pz     Val( 2p)     1.15463      -0.05501
   331    C   24  pz     Ryd( 3p)     0.00277       0.64159
   332    C   24  dxy    Ryd( 3d)     0.00048       2.37648
   333    C   24  dxz    Ryd( 3d)     0.00048       2.38393
   334    C   24  dyz    Ryd( 3d)     0.00058       2.36694
   335    C   24  dx2y2  Ryd( 3d)     0.00042       2.34461
   336    C   24  dz2    Ryd( 3d)     0.00048       2.30642

   337    C   25  S      Cor( 1S)     1.99885     -10.05327
   338    C   25  S      Val( 2S)     0.85439      -0.13539
   339    C   25  S      Ryd( 3S)     0.00179       1.12238
   340    C   25  px     Val( 2p)     1.06686      -0.07149
   341    C   25  px     Ryd( 3p)     0.00453       0.98347
   342    C   25  py     Val( 2p)     1.06801      -0.07619
   343    C   25  py     Ryd( 3p)     0.00464       0.99668
   344    C   25  pz     Val( 2p)     1.06414      -0.07495
   345    C   25  pz     Ryd( 3p)     0.00483       0.96210
   346    C   25  dxy    Ryd( 3d)     0.00082       2.21308
   347    C   25  dxz    Ryd( 3d)     0.00085       2.25612
   348    C   25  dyz    Ryd( 3d)     0.00106       2.34854
   349    C   25  dx2y2  Ryd( 3d)     0.00075       2.21165
   350    C   25  dz2    Ryd( 3d)     0.00070       2.14553

   351    C   26  S      Cor( 1S)     1.99920     -10.04436
   352    C   26  S      Val( 2S)     1.06417      -0.20866
   353    C   26  S      Ryd( 3S)     0.00141       0.98491
   354    C   26  px     Val( 2p)     1.22958      -0.07177
   355    C   26  px     Ryd( 3p)     0.00296       0.76578
   356    C   26  py     Val( 2p)     1.17549      -0.06459
   357    C   26  py     Ryd( 3p)     0.00271       0.65923
   358    C   26  pz     Val( 2p)     1.13821      -0.06114
   359    C   26  pz     Ryd( 3p)     0.00262       0.66063
   360    C   26  dxy    Ryd( 3d)     0.00021       2.22023
   361    C   26  dxz    Ryd( 3d)     0.00074       2.48526
   362    C   26  dyz    Ryd( 3d)     0.00054       2.29112
   363    C   26  dx2y2  Ryd( 3d)     0.00067       2.47341
   364    C   26  dz2    Ryd( 3d)     0.00040       2.22586

   365    C   27  S      Cor( 1S)     1.99910     -10.03842
   366    C   27  S      Val( 2S)     0.97841      -0.17259
   367    C   27  S      Ryd( 3S)     0.00163       1.08367
   368    C   27  px     Val( 2p)     1.07158      -0.05745
   369    C   27  px     Ryd( 3p)     0.00338       0.77289
   370    C   27  py     Val( 2p)     1.13418      -0.05699
   371    C   27  py     Ryd( 3p)     0.00316       0.68403
   372    C   27  pz     Val( 2p)     1.22127      -0.06862
   373    C   27  pz     Ryd( 3p)     0.00652       0.91140
   374    C   27  dxy    Ryd( 3d)     0.00058       2.21373
   375    C   27  dxz    Ryd( 3d)     0.00049       2.23602
   376    C   27  dyz    Ryd( 3d)     0.00072       2.38095
   377    C   27  dx2y2  Ryd( 3d)     0.00071       2.36668
   378    C   27  dz2    Ryd( 3d)     0.00054       2.34950

   379    C   28  S      Cor( 1S)     1.99907     -10.04177
   380    C   28  S      Val( 2S)     0.98102      -0.17574
   381    C   28  S      Ryd( 3S)     0.00184       1.04397
   382    C   28  px     Val( 2p)     1.08023      -0.06064
   383    C   28  px     Ryd( 3p)     0.00332       0.72563
   384    C   28  py     Val( 2p)     1.22069      -0.07057
   385    C   28  py     Ryd( 3p)     0.00663       0.91005
   386    C   28  pz     Val( 2p)     1.12592      -0.06045
   387    C   28  pz     Ryd( 3p)     0.00290       0.65102
   388    C   28  dxy    Ryd( 3d)     0.00051       2.22796
   389    C   28  dxz    Ryd( 3d)     0.00062       2.20351
   390    C   28  dyz    Ryd( 3d)     0.00071       2.37495
   391    C   28  dx2y2  Ryd( 3d)     0.00070       2.36281
   392    C   28  dz2    Ryd( 3d)     0.00056       2.31602

   393    C   29  S      Cor( 1S)     1.99883     -10.04744
   394    C   29  S      Val( 2S)     0.85953      -0.14087
   395    C   29  S      Ryd( 3S)     0.00181       1.06874
   396    C   29  px     Val( 2p)     1.06389      -0.08054
   397    C   29  px     Ryd( 3p)     0.00396       0.98009
   398    C   29  py     Val( 2p)     1.06221      -0.07087
   399    C   29  py     Ryd( 3p)     0.00369       0.89056
   400    C   29  pz     Val( 2p)     1.07020      -0.07594
   401    C   29  pz     Ryd( 3p)     0.00576       0.92924
   402    C   29  dxy    Ryd( 3d)     0.00067       2.14833
   403    C   29  dxz    Ryd( 3d)     0.00059       2.16245
   404    C   29  dyz    Ryd( 3d)     0.00097       2.26118
   405    C   29  dx2y2  Ryd( 3d)     0.00106       2.34368
   406    C   29  dz2    Ryd( 3d)     0.00099       2.26363

   407    C   30  S      Cor( 1S)     1.99918     -10.03178
   408    C   30  S      Val( 2S)     1.06156      -0.19653
   409    C   30  S      Ryd( 3S)     0.00150       0.99108
   410    C   30  px     Val( 2p)     1.22395      -0.05320
   411    C   30  px     Ryd( 3p)     0.00400       0.73762
   412    C   30  py     Val( 2p)     1.16356      -0.05397
   413    C   30  py     Ryd( 3p)     0.00308       0.65612
   414    C   30  pz     Val( 2p)     1.16740      -0.05339
   415    C   30  pz     Ryd( 3p)     0.00315       0.65110
   416    C   30  dxy    Ryd( 3d)     0.00020       2.21559
   417    C   30  dxz    Ryd( 3d)     0.00039       2.32723
   418    C   30  dyz    Ryd( 3d)     0.00048       2.28283
   419    C   30  dx2y2  Ryd( 3d)     0.00076       2.48844
   420    C   30  dz2    Ryd( 3d)     0.00061       2.36301

   421    C   31  S      Cor( 1S)     1.99882     -10.10560
   422    C   31  S      Val( 2S)     0.89391      -0.16106
   423    C   31  S      Ryd( 3S)     0.00359       0.98876
   424    C   31  px     Val( 2p)     1.00687      -0.06851
   425    C   31  px     Ryd( 3p)     0.00274       0.64930
   426    C   31  py     Val( 2p)     1.14424      -0.07202
   427    C   31  py     Ryd( 3p)     0.00600       0.89695
   428    C   31  pz     Val( 2p)     0.77955      -0.04919
   429    C   31  pz     Ryd( 3p)     0.00851       0.79869
   430    C   31  dxy    Ryd( 3d)     0.00072       2.13071
   431    C   31  dxz    Ryd( 3d)     0.00160       2.20929
   432    C   31  dyz    Ryd( 3d)     0.00178       2.28451
   433    C   31  dx2y2  Ryd( 3d)     0.00098       2.34469
   434    C   31  dz2    Ryd( 3d)     0.00185       2.24399

   435    O   32  S      Cor( 1S)     1.99974     -18.93216
   436    O   32  S      Val( 2S)     1.66559      -0.84853
   437    O   32  S      Ryd( 3S)     0.00128       1.53777
   438    O   32  px     Val( 2p)     1.50564      -0.26648
   439    O   32  px     Ryd( 3p)     0.00249       1.32627
   440    O   32  py     Val( 2p)     1.94600      -0.28599
   441    O   32  py     Ryd( 3p)     0.00215       1.17502
   442    O   32  pz     Val( 2p)     1.63355      -0.29579
   443    O   32  pz     Ryd( 3p)     0.00107       1.15445
   444    O   32  dxy    Ryd( 3d)     0.00031       2.85077
   445    O   32  dxz    Ryd( 3d)     0.00088       3.00470
   446    O   32  dyz    Ryd( 3d)     0.00079       2.80822
   447    O   32  dx2y2  Ryd( 3d)     0.00071       3.22809
   448    O   32  dz2    Ryd( 3d)     0.00130       3.08056

   449    C   33  S      Cor( 1S)     1.99903     -10.04676
   450    C   33  S      Val( 2S)     0.99488      -0.19119
   451    C   33  S      Ryd( 3S)     0.00213       1.00276
   452    C   33  px     Val( 2p)     1.19966      -0.07767
   453    C   33  px     Ryd( 3p)     0.00659       0.85129
   454    C   33  py     Val( 2p)     1.06364      -0.06903
   455    C   33  py     Ryd( 3p)     0.00216       0.65647
   456    C   33  pz     Val( 2p)     1.18109      -0.07706
   457    C   33  pz     Ryd( 3p)     0.00451       0.72824
   458    C   33  dxy    Ryd( 3d)     0.00043       2.14270
   459    C   33  dxz    Ryd( 3d)     0.00026       2.15034
   460    C   33  dyz    Ryd( 3d)     0.00065       2.23526
   461    C   33  dx2y2  Ryd( 3d)     0.00097       2.40846
   462    C   33  dz2    Ryd( 3d)     0.00074       2.43909

   463    H   34  S      Val( 1S)     0.78913       0.07210
   464    H   34  S      Ryd( 2S)     0.00172       0.38643
   465    H   34  px     Ryd( 2p)     0.00068       2.38936
   466    H   34  py     Ryd( 2p)     0.00022       1.83517
   467    H   34  pz     Ryd( 2p)     0.00013       1.79660

   468    H   35  S      Val( 1S)     0.76407       0.10237
   469    H   35  S      Ryd( 2S)     0.00245       0.46329
   470    H   35  px     Ryd( 2p)     0.00022       1.88271
   471    H   35  py     Ryd( 2p)     0.00044       2.02824
   472    H   35  pz     Ryd( 2p)     0.00043       2.18805

   473    H   36  S      Val( 1S)     0.78490       0.07824
   474    H   36  S      Ryd( 2S)     0.00174       0.39063
   475    H   36  px     Ryd( 2p)     0.00023       1.86834
   476    H   36  py     Ryd( 2p)     0.00062       2.32235
   477    H   36  pz     Ryd( 2p)     0.00015       1.82739

   478    H   37  S      Val( 1S)     0.78526       0.07412
   479    H   37  S      Ryd( 2S)     0.00143       0.39782
   480    H   37  px     Ryd( 2p)     0.00026       1.90037
   481    H   37  py     Ryd( 2p)     0.00018       1.83962
   482    H   37  pz     Ryd( 2p)     0.00057       2.27586

   483    H   38  S      Val( 1S)     0.78290       0.07462
   484    H   38  S      Ryd( 2S)     0.00164       0.37953
   485    H   38  px     Ryd( 2p)     0.00069       2.38066
   486    H   38  py     Ryd( 2p)     0.00018       1.81414
   487    H   38  pz     Ryd( 2p)     0.00016       1.81044

   488    H   39  S      Val( 1S)     0.78040       0.07704
   489    H   39  S      Ryd( 2S)     0.00164       0.38259
   490    H   39  px     Ryd( 2p)     0.00025       1.88435
   491    H   39  py     Ryd( 2p)     0.00062       2.30737
   492    H   39  pz     Ryd( 2p)     0.00016       1.81697

   493    H   40  S      Val( 1S)     0.76621       0.09284
   494    H   40  S      Ryd( 2S)     0.00231       0.42910
   495    H   40  px     Ryd( 2p)     0.00020       2.01616
   496    H   40  py     Ryd( 2p)     0.00056       2.31084
   497    H   40  pz     Ryd( 2p)     0.00022       1.98835

   498    H   41  S      Val( 1S)     0.78369       0.08726
   499    H   41  S      Ryd( 2S)     0.00254       0.57004
   500    H   41  px     Ryd( 2p)     0.00023       1.99169
   501    H   41  py     Ryd( 2p)     0.00020       1.94550
   502    H   41  pz     Ryd( 2p)     0.00059       2.37943

   503    H   42  S      Val( 1S)     0.75131       0.10654
   504    H   42  S      Ryd( 2S)     0.00330       0.49753
   505    H   42  px     Ryd( 2p)     0.00020       2.07755
   506    H   42  py     Ryd( 2p)     0.00012       1.97076
   507    H   42  pz     Ryd( 2p)     0.00063       2.39194

   508    H   43  S      Val( 1S)     0.78570       0.09027
   509    H   43  S      Ryd( 2S)     0.00206       0.37322
   510    H   43  px     Ryd( 2p)     0.00029       2.16619
   511    H   43  py     Ryd( 2p)     0.00031       1.92865
   512    H   43  pz     Ryd( 2p)     0.00047       2.09178

   513    H   44  S      Val( 1S)     0.76332       0.08467
   514    H   44  S      Ryd( 2S)     0.00205       0.41682
   515    H   44  px     Ryd( 2p)     0.00021       1.92272
   516    H   44  py     Ryd( 2p)     0.00066       2.38153
   517    H   44  pz     Ryd( 2p)     0.00017       1.93043

   518    H   45  S      Val( 1S)     0.77285       0.08183
   519    H   45  S      Ryd( 2S)     0.00227       0.46760
   520    H   45  px     Ryd( 2p)     0.00025       1.95345
   521    H   45  py     Ryd( 2p)     0.00025       1.97278
   522    H   45  pz     Ryd( 2p)     0.00058       2.31626

   523    H   46  S      Val( 1S)     0.76284       0.09566
   524    H   46  S      Ryd( 2S)     0.00309       0.57661
   525    H   46  px     Ryd( 2p)     0.00016       2.06145
   526    H   46  py     Ryd( 2p)     0.00033       2.15760
   527    H   46  pz     Ryd( 2p)     0.00047       2.31412

   528    H   47  S      Val( 1S)     0.78629       0.07909
   529    H   47  S      Ryd( 2S)     0.00139       0.46049
   530    H   47  px     Ryd( 2p)     0.00050       2.21068
   531    H   47  py     Ryd( 2p)     0.00027       1.93670
   532    H   47  pz     Ryd( 2p)     0.00030       1.97434

   533    H   48  S      Val( 1S)     0.76871       0.09488
   534    H   48  S      Ryd( 2S)     0.00301       0.51997
   535    H   48  px     Ryd( 2p)     0.00028       1.93829
   536    H   48  py     Ryd( 2p)     0.00064       2.40426
   537    H   48  pz     Ryd( 2p)     0.00015       1.82219

   538    H   49  S      Val( 1S)     0.77874       0.08798
   539    H   49  S      Ryd( 2S)     0.00134       0.47457
   540    H   49  px     Ryd( 2p)     0.00046       2.16198
   541    H   49  py     Ryd( 2p)     0.00021       1.86679
   542    H   49  pz     Ryd( 2p)     0.00037       2.07583

   543    H   50  S      Val( 1S)     0.76832       0.08665
   544    H   50  S      Ryd( 2S)     0.00215       0.42144
   545    H   50  px     Ryd( 2p)     0.00024       2.01644
   546    H   50  py     Ryd( 2p)     0.00024       1.97074
   547    H   50  pz     Ryd( 2p)     0.00052       2.25492

   548    H   51  S      Val( 1S)     0.78016       0.07633
   549    H   51  S      Ryd( 2S)     0.00245       0.42915
   550    H   51  px     Ryd( 2p)     0.00025       1.99538
   551    H   51  py     Ryd( 2p)     0.00029       2.00040
   552    H   51  pz     Ryd( 2p)     0.00046       2.22002

   553    H   52  S      Val( 1S)     0.77759       0.06879
   554    H   52  S      Ryd( 2S)     0.00297       0.36379
   555    H   52  px     Ryd( 2p)     0.00019       1.89596
   556    H   52  py     Ryd( 2p)     0.00067       2.35176
   557    H   52  pz     Ryd( 2p)     0.00018       1.86207

   558    H   53  S      Val( 1S)     0.77988       0.07636
   559    H   53  S      Ryd( 2S)     0.00327       0.44018
   560    H   53  px     Ryd( 2p)     0.00026       1.95758
   561    H   53  py     Ryd( 2p)     0.00027       1.97957
   562    H   53  pz     Ryd( 2p)     0.00051       2.22554

   563    H   54  S      Val( 1S)     0.80616       0.07043
   564    H   54  S      Ryd( 2S)     0.00306       0.39840
   565    H   54  px     Ryd( 2p)     0.00013       2.08644
   566    H   54  py     Ryd( 2p)     0.00025       1.97162
   567    H   54  pz     Ryd( 2p)     0.00062       2.21479

   568    H   55  S      Val( 1S)     0.53695       0.10475
   569    H   55  S      Ryd( 2S)     0.00165       0.42090
   570    H   55  px     Ryd( 2p)     0.00108       1.85555
   571    H   55  py     Ryd( 2p)     0.00201       2.44190
   572    H   55  pz     Ryd( 2p)     0.00168       1.67787

   573    H   56  S      Val( 1S)     0.78686       0.08055
   574    H   56  S      Ryd( 2S)     0.00131       0.40405
   575    H   56  px     Ryd( 2p)     0.00033       2.00554
   576    H   56  py     Ryd( 2p)     0.00024       1.92571
   577    H   56  pz     Ryd( 2p)     0.00045       2.14205

   578    H   57  S      Val( 1S)     0.76548       0.09974
   579    H   57  S      Ryd( 2S)     0.00249       0.40385
   580    H   57  px     Ryd( 2p)     0.00065       2.35360
   581    H   57  py     Ryd( 2p)     0.00027       1.88884
   582    H   57  pz     Ryd( 2p)     0.00015       1.84828

   583    H   58  S      Val( 1S)     0.76869       0.09888
   584    H   58  S      Ryd( 2S)     0.00232       0.43271
   585    H   58  px     Ryd( 2p)     0.00022       1.86954
   586    H   58  py     Ryd( 2p)     0.00070       2.42107
   587    H   58  pz     Ryd( 2p)     0.00016       1.80310

   588    H   59  S      Val( 1S)     0.79601       0.08228
   589    H   59  S      Ryd( 2S)     0.00283       0.39582
   590    H   59  px     Ryd( 2p)     0.00071       2.37233
   591    H   59  py     Ryd( 2p)     0.00014       1.90557
   592    H   59  pz     Ryd( 2p)     0.00024       1.88114

   593    H   60  S      Val( 1S)     0.81875       0.07234
   594    H   60  S      Ryd( 2S)     0.00210       0.47787
   595    H   60  px     Ryd( 2p)     0.00026       1.89588
   596    H   60  py     Ryd( 2p)     0.00020       1.98553
   597    H   60  pz     Ryd( 2p)     0.00063       2.29884

   598    H   61  S      Val( 1S)     0.53532       0.10817
   599    H   61  S      Ryd( 2S)     0.00151       0.41918
   600    H   61  px     Ryd( 2p)     0.00167       2.01187
   601    H   61  py     Ryd( 2p)     0.00144       1.98093
   602    H   61  pz     Ryd( 2p)     0.00180       1.95572

   603    H   62  S      Val( 1S)     0.77177       0.08179
   604    H   62  S      Ryd( 2S)     0.00355       0.49492
   605    H   62  px     Ryd( 2p)     0.00017       2.05921
   606    H   62  py     Ryd( 2p)     0.00029       2.13299
   607    H   62  pz     Ryd( 2p)     0.00050       2.24074

   608    H   63  S      Val( 1S)     0.76571       0.10572
   609    H   63  S      Ryd( 2S)     0.00194       0.45305
   610    H   63  px     Ryd( 2p)     0.00029       2.05994
   611    H   63  py     Ryd( 2p)     0.00027       1.99831
   612    H   63  pz     Ryd( 2p)     0.00046       2.23895

   613    H   64  S      Val( 1S)     0.76540       0.11309
   614    H   64  S      Ryd( 2S)     0.00222       0.51187
   615    H   64  px     Ryd( 2p)     0.00024       1.97480
   616    H   64  py     Ryd( 2p)     0.00037       2.10231
   617    H   64  pz     Ryd( 2p)     0.00048       2.26818

   618    H   65  S      Val( 1S)     0.78511       0.09107
   619    H   65  S      Ryd( 2S)     0.00243       0.49688
   620    H   65  px     Ryd( 2p)     0.00018       1.95159
   621    H   65  py     Ryd( 2p)     0.00029       2.04897
   622    H   65  pz     Ryd( 2p)     0.00057       2.29679

   623    H   66  S      Val( 1S)     0.77184       0.09527
   624    H   66  S      Ryd( 2S)     0.00209       0.43358
   625    H   66  px     Ryd( 2p)     0.00019       2.00677
   626    H   66  py     Ryd( 2p)     0.00061       2.35045
   627    H   66  pz     Ryd( 2p)     0.00018       1.92200

   628    H   67  S      Val( 1S)     0.78265       0.08822
   629    H   67  S      Ryd( 2S)     0.00124       0.47423
   630    H   67  px     Ryd( 2p)     0.00036       2.01459
   631    H   67  py     Ryd( 2p)     0.00053       2.26757
   632    H   67  pz     Ryd( 2p)     0.00017       1.86494

   633    H   68  S      Val( 1S)     0.77147       0.09627
   634    H   68  S      Ryd( 2S)     0.00119       0.49813
   635    H   68  px     Ryd( 2p)     0.00036       2.04195
   636    H   68  py     Ryd( 2p)     0.00022       1.95469
   637    H   68  pz     Ryd( 2p)     0.00044       2.21097

   638    H   69  S      Val( 1S)     0.77367       0.09734
   639    H   69  S      Ryd( 2S)     0.00138       0.51456
   640    H   69  px     Ryd( 2p)     0.00059       2.33784
   641    H   69  py     Ryd( 2p)     0.00024       1.93379
   642    H   69  pz     Ryd( 2p)     0.00023       1.91976

   643    H   70  S      Val( 1S)     0.78114       0.08382
   644    H   70  S      Ryd( 2S)     0.00137       0.44397
   645    H   70  px     Ryd( 2p)     0.00045       2.11497
   646    H   70  py     Ryd( 2p)     0.00020       1.88727
   647    H   70  pz     Ryd( 2p)     0.00041       2.11594

   648    H   71  S      Val( 1S)     0.77645       0.08659
   649    H   71  S      Ryd( 2S)     0.00125       0.44553
   650    H   71  px     Ryd( 2p)     0.00025       1.89764
   651    H   71  py     Ryd( 2p)     0.00061       2.34592
   652    H   71  pz     Ryd( 2p)     0.00016       1.85089

   653    H   72  S      Val( 1S)     0.78112       0.08364
   654    H   72  S      Ryd( 2S)     0.00136       0.49345
   655    H   72  px     Ryd( 2p)     0.00058       2.28458
   656    H   72  py     Ryd( 2p)     0.00020       1.83280
   657    H   72  pz     Ryd( 2p)     0.00029       1.98674

   658    H   73  S      Val( 1S)     0.77468       0.09628
   659    H   73  S      Ryd( 2S)     0.00207       0.52096
   660    H   73  px     Ryd( 2p)     0.00021       1.98432
   661    H   73  py     Ryd( 2p)     0.00047       2.21807
   662    H   73  pz     Ryd( 2p)     0.00037       2.10134

   663    H   74  S      Val( 1S)     0.76868       0.09044
   664    H   74  S      Ryd( 2S)     0.00208       0.42448
   665    H   74  px     Ryd( 2p)     0.00021       2.00111
   666    H   74  py     Ryd( 2p)     0.00019       1.93440
   667    H   74  pz     Ryd( 2p)     0.00059       2.33403

   668    H   75  S      Val( 1S)     0.78416       0.08235
   669    H   75  S      Ryd( 2S)     0.00186       0.50094
   670    H   75  px     Ryd( 2p)     0.00020       1.97042
   671    H   75  py     Ryd( 2p)     0.00038       2.12789
   672    H   75  pz     Ryd( 2p)     0.00044       2.17012

   673    H   76  S      Val( 1S)     0.76974       0.08677
   674    H   76  S      Ryd( 2S)     0.00256       0.39501
   675    H   76  px     Ryd( 2p)     0.00019       1.97240
   676    H   76  py     Ryd( 2p)     0.00059       2.30844
   677    H   76  pz     Ryd( 2p)     0.00019       1.92417

   678    H   77  S      Val( 1S)     0.77941       0.10156
   679    H   77  S      Ryd( 2S)     0.00133       0.61171
   680    H   77  px     Ryd( 2p)     0.00065       2.44291
   681    H   77  py     Ryd( 2p)     0.00019       1.85473
   682    H   77  pz     Ryd( 2p)     0.00019       1.87121

   683    H   78  S      Val( 1S)     0.78447       0.08341
   684    H   78  S      Ryd( 2S)     0.00159       0.39989
   685    H   78  px     Ryd( 2p)     0.00024       1.92596
   686    H   78  py     Ryd( 2p)     0.00062       2.32953
   687    H   78  pz     Ryd( 2p)     0.00016       1.84768

   688    H   79  S      Val( 1S)     0.75778       0.10983
   689    H   79  S      Ryd( 2S)     0.00194       0.41600
   690    H   79  px     Ryd( 2p)     0.00036       1.99253
   691    H   79  py     Ryd( 2p)     0.00018       1.87101
   692    H   79  pz     Ryd( 2p)     0.00050       2.27992

   693    H   80  S      Val( 1S)     0.80182       0.07748
   694    H   80  S      Ryd( 2S)     0.00304       0.38495
   695    H   80  px     Ryd( 2p)     0.00017       1.92774
   696    H   80  py     Ryd( 2p)     0.00065       2.26355
   697    H   80  pz     Ryd( 2p)     0.00017       2.07914

   698    H   81  S      Val( 1S)     0.53592       0.10807
   699    H   81  S      Ryd( 2S)     0.00163       0.46506
   700    H   81  px     Ryd( 2p)     0.00205       2.47976
   701    H   81  py     Ryd( 2p)     0.00168       1.71793
   702    H   81  pz     Ryd( 2p)     0.00102       1.81063

   703    H   82  S      Val( 1S)     0.76855       0.07622
   704    H   82  S      Ryd( 2S)     0.00221       0.43962
   705    H   82  px     Ryd( 2p)     0.00024       1.96887
   706    H   82  py     Ryd( 2p)     0.00013       1.87342
   707    H   82  pz     Ryd( 2p)     0.00065       2.34999

   708    H   83  S      Val( 1S)     0.77980       0.06705
   709    H   83  S      Ryd( 2S)     0.00301       0.38703
   710    H   83  px     Ryd( 2p)     0.00069       2.38145
   711    H   83  py     Ryd( 2p)     0.00013       1.89096
   712    H   83  pz     Ryd( 2p)     0.00019       1.91480

 WARNING:  1 low occupancy (<1.9990e) core orbital  found on  C    2
           1 low occupancy (<1.9990e) core orbital  found on  C    5
           1 low occupancy (<1.9990e) core orbital  found on  C    6
           1 low occupancy (<1.9990e) core orbital  found on  C    7
           1 low occupancy (<1.9990e) core orbital  found on  C    9
           1 low occupancy (<1.9990e) core orbital  found on  C   10
           1 low occupancy (<1.9990e) core orbital  found on  C   14
           1 low occupancy (<1.9990e) core orbital  found on  C   16
           1 low occupancy (<1.9990e) core orbital  found on  C   18
           1 low occupancy (<1.9990e) core orbital  found on  C   20
           1 low occupancy (<1.9990e) core orbital  found on  C   23
           1 low occupancy (<1.9990e) core orbital  found on  C   25
           1 low occupancy (<1.9990e) core orbital  found on  C   29
           1 low occupancy (<1.9990e) core orbital  found on  C   31


 Summary of Natural Population Analysis:                  
                                                          
                                       Natural Population 
                Natural  -----------------------------------------------
    Atom  No    Charge         Core      Valence    Rydberg      Total
 -----------------------------------------------------------------------
      C    1   -0.63465      1.99917     4.62178    0.01370     6.63465
      C    2   -0.06169      1.99885     4.04615    0.01669     6.06169
      C    3   -0.61854      1.99918     4.60610    0.01327     6.61854
      C    4   -0.41739      1.99905     4.39932    0.01902     6.41739
      C    5   -0.25781      1.99892     4.23493    0.02395     6.25781
      C    6   -0.01802      1.99879     3.99422    0.02501     6.01802
      C    7   -0.19655      1.99873     4.18159    0.01622     6.19655
      C    8   -0.44956      1.99910     4.43579    0.01467     6.44956
      C    9   -0.23694      1.99897     4.21609    0.02187     6.23694
      C   10   -0.04629      1.99886     4.02864    0.01879     6.04629
      C   11   -0.64180      1.99919     4.62976    0.01286     6.64180
      C   12   -0.42591      1.99907     4.40941    0.01743     6.42591
      C   13   -0.45057      1.99906     4.43461    0.01690     6.45057
      C   14    0.14872      1.99881     3.82626    0.02621     5.85128
      O   15   -0.75889      1.99973     6.74816    0.01101     8.75889
      C   16   -0.09341      1.99883     4.07379    0.02079     6.09341
      C   17   -0.63413      1.99920     4.62046    0.01447     6.63413
      C   18   -0.04200      1.99897     4.01932    0.02370     6.04200
      O   19   -0.75761      1.99974     6.74714    0.01072     8.75761
      C   20   -0.24775      1.99897     4.22595    0.02283     6.24775
      C   21   -0.41849      1.99909     4.40216    0.01723     6.41849
      C   22   -0.42241      1.99907     4.40512    0.01822     6.42241
      C   23   -0.04361      1.99889     4.02573    0.01899     6.04361
      C   24   -0.63704      1.99919     4.62448    0.01337     6.63704
      C   25   -0.07222      1.99885     4.05340    0.01997     6.07222
      C   26   -0.61889      1.99920     4.60744    0.01225     6.61889
      C   27   -0.42227      1.99910     4.40543    0.01774     6.42227
      C   28   -0.42472      1.99907     4.40786    0.01779     6.42472
      C   29   -0.07417      1.99883     4.05583    0.01951     6.07417
      C   30   -0.62981      1.99918     4.61646    0.01416     6.62981
      C   31    0.14883      1.99882     3.82458    0.02777     5.85117
      O   32   -0.76150      1.99974     6.75078    0.01098     8.76150
      C   33   -0.45674      1.99903     4.43927    0.01844     6.45674
      H   34    0.20811      0.00000     0.78913    0.00275     0.79189
      H   35    0.23239      0.00000     0.76407    0.00354     0.76761
      H   36    0.21235      0.00000     0.78490    0.00275     0.78765
      H   37    0.21228      0.00000     0.78526    0.00245     0.78772
      H   38    0.21443      0.00000     0.78290    0.00267     0.78557
      H   39    0.21693      0.00000     0.78040    0.00267     0.78307
      H   40    0.23050      0.00000     0.76621    0.00329     0.76950
      H   41    0.21276      0.00000     0.78369    0.00356     0.78724
      H   42    0.24444      0.00000     0.75131    0.00425     0.75556
      H   43    0.21117      0.00000     0.78570    0.00313     0.78883
      H   44    0.23359      0.00000     0.76332    0.00309     0.76641
      H   45    0.22381      0.00000     0.77285    0.00334     0.77619
      H   46    0.23310      0.00000     0.76284    0.00406     0.76690
      H   47    0.21124      0.00000     0.78629    0.00247     0.78876
      H   48    0.22721      0.00000     0.76871    0.00408     0.77279
      H   49    0.21887      0.00000     0.77874    0.00238     0.78113
      H   50    0.22853      0.00000     0.76832    0.00315     0.77147
      H   51    0.21638      0.00000     0.78016    0.00346     0.78362
      H   52    0.21839      0.00000     0.77759    0.00402     0.78161
      H   53    0.21580      0.00000     0.77988    0.00432     0.78420
      H   54    0.18979      0.00000     0.80616    0.00406     0.81021
      H   55    0.45662      0.00000     0.53695    0.00642     0.54338
      H   56    0.21081      0.00000     0.78686    0.00233     0.78919
      H   57    0.23096      0.00000     0.76548    0.00355     0.76904
      H   58    0.22791      0.00000     0.76869    0.00340     0.77209
      H   59    0.20007      0.00000     0.79601    0.00392     0.79993
      H   60    0.17806      0.00000     0.81875    0.00319     0.82194
      H   61    0.45827      0.00000     0.53532    0.00641     0.54173
      H   62    0.22373      0.00000     0.77177    0.00450     0.77627
      H   63    0.23132      0.00000     0.76571    0.00297     0.76868
      H   64    0.23129      0.00000     0.76540    0.00331     0.76871
      H   65    0.21142      0.00000     0.78511    0.00347     0.78858
      H   66    0.22509      0.00000     0.77184    0.00307     0.77491
      H   67    0.21505      0.00000     0.78265    0.00230     0.78495
      H   68    0.22633      0.00000     0.77147    0.00220     0.77367
      H   69    0.22389      0.00000     0.77367    0.00243     0.77611
      H   70    0.21643      0.00000     0.78114    0.00243     0.78357
      H   71    0.22127      0.00000     0.77645    0.00228     0.77873
      H   72    0.21645      0.00000     0.78112    0.00242     0.78355
      H   73    0.22220      0.00000     0.77468    0.00312     0.77780
      H   74    0.22826      0.00000     0.76868    0.00306     0.77174
      H   75    0.21296      0.00000     0.78416    0.00289     0.78704
      H   76    0.22673      0.00000     0.76974    0.00353     0.77327
      H   77    0.21823      0.00000     0.77941    0.00236     0.78177
      H   78    0.21292      0.00000     0.78447    0.00261     0.78708
      H   79    0.23924      0.00000     0.75778    0.00298     0.76076
      H   80    0.19413      0.00000     0.80182    0.00404     0.80587
      H   81    0.45770      0.00000     0.53592    0.00638     0.54230
      H   82    0.22823      0.00000     0.76855    0.00322     0.77177
      H   83    0.21618      0.00000     0.77980    0.00402     0.78382
 =======================================================================
   * Total *    0.00000     65.96928   187.27586    0.75486   254.00000

                                 Natural Population      
 --------------------------------------------------------
   Core                      65.96928 ( 99.9535% of  66)
   Valence                  187.27586 ( 99.6148% of 188)
   Natural Minimal Basis    253.24514 ( 99.7028% of 254)
   Natural Rydberg Basis      0.75486 (  0.2972% of 254)
 --------------------------------------------------------

    Atom  No          Natural Electron Configuration
 ----------------------------------------------------------------------------
      C    1      [core]2S( 1.07)2p( 3.55)3p( 0.01)
      C    2      [core]2S( 0.87)2p( 3.18)3p( 0.01)
      C    3      [core]2S( 1.07)2p( 3.53)3p( 0.01)
      C    4      [core]2S( 0.98)2p( 3.42)3p( 0.01)
      C    5      [core]2S( 0.90)2p( 3.33)3p( 0.02)
      C    6      [core]2S( 0.83)2p( 3.16)3p( 0.02)
      C    7      [core]2S( 0.91)2p( 3.27)3p( 0.01)
      C    8      [core]2S( 0.99)2p( 3.45)3p( 0.01)
      C    9      [core]2S( 0.90)2p( 3.32)3p( 0.02)
      C   10      [core]2S( 0.85)2p( 3.18)3p( 0.01)
      C   11      [core]2S( 1.06)2p( 3.57)3p( 0.01)
      C   12      [core]2S( 0.99)2p( 3.42)3p( 0.01)
      C   13      [core]2S( 1.00)2p( 3.43)3p( 0.01)
      C   14      [core]2S( 0.90)2p( 2.93)3p( 0.02)3d( 0.01)
      O   15      [core]2S( 1.66)2p( 5.09)3p( 0.01)
      C   16      [core]2S( 0.87)2p( 3.20)3p( 0.01)
      C   17      [core]2S( 1.07)2p( 3.55)3p( 0.01)
      C   18      [core]2S( 0.97)2p( 3.05)3p( 0.01)3d( 0.01)
      O   19      [core]2S( 1.67)2p( 5.08)3p( 0.01)
      C   20      [core]2S( 0.90)2p( 3.32)3p( 0.02)
      C   21      [core]2S( 0.98)2p( 3.42)3p( 0.01)
      C   22      [core]2S( 0.98)2p( 3.43)3p( 0.01)
      C   23      [core]2S( 0.85)2p( 3.18)3p( 0.01)
      C   24      [core]2S( 1.05)2p( 3.57)3p( 0.01)
      C   25      [core]2S( 0.85)2p( 3.20)3p( 0.01)
      C   26      [core]2S( 1.06)2p( 3.54)3p( 0.01)
      C   27      [core]2S( 0.98)2p( 3.43)3p( 0.01)
      C   28      [core]2S( 0.98)2p( 3.43)3p( 0.01)
      C   29      [core]2S( 0.86)2p( 3.20)3p( 0.01)
      C   30      [core]2S( 1.06)2p( 3.55)3p( 0.01)
      C   31      [core]2S( 0.89)2p( 2.93)3p( 0.02)3d( 0.01)
      O   32      [core]2S( 1.67)2p( 5.09)3p( 0.01)
      C   33      [core]2S( 0.99)2p( 3.44)3p( 0.01)
      H   34            1S( 0.79)
      H   35            1S( 0.76)
      H   36            1S( 0.78)
      H   37            1S( 0.79)
      H   38            1S( 0.78)
      H   39            1S( 0.78)
      H   40            1S( 0.77)
      H   41            1S( 0.78)
      H   42            1S( 0.75)
      H   43            1S( 0.79)
      H   44            1S( 0.76)
      H   45            1S( 0.77)
      H   46            1S( 0.76)
      H   47            1S( 0.79)
      H   48            1S( 0.77)
      H   49            1S( 0.78)
      H   50            1S( 0.77)
      H   51            1S( 0.78)
      H   52            1S( 0.78)
      H   53            1S( 0.78)
      H   54            1S( 0.81)
      H   55            1S( 0.54)
      H   56            1S( 0.79)
      H   57            1S( 0.77)
      H   58            1S( 0.77)
      H   59            1S( 0.80)
      H   60            1S( 0.82)
      H   61            1S( 0.54)
      H   62            1S( 0.77)
      H   63            1S( 0.77)
      H   64            1S( 0.77)
      H   65            1S( 0.79)
      H   66            1S( 0.77)
      H   67            1S( 0.78)
      H   68            1S( 0.77)
      H   69            1S( 0.77)
      H   70            1S( 0.78)
      H   71            1S( 0.78)
      H   72            1S( 0.78)
      H   73            1S( 0.77)
      H   74            1S( 0.77)
      H   75            1S( 0.78)
      H   76            1S( 0.77)
      H   77            1S( 0.78)
      H   78            1S( 0.78)
      H   79            1S( 0.76)
      H   80            1S( 0.80)
      H   81            1S( 0.54)
      H   82            1S( 0.77)
      H   83            1S( 0.78)


 NATURAL BOND ORBITAL ANALYSIS:

                       Occupancies       Lewis Structure    Low   High
           Occ.    -------------------  -----------------   occ   occ
  Cycle   Thresh.   Lewis   Non-Lewis     CR  BD  3C  LP    (L)   (NL)   Dev
 =============================================================================
   1(1)    1.90   251.58527   2.41473     33  88   0   6     0      0    0.04
 -----------------------------------------------------------------------------

 Structure accepted: No low occupancy Lewis orbitals

 WARNING:  1 low occupancy (<1.9990e) core orbital  found on  C    2
           1 low occupancy (<1.9990e) core orbital  found on  C    5
           1 low occupancy (<1.9990e) core orbital  found on  C    6
           1 low occupancy (<1.9990e) core orbital  found on  C    7
           1 low occupancy (<1.9990e) core orbital  found on  C    9
           1 low occupancy (<1.9990e) core orbital  found on  C   10
           1 low occupancy (<1.9990e) core orbital  found on  C   14
           1 low occupancy (<1.9990e) core orbital  found on  C   16
           1 low occupancy (<1.9990e) core orbital  found on  C   18
           1 low occupancy (<1.9990e) core orbital  found on  C   20
           1 low occupancy (<1.9990e) core orbital  found on  C   23
           1 low occupancy (<1.9990e) core orbital  found on  C   25
           1 low occupancy (<1.9990e) core orbital  found on  C   29
           1 low occupancy (<1.9990e) core orbital  found on  C   31

 --------------------------------------------------------
   Core                     65.96933 ( 99.954% of  66)
   Valence Lewis           185.61594 ( 98.732% of 188)
  ==================       ============================
   Total Lewis             251.58527 ( 99.049% of 254)
  -----------------------------------------------------
   Valence non-Lewis         1.83662 (  0.723% of 254)
   Rydberg non-Lewis         0.57811 (  0.228% of 254)
  ==================       ============================
   Total non-Lewis           2.41473 (  0.951% of 254)
 --------------------------------------------------------


       (Occupancy)   Bond orbital/ Coefficients/ Hybrids
 ---------------------------------------------------------------------------------
     1. (1.96952) BD ( 1) C   1 - C   2  
                ( 48.85%)   0.6989* C   1 s( 30.31%)p 2.30( 69.65%)d 0.00(  0.04%)
                                            0.0006  0.5505 -0.0080  0.3227 -0.0047
                                           -0.2740  0.0038  0.7192 -0.0040 -0.0042
                                            0.0114 -0.0099  0.0006  0.0124
                ( 51.15%)   0.7152* C   2 s( 25.08%)p 2.99( 74.88%)d 0.00(  0.05%)
                                            0.0000  0.5008  0.0031 -0.3357 -0.0068
                                            0.2577  0.0081 -0.7547 -0.0005 -0.0046
                                            0.0126 -0.0097  0.0010  0.0135
     2. (1.98847) BD ( 1) C   1 - H  34  
                ( 60.49%)   0.7778* C   1 s( 22.49%)p 3.44( 77.47%)d 0.00(  0.04%)
                                            0.0001 -0.4742 -0.0030  0.8791  0.0010
                                           -0.0121 -0.0086 -0.0361  0.0186  0.0004
                                            0.0020 -0.0005 -0.0177  0.0108
                ( 39.51%)   0.6286* H  34 s( 99.92%)p 0.00(  0.08%)
                                           -0.9996  0.0012 -0.0276  0.0013  0.0004
     3. (1.98773) BD ( 1) C   1 - H  35  
                ( 61.84%)   0.7864* C   1 s( 24.26%)p 3.12( 75.70%)d 0.00(  0.04%)
                                            0.0000 -0.4926 -0.0029 -0.2314  0.0121
                                            0.5015 -0.0114  0.6719  0.0117  0.0047
                                            0.0073 -0.0159  0.0046 -0.0073
                ( 38.16%)   0.6177* H  35 s( 99.92%)p 0.00(  0.08%)
                                           -0.9996  0.0028  0.0067 -0.0179 -0.0215
     4. (1.98796) BD ( 1) C   1 - H  36  
                ( 60.75%)   0.7794* C   1 s( 22.85%)p 3.37( 77.11%)d 0.00(  0.04%)
                                           -0.0001  0.4780  0.0033  0.2623 -0.0102
                                            0.8201  0.0010 -0.1710 -0.0173  0.0098
                                           -0.0025 -0.0059 -0.0141 -0.0097
                ( 39.25%)   0.6265* H  36 s( 99.92%)p 0.00(  0.08%)
                                            0.9996 -0.0018 -0.0080 -0.0259  0.0062
     5. (1.96966) BD ( 1) C   2 - C   3  
                ( 51.15%)   0.7152* C   2 s( 24.82%)p 3.03( 75.13%)d 0.00(  0.05%)
                                            0.0002  0.4981  0.0066 -0.2394 -0.0012
                                            0.5509 -0.0003  0.6249 -0.0039 -0.0066
                                           -0.0078  0.0175 -0.0061  0.0064
                ( 48.85%)   0.6990* C   3 s( 31.05%)p 2.22( 68.92%)d 0.00(  0.04%)
                                            0.0007  0.5571 -0.0078  0.2291 -0.0038
                                           -0.5305  0.0061 -0.5960  0.0035 -0.0057
                                           -0.0067  0.0157 -0.0056  0.0055
     6. (1.96077) BD ( 1) C   2 - C   4  
                ( 50.61%)   0.7114* C   2 s( 25.22%)p 2.96( 74.73%)d 0.00(  0.05%)
                                            0.0001  0.5022 -0.0045  0.8623  0.0004
                                           -0.0157  0.0189 -0.0557  0.0078 -0.0017
                                           -0.0016  0.0000  0.0183 -0.0109
                ( 49.39%)   0.7028* C   4 s( 28.75%)p 2.48( 71.20%)d 0.00(  0.04%)
                                            0.0004  0.5362 -0.0005 -0.8432  0.0061
                                            0.0142  0.0164  0.0219  0.0042 -0.0001
                                           -0.0014 -0.0000  0.0178 -0.0104
     7. (1.96324) BD ( 1) C   2 - C  33  
                ( 50.17%)   0.7083* C   2 s( 24.84%)p 3.02( 75.11%)d 0.00(  0.05%)
                                            0.0001  0.4984 -0.0042 -0.2926 -0.0158
                                           -0.7931  0.0088  0.1901  0.0116  0.0108
                                           -0.0030 -0.0084 -0.0142 -0.0093
                ( 49.83%)   0.7059* C  33 s( 29.17%)p 2.43( 70.79%)d 0.00(  0.04%)
                                            0.0004  0.5400 -0.0071  0.2645 -0.0157
                                            0.7675  0.0031 -0.2202  0.0101  0.0102
                                           -0.0030 -0.0083 -0.0122 -0.0074
     8. (1.98891) BD ( 1) C   3 - H  37  
                ( 60.71%)   0.7791* C   3 s( 22.97%)p 3.35( 76.99%)d 0.00(  0.04%)
                                           -0.0001  0.4793  0.0027  0.3218 -0.0091
                                           -0.2354  0.0169  0.7813  0.0095 -0.0027
                                            0.0119 -0.0092  0.0015  0.0143
                ( 39.29%)   0.6269* H  37 s( 99.92%)p 0.00(  0.08%)
                                            0.9996 -0.0012 -0.0100  0.0067 -0.0250
     9. (1.98863) BD ( 1) C   3 - H  38  
                ( 60.81%)   0.7798* C   3 s( 22.92%)p 3.36( 77.04%)d 0.00(  0.04%)
                                            0.0000 -0.4787 -0.0034  0.8732 -0.0022
                                           -0.0386 -0.0140 -0.0774 -0.0148  0.0015
                                            0.0032  0.0008 -0.0177  0.0103
                ( 39.19%)   0.6260* H  38 s( 99.92%)p 0.00(  0.08%)
                                           -0.9996  0.0013 -0.0278  0.0019  0.0027
    10. (1.98850) BD ( 1) C   3 - H  39  
                ( 60.93%)   0.7806* C   3 s( 22.98%)p 3.35( 76.98%)d 0.00(  0.04%)
                                           -0.0000  0.4793  0.0034  0.2842 -0.0088
                                            0.8130  0.0061 -0.1664  0.0173  0.0108
                                           -0.0016 -0.0067 -0.0132 -0.0096
                ( 39.07%)   0.6250* H  39 s( 99.92%)p 0.00(  0.08%)
                                            0.9996 -0.0013 -0.0087 -0.0262  0.0050
    11. (1.96324) BD ( 1) C   4 - C   5  
                ( 49.39%)   0.7028* C   4 s( 27.71%)p 2.61( 72.25%)d 0.00(  0.04%)
                                            0.0003  0.5264 -0.0001  0.3117  0.0089
                                           -0.6143  0.0162 -0.4976 -0.0060 -0.0094
                                           -0.0075  0.0148 -0.0075 -0.0001
                ( 50.61%)   0.7114* C   5 s( 25.65%)p 2.90( 74.31%)d 0.00(  0.04%)
                                            0.0000  0.5065  0.0045 -0.3290  0.0063
                                            0.6026  0.0225  0.5205 -0.0113 -0.0088
                                           -0.0075  0.0159 -0.0064  0.0013
    12. (1.97847) BD ( 1) C   4 - H  40  
                ( 61.66%)   0.7852* C   4 s( 21.67%)p 3.61( 78.28%)d 0.00(  0.04%)
                                           -0.0002  0.4655  0.0061  0.3018  0.0079
                                            0.7816 -0.0006 -0.2838  0.0129  0.0114
                                           -0.0034 -0.0101 -0.0120 -0.0071
                ( 38.34%)   0.6192* H  40 s( 99.92%)p 0.00(  0.08%)
                                            0.9996 -0.0027 -0.0107 -0.0252  0.0079
    13. (1.97662) BD ( 1) C   4 - H  41  
                ( 60.87%)   0.7802* C   4 s( 21.76%)p 3.59( 78.20%)d 0.00(  0.05%)
                                           -0.0002  0.4665 -0.0013  0.3165  0.0100
                                           -0.1026  0.0223  0.8189  0.0014 -0.0014
                                            0.0120 -0.0047  0.0015  0.0171
                ( 39.13%)   0.6256* H  41 s( 99.93%)p 0.00(  0.07%)
                                            0.9996 -0.0025 -0.0099  0.0004 -0.0253
    14. (1.96086) BD ( 1) C   5 - C   6  
                ( 50.17%)   0.7083* C   5 s( 26.85%)p 2.72( 73.10%)d 0.00(  0.05%)
                                            0.0003  0.5181  0.0080  0.8545 -0.0024
                                            0.0158  0.0063  0.0175 -0.0147  0.0003
                                            0.0019  0.0005  0.0192 -0.0109
                ( 49.83%)   0.7059* C   6 s( 31.50%)p 2.17( 68.46%)d 0.00(  0.04%)
                                            0.0000  0.5611 -0.0085 -0.8247  0.0175
                                           -0.0606  0.0086  0.0075 -0.0208  0.0002
                                           -0.0002 -0.0019  0.0174 -0.0094
    15. (1.95348) BD ( 1) C   5 - C  29  
                ( 49.89%)   0.7063* C   5 s( 26.79%)p 2.73( 73.17%)d 0.00(  0.04%)
                                            0.0003  0.5176 -0.0051 -0.3038 -0.0015
                                           -0.7739  0.0024  0.2000 -0.0215  0.0105
                                           -0.0034 -0.0082 -0.0123 -0.0089
                ( 50.11%)   0.7079* C  29 s( 25.10%)p 2.98( 74.86%)d 0.00(  0.05%)
                                            0.0000  0.5009 -0.0077  0.2925 -0.0103
                                            0.7906 -0.0017 -0.1941 -0.0150  0.0117
                                           -0.0019 -0.0067 -0.0135 -0.0097
    16. (1.96683) BD ( 1) C   5 - H  42  
                ( 62.45%)   0.7902* C   5 s( 20.64%)p 3.84( 79.31%)d 0.00(  0.04%)
                                            0.0003 -0.4543  0.0031  0.2618 -0.0030
                                           -0.1919  0.0011  0.8293 -0.0045  0.0029
                                           -0.0098  0.0077 -0.0006 -0.0164
                ( 37.55%)   0.6128* H  42 s( 99.92%)p 0.00(  0.08%)
                                           -0.9996  0.0047 -0.0080  0.0038 -0.0272
    17. (1.97179) BD ( 1) C   6 - C   7  
                ( 50.90%)   0.7134* C   6 s( 37.32%)p 1.68( 62.64%)d 0.00(  0.04%)
                                           -0.0000 -0.6104 -0.0249 -0.3795 -0.0006
                                           -0.4326 -0.0220  0.5419  0.0336 -0.0097
                                            0.0109  0.0137  0.0012 -0.0026
                ( 49.10%)   0.7007* C   7 s( 39.69%)p 1.52( 60.26%)d 0.00(  0.04%)
                                           -0.0001 -0.6300 -0.0025  0.3578  0.0194
                                            0.4652 -0.0013 -0.5077  0.0033 -0.0094
                                            0.0104  0.0149  0.0019 -0.0034
    18. (1.94663) BD ( 2) C   6 - C   7  
                ( 49.57%)   0.7041* C   6 s(  0.00%)p 1.00( 99.92%)d 0.00(  0.08%)
                                            0.0001 -0.0026  0.0001 -0.0549  0.0056
                                            0.7997 -0.0076  0.5971 -0.0066  0.0094
                                            0.0094 -0.0051 -0.0134 -0.0201
                ( 50.43%)   0.7101* C   7 s(  0.02%)p99.99( 99.91%)d 3.38(  0.07%)
                                            0.0000  0.0146  0.0009 -0.0905  0.0038
                                            0.7733 -0.0084  0.6267 -0.0043 -0.0077
                                           -0.0088  0.0044  0.0133  0.0198
    19. (1.95450) BD ( 1) C   6 - C  25  
                ( 49.34%)   0.7024* C   6 s( 31.05%)p 2.22( 68.91%)d 0.00(  0.04%)
                                           -0.0001  0.5570 -0.0155  0.4147 -0.0120
                                           -0.4103  0.0068  0.5903 -0.0092 -0.0075
                                            0.0126 -0.0131  0.0029  0.0051
                ( 50.66%)   0.7118* C  25 s( 25.50%)p 2.92( 74.45%)d 0.00(  0.05%)
                                            0.0001  0.5050  0.0010 -0.4617 -0.0062
                                            0.3819 -0.0027 -0.6208 -0.0016 -0.0103
                                            0.0158 -0.0122  0.0020  0.0046
    20. (1.97594) BD ( 1) C   7 - C   8  
                ( 49.02%)   0.7002* C   7 s( 33.12%)p 2.02( 66.84%)d 0.00(  0.04%)
                                           -0.0001  0.5754  0.0067  0.8072 -0.0074
                                            0.1158  0.0287 -0.0396 -0.0311  0.0040
                                            0.0000 -0.0020  0.0175 -0.0097
                ( 50.98%)   0.7140* C   8 s( 28.61%)p 2.49( 71.34%)d 0.00(  0.05%)
                                            0.0002  0.5348  0.0132 -0.8321 -0.0116
                                           -0.1302  0.0190  0.0573 -0.0192  0.0054
                                           -0.0022  0.0003  0.0176 -0.0107
    21. (1.97586) BD ( 1) C   7 - H  43  
                ( 60.74%)   0.7794* C   7 s( 27.05%)p 2.70( 72.92%)d 0.00(  0.04%)
                                            0.0004 -0.5200  0.0067  0.4590 -0.0077
                                           -0.4139 -0.0021  0.5892  0.0032  0.0085
                                           -0.0121  0.0112 -0.0013 -0.0040
                ( 39.26%)   0.6266* H  43 s( 99.92%)p 0.00(  0.08%)
                                           -0.9996  0.0031 -0.0165  0.0134 -0.0199
    22. (1.97347) BD ( 1) C   8 - C   9  
                ( 49.56%)   0.7040* C   8 s( 28.79%)p 2.47( 71.17%)d 0.00(  0.04%)
                                            0.0001  0.5365 -0.0073  0.4482 -0.0011
                                           -0.3991  0.0153  0.5927 -0.0007 -0.0080
                                            0.0122 -0.0118  0.0008  0.0046
                ( 50.44%)   0.7102* C   9 s( 25.82%)p 2.87( 74.13%)d 0.00(  0.05%)
                                            0.0001  0.5080  0.0137 -0.4462  0.0030
                                            0.3929  0.0191 -0.6224 -0.0015 -0.0097
                                            0.0146 -0.0123  0.0014  0.0048
    23. (1.96671) BD ( 1) C   8 - H  44  
                ( 61.68%)   0.7854* C   8 s( 21.31%)p 3.69( 78.65%)d 0.00(  0.04%)
                                           -0.0001  0.4616  0.0008  0.1636 -0.0049
                                            0.8704 -0.0032  0.0448 -0.0100  0.0048
                                           -0.0012  0.0010 -0.0173 -0.0104
                ( 38.32%)   0.6190* H  44 s( 99.92%)p 0.00(  0.08%)
                                            0.9996 -0.0027 -0.0055 -0.0277 -0.0012
    24. (1.96620) BD ( 1) C   8 - H  45  
                ( 61.35%)   0.7833* C   8 s( 21.21%)p 3.71( 78.75%)d 0.00(  0.04%)
                                            0.0001 -0.4605  0.0048 -0.2811  0.0054
                                            0.2556 -0.0160  0.8018  0.0071  0.0016
                                            0.0083 -0.0094  0.0007 -0.0161
                ( 38.65%)   0.6217* H  45 s( 99.92%)p 0.00(  0.08%)
                                           -0.9996  0.0037  0.0082 -0.0067 -0.0255
    25. (1.95666) BD ( 1) C   9 - C  10  
                ( 49.76%)   0.7054* C   9 s( 27.33%)p 2.66( 72.62%)d 0.00(  0.04%)
                                            0.0004  0.5228  0.0038  0.8245 -0.0125
                                           -0.0646  0.0061 -0.2051 -0.0016 -0.0009
                                           -0.0076  0.0002  0.0170 -0.0084
                ( 50.24%)   0.7088* C  10 s( 25.33%)p 2.95( 74.62%)d 0.00(  0.04%)
                                            0.0002  0.5033 -0.0001 -0.8530  0.0089
                                           -0.0107  0.0077  0.1354 -0.0049 -0.0006
                                           -0.0069 -0.0002  0.0175 -0.0097
    26. (1.95886) BD ( 1) C   9 - C  23  
                ( 49.99%)   0.7071* C   9 s( 27.31%)p 2.66( 72.65%)d 0.00(  0.04%)
                                            0.0002  0.5226 -0.0031 -0.3420  0.0083
                                           -0.7560  0.0063  0.1944  0.0008  0.0140
                                           -0.0036 -0.0081 -0.0093 -0.0083
                ( 50.01%)   0.7071* C  23 s( 25.22%)p 2.96( 74.73%)d 0.00(  0.05%)
                                            0.0001  0.5022 -0.0035  0.3870  0.0019
                                            0.7324 -0.0017 -0.2473  0.0043  0.0148
                                           -0.0049 -0.0092 -0.0091 -0.0084
    27. (1.96414) BD ( 1) C   9 - H  46  
                ( 61.82%)   0.7863* C   9 s( 19.52%)p 4.12( 80.43%)d 0.00(  0.05%)
                                           -0.0004  0.4417 -0.0094 -0.0579 -0.0022
                                            0.5188  0.0077  0.7292 -0.0037 -0.0019
                                           -0.0025  0.0182 -0.0065  0.0114
                ( 38.18%)   0.6179* H  46 s( 99.92%)p 0.00(  0.08%)
                                            0.9996 -0.0036  0.0012 -0.0169 -0.0224
    28. (1.97162) BD ( 1) C  10 - C  11  
                ( 51.03%)   0.7144* C  10 s( 24.92%)p 3.01( 75.03%)d 0.00(  0.05%)
                                           -0.0001  0.4991  0.0098  0.1818 -0.0001
                                           -0.4093 -0.0058 -0.7413 -0.0138 -0.0040
                                           -0.0079  0.0145 -0.0029  0.0135
                ( 48.97%)   0.6998* C  11 s( 29.66%)p 2.37( 70.30%)d 0.00(  0.04%)
                                            0.0005  0.5445 -0.0084 -0.1864 -0.0011
                                            0.3746  0.0011  0.7266 -0.0073 -0.0032
                                           -0.0064  0.0136 -0.0025  0.0121
    29. (1.96369) BD ( 1) C  10 - C  12  
                ( 50.64%)   0.7116* C  10 s( 24.33%)p 3.11( 75.62%)d 0.00(  0.05%)
                                            0.0002  0.4932 -0.0004  0.2715 -0.0090
                                            0.8241  0.0017 -0.0565 -0.0048  0.0116
                                           -0.0003 -0.0021 -0.0157 -0.0111
                ( 49.36%)   0.7025* C  12 s( 28.81%)p 2.47( 71.15%)d 0.00(  0.04%)
                                            0.0005  0.5366 -0.0111 -0.2566 -0.0039
                                           -0.8028  0.0087  0.0324 -0.0094  0.0089
                                            0.0001 -0.0017 -0.0143 -0.0103
    30. (1.95802) BD ( 1) C  10 - C  20  
                ( 50.26%)   0.7089* C  10 s( 25.41%)p 2.93( 74.54%)d 0.00(  0.05%)
                                            0.0001  0.5041 -0.0068  0.4060 -0.0041
                                           -0.3904  0.0033  0.6543 -0.0035 -0.0070
                                            0.0140 -0.0121  0.0015  0.0084
                ( 49.74%)   0.7053* C  20 s( 26.89%)p 2.72( 73.07%)d 0.00(  0.04%)
                                            0.0003  0.5185 -0.0019 -0.3456  0.0039
                                            0.3547 -0.0024 -0.6967  0.0022 -0.0066
                                            0.0131 -0.0125  0.0002  0.0087
    31. (1.98650) BD ( 1) C  11 - H  47  
                ( 60.67%)   0.7789* C  11 s( 22.95%)p 3.36( 77.01%)d 0.00(  0.04%)
                                           -0.0000  0.4790  0.0042  0.6840 -0.0066
                                            0.3913 -0.0103 -0.3853 -0.0219  0.0119
                                           -0.0120 -0.0076  0.0077 -0.0044
                ( 39.33%)   0.6272* H  47 s( 99.93%)p 0.00(  0.07%)
                                            0.9996 -0.0009 -0.0203 -0.0113  0.0140
    32. (1.98709) BD ( 1) C  11 - H  48  
                ( 61.61%)   0.7850* C  11 s( 23.87%)p 3.19( 76.09%)d 0.00(  0.04%)
                                            0.0000 -0.4885  0.0011 -0.2046 -0.0042
                                            0.8393  0.0028 -0.1191  0.0224  0.0078
                                           -0.0015  0.0042  0.0143  0.0104
                ( 38.39%)   0.6196* H  48 s( 99.92%)p 0.00(  0.08%)
                                           -0.9996  0.0029  0.0078 -0.0265  0.0026
    33. (1.98637) BD ( 1) C  11 - H  49  
                ( 61.07%)   0.7814* C  11 s( 23.41%)p 3.27( 76.55%)d 0.00(  0.04%)
                                            0.0000 -0.4838 -0.0061  0.6744 -0.0139
                                           -0.0388  0.0074  0.5555  0.0175  0.0009
                                           -0.0174  0.0020 -0.0097 -0.0028
                ( 38.93%)   0.6240* H  49 s( 99.93%)p 0.00(  0.07%)
                                           -0.9996  0.0008 -0.0198 -0.0003 -0.0184
    34. (1.97724) BD ( 1) C  12 - C  13  
                ( 49.84%)   0.7060* C  12 s( 27.63%)p 2.62( 72.33%)d 0.00(  0.05%)
                                            0.0002  0.5255  0.0099  0.8455  0.0011
                                            0.0821  0.0323  0.0212 -0.0149  0.0033
                                            0.0015 -0.0001  0.0187 -0.0104
                ( 50.16%)   0.7083* C  13 s( 28.32%)p 2.53( 71.64%)d 0.00(  0.04%)
                                            0.0002  0.5322  0.0029 -0.8407 -0.0062
                                           -0.0831  0.0287 -0.0400 -0.0145  0.0045
                                           -0.0003 -0.0004  0.0168 -0.0102
    35. (1.97907) BD ( 1) C  12 - H  50  
                ( 61.55%)   0.7846* C  12 s( 22.18%)p 3.51( 77.78%)d 0.00(  0.04%)
                                            0.0001 -0.4709 -0.0056  0.3120 -0.0030
                                           -0.3849 -0.0147  0.7293 -0.0125  0.0059
                                           -0.0095  0.0132  0.0015 -0.0112
                ( 38.45%)   0.6201* H  50 s( 99.92%)p 0.00(  0.08%)
                                           -0.9996  0.0023 -0.0108  0.0130 -0.0226
    36. (1.97779) BD ( 1) C  12 - H  51  
                ( 61.04%)   0.7813* C  12 s( 21.25%)p 3.70( 78.70%)d 0.00(  0.05%)
                                            0.0002 -0.4610  0.0030  0.3478  0.0031
                                           -0.4471 -0.0192 -0.6823  0.0135  0.0074
                                            0.0099 -0.0148  0.0021 -0.0097
                ( 38.96%)   0.6242* H  51 s( 99.92%)p 0.00(  0.08%)
                                           -0.9996  0.0036 -0.0128  0.0153  0.0201
    37. (1.97886) BD ( 1) C  13 - C  14  
                ( 50.47%)   0.7104* C  13 s( 27.94%)p 2.58( 72.02%)d 0.00(  0.04%)
                                            0.0003  0.5286 -0.0003  0.3405  0.0270
                                           -0.3823  0.0222  0.6758  0.0055 -0.0060
                                            0.0116 -0.0132 -0.0010  0.0097
                ( 49.53%)   0.7038* C  14 s( 29.00%)p 2.45( 70.95%)d 0.00(  0.05%)
                                            0.0002  0.5385  0.0019 -0.3064  0.0161
                                            0.3863  0.0212 -0.6823  0.0065 -0.0063
                                            0.0121 -0.0144 -0.0023  0.0110
    38. (1.97555) BD ( 1) C  13 - H  52  
                ( 61.03%)   0.7812* C  13 s( 21.52%)p 3.65( 78.44%)d 0.00(  0.04%)
                                           -0.0001  0.4638  0.0052  0.2073 -0.0018
                                            0.8606 -0.0119  0.0204 -0.0166  0.0083
                                            0.0003  0.0021 -0.0162 -0.0103
                ( 38.97%)   0.6243* H  52 s( 99.92%)p 0.00(  0.08%)
                                            0.9996 -0.0027 -0.0064 -0.0275  0.0010
    39. (1.97516) BD ( 1) C  13 - H  53  
                ( 61.09%)   0.7816* C  13 s( 22.07%)p 3.53( 77.89%)d 0.00(  0.04%)
                                           -0.0002  0.4698 -0.0054  0.3651  0.0073
                                           -0.3233  0.0251 -0.7351 -0.0068 -0.0057
                                           -0.0125  0.0116  0.0004  0.0101
                ( 38.91%)   0.6238* H  53 s( 99.92%)p 0.00(  0.08%)
                                            0.9996 -0.0046 -0.0135  0.0079  0.0235
    40. (1.99230) BD ( 1) C  14 - O  15  
                ( 31.86%)   0.5644* C  14 s( 19.34%)p 4.16( 80.38%)d 0.01(  0.28%)
                                            0.0000 -0.4377 -0.0431 -0.8885 -0.0352
                                           -0.1130 -0.0053 -0.0109 -0.0140 -0.0120
                                           -0.0001 -0.0002 -0.0448  0.0262
                ( 68.14%)   0.8255* O  15 s( 34.69%)p 1.88( 65.24%)d 0.00(  0.06%)
                                            0.0001 -0.5890  0.0017  0.8055 -0.0028
                                            0.0592  0.0019 -0.0088 -0.0019  0.0067
                                           -0.0008  0.0001 -0.0190  0.0156
    41. (1.95382) BD ( 1) C  14 - C  16  
                ( 49.11%)   0.7008* C  14 s( 29.34%)p 2.41( 70.62%)d 0.00(  0.04%)
                                            0.0003  0.5415 -0.0106 -0.1624  0.0171
                                           -0.8234  0.0171  0.0349  0.0098  0.0062
                                            0.0001 -0.0007 -0.0172 -0.0106
                ( 50.89%)   0.7134* C  16 s( 24.33%)p 3.11( 75.61%)d 0.00(  0.05%)
                                            0.0002  0.4933 -0.0027  0.2082  0.0108
                                            0.8419 -0.0026 -0.0604  0.0146  0.0101
                                           -0.0015 -0.0033 -0.0168 -0.0112
    42. (1.97609) BD ( 1) C  14 - H  54  
                ( 60.29%)   0.7765* C  14 s( 22.25%)p 3.49( 77.70%)d 0.00(  0.05%)
                                           -0.0003  0.4716 -0.0119 -0.2917  0.0211
                                            0.3991  0.0048  0.7294 -0.0034 -0.0070
                                           -0.0125  0.0142 -0.0022  0.0111
                ( 39.71%)   0.6301* H  54 s( 99.92%)p 0.00(  0.08%)
                                            0.9996 -0.0071  0.0098 -0.0117 -0.0247
    43. (1.98823) BD ( 1) O  15 - H  55  
                ( 73.17%)   0.8554* O  15 s( 19.71%)p 4.07( 80.21%)d 0.00(  0.08%)
                                            0.0002  0.4435  0.0195  0.2607  0.0298
                                            0.8551  0.0247 -0.0383 -0.0005 -0.0014
                                            0.0000 -0.0024 -0.0250 -0.0133
                ( 26.83%)   0.5179* H  55 s( 99.62%)p 0.00(  0.38%)
                                            0.9981 -0.0043 -0.0188 -0.0591  0.0027
    44. (1.96884) BD ( 1) C  16 - C  17  
                ( 51.73%)   0.7193* C  16 s( 24.73%)p 3.04( 75.22%)d 0.00(  0.05%)
                                            0.0001  0.4973  0.0045  0.2671  0.0016
                                           -0.3021  0.0006  0.7678 -0.0013 -0.0042
                                            0.0114 -0.0106 -0.0001  0.0144
                ( 48.27%)   0.6947* C  17 s( 29.70%)p 2.37( 70.26%)d 0.00(  0.04%)
                                            0.0006  0.5448 -0.0098 -0.2807  0.0061
                                            0.2825 -0.0030 -0.7375  0.0052 -0.0037
                                            0.0102 -0.0104 -0.0001  0.0136
    45. (1.96540) BD ( 1) C  16 - C  18  
                ( 51.46%)   0.7174* C  16 s( 24.67%)p 3.05( 75.28%)d 0.00(  0.05%)
                                            0.0000  0.4967  0.0067  0.4026  0.0031
                                           -0.4358 -0.0109 -0.6330 -0.0031 -0.0093
                                           -0.0140  0.0131  0.0004  0.0063
                ( 48.54%)   0.6967* C  18 s( 30.64%)p 2.26( 69.31%)d 0.00(  0.04%)
                                            0.0004  0.5535 -0.0106 -0.4502  0.0106
                                            0.3819 -0.0129  0.5867 -0.0109 -0.0089
                                           -0.0140  0.0115  0.0027  0.0054
    46. (1.95805) BD ( 1) C  16 - C  20  
                ( 50.28%)   0.7090* C  16 s( 26.24%)p 2.81( 73.72%)d 0.00(  0.04%)
                                            0.0001  0.5122 -0.0027 -0.8501  0.0068
                                           -0.0952 -0.0054 -0.0733  0.0094  0.0015
                                            0.0031  0.0003  0.0171 -0.0108
                ( 49.72%)   0.7052* C  20 s( 27.39%)p 2.65( 72.56%)d 0.00(  0.04%)
                                            0.0003  0.5233  0.0068  0.8509 -0.0112
                                            0.0287 -0.0110 -0.0182  0.0121  0.0025
                                            0.0007  0.0004  0.0179 -0.0107
    47. (1.98880) BD ( 1) C  17 - H  56  
                ( 60.61%)   0.7785* C  17 s( 22.97%)p 3.35( 76.98%)d 0.00(  0.04%)
                                            0.0001 -0.4793 -0.0023  0.4917 -0.0128
                                           -0.3063  0.0090 -0.6586 -0.0172  0.0067
                                            0.0153 -0.0099 -0.0032 -0.0063
                ( 39.39%)   0.6276* H  56 s( 99.92%)p 0.00(  0.08%)
                                           -0.9996  0.0010 -0.0147  0.0089  0.0216
    48. (1.98736) BD ( 1) C  17 - H  57  
                ( 61.70%)   0.7855* C  17 s( 23.48%)p 3.26( 76.48%)d 0.00(  0.04%)
                                           -0.0000  0.4845  0.0046  0.8236 -0.0016
                                            0.2565 -0.0091  0.1426  0.0180  0.0098
                                            0.0046  0.0023  0.0140 -0.0100
                ( 38.30%)   0.6189* H  57 s( 99.92%)p 0.00(  0.08%)
                                            0.9996 -0.0026 -0.0270 -0.0096 -0.0039
    49. (1.98710) BD ( 1) C  17 - H  58  
                ( 61.51%)   0.7843* C  17 s( 23.76%)p 3.21( 76.20%)d 0.00(  0.04%)
                                            0.0000 -0.4874 -0.0030  0.0214 -0.0115
                                            0.8718 -0.0004 -0.0342 -0.0178 -0.0011
                                            0.0006  0.0007  0.0171  0.0105
                ( 38.49%)   0.6204* H  58 s( 99.92%)p 0.00(  0.08%)
                                           -0.9996  0.0021 -0.0002 -0.0283 -0.0000
    50. (1.99462) BD ( 1) C  18 - O  19  
                ( 31.97%)   0.5654* C  18 s( 20.49%)p 3.87( 79.22%)d 0.01(  0.28%)
                                            0.0000  0.4502  0.0474 -0.2164 -0.0087
                                           -0.8616 -0.0458 -0.0293 -0.0044  0.0213
                                            0.0013  0.0032 -0.0406 -0.0267
                ( 68.03%)   0.8248* O  19 s( 33.06%)p 2.02( 66.87%)d 0.00(  0.07%)
                                           -0.0001  0.5750  0.0014  0.2286 -0.0015
                                            0.7851  0.0004 -0.0048  0.0008  0.0170
                                           -0.0060 -0.0049 -0.0126 -0.0124
    51. (1.98437) BD ( 1) C  18 - H  59  
                ( 60.62%)   0.7786* C  18 s( 24.16%)p 3.14( 75.79%)d 0.00(  0.05%)
                                           -0.0001  0.4915 -0.0056  0.8534 -0.0032
                                            0.0360 -0.0004  0.1676 -0.0159  0.0021
                                            0.0072  0.0009  0.0196 -0.0086
                ( 39.38%)   0.6276* H  59 s( 99.91%)p 0.00(  0.09%)
                                            0.9995 -0.0053 -0.0282 -0.0066 -0.0067
    52. (1.98589) BD ( 1) C  18 - H  60  
                ( 59.59%)   0.7719* C  18 s( 24.77%)p 3.03( 75.18%)d 0.00(  0.05%)
                                            0.0001 -0.4977  0.0072  0.1447 -0.0203
                                           -0.3228  0.0124  0.7912  0.0027  0.0036
                                           -0.0054  0.0139  0.0010 -0.0169
                ( 40.41%)   0.6357* H  60 s( 99.92%)p 0.00(  0.08%)
                                           -0.9996  0.0039 -0.0036  0.0119 -0.0252
    53. (1.98887) BD ( 1) O  19 - H  61  
                ( 73.19%)   0.8555* O  19 s( 19.74%)p 4.06( 80.17%)d 0.00(  0.08%)
                                            0.0002  0.4438  0.0226  0.5376  0.0088
                                           -0.4844 -0.0339 -0.5260 -0.0142 -0.0096
                                           -0.0226  0.0078  0.0123  0.0032
                ( 26.81%)   0.5178* H  61 s( 99.61%)p 0.00(  0.39%)
                                            0.9980 -0.0031 -0.0368  0.0354  0.0358
    54. (1.97272) BD ( 1) C  20 - C  21  
                ( 51.45%)   0.7173* C  20 s( 27.00%)p 2.70( 72.96%)d 0.00(  0.04%)
                                            0.0001  0.5195  0.0118 -0.2901  0.0135
                                           -0.7931 -0.0055  0.1267  0.0125  0.0127
                                           -0.0024 -0.0057 -0.0123 -0.0094
                ( 48.55%)   0.6968* C  21 s( 27.59%)p 2.62( 72.37%)d 0.00(  0.04%)
                                            0.0003  0.5252 -0.0044  0.3331  0.0103
                                            0.7688 -0.0039 -0.1463  0.0114  0.0118
                                           -0.0021 -0.0055 -0.0128 -0.0098
    55. (1.96496) BD ( 1) C  20 - H  62  
                ( 61.45%)   0.7839* C  20 s( 18.70%)p 4.34( 81.24%)d 0.00(  0.05%)
                                           -0.0004  0.4323 -0.0122 -0.2672  0.0019
                                            0.4934 -0.0063  0.7053  0.0069 -0.0061
                                           -0.0095  0.0171 -0.0046  0.0091
                ( 38.55%)   0.6209* H  62 s( 99.92%)p 0.00(  0.08%)
                                            0.9996 -0.0058  0.0078 -0.0146 -0.0230
    56. (1.97701) BD ( 1) C  21 - C  22  
                ( 49.51%)   0.7036* C  21 s( 27.56%)p 2.63( 72.40%)d 0.00(  0.05%)
                                            0.0002  0.5249  0.0048 -0.8321 -0.0011
                                            0.0343 -0.0273  0.1708  0.0215 -0.0034
                                           -0.0071  0.0003  0.0174 -0.0094
                ( 50.49%)   0.7106* C  22 s( 28.08%)p 2.56( 71.87%)d 0.00(  0.04%)
                                            0.0002  0.5299  0.0061  0.8225  0.0046
                                           -0.0456 -0.0285 -0.1973  0.0202 -0.0011
                                           -0.0084  0.0005  0.0168 -0.0086
    57. (1.97601) BD ( 1) C  21 - H  63  
                ( 61.60%)   0.7849* C  21 s( 22.12%)p 3.52( 77.84%)d 0.00(  0.04%)
                                           -0.0001  0.4703  0.0051  0.4206 -0.0057
                                           -0.3737 -0.0134  0.6793 -0.0159 -0.0071
                                            0.0130 -0.0112  0.0004  0.0093
                ( 38.40%)   0.6197* H  63 s( 99.92%)p 0.00(  0.08%)
                                            0.9996 -0.0015 -0.0142  0.0137 -0.0201
    58. (1.97502) BD ( 1) C  21 - H  64  
                ( 61.83%)   0.7863* C  21 s( 22.60%)p 3.42( 77.35%)d 0.00(  0.04%)
                                            0.0002 -0.4754  0.0042 -0.1363 -0.0150
                                            0.5170  0.0209  0.6977 -0.0159  0.0033
                                            0.0040 -0.0162  0.0053 -0.0099
                ( 38.17%)   0.6178* H  64 s( 99.92%)p 0.00(  0.08%)
                                           -0.9996  0.0037  0.0091 -0.0188 -0.0198
    59. (1.96552) BD ( 1) C  22 - C  23  
                ( 48.84%)   0.6989* C  22 s( 28.48%)p 2.51( 71.48%)d 0.00(  0.04%)
                                            0.0004  0.5336 -0.0077 -0.4647 -0.0052
                                            0.3845 -0.0085 -0.5923  0.0050 -0.0086
                                            0.0131 -0.0119  0.0015  0.0048
                ( 51.16%)   0.7152* C  23 s( 25.39%)p 2.94( 74.56%)d 0.00(  0.05%)
                                            0.0001  0.5038  0.0035  0.4696 -0.0090
                                           -0.3865 -0.0056  0.6129  0.0032 -0.0095
                                            0.0152 -0.0119  0.0020  0.0045
    60. (1.97650) BD ( 1) C  22 - H  65  
                ( 60.81%)   0.7798* C  22 s( 21.47%)p 3.65( 78.48%)d 0.00(  0.05%)
                                           -0.0002  0.4634 -0.0016 -0.0913  0.0003
                                            0.4302 -0.0225  0.7686  0.0130 -0.0008
                                           -0.0027  0.0162 -0.0049  0.0131
                ( 39.19%)   0.6260* H  65 s( 99.92%)p 0.00(  0.08%)
                                            0.9996 -0.0028  0.0024 -0.0108 -0.0251
    61. (1.97866) BD ( 1) C  22 - H  66  
                ( 61.37%)   0.7834* C  22 s( 21.82%)p 3.58( 78.14%)d 0.00(  0.04%)
                                            0.0001 -0.4671 -0.0048  0.3133 -0.0096
                                            0.8148 -0.0048 -0.1373 -0.0176 -0.0120
                                            0.0025  0.0050  0.0132  0.0091
                ( 38.63%)   0.6215* H  66 s( 99.92%)p 0.00(  0.08%)
                                           -0.9996  0.0022 -0.0096 -0.0257  0.0058
    62. (1.97146) BD ( 1) C  23 - C  24  
                ( 51.14%)   0.7151* C  23 s( 24.55%)p 3.07( 75.40%)d 0.00(  0.05%)
                                           -0.0001  0.4955  0.0043 -0.0758  0.0021
                                           -0.5302 -0.0129 -0.6833 -0.0058  0.0010
                                            0.0015  0.0185 -0.0074  0.0095
                ( 48.86%)   0.6990* C  24 s( 29.76%)p 2.36( 70.21%)d 0.00(  0.04%)
                                            0.0005  0.5454 -0.0120  0.0453  0.0002
                                            0.5267 -0.0066  0.6500 -0.0033  0.0017
                                            0.0016  0.0166 -0.0063  0.0080
    63. (1.94907) BD ( 1) C  23 - C  25  
                ( 49.58%)   0.7041* C  23 s( 24.82%)p 3.03( 75.14%)d 0.00(  0.05%)
                                            0.0003  0.4982 -0.0015 -0.7894  0.0122
                                            0.1801 -0.0101  0.3091  0.0048 -0.0079
                                           -0.0120  0.0031  0.0138 -0.0066
                ( 50.42%)   0.7101* C  25 s( 25.69%)p 2.89( 74.27%)d 0.00(  0.04%)
                                            0.0003  0.5069 -0.0037  0.7890 -0.0160
                                           -0.1881 -0.0084 -0.2904  0.0098 -0.0065
                                           -0.0114  0.0024  0.0137 -0.0056
    64. (1.98533) BD ( 1) C  24 - H  67  
                ( 60.82%)   0.7799* C  24 s( 22.97%)p 3.35( 76.99%)d 0.00(  0.04%)
                                           -0.0000  0.4793  0.0046 -0.4290  0.0074
                                           -0.7323 -0.0109  0.2212 -0.0202  0.0139
                                           -0.0037 -0.0075 -0.0086 -0.0090
                ( 39.18%)   0.6259* H  67 s( 99.93%)p 0.00(  0.07%)
                                            0.9996 -0.0007  0.0120  0.0235 -0.0049
    65. (1.98832) BD ( 1) C  24 - H  68  
                ( 61.40%)   0.7835* C  24 s( 23.55%)p 3.24( 76.41%)d 0.00(  0.04%)
                                            0.0001 -0.4853 -0.0024  0.4241 -0.0034
                                           -0.3635  0.0177  0.6720  0.0133  0.0064
                                           -0.0126  0.0116 -0.0020 -0.0078
                ( 38.60%)   0.6213* H  68 s( 99.92%)p 0.00(  0.08%)
                                           -0.9996  0.0006 -0.0140  0.0103 -0.0212
    66. (1.98447) BD ( 1) C  24 - H  69  
                ( 61.23%)   0.7825* C  24 s( 23.61%)p 3.23( 76.35%)d 0.00(  0.04%)
                                           -0.0000  0.4859  0.0053  0.7958 -0.0106
                                           -0.2311 -0.0169 -0.2758 -0.0159 -0.0089
                                           -0.0102  0.0023  0.0132 -0.0075
                ( 38.77%)   0.6226* H  69 s( 99.92%)p 0.00(  0.08%)
                                            0.9996 -0.0004 -0.0246  0.0079  0.0097
    67. (1.96178) BD ( 1) C  25 - C  26  
                ( 51.35%)   0.7166* C  25 s( 23.64%)p 3.23( 76.31%)d 0.00(  0.05%)
                                           -0.0001  0.4862  0.0038  0.0677  0.0012
                                            0.5444  0.0034  0.6797  0.0115 -0.0003
                                            0.0001  0.0187 -0.0084  0.0083
                ( 48.65%)   0.6975* C  26 s( 29.72%)p 2.36( 70.24%)d 0.00(  0.04%)
                                            0.0006  0.5450 -0.0127 -0.0210 -0.0025
                                           -0.5146  0.0031 -0.6612  0.0090  0.0011
                                            0.0012  0.0170 -0.0062  0.0079
    68. (1.96464) BD ( 1) C  25 - C  27  
                ( 51.19%)   0.7154* C  25 s( 25.15%)p 2.97( 74.80%)d 0.00(  0.05%)
                                            0.0000  0.5015  0.0033 -0.3985  0.0102
                                           -0.7223 -0.0033  0.2597  0.0011  0.0158
                                           -0.0056 -0.0100 -0.0073 -0.0067
                ( 48.81%)   0.6987* C  27 s( 28.06%)p 2.56( 71.89%)d 0.00(  0.04%)
                                            0.0004  0.5297 -0.0081  0.3755  0.0056
                                            0.7052 -0.0063 -0.2839  0.0071  0.0125
                                           -0.0046 -0.0103 -0.0090 -0.0070
    69. (1.98543) BD ( 1) C  26 - H  70  
                ( 60.96%)   0.7807* C  26 s( 23.23%)p 3.30( 76.73%)d 0.00(  0.04%)
                                           -0.0001  0.4820  0.0050  0.5921 -0.0055
                                           -0.2677  0.0163  0.5869  0.0163 -0.0066
                                            0.0158 -0.0083  0.0062  0.0047
                ( 39.04%)   0.6249* H  70 s( 99.93%)p 0.00(  0.07%)
                                            0.9996 -0.0013 -0.0179  0.0071 -0.0195
    70. (1.98897) BD ( 1) C  26 - H  71  
                ( 61.13%)   0.7819* C  26 s( 23.54%)p 3.25( 76.41%)d 0.00(  0.04%)
                                           -0.0000  0.4852  0.0028  0.2100 -0.0035
                                            0.8136  0.0088 -0.2399  0.0197  0.0071
                                           -0.0020 -0.0091 -0.0142 -0.0092
                ( 38.87%)   0.6234* H  71 s( 99.92%)p 0.00(  0.08%)
                                            0.9996 -0.0007 -0.0058 -0.0262  0.0068
    71. (1.98466) BD ( 1) C  26 - H  72  
                ( 60.87%)   0.7802* C  26 s( 23.39%)p 3.27( 76.56%)d 0.00(  0.04%)
                                           -0.0000 -0.4836 -0.0050  0.7772 -0.0109
                                           -0.0298 -0.0131 -0.4001 -0.0175  0.0014
                                            0.0148  0.0000 -0.0142  0.0038
                ( 39.13%)   0.6255* H  72 s( 99.93%)p 0.00(  0.07%)
                                           -0.9996  0.0005 -0.0234  0.0017  0.0136
    72. (1.97929) BD ( 1) C  27 - C  28  
                ( 49.92%)   0.7066* C  27 s( 27.76%)p 2.60( 72.19%)d 0.00(  0.04%)
                                            0.0002  0.5269  0.0078 -0.8449 -0.0044
                                            0.0707 -0.0252  0.0417  0.0250 -0.0031
                                           -0.0015  0.0004  0.0179 -0.0101
                ( 50.08%)   0.7077* C  28 s( 27.77%)p 2.60( 72.19%)d 0.00(  0.04%)
                                            0.0002  0.5269  0.0064  0.8470  0.0020
                                           -0.0451 -0.0218 -0.0356  0.0270 -0.0009
                                           -0.0024  0.0001  0.0177 -0.0104
    73. (1.97696) BD ( 1) C  27 - H  73  
                ( 61.33%)   0.7831* C  27 s( 22.24%)p 3.49( 77.71%)d 0.00(  0.04%)
                                            0.0002 -0.4716  0.0016 -0.2125 -0.0021
                                            0.6776  0.0152  0.5217 -0.0211  0.0062
                                            0.0037 -0.0170  0.0098 -0.0010
                ( 38.67%)   0.6218* H  73 s( 99.93%)p 0.00(  0.07%)
                                           -0.9996  0.0023  0.0066 -0.0226 -0.0139
    74. (1.97789) BD ( 1) C  27 - H  74  
                ( 61.49%)   0.7842* C  27 s( 21.78%)p 3.59( 78.17%)d 0.00(  0.04%)
                                           -0.0001  0.4667  0.0034  0.3145 -0.0053
                                           -0.1947 -0.0181  0.8028 -0.0076 -0.0036
                                            0.0113 -0.0073  0.0011  0.0155
                ( 38.51%)   0.6206* H  74 s( 99.92%)p 0.00(  0.08%)
                                            0.9996 -0.0022 -0.0103  0.0078 -0.0249
    75. (1.96143) BD ( 1) C  28 - C  29  
                ( 49.25%)   0.7017* C  28 s( 28.48%)p 2.51( 71.48%)d 0.00(  0.04%)
                                            0.0004  0.5335 -0.0107 -0.3499 -0.0095
                                            0.2437 -0.0125 -0.7299  0.0068 -0.0041
                                            0.0119 -0.0094  0.0014  0.0129
                ( 50.75%)   0.7124* C  29 s( 24.71%)p 3.05( 75.25%)d 0.00(  0.05%)
                                            0.0000  0.4970 -0.0013  0.3474 -0.0124
                                           -0.2589 -0.0157  0.7512  0.0060 -0.0041
                                            0.0129 -0.0091  0.0016  0.0144
    76. (1.97830) BD ( 1) C  28 - H  75  
                ( 60.85%)   0.7801* C  28 s( 21.94%)p 3.56( 78.02%)d 0.00(  0.05%)
                                           -0.0002  0.4684 -0.0014 -0.2356 -0.0045
                                            0.5582 -0.0207  0.6421  0.0181 -0.0060
                                           -0.0072  0.0170 -0.0067  0.0057
                ( 39.15%)   0.6257* H  75 s( 99.92%)p 0.00(  0.08%)
                                            0.9996 -0.0026  0.0078 -0.0154 -0.0215
    77. (1.97801) BD ( 1) C  28 - H  76  
                ( 61.49%)   0.7841* C  28 s( 21.67%)p 3.61( 78.29%)d 0.00(  0.04%)
                                            0.0001 -0.4654 -0.0067  0.3221 -0.0033
                                            0.7911 -0.0098 -0.2301 -0.0163 -0.0116
                                            0.0041  0.0082  0.0124  0.0081
                ( 38.51%)   0.6206* H  76 s( 99.92%)p 0.00(  0.08%)
                                           -0.9996  0.0032 -0.0105 -0.0249  0.0081
    78. (1.96914) BD ( 1) C  29 - C  30  
                ( 51.75%)   0.7194* C  29 s( 25.04%)p 2.99( 74.91%)d 0.00(  0.04%)
                                            0.0001  0.5004  0.0069  0.2248 -0.0085
                                           -0.5538 -0.0050 -0.6259 -0.0007 -0.0062
                                           -0.0061  0.0174 -0.0063  0.0055
                ( 48.25%)   0.6946* C  30 s( 29.78%)p 2.36( 70.18%)d 0.00(  0.04%)
                                            0.0006  0.5457 -0.0093 -0.2089  0.0001
                                            0.5311 -0.0049  0.6132 -0.0043 -0.0051
                                           -0.0060  0.0163 -0.0059  0.0064
    79. (1.95808) BD ( 1) C  29 - C  31  
                ( 50.91%)   0.7135* C  29 s( 25.10%)p 2.98( 74.85%)d 0.00(  0.05%)
                                            0.0003  0.5009  0.0065 -0.8615  0.0032
                                            0.0196 -0.0182  0.0737 -0.0098 -0.0007
                                           -0.0031  0.0002  0.0192 -0.0111
                ( 49.09%)   0.7006* C  31 s( 29.47%)p 2.39( 70.49%)d 0.00(  0.04%)
                                            0.0003  0.5428 -0.0073  0.8341 -0.0165
                                            0.0106 -0.0152 -0.0925 -0.0063  0.0014
                                           -0.0048  0.0002  0.0174 -0.0103
    80. (1.98501) BD ( 1) C  30 - H  77  
                ( 60.94%)   0.7806* C  30 s( 24.00%)p 3.16( 75.96%)d 0.00(  0.04%)
                                           -0.0000  0.4899  0.0015  0.8597 -0.0037
                                           -0.0023 -0.0146 -0.1412 -0.0199  0.0004
                                           -0.0049 -0.0006  0.0173 -0.0098
                ( 39.06%)   0.6250* H  77 s( 99.93%)p 0.00(  0.07%)
                                            0.9996 -0.0002 -0.0266  0.0002  0.0061
    81. (1.98802) BD ( 1) C  30 - H  78  
                ( 60.71%)   0.7792* C  30 s( 22.56%)p 3.43( 77.40%)d 0.00(  0.04%)
                                            0.0001 -0.4749 -0.0031  0.2392 -0.0050
                                            0.8207  0.0075 -0.2068  0.0190 -0.0088
                                            0.0022  0.0089  0.0138  0.0086
                ( 39.29%)   0.6268* H  78 s( 99.92%)p 0.00(  0.08%)
                                           -0.9996  0.0011 -0.0077 -0.0262  0.0049
    82. (1.98635) BD ( 1) C  30 - H  79  
                ( 62.07%)   0.7878* C  30 s( 23.56%)p 3.24( 76.40%)d 0.00(  0.04%)
                                            0.0000 -0.4854 -0.0052  0.3993 -0.0053
                                           -0.2088  0.0160  0.7487  0.0071  0.0034
                                           -0.0135  0.0080 -0.0027 -0.0117
                ( 37.93%)   0.6159* H  79 s( 99.92%)p 0.00(  0.08%)
                                           -0.9996  0.0023 -0.0154  0.0066 -0.0235
    83. (1.99199) BD ( 1) C  31 - O  32  
                ( 31.70%)   0.5631* C  31 s( 19.09%)p 4.22( 80.62%)d 0.01(  0.29%)
                                           -0.0001  0.4354  0.0371 -0.3742 -0.0163
                                            0.0391 -0.0143 -0.8142 -0.0361 -0.0023
                                            0.0356 -0.0048  0.0077  0.0387
                ( 68.30%)   0.8264* O  32 s( 34.29%)p 1.91( 65.65%)d 0.00(  0.06%)
                                           -0.0001  0.5855 -0.0026  0.3059  0.0011
                                           -0.0465 -0.0042  0.7488 -0.0028 -0.0005
                                            0.0058 -0.0001  0.0037  0.0245
    84. (1.97898) BD ( 1) C  31 - C  33  
                ( 49.27%)   0.7019* C  31 s( 28.98%)p 2.45( 70.97%)d 0.00(  0.05%)
                                            0.0002  0.5384 -0.0014 -0.3081 -0.0235
                                            0.6343 -0.0222  0.4596  0.0121 -0.0107
                                           -0.0081  0.0165 -0.0081 -0.0023
                ( 50.73%)   0.7123* C  33 s( 27.95%)p 2.58( 72.00%)d 0.00(  0.05%)
                                            0.0002  0.5287  0.0060  0.2986 -0.0267
                                           -0.6180 -0.0210 -0.4978  0.0053 -0.0092
                                           -0.0071  0.0164 -0.0072  0.0004
    85. (1.97719) BD ( 1) C  31 - H  80  
                ( 60.46%)   0.7776* C  31 s( 22.39%)p 3.46( 77.56%)d 0.00(  0.05%)
                                            0.0003 -0.4731  0.0081  0.2609  0.0096
                                            0.7710 -0.0086 -0.3357  0.0170 -0.0098
                                            0.0055  0.0143  0.0128  0.0064
                ( 39.54%)   0.6288* H  80 s( 99.92%)p 0.00(  0.08%)
                                           -0.9996  0.0066 -0.0067 -0.0258  0.0114
    86. (1.98850) BD ( 1) O  32 - H  81  
                ( 73.24%)   0.8558* O  32 s( 19.99%)p 4.00( 79.93%)d 0.00(  0.08%)
                                           -0.0002 -0.4467 -0.0189  0.8864  0.0328
                                           -0.1078 -0.0024 -0.0199  0.0210  0.0058
                                            0.0157 -0.0019 -0.0206  0.0101
                ( 26.76%)   0.5173* H  81 s( 99.62%)p 0.00(  0.38%)
                                           -0.9981  0.0042 -0.0611  0.0089  0.0004
    87. (1.97238) BD ( 1) C  33 - H  82  
                ( 61.45%)   0.7839* C  33 s( 21.47%)p 3.66( 78.49%)d 0.00(  0.05%)
                                           -0.0002  0.4633 -0.0006  0.2321 -0.0228
                                           -0.1658 -0.0067  0.8384  0.0054 -0.0028
                                            0.0096 -0.0077  0.0014  0.0171
                ( 38.55%)   0.6209* H  82 s( 99.92%)p 0.00(  0.08%)
                                            0.9996 -0.0027 -0.0053  0.0050 -0.0274
    88. (1.97738) BD ( 1) C  33 - H  83  
                ( 61.00%)   0.7810* C  33 s( 21.27%)p 3.70( 78.69%)d 0.00(  0.04%)
                                            0.0002 -0.4611 -0.0044  0.8864 -0.0057
                                            0.0228  0.0069  0.0138 -0.0202 -0.0023
                                           -0.0008 -0.0002 -0.0187  0.0096
                ( 39.00%)   0.6245* H  83 s( 99.92%)p 0.00(  0.08%)
                                           -0.9996  0.0034 -0.0281  0.0001  0.0021
    89. (1.99917) CR ( 1) C   1           s(100.00%)p 0.00(  0.00%)
                                            1.0000 -0.0002  0.0000 -0.0002  0.0000
                                            0.0002 -0.0000 -0.0005 -0.0000  0.0000
                                           -0.0000  0.0000 -0.0000 -0.0000
    90. (1.99885) CR ( 1) C   2           s(100.00%)
                                            1.0000 -0.0002 -0.0000 -0.0000  0.0000
                                           -0.0001 -0.0000 -0.0001 -0.0000  0.0000
                                            0.0000 -0.0000  0.0000  0.0000
    91. (1.99918) CR ( 1) C   3           s(100.00%)p 0.00(  0.00%)
                                            1.0000 -0.0003  0.0000 -0.0002  0.0000
                                            0.0004 -0.0000  0.0004 -0.0000  0.0000
                                            0.0000 -0.0000  0.0000 -0.0000
    92. (1.99905) CR ( 1) C   4           s(100.00%)p 0.00(  0.00%)
                                            1.0000 -0.0002  0.0000  0.0004 -0.0000
                                            0.0003 -0.0000  0.0002  0.0000  0.0000
                                            0.0000 -0.0000 -0.0000  0.0000
    93. (1.99892) CR ( 1) C   5           s(100.00%)p 0.00(  0.00%)
                                            1.0000 -0.0001 -0.0000 -0.0002  0.0000
                                            0.0003 -0.0000 -0.0003  0.0000 -0.0000
                                            0.0000 -0.0000 -0.0000  0.0000
    94. (1.99879) CR ( 1) C   6           s(100.00%)
                                            1.0000  0.0000 -0.0000  0.0000 -0.0000
                                           -0.0001  0.0000  0.0000  0.0000 -0.0000
                                            0.0000  0.0000  0.0000  0.0000
    95. (1.99874) CR ( 1) C   7           s(100.00%)p 0.00(  0.00%)
                                            1.0000  0.0002 -0.0000 -0.0001  0.0000
                                            0.0002  0.0000 -0.0003 -0.0000 -0.0000
                                            0.0000 -0.0000  0.0000 -0.0000
    96. (1.99910) CR ( 1) C   8           s(100.00%)p 0.00(  0.00%)
                                            1.0000 -0.0001 -0.0000  0.0002  0.0000
                                            0.0002 -0.0000 -0.0002  0.0000  0.0000
                                           -0.0000  0.0000 -0.0000  0.0000
    97. (1.99897) CR ( 1) C   9           s(100.00%)p 0.00(  0.00%)
                                            1.0000 -0.0002 -0.0000 -0.0002  0.0000
                                            0.0004 -0.0000  0.0003 -0.0000 -0.0000
                                            0.0000  0.0000 -0.0000  0.0000
    98. (1.99887) CR ( 1) C  10           s(100.00%)p 0.00(  0.00%)
                                            1.0000 -0.0002  0.0000  0.0001  0.0000
                                           -0.0001 -0.0000 -0.0002  0.0000 -0.0000
                                           -0.0000  0.0000 -0.0000  0.0000
    99. (1.99919) CR ( 1) C  11           s(100.00%)p 0.00(  0.00%)
                                            1.0000 -0.0002  0.0000  0.0001  0.0000
                                           -0.0002 -0.0000 -0.0004  0.0000  0.0000
                                            0.0000 -0.0000  0.0000 -0.0000
   100. (1.99908) CR ( 1) C  12           s(100.00%)p 0.00(  0.00%)
                                            1.0000 -0.0002  0.0000 -0.0002  0.0000
                                            0.0005 -0.0000  0.0000  0.0000 -0.0000
                                           -0.0000  0.0000  0.0000  0.0000
   101. (1.99906) CR ( 1) C  13           s(100.00%)p 0.00(  0.00%)
                                            1.0000 -0.0001 -0.0000  0.0001 -0.0000
                                            0.0002 -0.0000 -0.0003 -0.0000  0.0000
                                           -0.0000  0.0000 -0.0000 -0.0000
   102. (1.99881) CR ( 1) C  14           s(100.00%)p 0.00(  0.00%)
                                            1.0000 -0.0001  0.0000  0.0001 -0.0000
                                            0.0003 -0.0000  0.0003 -0.0000 -0.0000
                                           -0.0000  0.0000  0.0000  0.0000
   103. (1.99973) CR ( 1) O  15           s(100.00%)p 0.00(  0.00%)
                                            1.0000 -0.0001 -0.0000 -0.0001 -0.0000
                                           -0.0001 -0.0000 -0.0000  0.0000 -0.0000
                                            0.0000 -0.0000  0.0000  0.0000
   104. (1.99883) CR ( 1) C  16           s(100.00%)p 0.00(  0.00%)
                                            1.0000 -0.0002  0.0000  0.0000 -0.0000
                                           -0.0002  0.0000 -0.0000 -0.0000 -0.0000
                                           -0.0000  0.0000  0.0000  0.0000
   105. (1.99921) CR ( 1) C  17           s(100.00%)p 0.00(  0.00%)
                                            1.0000 -0.0003  0.0000  0.0001 -0.0000
                                           -0.0002  0.0000  0.0005 -0.0000  0.0000
                                           -0.0000  0.0000  0.0000 -0.0000
   106. (1.99898) CR ( 1) C  18           s(100.00%)p 0.00(  0.00%)
                                            1.0000 -0.0001  0.0000  0.0002 -0.0000
                                           -0.0001  0.0000 -0.0003  0.0000  0.0000
                                            0.0000 -0.0000  0.0000 -0.0000
   107. (1.99974) CR ( 1) O  19           s(100.00%)p 0.00(  0.00%)
                                            1.0000 -0.0000 -0.0000 -0.0001 -0.0000
                                            0.0001  0.0000  0.0001  0.0000  0.0000
                                            0.0000 -0.0000 -0.0000 -0.0000
   108. (1.99896) CR ( 1) C  20           s(100.00%)p 0.00(  0.00%)
                                            1.0000 -0.0002 -0.0000 -0.0002  0.0000
                                            0.0001  0.0000  0.0004 -0.0000 -0.0000
                                           -0.0000  0.0000 -0.0000  0.0000
   109. (1.99909) CR ( 1) C  21           s(100.00%)p 0.00(  0.00%)
                                            1.0000 -0.0001 -0.0000  0.0002 -0.0000
                                           -0.0003  0.0000 -0.0001 -0.0000 -0.0000
                                            0.0000  0.0000 -0.0000  0.0000
   110. (1.99907) CR ( 1) C  22           s(100.00%)p 0.00(  0.00%)
                                            1.0000 -0.0002  0.0000 -0.0001  0.0000
                                           -0.0002  0.0000  0.0004 -0.0000  0.0000
                                           -0.0000  0.0000 -0.0000  0.0000
   111. (1.99889) CR ( 1) C  23           s(100.00%)p 0.00(  0.00%)
                                            1.0000 -0.0002  0.0000  0.0002 -0.0000
                                           -0.0001  0.0000 -0.0002 -0.0000  0.0000
                                            0.0000  0.0000 -0.0000  0.0000
   112. (1.99919) CR ( 1) C  24           s(100.00%)p 0.00(  0.00%)
                                            1.0000 -0.0002  0.0000 -0.0000 -0.0000
                                           -0.0002  0.0000 -0.0003 -0.0000 -0.0000
                                           -0.0000 -0.0000  0.0000 -0.0000
   113. (1.99885) CR ( 1) C  25           s(100.00%)p 0.00(  0.00%)
                                            1.0000 -0.0002  0.0000 -0.0002  0.0000
                                            0.0001  0.0000  0.0001 -0.0000  0.0000
                                            0.0000  0.0000 -0.0000  0.0000
   114. (1.99920) CR ( 1) C  26           s(100.00%)p 0.00(  0.00%)
                                            1.0000 -0.0003  0.0000  0.0001  0.0000
                                            0.0003 -0.0000  0.0005 -0.0000 -0.0000
                                            0.0000 -0.0000  0.0000 -0.0000
   115. (1.99910) CR ( 1) C  27           s(100.00%)p 0.00(  0.00%)
                                            1.0000 -0.0002  0.0000  0.0001 -0.0000
                                           -0.0004  0.0000  0.0001 -0.0000 -0.0000
                                            0.0000  0.0000 -0.0000  0.0000
   116. (1.99907) CR ( 1) C  28           s(100.00%)p 0.00(  0.00%)
                                            1.0000 -0.0002  0.0000 -0.0001  0.0000
                                           -0.0001  0.0000  0.0005 -0.0000  0.0000
                                           -0.0000  0.0000 -0.0000 -0.0000
   117. (1.99883) CR ( 1) C  29           s(100.00%)p 0.00(  0.00%)
                                            1.0000 -0.0002 -0.0000  0.0002  0.0000
                                            0.0000  0.0000  0.0000  0.0000  0.0000
                                            0.0000 -0.0000 -0.0000  0.0000
   118. (1.99918) CR ( 1) C  30           s(100.00%)p 0.00(  0.00%)
                                            1.0000 -0.0003  0.0000  0.0001  0.0000
                                           -0.0004  0.0000 -0.0003  0.0000  0.0000
                                            0.0000 -0.0000  0.0000 -0.0000
   119. (1.99883) CR ( 1) C  31           s(100.00%)p 0.00(  0.00%)
                                            1.0000 -0.0001  0.0000 -0.0003  0.0000
                                           -0.0003  0.0000 -0.0001 -0.0000  0.0000
                                            0.0000 -0.0000 -0.0000  0.0000
   120. (1.99974) CR ( 1) O  32           s(100.00%)p 0.00(  0.00%)
                                            1.0000 -0.0001 -0.0000  0.0002  0.0000
                                            0.0000 -0.0000  0.0001  0.0000  0.0000
                                            0.0000  0.0000 -0.0000  0.0000
   121. (1.99903) CR ( 1) C  33           s(100.00%)p 0.00(  0.00%)
                                            1.0000 -0.0002  0.0000 -0.0003  0.0000
                                           -0.0002  0.0000  0.0004 -0.0000 -0.0000
                                            0.0000 -0.0000  0.0000  0.0000
   122. (1.97613) LP ( 1) O  15           s( 45.57%)p 1.19( 54.39%)d 0.00(  0.03%)
                                            0.0000  0.6750 -0.0077  0.5313 -0.0034
                                           -0.5103  0.0059  0.0349 -0.0001  0.0171
                                           -0.0010  0.0009  0.0001  0.0055
   123. (1.95690) LP ( 2) O  15           s(  0.02%)p99.99( 99.93%)d 2.65(  0.05%)
                                           -0.0000  0.0117 -0.0068  0.0014  0.0025
                                           -0.0512  0.0010 -0.9982  0.0155  0.0008
                                            0.0141 -0.0167  0.0011  0.0016
   124. (1.97878) LP ( 1) O  19           s( 47.11%)p 1.12( 52.86%)d 0.00(  0.03%)
                                            0.0000  0.6863 -0.0112 -0.5113  0.0065
                                           -0.3511  0.0007  0.3792 -0.0048 -0.0110
                                            0.0092  0.0092 -0.0070  0.0004
   125. (1.95792) LP ( 2) O  19           s(  0.10%)p99.99( 99.85%)d 0.50(  0.05%)
                                            0.0000  0.0311 -0.0017 -0.6292  0.0113
                                            0.1558 -0.0024 -0.7604  0.0115 -0.0026
                                           -0.0059 -0.0080 -0.0120  0.0153
   126. (1.97649) LP ( 1) O  32           s( 44.97%)p 1.22( 55.00%)d 0.00(  0.03%)
                                            0.0001  0.6706 -0.0058  0.3037 -0.0037
                                           -0.1576  0.0022 -0.6579  0.0054  0.0015
                                            0.0135 -0.0043  0.0004 -0.0113
   127. (1.95399) LP ( 2) O  32           s(  0.75%)p99.99( 99.20%)d 0.06(  0.05%)
                                           -0.0001  0.0863 -0.0093  0.1609 -0.0033
                                            0.9801 -0.0157 -0.0725 -0.0020 -0.0111
                                            0.0041  0.0180 -0.0035 -0.0014
   128. (0.00407) RY*( 1) C   1           s(  0.95%)p99.95( 94.59%)d 4.72(  4.47%)
                                            0.0000  0.0025  0.0972 -0.0101 -0.6691
                                           -0.0064 -0.6928  0.0011  0.1347  0.0255
                                           -0.1113 -0.1147 -0.1318  0.0329
   129. (0.00359) RY*( 2) C   1           s(  0.00%)p 1.00( 93.21%)d 0.07(  6.79%)
                                            0.0000 -0.0030  0.0060 -0.0079 -0.5416
                                            0.0099  0.6295  0.0055  0.4921  0.0626
                                           -0.0726  0.1309 -0.0429  0.1993
   130. (0.00226) RY*( 3) C   1           s( 65.30%)p 0.52( 33.71%)d 0.02(  0.99%)
                                           -0.0000  0.0177  0.8079  0.0019  0.3158
                                            0.0018 -0.1229  0.0015  0.4715  0.0064
                                           -0.0003  0.0813  0.0550  0.0144
   131. (0.00020) RY*( 4) C   1           s( 32.65%)p 1.90( 62.11%)d 0.16(  5.25%)
                                           -0.0000 -0.0244  0.5709  0.0064 -0.3154
                                           -0.0099  0.2919  0.0145 -0.6603 -0.0090
                                           -0.0736 -0.0631 -0.1145 -0.1728
   132. (0.00007) RY*( 5) C   1           s(  0.46%)p18.62(  8.52%)d99.99( 91.02%)
   133. (0.00001) RY*( 6) C   1           s(  0.15%)p 3.62(  0.56%)d99.99( 99.29%)
   134. (0.00001) RY*( 7) C   1           s(  0.21%)p11.11(  2.29%)d99.99( 97.50%)
   135. (0.00002) RY*( 8) C   1           s(  0.37%)p10.87(  3.97%)d99.99( 95.66%)
   136. (0.00001) RY*( 9) C   1           s(  0.01%)p 1.00(  1.13%)d87.53( 98.86%)
   137. (0.00551) RY*( 1) C   2           s(  3.64%)p25.39( 92.39%)d 1.09(  3.97%)
                                            0.0000  0.0163  0.1901  0.0094  0.1591
                                           -0.0178 -0.4739 -0.0075 -0.8207 -0.0692
                                           -0.0699  0.1630 -0.0586  0.0038
   138. (0.00303) RY*( 2) C   2           s(  0.05%)p99.99( 92.86%)d99.99(  7.09%)
                                            0.0000 -0.0136  0.0176 -0.0050 -0.4576
                                            0.0072  0.6858  0.0025 -0.4987  0.1840
                                           -0.1012 -0.0305  0.0548 -0.1512
   139. (0.00273) RY*( 3) C   2           s(  0.00%)p 1.00( 96.95%)d 0.03(  3.05%)
                                            0.0000  0.0020  0.0052 -0.0076  0.8472
                                           -0.0055  0.4875  0.0014 -0.1186  0.0132
                                           -0.0314 -0.0752 -0.1493  0.0366
   140. (0.00069) RY*( 4) C   2           s( 35.61%)p 0.03(  0.92%)d 1.78( 63.47%)
                                           -0.0000 -0.0028  0.5967 -0.0032 -0.0088
                                            0.0004  0.0732  0.0051  0.0611 -0.3913
                                            0.4362 -0.1406 -0.0215 -0.5206
   141. (0.00057) RY*( 5) C   2           s(  0.26%)p 4.15(  1.09%)d99.99( 98.64%)
                                            0.0000  0.0001  0.0513 -0.0026  0.0575
                                           -0.0104  0.0814  0.0058 -0.0290  0.3262
                                            0.6839  0.5098  0.3053  0.2434
   142. (0.00047) RY*( 6) C   2           s(  0.00%)p 1.00(  1.68%)d58.66( 98.32%)
                                           -0.0000  0.0006  0.0027  0.0173 -0.0719
                                            0.0158 -0.0928 -0.0073  0.0489  0.4919
                                            0.1863  0.0432 -0.8166 -0.1947
   143. (0.00045) RY*( 7) C   2           s( 23.52%)p 0.09(  2.02%)d 3.17( 74.46%)
                                           -0.0000 -0.0026  0.4849  0.0167 -0.1296
                                           -0.0060  0.0515  0.0120 -0.0180  0.0175
                                            0.0790 -0.4145 -0.1624  0.7348
   144. (0.00039) RY*( 8) C   2           s( 36.13%)p 0.15(  5.49%)d 1.62( 58.38%)
                                            0.0000  0.0002  0.6011 -0.0053  0.0829
                                           -0.0003 -0.0265 -0.0130  0.2170  0.4389
                                           -0.5043  0.2804  0.2051 -0.1274
   145. (0.00025) RY*( 9) C   2           s(  0.83%)p 8.13(  6.74%)d99.99( 92.43%)
                                            0.0000 -0.0063  0.0909  0.0072 -0.1225
                                           -0.0133  0.2073 -0.0130  0.0952 -0.5163
                                           -0.1745  0.6591 -0.3765  0.2258
   146. (0.00408) RY*( 1) C   3           s(  0.02%)p99.99( 93.30%)d99.99(  6.69%)
                                           -0.0000  0.0004  0.0134  0.0114  0.7591
                                            0.0083  0.5559 -0.0032 -0.2179 -0.1000
                                           -0.1223 -0.0385  0.1941  0.0524
   147. (0.00397) RY*( 2) C   3           s(  0.11%)p99.99( 93.19%)d62.17(  6.70%)
                                            0.0000 -0.0012  0.0328 -0.0082 -0.5352
                                            0.0084  0.4791 -0.0076 -0.6448  0.0748
                                            0.0864 -0.0066  0.0245  0.2308
   148. (0.00145) RY*( 3) C   3           s( 70.29%)p 0.42( 29.54%)d 0.00(  0.17%)
                                           -0.0000  0.0172  0.8382  0.0010  0.1561
                                           -0.0022 -0.3747 -0.0008 -0.3614  0.0137
                                            0.0179 -0.0319  0.0118 -0.0021
   149. (0.00017) RY*( 4) C   3           s( 28.07%)p 2.46( 68.92%)d 0.11(  3.01%)
                                           -0.0000 -0.0264  0.5291  0.0051 -0.2254
                                           -0.0119  0.5286 -0.0143  0.5988  0.0147
                                            0.0614 -0.1465  0.0360 -0.0582
   150. (0.00001) RY*( 5) C   3           s(  0.04%)p39.51(  1.65%)d99.99( 98.31%)
   151. (0.00001) RY*( 6) C   3           s(  0.24%)p10.08(  2.44%)d99.99( 97.32%)
   152. (0.00002) RY*( 7) C   3           s(  1.15%)p 1.13(  1.29%)d84.92( 97.56%)
   153. (0.00001) RY*( 8) C   3           s(  0.12%)p32.98(  3.84%)d99.99( 96.04%)
   154. (0.00001) RY*( 9) C   3           s(  0.05%)p99.99(  5.91%)d99.99( 94.03%)
   155. (0.00674) RY*( 1) C   4           s(  0.25%)p99.99( 95.77%)d16.02(  3.98%)
                                           -0.0000  0.0161  0.0472 -0.0007 -0.0699
                                           -0.0215 -0.6938  0.0110  0.6862  0.1053
                                           -0.0800 -0.0226 -0.0875 -0.1190
   156. (0.00353) RY*( 2) C   4           s( 18.26%)p 4.09( 74.62%)d 0.39(  7.12%)
                                            0.0000 -0.0201  0.4269  0.0018 -0.0800
                                            0.0014  0.6177 -0.0026  0.5985 -0.1830
                                           -0.1812  0.0691  0.0087  0.0037
   157. (0.00279) RY*( 3) C   4           s( 13.56%)p 5.87( 79.62%)d 0.50(  6.82%)
                                            0.0000 -0.0116  0.3680  0.0017  0.8815
                                           -0.0023 -0.1251  0.0019 -0.0595 -0.0839
                                           -0.0791 -0.0682  0.1832 -0.1292
   158. (0.00208) RY*( 4) C   4           s( 66.65%)p 0.48( 31.67%)d 0.03(  1.67%)
                                           -0.0000  0.0134  0.8163 -0.0017 -0.3836
                                           -0.0039 -0.2418  0.0036 -0.3333  0.0316
                                            0.1158 -0.0457 -0.0134  0.0084
   159. (0.00030) RY*( 5) C   4           s(  0.34%)p 1.02(  0.35%)d99.99( 99.31%)
                                           -0.0000  0.0002  0.0584 -0.0033  0.0484
                                            0.0013 -0.0330 -0.0053 -0.0016  0.5015
                                           -0.4158  0.1758  0.2329  0.6954
   160. (0.00012) RY*( 6) C   4           s(  0.81%)p 8.55(  6.96%)d99.99( 92.23%)
                                           -0.0000 -0.0050  0.0901 -0.0203  0.2463
                                            0.0003  0.0484 -0.0044  0.0785  0.1302
                                            0.4673  0.2566 -0.7125  0.3368
   161. (0.00006) RY*( 7) C   4           s(  0.11%)p64.32(  7.01%)d99.99( 92.88%)
   162. (0.00003) RY*( 8) C   4           s(  0.06%)p58.77(  3.38%)d99.99( 96.56%)
   163. (0.00002) RY*( 9) C   4           s(  0.06%)p11.76(  0.70%)d99.99( 99.25%)
   164. (0.00899) RY*( 1) C   5           s(  8.23%)p10.78( 88.74%)d 0.37(  3.03%)
                                            0.0000 -0.0247  0.2859 -0.0057 -0.0724
                                            0.0064  0.2265 -0.0211 -0.9112  0.0425
                                           -0.0955  0.0748 -0.0240 -0.1149
   165. (0.00573) RY*( 2) C   5           s(  5.65%)p16.24( 91.81%)d 0.45(  2.54%)
                                            0.0000  0.0065  0.2377 -0.0100 -0.9392
                                            0.0038 -0.1520  0.0032  0.1131 -0.0091
                                            0.0051 -0.0003  0.1494 -0.0543
   166. (0.00302) RY*( 3) C   5           s(  0.73%)p99.99( 93.01%)d 8.60(  6.26%)
                                           -0.0000  0.0090  0.0848 -0.0006  0.1300
                                            0.0077 -0.9306  0.0076 -0.2170 -0.0966
                                            0.0778  0.1905 -0.0893  0.0545
   167. (0.00200) RY*( 4) C   5           s( 84.92%)p 0.16( 13.25%)d 0.02(  1.82%)
                                           -0.0000  0.0027  0.9215 -0.0032  0.2465
                                           -0.0093  0.0449  0.0015  0.2639 -0.0123
                                            0.0048 -0.1080 -0.0488  0.0635
   168. (0.00055) RY*( 5) C   5           s(  0.02%)p 7.62(  0.14%)d99.99( 99.84%)
                                            0.0000  0.0006  0.0137  0.0017 -0.0287
                                            0.0136 -0.0194  0.0038  0.0050  0.7981
                                            0.5406  0.0288 -0.2364 -0.1118
   169. (0.00041) RY*( 6) C   5           s(  0.01%)p 1.00(  0.90%)d99.99( 99.10%)
                                           -0.0000  0.0006  0.0077 -0.0058  0.0577
                                           -0.0038 -0.0567  0.0076 -0.0482  0.4536
                                           -0.2949  0.0786  0.5826  0.5938
   170. (0.00013) RY*( 7) C   5           s(  0.06%)p99.14(  5.79%)d99.99( 94.15%)
                                           -0.0000 -0.0004  0.0242  0.0161 -0.1193
                                           -0.0164  0.1971 -0.0058  0.0654 -0.1075
                                            0.0211  0.6881 -0.4630  0.4915
   171. (0.00011) RY*( 8) C   5           s(  0.41%)p 7.50(  3.06%)d99.99( 96.54%)
                                            0.0000 -0.0018  0.0638 -0.0169  0.1251
                                           -0.0131  0.0955 -0.0062  0.0729 -0.1314
                                            0.3443  0.6037  0.5734 -0.3693
   172. (0.00003) RY*( 9) C   5           s(  0.03%)p99.99(  3.42%)d99.99( 96.55%)
   173. (0.00731) RY*( 1) C   6           s(  1.98%)p47.26( 93.67%)d 2.19(  4.35%)
                                            0.0000  0.0068  0.1406 -0.0098 -0.2018
                                            0.0124  0.7409  0.0098  0.5888 -0.0663
                                           -0.0732  0.0627  0.0586  0.1624
   174. (0.00512) RY*( 2) C   6           s(  0.98%)p94.98( 93.41%)d 5.70(  5.61%)
                                            0.0000 -0.0272  0.0954  0.0161  0.7548
                                           -0.0113  0.4780  0.0132 -0.3678 -0.0597
                                            0.0671  0.1047  0.1718 -0.0867
   175. (0.00404) RY*( 3) C   6           s( 14.17%)p 5.74( 81.28%)d 0.32(  4.56%)
                                            0.0000  0.0298  0.3752  0.0098  0.5071
                                           -0.0035 -0.4219  0.0029  0.6144  0.1227
                                           -0.1286  0.0609  0.0823 -0.0590
   176. (0.00280) RY*( 4) C   6           s( 82.65%)p 0.20( 16.23%)d 0.01(  1.11%)
                                            0.0000 -0.0117  0.9091 -0.0154 -0.2539
                                           -0.0183  0.0038  0.0214 -0.3111 -0.0307
                                            0.0503 -0.0021 -0.0747  0.0458
   177. (0.00039) RY*( 5) C   6           s(  0.01%)p99.99(  1.37%)d99.99( 98.61%)
                                            0.0000 -0.0033  0.0108  0.0037 -0.0560
                                           -0.0088  0.0588  0.0110 -0.0831 -0.2236
                                           -0.8367 -0.0122 -0.0882 -0.4776
   178. (0.00027) RY*( 6) C   6           s(  0.04%)p91.55(  3.37%)d99.99( 96.60%)
                                           -0.0000  0.0034  0.0189 -0.0031  0.1027
                                            0.0092 -0.0753 -0.0123  0.1311 -0.8573
                                            0.2572 -0.3643 -0.1716 -0.0525
   179. (0.00014) RY*( 7) C   6           s(  0.01%)p99.99(  6.08%)d99.99( 93.91%)
                                           -0.0000  0.0045  0.0114  0.0133 -0.2280
                                            0.0087 -0.0760 -0.0082  0.0519 -0.2078
                                            0.2671  0.4184  0.6392 -0.4909
   180. (0.00007) RY*( 8) C   6           s(  0.16%)p26.78(  4.24%)d99.99( 95.60%)
   181. (0.00004) RY*( 9) C   6           s(  0.13%)p 3.28(  0.42%)d99.99( 99.45%)
   182. (0.00654) RY*( 1) C   7           s(  2.30%)p40.17( 92.32%)d 2.34(  5.39%)
                                            0.0000 -0.0263  0.1493 -0.0243 -0.7637
                                            0.0103  0.2713 -0.0114 -0.5153  0.1145
                                           -0.1505  0.0641  0.0841 -0.0832
   183. (0.00265) RY*( 2) C   7           s( 10.24%)p 8.08( 82.68%)d 0.69(  7.08%)
                                            0.0000  0.0091  0.3198  0.0095 -0.4445
                                            0.0152  0.1044 -0.0005  0.7862  0.1083
                                            0.2137  0.0196 -0.0117 -0.1135
   184. (0.00214) RY*( 3) C   7           s(  4.98%)p16.44( 81.83%)d 2.65( 13.19%)
                                            0.0000  0.0119  0.2228  0.0160 -0.2476
                                           -0.0058 -0.8693 -0.0134 -0.0294 -0.2718
                                           -0.1272  0.0501  0.1781  0.0873
   185. (0.00069) RY*( 4) C   7           s( 81.15%)p 0.21( 17.10%)d 0.02(  1.75%)
                                           -0.0000 -0.0043  0.9008 -0.0123  0.3576
                                           -0.0028  0.1357 -0.0025 -0.1567  0.0573
                                           -0.1085 -0.0417  0.0212  0.0168
   186. (0.00020) RY*( 5) C   7           s(  0.08%)p99.99( 16.97%)d99.99( 82.95%)
                                            0.0000  0.0019  0.0287 -0.0013  0.0437
                                            0.0139 -0.3489  0.0102 -0.2138  0.5831
                                            0.4501 -0.0300 -0.2648 -0.4646
   187. (0.00015) RY*( 6) C   7           s(  0.06%)p67.40(  3.81%)d99.99( 96.14%)
                                           -0.0000 -0.0039  0.0234 -0.0168  0.0827
                                           -0.0137  0.1243  0.0131 -0.1231 -0.3676
                                            0.5725  0.2756  0.5842 -0.2851
   188. (0.00004) RY*( 7) C   7           s(  1.06%)p 1.86(  1.97%)d91.80( 96.98%)
   189. (0.00002) RY*( 8) C   7           s(  0.17%)p10.11(  1.70%)d99.99( 98.13%)
   190. (0.00001) RY*( 9) C   7           s(  0.10%)p17.17(  1.70%)d99.99( 98.20%)
   191. (0.00357) RY*( 1) C   8           s(  3.22%)p28.18( 90.66%)d 1.90(  6.12%)
                                            0.0000 -0.0079  0.1792  0.0052  0.7668
                                            0.0111  0.5339 -0.0010 -0.1831 -0.0796
                                            0.1057  0.0945  0.1834 -0.0338
   192. (0.00342) RY*( 2) C   8           s(  4.24%)p20.86( 88.45%)d 1.72(  7.31%)
                                           -0.0000  0.0202  0.2049  0.0004  0.4734
                                           -0.0180 -0.7837 -0.0063 -0.2142  0.0338
                                           -0.0122 -0.0839 -0.0890 -0.2384
   193. (0.00269) RY*( 3) C   8           s(  0.30%)p99.99( 93.67%)d20.38(  6.03%)
                                            0.0000 -0.0232  0.0492  0.0138 -0.3260
                                           -0.0035  0.0977  0.0000 -0.9059 -0.0833
                                            0.1960 -0.0243 -0.0330 -0.1152
   194. (0.00090) RY*( 4) C   8           s( 88.14%)p 0.07(  6.41%)d 0.06(  5.44%)
                                            0.0000 -0.0023  0.9388  0.0134 -0.2254
                                            0.0016  0.0239  0.0021  0.1121 -0.1569
                                           -0.0807 -0.0000  0.0702  0.1356
   195. (0.00045) RY*( 5) C   8           s(  2.42%)p 0.07(  0.16%)d40.24( 97.41%)
                                           -0.0000  0.0004  0.1556  0.0003  0.0015
                                           -0.0040  0.0021 -0.0018  0.0403  0.7605
                                            0.5710  0.1140 -0.1471  0.1876
   196. (0.00012) RY*( 6) C   8           s(  0.22%)p34.25(  7.43%)d99.99( 92.35%)
                                           -0.0000 -0.0047  0.0463  0.0014  0.0815
                                           -0.0085  0.1179  0.0169 -0.2312  0.4216
                                           -0.7450  0.1080 -0.3632  0.2172
   197. (0.00010) RY*( 7) C   8           s(  0.21%)p11.68(  2.40%)d99.99( 97.39%)
   198. (0.00003) RY*( 8) C   8           s(  0.15%)p14.16(  2.08%)d99.99( 97.77%)
   199. (0.00003) RY*( 9) C   8           s(  1.19%)p 7.37(  8.81%)d75.36( 90.00%)
   200. (0.00784) RY*( 1) C   9           s(  4.70%)p19.60( 92.04%)d 0.70(  3.27%)
                                            0.0000 -0.0054  0.2166  0.0044  0.0657
                                            0.0022  0.3451  0.0113  0.8927 -0.0063
                                            0.0486 -0.1568  0.0486 -0.0575
   201. (0.00451) RY*( 2) C   9           s(  3.98%)p22.76( 90.54%)d 1.38(  5.49%)
                                           -0.0000 -0.0122  0.1991 -0.0130 -0.8005
                                           -0.0054  0.4830  0.0061 -0.1763  0.0944
                                           -0.1155  0.0431  0.1331 -0.1141
   202. (0.00381) RY*( 3) C   9           s(  3.24%)p28.24( 91.45%)d 1.64(  5.31%)
                                           -0.0000  0.0146  0.1794 -0.0129 -0.4955
                                           -0.0021 -0.7640  0.0006  0.2918 -0.1967
                                            0.0344  0.0532  0.0948  0.0375
   203. (0.00191) RY*( 4) C   9           s( 87.19%)p 0.13( 11.34%)d 0.02(  1.47%)
                                            0.0000 -0.0023  0.9337  0.0058  0.2492
                                           -0.0020 -0.0307  0.0138 -0.2238 -0.0062
                                            0.0603  0.0622 -0.0770 -0.0356
   204. (0.00038) RY*( 5) C   9           s(  0.04%)p25.03(  0.90%)d99.99( 99.06%)
                                            0.0000  0.0003  0.0190  0.0074 -0.0889
                                            0.0063 -0.0040  0.0013 -0.0318 -0.3332
                                           -0.4483 -0.4980 -0.6512 -0.0812
   205. (0.00033) RY*( 6) C   9           s(  0.79%)p 0.57(  0.45%)d99.99( 98.77%)
                                            0.0000  0.0010  0.0887  0.0005 -0.0106
                                            0.0007 -0.0556 -0.0055  0.0352  0.4476
                                           -0.4004 -0.1935  0.1024  0.7610
   206. (0.00014) RY*( 7) C   9           s(  0.06%)p71.85(  4.17%)d99.99( 95.77%)
                                           -0.0000 -0.0029  0.0239 -0.0095  0.1310
                                           -0.0110  0.1157  0.0125 -0.1039 -0.6747
                                           -0.2631 -0.1640  0.6206  0.1457
   207. (0.00011) RY*( 8) C   9           s(  0.01%)p 1.00(  5.66%)d16.66( 94.33%)
                                            0.0000  0.0028  0.0077 -0.0150  0.1461
                                            0.0189 -0.1768 -0.0059  0.0583  0.3388
                                           -0.6540  0.0874  0.2599 -0.5707
   208. (0.00003) RY*( 9) C   9           s(  0.02%)p99.99(  3.63%)d99.99( 96.35%)
   209. (0.00528) RY*( 1) C  10           s(  0.71%)p99.99( 94.27%)d 7.09(  5.02%)
                                           -0.0000  0.0042  0.0840 -0.0110 -0.2954
                                           -0.0050 -0.9176  0.0067  0.1151  0.0862
                                           -0.0059 -0.0466 -0.1781 -0.0941
   210. (0.00440) RY*( 2) C  10           s( 11.57%)p 7.37( 85.23%)d 0.28(  3.20%)
                                            0.0000 -0.0067  0.3401  0.0087  0.6232
                                            0.0058 -0.2534  0.0084 -0.6321  0.0053
                                            0.0090 -0.0740  0.1090 -0.1206
   211. (0.00397) RY*( 3) C  10           s(  0.14%)p99.99( 93.99%)d43.36(  5.88%)
                                           -0.0000 -0.0112  0.0351 -0.0118 -0.6617
                                           -0.0010  0.1344 -0.0001 -0.6956 -0.0099
                                            0.1862 -0.1201 -0.0512  0.0834
   212. (0.00097) RY*( 4) C  10           s( 82.25%)p 0.13( 10.37%)d 0.09(  7.38%)
                                            0.0000  0.0010  0.9069 -0.0003 -0.1697
                                            0.0008  0.1498  0.0107  0.2288  0.1763
                                            0.0158  0.1305  0.0578  0.1486
   213. (0.00055) RY*( 5) C  10           s(  0.01%)p 1.00(  0.26%)d99.99( 99.74%)
                                            0.0000 -0.0001  0.0071  0.0035 -0.0283
                                            0.0042 -0.0179 -0.0060  0.0372  0.1148
                                           -0.5091 -0.7349  0.2437  0.3542
   214. (0.00051) RY*( 6) C  10           s(  4.42%)p 0.44(  1.94%)d21.20( 93.64%)
                                            0.0000 -0.0005  0.2101  0.0033 -0.1043
                                           -0.0029  0.0913  0.0031  0.0132 -0.7054
                                           -0.4142 -0.1133 -0.2586 -0.4331
   215. (0.00043) RY*( 7) C  10           s(  0.28%)p15.65(  4.34%)d99.99( 95.38%)
                                           -0.0000  0.0023  0.0526  0.0058 -0.0413
                                           -0.0139  0.1132 -0.0211  0.1679  0.2111
                                            0.4214 -0.5077  0.1885 -0.6622
   216. (0.00022) RY*( 8) C  10           s(  0.64%)p 7.65(  4.89%)d99.99( 94.47%)
                                           -0.0000  0.0023  0.0799 -0.0158  0.1711
                                            0.0108 -0.0373 -0.0111  0.1333 -0.4296
                                            0.5744 -0.3625 -0.3300  0.4358
   217. (0.00013) RY*( 9) C  10           s(  0.00%)p 1.00(  4.90%)d19.42( 95.10%)
                                           -0.0000 -0.0008  0.0044 -0.0113  0.1222
                                           -0.0185  0.1739  0.0051 -0.0573  0.4704
                                           -0.1622 -0.1358 -0.8242 -0.0757
   218. (0.00335) RY*( 1) C  11           s(  1.31%)p71.09( 93.03%)d 4.32(  5.66%)
                                           -0.0000  0.0021  0.1144  0.0161  0.8642
                                            0.0077  0.4214  0.0014  0.0754  0.0360
                                            0.1932  0.0747 -0.1113 -0.0038
   219. (0.00317) RY*( 2) C  11           s(  0.01%)p 1.00( 93.14%)d 0.07(  6.85%)
                                           -0.0000  0.0067  0.0030  0.0073  0.3447
                                           -0.0055 -0.7733  0.0061  0.4631  0.0553
                                            0.0621 -0.1133  0.1096  0.1918
   220. (0.00193) RY*( 3) C  11           s( 56.82%)p 0.75( 42.89%)d 0.01(  0.29%)
                                           -0.0000  0.0225  0.7534  0.0001 -0.2507
                                           -0.0046  0.2240  0.0002  0.5620  0.0114
                                           -0.0149 -0.0251  0.0188 -0.0396
   221. (0.00026) RY*( 4) C  11           s( 40.42%)p 1.42( 57.25%)d 0.06(  2.33%)
                                           -0.0000 -0.0259  0.6352 -0.0049  0.1520
                                            0.0060 -0.3625  0.0175 -0.6463  0.0028
                                           -0.0402  0.0552 -0.0043 -0.1364
   222. (0.00007) RY*( 5) C  11           s(  0.07%)p66.85(  4.70%)d99.99( 95.23%)
   223. (0.00002) RY*( 6) C  11           s(  0.05%)p17.47(  0.88%)d99.99( 99.07%)
   224. (0.00003) RY*( 7) C  11           s(  0.08%)p25.99(  2.16%)d99.99( 97.76%)
   225. (0.00002) RY*( 8) C  11           s(  0.00%)p 1.00(  2.01%)d48.69( 97.98%)
   226. (0.00002) RY*( 9) C  11           s(  1.36%)p 2.92(  3.98%)d69.62( 94.66%)
   227. (0.00651) RY*( 1) C  12           s(  2.37%)p39.53( 93.68%)d 1.67(  3.95%)
                                           -0.0000  0.0140  0.1533  0.0078 -0.0049
                                           -0.0060 -0.0358  0.0242  0.9668 -0.0084
                                            0.1117 -0.1638  0.0044  0.0117
   228. (0.00363) RY*( 2) C  12           s(  9.28%)p 9.07( 84.13%)d 0.71(  6.59%)
                                            0.0000 -0.0068  0.3045 -0.0079 -0.9078
                                            0.0001  0.1251 -0.0042 -0.0373  0.1999
                                           -0.0580  0.0132  0.1389 -0.0559
   229. (0.00143) RY*( 3) C  12           s( 21.42%)p 3.12( 66.80%)d 0.55( 11.78%)
                                           -0.0000  0.0291  0.4619  0.0084 -0.0303
                                           -0.0020 -0.8108  0.0025 -0.0976 -0.3176
                                            0.0293  0.0808 -0.0038  0.0976
   230. (0.00100) RY*( 4) C  12           s( 60.78%)p 0.42( 25.78%)d 0.22( 13.44%)
                                            0.0000 -0.0148  0.7795 -0.0142  0.3451
                                           -0.0071  0.3584  0.0028 -0.1003  0.2539
                                            0.1709  0.1442 -0.1322 -0.0494
   231. (0.00024) RY*( 5) C  12           s(  5.37%)p 0.59(  3.16%)d17.02( 91.47%)
                                            0.0000 -0.0050  0.2318 -0.0038  0.1054
                                           -0.0073  0.1415 -0.0007 -0.0199 -0.2116
                                           -0.8031 -0.4670  0.0748  0.0347
   232. (0.00013) RY*( 6) C  12           s(  0.62%)p16.47( 10.14%)d99.99( 89.24%)
                                            0.0000 -0.0117  0.0776 -0.0138  0.0247
                                           -0.0224  0.3164 -0.0020  0.0075 -0.5796
                                            0.1734  0.2246  0.6653  0.1823
   233. (0.00009) RY*( 7) C  12           s(  0.05%)p99.99( 11.68%)d99.99( 88.27%)
   234. (0.00004) RY*( 8) C  12           s(  0.23%)p16.41(  3.80%)d99.99( 95.97%)
   235. (0.00002) RY*( 9) C  12           s(  0.00%)p 1.00(  0.88%)d99.99( 99.12%)
   236. (0.00590) RY*( 1) C  13           s(  2.67%)p35.13( 93.72%)d 1.35(  3.61%)
                                           -0.0000  0.0289  0.1607 -0.0005 -0.3045
                                           -0.0385 -0.8769  0.0002 -0.2721  0.1101
                                            0.0168 -0.0514 -0.0999 -0.1052
   237. (0.00301) RY*( 2) C  13           s(  1.43%)p66.64( 95.13%)d 2.41(  3.44%)
                                            0.0000 -0.0060  0.1193 -0.0158  0.9378
                                            0.0015 -0.2525 -0.0162 -0.0875 -0.0085
                                            0.1032 -0.0666 -0.0296 -0.1354
   238. (0.00128) RY*( 3) C  13           s(  9.10%)p 7.59( 69.05%)d 2.40( 21.85%)
                                            0.0000 -0.0219  0.3009  0.0122 -0.0795
                                           -0.0015  0.3103 -0.0000 -0.7666 -0.1282
                                            0.4428 -0.0535  0.0552 -0.0094
   239. (0.00085) RY*( 4) C  13           s( 73.08%)p 0.24( 17.41%)d 0.13(  9.51%)
                                            0.0000  0.0063  0.8548  0.0031 -0.0611
                                            0.0042 -0.0041 -0.0046  0.4127 -0.1597
                                            0.0674  0.1243  0.2216  0.0228
   240. (0.00030) RY*( 5) C  13           s(  0.02%)p58.54(  1.27%)d99.99( 98.71%)
                                            0.0000  0.0018  0.0146 -0.0068  0.0573
                                            0.0018 -0.0358 -0.0052  0.0899  0.6452
                                            0.4085  0.1897 -0.0367  0.6054
   241. (0.00014) RY*( 6) C  13           s(  5.43%)p 0.50(  2.69%)d16.92( 91.88%)
                                            0.0000 -0.0040  0.2330 -0.0169  0.0612
                                            0.0024  0.0395  0.0020 -0.1461 -0.2004
                                           -0.4411 -0.2738 -0.5249  0.5776
   242. (0.00012) RY*( 7) C  13           s(  3.84%)p 3.45( 13.26%)d21.59( 82.90%)
                                           -0.0000 -0.0108  0.1957  0.0118  0.0690
                                           -0.0054  0.1291  0.0195 -0.3327  0.4719
                                           -0.6401  0.3561  0.2344 -0.1222
   243. (0.00003) RY*( 8) C  13           s(  2.87%)p 1.75(  5.03%)d32.14( 92.10%)
   244. (0.00002) RY*( 9) C  13           s(  1.72%)p 1.42(  2.45%)d55.77( 95.84%)
   245. (0.00689) RY*( 1) C  14           s(  1.10%)p86.04( 94.85%)d 3.67(  4.05%)
                                            0.0000 -0.0272  0.1014 -0.0127  0.8957
                                           -0.0061 -0.3585 -0.0110 -0.1320  0.0158
                                           -0.1132  0.0317 -0.1286  0.0993
   246. (0.00532) RY*( 2) C  14           s( 23.04%)p 3.09( 71.13%)d 0.25(  5.84%)
                                            0.0000 -0.0103  0.4799 -0.0328 -0.0092
                                            0.0013 -0.2031  0.0115  0.8177  0.1348
                                           -0.0233 -0.1910 -0.0078 -0.0556
   247. (0.00276) RY*( 3) C  14           s( 35.74%)p 0.86( 30.75%)d 0.94( 33.51%)
                                           -0.0000  0.0149  0.5976 -0.0263 -0.1904
                                           -0.0046 -0.2830  0.0066 -0.4364  0.3241
                                            0.4567  0.1359  0.0112 -0.0539
   248. (0.00146) RY*( 4) C  14           s( 14.00%)p 2.57( 36.02%)d 3.57( 49.97%)
                                            0.0000 -0.0291  0.3731 -0.0183  0.2618
                                           -0.0084  0.5393  0.0162 -0.0133 -0.5695
                                            0.3636 -0.1162  0.1233 -0.1203
   249. (0.00118) RY*( 5) C  14           s( 19.09%)p 0.86( 16.35%)d 3.38( 64.56%)
                                           -0.0000 -0.0103  0.4368 -0.0242 -0.0156
                                           -0.0001  0.3447 -0.0086 -0.2093  0.1661
                                           -0.7441  0.1125  0.0230 -0.2263
   250. (0.00066) RY*( 6) C  14           s(  0.36%)p35.53( 12.69%)d99.99( 86.95%)
                                           -0.0000  0.0066  0.0594 -0.0299 -0.0696
                                           -0.0194 -0.3460 -0.0127  0.0308 -0.3535
                                           -0.1598  0.3681  0.7582  0.0935
   251. (0.00045) RY*( 7) C  14           s(  4.24%)p 5.37( 22.75%)d17.22( 73.01%)
                                           -0.0000  0.0281  0.2040  0.0318 -0.2914
                                           -0.0021 -0.3527 -0.0032 -0.1309 -0.6103
                                           -0.2305 -0.1061 -0.5037  0.1989
   252. (0.00024) RY*( 8) C  14           s(  2.31%)p 2.36(  5.45%)d39.89( 92.23%)
                                            0.0000 -0.0021  0.1520  0.0119 -0.0135
                                           -0.0151  0.2259  0.0074 -0.0540  0.1636
                                           -0.0591 -0.2364  0.1599  0.9003
   253. (0.00005) RY*( 9) C  14           s(  0.20%)p52.59( 10.37%)d99.99( 89.44%)
   254. (0.00192) RY*( 1) O  15           s(  0.31%)p99.99( 93.90%)d18.81(  5.79%)
                                           -0.0000  0.0012  0.0555 -0.0015 -0.0953
                                           -0.0013  0.0793 -0.0121 -0.9610 -0.0307
                                            0.2385  0.0043  0.0071  0.0026
   255. (0.00152) RY*( 2) O  15           s( 26.42%)p 2.41( 63.77%)d 0.37(  9.81%)
                                           -0.0000  0.0065  0.5140  0.0017  0.0634
                                            0.0018 -0.7946 -0.0045 -0.0484  0.2940
                                            0.0158 -0.0063 -0.0952 -0.0478
   256. (0.00022) RY*( 3) O  15           s( 51.66%)p 0.81( 41.59%)d 0.13(  6.75%)
                                           -0.0000  0.0026  0.7187  0.0004 -0.5443
                                           -0.0042  0.3322 -0.0055  0.0963 -0.1665
                                           -0.1326 -0.0201  0.1156  0.0920
   257. (0.00007) RY*( 4) O  15           s( 19.06%)p 3.71( 70.77%)d 0.53( 10.17%)
   258. (0.00001) RY*( 5) O  15           s(  0.01%)p99.99( 12.13%)d99.99( 87.85%)
   259. (0.00001) RY*( 6) O  15           s(  0.98%)p 6.76(  6.63%)d94.08( 92.38%)
   260. (0.00001) RY*( 7) O  15           s(  0.05%)p 0.75(  0.03%)d99.99( 99.92%)
   261. (0.00001) RY*( 8) O  15           s(  1.06%)p 9.96( 10.51%)d83.80( 88.43%)
   262. (0.00001) RY*( 9) O  15           s(  0.46%)p 1.88(  0.87%)d99.99( 98.67%)
   263. (0.00604) RY*( 1) C  16           s(  0.20%)p99.99( 95.73%)d20.83(  4.08%)
                                            0.0000 -0.0141  0.0419  0.0035  0.0959
                                           -0.0092 -0.7735  0.0105  0.5912  0.0795
                                           -0.0813  0.1019 -0.0722 -0.1106
   264. (0.00497) RY*( 2) C  16           s(  5.58%)p16.37( 91.34%)d 0.55(  3.08%)
                                           -0.0000  0.0072  0.2361 -0.0086 -0.6038
                                            0.0124 -0.4923 -0.0000 -0.5535 -0.0050
                                            0.0967 -0.0270 -0.1385  0.0389
   265. (0.00396) RY*( 3) C  16           s(  7.29%)p12.43( 90.59%)d 0.29(  2.12%)
                                            0.0000 -0.0069  0.2699 -0.0016  0.7753
                                            0.0012 -0.2589  0.0015 -0.4877  0.0873
                                            0.0869 -0.0455 -0.0018 -0.0627
   266. (0.00138) RY*( 4) C  16           s( 85.15%)p 0.13( 10.77%)d 0.05(  4.07%)
                                           -0.0000 -0.0024  0.9228 -0.0017 -0.0800
                                            0.0065  0.2115  0.0009  0.2378 -0.0880
                                           -0.0821  0.0317  0.1588 -0.0048
   267. (0.00061) RY*( 5) C  16           s(  0.07%)p 5.44(  0.41%)d99.99( 99.52%)
                                           -0.0000  0.0003  0.0273 -0.0132  0.0590
                                            0.0103 -0.0078  0.0027 -0.0150  0.2649
                                           -0.1498  0.4633 -0.0946  0.8240
   268. (0.00053) RY*( 6) C  16           s(  0.07%)p 3.88(  0.28%)d99.99( 99.65%)
                                            0.0000 -0.0005  0.0267 -0.0128  0.0430
                                           -0.0050  0.0016  0.0028 -0.0269 -0.0733
                                           -0.7250 -0.5345 -0.3997  0.1418
   269. (0.00047) RY*( 7) C  16           s(  0.78%)p 4.71(  3.66%)d99.99( 95.56%)
                                            0.0000  0.0002  0.0882  0.0012 -0.0420
                                           -0.0146  0.0770 -0.0194  0.1683  0.6572
                                            0.4434 -0.5210 -0.1860  0.1451
   270. (0.00026) RY*( 8) C  16           s(  0.75%)p 4.21(  3.17%)d99.99( 96.08%)
                                            0.0000 -0.0006  0.0868 -0.0137  0.0782
                                           -0.0102  0.1280 -0.0027  0.0944 -0.3356
                                            0.3367  0.2049 -0.8310 -0.0471
   271. (0.00015) RY*( 9) C  16           s(  0.13%)p32.34(  4.21%)d99.99( 95.66%)
                                            0.0000  0.0034  0.0359  0.0014 -0.0737
                                           -0.0156  0.1583  0.0142 -0.1060  0.5984
                                           -0.3338  0.4144 -0.2366 -0.5093
   272. (0.00447) RY*( 1) C  17           s(  0.29%)p99.99( 95.01%)d16.19(  4.70%)
                                            0.0000 -0.0001  0.0539  0.0083  0.5471
                                           -0.0057 -0.6337 -0.0026 -0.4991  0.0397
                                           -0.0966  0.1020  0.0216  0.1588
   273. (0.00396) RY*( 2) C  17           s(  3.01%)p30.53( 91.89%)d 1.69(  5.10%)
                                           -0.0000  0.0021  0.1735  0.0101  0.6492
                                            0.0105  0.6891  0.0007 -0.1495  0.0042
                                           -0.1259 -0.1114 -0.1507 -0.0014
   274. (0.00201) RY*( 3) C  17           s( 57.01%)p 0.74( 42.40%)d 0.01(  0.59%)
                                           -0.0000  0.0215  0.7547 -0.0064 -0.4046
                                           -0.0014  0.1048 -0.0003 -0.4992 -0.0131
                                            0.0206  0.0415  0.0518 -0.0307
   275. (0.00021) RY*( 4) C  17           s( 37.41%)p 1.55( 57.92%)d 0.12(  4.66%)
                                           -0.0000 -0.0248  0.6112 -0.0040  0.2293
                                            0.0054 -0.2490 -0.0197  0.6813  0.0597
                                           -0.1853  0.0843 -0.0291 -0.0275
   276. (0.00005) RY*( 5) C  17           s(  0.01%)p 1.00(  4.78%)d19.91( 95.21%)
   277. (0.00002) RY*( 6) C  17           s(  1.76%)p 2.55(  4.51%)d53.11( 93.73%)
   278. (0.00002) RY*( 7) C  17           s(  0.09%)p 5.71(  0.52%)d99.99( 99.39%)
   279. (0.00002) RY*( 8) C  17           s(  0.12%)p10.33(  1.21%)d99.99( 98.68%)
   280. (0.00002) RY*( 9) C  17           s(  0.39%)p 4.64(  1.83%)d99.99( 97.77%)
   281. (0.00495) RY*( 1) C  18           s(  0.75%)p99.99( 96.89%)d 3.18(  2.37%)
                                           -0.0000  0.0205  0.0838 -0.0090  0.4754
                                           -0.0252  0.8548  0.0006 -0.1071  0.0151
                                            0.0589  0.0877 -0.0999 -0.0480
   282. (0.00425) RY*( 2) C  18           s( 15.56%)p 4.84( 75.34%)d 0.59(  9.10%)
                                           -0.0000  0.0005  0.3944  0.0184  0.3584
                                            0.0165 -0.1638  0.0105  0.7729 -0.0027
                                            0.0639  0.2008 -0.0813  0.2000
   283. (0.00389) RY*( 3) C  18           s( 43.50%)p 1.05( 45.52%)d 0.25( 10.98%)
                                           -0.0000  0.0078  0.6595 -0.0024 -0.6263
                                            0.0365  0.2457 -0.0106 -0.0351 -0.2052
                                            0.0350  0.2278 -0.0531 -0.1082
   284. (0.00142) RY*( 4) C  18           s(  2.28%)p 1.20(  2.72%)d41.74( 95.00%)
                                           -0.0000 -0.0068  0.1507  0.0165  0.1354
                                            0.0069 -0.0696  0.0129 -0.0595 -0.5860
                                           -0.1468 -0.5874 -0.4860  0.0618
   285. (0.00079) RY*( 5) C  18           s( 22.23%)p 0.08(  1.71%)d 3.42( 76.06%)
                                           -0.0000 -0.0087  0.4714 -0.0019  0.0667
                                            0.0310 -0.0333  0.0127 -0.1022  0.6236
                                            0.0278 -0.5929  0.1348 -0.0349
   286. (0.00056) RY*( 6) C  18           s(  5.17%)p 8.11( 41.99%)d10.21( 52.84%)
                                            0.0000 -0.0317  0.2253  0.0168  0.3127
                                            0.0483 -0.3743 -0.0025 -0.4235  0.1498
                                            0.1729  0.3870 -0.4765 -0.3151
   287. (0.00011) RY*( 7) C  18           s(  9.72%)p 3.05( 29.67%)d 6.24( 60.61%)
                                            0.0000 -0.0119  0.3115 -0.0019  0.3010
                                           -0.0260 -0.1644 -0.0021 -0.4224 -0.2834
                                           -0.1552  0.1488  0.5220  0.4551
   288. (0.00003) RY*( 8) C  18           s(  0.69%)p 9.25(  6.42%)d99.99( 92.89%)
   289. (0.00002) RY*( 9) C  18           s(  0.04%)p 5.70(  0.24%)d99.99( 99.72%)
   290. (0.00162) RY*( 1) O  19           s(  8.04%)p10.43( 83.85%)d 1.01(  8.11%)
                                           -0.0000  0.0027  0.2836  0.0046  0.2683
                                           -0.0023 -0.0516  0.0083  0.8740  0.0362
                                            0.0362  0.2759  0.0465 -0.0136
   291. (0.00138) RY*( 2) O  19           s( 19.25%)p 3.72( 71.55%)d 0.48(  9.20%)
                                           -0.0000  0.0067  0.4386 -0.0057 -0.8116
                                           -0.0023  0.2078 -0.0046  0.1169 -0.2575
                                           -0.0483  0.0702 -0.1357  0.0052
   292. (0.00013) RY*( 3) O  19           s( 11.74%)p 6.90( 81.04%)d 0.61(  7.22%)
                                           -0.0000  0.0041  0.3427  0.0123  0.4161
                                           -0.0087  0.7783 -0.0077 -0.1766 -0.0667
                                            0.0774 -0.0113 -0.2482  0.0044
   293. (0.00007) RY*( 4) O  19           s( 46.79%)p 0.20(  9.52%)d 0.93( 43.69%)
   294. (0.00003) RY*( 5) O  19           s( 13.34%)p 2.79( 37.18%)d 3.71( 49.48%)
   295. (0.00002) RY*( 6) O  19           s(  0.08%)p56.75(  4.49%)d99.99( 95.43%)
   296. (0.00000) RY*( 7) O  19           s(  0.28%)p32.17(  9.04%)d99.99( 90.68%)
   297. (0.00000) RY*( 8) O  19           s(  0.42%)p 3.44(  1.43%)d99.99( 98.15%)
   298. (0.00001) RY*( 9) O  19           s(  0.06%)p37.11(  2.13%)d99.99( 97.81%)
   299. (0.00869) RY*( 1) C  20           s(  5.82%)p15.69( 91.32%)d 0.49(  2.87%)
                                            0.0000 -0.0042  0.2412 -0.0079 -0.3275
                                            0.0072  0.5911  0.0037  0.6756  0.0538
                                            0.0647 -0.1092  0.0360 -0.0914
   300. (0.00471) RY*( 2) C  20           s(  0.38%)p99.99( 93.12%)d17.24(  6.50%)
                                            0.0000 -0.0145  0.0597 -0.0169 -0.4693
                                           -0.0048 -0.7446 -0.0011  0.3953 -0.0879
                                            0.0793  0.0037  0.2230  0.0359
   301. (0.00314) RY*( 3) C  20           s(  2.45%)p37.35( 91.66%)d 2.40(  5.88%)
                                           -0.0000  0.0145  0.1560 -0.0131 -0.7447
                                           -0.0060  0.1822  0.0007 -0.5733  0.0476
                                           -0.1374  0.1012  0.1025 -0.1302
   302. (0.00232) RY*( 4) C  20           s( 90.70%)p 0.09(  8.42%)d 0.01(  0.88%)
                                            0.0000 -0.0040  0.9524 -0.0016  0.2345
                                            0.0163 -0.1322  0.0061 -0.1069  0.0213
                                           -0.0233 -0.0445 -0.0082  0.0760
   303. (0.00044) RY*( 5) C  20           s(  0.04%)p32.65(  1.47%)d99.99( 98.49%)
                                           -0.0000 -0.0018  0.0211 -0.0080  0.1077
                                            0.0019  0.0157 -0.0098  0.0517  0.5256
                                            0.2788  0.7317  0.2928 -0.0987
   304. (0.00034) RY*( 6) C  20           s(  0.51%)p 0.88(  0.45%)d99.99( 99.04%)
                                            0.0000  0.0018  0.0715  0.0032 -0.0288
                                           -0.0075  0.0444  0.0020 -0.0404 -0.6619
                                            0.5349  0.3511 -0.2753 -0.2590
   305. (0.00012) RY*( 7) C  20           s(  0.05%)p87.84(  4.52%)d99.99( 95.43%)
                                           -0.0000 -0.0041  0.0223 -0.0096  0.1455
                                            0.0119 -0.0968 -0.0124  0.1195 -0.1022
                                           -0.5488  0.1295  0.0444 -0.7899
   306. (0.00010) RY*( 8) C  20           s(  0.05%)p99.99(  6.23%)d99.99( 93.72%)
   307. (0.00005) RY*( 9) C  20           s(  0.01%)p 1.00(  2.99%)d32.48( 97.01%)
   308. (0.00610) RY*( 1) C  21           s(  0.45%)p99.99( 95.63%)d 8.71(  3.92%)
                                           -0.0000  0.0229  0.0630 -0.0160 -0.5266
                                            0.0060  0.1206 -0.0295 -0.8144 -0.0702
                                            0.1116 -0.1477 -0.0029 -0.0030
   309. (0.00360) RY*( 2) C  21           s( 12.49%)p 6.72( 83.99%)d 0.28(  3.52%)
                                           -0.0000  0.0003  0.3534 -0.0083  0.7856
                                            0.0017 -0.0100 -0.0022 -0.4717  0.0745
                                           -0.0064 -0.0989  0.1404 -0.0102
   310. (0.00149) RY*( 3) C  21           s(  0.49%)p99.99( 80.84%)d38.08( 18.67%)
                                            0.0000 -0.0270  0.0646  0.0115 -0.1333
                                            0.0036 -0.8881 -0.0041 -0.0419  0.3815
                                            0.0190 -0.1615  0.0566 -0.1074
   311. (0.00075) RY*( 4) C  21           s( 82.95%)p 0.16( 13.62%)d 0.04(  3.44%)
                                            0.0000  0.0021  0.9107  0.0073 -0.2637
                                           -0.0014  0.1275 -0.0038  0.2243  0.1220
                                           -0.0173  0.1270 -0.0331 -0.0443
   312. (0.00029) RY*( 5) C  21           s(  0.14%)p 7.93(  1.13%)d99.99( 98.72%)
                                            0.0000  0.0011  0.0378  0.0072 -0.0842
                                           -0.0013  0.0452 -0.0029  0.0462 -0.0322
                                           -0.7805 -0.4867  0.1965  0.3186
   313. (0.00017) RY*( 6) C  21           s(  1.65%)p 8.68( 14.35%)d50.80( 84.00%)
                                           -0.0000 -0.0105  0.1282 -0.0069  0.0656
                                            0.0156 -0.3584  0.0072 -0.1020 -0.5561
                                           -0.1611  0.2365 -0.5796  0.3360
   314. (0.00012) RY*( 7) C  21           s(  0.54%)p10.07(  5.41%)d99.99( 94.05%)
                                            0.0000 -0.0074  0.0729  0.0217 -0.0674
                                            0.0159 -0.2194 -0.0063  0.0256 -0.5834
                                            0.0240  0.2327  0.7323 -0.0957
   315. (0.00004) RY*( 8) C  21           s(  1.42%)p 3.49(  4.97%)d65.73( 93.61%)
   316. (0.00002) RY*( 9) C  21           s(  0.00%)p 1.00(  0.11%)d99.99( 99.89%)
   317. (0.00672) RY*( 1) C  22           s(  0.20%)p99.99( 95.68%)d20.82(  4.12%)
                                           -0.0000  0.0133  0.0425  0.0136  0.2233
                                            0.0234  0.8782  0.0044  0.3674  0.0771
                                           -0.0180 -0.1297 -0.0606 -0.1203
   318. (0.00384) RY*( 2) C  22           s(  8.21%)p10.59( 86.96%)d 0.59(  4.83%)
                                            0.0000 -0.0071  0.2865 -0.0049 -0.8372
                                           -0.0033  0.0341  0.0029  0.4092 -0.1065
                                            0.0453  0.0359  0.1254 -0.1337
   319. (0.00176) RY*( 3) C  22           s( 47.96%)p 0.97( 46.48%)d 0.12(  5.55%)
                                           -0.0000  0.0245  0.6921  0.0061 -0.1090
                                            0.0045  0.2572 -0.0006 -0.6219  0.1783
                                           -0.0519  0.0472 -0.0579  0.1244
   320. (0.00108) RY*( 4) C  22           s( 37.09%)p 1.19( 43.99%)d 0.51( 18.93%)
                                           -0.0000 -0.0216  0.6086 -0.0125  0.4479
                                            0.0045 -0.2994 -0.0006  0.3866 -0.0741
                                            0.3948 -0.0476  0.1354 -0.0853
   321. (0.00025) RY*( 5) C  22           s(  4.27%)p 0.41(  1.74%)d21.98( 93.98%)
                                           -0.0000 -0.0032  0.2067 -0.0033  0.1037
                                            0.0009 -0.0523 -0.0048  0.0625 -0.6916
                                           -0.5435 -0.0332 -0.4032 -0.0486
   322. (0.00015) RY*( 6) C  22           s(  2.09%)p 6.40( 13.35%)d40.54( 84.56%)
                                           -0.0000 -0.0134  0.1438 -0.0176  0.1096
                                            0.0105 -0.1669 -0.0182  0.3048  0.5504
                                           -0.6512  0.3356  0.0755  0.0147
   323. (0.00008) RY*( 7) C  22           s(  0.12%)p62.33(  7.42%)d99.99( 92.46%)
   324. (0.00002) RY*( 8) C  22           s(  0.21%)p 4.76(  0.99%)d99.99( 98.81%)
   325. (0.00002) RY*( 9) C  22           s(  0.00%)p 1.00(  3.42%)d28.27( 96.58%)
   326. (0.00584) RY*( 1) C  23           s(  1.16%)p81.80( 95.09%)d 3.22(  3.74%)
                                           -0.0000 -0.0003  0.1078 -0.0060 -0.3607
                                            0.0080 -0.2795  0.0009 -0.8617 -0.0219
                                            0.0638 -0.1727  0.0267 -0.0485
   327. (0.00435) RY*( 2) C  23           s(  2.74%)p34.09( 93.49%)d 1.37(  3.77%)
                                            0.0000 -0.0155  0.1649  0.0102  0.2718
                                           -0.0005 -0.9065  0.0032  0.1979  0.1200
                                           -0.1057 -0.0049  0.0575 -0.0939
   328. (0.00348) RY*( 3) C  23           s(  9.72%)p 8.72( 84.71%)d 0.57(  5.57%)
                                            0.0000  0.0012  0.3117  0.0139  0.8101
                                           -0.0013  0.2257  0.0017 -0.3736 -0.1238
                                           -0.0663  0.0334  0.1807 -0.0477
   329. (0.00109) RY*( 4) C  23           s( 84.78%)p 0.15( 12.39%)d 0.03(  2.83%)
                                           -0.0000  0.0009  0.9208 -0.0056 -0.2844
                                            0.0065  0.1174  0.0015  0.1707  0.0265
                                            0.0035  0.1156 -0.1158 -0.0281
   330. (0.00057) RY*( 5) C  23           s(  0.80%)p 0.26(  0.21%)d99.99( 98.99%)
                                           -0.0000  0.0004  0.0897 -0.0027 -0.0200
                                            0.0094 -0.0192 -0.0041  0.0344  0.2356
                                            0.1439 -0.1695  0.4882  0.8041
   331. (0.00053) RY*( 6) C  23           s(  0.16%)p 3.70(  0.59%)d99.99( 99.25%)
                                            0.0000 -0.0002  0.0398  0.0037 -0.0439
                                           -0.0064  0.0076 -0.0072  0.0614 -0.4063
                                           -0.7134 -0.4989 -0.1442  0.2211
   332. (0.00030) RY*( 7) C  23           s(  0.16%)p25.39(  3.99%)d99.99( 95.85%)
                                           -0.0000  0.0019  0.0396 -0.0161  0.1439
                                           -0.0189  0.1360  0.0015  0.0086  0.6820
                                            0.0504 -0.6123 -0.3054 -0.1504
   333. (0.00024) RY*( 8) C  23           s(  0.20%)p29.19(  5.74%)d99.99( 94.07%)
                                            0.0000  0.0007  0.0443  0.0026 -0.1339
                                           -0.0078  0.0690 -0.0223  0.1847 -0.1701
                                            0.1209 -0.4144  0.6933 -0.4947
   334. (0.00021) RY*( 9) C  23           s(  0.30%)p13.21(  3.97%)d99.99( 95.73%)
                                           -0.0000 -0.0029  0.0548 -0.0132  0.1325
                                            0.0118 -0.1071 -0.0111  0.1013 -0.5039
                                            0.6582 -0.3617 -0.3413  0.1510
   335. (0.00353) RY*( 1) C  24           s(  0.30%)p99.99( 93.57%)d20.29(  6.13%)
                                           -0.0000  0.0043  0.0548  0.0036  0.0774
                                            0.0101  0.7597 -0.0060 -0.5937  0.0717
                                           -0.0323  0.0365 -0.1166 -0.2005
   336. (0.00338) RY*( 2) C  24           s(  2.32%)p39.60( 91.89%)d 2.50(  5.79%)
                                           -0.0000  0.0006  0.1523  0.0166  0.9546
                                            0.0016 -0.0459 -0.0003  0.0726  0.1329
                                            0.1902 -0.0558 -0.0040  0.0309
   337. (0.00197) RY*( 3) C  24           s( 61.83%)p 0.61( 37.73%)d 0.01(  0.45%)
                                           -0.0000  0.0220  0.7860 -0.0031 -0.1422
                                            0.0010  0.3515  0.0027  0.4832 -0.0297
                                           -0.0077 -0.0365  0.0421  0.0210
   338. (0.00023) RY*( 4) C  24           s( 34.84%)p 1.85( 64.49%)d 0.02(  0.67%)
                                           -0.0000 -0.0285  0.5896 -0.0017 -0.0660
                                            0.0147 -0.5083  0.0168 -0.6178 -0.0313
                                           -0.0201 -0.0555  0.0465 -0.0063
   339. (0.00005) RY*( 5) C  24           s(  0.03%)p99.99(  5.68%)d99.99( 94.29%)
   340. (0.00004) RY*( 6) C  24           s(  0.78%)p 2.38(  1.86%)d99.99( 97.35%)
   341. (0.00004) RY*( 7) C  24           s(  0.00%)p 1.00(  4.35%)d21.99( 95.65%)
   342. (0.00002) RY*( 8) C  24           s(  0.00%)p 1.00(  0.07%)d99.99( 99.93%)
   343. (0.00001) RY*( 9) C  24           s(  0.00%)p 1.00(  0.42%)d99.99( 99.58%)
   344. (0.00578) RY*( 1) C  25           s(  0.01%)p 1.00( 95.64%)d 0.05(  4.36%)
                                           -0.0000  0.0064  0.0050  0.0140  0.6223
                                            0.0034  0.7446 -0.0114  0.1196  0.1096
                                            0.0062 -0.1699 -0.0515 -0.0013
   345. (0.00480) RY*( 2) C  25           s(  0.08%)p99.99( 94.73%)d68.30(  5.20%)
                                           -0.0000 -0.0111  0.0253 -0.0107 -0.1196
                                           -0.0037 -0.0502  0.0010  0.9645 -0.0948
                                            0.0852 -0.0832  0.1516 -0.0762
   346. (0.00356) RY*( 3) C  25           s(  7.86%)p11.06( 87.00%)d 0.65(  5.13%)
                                           -0.0000 -0.0005  0.2804 -0.0090 -0.7103
                                           -0.0032  0.6008  0.0038 -0.0660  0.0925
                                           -0.1508  0.0085  0.1273 -0.0614
   347. (0.00160) RY*( 4) C  25           s( 91.23%)p 0.09(  7.92%)d 0.01(  0.86%)
                                           -0.0000 -0.0018  0.9551  0.0066  0.2167
                                           -0.0002 -0.1792 -0.0055 -0.0037 -0.0051
                                            0.0216  0.0266  0.0178  0.0841
   348. (0.00062) RY*( 5) C  25           s(  0.61%)p 0.11(  0.06%)d99.99( 99.33%)
                                            0.0000 -0.0004  0.0781 -0.0007  0.0126
                                            0.0092 -0.0197 -0.0012 -0.0038 -0.2864
                                           -0.2467 -0.0860 -0.4694 -0.7891
   349. (0.00052) RY*( 6) C  25           s(  0.04%)p 4.01(  0.15%)d99.99( 99.81%)
                                           -0.0000  0.0010  0.0194  0.0062 -0.0180
                                           -0.0017  0.0256 -0.0094  0.0201  0.5148
                                            0.6196  0.4506 -0.1011 -0.3687
   350. (0.00026) RY*( 7) C  25           s(  0.19%)p23.14(  4.43%)d99.99( 95.37%)
                                            0.0000 -0.0003  0.0438  0.0186 -0.1858
                                           -0.0052  0.0225  0.0163 -0.0931 -0.1759
                                            0.6312 -0.6431 -0.3096  0.1219
   351. (0.00022) RY*( 8) C  25           s(  0.00%)p 1.00(  4.96%)d19.17( 95.04%)
                                           -0.0000 -0.0000  0.0032 -0.0023 -0.0498
                                           -0.0218  0.1900 -0.0113  0.1020 -0.4835
                                            0.1168  0.5636 -0.4994  0.3687
   352. (0.00013) RY*( 9) C  25           s(  0.00%)p 1.00(  5.28%)d17.92( 94.71%)
                                           -0.0000 -0.0028  0.0039  0.0064 -0.0951
                                            0.0098 -0.1101 -0.0155  0.1769  0.5986
                                           -0.3349 -0.1455 -0.6178  0.2717
   353. (0.00321) RY*( 1) C  26           s(  0.15%)p99.99( 92.05%)d52.47(  7.80%)
                                            0.0000 -0.0020  0.0385 -0.0080 -0.5501
                                           -0.0064 -0.6310  0.0085  0.4686  0.1216
                                            0.0789  0.0297 -0.1422 -0.1894
   354. (0.00292) RY*( 2) C  26           s(  0.26%)p99.99( 91.72%)d30.70(  8.02%)
                                            0.0000 -0.0002  0.0511 -0.0147 -0.7909
                                            0.0038  0.4510 -0.0030 -0.2968  0.0778
                                            0.2093 -0.0697  0.0776  0.1393
   355. (0.00162) RY*( 3) C  26           s( 66.18%)p 0.50( 33.17%)d 0.01(  0.65%)
                                           -0.0000  0.0218  0.8132 -0.0002  0.0572
                                           -0.0025 -0.3389 -0.0050 -0.4621  0.0255
                                            0.0563 -0.0498  0.0091  0.0100
   356. (0.00024) RY*( 4) C  26           s( 32.59%)p 1.99( 64.80%)d 0.08(  2.61%)
                                           -0.0000 -0.0290  0.5702  0.0022  0.0389
                                           -0.0126  0.4968 -0.0168  0.6318  0.0044
                                           -0.0908 -0.0244  0.0041 -0.1312
   357. (0.00005) RY*( 5) C  26           s(  0.05%)p99.99(  8.60%)d99.99( 91.35%)
   358. (0.00003) RY*( 6) C  26           s(  0.09%)p21.10(  1.87%)d99.99( 98.05%)
   359. (0.00002) RY*( 7) C  26           s(  0.14%)p11.07(  1.59%)d99.99( 98.26%)
   360. (0.00002) RY*( 8) C  26           s(  0.00%)p 1.00(  2.41%)d40.45( 97.59%)
   361. (0.00003) RY*( 9) C  26           s(  0.65%)p 5.95(  3.84%)d99.99( 95.51%)
   362. (0.00614) RY*( 1) C  27           s(  0.14%)p99.99( 96.00%)d27.26(  3.86%)
                                           -0.0000  0.0138  0.0350 -0.0123 -0.1467
                                           -0.0047 -0.2466 -0.0240 -0.9365 -0.0147
                                            0.0839 -0.1503  0.0515  0.0778
   363. (0.00371) RY*( 2) C  27           s(  5.47%)p16.43( 89.94%)d 0.84(  4.59%)
                                            0.0000 -0.0073  0.2338  0.0031  0.9021
                                           -0.0021 -0.2855  0.0028 -0.0634  0.1093
                                           -0.0871  0.0126  0.1579 -0.0357
   364. (0.00184) RY*( 3) C  27           s( 32.66%)p 1.86( 60.80%)d 0.20(  6.54%)
                                           -0.0000  0.0286  0.5708 -0.0074  0.1210
                                            0.0001  0.7434 -0.0019 -0.2018 -0.1599
                                            0.1322  0.1139 -0.0968  0.0030
   365. (0.00117) RY*( 4) C  27           s( 56.18%)p 0.55( 30.73%)d 0.23( 13.09%)
                                            0.0000 -0.0178  0.7493  0.0142 -0.3526
                                            0.0032 -0.3906 -0.0040  0.1737  0.3537
                                           -0.0124 -0.0055 -0.0005 -0.0746
   366. (0.00029) RY*( 5) C  27           s(  3.45%)p 0.36(  1.23%)d27.61( 95.32%)
                                           -0.0000 -0.0026  0.1858  0.0055 -0.0761
                                            0.0068 -0.0749 -0.0001  0.0286 -0.5379
                                           -0.7520 -0.1439  0.0657  0.2706
   367. (0.00012) RY*( 6) C  27           s(  1.43%)p 7.38( 10.56%)d61.48( 88.00%)
                                           -0.0000 -0.0122  0.1190  0.0145 -0.0438
                                            0.0198 -0.3031 -0.0078  0.1059 -0.6598
                                            0.4997  0.3461  0.2742  0.0045
   368. (0.00008) RY*( 7) C  27           s(  0.53%)p11.32(  6.00%)d99.99( 93.47%)
   369. (0.00003) RY*( 8) C  27           s(  0.25%)p16.56(  4.19%)d99.99( 95.55%)
   370. (0.00002) RY*( 9) C  27           s(  0.02%)p23.84(  0.57%)d99.99( 99.41%)
   371. (0.00624) RY*( 1) C  28           s(  0.43%)p99.99( 95.02%)d10.46(  4.55%)
                                           -0.0000  0.0181  0.0634  0.0093  0.1963
                                            0.0276  0.9442 -0.0007  0.1392  0.1139
                                           -0.0195 -0.1538 -0.0514 -0.0763
   372. (0.00364) RY*( 2) C  28           s(  8.97%)p 9.47( 84.97%)d 0.67(  6.05%)
                                            0.0000 -0.0102  0.2994 -0.0027 -0.8739
                                           -0.0004  0.1268  0.0019  0.2646 -0.0609
                                            0.1571 -0.0138  0.1189 -0.1335
   373. (0.00173) RY*( 3) C  28           s( 46.95%)p 1.01( 47.65%)d 0.12(  5.40%)
                                           -0.0000  0.0249  0.6847  0.0049 -0.0167
                                            0.0046  0.0718 -0.0030 -0.6863  0.0753
                                           -0.1444  0.1307 -0.0490  0.0897
   374. (0.00112) RY*( 4) C  28           s( 39.24%)p 1.17( 45.87%)d 0.38( 14.89%)
                                            0.0000 -0.0200  0.6261 -0.0137  0.4070
                                            0.0049 -0.1976 -0.0050  0.5038 -0.0028
                                            0.3763 -0.0643  0.0407  0.0391
   375. (0.00029) RY*( 5) C  28           s(  2.52%)p 0.85(  2.13%)d37.86( 95.35%)
                                           -0.0000 -0.0049  0.1586 -0.0026  0.0513
                                           -0.0003 -0.0250 -0.0096  0.1339 -0.7396
                                           -0.4970 -0.1868 -0.2795 -0.2156
   376. (0.00013) RY*( 6) C  28           s(  1.55%)p 6.43(  9.98%)d57.04( 88.47%)
                                           -0.0000 -0.0120  0.1240 -0.0163  0.0516
                                            0.0065 -0.0917 -0.0196  0.2967  0.4467
                                           -0.6405  0.3234  0.2342 -0.3398
   377. (0.00007) RY*( 7) C  28           s(  0.28%)p27.73(  7.81%)d99.99( 91.91%)
   378. (0.00002) RY*( 8) C  28           s(  0.13%)p36.66(  4.94%)d99.99( 94.93%)
   379. (0.00001) RY*( 9) C  28           s(  0.07%)p22.99(  1.66%)d99.99( 98.27%)
   380. (0.00582) RY*( 1) C  29           s(  0.02%)p99.99( 96.96%)d99.99(  3.02%)
                                           -0.0000  0.0143  0.0047 -0.0100 -0.0778
                                            0.0122  0.3106  0.0001  0.9310 -0.0273
                                           -0.0702  0.1406 -0.0689 -0.0043
   381. (0.00441) RY*( 2) C  29           s(  1.69%)p54.50( 92.28%)d 3.56(  6.02%)
                                           -0.0000  0.0047  0.1300  0.0180  0.8308
                                            0.0031 -0.4266 -0.0033  0.2241  0.1309
                                           -0.0464 -0.0226  0.1338 -0.1502
   382. (0.00284) RY*( 3) C  29           s( 13.62%)p 6.02( 82.01%)d 0.32(  4.36%)
                                           -0.0000  0.0180  0.3686  0.0044  0.4035
                                            0.0001  0.7743  0.0118 -0.2400 -0.0556
                                            0.0528  0.1584  0.1125  0.0062
   383. (0.00149) RY*( 4) C  29           s( 80.72%)p 0.16( 12.71%)d 0.08(  6.57%)
                                            0.0000 -0.0098  0.8984  0.0019 -0.2510
                                            0.0086 -0.2454 -0.0010  0.0618 -0.1207
                                            0.0770 -0.1044 -0.1659 -0.0822
   384. (0.00057) RY*( 5) C  29           s(  1.38%)p 0.61(  0.84%)d70.87( 97.78%)
                                            0.0000 -0.0024  0.1174 -0.0092 -0.0190
                                            0.0078 -0.0836 -0.0054  0.0291  0.5898
                                            0.3336  0.2864  0.0179  0.6606
   385. (0.00052) RY*( 6) C  29           s(  0.64%)p 0.86(  0.55%)d99.99( 98.81%)
                                           -0.0000  0.0023  0.0798  0.0021  0.0330
                                            0.0097  0.0173 -0.0113  0.0624 -0.2424
                                           -0.4157 -0.4918  0.3683  0.6156
   386. (0.00042) RY*( 7) C  29           s(  0.24%)p24.78(  5.98%)d99.99( 93.78%)
                                            0.0000 -0.0069  0.0486  0.0162 -0.1519
                                            0.0181 -0.1901  0.0007  0.0049 -0.3364
                                            0.0423  0.5930  0.6856 -0.0339
   387. (0.00027) RY*( 8) C  29           s(  1.72%)p 2.11(  3.63%)d55.12( 94.66%)
                                            0.0000 -0.0026  0.1310  0.0083 -0.1668
                                           -0.0092  0.0386  0.0152 -0.0810  0.5627
                                           -0.7311  0.1606  0.1362 -0.2258
   388. (0.00019) RY*( 9) C  29           s(  0.02%)p99.99(  5.18%)d99.99( 94.81%)
                                           -0.0000  0.0009  0.0137  0.0094 -0.1588
                                           -0.0103  0.1273 -0.0152  0.0996  0.3574
                                            0.4044 -0.4919  0.5586 -0.3204
   389. (0.00442) RY*( 1) C  30           s(  2.06%)p45.60( 93.91%)d 1.96(  4.03%)
                                            0.0000  0.0008  0.1435 -0.0065 -0.7961
                                           -0.0072 -0.4522  0.0042  0.3173 -0.0715
                                           -0.1037 -0.0310  0.1417  0.0584
   390. (0.00385) RY*( 2) C  30           s(  0.10%)p99.99( 94.41%)d54.76(  5.49%)
                                           -0.0000 -0.0015  0.0316 -0.0095 -0.5449
                                            0.0080  0.5382 -0.0079 -0.5977 -0.0610
                                           -0.0815  0.0083 -0.0407 -0.2069
   391. (0.00186) RY*( 3) C  30           s( 62.91%)p 0.58( 36.36%)d 0.01(  0.73%)
                                           -0.0000  0.0196  0.7929  0.0060  0.0347
                                            0.0017  0.4438  0.0029  0.4067  0.0467
                                            0.0456 -0.0279 -0.0450 -0.0151
   392. (0.00023) RY*( 4) C  30           s( 33.75%)p 1.90( 63.99%)d 0.07(  2.25%)
                                           -0.0000 -0.0256  0.5804 -0.0083  0.1766
                                            0.0129 -0.5225  0.0136 -0.5790  0.0004
                                            0.0333 -0.0778  0.0802 -0.0944
   393. (0.00007) RY*( 5) C  30           s(  0.03%)p99.99(  4.63%)d99.99( 95.34%)
   394. (0.00002) RY*( 6) C  30           s(  0.49%)p 9.91(  4.82%)d99.99( 94.69%)
   395. (0.00002) RY*( 7) C  30           s(  0.50%)p 0.45(  0.23%)d99.99( 99.27%)
   396. (0.00001) RY*( 8) C  30           s(  0.07%)p 4.53(  0.31%)d99.99( 99.63%)
   397. (0.00001) RY*( 9) C  30           s(  0.18%)p 7.99(  1.42%)d99.99( 98.41%)
   398. (0.00766) RY*( 1) C  31           s(  5.68%)p16.24( 92.19%)d 0.37(  2.13%)
                                           -0.0000 -0.0118  0.2380  0.0101  0.1677
                                            0.0228  0.1239  0.0301 -0.9364 -0.0004
                                           -0.0322 -0.0726 -0.0209 -0.1205
   399. (0.00597) RY*( 2) C  31           s(  9.84%)p 8.58( 84.38%)d 0.59(  5.78%)
                                            0.0000 -0.0196  0.3130  0.0028  0.1465
                                           -0.0244 -0.9059  0.0213 -0.0264 -0.1831
                                            0.0704  0.0523  0.1261  0.0268
   400. (0.00292) RY*( 3) C  31           s( 35.91%)p 0.98( 35.17%)d 0.81( 28.91%)
                                           -0.0000  0.0216  0.5989  0.0051  0.4440
                                           -0.0040  0.2979  0.0137  0.2561  0.1469
                                            0.3058  0.3446  0.1322 -0.1946
   401. (0.00145) RY*( 4) C  31           s(  0.11%)p49.28(  5.27%)d99.99( 94.62%)
                                            0.0000 -0.0111  0.0308  0.0090 -0.1787
                                           -0.0143 -0.0422  0.0048 -0.1366  0.2382
                                           -0.2733  0.7649 -0.1229  0.4633
   402. (0.00115) RY*( 5) C  31           s( 39.61%)p 1.33( 52.62%)d 0.20(  7.77%)
                                            0.0000 -0.0244  0.6289  0.0097 -0.7122
                                           -0.0072  0.1210  0.0184  0.0617 -0.1199
                                           -0.1296 -0.1841  0.1084  0.0294
   403. (0.00071) RY*( 6) C  31           s(  4.13%)p 1.00(  4.12%)d22.24( 91.75%)
                                           -0.0000  0.0008  0.2031  0.0282  0.1916
                                            0.0094  0.0380  0.0356  0.0306  0.1390
                                            0.2684 -0.4007 -0.3873  0.7180
   404. (0.00057) RY*( 7) C  31           s(  4.03%)p 4.17( 16.79%)d19.66( 79.18%)
                                           -0.0000  0.0211  0.1996 -0.0036  0.3648
                                            0.0001  0.0676 -0.0317  0.1711 -0.2837
                                           -0.7733 -0.0992 -0.3183 -0.0461
   405. (0.00018) RY*( 8) C  31           s(  0.01%)p 1.00(  3.48%)d27.76( 96.52%)
                                            0.0000 -0.0058  0.0069  0.0136 -0.1840
                                           -0.0075 -0.0199 -0.0100 -0.0128 -0.3879
                                            0.3463  0.2431 -0.7488 -0.2738
   406. (0.00004) RY*( 9) C  31           s(  0.76%)p 8.36(  6.34%)d99.99( 92.90%)
   407. (0.00193) RY*( 1) O  32           s(  8.81%)p 9.72( 85.62%)d 0.63(  5.57%)
                                           -0.0000  0.0058  0.2968  0.0003  0.3579
                                            0.0143  0.8527  0.0023  0.0278  0.0638
                                            0.0727  0.1985  0.0678 -0.0481
   408. (0.00133) RY*( 2) O  32           s( 16.34%)p 4.46( 72.92%)d 0.66( 10.74%)
                                           -0.0000  0.0036  0.4042 -0.0013  0.6323
                                           -0.0007 -0.4009 -0.0011 -0.4107 -0.0658
                                            0.1659 -0.1062  0.1554 -0.2003
   409. (0.00027) RY*( 3) O  32           s( 46.32%)p 1.01( 47.00%)d 0.14(  6.68%)
                                           -0.0000  0.0045  0.6806 -0.0015 -0.0427
                                            0.0061 -0.1844 -0.0018  0.6589 -0.0272
                                           -0.0698 -0.1152 -0.1719  0.1356
   410. (0.00008) RY*( 4) O  32           s( 23.81%)p 2.44( 58.04%)d 0.76( 18.15%)
   411. (0.00003) RY*( 5) O  32           s(  0.17%)p57.65(  9.87%)d99.99( 89.96%)
   412. (0.00002) RY*( 6) O  32           s(  2.22%)p 5.66( 12.58%)d38.35( 85.20%)
   413. (0.00000) RY*( 7) O  32           s(  1.80%)p 1.86(  3.36%)d52.62( 94.84%)
   414. (0.00001) RY*( 8) O  32           s(  0.33%)p13.39(  4.47%)d99.99( 95.19%)
   415. (0.00001) RY*( 9) O  32           s(  0.19%)p32.83(  6.37%)d99.99( 93.44%)
   416. (0.00674) RY*( 1) C  33           s(  0.22%)p99.99( 96.99%)d12.37(  2.78%)
                                           -0.0000  0.0131  0.0456  0.0287  0.8053
                                           -0.0079 -0.0061  0.0044  0.5660  0.0538
                                           -0.0396  0.0580  0.1074 -0.0921
   417. (0.00361) RY*( 2) C  33           s( 16.99%)p 4.39( 74.65%)d 0.49(  8.36%)
                                            0.0000 -0.0174  0.4118 -0.0036 -0.4135
                                           -0.0014  0.4895  0.0022  0.5796 -0.0742
                                            0.0665  0.1562 -0.2012 -0.0936
   418. (0.00218) RY*( 3) C  33           s( 51.62%)p 0.87( 45.09%)d 0.06(  3.28%)
                                           -0.0000  0.0240  0.7181  0.0061  0.3055
                                            0.0012  0.3338 -0.0021 -0.4962 -0.0385
                                           -0.0385 -0.0591  0.1408  0.0810
   419. (0.00087) RY*( 4) C  33           s( 28.49%)p 2.06( 58.57%)d 0.45( 12.94%)
                                           -0.0000 -0.0173  0.5335 -0.0026 -0.0876
                                            0.0128 -0.7547  0.0069  0.0906  0.1702
                                            0.1160  0.0025 -0.2560 -0.1464
   420. (0.00021) RY*( 5) C  33           s(  0.26%)p 6.29(  1.66%)d99.99( 98.08%)
                                           -0.0000 -0.0051  0.0511  0.0017 -0.1007
                                            0.0119 -0.0655 -0.0025  0.0448  0.4487
                                           -0.0012  0.6246  0.3654  0.5057
   421. (0.00015) RY*( 6) C  33           s(  0.79%)p 8.69(  6.87%)d99.99( 92.34%)
                                           -0.0000 -0.0071  0.0886  0.0047 -0.0856
                                            0.0225 -0.2432  0.0086  0.0400 -0.7412
                                           -0.3398  0.3491  0.3576 -0.0943
   422. (0.00011) RY*( 7) C  33           s(  0.35%)p13.36(  4.74%)d99.99( 94.91%)
                                           -0.0000 -0.0038  0.0594 -0.0084  0.0328
                                            0.0074 -0.1081 -0.0180  0.1848 -0.3635
                                            0.1987 -0.3444 -0.1176  0.8032
   423. (0.00005) RY*( 8) C  33           s(  1.33%)p 8.47( 11.26%)d65.78( 87.41%)
   424. (0.00002) RY*( 9) C  33           s(  0.08%)p 2.61(  0.20%)d99.99( 99.72%)
   425. (0.00175) RY*( 1) H  34           s( 98.40%)p 0.02(  1.60%)
                                            0.0045  0.9920 -0.1198  0.0237 -0.0329
   426. (0.00023) RY*( 2) H  34           s(  0.01%)p99.99( 99.99%)
                                           -0.0009  0.0116 -0.0174 -0.9597 -0.2801
   427. (0.00012) RY*( 3) H  34           s(  0.02%)p99.99( 99.98%)
                                            0.0058  0.0125 -0.2080 -0.2704  0.9399
   428. (0.00004) RY*( 4) H  34           s(  1.64%)p59.86( 98.36%)
   429. (0.00250) RY*( 1) H  35           s( 98.06%)p 0.02(  1.94%)
                                            0.0060  0.9902  0.0068 -0.1349 -0.0344
   430. (0.00022) RY*( 2) H  35           s(  0.55%)p99.99( 99.45%)
                                           -0.0022  0.0740  0.7591  0.6244 -0.1685
   431. (0.00014) RY*( 3) H  35           s(  0.79%)p99.99( 99.21%)
                                           -0.0100  0.0885 -0.6469  0.6942 -0.3028
   432. (0.00005) RY*( 4) H  35           s(  0.68%)p99.99( 99.32%)
   433. (0.00177) RY*( 1) H  36           s( 98.66%)p 0.01(  1.34%)
                                            0.0048  0.9933  0.0043  0.1039 -0.0509
   434. (0.00021) RY*( 2) H  36           s(  0.01%)p99.99( 99.99%)
                                            0.0004  0.0103  0.8314 -0.3462 -0.4346
   435. (0.00012) RY*( 3) H  36           s(  0.01%)p99.99( 99.99%)
                                            0.0065  0.0099  0.5327  0.2749  0.8003
   436. (0.00004) RY*( 4) H  36           s(  1.39%)p70.76( 98.61%)
   437. (0.00146) RY*( 1) H  37           s( 98.26%)p 0.02(  1.74%)
                                            0.0048  0.9913  0.0323 -0.0072  0.1277
   438. (0.00022) RY*( 2) H  37           s(  0.00%)p 1.00(100.00%)
                                           -0.0001  0.0002 -0.8170 -0.5497  0.1743
   439. (0.00012) RY*( 3) H  37           s(  0.00%)p 1.00(100.00%)
                                            0.0062  0.0008  0.5212 -0.8332 -0.1847
   440. (0.00004) RY*( 4) H  37           s(  1.81%)p54.16( 98.19%)
   441. (0.00167) RY*( 1) H  38           s( 98.60%)p 0.01(  1.40%)
                                            0.0044  0.9930 -0.1063  0.0284  0.0438
   442. (0.00022) RY*( 2) H  38           s(  0.00%)p 1.00(100.00%)
                                            0.0005  0.0033 -0.0269  0.7682 -0.6396
   443. (0.00012) RY*( 3) H  38           s(  0.03%)p99.99( 99.97%)
                                            0.0057  0.0151 -0.3198 -0.6127 -0.7225
   444. (0.00004) RY*( 4) H  38           s(  1.45%)p67.83( 98.55%)
   445. (0.00167) RY*( 1) H  39           s( 98.65%)p 0.01(  1.35%)
                                            0.0044  0.9932  0.0270  0.1123  0.0133
   446. (0.00022) RY*( 2) H  39           s(  0.00%)p 1.00(100.00%)
                                            0.0005  0.0046 -0.8623  0.2210 -0.4556
   447. (0.00012) RY*( 3) H  39           s(  0.02%)p99.99( 99.98%)
                                            0.0054  0.0124  0.4421 -0.1103 -0.8901
   448. (0.00004) RY*( 4) H  39           s(  1.41%)p69.93( 98.59%)
   449. (0.00233) RY*( 1) H  40           s( 99.46%)p 0.01(  0.54%)
                                            0.0048  0.9973  0.0294  0.0664 -0.0125
   450. (0.00018) RY*( 2) H  40           s(  0.00%)p 1.00(100.00%)
                                            0.0033 -0.0005 -0.3530 -0.0133 -0.9355
   451. (0.00011) RY*( 3) H  40           s(  0.00%)p 1.00(100.00%)
                                           -0.0023  0.0046 -0.8684  0.3769  0.3224
   452. (0.00004) RY*( 4) H  40           s(  0.62%)p99.99( 99.38%)
   453. (0.00255) RY*( 1) H  41           s( 99.90%)p 0.00(  0.10%)
                                            0.0032  0.9995 -0.0025  0.0060  0.0317
   454. (0.00021) RY*( 2) H  41           s(  0.00%)p 1.00(100.00%)
                                           -0.0043  0.0044  0.3255  0.9021 -0.2832
   455. (0.00015) RY*( 3) H  41           s(  0.01%)p99.99( 99.99%)
                                            0.0102  0.0035  0.9428 -0.3321  0.0255
   456. (0.00007) RY*( 4) H  41           s(  0.16%)p99.99( 99.84%)
   457. (0.00332) RY*( 1) H  42           s( 99.83%)p 0.00(  0.17%)
                                            0.0058  0.9991 -0.0262  0.0069 -0.0309
   458. (0.00016) RY*( 2) H  42           s(  0.04%)p99.99( 99.96%)
                                           -0.0024  0.0195  0.9801  0.0609 -0.1880
   459. (0.00011) RY*( 3) H  42           s(  0.00%)p 1.00(100.00%)
                                            0.0032 -0.0010  0.0108 -0.9664 -0.2568
   460. (0.00005) RY*( 4) H  42           s(  0.21%)p99.99( 99.79%)
   461. (0.00208) RY*( 1) H  43           s( 99.34%)p 0.01(  0.66%)
                                            0.0054  0.9967 -0.0354  0.0570 -0.0455
   462. (0.00020) RY*( 2) H  43           s(  0.04%)p99.99( 99.96%)
                                            0.0004  0.0196  0.1057 -0.7748 -0.6230
   463. (0.00010) RY*( 3) H  43           s(  0.18%)p99.99( 99.82%)
                                           -0.0105  0.0406 -0.5522 -0.5656  0.6110
   464. (0.00006) RY*( 4) H  43           s(  0.53%)p99.99( 99.47%)
   465. (0.00207) RY*( 1) H  44           s( 99.07%)p 0.01(  0.93%)
                                            0.0050  0.9953  0.0612  0.0715 -0.0210
   466. (0.00021) RY*( 2) H  44           s(  0.19%)p99.99( 99.81%)
                                            0.0027  0.0439 -0.7600  0.2182  0.6106
   467. (0.00015) RY*( 3) H  44           s(  0.05%)p99.99( 99.95%)
                                           -0.0044  0.0223 -0.6258 -0.0026 -0.7796
   468. (0.00004) RY*( 4) H  44           s(  0.77%)p99.99( 99.23%)
   469. (0.00229) RY*( 1) H  45           s( 99.29%)p 0.01(  0.71%)
                                            0.0054  0.9964  0.0701  0.0091 -0.0456
   470. (0.00022) RY*( 2) H  45           s(  0.10%)p99.99( 99.90%)
                                            0.0056  0.0307 -0.3796 -0.9196 -0.0961
   471. (0.00019) RY*( 3) H  45           s(  0.29%)p99.99( 99.71%)
                                           -0.0063  0.0539 -0.9080  0.3912 -0.1401
   472. (0.00005) RY*( 4) H  45           s(  0.39%)p99.99( 99.61%)
   473. (0.00311) RY*( 1) H  46           s( 99.83%)p 0.00(  0.17%)
                                            0.0045  0.9992  0.0180  0.0014  0.0364
   474. (0.00017) RY*( 2) H  46           s(  0.03%)p99.99( 99.97%)
                                            0.0053  0.0175 -0.9679  0.2505 -0.0106
   475. (0.00013) RY*( 3) H  46           s(  0.02%)p99.99( 99.98%)
                                            0.0010  0.0152  0.2146  0.8047 -0.5534
   476. (0.00006) RY*( 4) H  46           s(  0.19%)p99.99( 99.81%)
   477. (0.00141) RY*( 1) H  47           s( 99.04%)p 0.01(  0.96%)
                                            0.0035  0.9952  0.0761  0.0297 -0.0542
   478. (0.00027) RY*( 2) H  47           s(  0.01%)p99.99( 99.99%)
                                           -0.0020  0.0120 -0.7147  0.4475 -0.5375
   479. (0.00015) RY*( 3) H  47           s(  0.04%)p99.99( 99.96%)
                                           -0.0079  0.0180 -0.2114 -0.8708 -0.4435
   480. (0.00006) RY*( 4) H  47           s(  0.98%)p99.99( 99.02%)
   481. (0.00304) RY*( 1) H  48           s( 99.04%)p 0.01(  0.96%)
                                            0.0044  0.9952  0.0814 -0.0299  0.0454
   482. (0.00023) RY*( 2) H  48           s(  0.43%)p99.99( 99.57%)
                                            0.0017  0.0658 -0.9415 -0.3293  0.0286
   483. (0.00015) RY*( 3) H  48           s(  0.41%)p99.99( 99.59%)
                                           -0.0114  0.0628 -0.1303  0.3032 -0.9418
   484. (0.00006) RY*( 4) H  48           s(  0.20%)p99.99( 99.80%)
   485. (0.00136) RY*( 1) H  49           s( 98.96%)p 0.01(  1.04%)
                                            0.0035  0.9948 -0.0824 -0.0239 -0.0549
   486. (0.00022) RY*( 2) H  49           s(  0.05%)p99.99( 99.95%)
                                            0.0016  0.0215  0.2090  0.9221 -0.3249
   487. (0.00018) RY*( 3) H  49           s(  0.17%)p99.99( 99.83%)
                                           -0.0093  0.0401  0.8501 -0.3358 -0.4036
   488. (0.00005) RY*( 4) H  49           s(  0.89%)p99.99( 99.11%)
   489. (0.00216) RY*( 1) H  50           s( 99.75%)p 0.00(  0.25%)
                                            0.0037  0.9987 -0.0155  0.0190 -0.0439
   490. (0.00019) RY*( 2) H  50           s(  0.01%)p 1.00( 99.99%)
                                           -0.0017  0.0095 -0.7047  0.3495  0.6173
   491. (0.00012) RY*( 3) H  50           s(  0.00%)p 1.00(100.00%)
                                           -0.0018  0.0049  0.5912  0.7704  0.2386
   492. (0.00005) RY*( 4) H  50           s(  0.32%)p99.99( 99.68%)
   493. (0.00247) RY*( 1) H  51           s( 99.52%)p 0.00(  0.48%)
                                            0.0055  0.9976 -0.0428  0.0244  0.0486
   494. (0.00019) RY*( 2) H  51           s(  0.00%)p 1.00(100.00%)
                                           -0.0026  0.0055 -0.5024  0.4097 -0.7614
   495. (0.00012) RY*( 3) H  51           s(  0.04%)p99.99( 99.96%)
                                           -0.0012  0.0203  0.7269  0.6766 -0.1154
   496. (0.00004) RY*( 4) H  51           s(  0.51%)p99.99( 99.49%)
   497. (0.00299) RY*( 1) H  52           s( 99.51%)p 0.00(  0.49%)
                                            0.0046  0.9976  0.0045  0.0680 -0.0147
   498. (0.00019) RY*( 2) H  52           s(  0.00%)p 1.00(100.00%)
                                           -0.0030  0.0043  0.5616 -0.2682 -0.7827
   499. (0.00016) RY*( 3) H  52           s(  0.03%)p99.99( 99.97%)
                                           -0.0001  0.0167  0.7740 -0.1636  0.6115
   500. (0.00004) RY*( 4) H  52           s(  0.54%)p99.99( 99.46%)
   501. (0.00330) RY*( 1) H  53           s( 99.67%)p 0.00(  0.33%)
                                            0.0058  0.9983 -0.0130 -0.0207 -0.0523
   502. (0.00022) RY*( 2) H  53           s(  0.05%)p99.99( 99.95%)
                                           -0.0054  0.0217  0.1467  0.9888 -0.0138
   503. (0.00013) RY*( 3) H  53           s(  0.12%)p99.99( 99.88%)
                                            0.0013  0.0343  0.8627 -0.1219  0.4896
   504. (0.00005) RY*( 4) H  53           s(  0.24%)p99.99( 99.76%)
   505. (0.00311) RY*( 1) H  54           s( 99.79%)p 0.00(  0.21%)
                                            0.0079  0.9989  0.0092  0.0413  0.0170
   506. (0.00017) RY*( 2) H  54           s(  0.03%)p99.99( 99.97%)
                                            0.0031  0.0184  0.2925 -0.7523  0.5900
   507. (0.00007) RY*( 3) H  54           s(  0.20%)p99.99( 99.80%)
   508. (0.00004) RY*( 4) H  54           s(  0.06%)p99.99( 99.94%)
   509. (0.00185) RY*( 1) H  55           s( 83.29%)p 0.20( 16.71%)
                                            0.0133  0.9125  0.3971  0.0353  0.0904
   510. (0.00167) RY*( 2) H  55           s(  0.65%)p99.99( 99.35%)
                                            0.0033  0.0803  0.0428 -0.0091 -0.9958
   511. (0.00086) RY*( 3) H  55           s( 12.65%)p 6.90( 87.35%)
                                            0.0086  0.3556 -0.8495  0.3894 -0.0113
   512. (0.00002) RY*( 4) H  55           s(  3.80%)p25.34( 96.20%)
   513. (0.00134) RY*( 1) H  56           s( 98.15%)p 0.02(  1.85%)
                                            0.0047  0.9907 -0.0683  0.0392  0.1108
   514. (0.00022) RY*( 2) H  56           s(  0.00%)p 1.00(100.00%)
                                           -0.0006  0.0037  0.6182  0.7828  0.0716
   515. (0.00012) RY*( 3) H  56           s(  0.02%)p99.99( 99.98%)
                                           -0.0043  0.0140  0.6639 -0.5688  0.4852
   516. (0.00004) RY*( 4) H  56           s(  1.90%)p51.62( 98.10%)
   517. (0.00252) RY*( 1) H  57           s( 98.88%)p 0.01(  1.12%)
                                            0.0052  0.9944  0.0729  0.0741 -0.0197
   518. (0.00021) RY*( 2) H  57           s(  0.13%)p99.99( 99.87%)
                                           -0.0012  0.0354  0.3168 -0.8803 -0.3513
   519. (0.00013) RY*( 3) H  57           s(  0.41%)p99.99( 99.59%)
                                           -0.0058  0.0634 -0.1974 -0.4208  0.8831
   520. (0.00005) RY*( 4) H  57           s(  0.67%)p99.99( 99.33%)
   521. (0.00235) RY*( 1) H  58           s( 98.94%)p 0.01(  1.06%)
                                            0.0041  0.9947  0.0048 -0.0695 -0.0761
   522. (0.00023) RY*( 2) H  58           s(  0.07%)p99.99( 99.93%)
                                            0.0019  0.0256 -0.9420 -0.0596  0.3293
   523. (0.00014) RY*( 3) H  58           s(  0.70%)p99.99( 99.30%)
                                           -0.0057  0.0835  0.3122  0.2051  0.9238
   524. (0.00006) RY*( 4) H  58           s(  0.38%)p99.99( 99.62%)
   525. (0.00286) RY*( 1) H  59           s( 99.58%)p 0.00(  0.42%)
                                            0.0069  0.9979  0.0431  0.0452  0.0185
   526. (0.00021) RY*( 2) H  59           s(  0.01%)p99.99( 99.99%)
                                           -0.0041  0.0106  0.0597  0.1146 -0.9916
   527. (0.00012) RY*( 3) H  59           s(  0.05%)p99.99( 99.95%)
                                            0.0065  0.0222  0.4509 -0.8891 -0.0754
   528. (0.00004) RY*( 4) H  59           s(  0.45%)p99.99( 99.55%)
   529. (0.00212) RY*( 1) H  60           s( 99.85%)p 0.00(  0.15%)
                                            0.0044  0.9992  0.0304  0.0042 -0.0234
   530. (0.00025) RY*( 2) H  60           s(  0.08%)p99.99( 99.92%)
                                            0.0073  0.0272 -0.9911  0.0609 -0.1149
   531. (0.00012) RY*( 3) H  60           s(  0.02%)p99.99( 99.98%)
                                           -0.0070  0.0128 -0.0275  0.7635  0.6450
   532. (0.00006) RY*( 4) H  60           s(  0.13%)p99.99( 99.87%)
   533. (0.00172) RY*( 1) H  61           s( 21.02%)p 3.76( 78.98%)
                                            0.0064  0.4584  0.4914 -0.3109  0.6721
   534. (0.00161) RY*( 2) H  61           s( 63.93%)p 0.56( 36.07%)
                                            0.0114  0.7995 -0.3823 -0.2575 -0.3851
   535. (0.00100) RY*( 3) H  61           s( 11.98%)p 7.35( 88.02%)
                                            0.0051  0.3461  0.5255  0.7226 -0.2862
   536. (0.00002) RY*( 4) H  61           s(  3.46%)p27.92( 96.54%)
   537. (0.00359) RY*( 1) H  62           s( 99.61%)p 0.00(  0.39%)
                                            0.0072  0.9980 -0.0139  0.0577  0.0191
   538. (0.00014) RY*( 2) H  62           s(  0.13%)p99.99( 99.87%)
                                            0.0015  0.0363  0.0418 -0.8110  0.5825
   539. (0.00012) RY*( 3) H  62           s(  0.00%)p 1.00(100.00%)
                                            0.0011 -0.0002 -0.9698 -0.1733 -0.1716
   540. (0.00004) RY*( 4) H  62           s(  0.34%)p99.99( 99.66%)
   541. (0.00196) RY*( 1) H  63           s( 99.55%)p 0.00(  0.45%)
                                            0.0034  0.9978  0.0426 -0.0237  0.0459
   542. (0.00020) RY*( 2) H  63           s(  0.00%)p 1.00(100.00%)
                                           -0.0019  0.0043  0.4070 -0.5308 -0.7433
   543. (0.00014) RY*( 3) H  63           s(  0.05%)p99.99( 99.95%)
                                           -0.0039  0.0218 -0.8095 -0.5862 -0.0245
   544. (0.00005) RY*( 4) H  63           s(  0.48%)p99.99( 99.52%)
   545. (0.00224) RY*( 1) H  64           s( 99.41%)p 0.01(  0.59%)
                                            0.0057  0.9970  0.0515 -0.0277 -0.0499
   546. (0.00023) RY*( 2) H  64           s(  0.00%)p 1.00(100.00%)
                                            0.0022  0.0039 -0.5833  0.3655 -0.7254
   547. (0.00016) RY*( 3) H  64           s(  0.30%)p99.99( 99.70%)
                                           -0.0090  0.0538 -0.8037 -0.3789  0.4556
   548. (0.00006) RY*( 4) H  64           s(  0.37%)p99.99( 99.63%)
   549. (0.00244) RY*( 1) H  65           s( 99.69%)p 0.00(  0.31%)
                                            0.0041  0.9984 -0.0337  0.0278  0.0343
   550. (0.00020) RY*( 2) H  65           s(  0.00%)p 1.00(100.00%)
                                            0.0033 -0.0032  0.4240  0.8819 -0.2059
   551. (0.00017) RY*( 3) H  65           s(  0.20%)p99.99( 99.80%)
                                           -0.0080  0.0442  0.8947 -0.4416 -0.0501
   552. (0.00006) RY*( 4) H  65           s(  0.18%)p99.99( 99.82%)
   553. (0.00210) RY*( 1) H  66           s( 99.54%)p 0.00(  0.46%)
                                            0.0041  0.9977 -0.0397 -0.0548  0.0044
   554. (0.00018) RY*( 2) H  66           s(  0.01%)p 1.00( 99.99%)
                                           -0.0031  0.0081 -0.2843  0.4227  0.8605
   555. (0.00013) RY*( 3) H  66           s(  0.04%)p99.99( 99.96%)
                                            0.0005  0.0193  0.8758 -0.2505  0.4122
   556. (0.00004) RY*( 4) H  66           s(  0.49%)p99.99( 99.51%)
   557. (0.00125) RY*( 1) H  67           s( 99.04%)p 0.01(  0.96%)
                                            0.0033  0.9952 -0.0538 -0.0817 -0.0076
   558. (0.00026) RY*( 2) H  67           s(  0.06%)p99.99( 99.94%)
                                           -0.0041  0.0238  0.9427 -0.3233 -0.0793
   559. (0.00016) RY*( 3) H  67           s(  0.01%)p 1.00( 99.99%)
                                            0.0085 -0.0049  0.0255 -0.1679  0.9854
   560. (0.00006) RY*( 4) H  67           s(  0.97%)p99.99( 99.03%)
   561. (0.00120) RY*( 1) H  68           s( 98.97%)p 0.01(  1.03%)
                                            0.0033  0.9948 -0.0471  0.0568 -0.0696
   562. (0.00023) RY*( 2) H  68           s(  0.00%)p 1.00(100.00%)
                                           -0.0033  0.0058  0.9100  0.2763 -0.3092
   563. (0.00012) RY*( 3) H  68           s(  0.20%)p99.99( 99.80%)
                                           -0.0067  0.0441  0.1941 -0.9422 -0.2696
   564. (0.00005) RY*( 4) H  68           s(  0.90%)p99.99( 99.10%)
   565. (0.00138) RY*( 1) H  69           s( 99.38%)p 0.01(  0.62%)
                                            0.0024  0.9969  0.0692 -0.0375 -0.0056
   566. (0.00024) RY*( 2) H  69           s(  0.04%)p99.99( 99.96%)
                                            0.0019  0.0199  0.0920  0.7891 -0.6069
   567. (0.00015) RY*( 3) H  69           s(  0.12%)p99.99( 99.88%)
                                           -0.0092  0.0331 -0.7222 -0.3668 -0.5854
   568. (0.00006) RY*( 4) H  69           s(  0.54%)p99.99( 99.46%)
   569. (0.00139) RY*( 1) H  70           s( 99.04%)p 0.01(  0.96%)
                                            0.0039  0.9952  0.0615  0.0033  0.0765
   570. (0.00024) RY*( 2) H  70           s(  0.03%)p99.99( 99.97%)
                                           -0.0051  0.0163 -0.8645 -0.1181  0.4882
   571. (0.00016) RY*( 3) H  70           s(  0.02%)p99.99( 99.98%)
                                            0.0101 -0.0079  0.1491 -0.9884  0.0253
   572. (0.00006) RY*( 4) H  70           s(  0.99%)p99.72( 99.01%)
   573. (0.00127) RY*( 1) H  71           s( 98.71%)p 0.01(  1.29%)
                                            0.0039  0.9935  0.0096  0.1117 -0.0185
   574. (0.00023) RY*( 2) H  71           s(  0.01%)p 1.00( 99.99%)
                                            0.0020  0.0073  0.9827 -0.1640 -0.0855
   575. (0.00012) RY*( 3) H  71           s(  0.11%)p99.99( 99.89%)
                                           -0.0097  0.0321  0.0645 -0.1276  0.9892
   576. (0.00004) RY*( 4) H  71           s(  1.25%)p78.98( 98.75%)
   577. (0.00137) RY*( 1) H  72           s( 99.21%)p 0.01(  0.79%)
                                            0.0026  0.9960 -0.0463 -0.0153  0.0741
   578. (0.00026) RY*( 2) H  72           s(  0.09%)p99.99( 99.91%)
                                            0.0047  0.0301 -0.4847  0.6629 -0.5698
   579. (0.00015) RY*( 3) H  72           s(  0.05%)p99.99( 99.95%)
                                           -0.0098  0.0193  0.6385  0.7134  0.2879
   580. (0.00007) RY*( 4) H  72           s(  0.72%)p99.99( 99.28%)
   581. (0.00208) RY*( 1) H  73           s( 99.73%)p 0.00(  0.27%)
                                            0.0032  0.9987  0.0446 -0.0178 -0.0190
   582. (0.00023) RY*( 2) H  73           s(  0.00%)p 1.00(100.00%)
                                            0.0057  0.0013 -0.3337  0.2170 -0.9174
   583. (0.00017) RY*( 3) H  73           s(  0.23%)p99.99( 99.77%)
                                           -0.0088  0.0468 -0.9416 -0.0812  0.3233
   584. (0.00006) RY*( 4) H  73           s(  0.11%)p99.99( 99.89%)
   585. (0.00209) RY*( 1) H  74           s( 99.54%)p 0.00(  0.46%)
                                            0.0040  0.9977  0.0291  0.0030  0.0609
   586. (0.00018) RY*( 2) H  74           s(  0.04%)p99.99( 99.96%)
                                           -0.0032  0.0206  0.5087 -0.6637 -0.5481
   587. (0.00013) RY*( 3) H  74           s(  0.03%)p99.99( 99.97%)
                                           -0.0005  0.0185 -0.7535 -0.6511  0.0898
   588. (0.00004) RY*( 4) H  74           s(  0.46%)p99.99( 99.54%)
   589. (0.00188) RY*( 1) H  75           s( 99.43%)p 0.01(  0.57%)
                                            0.0044  0.9971 -0.0391  0.0594  0.0260
   590. (0.00022) RY*( 2) H  75           s(  0.04%)p99.99( 99.96%)
                                           -0.0040  0.0201 -0.5824 -0.7949  0.1689
   591. (0.00013) RY*( 3) H  75           s(  0.21%)p99.99( 99.79%)
                                           -0.0031  0.0454  0.7611 -0.4597  0.4553
   592. (0.00005) RY*( 4) H  75           s(  0.40%)p99.99( 99.60%)
   593. (0.00258) RY*( 1) H  76           s( 99.47%)p 0.01(  0.53%)
                                            0.0051  0.9973 -0.0480 -0.0489  0.0240
   594. (0.00017) RY*( 2) H  76           s(  0.01%)p 1.00( 99.99%)
                                            0.0047  0.0054  0.3011 -0.5629 -0.7697
   595. (0.00011) RY*( 3) H  76           s(  0.03%)p99.99( 99.97%)
                                            0.0012  0.0166  0.8342 -0.2353  0.4985
   596. (0.00004) RY*( 4) H  76           s(  0.57%)p99.99( 99.43%)
   597. (0.00134) RY*( 1) H  77           s( 99.40%)p 0.01(  0.60%)
                                            0.0022  0.9970  0.0773  0.0025  0.0007
   598. (0.00023) RY*( 2) H  77           s(  0.01%)p99.99( 99.99%)
                                           -0.0004  0.0108 -0.1570  0.7429 -0.6507
   599. (0.00013) RY*( 3) H  77           s(  0.13%)p99.99( 99.87%)
                                           -0.0075  0.0356 -0.4321 -0.6439 -0.6303
   600. (0.00006) RY*( 4) H  77           s(  0.53%)p99.99( 99.47%)
   601. (0.00161) RY*( 1) H  78           s( 98.43%)p 0.02(  1.57%)
                                            0.0044  0.9921 -0.0061 -0.1248  0.0064
   602. (0.00022) RY*( 2) H  78           s(  0.04%)p99.99( 99.96%)
                                            0.0001  0.0195 -0.8839  0.1761 -0.4329
   603. (0.00012) RY*( 3) H  78           s(  0.00%)p 1.00(100.00%)
                                            0.0055  0.0018 -0.4251  0.0817  0.9014
   604. (0.00004) RY*( 4) H  78           s(  1.60%)p61.44( 98.40%)
   605. (0.00197) RY*( 1) H  79           s( 98.44%)p 0.02(  1.56%)
                                            0.0053  0.9922 -0.1088  0.0373 -0.0485
   606. (0.00020) RY*( 2) H  79           s(  0.29%)p99.99( 99.71%)
                                           -0.0023  0.0539  0.7952  0.5429 -0.2645
   607. (0.00012) RY*( 3) H  79           s(  0.50%)p99.99( 99.50%)
                                           -0.0064  0.0705  0.4759 -0.8347 -0.2680
   608. (0.00005) RY*( 4) H  79           s(  0.85%)p99.99( 99.15%)
   609. (0.00309) RY*( 1) H  80           s( 99.75%)p 0.00(  0.25%)
                                            0.0073  0.9987 -0.0469 -0.0069  0.0157
   610. (0.00018) RY*( 2) H  80           s(  0.14%)p99.99( 99.86%)
                                            0.0027  0.0374  0.7024 -0.5004 -0.5048
   611. (0.00008) RY*( 3) H  80           s(  0.12%)p99.99( 99.88%)
   612. (0.00003) RY*( 4) H  80           s(  0.07%)p99.99( 99.93%)
   613. (0.00207) RY*( 1) H  81           s( 53.45%)p 0.87( 46.55%)
                                            0.0071  0.7310 -0.1597 -0.6448 -0.1557
   614. (0.00139) RY*( 2) H  81           s( 29.60%)p 2.38( 70.40%)
                                            0.0123  0.5440 -0.0602  0.7304 -0.4085
   615. (0.00091) RY*( 3) H  81           s( 13.54%)p 6.38( 86.46%)
                                            0.0091  0.3679 -0.0863  0.2215  0.8989
   616. (0.00002) RY*( 4) H  81           s(  3.79%)p25.39( 96.21%)
   617. (0.00223) RY*( 1) H  82           s( 99.49%)p 0.01(  0.51%)
                                            0.0046  0.9974 -0.0042  0.0057  0.0714
   618. (0.00022) RY*( 2) H  82           s(  0.01%)p 1.00( 99.99%)
                                            0.0045  0.0087  0.9903 -0.1278 -0.0540
   619. (0.00011) RY*( 3) H  82           s(  0.02%)p99.99( 99.98%)
                                            0.0007  0.0143 -0.1340 -0.9823 -0.1300
   620. (0.00004) RY*( 4) H  82           s(  0.56%)p99.99( 99.44%)
   621. (0.00304) RY*( 1) H  83           s( 99.52%)p 0.00(  0.48%)
                                            0.0053  0.9976 -0.0662 -0.0143  0.0129
   622. (0.00019) RY*( 2) H  83           s(  0.00%)p 1.00(100.00%)
                                            0.0032  0.0019 -0.1866  0.1191 -0.9752
   623. (0.00013) RY*( 3) H  83           s(  0.01%)p 1.00( 99.99%)
                                            0.0021  0.0085 -0.0594  0.9894  0.1322
   624. (0.00004) RY*( 4) H  83           s(  0.55%)p99.99( 99.45%)
   625. (0.02646) BD*( 1) C   1 - C   2  
                ( 51.15%)   0.7152* C   1 s( 30.31%)p 2.30( 69.65%)d 0.00(  0.04%)
                                            0.0006  0.5505 -0.0080  0.3227 -0.0047
                                           -0.2740  0.0038  0.7192 -0.0040 -0.0042
                                            0.0114 -0.0099  0.0006  0.0124
                ( 48.85%)  -0.6989* C   2 s( 25.08%)p 2.99( 74.88%)d 0.00(  0.05%)
                                            0.0000  0.5008  0.0031 -0.3357 -0.0068
                                            0.2577  0.0081 -0.7547 -0.0005 -0.0046
                                            0.0126 -0.0097  0.0010  0.0135
   626. (0.00683) BD*( 1) C   1 - H  34  
                ( 39.51%)   0.6286* C   1 s( 22.49%)p 3.44( 77.47%)d 0.00(  0.04%)
                                           -0.0001  0.4742  0.0030 -0.8791 -0.0010
                                            0.0121  0.0086  0.0361 -0.0186 -0.0004
                                           -0.0020  0.0005  0.0177 -0.0108
                ( 60.49%)  -0.7778* H  34 s( 99.92%)p 0.00(  0.08%)
                                            0.9996 -0.0012  0.0276 -0.0013 -0.0004
   627. (0.00996) BD*( 1) C   1 - H  35  
                ( 38.16%)   0.6177* C   1 s( 24.26%)p 3.12( 75.70%)d 0.00(  0.04%)
                                           -0.0000  0.4926  0.0029  0.2314 -0.0121
                                           -0.5015  0.0114 -0.6719 -0.0117 -0.0047
                                           -0.0073  0.0159 -0.0046  0.0073
                ( 61.84%)  -0.7864* H  35 s( 99.92%)p 0.00(  0.08%)
                                            0.9996 -0.0028 -0.0067  0.0179  0.0215
   628. (0.00865) BD*( 1) C   1 - H  36  
                ( 39.25%)   0.6265* C   1 s( 22.85%)p 3.37( 77.11%)d 0.00(  0.04%)
                                            0.0001 -0.4780 -0.0033 -0.2623  0.0102
                                           -0.8201 -0.0010  0.1710  0.0173 -0.0098
                                            0.0025  0.0059  0.0141  0.0097
                ( 60.75%)  -0.7794* H  36 s( 99.92%)p 0.00(  0.08%)
                                           -0.9996  0.0018  0.0080  0.0259 -0.0062
   629. (0.02126) BD*( 1) C   2 - C   3  
                ( 48.85%)   0.6990* C   2 s( 24.82%)p 3.03( 75.13%)d 0.00(  0.05%)
                                           -0.0002 -0.4981 -0.0066  0.2394  0.0012
                                           -0.5509  0.0003 -0.6249  0.0039  0.0066
                                            0.0078 -0.0175  0.0061 -0.0064
                ( 51.15%)  -0.7152* C   3 s( 31.05%)p 2.22( 68.92%)d 0.00(  0.04%)
                                           -0.0007 -0.5571  0.0078 -0.2291  0.0038
                                            0.5305 -0.0061  0.5960 -0.0035  0.0057
                                            0.0067 -0.0157  0.0056 -0.0055
   630. (0.03221) BD*( 1) C   2 - C   4  
                ( 49.39%)   0.7028* C   2 s( 25.22%)p 2.96( 74.73%)d 0.00(  0.05%)
                                           -0.0001 -0.5022  0.0045 -0.8623 -0.0004
                                            0.0157 -0.0189  0.0557 -0.0078  0.0017
                                            0.0016 -0.0000 -0.0183  0.0109
                ( 50.61%)  -0.7114* C   4 s( 28.75%)p 2.48( 71.20%)d 0.00(  0.04%)
                                           -0.0004 -0.5362  0.0005  0.8432 -0.0061
                                           -0.0142 -0.0164 -0.0219 -0.0042  0.0001
                                            0.0014  0.0000 -0.0178  0.0104
   631. (0.03469) BD*( 1) C   2 - C  33  
                ( 49.83%)   0.7059* C   2 s( 24.84%)p 3.02( 75.11%)d 0.00(  0.05%)
                                           -0.0001 -0.4984  0.0042  0.2926  0.0158
                                            0.7931 -0.0088 -0.1901 -0.0116 -0.0108
                                            0.0030  0.0084  0.0142  0.0093
                ( 50.17%)  -0.7083* C  33 s( 29.17%)p 2.43( 70.79%)d 0.00(  0.04%)
                                           -0.0004 -0.5400  0.0071 -0.2645  0.0157
                                           -0.7675 -0.0031  0.2202 -0.0101 -0.0102
                                            0.0030  0.0083  0.0122  0.0074
   632. (0.00717) BD*( 1) C   3 - H  37  
                ( 39.29%)   0.6269* C   3 s( 22.97%)p 3.35( 76.99%)d 0.00(  0.04%)
                                            0.0001 -0.4793 -0.0027 -0.3218  0.0091
                                            0.2354 -0.0169 -0.7813 -0.0095  0.0027
                                           -0.0119  0.0092 -0.0015 -0.0143
                ( 60.71%)  -0.7791* H  37 s( 99.92%)p 0.00(  0.08%)
                                           -0.9996  0.0012  0.0100 -0.0067  0.0250
   633. (0.00689) BD*( 1) C   3 - H  38  
                ( 39.19%)   0.6260* C   3 s( 22.92%)p 3.36( 77.04%)d 0.00(  0.04%)
                                           -0.0000  0.4787  0.0034 -0.8732  0.0022
                                            0.0386  0.0140  0.0774  0.0148 -0.0015
                                           -0.0032 -0.0008  0.0177 -0.0103
                ( 60.81%)  -0.7798* H  38 s( 99.92%)p 0.00(  0.08%)
                                            0.9996 -0.0013  0.0278 -0.0019 -0.0027
   634. (0.00683) BD*( 1) C   3 - H  39  
                ( 39.07%)   0.6250* C   3 s( 22.98%)p 3.35( 76.98%)d 0.00(  0.04%)
                                            0.0000 -0.4793 -0.0034 -0.2842  0.0088
                                           -0.8130 -0.0061  0.1664 -0.0173 -0.0108
                                            0.0016  0.0067  0.0132  0.0096
                ( 60.93%)  -0.7806* H  39 s( 99.92%)p 0.00(  0.08%)
                                           -0.9996  0.0013  0.0087  0.0262 -0.0050
   635. (0.02637) BD*( 1) C   4 - C   5  
                ( 50.61%)   0.7114* C   4 s( 27.71%)p 2.61( 72.25%)d 0.00(  0.04%)
                                            0.0003  0.5264 -0.0001  0.3117  0.0089
                                           -0.6143  0.0162 -0.4976 -0.0060 -0.0094
                                           -0.0075  0.0148 -0.0075 -0.0001
                ( 49.39%)  -0.7028* C   5 s( 25.65%)p 2.90( 74.31%)d 0.00(  0.04%)
                                            0.0000  0.5065  0.0045 -0.3290  0.0063
                                            0.6026  0.0225  0.5205 -0.0113 -0.0088
                                           -0.0075  0.0159 -0.0064  0.0013
   636. (0.01338) BD*( 1) C   4 - H  40  
                ( 38.34%)   0.6192* C   4 s( 21.67%)p 3.61( 78.28%)d 0.00(  0.04%)
                                            0.0002 -0.4655 -0.0061 -0.3018 -0.0079
                                           -0.7816  0.0006  0.2838 -0.0129 -0.0114
                                            0.0034  0.0101  0.0120  0.0071
                ( 61.66%)  -0.7852* H  40 s( 99.92%)p 0.00(  0.08%)
                                           -0.9996  0.0027  0.0107  0.0252 -0.0079
   637. (0.01761) BD*( 1) C   4 - H  41  
                ( 39.13%)   0.6256* C   4 s( 21.76%)p 3.59( 78.20%)d 0.00(  0.05%)
                                            0.0002 -0.4665  0.0013 -0.3165 -0.0100
                                            0.1026 -0.0223 -0.8189 -0.0014  0.0014
                                           -0.0120  0.0047 -0.0015 -0.0171
                ( 60.87%)  -0.7802* H  41 s( 99.93%)p 0.00(  0.07%)
                                           -0.9996  0.0025  0.0099 -0.0004  0.0253
   638. (0.03159) BD*( 1) C   5 - C   6  
                ( 49.83%)   0.7059* C   5 s( 26.85%)p 2.72( 73.10%)d 0.00(  0.05%)
                                           -0.0003 -0.5181 -0.0080 -0.8545  0.0024
                                           -0.0158 -0.0063 -0.0175  0.0147 -0.0003
                                           -0.0019 -0.0005 -0.0192  0.0109
                ( 50.17%)  -0.7083* C   6 s( 31.50%)p 2.17( 68.46%)d 0.00(  0.04%)
                                           -0.0000 -0.5611  0.0085  0.8247 -0.0175
                                            0.0606 -0.0086 -0.0075  0.0208 -0.0002
                                            0.0002  0.0019 -0.0174  0.0094
   639. (0.04220) BD*( 1) C   5 - C  29  
                ( 50.11%)   0.7079* C   5 s( 26.79%)p 2.73( 73.17%)d 0.00(  0.04%)
                                            0.0003  0.5176 -0.0051 -0.3038 -0.0015
                                           -0.7739  0.0024  0.2000 -0.0215  0.0105
                                           -0.0034 -0.0082 -0.0123 -0.0089
                ( 49.89%)  -0.7063* C  29 s( 25.10%)p 2.98( 74.86%)d 0.00(  0.05%)
                                            0.0000  0.5009 -0.0077  0.2925 -0.0103
                                            0.7906 -0.0017 -0.1941 -0.0150  0.0117
                                           -0.0019 -0.0067 -0.0135 -0.0097
   640. (0.02128) BD*( 1) C   5 - H  42  
                ( 37.55%)   0.6128* C   5 s( 20.64%)p 3.84( 79.31%)d 0.00(  0.04%)
                                           -0.0003  0.4543 -0.0031 -0.2618  0.0030
                                            0.1919 -0.0011 -0.8293  0.0045 -0.0029
                                            0.0098 -0.0077  0.0006  0.0164
                ( 62.45%)  -0.7902* H  42 s( 99.92%)p 0.00(  0.08%)
                                            0.9996 -0.0047  0.0080 -0.0038  0.0272
   641. (0.02285) BD*( 1) C   6 - C   7  
                ( 49.10%)   0.7007* C   6 s( 37.32%)p 1.68( 62.64%)d 0.00(  0.04%)
                                            0.0000  0.6104  0.0249  0.3795  0.0006
                                            0.4326  0.0220 -0.5419 -0.0336  0.0097
                                           -0.0109 -0.0137 -0.0012  0.0026
                ( 50.90%)  -0.7134* C   7 s( 39.69%)p 1.52( 60.26%)d 0.00(  0.04%)
                                            0.0001  0.6300  0.0025 -0.3578 -0.0194
                                           -0.4652  0.0013  0.5077 -0.0033  0.0094
                                           -0.0104 -0.0149 -0.0019  0.0034
   642. (0.07967) BD*( 2) C   6 - C   7  
                ( 50.43%)   0.7101* C   6 s(  0.00%)p 1.00( 99.92%)d 0.00(  0.08%)
                                            0.0001 -0.0026  0.0001 -0.0549  0.0056
                                            0.7997 -0.0076  0.5971 -0.0066  0.0094
                                            0.0094 -0.0051 -0.0134 -0.0201
                ( 49.57%)  -0.7041* C   7 s(  0.02%)p99.99( 99.91%)d 3.38(  0.07%)
                                            0.0000  0.0146  0.0009 -0.0905  0.0038
                                            0.7733 -0.0084  0.6267 -0.0043 -0.0077
                                           -0.0088  0.0044  0.0133  0.0198
   643. (0.04281) BD*( 1) C   6 - C  25  
                ( 50.66%)   0.7118* C   6 s( 31.05%)p 2.22( 68.91%)d 0.00(  0.04%)
                                           -0.0001  0.5570 -0.0155  0.4147 -0.0120
                                           -0.4103  0.0068  0.5903 -0.0092 -0.0075
                                            0.0126 -0.0131  0.0029  0.0051
                ( 49.34%)  -0.7024* C  25 s( 25.50%)p 2.92( 74.45%)d 0.00(  0.05%)
                                            0.0001  0.5050  0.0010 -0.4617 -0.0062
                                            0.3819 -0.0027 -0.6208 -0.0016 -0.0103
                                            0.0158 -0.0122  0.0020  0.0046
   644. (0.01707) BD*( 1) C   7 - C   8  
                ( 50.98%)   0.7140* C   7 s( 33.12%)p 2.02( 66.84%)d 0.00(  0.04%)
                                           -0.0001  0.5754  0.0067  0.8072 -0.0074
                                            0.1158  0.0287 -0.0396 -0.0311  0.0040
                                            0.0000 -0.0020  0.0175 -0.0097
                ( 49.02%)  -0.7002* C   8 s( 28.61%)p 2.49( 71.34%)d 0.00(  0.05%)
                                            0.0002  0.5348  0.0132 -0.8321 -0.0116
                                           -0.1302  0.0190  0.0573 -0.0192  0.0054
                                           -0.0022  0.0003  0.0176 -0.0107
   645. (0.01762) BD*( 1) C   7 - H  43  
                ( 39.26%)   0.6266* C   7 s( 27.05%)p 2.70( 72.92%)d 0.00(  0.04%)
                                           -0.0004  0.5200 -0.0067 -0.4590  0.0077
                                            0.4139  0.0021 -0.5892 -0.0032 -0.0085
                                            0.0121 -0.0112  0.0013  0.0040
                ( 60.74%)  -0.7794* H  43 s( 99.92%)p 0.00(  0.08%)
                                            0.9996 -0.0031  0.0165 -0.0134  0.0199
   646. (0.02255) BD*( 1) C   8 - C   9  
                ( 50.44%)   0.7102* C   8 s( 28.79%)p 2.47( 71.17%)d 0.00(  0.04%)
                                            0.0001  0.5365 -0.0073  0.4482 -0.0011
                                           -0.3991  0.0153  0.5927 -0.0007 -0.0080
                                            0.0122 -0.0118  0.0008  0.0046
                ( 49.56%)  -0.7040* C   9 s( 25.82%)p 2.87( 74.13%)d 0.00(  0.05%)
                                            0.0001  0.5080  0.0137 -0.4462  0.0030
                                            0.3929  0.0191 -0.6224 -0.0015 -0.0097
                                            0.0146 -0.0123  0.0014  0.0048
   647. (0.01664) BD*( 1) C   8 - H  44  
                ( 38.32%)   0.6190* C   8 s( 21.31%)p 3.69( 78.65%)d 0.00(  0.04%)
                                            0.0001 -0.4616 -0.0008 -0.1636  0.0049
                                           -0.8704  0.0032 -0.0448  0.0100 -0.0048
                                            0.0012 -0.0010  0.0173  0.0104
                ( 61.68%)  -0.7854* H  44 s( 99.92%)p 0.00(  0.08%)
                                           -0.9996  0.0027  0.0055  0.0277  0.0012
   648. (0.02198) BD*( 1) C   8 - H  45  
                ( 38.65%)   0.6217* C   8 s( 21.21%)p 3.71( 78.75%)d 0.00(  0.04%)
                                           -0.0001  0.4605 -0.0048  0.2811 -0.0054
                                           -0.2556  0.0160 -0.8018 -0.0071 -0.0016
                                           -0.0083  0.0094 -0.0007  0.0161
                ( 61.35%)  -0.7833* H  45 s( 99.92%)p 0.00(  0.08%)
                                            0.9996 -0.0037 -0.0082  0.0067  0.0255
   649. (0.03482) BD*( 1) C   9 - C  10  
                ( 50.24%)   0.7088* C   9 s( 27.33%)p 2.66( 72.62%)d 0.00(  0.04%)
                                            0.0004  0.5228  0.0038  0.8245 -0.0125
                                           -0.0646  0.0061 -0.2051 -0.0016 -0.0009
                                           -0.0076  0.0002  0.0170 -0.0084
                ( 49.76%)  -0.7054* C  10 s( 25.33%)p 2.95( 74.62%)d 0.00(  0.04%)
                                            0.0002  0.5033 -0.0001 -0.8530  0.0089
                                           -0.0107  0.0077  0.1354 -0.0049 -0.0006
                                           -0.0069 -0.0002  0.0175 -0.0097
   650. (0.03820) BD*( 1) C   9 - C  23  
                ( 50.01%)   0.7071* C   9 s( 27.31%)p 2.66( 72.65%)d 0.00(  0.04%)
                                            0.0002  0.5226 -0.0031 -0.3420  0.0083
                                           -0.7560  0.0063  0.1944  0.0008  0.0140
                                           -0.0036 -0.0081 -0.0093 -0.0083
                ( 49.99%)  -0.7071* C  23 s( 25.22%)p 2.96( 74.73%)d 0.00(  0.05%)
                                            0.0001  0.5022 -0.0035  0.3870  0.0019
                                            0.7324 -0.0017 -0.2473  0.0043  0.0148
                                           -0.0049 -0.0092 -0.0091 -0.0084
   651. (0.02198) BD*( 1) C   9 - H  46  
                ( 38.18%)   0.6179* C   9 s( 19.52%)p 4.12( 80.43%)d 0.00(  0.05%)
                                            0.0004 -0.4417  0.0094  0.0579  0.0022
                                           -0.5188 -0.0077 -0.7292  0.0037  0.0019
                                            0.0025 -0.0182  0.0065 -0.0114
                ( 61.82%)  -0.7863* H  46 s( 99.92%)p 0.00(  0.08%)
                                           -0.9996  0.0036 -0.0012  0.0169  0.0224
   652. (0.02812) BD*( 1) C  10 - C  11  
                ( 48.97%)   0.6998* C  10 s( 24.92%)p 3.01( 75.03%)d 0.00(  0.05%)
                                            0.0001 -0.4991 -0.0098 -0.1818  0.0001
                                            0.4093  0.0058  0.7413  0.0138  0.0040
                                            0.0079 -0.0145  0.0029 -0.0135
                ( 51.03%)  -0.7144* C  11 s( 29.66%)p 2.37( 70.30%)d 0.00(  0.04%)
                                           -0.0005 -0.5445  0.0084  0.1864  0.0011
                                           -0.3746 -0.0011 -0.7266  0.0073  0.0032
                                            0.0064 -0.0136  0.0025 -0.0121
   653. (0.02797) BD*( 1) C  10 - C  12  
                ( 49.36%)   0.7025* C  10 s( 24.33%)p 3.11( 75.62%)d 0.00(  0.05%)
                                           -0.0002 -0.4932  0.0004 -0.2715  0.0090
                                           -0.8241 -0.0017  0.0565  0.0048 -0.0116
                                            0.0003  0.0021  0.0157  0.0111
                ( 50.64%)  -0.7116* C  12 s( 28.81%)p 2.47( 71.15%)d 0.00(  0.04%)
                                           -0.0005 -0.5366  0.0111  0.2566  0.0039
                                            0.8028 -0.0087 -0.0324  0.0094 -0.0089
                                           -0.0001  0.0017  0.0143  0.0103
   654. (0.03702) BD*( 1) C  10 - C  20  
                ( 49.74%)   0.7053* C  10 s( 25.41%)p 2.93( 74.54%)d 0.00(  0.05%)
                                           -0.0001 -0.5041  0.0068 -0.4060  0.0041
                                            0.3904 -0.0033 -0.6543  0.0035  0.0070
                                           -0.0140  0.0121 -0.0015 -0.0084
                ( 50.26%)  -0.7089* C  20 s( 26.89%)p 2.72( 73.07%)d 0.00(  0.04%)
                                           -0.0003 -0.5185  0.0019  0.3456 -0.0039
                                           -0.3547  0.0024  0.6967 -0.0022  0.0066
                                           -0.0131  0.0125 -0.0002 -0.0087
   655. (0.00905) BD*( 1) C  11 - H  47  
                ( 39.33%)   0.6272* C  11 s( 22.95%)p 3.36( 77.01%)d 0.00(  0.04%)
                                            0.0000 -0.4790 -0.0042 -0.6840  0.0066
                                           -0.3913  0.0103  0.3853  0.0219 -0.0119
                                            0.0120  0.0076 -0.0077  0.0044
                ( 60.67%)  -0.7789* H  47 s( 99.93%)p 0.00(  0.07%)
                                           -0.9996  0.0009  0.0203  0.0113 -0.0140
   656. (0.01063) BD*( 1) C  11 - H  48  
                ( 38.39%)   0.6196* C  11 s( 23.87%)p 3.19( 76.09%)d 0.00(  0.04%)
                                           -0.0000  0.4885 -0.0011  0.2046  0.0042
                                           -0.8393 -0.0028  0.1191 -0.0224 -0.0078
                                            0.0015 -0.0042 -0.0143 -0.0104
                ( 61.61%)  -0.7850* H  48 s( 99.92%)p 0.00(  0.08%)
                                            0.9996 -0.0029 -0.0078  0.0265 -0.0026
   657. (0.00974) BD*( 1) C  11 - H  49  
                ( 38.93%)   0.6240* C  11 s( 23.41%)p 3.27( 76.55%)d 0.00(  0.04%)
                                           -0.0000  0.4838  0.0061 -0.6744  0.0139
                                            0.0388 -0.0074 -0.5555 -0.0175 -0.0009
                                            0.0174 -0.0020  0.0097  0.0028
                ( 61.07%)  -0.7814* H  49 s( 99.93%)p 0.00(  0.07%)
                                            0.9996 -0.0008  0.0198  0.0003  0.0184
   658. (0.01601) BD*( 1) C  12 - C  13  
                ( 50.16%)   0.7083* C  12 s( 27.63%)p 2.62( 72.33%)d 0.00(  0.05%)
                                            0.0002  0.5255  0.0099  0.8455  0.0011
                                            0.0821  0.0323  0.0212 -0.0149  0.0033
                                            0.0015 -0.0001  0.0187 -0.0104
                ( 49.84%)  -0.7060* C  13 s( 28.32%)p 2.53( 71.64%)d 0.00(  0.04%)
                                            0.0002  0.5322  0.0029 -0.8407 -0.0062
                                           -0.0831  0.0287 -0.0400 -0.0145  0.0045
                                           -0.0003 -0.0004  0.0168 -0.0102
   659. (0.01305) BD*( 1) C  12 - H  50  
                ( 38.45%)   0.6201* C  12 s( 22.18%)p 3.51( 77.78%)d 0.00(  0.04%)
                                           -0.0001  0.4709  0.0056 -0.3120  0.0030
                                            0.3849  0.0147 -0.7293  0.0125 -0.0059
                                            0.0095 -0.0132 -0.0015  0.0112
                ( 61.55%)  -0.7846* H  50 s( 99.92%)p 0.00(  0.08%)
                                            0.9996 -0.0023  0.0108 -0.0130  0.0226
   660. (0.01677) BD*( 1) C  12 - H  51  
                ( 38.96%)   0.6242* C  12 s( 21.25%)p 3.70( 78.70%)d 0.00(  0.05%)
                                           -0.0002  0.4610 -0.0030 -0.3478 -0.0031
                                            0.4471  0.0192  0.6823 -0.0135 -0.0074
                                           -0.0099  0.0148 -0.0021  0.0097
                ( 61.04%)  -0.7813* H  51 s( 99.92%)p 0.00(  0.08%)
                                            0.9996 -0.0036  0.0128 -0.0153 -0.0201
   661. (0.03262) BD*( 1) C  13 - C  14  
                ( 49.53%)   0.7038* C  13 s( 27.94%)p 2.58( 72.02%)d 0.00(  0.04%)
                                           -0.0003 -0.5286  0.0003 -0.3405 -0.0270
                                            0.3823 -0.0222 -0.6758 -0.0055  0.0060
                                           -0.0116  0.0132  0.0010 -0.0097
                ( 50.47%)  -0.7104* C  14 s( 29.00%)p 2.45( 70.95%)d 0.00(  0.05%)
                                           -0.0002 -0.5385 -0.0019  0.3064 -0.0161
                                           -0.3863 -0.0212  0.6823 -0.0065  0.0063
                                           -0.0121  0.0144  0.0023 -0.0110
   662. (0.01359) BD*( 1) C  13 - H  52  
                ( 38.97%)   0.6243* C  13 s( 21.52%)p 3.65( 78.44%)d 0.00(  0.04%)
                                            0.0001 -0.4638 -0.0052 -0.2073  0.0018
                                           -0.8606  0.0119 -0.0204  0.0166 -0.0083
                                           -0.0003 -0.0021  0.0162  0.0103
                ( 61.03%)  -0.7812* H  52 s( 99.92%)p 0.00(  0.08%)
                                           -0.9996  0.0027  0.0064  0.0275 -0.0010
   663. (0.01957) BD*( 1) C  13 - H  53  
                ( 38.91%)   0.6238* C  13 s( 22.07%)p 3.53( 77.89%)d 0.00(  0.04%)
                                            0.0002 -0.4698  0.0054 -0.3651 -0.0073
                                            0.3233 -0.0251  0.7351  0.0068  0.0057
                                            0.0125 -0.0116 -0.0004 -0.0101
                ( 61.09%)  -0.7816* H  53 s( 99.92%)p 0.00(  0.08%)
                                           -0.9996  0.0046  0.0135 -0.0079 -0.0235
   664. (0.02445) BD*( 1) C  14 - O  15  
                ( 68.14%)   0.8255* C  14 s( 19.34%)p 4.16( 80.38%)d 0.01(  0.28%)
                                            0.0000 -0.4377 -0.0431 -0.8885 -0.0352
                                           -0.1130 -0.0053 -0.0109 -0.0140 -0.0120
                                           -0.0001 -0.0002 -0.0448  0.0262
                ( 31.86%)  -0.5644* O  15 s( 34.69%)p 1.88( 65.24%)d 0.00(  0.06%)
                                            0.0001 -0.5890  0.0017  0.8055 -0.0028
                                            0.0592  0.0019 -0.0088 -0.0019  0.0067
                                           -0.0008  0.0001 -0.0190  0.0156
   665. (0.03917) BD*( 1) C  14 - C  16  
                ( 50.89%)   0.7134* C  14 s( 29.34%)p 2.41( 70.62%)d 0.00(  0.04%)
                                            0.0003  0.5415 -0.0106 -0.1624  0.0171
                                           -0.8234  0.0171  0.0349  0.0098  0.0062
                                            0.0001 -0.0007 -0.0172 -0.0106
                ( 49.11%)  -0.7008* C  16 s( 24.33%)p 3.11( 75.61%)d 0.00(  0.05%)
                                            0.0002  0.4933 -0.0027  0.2082  0.0108
                                            0.8419 -0.0026 -0.0604  0.0146  0.0101
                                           -0.0015 -0.0033 -0.0168 -0.0112
   666. (0.03680) BD*( 1) C  14 - H  54  
                ( 39.71%)   0.6301* C  14 s( 22.25%)p 3.49( 77.70%)d 0.00(  0.05%)
                                            0.0003 -0.4716  0.0119  0.2917 -0.0211
                                           -0.3991 -0.0048 -0.7294  0.0034  0.0070
                                            0.0125 -0.0142  0.0022 -0.0111
                ( 60.29%)  -0.7765* H  54 s( 99.92%)p 0.00(  0.08%)
                                           -0.9996  0.0071 -0.0098  0.0117  0.0247
   667. (0.00770) BD*( 1) O  15 - H  55  
                ( 26.83%)   0.5179* O  15 s( 19.71%)p 4.07( 80.21%)d 0.00(  0.08%)
                                           -0.0002 -0.4435 -0.0195 -0.2607 -0.0298
                                           -0.8551 -0.0247  0.0383  0.0005  0.0014
                                           -0.0000  0.0024  0.0250  0.0133
                ( 73.17%)  -0.8554* H  55 s( 99.62%)p 0.00(  0.38%)
                                           -0.9981  0.0043  0.0188  0.0591 -0.0027
   668. (0.02178) BD*( 1) C  16 - C  17  
                ( 48.27%)   0.6947* C  16 s( 24.73%)p 3.04( 75.22%)d 0.00(  0.05%)
                                           -0.0001 -0.4973 -0.0045 -0.2671 -0.0016
                                            0.3021 -0.0006 -0.7678  0.0013  0.0042
                                           -0.0114  0.0106  0.0001 -0.0144
                ( 51.73%)  -0.7193* C  17 s( 29.70%)p 2.37( 70.26%)d 0.00(  0.04%)
                                           -0.0006 -0.5448  0.0098  0.2807 -0.0061
                                           -0.2825  0.0030  0.7375 -0.0052  0.0037
                                           -0.0102  0.0104  0.0001 -0.0136
   669. (0.03803) BD*( 1) C  16 - C  18  
                ( 48.54%)   0.6967* C  16 s( 24.67%)p 3.05( 75.28%)d 0.00(  0.05%)
                                           -0.0000 -0.4967 -0.0067 -0.4026 -0.0031
                                            0.4358  0.0109  0.6330  0.0031  0.0093
                                            0.0140 -0.0131 -0.0004 -0.0063
                ( 51.46%)  -0.7174* C  18 s( 30.64%)p 2.26( 69.31%)d 0.00(  0.04%)
                                           -0.0004 -0.5535  0.0106  0.4502 -0.0106
                                           -0.3819  0.0129 -0.5867  0.0109  0.0089
                                            0.0140 -0.0115 -0.0027 -0.0054
   670. (0.03889) BD*( 1) C  16 - C  20  
                ( 49.72%)   0.7052* C  16 s( 26.24%)p 2.81( 73.72%)d 0.00(  0.04%)
                                           -0.0001 -0.5122  0.0027  0.8501 -0.0068
                                            0.0952  0.0054  0.0733 -0.0094 -0.0015
                                           -0.0031 -0.0003 -0.0171  0.0108
                ( 50.28%)  -0.7090* C  20 s( 27.39%)p 2.65( 72.56%)d 0.00(  0.04%)
                                           -0.0003 -0.5233 -0.0068 -0.8509  0.0112
                                           -0.0287  0.0110  0.0182 -0.0121 -0.0025
                                           -0.0007 -0.0004 -0.0179  0.0107
   671. (0.00682) BD*( 1) C  17 - H  56  
                ( 39.39%)   0.6276* C  17 s( 22.97%)p 3.35( 76.98%)d 0.00(  0.04%)
                                           -0.0001  0.4793  0.0023 -0.4917  0.0128
                                            0.3063 -0.0090  0.6586  0.0172 -0.0067
                                           -0.0153  0.0099  0.0032  0.0063
                ( 60.61%)  -0.7785* H  56 s( 99.92%)p 0.00(  0.08%)
                                            0.9996 -0.0010  0.0147 -0.0089 -0.0216
   672. (0.00800) BD*( 1) C  17 - H  57  
                ( 38.30%)   0.6189* C  17 s( 23.48%)p 3.26( 76.48%)d 0.00(  0.04%)
                                            0.0000 -0.4845 -0.0046 -0.8236  0.0016
                                           -0.2565  0.0091 -0.1426 -0.0180 -0.0098
                                           -0.0046 -0.0023 -0.0140  0.0100
                ( 61.70%)  -0.7855* H  57 s( 99.92%)p 0.00(  0.08%)
                                           -0.9996  0.0026  0.0270  0.0096  0.0039
   673. (0.00742) BD*( 1) C  17 - H  58  
                ( 38.49%)   0.6204* C  17 s( 23.76%)p 3.21( 76.20%)d 0.00(  0.04%)
                                           -0.0000  0.4874  0.0030 -0.0214  0.0115
                                           -0.8718  0.0004  0.0342  0.0178  0.0011
                                           -0.0006 -0.0007 -0.0171 -0.0105
                ( 61.51%)  -0.7843* H  58 s( 99.92%)p 0.00(  0.08%)
                                            0.9996 -0.0021  0.0002  0.0283  0.0000
   674. (0.01215) BD*( 1) C  18 - O  19  
                ( 68.03%)   0.8248* C  18 s( 20.49%)p 3.87( 79.22%)d 0.01(  0.28%)
                                            0.0000  0.4502  0.0474 -0.2164 -0.0087
                                           -0.8616 -0.0458 -0.0293 -0.0044  0.0213
                                            0.0013  0.0032 -0.0406 -0.0267
                ( 31.97%)  -0.5654* O  19 s( 33.06%)p 2.02( 66.87%)d 0.00(  0.07%)
                                           -0.0001  0.5750  0.0014  0.2286 -0.0015
                                            0.7851  0.0004 -0.0048  0.0008  0.0170
                                           -0.0060 -0.0049 -0.0126 -0.0124
   675. (0.02507) BD*( 1) C  18 - H  59  
                ( 39.38%)   0.6276* C  18 s( 24.16%)p 3.14( 75.79%)d 0.00(  0.05%)
                                            0.0001 -0.4915  0.0056 -0.8534  0.0032
                                           -0.0360  0.0004 -0.1676  0.0159 -0.0021
                                           -0.0072 -0.0009 -0.0196  0.0086
                ( 60.62%)  -0.7786* H  59 s( 99.91%)p 0.00(  0.09%)
                                           -0.9995  0.0053  0.0282  0.0066  0.0067
   676. (0.02829) BD*( 1) C  18 - H  60  
                ( 40.41%)   0.6357* C  18 s( 24.77%)p 3.03( 75.18%)d 0.00(  0.05%)
                                           -0.0001  0.4977 -0.0072 -0.1447  0.0203
                                            0.3228 -0.0124 -0.7912 -0.0027 -0.0036
                                            0.0054 -0.0139 -0.0010  0.0169
                ( 59.59%)  -0.7719* H  60 s( 99.92%)p 0.00(  0.08%)
                                            0.9996 -0.0039  0.0036 -0.0119  0.0252
   677. (0.00555) BD*( 1) O  19 - H  61  
                ( 26.81%)   0.5178* O  19 s( 19.74%)p 4.06( 80.17%)d 0.00(  0.08%)
                                           -0.0002 -0.4438 -0.0226 -0.5376 -0.0088
                                            0.4844  0.0339  0.5260  0.0142  0.0096
                                            0.0226 -0.0078 -0.0123 -0.0032
                ( 73.19%)  -0.8555* H  61 s( 99.61%)p 0.00(  0.39%)
                                           -0.9980  0.0031  0.0368 -0.0354 -0.0358
   678. (0.02340) BD*( 1) C  20 - C  21  
                ( 48.55%)   0.6968* C  20 s( 27.00%)p 2.70( 72.96%)d 0.00(  0.04%)
                                           -0.0001 -0.5195 -0.0118  0.2901 -0.0135
                                            0.7931  0.0055 -0.1267 -0.0125 -0.0127
                                            0.0024  0.0057  0.0123  0.0094
                ( 51.45%)  -0.7173* C  21 s( 27.59%)p 2.62( 72.37%)d 0.00(  0.04%)
                                           -0.0003 -0.5252  0.0044 -0.3331 -0.0103
                                           -0.7688  0.0039  0.1463 -0.0114 -0.0118
                                            0.0021  0.0055  0.0128  0.0098
   679. (0.02425) BD*( 1) C  20 - H  62  
                ( 38.55%)   0.6209* C  20 s( 18.70%)p 4.34( 81.24%)d 0.00(  0.05%)
                                            0.0004 -0.4323  0.0122  0.2672 -0.0019
                                           -0.4934  0.0063 -0.7053 -0.0069  0.0061
                                            0.0095 -0.0171  0.0046 -0.0091
                ( 61.45%)  -0.7839* H  62 s( 99.92%)p 0.00(  0.08%)
                                           -0.9996  0.0058 -0.0078  0.0146  0.0230
   680. (0.01501) BD*( 1) C  21 - C  22  
                ( 50.49%)   0.7106* C  21 s( 27.56%)p 2.63( 72.40%)d 0.00(  0.05%)
                                            0.0002  0.5249  0.0048 -0.8321 -0.0011
                                            0.0343 -0.0273  0.1708  0.0215 -0.0034
                                           -0.0071  0.0003  0.0174 -0.0094
                ( 49.51%)  -0.7036* C  22 s( 28.08%)p 2.56( 71.87%)d 0.00(  0.04%)
                                            0.0002  0.5299  0.0061  0.8225  0.0046
                                           -0.0456 -0.0285 -0.1973  0.0202 -0.0011
                                           -0.0084  0.0005  0.0168 -0.0086
   681. (0.01220) BD*( 1) C  21 - H  63  
                ( 38.40%)   0.6197* C  21 s( 22.12%)p 3.52( 77.84%)d 0.00(  0.04%)
                                            0.0001 -0.4703 -0.0051 -0.4206  0.0057
                                            0.3737  0.0134 -0.6793  0.0159  0.0071
                                           -0.0130  0.0112 -0.0004 -0.0093
                ( 61.60%)  -0.7849* H  63 s( 99.92%)p 0.00(  0.08%)
                                           -0.9996  0.0015  0.0142 -0.0137  0.0201
   682. (0.01966) BD*( 1) C  21 - H  64  
                ( 38.17%)   0.6178* C  21 s( 22.60%)p 3.42( 77.35%)d 0.00(  0.04%)
                                           -0.0002  0.4754 -0.0042  0.1363  0.0150
                                           -0.5170 -0.0209 -0.6977  0.0159 -0.0033
                                           -0.0040  0.0162 -0.0053  0.0099
                ( 61.83%)  -0.7863* H  64 s( 99.92%)p 0.00(  0.08%)
                                            0.9996 -0.0037 -0.0091  0.0188  0.0198
   683. (0.02994) BD*( 1) C  22 - C  23  
                ( 51.16%)   0.7152* C  22 s( 28.48%)p 2.51( 71.48%)d 0.00(  0.04%)
                                            0.0004  0.5336 -0.0077 -0.4647 -0.0052
                                            0.3845 -0.0085 -0.5923  0.0050 -0.0086
                                            0.0131 -0.0119  0.0015  0.0048
                ( 48.84%)  -0.6989* C  23 s( 25.39%)p 2.94( 74.56%)d 0.00(  0.05%)
                                            0.0001  0.5038  0.0035  0.4696 -0.0090
                                           -0.3865 -0.0056  0.6129  0.0032 -0.0095
                                            0.0152 -0.0119  0.0020  0.0045
   684. (0.01825) BD*( 1) C  22 - H  65  
                ( 39.19%)   0.6260* C  22 s( 21.47%)p 3.65( 78.48%)d 0.00(  0.05%)
                                            0.0002 -0.4634  0.0016  0.0913 -0.0003
                                           -0.4302  0.0225 -0.7686 -0.0130  0.0008
                                            0.0027 -0.0162  0.0049 -0.0131
                ( 60.81%)  -0.7798* H  65 s( 99.92%)p 0.00(  0.08%)
                                           -0.9996  0.0028 -0.0024  0.0108  0.0251
   685. (0.01319) BD*( 1) C  22 - H  66  
                ( 38.63%)   0.6215* C  22 s( 21.82%)p 3.58( 78.14%)d 0.00(  0.04%)
                                           -0.0001  0.4671  0.0048 -0.3133  0.0096
                                           -0.8148  0.0048  0.1373  0.0176  0.0120
                                           -0.0025 -0.0050 -0.0132 -0.0091
                ( 61.37%)  -0.7834* H  66 s( 99.92%)p 0.00(  0.08%)
                                            0.9996 -0.0022  0.0096  0.0257 -0.0058
   686. (0.02476) BD*( 1) C  23 - C  24  
                ( 48.86%)   0.6990* C  23 s( 24.55%)p 3.07( 75.40%)d 0.00(  0.05%)
                                            0.0001 -0.4955 -0.0043  0.0758 -0.0021
                                            0.5302  0.0129  0.6833  0.0058 -0.0010
                                           -0.0015 -0.0185  0.0074 -0.0095
                ( 51.14%)  -0.7151* C  24 s( 29.76%)p 2.36( 70.21%)d 0.00(  0.04%)
                                           -0.0005 -0.5454  0.0120 -0.0453 -0.0002
                                           -0.5267  0.0066 -0.6500  0.0033 -0.0017
                                           -0.0016 -0.0166  0.0063 -0.0080
   687. (0.04506) BD*( 1) C  23 - C  25  
                ( 50.42%)   0.7101* C  23 s( 24.82%)p 3.03( 75.14%)d 0.00(  0.05%)
                                            0.0003  0.4982 -0.0015 -0.7894  0.0122
                                            0.1801 -0.0101  0.3091  0.0048 -0.0079
                                           -0.0120  0.0031  0.0138 -0.0066
                ( 49.58%)  -0.7041* C  25 s( 25.69%)p 2.89( 74.27%)d 0.00(  0.04%)
                                            0.0003  0.5069 -0.0037  0.7890 -0.0160
                                           -0.1881 -0.0084 -0.2904  0.0098 -0.0065
                                           -0.0114  0.0024  0.0137 -0.0056
   688. (0.00883) BD*( 1) C  24 - H  67  
                ( 39.18%)   0.6259* C  24 s( 22.97%)p 3.35( 76.99%)d 0.00(  0.04%)
                                            0.0000 -0.4793 -0.0046  0.4290 -0.0074
                                            0.7323  0.0109 -0.2212  0.0202 -0.0139
                                            0.0037  0.0075  0.0086  0.0090
                ( 60.82%)  -0.7799* H  67 s( 99.93%)p 0.00(  0.07%)
                                           -0.9996  0.0007 -0.0120 -0.0235  0.0049
   689. (0.00730) BD*( 1) C  24 - H  68  
                ( 38.60%)   0.6213* C  24 s( 23.55%)p 3.24( 76.41%)d 0.00(  0.04%)
                                           -0.0001  0.4853  0.0024 -0.4241  0.0034
                                            0.3635 -0.0177 -0.6720 -0.0133 -0.0064
                                            0.0126 -0.0116  0.0020  0.0078
                ( 61.40%)  -0.7835* H  68 s( 99.92%)p 0.00(  0.08%)
                                            0.9996 -0.0006  0.0140 -0.0103  0.0212
   690. (0.00802) BD*( 1) C  24 - H  69  
                ( 38.77%)   0.6226* C  24 s( 23.61%)p 3.23( 76.35%)d 0.00(  0.04%)
                                            0.0000 -0.4859 -0.0053 -0.7958  0.0106
                                            0.2311  0.0169  0.2758  0.0159  0.0089
                                            0.0102 -0.0023 -0.0132  0.0075
                ( 61.23%)  -0.7825* H  69 s( 99.92%)p 0.00(  0.08%)
                                           -0.9996  0.0004  0.0246 -0.0079 -0.0097
   691. (0.02484) BD*( 1) C  25 - C  26  
                ( 48.65%)   0.6975* C  25 s( 23.64%)p 3.23( 76.31%)d 0.00(  0.05%)
                                            0.0001 -0.4862 -0.0038 -0.0677 -0.0012
                                           -0.5444 -0.0034 -0.6797 -0.0115  0.0003
                                           -0.0001 -0.0187  0.0084 -0.0083
                ( 51.35%)  -0.7166* C  26 s( 29.72%)p 2.36( 70.24%)d 0.00(  0.04%)
                                           -0.0006 -0.5450  0.0127  0.0210  0.0025
                                            0.5146 -0.0031  0.6612 -0.0090 -0.0011
                                           -0.0012 -0.0170  0.0062 -0.0079
   692. (0.02969) BD*( 1) C  25 - C  27  
                ( 48.81%)   0.6987* C  25 s( 25.15%)p 2.97( 74.80%)d 0.00(  0.05%)
                                           -0.0000 -0.5015 -0.0033  0.3985 -0.0102
                                            0.7223  0.0033 -0.2597 -0.0011 -0.0158
                                            0.0056  0.0100  0.0073  0.0067
                ( 51.19%)  -0.7154* C  27 s( 28.06%)p 2.56( 71.89%)d 0.00(  0.04%)
                                           -0.0004 -0.5297  0.0081 -0.3755 -0.0056
                                           -0.7052  0.0063  0.2839 -0.0071 -0.0125
                                            0.0046  0.0103  0.0090  0.0070
   693. (0.01072) BD*( 1) C  26 - H  70  
                ( 39.04%)   0.6249* C  26 s( 23.23%)p 3.30( 76.73%)d 0.00(  0.04%)
                                            0.0001 -0.4820 -0.0050 -0.5921  0.0055
                                            0.2677 -0.0163 -0.5869 -0.0163  0.0066
                                           -0.0158  0.0083 -0.0062 -0.0047
                ( 60.96%)  -0.7807* H  70 s( 99.93%)p 0.00(  0.07%)
                                           -0.9996  0.0013  0.0179 -0.0071  0.0195
   694. (0.00661) BD*( 1) C  26 - H  71  
                ( 38.87%)   0.6234* C  26 s( 23.54%)p 3.25( 76.41%)d 0.00(  0.04%)
                                            0.0000 -0.4852 -0.0028 -0.2100  0.0035
                                           -0.8136 -0.0088  0.2399 -0.0197 -0.0071
                                            0.0020  0.0091  0.0142  0.0092
                ( 61.13%)  -0.7819* H  71 s( 99.92%)p 0.00(  0.08%)
                                           -0.9996  0.0007  0.0058  0.0262 -0.0068
   695. (0.00845) BD*( 1) C  26 - H  72  
                ( 39.13%)   0.6255* C  26 s( 23.39%)p 3.27( 76.56%)d 0.00(  0.04%)
                                            0.0000  0.4836  0.0050 -0.7772  0.0109
                                            0.0298  0.0131  0.4001  0.0175 -0.0014
                                           -0.0148 -0.0000  0.0142 -0.0038
                ( 60.87%)  -0.7802* H  72 s( 99.93%)p 0.00(  0.07%)
                                            0.9996 -0.0005  0.0234 -0.0017 -0.0136
   696. (0.01429) BD*( 1) C  27 - C  28  
                ( 50.08%)   0.7077* C  27 s( 27.76%)p 2.60( 72.19%)d 0.00(  0.04%)
                                            0.0002  0.5269  0.0078 -0.8449 -0.0044
                                            0.0707 -0.0252  0.0417  0.0250 -0.0031
                                           -0.0015  0.0004  0.0179 -0.0101
                ( 49.92%)  -0.7066* C  28 s( 27.77%)p 2.60( 72.19%)d 0.00(  0.04%)
                                            0.0002  0.5269  0.0064  0.8470  0.0020
                                           -0.0451 -0.0218 -0.0356  0.0270 -0.0009
                                           -0.0024  0.0001  0.0177 -0.0104
   697. (0.01757) BD*( 1) C  27 - H  73  
                ( 38.67%)   0.6218* C  27 s( 22.24%)p 3.49( 77.71%)d 0.00(  0.04%)
                                           -0.0002  0.4716 -0.0016  0.2125  0.0021
                                           -0.6776 -0.0152 -0.5217  0.0211 -0.0062
                                           -0.0037  0.0170 -0.0098  0.0010
                ( 61.33%)  -0.7831* H  73 s( 99.93%)p 0.00(  0.07%)
                                            0.9996 -0.0023 -0.0066  0.0226  0.0139
   698. (0.01239) BD*( 1) C  27 - H  74  
                ( 38.51%)   0.6206* C  27 s( 21.78%)p 3.59( 78.17%)d 0.00(  0.04%)
                                            0.0001 -0.4667 -0.0034 -0.3145  0.0053
                                            0.1947  0.0181 -0.8028  0.0076  0.0036
                                           -0.0113  0.0073 -0.0011 -0.0155
                ( 61.49%)  -0.7842* H  74 s( 99.92%)p 0.00(  0.08%)
                                           -0.9996  0.0022  0.0103 -0.0078  0.0249
   699. (0.03177) BD*( 1) C  28 - C  29  
                ( 50.75%)   0.7124* C  28 s( 28.48%)p 2.51( 71.48%)d 0.00(  0.04%)
                                            0.0004  0.5335 -0.0107 -0.3499 -0.0095
                                            0.2437 -0.0125 -0.7299  0.0068 -0.0041
                                            0.0119 -0.0094  0.0014  0.0129
                ( 49.25%)  -0.7017* C  29 s( 24.71%)p 3.05( 75.25%)d 0.00(  0.05%)
                                            0.0000  0.4970 -0.0013  0.3474 -0.0124
                                           -0.2589 -0.0157  0.7512  0.0060 -0.0041
                                            0.0129 -0.0091  0.0016  0.0144
   700. (0.01695) BD*( 1) C  28 - H  75  
                ( 39.15%)   0.6257* C  28 s( 21.94%)p 3.56( 78.02%)d 0.00(  0.05%)
                                            0.0002 -0.4684  0.0014  0.2356  0.0045
                                           -0.5582  0.0207 -0.6421 -0.0181  0.0060
                                            0.0072 -0.0170  0.0067 -0.0057
                ( 60.85%)  -0.7801* H  75 s( 99.92%)p 0.00(  0.08%)
                                           -0.9996  0.0026 -0.0078  0.0154  0.0215
   701. (0.01392) BD*( 1) C  28 - H  76  
                ( 38.51%)   0.6206* C  28 s( 21.67%)p 3.61( 78.29%)d 0.00(  0.04%)
                                           -0.0001  0.4654  0.0067 -0.3221  0.0033
                                           -0.7911  0.0098  0.2301  0.0163  0.0116
                                           -0.0041 -0.0082 -0.0124 -0.0081
                ( 61.49%)  -0.7841* H  76 s( 99.92%)p 0.00(  0.08%)
                                            0.9996 -0.0032  0.0105  0.0249 -0.0081
   702. (0.02287) BD*( 1) C  29 - C  30  
                ( 48.25%)   0.6946* C  29 s( 25.04%)p 2.99( 74.91%)d 0.00(  0.04%)
                                           -0.0001 -0.5004 -0.0069 -0.2248  0.0085
                                            0.5538  0.0050  0.6259  0.0007  0.0062
                                            0.0061 -0.0174  0.0063 -0.0055
                ( 51.75%)  -0.7194* C  30 s( 29.78%)p 2.36( 70.18%)d 0.00(  0.04%)
                                           -0.0006 -0.5457  0.0093  0.2089 -0.0001
                                           -0.5311  0.0049 -0.6132  0.0043  0.0051
                                            0.0060 -0.0163  0.0059 -0.0064
   703. (0.04206) BD*( 1) C  29 - C  31  
                ( 49.09%)   0.7006* C  29 s( 25.10%)p 2.98( 74.85%)d 0.00(  0.05%)
                                           -0.0003 -0.5009 -0.0065  0.8615 -0.0032
                                           -0.0196  0.0182 -0.0737  0.0098  0.0007
                                            0.0031 -0.0002 -0.0192  0.0111
                ( 50.91%)  -0.7135* C  31 s( 29.47%)p 2.39( 70.49%)d 0.00(  0.04%)
                                           -0.0003 -0.5428  0.0073 -0.8341  0.0165
                                           -0.0106  0.0152  0.0925  0.0063 -0.0014
                                            0.0048 -0.0002 -0.0174  0.0103
   704. (0.00767) BD*( 1) C  30 - H  77  
                ( 39.06%)   0.6250* C  30 s( 24.00%)p 3.16( 75.96%)d 0.00(  0.04%)
                                            0.0000 -0.4899 -0.0015 -0.8597  0.0037
                                            0.0023  0.0146  0.1412  0.0199 -0.0004
                                            0.0049  0.0006 -0.0173  0.0098
                ( 60.94%)  -0.7806* H  77 s( 99.93%)p 0.00(  0.07%)
                                           -0.9996  0.0002  0.0266 -0.0002 -0.0061
   705. (0.00665) BD*( 1) C  30 - H  78  
                ( 39.29%)   0.6268* C  30 s( 22.56%)p 3.43( 77.40%)d 0.00(  0.04%)
                                           -0.0001  0.4749  0.0031 -0.2392  0.0050
                                           -0.8207 -0.0075  0.2068 -0.0190  0.0088
                                           -0.0022 -0.0089 -0.0138 -0.0086
                ( 60.71%)  -0.7792* H  78 s( 99.92%)p 0.00(  0.08%)
                                            0.9996 -0.0011  0.0077  0.0262 -0.0049
   706. (0.00796) BD*( 1) C  30 - H  79  
                ( 37.93%)   0.6159* C  30 s( 23.56%)p 3.24( 76.40%)d 0.00(  0.04%)
                                           -0.0000  0.4854  0.0052 -0.3993  0.0053
                                            0.2088 -0.0160 -0.7487 -0.0071 -0.0034
                                            0.0135 -0.0080  0.0027  0.0117
                ( 62.07%)  -0.7878* H  79 s( 99.92%)p 0.00(  0.08%)
                                            0.9996 -0.0023  0.0154 -0.0066  0.0235
   707. (0.02759) BD*( 1) C  31 - O  32  
                ( 68.30%)   0.8264* C  31 s( 19.09%)p 4.22( 80.62%)d 0.01(  0.29%)
                                           -0.0001  0.4354  0.0371 -0.3742 -0.0163
                                            0.0391 -0.0143 -0.8142 -0.0361 -0.0023
                                            0.0356 -0.0048  0.0077  0.0387
                ( 31.70%)  -0.5631* O  32 s( 34.29%)p 1.91( 65.65%)d 0.00(  0.06%)
                                           -0.0001  0.5855 -0.0026  0.3059  0.0011
                                           -0.0465 -0.0042  0.7488 -0.0028 -0.0005
                                            0.0058 -0.0001  0.0037  0.0245
   708. (0.02921) BD*( 1) C  31 - C  33  
                ( 50.73%)   0.7123* C  31 s( 28.98%)p 2.45( 70.97%)d 0.00(  0.05%)
                                            0.0002  0.5384 -0.0014 -0.3081 -0.0235
                                            0.6343 -0.0222  0.4596  0.0121 -0.0107
                                           -0.0081  0.0165 -0.0081 -0.0023
                ( 49.27%)  -0.7019* C  33 s( 27.95%)p 2.58( 72.00%)d 0.00(  0.05%)
                                            0.0002  0.5287  0.0060  0.2986 -0.0267
                                           -0.6180 -0.0210 -0.4978  0.0053 -0.0092
                                           -0.0071  0.0164 -0.0072  0.0004
   709. (0.03429) BD*( 1) C  31 - H  80  
                ( 39.54%)   0.6288* C  31 s( 22.39%)p 3.46( 77.56%)d 0.00(  0.05%)
                                           -0.0003  0.4731 -0.0081 -0.2609 -0.0096
                                           -0.7710  0.0086  0.3357 -0.0170  0.0098
                                           -0.0055 -0.0143 -0.0128 -0.0064
                ( 60.46%)  -0.7776* H  80 s( 99.92%)p 0.00(  0.08%)
                                            0.9996 -0.0066  0.0067  0.0258 -0.0114
   710. (0.00781) BD*( 1) O  32 - H  81  
                ( 26.76%)   0.5173* O  32 s( 19.99%)p 4.00( 79.93%)d 0.00(  0.08%)
                                            0.0002  0.4467  0.0189 -0.8864 -0.0328
                                            0.1078  0.0024  0.0199 -0.0210 -0.0058
                                           -0.0157  0.0019  0.0206 -0.0101
                ( 73.24%)  -0.8558* H  81 s( 99.62%)p 0.00(  0.38%)
                                            0.9981 -0.0042  0.0611 -0.0089 -0.0004
   711. (0.01432) BD*( 1) C  33 - H  82  
                ( 38.55%)   0.6209* C  33 s( 21.47%)p 3.66( 78.49%)d 0.00(  0.05%)
                                            0.0002 -0.4633  0.0006 -0.2321  0.0228
                                            0.1658  0.0067 -0.8384 -0.0054  0.0028
                                           -0.0096  0.0077 -0.0014 -0.0171
                ( 61.45%)  -0.7839* H  82 s( 99.92%)p 0.00(  0.08%)
                                           -0.9996  0.0027  0.0053 -0.0050  0.0274
   712. (0.01523) BD*( 1) C  33 - H  83  
                ( 39.00%)   0.6245* C  33 s( 21.27%)p 3.70( 78.69%)d 0.00(  0.04%)
                                           -0.0002  0.4611  0.0044 -0.8864  0.0057
                                           -0.0228 -0.0069 -0.0138  0.0202  0.0023
                                            0.0008  0.0002  0.0187 -0.0096
                ( 61.00%)  -0.7810* H  83 s( 99.92%)p 0.00(  0.08%)
                                            0.9996 -0.0034  0.0281 -0.0001 -0.0021


 NHO Directionality and "Bond Bending" (deviations from line of nuclear centers)

         [Thresholds for printing:  angular deviation  >  1.0 degree]
                                    hybrid p-character > 25.0%
                                    orbital occupancy  >  0.10e

                                Line of Centers        Hybrid 1              Hybrid 2
                                ---------------  -------------------   ------------------
                NBO               Theta   Phi    Theta   Phi    Dev    Theta   Phi    Dev
 ========================================================================================
     2. BD (   1) C   1 - H  34    87.4  179.3    88.9  178.7   1.6      --     --    --
     3. BD (   1) C   1 - H  35   140.2  294.1   141.9  294.1   1.7      --     --    --
     4. BD (   1) C   1 - H  36   100.9   72.1   102.4   72.9   1.7      --     --    --
     6. BD (   1) C   2 - C   4    92.7  358.6    93.2    0.2   1.7     88.2  177.9   1.1
     7. BD (   1) C   2 - C  33    76.0  250.8    76.5  248.5   2.3    104.5   72.1   1.4
     8. BD (   1) C   3 - H  37    27.4  323.6    25.8  325.0   1.8      --     --    --
     9. BD (   1) C   3 - H  38    85.3  177.7    84.0  176.5   1.7      --     --    --
    10. BD (   1) C   3 - H  39   101.3   70.5    99.8   71.4   1.8      --     --    --
    13. BD (   1) C   4 - H  41    21.4  342.8    22.3  346.2   1.6      --     --    --
    14. BD (   1) C   5 - C   6    89.7    1.9     --     --    --      90.9  183.7   1.9
    15. BD (   1) C   5 - C  29    77.3  249.1     --     --    --     104.0   70.3   1.7
    17. BD (   1) C   6 - C   7   131.9   50.6   134.2   50.1   2.3     49.9  230.9   1.7
    18. BD (   2) C   6 - C   7   131.9   50.6   126.6  273.6  92.2     51.0   96.5  89.1
    19. BD (   1) C   6 - C  25    44.4  318.2    44.4  314.9   2.3    135.9  141.0   2.0
    20. BD (   1) C   7 - C   8    93.0    8.4    95.0   10.2   2.7      --     --    --
    21. BD (   1) C   7 - H  43   133.5  138.9   134.0  137.3   1.2      --     --    --
    22. BD (   1) C   8 - C   9    45.0  318.7     --     --    --     135.9  137.1   1.4
    25. BD (   1) C   9 - C  10   101.4  358.5   104.2  355.9   3.8     81.2  180.2   3.1
    26. BD (   1) C   9 - C  23    74.6  243.2    76.6  246.0   3.4    106.4   62.0   1.5
    27. BD (   1) C   9 - H  46    35.2   94.7    36.1   96.5   1.5      --     --    --
    28. BD (   1) C  10 - C  11   149.6  295.7   149.0  293.6   1.2      --     --    --
    29. BD (   1) C  10 - C  12    92.7   72.0    94.0   72.4   1.4     88.4  251.8   1.1
    30. BD (   1) C  10 - C  20    38.3  316.0    40.6  316.1   2.3    144.7  134.1   3.2
    34. BD (   1) C  12 - C  13    88.1    5.8    89.6    7.7   2.4     93.7  183.7   2.8
    35. BD (   1) C  12 - H  50   145.9  128.8   144.8  127.7   1.2      --     --    --
    36. BD (   1) C  12 - H  51    39.5  128.4    41.1  127.0   1.8      --     --    --
    37. BD (   1) C  13 - C  14    37.1  311.6    37.1  315.6   2.4    143.5  125.5   3.7
    38. BD (   1) C  13 - H  52    88.5   76.4    89.7   76.4   1.3      --     --    --
    39. BD (   1) C  13 - H  53   145.8  319.7   147.3  321.3   1.7      --     --    --
    40. BD (   1) C  14 - O  15    89.6    5.4    88.5    7.3   2.2     89.2  184.4   1.6
    41. BD (   1) C  14 - C  16    86.6  256.8    86.9  259.8   3.0     93.0   75.4   1.5
    42. BD (   1) C  14 - H  54    35.1  132.1    33.8  123.8   4.9      --     --    --
    43. BD (   1) O  15 - H  55    92.6   77.3    92.4   71.7   5.6      --     --    --
    45. BD (   1) C  16 - C  18   135.4  315.9   136.5  312.2   2.8     44.9  140.0   2.9
    46. BD (   1) C  16 - C  20    92.3  183.8    94.3  186.8   3.6     90.4    1.2   3.8
    47. BD (   1) C  17 - H  56    41.6  148.0    39.8  148.2   1.8      --     --    --
    48. BD (   1) C  17 - H  57    81.3   17.6    79.4   16.8   2.0      --     --    --
    49. BD (   1) C  17 - H  58    88.3  268.8    86.6  269.3   1.8      --     --    --
    50. BD (   1) C  18 - O  19    90.8  254.8    92.1  256.1   1.9     90.3   73.9   1.4
    51. BD (   1) C  18 - H  59    78.3    6.1    79.9    2.4   4.0      --     --    --
    52. BD (   1) C  18 - H  60   153.6  110.0   157.2  111.8   3.6      --     --    --
    53. BD (   1) O  19 - H  61   126.9  322.6   125.6  316.5   5.1      --     --    --
    54. BD (   1) C  20 - C  21    80.5  247.7    80.6  250.9   3.2     99.1   65.8   1.9
    56. BD (   1) C  21 - C  22    77.6  177.2    77.0  179.5   2.3    102.0  354.9   2.3
    58. BD (   1) C  21 - H  64   141.7  286.3   140.7  285.7   1.1      --     --    --
    59. BD (   1) C  22 - C  23   134.6  140.6     --     --    --      44.5  319.6   1.2
    60. BD (   1) C  22 - H  65    29.6  100.7    28.1  102.6   1.7      --     --    --
    61. BD (   1) C  22 - H  66    81.0  249.1    79.8  249.4   1.2      --     --    --
    63. BD (   1) C  23 - C  25    69.2  166.4    68.5  167.7   1.4    109.4  345.7   1.6
    66. BD (   1) C  24 - H  69   108.5  343.2   109.5  342.5   1.3      --     --    --
    67. BD (   1) C  25 - C  26    38.5   85.8    38.6   82.8   1.8    141.9  267.4   1.1
    68. BD (   1) C  25 - C  27    71.2  241.1    72.4  241.8   1.4      --     --    --
    69. BD (   1) C  26 - H  70    47.1  335.4    46.6  336.8   1.2      --     --    --
    70. BD (   1) C  26 - H  71   105.6   76.4   104.6   75.9   1.2      --     --    --
    71. BD (   1) C  26 - H  72    62.3  177.6    61.4  176.8   1.1      --     --    --
    72. BD (   1) C  27 - C  28    87.3  176.4    85.5  176.9   1.9     90.6  355.5   2.3
    73. BD (   1) C  27 - H  73   125.7  286.9   124.6  287.2   1.2      --     --    --
    75. BD (   1) C  28 - C  29   150.0  144.6   149.4  147.2   1.5     29.8  320.7   2.0
    76. BD (   1) C  28 - H  75    43.0  113.3    41.7  114.1   1.4      --     --    --
    77. BD (   1) C  28 - H  76    75.1  247.6    73.7  247.8   1.4      --     --    --
    79. BD (   1) C  29 - C  31    85.2  179.6     --     --    --      96.9  359.7   2.1
    80. BD (   1) C  30 - H  77    99.7    0.2   100.7  358.9   1.6      --     --    --
    81. BD (   1) C  30 - H  78    76.2  253.6    77.7  254.2   1.6      --     --    --
    82. BD (   1) C  30 - H  79   148.5  151.8   149.9  153.9   1.7      --     --    --
    83. BD (   1) C  31 - O  32   156.7  173.7   155.3  176.4   1.8     22.6  350.6   1.4
    84. BD (   1) C  31 - C  33    54.7  115.3    55.9  118.4   2.8    125.3  293.1   1.8
    85. BD (   1) C  31 - H  80    65.1  253.5    68.5  250.5   4.4      --     --    --
    86. BD (   1) O  32 - H  81    84.6  172.2    90.1  173.2   5.6      --     --    --
    87. BD (   1) C  33 - H  82    18.9  323.9    17.8  320.5   1.5      --     --    --
    88. BD (   1) C  33 - H  83    90.6  181.5    89.6  181.9   1.1      --     --    --
   122. LP (   1) O  15             --     --     87.3  316.3   --       --     --    --
   123. LP (   2) O  15             --     --    177.1  274.4   --       --     --    --
   124. LP (   1) O  19             --     --     58.6  214.8   --       --     --    --
   125. LP (   2) O  19             --     --    139.6  166.1   --       --     --    --
   126. LP (   1) O  32             --     --    152.6  332.6   --       --     --    --
   127. LP (   2) O  32             --     --     94.4   80.7   --       --     --    --


 Second Order Perturbation Theory Analysis of Fock Matrix in NBO Basis

     Threshold for printing:   0.50 kcal/mol
                                                                              E(2)  E(j)-E(i) F(i,j)
         Donor NBO (i)                     Acceptor NBO (j)                 kcal/mol   a.u.    a.u. 
 ===================================================================================================

 within unit  1
   1. BD (   1) C   1 - C   2        /147. RY*(   2) C   3                    1.19    1.37    0.036
   1. BD (   1) C   1 - C   2        /155. RY*(   1) C   4                    1.04    1.64    0.037
   1. BD (   1) C   1 - C   2        /416. RY*(   1) C  33                    0.97    1.56    0.035
   1. BD (   1) C   1 - C   2        /626. BD*(   1) C   1 - H  34            0.62    1.02    0.023
   1. BD (   1) C   1 - C   2        /627. BD*(   1) C   1 - H  35            0.75    1.05    0.025
   1. BD (   1) C   1 - C   2        /628. BD*(   1) C   1 - H  36            0.60    1.02    0.022
   1. BD (   1) C   1 - C   2        /629. BD*(   1) C   2 - C   3            1.29    0.97    0.032
   1. BD (   1) C   1 - C   2        /630. BD*(   1) C   2 - C   4            1.56    0.98    0.035
   1. BD (   1) C   1 - C   2        /631. BD*(   1) C   2 - C  33            1.45    0.96    0.033
   1. BD (   1) C   1 - C   2        /632. BD*(   1) C   3 - H  37            2.02    1.02    0.041
   1. BD (   1) C   1 - C   2        /637. BD*(   1) C   4 - H  41            1.83    1.03    0.039
   1. BD (   1) C   1 - C   2        /711. BD*(   1) C  33 - H  82            1.80    1.02    0.038
   2. BD (   1) C   1 - H  34        /630. BD*(   1) C   2 - C   4            3.41    0.88    0.049
   3. BD (   1) C   1 - H  35        /138. RY*(   2) C   2                    0.97    1.44    0.033
   3. BD (   1) C   1 - H  35        /625. BD*(   1) C   1 - C   2            0.63    0.87    0.021
   3. BD (   1) C   1 - H  35        /629. BD*(   1) C   2 - C   3            3.04    0.87    0.046
   4. BD (   1) C   1 - H  36        /625. BD*(   1) C   1 - C   2            0.54    0.87    0.019
   4. BD (   1) C   1 - H  36        /631. BD*(   1) C   2 - C  33            3.72    0.86    0.051
   5. BD (   1) C   2 - C   3        /129. RY*(   2) C   1                    1.14    1.39    0.036
   5. BD (   1) C   2 - C   3        /156. RY*(   2) C   4                    1.51    1.47    0.042
   5. BD (   1) C   2 - C   3        /417. RY*(   2) C  33                    1.43    1.46    0.041
   5. BD (   1) C   2 - C   3        /625. BD*(   1) C   1 - C   2            1.37    0.97    0.033
   5. BD (   1) C   2 - C   3        /627. BD*(   1) C   1 - H  35            2.04    1.05    0.042
   5. BD (   1) C   2 - C   3        /630. BD*(   1) C   2 - C   4            1.71    0.98    0.037
   5. BD (   1) C   2 - C   3        /631. BD*(   1) C   2 - C  33            1.52    0.97    0.034
   5. BD (   1) C   2 - C   3        /632. BD*(   1) C   3 - H  37            0.63    1.02    0.023
   5. BD (   1) C   2 - C   3        /633. BD*(   1) C   3 - H  38            0.63    1.02    0.023
   5. BD (   1) C   2 - C   3        /634. BD*(   1) C   3 - H  39            0.63    1.02    0.023
   5. BD (   1) C   2 - C   3        /635. BD*(   1) C   4 - C   5            2.72    0.98    0.046
   5. BD (   1) C   2 - C   3        /708. BD*(   1) C  31 - C  33            2.72    0.98    0.046
   6. BD (   1) C   2 - C   4        /128. RY*(   1) C   1                    0.53    1.34    0.024
   6. BD (   1) C   2 - C   4        /146. RY*(   1) C   3                    0.84    1.38    0.031
   6. BD (   1) C   2 - C   4        /165. RY*(   2) C   5                    0.95    1.52    0.034
   6. BD (   1) C   2 - C   4        /416. RY*(   1) C  33                    0.86    1.56    0.033
   6. BD (   1) C   2 - C   4        /625. BD*(   1) C   1 - C   2            1.39    0.96    0.033
   6. BD (   1) C   2 - C   4        /626. BD*(   1) C   1 - H  34            1.78    1.01    0.038
   6. BD (   1) C   2 - C   4        /629. BD*(   1) C   2 - C   3            1.36    0.96    0.032
   6. BD (   1) C   2 - C   4        /631. BD*(   1) C   2 - C  33            1.57    0.96    0.035
   6. BD (   1) C   2 - C   4        /633. BD*(   1) C   3 - H  38            1.78    1.01    0.038
   6. BD (   1) C   2 - C   4        /635. BD*(   1) C   4 - C   5            1.65    0.97    0.036
   6. BD (   1) C   2 - C   4        /636. BD*(   1) C   4 - H  40            0.81    1.03    0.026
   6. BD (   1) C   2 - C   4        /637. BD*(   1) C   4 - H  41            0.78    1.03    0.025
   6. BD (   1) C   2 - C   4        /638. BD*(   1) C   5 - C   6            1.78    1.01    0.038
   6. BD (   1) C   2 - C   4        /712. BD*(   1) C  33 - H  83            2.27    1.00    0.043
   7. BD (   1) C   2 - C  33        /128. RY*(   1) C   1                    0.91    1.35    0.031
   7. BD (   1) C   2 - C  33        /146. RY*(   1) C   3                    0.99    1.38    0.033
   7. BD (   1) C   2 - C  33        /155. RY*(   1) C   4                    0.98    1.64    0.036
   7. BD (   1) C   2 - C  33        /398. RY*(   1) C  31                    1.47    1.41    0.041
   7. BD (   1) C   2 - C  33        /625. BD*(   1) C   1 - C   2            1.31    0.97    0.032
   7. BD (   1) C   2 - C  33        /628. BD*(   1) C   1 - H  36            1.68    1.02    0.037
   7. BD (   1) C   2 - C  33        /629. BD*(   1) C   2 - C   3            1.27    0.97    0.031
   7. BD (   1) C   2 - C  33        /630. BD*(   1) C   2 - C   4            1.54    0.98    0.035
   7. BD (   1) C   2 - C  33        /634. BD*(   1) C   3 - H  39            1.78    1.02    0.038
   7. BD (   1) C   2 - C  33        /636. BD*(   1) C   4 - H  40            2.15    1.03    0.042
   7. BD (   1) C   2 - C  33        /708. BD*(   1) C  31 - C  33            1.51    0.98    0.034
   7. BD (   1) C   2 - C  33        /709. BD*(   1) C  31 - H  80            1.38    1.02    0.034
   7. BD (   1) C   2 - C  33        /711. BD*(   1) C  33 - H  82            0.74    1.02    0.025
   7. BD (   1) C   2 - C  33        /712. BD*(   1) C  33 - H  83            0.83    1.01    0.026
   8. BD (   1) C   3 - H  37        /625. BD*(   1) C   1 - C   2            3.14    0.87    0.047
   9. BD (   1) C   3 - H  38        /137. RY*(   1) C   2                    0.54    1.53    0.026
   9. BD (   1) C   3 - H  38        /630. BD*(   1) C   2 - C   4            3.16    0.88    0.047
  10. BD (   1) C   3 - H  39        /137. RY*(   1) C   2                    0.55    1.52    0.026
  10. BD (   1) C   3 - H  39        /629. BD*(   1) C   2 - C   3            0.52    0.87    0.019
  10. BD (   1) C   3 - H  39        /631. BD*(   1) C   2 - C  33            3.24    0.87    0.048
  11. BD (   1) C   4 - C   5        /137. RY*(   1) C   2                    0.76    1.61    0.031
  11. BD (   1) C   4 - C   5        /139. RY*(   3) C   2                    0.73    1.37    0.028
  11. BD (   1) C   4 - C   5        /173. RY*(   1) C   6                    1.57    1.45    0.043
  11. BD (   1) C   4 - C   5        /380. RY*(   1) C  29                    0.84    1.61    0.033
  11. BD (   1) C   4 - C   5        /629. BD*(   1) C   2 - C   3            1.82    0.96    0.037
  11. BD (   1) C   4 - C   5        /630. BD*(   1) C   2 - C   4            1.67    0.96    0.036
  11. BD (   1) C   4 - C   5        /636. BD*(   1) C   4 - H  40            0.76    1.02    0.025
  11. BD (   1) C   4 - C   5        /637. BD*(   1) C   4 - H  41            0.82    1.02    0.026
  11. BD (   1) C   4 - C   5        /638. BD*(   1) C   5 - C   6            2.04    1.00    0.040
  11. BD (   1) C   4 - C   5        /639. BD*(   1) C   5 - C  29            1.85    0.96    0.038
  11. BD (   1) C   4 - C   5        /640. BD*(   1) C   5 - H  42            0.90    1.03    0.027
  11. BD (   1) C   4 - C   5        /641. BD*(   1) C   6 - C   7            0.57    1.25    0.024
  11. BD (   1) C   4 - C   5        /642. BD*(   2) C   6 - C   7            3.12    0.64    0.040
  11. BD (   1) C   4 - C   5        /643. BD*(   1) C   6 - C  25            0.54    0.99    0.021
  11. BD (   1) C   4 - C   5        /702. BD*(   1) C  29 - C  30            2.09    0.96    0.040
  12. BD (   1) C   4 - H  40        /138. RY*(   2) C   2                    0.83    1.42    0.031
  12. BD (   1) C   4 - H  40        /630. BD*(   1) C   2 - C   4            0.70    0.87    0.022
  12. BD (   1) C   4 - H  40        /631. BD*(   1) C   2 - C  33            3.26    0.85    0.047
  12. BD (   1) C   4 - H  40        /635. BD*(   1) C   4 - C   5            0.61    0.87    0.021
  12. BD (   1) C   4 - H  40        /639. BD*(   1) C   5 - C  29            3.69    0.86    0.050
  13. BD (   1) C   4 - H  41        /139. RY*(   3) C   2                    0.76    1.28    0.028
  13. BD (   1) C   4 - H  41        /166. RY*(   3) C   5                    0.72    1.39    0.028
  13. BD (   1) C   4 - H  41        /625. BD*(   1) C   1 - C   2            3.59    0.86    0.050
  13. BD (   1) C   4 - H  41        /630. BD*(   1) C   2 - C   4            0.60    0.87    0.021
  13. BD (   1) C   4 - H  41        /635. BD*(   1) C   4 - C   5            0.51    0.87    0.019
  13. BD (   1) C   4 - H  41        /640. BD*(   1) C   5 - H  42            2.68    0.94    0.045
  13. BD (   1) C   4 - H  41        /695. BD*(   1) C  26 - H  72            0.60    0.93    0.021
  14. BD (   1) C   5 - C   6        /157. RY*(   3) C   4                    1.10    1.51    0.037
  14. BD (   1) C   5 - C   6        /182. RY*(   1) C   7                    1.76    1.73    0.050
  14. BD (   1) C   5 - C   6        /344. RY*(   1) C  25                    0.50    1.72    0.027
  14. BD (   1) C   5 - C   6        /345. RY*(   2) C  25                    0.90    1.65    0.035
  14. BD (   1) C   5 - C   6        /381. RY*(   2) C  29                    1.45    1.67    0.044
  14. BD (   1) C   5 - C   6        /630. BD*(   1) C   2 - C   4            2.44    0.98    0.044
  14. BD (   1) C   5 - C   6        /635. BD*(   1) C   4 - C   5            1.88    0.98    0.038
  14. BD (   1) C   5 - C   6        /639. BD*(   1) C   5 - C  29            2.25    0.97    0.042
  14. BD (   1) C   5 - C   6        /640. BD*(   1) C   5 - H  42            1.03    1.04    0.029
  14. BD (   1) C   5 - C   6        /641. BD*(   1) C   6 - C   7            4.71    1.27    0.069
  14. BD (   1) C   5 - C   6        /643. BD*(   1) C   6 - C  25            2.18    1.00    0.042
  14. BD (   1) C   5 - C   6        /644. BD*(   1) C   7 - C   8            4.08    1.04    0.059
  14. BD (   1) C   5 - C   6        /687. BD*(   1) C  23 - C  25            1.25    0.93    0.030
  14. BD (   1) C   5 - C   6        /703. BD*(   1) C  29 - C  31            2.28    0.96    0.042
  15. BD (   1) C   5 - C  29        /155. RY*(   1) C   4                    1.14    1.62    0.039
  15. BD (   1) C   5 - C  29        /175. RY*(   3) C   6                    1.01    1.72    0.038
  15. BD (   1) C   5 - C  29        /371. RY*(   1) C  28                    1.01    1.61    0.036
  15. BD (   1) C   5 - C  29        /389. RY*(   1) C  30                    0.67    1.36    0.027
  15. BD (   1) C   5 - C  29        /399. RY*(   2) C  31                    0.93    1.56    0.034
  15. BD (   1) C   5 - C  29        /635. BD*(   1) C   4 - C   5            1.52    0.96    0.034
  15. BD (   1) C   5 - C  29        /636. BD*(   1) C   4 - H  40            1.41    1.01    0.034
  15. BD (   1) C   5 - C  29        /638. BD*(   1) C   5 - C   6            2.05    1.00    0.041
  15. BD (   1) C   5 - C  29        /640. BD*(   1) C   5 - H  42            1.01    1.02    0.029
  15. BD (   1) C   5 - C  29        /641. BD*(   1) C   6 - C   7            1.93    1.25    0.044
  15. BD (   1) C   5 - C  29        /642. BD*(   2) C   6 - C   7            0.74    0.64    0.019
  15. BD (   1) C   5 - C  29        /699. BD*(   1) C  28 - C  29            1.60    0.95    0.035
  15. BD (   1) C   5 - C  29        /701. BD*(   1) C  28 - H  76            1.98    1.01    0.040
  15. BD (   1) C   5 - C  29        /702. BD*(   1) C  29 - C  30            1.47    0.96    0.034
  15. BD (   1) C   5 - C  29        /703. BD*(   1) C  29 - C  31            1.54    0.94    0.034
  15. BD (   1) C   5 - C  29        /705. BD*(   1) C  30 - H  78            1.61    1.01    0.036
  15. BD (   1) C   5 - C  29        /709. BD*(   1) C  31 - H  80            1.47    1.01    0.034
  16. BD (   1) C   5 - H  42        /635. BD*(   1) C   4 - C   5            0.62    0.86    0.021
  16. BD (   1) C   5 - H  42        /637. BD*(   1) C   4 - H  41            3.26    0.91    0.049
  16. BD (   1) C   5 - H  42        /638. BD*(   1) C   5 - C   6            0.88    0.90    0.025
  16. BD (   1) C   5 - H  42        /639. BD*(   1) C   5 - C  29            0.79    0.85    0.023
  16. BD (   1) C   5 - H  42        /642. BD*(   2) C   6 - C   7            0.52    0.53    0.015
  16. BD (   1) C   5 - H  42        /643. BD*(   1) C   6 - C  25            4.47    0.88    0.056
  16. BD (   1) C   5 - H  42        /699. BD*(   1) C  28 - C  29            3.35    0.85    0.048
  17. BD (   1) C   6 - C   7        /164. RY*(   1) C   5                    1.30    1.83    0.044
  17. BD (   1) C   6 - C   7        /193. RY*(   3) C   8                    1.32    1.47    0.040
  17. BD (   1) C   6 - C   7        /344. RY*(   1) C  25                    0.90    1.84    0.037
  17. BD (   1) C   6 - C   7        /638. BD*(   1) C   5 - C   6            4.62    1.14    0.065
  17. BD (   1) C   6 - C   7        /639. BD*(   1) C   5 - C  29            1.06    1.09    0.030
  17. BD (   1) C   6 - C   7        /643. BD*(   1) C   6 - C  25            4.66    1.12    0.065
  17. BD (   1) C   6 - C   7        /644. BD*(   1) C   7 - C   8            3.42    1.16    0.056
  17. BD (   1) C   6 - C   7        /645. BD*(   1) C   7 - H  43            2.19    1.17    0.045
  17. BD (   1) C   6 - C   7        /647. BD*(   1) C   8 - H  44            0.59    1.15    0.023
  17. BD (   1) C   6 - C   7        /692. BD*(   1) C  25 - C  27            1.14    1.08    0.031
  18. BD (   2) C   6 - C   7        /630. BD*(   1) C   2 - C   4            0.54    0.65    0.017
  18. BD (   2) C   6 - C   7        /635. BD*(   1) C   4 - C   5            3.35    0.65    0.042
  18. BD (   2) C   6 - C   7        /639. BD*(   1) C   5 - C  29            1.67    0.64    0.029
  18. BD (   2) C   6 - C   7        /647. BD*(   1) C   8 - H  44            2.48    0.70    0.038
  18. BD (   2) C   6 - C   7        /648. BD*(   1) C   8 - H  45            2.90    0.70    0.040
  18. BD (   2) C   6 - C   7        /687. BD*(   1) C  23 - C  25            0.53    0.60    0.016
  18. BD (   2) C   6 - C   7        /691. BD*(   1) C  25 - C  26            2.90    0.62    0.038
  18. BD (   2) C   6 - C   7        /692. BD*(   1) C  25 - C  27            1.11    0.64    0.024
  18. BD (   2) C   6 - C   7        /693. BD*(   1) C  26 - H  70            0.51    0.71    0.017
  19. BD (   1) C   6 - C  25        /164. RY*(   1) C   5                    1.18    1.71    0.040
  19. BD (   1) C   6 - C  25        /182. RY*(   1) C   7                    0.98    1.73    0.037
  19. BD (   1) C   6 - C  25        /326. RY*(   1) C  23                    0.87    1.71    0.035
  19. BD (   1) C   6 - C  25        /354. RY*(   2) C  26                    0.83    1.48    0.032
  19. BD (   1) C   6 - C  25        /362. RY*(   1) C  27                    0.59    1.62    0.028
  19. BD (   1) C   6 - C  25        /638. BD*(   1) C   5 - C   6            1.97    1.01    0.040
  19. BD (   1) C   6 - C  25        /640. BD*(   1) C   5 - H  42            0.76    1.04    0.025
  19. BD (   1) C   6 - C  25        /641. BD*(   1) C   6 - C   7            4.55    1.26    0.068
  19. BD (   1) C   6 - C  25        /645. BD*(   1) C   7 - H  43            3.12    1.05    0.051
  19. BD (   1) C   6 - C  25        /683. BD*(   1) C  22 - C  23            1.76    0.97    0.037
  19. BD (   1) C   6 - C  25        /687. BD*(   1) C  23 - C  25            1.94    0.92    0.038
  19. BD (   1) C   6 - C  25        /691. BD*(   1) C  25 - C  26            1.44    0.94    0.033
  19. BD (   1) C   6 - C  25        /692. BD*(   1) C  25 - C  27            1.84    0.96    0.038
  19. BD (   1) C   6 - C  25        /693. BD*(   1) C  26 - H  70            1.95    1.03    0.040
  19. BD (   1) C   6 - C  25        /698. BD*(   1) C  27 - H  74            1.50    1.03    0.035
  20. BD (   1) C   7 - C   8        /175. RY*(   3) C   6                    2.16    1.76    0.055
  20. BD (   1) C   7 - C   8        /176. RY*(   4) C   6                    0.77    1.42    0.030
  20. BD (   1) C   7 - C   8        /202. RY*(   3) C   9                    0.75    1.61    0.031
  20. BD (   1) C   7 - C   8        /638. BD*(   1) C   5 - C   6            4.30    1.04    0.060
  20. BD (   1) C   7 - C   8        /641. BD*(   1) C   6 - C   7            4.48    1.29    0.068
  20. BD (   1) C   7 - C   8        /645. BD*(   1) C   7 - H  43            0.61    1.07    0.023
  20. BD (   1) C   7 - C   8        /646. BD*(   1) C   8 - C   9            1.85    1.01    0.039
  20. BD (   1) C   7 - C   8        /647. BD*(   1) C   8 - H  44            0.92    1.05    0.028
  20. BD (   1) C   7 - C   8        /648. BD*(   1) C   8 - H  45            0.88    1.04    0.027
  20. BD (   1) C   7 - C   8        /649. BD*(   1) C   9 - C  10            2.15    0.98    0.041
  21. BD (   1) C   7 - H  43        /174. RY*(   2) C   6                    1.51    1.64    0.045
  21. BD (   1) C   7 - H  43        /641. BD*(   1) C   6 - C   7            2.35    1.17    0.047
  21. BD (   1) C   7 - H  43        /643. BD*(   1) C   6 - C  25            6.70    0.91    0.070
  21. BD (   1) C   7 - H  43        /646. BD*(   1) C   8 - C   9            3.12    0.89    0.047
  22. BD (   1) C   8 - C   9        /183. RY*(   2) C   7                    0.64    1.33    0.026
  22. BD (   1) C   8 - C   9        /210. RY*(   2) C  10                    0.63    1.63    0.029
  22. BD (   1) C   8 - C   9        /211. RY*(   3) C  10                    0.65    1.66    0.029
  22. BD (   1) C   8 - C   9        /326. RY*(   1) C  23                    0.99    1.71    0.037
  22. BD (   1) C   8 - C   9        /644. BD*(   1) C   7 - C   8            1.69    1.04    0.037
  22. BD (   1) C   8 - C   9        /645. BD*(   1) C   7 - H  43            2.20    1.05    0.043
  22. BD (   1) C   8 - C   9        /647. BD*(   1) C   8 - H  44            0.87    1.02    0.027
  22. BD (   1) C   8 - C   9        /648. BD*(   1) C   8 - H  45            0.85    1.02    0.026
  22. BD (   1) C   8 - C   9        /649. BD*(   1) C   9 - C  10            1.75    0.95    0.036
  22. BD (   1) C   8 - C   9        /650. BD*(   1) C   9 - C  23            1.93    0.96    0.039
  22. BD (   1) C   8 - C   9        /651. BD*(   1) C   9 - H  46            1.16    1.03    0.031
  22. BD (   1) C   8 - C   9        /654. BD*(   1) C  10 - C  20            1.73    0.96    0.036
  22. BD (   1) C   8 - C   9        /683. BD*(   1) C  22 - C  23            2.06    0.97    0.040
  23. BD (   1) C   8 - H  44        /184. RY*(   3) C   7                    0.65    1.32    0.026
  23. BD (   1) C   8 - H  44        /641. BD*(   1) C   6 - C   7            2.12    1.16    0.044
  23. BD (   1) C   8 - H  44        /642. BD*(   2) C   6 - C   7            3.92    0.55    0.042
  23. BD (   1) C   8 - H  44        /644. BD*(   1) C   7 - C   8            0.56    0.93    0.020
  23. BD (   1) C   8 - H  44        /646. BD*(   1) C   8 - C   9            0.66    0.87    0.022
  23. BD (   1) C   8 - H  44        /650. BD*(   1) C   9 - C  23            3.22    0.86    0.047
  24. BD (   1) C   8 - H  45        /183. RY*(   2) C   7                    0.55    1.23    0.023
  24. BD (   1) C   8 - H  45        /184. RY*(   3) C   7                    0.56    1.32    0.025
  24. BD (   1) C   8 - H  45        /201. RY*(   2) C   9                    0.90    1.52    0.033
  24. BD (   1) C   8 - H  45        /641. BD*(   1) C   6 - C   7            1.80    1.16    0.041
  24. BD (   1) C   8 - H  45        /642. BD*(   2) C   6 - C   7            4.31    0.55    0.044
  24. BD (   1) C   8 - H  45        /644. BD*(   1) C   7 - C   8            0.53    0.93    0.020
  24. BD (   1) C   8 - H  45        /646. BD*(   1) C   8 - C   9            0.56    0.88    0.020
  24. BD (   1) C   8 - H  45        /651. BD*(   1) C   9 - H  46            2.36    0.92    0.042
  24. BD (   1) C   8 - H  45        /657. BD*(   1) C  11 - H  49            0.76    0.93    0.024
  25. BD (   1) C   9 - C  10        /191. RY*(   1) C   8                    0.57    1.40    0.025
  25. BD (   1) C   9 - C  10        /218. RY*(   1) C  11                    0.75    1.46    0.030
  25. BD (   1) C   9 - C  10        /228. RY*(   2) C  12                    0.96    1.45    0.034
  25. BD (   1) C   9 - C  10        /299. RY*(   1) C  20                    0.64    1.68    0.030
  25. BD (   1) C   9 - C  10        /300. RY*(   2) C  20                    0.58    1.63    0.028
  25. BD (   1) C   9 - C  10        /327. RY*(   2) C  23                    0.98    1.60    0.036
  25. BD (   1) C   9 - C  10        /644. BD*(   1) C   7 - C   8            1.60    1.01    0.036
  25. BD (   1) C   9 - C  10        /646. BD*(   1) C   8 - C   9            1.51    0.95    0.034
  25. BD (   1) C   9 - C  10        /650. BD*(   1) C   9 - C  23            2.33    0.94    0.042
  25. BD (   1) C   9 - C  10        /651. BD*(   1) C   9 - H  46            0.95    1.00    0.028
  25. BD (   1) C   9 - C  10        /652. BD*(   1) C  10 - C  11            1.54    0.93    0.034
  25. BD (   1) C   9 - C  10        /653. BD*(   1) C  10 - C  12            1.43    0.93    0.033
  25. BD (   1) C   9 - C  10        /654. BD*(   1) C  10 - C  20            1.88    0.94    0.038
  25. BD (   1) C   9 - C  10        /655. BD*(   1) C  11 - H  47            1.32    1.00    0.033
  25. BD (   1) C   9 - C  10        /658. BD*(   1) C  12 - C  13            2.21    0.96    0.041
  25. BD (   1) C   9 - C  10        /670. BD*(   1) C  16 - C  20            3.05    0.94    0.048
  25. BD (   1) C   9 - C  10        /687. BD*(   1) C  23 - C  25            1.56    0.90    0.033
  26. BD (   1) C   9 - C  23        /191. RY*(   1) C   8                    0.53    1.40    0.025
  26. BD (   1) C   9 - C  23        /209. RY*(   1) C  10                    0.87    1.67    0.034
  26. BD (   1) C   9 - C  23        /317. RY*(   1) C  22                    0.92    1.64    0.035
  26. BD (   1) C   9 - C  23        /335. RY*(   1) C  24                    0.82    1.44    0.031
  26. BD (   1) C   9 - C  23        /344. RY*(   1) C  25                    1.00    1.70    0.037
  26. BD (   1) C   9 - C  23        /346. RY*(   3) C  25                    0.74    1.62    0.031
  26. BD (   1) C   9 - C  23        /646. BD*(   1) C   8 - C   9            1.67    0.96    0.036
  26. BD (   1) C   9 - C  23        /647. BD*(   1) C   8 - H  44            1.48    1.00    0.035
  26. BD (   1) C   9 - C  23        /649. BD*(   1) C   9 - C  10            2.30    0.94    0.041
  26. BD (   1) C   9 - C  23        /651. BD*(   1) C   9 - H  46            1.00    1.01    0.029
  26. BD (   1) C   9 - C  23        /653. BD*(   1) C  10 - C  12            1.23    0.94    0.030
  26. BD (   1) C   9 - C  23        /683. BD*(   1) C  22 - C  23            1.80    0.96    0.037
  26. BD (   1) C   9 - C  23        /685. BD*(   1) C  22 - H  66            1.80    1.02    0.038
  26. BD (   1) C   9 - C  23        /686. BD*(   1) C  23 - C  24            1.50    0.95    0.034
  26. BD (   1) C   9 - C  23        /687. BD*(   1) C  23 - C  25            1.70    0.91    0.035
  26. BD (   1) C   9 - C  23        /688. BD*(   1) C  24 - H  67            1.77    1.02    0.038
  26. BD (   1) C   9 - C  23        /692. BD*(   1) C  25 - C  27            1.97    0.94    0.039
  27. BD (   1) C   9 - H  46        /192. RY*(   2) C   8                    0.66    1.42    0.028
  27. BD (   1) C   9 - H  46        /211. RY*(   3) C  10                    0.71    1.54    0.030
  27. BD (   1) C   9 - H  46        /646. BD*(   1) C   8 - C   9            0.58    0.86    0.020
  27. BD (   1) C   9 - H  46        /648. BD*(   1) C   8 - H  45            2.97    0.90    0.046
  27. BD (   1) C   9 - H  46        /649. BD*(   1) C   9 - C  10            0.58    0.83    0.020
  27. BD (   1) C   9 - H  46        /650. BD*(   1) C   9 - C  23            0.88    0.85    0.024
  27. BD (   1) C   9 - H  46        /652. BD*(   1) C  10 - C  11            4.17    0.84    0.053
  27. BD (   1) C   9 - H  46        /686. BD*(   1) C  23 - C  24            3.84    0.84    0.051
  28. BD (   1) C  10 - C  11        /200. RY*(   1) C   9                    0.97    1.73    0.037
  28. BD (   1) C  10 - C  11        /227. RY*(   1) C  12                    0.73    1.61    0.031
  28. BD (   1) C  10 - C  11        /299. RY*(   1) C  20                    0.75    1.70    0.032
  28. BD (   1) C  10 - C  11        /649. BD*(   1) C   9 - C  10            1.64    0.95    0.035
  28. BD (   1) C  10 - C  11        /651. BD*(   1) C   9 - H  46            1.14    1.02    0.031
  28. BD (   1) C  10 - C  11        /653. BD*(   1) C  10 - C  12            1.32    0.95    0.032
  28. BD (   1) C  10 - C  11        /654. BD*(   1) C  10 - C  20            1.69    0.96    0.036
  28. BD (   1) C  10 - C  11        /655. BD*(   1) C  11 - H  47            0.79    1.02    0.025
  28. BD (   1) C  10 - C  11        /656. BD*(   1) C  11 - H  48            0.79    1.04    0.026
  28. BD (   1) C  10 - C  11        /657. BD*(   1) C  11 - H  49            0.83    1.03    0.026
  28. BD (   1) C  10 - C  11        /660. BD*(   1) C  12 - H  51            1.75    1.01    0.038
  28. BD (   1) C  10 - C  11        /679. BD*(   1) C  20 - H  62            1.42    1.01    0.034
  29. BD (   1) C  10 - C  12        /202. RY*(   3) C   9                    1.07    1.58    0.037
  29. BD (   1) C  10 - C  12        /218. RY*(   1) C  11                    0.53    1.47    0.025
  29. BD (   1) C  10 - C  12        /219. RY*(   2) C  11                    0.52    1.41    0.024
  29. BD (   1) C  10 - C  12        /236. RY*(   1) C  13                    0.89    1.53    0.033
  29. BD (   1) C  10 - C  12        /237. RY*(   2) C  13                    0.54    1.27    0.024
  29. BD (   1) C  10 - C  12        /299. RY*(   1) C  20                    0.63    1.70    0.029
  29. BD (   1) C  10 - C  12        /300. RY*(   2) C  20                    0.62    1.64    0.029
  29. BD (   1) C  10 - C  12        /649. BD*(   1) C   9 - C  10            1.87    0.94    0.038
  29. BD (   1) C  10 - C  12        /650. BD*(   1) C   9 - C  23            2.97    0.96    0.048
  29. BD (   1) C  10 - C  12        /652. BD*(   1) C  10 - C  11            1.24    0.95    0.031
  29. BD (   1) C  10 - C  12        /654. BD*(   1) C  10 - C  20            1.81    0.95    0.037
  29. BD (   1) C  10 - C  12        /656. BD*(   1) C  11 - H  48            1.49    1.03    0.035
  29. BD (   1) C  10 - C  12        /658. BD*(   1) C  12 - C  13            1.41    0.98    0.033
  29. BD (   1) C  10 - C  12        /659. BD*(   1) C  12 - H  50            0.89    1.02    0.027
  29. BD (   1) C  10 - C  12        /660. BD*(   1) C  12 - H  51            0.70    1.00    0.024
  29. BD (   1) C  10 - C  12        /662. BD*(   1) C  13 - H  52            1.62    1.00    0.036
  29. BD (   1) C  10 - C  12        /678. BD*(   1) C  20 - C  21            2.46    0.98    0.044
  30. BD (   1) C  10 - C  20        /200. RY*(   1) C   9                    1.07    1.71    0.039
  30. BD (   1) C  10 - C  20        /219. RY*(   2) C  11                    0.79    1.40    0.030
  30. BD (   1) C  10 - C  20        /227. RY*(   1) C  12                    1.00    1.59    0.036
  30. BD (   1) C  10 - C  20        /263. RY*(   1) C  16                    0.96    1.59    0.035
  30. BD (   1) C  10 - C  20        /265. RY*(   3) C  16                    0.63    1.48    0.028
  30. BD (   1) C  10 - C  20        /308. RY*(   1) C  21                    1.26    1.58    0.040
  30. BD (   1) C  10 - C  20        /646. BD*(   1) C   8 - C   9            2.36    0.96    0.043
  30. BD (   1) C  10 - C  20        /649. BD*(   1) C   9 - C  10            1.83    0.94    0.037
  30. BD (   1) C  10 - C  20        /652. BD*(   1) C  10 - C  11            1.44    0.94    0.033
  30. BD (   1) C  10 - C  20        /653. BD*(   1) C  10 - C  12            1.67    0.94    0.035
  30. BD (   1) C  10 - C  20        /657. BD*(   1) C  11 - H  49            1.35    1.02    0.033
  30. BD (   1) C  10 - C  20        /659. BD*(   1) C  12 - H  50            1.97    1.01    0.040
  30. BD (   1) C  10 - C  20        /668. BD*(   1) C  16 - C  17            1.47    0.94    0.033
  30. BD (   1) C  10 - C  20        /670. BD*(   1) C  16 - C  20            1.95    0.94    0.038
  30. BD (   1) C  10 - C  20        /678. BD*(   1) C  20 - C  21            1.77    0.97    0.037
  30. BD (   1) C  10 - C  20        /679. BD*(   1) C  20 - H  62            0.79    0.99    0.025
  30. BD (   1) C  10 - C  20        /681. BD*(   1) C  21 - H  63            1.65    1.03    0.037
  31. BD (   1) C  11 - H  47        /209. RY*(   1) C  10                    0.61    1.59    0.028
  31. BD (   1) C  11 - H  47        /649. BD*(   1) C   9 - C  10            2.53    0.86    0.042
  31. BD (   1) C  11 - H  47        /652. BD*(   1) C  10 - C  11            0.67    0.86    0.022
  31. BD (   1) C  11 - H  47        /676. BD*(   1) C  18 - H  60            0.65    0.94    0.022
  32. BD (   1) C  11 - H  48        /211. RY*(   3) C  10                    0.57    1.56    0.027
  32. BD (   1) C  11 - H  48        /652. BD*(   1) C  10 - C  11            0.70    0.86    0.022
  32. BD (   1) C  11 - H  48        /653. BD*(   1) C  10 - C  12            2.19    0.86    0.039
  32. BD (   1) C  11 - H  48        /690. BD*(   1) C  24 - H  69            0.52    0.95    0.020
  33. BD (   1) C  11 - H  49        /210. RY*(   2) C  10                    0.95    1.54    0.034
  33. BD (   1) C  11 - H  49        /648. BD*(   1) C   8 - H  45            0.73    0.92    0.023
  33. BD (   1) C  11 - H  49        /652. BD*(   1) C  10 - C  11            0.79    0.86    0.023
  33. BD (   1) C  11 - H  49        /654. BD*(   1) C  10 - C  20            2.54    0.87    0.042
  34. BD (   1) C  12 - C  13        /245. RY*(   1) C  14                    0.53    1.50    0.025
  34. BD (   1) C  12 - C  13        /246. RY*(   2) C  14                    0.72    1.57    0.030
  34. BD (   1) C  12 - C  13        /649. BD*(   1) C   9 - C  10            1.87    0.97    0.038
  34. BD (   1) C  12 - C  13        /653. BD*(   1) C  10 - C  12            1.77    0.97    0.037
  34. BD (   1) C  12 - C  13        /659. BD*(   1) C  12 - H  50            0.78    1.04    0.026
  34. BD (   1) C  12 - C  13        /660. BD*(   1) C  12 - H  51            0.64    1.03    0.023
  34. BD (   1) C  12 - C  13        /661. BD*(   1) C  13 - C  14            1.21    0.99    0.031
  34. BD (   1) C  12 - C  13        /662. BD*(   1) C  13 - H  52            0.83    1.03    0.026
  34. BD (   1) C  12 - C  13        /663. BD*(   1) C  13 - H  53            0.77    1.04    0.025
  34. BD (   1) C  12 - C  13        /664. BD*(   1) C  14 - O  15            3.08    0.89    0.047
  35. BD (   1) C  12 - H  50        /238. RY*(   3) C  13                    0.53    1.47    0.025
  35. BD (   1) C  12 - H  50        /653. BD*(   1) C  10 - C  12            0.66    0.86    0.021
  35. BD (   1) C  12 - H  50        /654. BD*(   1) C  10 - C  20            2.94    0.86    0.045
  35. BD (   1) C  12 - H  50        /661. BD*(   1) C  13 - C  14            3.49    0.88    0.050
  36. BD (   1) C  12 - H  51        /209. RY*(   1) C  10                    0.77    1.59    0.031
  36. BD (   1) C  12 - H  51        /652. BD*(   1) C  10 - C  11            3.18    0.86    0.047
  36. BD (   1) C  12 - H  51        /653. BD*(   1) C  10 - C  12            0.52    0.86    0.019
  36. BD (   1) C  12 - H  51        /663. BD*(   1) C  13 - H  53            3.44    0.92    0.050
  37. BD (   1) C  13 - C  14        /227. RY*(   1) C  12                    1.31    1.64    0.041
  37. BD (   1) C  13 - C  14        /254. RY*(   1) O  15                    0.92    1.77    0.036
  37. BD (   1) C  13 - C  14        /264. RY*(   2) C  16                    1.42    1.57    0.042
  37. BD (   1) C  13 - C  14        /658. BD*(   1) C  12 - C  13            1.62    1.01    0.036
  37. BD (   1) C  13 - C  14        /659. BD*(   1) C  12 - H  50            1.79    1.05    0.039
  37. BD (   1) C  13 - C  14        /662. BD*(   1) C  13 - H  52            0.77    1.04    0.025
  37. BD (   1) C  13 - C  14        /663. BD*(   1) C  13 - H  53            0.72    1.04    0.024
  37. BD (   1) C  13 - C  14        /665. BD*(   1) C  14 - C  16            2.15    0.98    0.041
  37. BD (   1) C  13 - C  14        /666. BD*(   1) C  14 - H  54            0.63    1.04    0.023
  37. BD (   1) C  13 - C  14        /668. BD*(   1) C  16 - C  17            1.95    0.99    0.039
  38. BD (   1) C  13 - H  52        /653. BD*(   1) C  10 - C  12            3.78    0.86    0.051
  38. BD (   1) C  13 - H  52        /658. BD*(   1) C  12 - C  13            0.55    0.89    0.020
  38. BD (   1) C  13 - H  52        /664. BD*(   1) C  14 - O  15            0.56    0.78    0.019
  38. BD (   1) C  13 - H  52        /665. BD*(   1) C  14 - C  16            3.87    0.86    0.052
  39. BD (   1) C  13 - H  53        /245. RY*(   1) C  14                    0.68    1.39    0.028
  39. BD (   1) C  13 - H  53        /660. BD*(   1) C  12 - H  51            2.90    0.92    0.046
  39. BD (   1) C  13 - H  53        /664. BD*(   1) C  14 - O  15            0.56    0.78    0.019
  39. BD (   1) C  13 - H  53        /666. BD*(   1) C  14 - H  54            3.08    0.92    0.048
  40. BD (   1) C  14 - O  15        /509. RY*(   1) H  55                    0.55    1.50    0.026
  40. BD (   1) C  14 - O  15        /658. BD*(   1) C  12 - C  13            1.49    1.24    0.038
  40. BD (   1) C  14 - O  15        /670. BD*(   1) C  16 - C  20            1.56    1.22    0.039
  41. BD (   1) C  14 - C  16        /236. RY*(   1) C  13                    1.44    1.54    0.042
  41. BD (   1) C  14 - C  16        /255. RY*(   2) O  15                    0.87    2.03    0.038
  41. BD (   1) C  14 - C  16        /273. RY*(   2) C  17                    0.98    1.39    0.033
  41. BD (   1) C  14 - C  16        /281. RY*(   1) C  18                    1.01    1.30    0.033
  41. BD (   1) C  14 - C  16        /299. RY*(   1) C  20                    0.64    1.71    0.030
  41. BD (   1) C  14 - C  16        /300. RY*(   2) C  20                    0.90    1.65    0.035
  41. BD (   1) C  14 - C  16        /661. BD*(   1) C  13 - C  14            1.65    0.98    0.036
  41. BD (   1) C  14 - C  16        /662. BD*(   1) C  13 - H  52            1.65    1.01    0.037
  41. BD (   1) C  14 - C  16        /666. BD*(   1) C  14 - H  54            0.67    1.02    0.023
  41. BD (   1) C  14 - C  16        /667. BD*(   1) O  15 - H  55            1.89    1.01    0.039
  41. BD (   1) C  14 - C  16        /668. BD*(   1) C  16 - C  17            1.51    0.97    0.034
  41. BD (   1) C  14 - C  16        /669. BD*(   1) C  16 - C  18            1.11    0.96    0.029
  41. BD (   1) C  14 - C  16        /670. BD*(   1) C  16 - C  20            1.82    0.96    0.037
  41. BD (   1) C  14 - C  16        /673. BD*(   1) C  17 - H  58            1.70    1.05    0.038
  41. BD (   1) C  14 - C  16        /674. BD*(   1) C  18 - O  19            2.55    0.88    0.043
  41. BD (   1) C  14 - C  16        /678. BD*(   1) C  20 - C  21            2.70    0.99    0.046
  42. BD (   1) C  14 - H  54        /237. RY*(   2) C  13                    0.65    1.19    0.025
  42. BD (   1) C  14 - H  54        /254. RY*(   1) O  15                    0.52    1.65    0.026
  42. BD (   1) C  14 - H  54        /263. RY*(   1) C  16                    0.57    1.52    0.026
  42. BD (   1) C  14 - H  54        /663. BD*(   1) C  13 - H  53            3.38    0.93    0.050
  42. BD (   1) C  14 - H  54        /665. BD*(   1) C  14 - C  16            0.68    0.86    0.022
  42. BD (   1) C  14 - H  54        /669. BD*(   1) C  16 - C  18            3.45    0.87    0.049
  43. BD (   1) O  15 - H  55        /245. RY*(   1) C  14                    0.67    1.60    0.029
  43. BD (   1) O  15 - H  55        /248. RY*(   4) C  14                    0.55    2.08    0.030
  43. BD (   1) O  15 - H  55        /265. RY*(   3) C  16                    0.57    1.62    0.027
  43. BD (   1) O  15 - H  55        /665. BD*(   1) C  14 - C  16            3.16    1.08    0.052
  44. BD (   1) C  16 - C  17        /246. RY*(   2) C  14                    1.06    1.55    0.036
  44. BD (   1) C  16 - C  17        /282. RY*(   2) C  18                    1.03    1.49    0.035
  44. BD (   1) C  16 - C  17        /300. RY*(   2) C  20                    0.52    1.65    0.026
  44. BD (   1) C  16 - C  17        /301. RY*(   3) C  20                    0.54    1.63    0.027
  44. BD (   1) C  16 - C  17        /654. BD*(   1) C  10 - C  20            2.98    0.96    0.048
  44. BD (   1) C  16 - C  17        /661. BD*(   1) C  13 - C  14            2.69    0.97    0.046
  44. BD (   1) C  16 - C  17        /665. BD*(   1) C  14 - C  16            1.66    0.95    0.035
  44. BD (   1) C  16 - C  17        /669. BD*(   1) C  16 - C  18            1.21    0.95    0.030
  44. BD (   1) C  16 - C  17        /670. BD*(   1) C  16 - C  20            2.07    0.96    0.040
  44. BD (   1) C  16 - C  17        /671. BD*(   1) C  17 - H  56            0.57    1.02    0.022
  44. BD (   1) C  16 - C  17        /672. BD*(   1) C  17 - H  57            0.64    1.04    0.023
  44. BD (   1) C  16 - C  17        /673. BD*(   1) C  17 - H  58            0.64    1.04    0.023
  44. BD (   1) C  16 - C  17        /676. BD*(   1) C  18 - H  60            2.11    1.03    0.042
  45. BD (   1) C  16 - C  18        /245. RY*(   1) C  14                    0.51    1.49    0.025
  45. BD (   1) C  16 - C  18        /272. RY*(   1) C  17                    1.16    1.37    0.036
  45. BD (   1) C  16 - C  18        /291. RY*(   2) O  19                    0.53    2.05    0.030
  45. BD (   1) C  16 - C  18        /299. RY*(   1) C  20                    0.89    1.71    0.035
  45. BD (   1) C  16 - C  18        /665. BD*(   1) C  14 - C  16            1.28    0.96    0.031
  45. BD (   1) C  16 - C  18        /666. BD*(   1) C  14 - H  54            1.74    1.02    0.038
  45. BD (   1) C  16 - C  18        /668. BD*(   1) C  16 - C  17            1.31    0.97    0.032
  45. BD (   1) C  16 - C  18        /670. BD*(   1) C  16 - C  20            1.88    0.97    0.038
  45. BD (   1) C  16 - C  18        /671. BD*(   1) C  17 - H  56            1.88    1.03    0.040
  45. BD (   1) C  16 - C  18        /675. BD*(   1) C  18 - H  59            0.69    1.04    0.024
  45. BD (   1) C  16 - C  18        /676. BD*(   1) C  18 - H  60            0.78    1.04    0.026
  45. BD (   1) C  16 - C  18        /677. BD*(   1) O  19 - H  61            1.71    1.02    0.038
  45. BD (   1) C  16 - C  18        /679. BD*(   1) C  20 - H  62            1.12    1.02    0.030
  46. BD (   1) C  16 - C  20        /210. RY*(   2) C  10                    0.93    1.62    0.035
  46. BD (   1) C  16 - C  20        /245. RY*(   1) C  14                    0.84    1.47    0.032
  46. BD (   1) C  16 - C  20        /273. RY*(   2) C  17                    0.54    1.37    0.025
  46. BD (   1) C  16 - C  20        /309. RY*(   2) C  21                    0.57    1.43    0.026
  46. BD (   1) C  16 - C  20        /649. BD*(   1) C   9 - C  10            1.48    0.94    0.033
  46. BD (   1) C  16 - C  20        /654. BD*(   1) C  10 - C  20            2.16    0.95    0.040
  46. BD (   1) C  16 - C  20        /664. BD*(   1) C  14 - O  15            2.76    0.86    0.044
  46. BD (   1) C  16 - C  20        /665. BD*(   1) C  14 - C  16            1.40    0.94    0.032
  46. BD (   1) C  16 - C  20        /668. BD*(   1) C  16 - C  17            1.47    0.95    0.034
  46. BD (   1) C  16 - C  20        /669. BD*(   1) C  16 - C  18            1.68    0.95    0.036
  46. BD (   1) C  16 - C  20        /672. BD*(   1) C  17 - H  57            1.42    1.03    0.034
  46. BD (   1) C  16 - C  20        /675. BD*(   1) C  18 - H  59            1.34    1.02    0.033
  46. BD (   1) C  16 - C  20        /678. BD*(   1) C  20 - C  21            1.70    0.98    0.037
  46. BD (   1) C  16 - C  20        /679. BD*(   1) C  20 - H  62            0.73    1.00    0.024
  46. BD (   1) C  16 - C  20        /680. BD*(   1) C  21 - C  22            1.61    0.99    0.036
  47. BD (   1) C  17 - H  56        /263. RY*(   1) C  16                    0.63    1.51    0.027
  47. BD (   1) C  17 - H  56        /669. BD*(   1) C  16 - C  18            2.94    0.86    0.045
  48. BD (   1) C  17 - H  57        /263. RY*(   1) C  16                    0.66    1.51    0.028
  48. BD (   1) C  17 - H  57        /668. BD*(   1) C  16 - C  17            0.64    0.86    0.021
  48. BD (   1) C  17 - H  57        /670. BD*(   1) C  16 - C  20            3.30    0.86    0.048
  49. BD (   1) C  17 - H  58        /665. BD*(   1) C  14 - C  16            2.99    0.85    0.045
  49. BD (   1) C  17 - H  58        /668. BD*(   1) C  16 - C  17            0.61    0.86    0.021
  50. BD (   1) C  18 - O  19        /665. BD*(   1) C  14 - C  16            1.59    1.20    0.039
  51. BD (   1) C  18 - H  59        /264. RY*(   2) C  16                    0.71    1.45    0.029
  51. BD (   1) C  18 - H  59        /669. BD*(   1) C  16 - C  18            0.88    0.87    0.025
  51. BD (   1) C  18 - H  59        /670. BD*(   1) C  16 - C  20            4.28    0.87    0.055
  52. BD (   1) C  18 - H  60        /265. RY*(   3) C  16                    0.67    1.42    0.028
  52. BD (   1) C  18 - H  60        /290. RY*(   1) O  19                    0.62    1.76    0.030
  52. BD (   1) C  18 - H  60        /668. BD*(   1) C  16 - C  17            2.93    0.88    0.045
  52. BD (   1) C  18 - H  60        /669. BD*(   1) C  16 - C  18            0.75    0.88    0.023
  53. BD (   1) O  19 - H  61        /281. RY*(   1) C  18                    0.74    1.42    0.029
  53. BD (   1) O  19 - H  61        /285. RY*(   5) C  18                    0.61    2.58    0.036
  53. BD (   1) O  19 - H  61        /669. BD*(   1) C  16 - C  18            3.18    1.08    0.053
  54. BD (   1) C  20 - C  21        /209. RY*(   1) C  10                    0.73    1.68    0.031
  54. BD (   1) C  20 - C  21        /263. RY*(   1) C  16                    0.94    1.60    0.035
  54. BD (   1) C  20 - C  21        /317. RY*(   1) C  22                    1.34    1.65    0.042
  54. BD (   1) C  20 - C  21        /653. BD*(   1) C  10 - C  12            2.05    0.95    0.039
  54. BD (   1) C  20 - C  21        /654. BD*(   1) C  10 - C  20            2.12    0.95    0.040
  54. BD (   1) C  20 - C  21        /665. BD*(   1) C  14 - C  16            1.60    0.95    0.035
  54. BD (   1) C  20 - C  21        /670. BD*(   1) C  16 - C  20            2.09    0.95    0.040
  54. BD (   1) C  20 - C  21        /679. BD*(   1) C  20 - H  62            0.95    1.00    0.027
  54. BD (   1) C  20 - C  21        /680. BD*(   1) C  21 - C  22            1.42    1.00    0.034
  54. BD (   1) C  20 - C  21        /681. BD*(   1) C  21 - H  63            0.92    1.04    0.028
  54. BD (   1) C  20 - C  21        /682. BD*(   1) C  21 - H  64            0.84    1.05    0.026
  54. BD (   1) C  20 - C  21        /685. BD*(   1) C  22 - H  66            1.70    1.03    0.037
  55. BD (   1) C  20 - H  62        /264. RY*(   2) C  16                    0.87    1.42    0.032
  55. BD (   1) C  20 - H  62        /652. BD*(   1) C  10 - C  11            4.22    0.83    0.053
  55. BD (   1) C  20 - H  62        /654. BD*(   1) C  10 - C  20            0.56    0.84    0.019
  55. BD (   1) C  20 - H  62        /669. BD*(   1) C  16 - C  18            4.66    0.84    0.056
  55. BD (   1) C  20 - H  62        /670. BD*(   1) C  16 - C  20            0.60    0.84    0.020
  55. BD (   1) C  20 - H  62        /678. BD*(   1) C  20 - C  21            0.52    0.87    0.019
  55. BD (   1) C  20 - H  62        /682. BD*(   1) C  21 - H  64            3.41    0.93    0.050
  56. BD (   1) C  21 - C  22        /299. RY*(   1) C  20                    0.84    1.70    0.034
  56. BD (   1) C  21 - C  22        /328. RY*(   3) C  23                    0.87    1.66    0.034
  56. BD (   1) C  21 - C  22        /670. BD*(   1) C  16 - C  20            2.94    0.96    0.047
  56. BD (   1) C  21 - C  22        /678. BD*(   1) C  20 - C  21            1.75    0.98    0.037
  56. BD (   1) C  21 - C  22        /681. BD*(   1) C  21 - H  63            0.80    1.04    0.026
  56. BD (   1) C  21 - C  22        /682. BD*(   1) C  21 - H  64            0.77    1.05    0.025
  56. BD (   1) C  21 - C  22        /683. BD*(   1) C  22 - C  23            2.07    0.97    0.040
  56. BD (   1) C  21 - C  22        /684. BD*(   1) C  22 - H  65            0.85    1.03    0.026
  56. BD (   1) C  21 - C  22        /685. BD*(   1) C  22 - H  66            0.86    1.03    0.027
  56. BD (   1) C  21 - C  22        /687. BD*(   1) C  23 - C  25            2.28    0.92    0.041
  57. BD (   1) C  21 - H  63        /654. BD*(   1) C  10 - C  20            3.60    0.85    0.049
  57. BD (   1) C  21 - H  63        /678. BD*(   1) C  20 - C  21            0.71    0.87    0.022
  57. BD (   1) C  21 - H  63        /680. BD*(   1) C  21 - C  22            0.62    0.89    0.021
  57. BD (   1) C  21 - H  63        /683. BD*(   1) C  22 - C  23            4.06    0.86    0.053
  58. BD (   1) C  21 - H  64        /300. RY*(   2) C  20                    0.70    1.54    0.029
  58. BD (   1) C  21 - H  64        /678. BD*(   1) C  20 - C  21            0.62    0.87    0.021
  58. BD (   1) C  21 - H  64        /679. BD*(   1) C  20 - H  62            2.87    0.89    0.045
  58. BD (   1) C  21 - H  64        /684. BD*(   1) C  22 - H  65            2.81    0.92    0.045
  59. BD (   1) C  22 - C  23        /200. RY*(   1) C   9                    0.67    1.72    0.030
  59. BD (   1) C  22 - C  23        /308. RY*(   1) C  21                    0.93    1.58    0.035
  59. BD (   1) C  22 - C  23        /335. RY*(   1) C  24                    0.56    1.45    0.026
  59. BD (   1) C  22 - C  23        /345. RY*(   2) C  25                    1.39    1.64    0.043
  59. BD (   1) C  22 - C  23        /643. BD*(   1) C   6 - C  25            1.72    0.99    0.037
  59. BD (   1) C  22 - C  23        /646. BD*(   1) C   8 - C   9            2.37    0.97    0.043
  59. BD (   1) C  22 - C  23        /650. BD*(   1) C   9 - C  23            2.13    0.95    0.040
  59. BD (   1) C  22 - C  23        /680. BD*(   1) C  21 - C  22            1.58    0.99    0.035
  59. BD (   1) C  22 - C  23        /681. BD*(   1) C  21 - H  63            1.37    1.04    0.034
  59. BD (   1) C  22 - C  23        /684. BD*(   1) C  22 - H  65            0.79    1.02    0.026
  59. BD (   1) C  22 - C  23        /685. BD*(   1) C  22 - H  66            0.84    1.02    0.026
  59. BD (   1) C  22 - C  23        /686. BD*(   1) C  23 - C  24            1.43    0.95    0.033
  59. BD (   1) C  22 - C  23        /687. BD*(   1) C  23 - C  25            1.87    0.91    0.037
  59. BD (   1) C  22 - C  23        /689. BD*(   1) C  24 - H  68            1.99    1.03    0.041
  60. BD (   1) C  22 - H  65        /308. RY*(   1) C  21                    0.51    1.48    0.025
  60. BD (   1) C  22 - H  65        /327. RY*(   2) C  23                    0.94    1.51    0.034
  60. BD (   1) C  22 - H  65        /682. BD*(   1) C  21 - H  64            3.30    0.94    0.050
  60. BD (   1) C  22 - H  65        /683. BD*(   1) C  22 - C  23            0.65    0.87    0.021
  60. BD (   1) C  22 - H  65        /686. BD*(   1) C  23 - C  24            3.04    0.85    0.046
  60. BD (   1) C  22 - H  65        /693. BD*(   1) C  26 - H  70            0.79    0.92    0.024
  61. BD (   1) C  22 - H  66        /310. RY*(   3) C  21                    0.61    1.42    0.026
  61. BD (   1) C  22 - H  66        /326. RY*(   1) C  23                    0.64    1.60    0.029
  61. BD (   1) C  22 - H  66        /650. BD*(   1) C   9 - C  23            3.34    0.85    0.048
  61. BD (   1) C  22 - H  66        /678. BD*(   1) C  20 - C  21            3.54    0.88    0.050
  61. BD (   1) C  22 - H  66        /680. BD*(   1) C  21 - C  22            0.50    0.89    0.019
  61. BD (   1) C  22 - H  66        /683. BD*(   1) C  22 - C  23            0.70    0.86    0.022
  62. BD (   1) C  23 - C  24        /200. RY*(   1) C   9                    0.93    1.72    0.036
  62. BD (   1) C  23 - C  24        /317. RY*(   1) C  22                    0.96    1.64    0.036
  62. BD (   1) C  23 - C  24        /344. RY*(   1) C  25                    1.10    1.71    0.039
  62. BD (   1) C  23 - C  24        /650. BD*(   1) C   9 - C  23            1.72    0.96    0.036
  62. BD (   1) C  23 - C  24        /651. BD*(   1) C   9 - H  46            1.62    1.02    0.036
  62. BD (   1) C  23 - C  24        /683. BD*(   1) C  22 - C  23            1.56    0.97    0.035
  62. BD (   1) C  23 - C  24        /684. BD*(   1) C  22 - H  65            1.96    1.03    0.040
  62. BD (   1) C  23 - C  24        /687. BD*(   1) C  23 - C  25            1.66    0.92    0.035
  62. BD (   1) C  23 - C  24        /688. BD*(   1) C  24 - H  67            0.84    1.03    0.026
  62. BD (   1) C  23 - C  24        /689. BD*(   1) C  24 - H  68            0.82    1.03    0.026
  62. BD (   1) C  23 - C  24        /690. BD*(   1) C  24 - H  69            0.88    1.04    0.027
  62. BD (   1) C  23 - C  24        /691. BD*(   1) C  25 - C  26            2.12    0.94    0.040
  63. BD (   1) C  23 - C  25        /173. RY*(   1) C   6                    0.52    1.42    0.024
  63. BD (   1) C  23 - C  25        /174. RY*(   2) C   6                    1.00    1.70    0.037
  63. BD (   1) C  23 - C  25        /201. RY*(   2) C   9                    1.01    1.59    0.036
  63. BD (   1) C  23 - C  25        /318. RY*(   2) C  22                    0.97    1.41    0.033
  63. BD (   1) C  23 - C  25        /336. RY*(   2) C  24                    0.74    1.45    0.030
  63. BD (   1) C  23 - C  25        /363. RY*(   2) C  27                    0.79    1.40    0.030
  63. BD (   1) C  23 - C  25        /638. BD*(   1) C   5 - C   6            3.06    0.97    0.049
  63. BD (   1) C  23 - C  25        /643. BD*(   1) C   6 - C  25            2.01    0.96    0.039
  63. BD (   1) C  23 - C  25        /649. BD*(   1) C   9 - C  10            2.93    0.91    0.046
  63. BD (   1) C  23 - C  25        /650. BD*(   1) C   9 - C  23            1.66    0.92    0.035
  63. BD (   1) C  23 - C  25        /680. BD*(   1) C  21 - C  22            1.94    0.96    0.039
  63. BD (   1) C  23 - C  25        /683. BD*(   1) C  22 - C  23            1.53    0.93    0.034
  63. BD (   1) C  23 - C  25        /686. BD*(   1) C  23 - C  24            1.22    0.92    0.030
  63. BD (   1) C  23 - C  25        /690. BD*(   1) C  24 - H  69            1.55    1.01    0.036
  63. BD (   1) C  23 - C  25        /691. BD*(   1) C  25 - C  26            1.38    0.91    0.032
  63. BD (   1) C  23 - C  25        /692. BD*(   1) C  25 - C  27            1.48    0.92    0.033
  63. BD (   1) C  23 - C  25        /695. BD*(   1) C  26 - H  72            1.35    0.99    0.033
  63. BD (   1) C  23 - C  25        /696. BD*(   1) C  27 - C  28            1.86    0.95    0.038
  64. BD (   1) C  24 - H  67        /326. RY*(   1) C  23                    0.62    1.61    0.028
  64. BD (   1) C  24 - H  67        /650. BD*(   1) C   9 - C  23            3.18    0.86    0.047
  64. BD (   1) C  24 - H  67        /686. BD*(   1) C  23 - C  24            0.79    0.86    0.023
  64. BD (   1) C  24 - H  67        /697. BD*(   1) C  27 - H  73            1.12    0.94    0.029
  65. BD (   1) C  24 - H  68        /327. RY*(   2) C  23                    0.58    1.52    0.027
  65. BD (   1) C  24 - H  68        /683. BD*(   1) C  22 - C  23            2.69    0.87    0.044
  65. BD (   1) C  24 - H  68        /686. BD*(   1) C  23 - C  24            0.71    0.86    0.022
  66. BD (   1) C  24 - H  69        /326. RY*(   1) C  23                    0.76    1.61    0.031
  66. BD (   1) C  24 - H  69        /686. BD*(   1) C  23 - C  24            0.88    0.86    0.025
  66. BD (   1) C  24 - H  69        /687. BD*(   1) C  23 - C  25            3.53    0.83    0.049
  67. BD (   1) C  25 - C  26        /173. RY*(   1) C   6                    1.52    1.45    0.042
  67. BD (   1) C  25 - C  26        /326. RY*(   1) C  23                    1.01    1.70    0.037
  67. BD (   1) C  25 - C  26        /362. RY*(   1) C  27                    1.06    1.61    0.037
  67. BD (   1) C  25 - C  26        /638. BD*(   1) C   5 - C   6            0.60    1.00    0.022
  67. BD (   1) C  25 - C  26        /641. BD*(   1) C   6 - C   7            0.56    1.25    0.024
  67. BD (   1) C  25 - C  26        /642. BD*(   2) C   6 - C   7            3.48    0.64    0.043
  67. BD (   1) C  25 - C  26        /643. BD*(   1) C   6 - C  25            1.98    0.99    0.040
  67. BD (   1) C  25 - C  26        /686. BD*(   1) C  23 - C  24            1.90    0.95    0.038
  67. BD (   1) C  25 - C  26        /687. BD*(   1) C  23 - C  25            1.65    0.91    0.035
  67. BD (   1) C  25 - C  26        /692. BD*(   1) C  25 - C  27            1.40    0.95    0.033
  67. BD (   1) C  25 - C  26        /693. BD*(   1) C  26 - H  70            0.73    1.02    0.024
  67. BD (   1) C  25 - C  26        /694. BD*(   1) C  26 - H  71            0.69    1.02    0.024
  67. BD (   1) C  25 - C  26        /695. BD*(   1) C  26 - H  72            0.74    1.02    0.025
  67. BD (   1) C  25 - C  26        /697. BD*(   1) C  27 - H  73            1.82    1.03    0.039
  68. BD (   1) C  25 - C  27        /174. RY*(   2) C   6                    0.65    1.73    0.030
  68. BD (   1) C  25 - C  27        /327. RY*(   2) C  23                    1.26    1.61    0.040
  68. BD (   1) C  25 - C  27        /353. RY*(   1) C  26                    0.96    1.43    0.033
  68. BD (   1) C  25 - C  27        /371. RY*(   1) C  28                    1.11    1.62    0.038
  68. BD (   1) C  25 - C  27        /641. BD*(   1) C   6 - C   7            1.96    1.25    0.044
  68. BD (   1) C  25 - C  27        /642. BD*(   2) C   6 - C   7            0.64    0.64    0.018
  68. BD (   1) C  25 - C  27        /643. BD*(   1) C   6 - C  25            2.05    0.99    0.040
  68. BD (   1) C  25 - C  27        /650. BD*(   1) C   9 - C  23            1.76    0.95    0.037
  68. BD (   1) C  25 - C  27        /687. BD*(   1) C  23 - C  25            1.90    0.91    0.037
  68. BD (   1) C  25 - C  27        /691. BD*(   1) C  25 - C  26            1.30    0.93    0.031
  68. BD (   1) C  25 - C  27        /694. BD*(   1) C  26 - H  71            1.93    1.02    0.040
  68. BD (   1) C  25 - C  27        /696. BD*(   1) C  27 - C  28            1.44    0.98    0.034
  68. BD (   1) C  25 - C  27        /697. BD*(   1) C  27 - H  73            0.84    1.03    0.026
  68. BD (   1) C  25 - C  27        /698. BD*(   1) C  27 - H  74            0.75    1.02    0.025
  68. BD (   1) C  25 - C  27        /701. BD*(   1) C  28 - H  76            1.39    1.01    0.034
  69. BD (   1) C  26 - H  70        /346. RY*(   3) C  25                    0.50    1.54    0.025
  69. BD (   1) C  26 - H  70        /643. BD*(   1) C   6 - C  25            2.43    0.91    0.042
  69. BD (   1) C  26 - H  70        /684. BD*(   1) C  22 - H  65            0.98    0.94    0.027
  69. BD (   1) C  26 - H  70        /691. BD*(   1) C  25 - C  26            0.57    0.85    0.020
  70. BD (   1) C  26 - H  71        /345. RY*(   2) C  25                    0.84    1.56    0.032
  70. BD (   1) C  26 - H  71        /651. BD*(   1) C   9 - H  46            0.56    0.94    0.020
  70. BD (   1) C  26 - H  71        /692. BD*(   1) C  25 - C  27            2.39    0.87    0.041
  71. BD (   1) C  26 - H  72        /344. RY*(   1) C  25                    0.61    1.62    0.028
  71. BD (   1) C  26 - H  72        /637. BD*(   1) C   4 - H  41            0.96    0.94    0.027
  71. BD (   1) C  26 - H  72        /687. BD*(   1) C  23 - C  25            3.28    0.83    0.047
  71. BD (   1) C  26 - H  72        /691. BD*(   1) C  25 - C  26            0.69    0.85    0.022
  72. BD (   1) C  27 - C  28        /346. RY*(   3) C  25                    1.24    1.64    0.040
  72. BD (   1) C  27 - C  28        /380. RY*(   1) C  29                    0.63    1.63    0.029
  72. BD (   1) C  27 - C  28        /382. RY*(   3) C  29                    0.56    1.56    0.027
  72. BD (   1) C  27 - C  28        /687. BD*(   1) C  23 - C  25            1.94    0.93    0.038
  72. BD (   1) C  27 - C  28        /692. BD*(   1) C  25 - C  27            1.77    0.97    0.037
  72. BD (   1) C  27 - C  28        /697. BD*(   1) C  27 - H  73            0.93    1.05    0.028
  72. BD (   1) C  27 - C  28        /698. BD*(   1) C  27 - H  74            0.83    1.04    0.026
  72. BD (   1) C  27 - C  28        /699. BD*(   1) C  28 - C  29            1.90    0.97    0.038
  72. BD (   1) C  27 - C  28        /700. BD*(   1) C  28 - H  75            0.84    1.03    0.026
  72. BD (   1) C  27 - C  28        /701. BD*(   1) C  28 - H  76            0.78    1.03    0.025
  72. BD (   1) C  27 - C  28        /703. BD*(   1) C  29 - C  31            2.24    0.96    0.042
  73. BD (   1) C  27 - H  73        /345. RY*(   2) C  25                    0.70    1.55    0.030
  73. BD (   1) C  27 - H  73        /688. BD*(   1) C  24 - H  67            0.60    0.93    0.021
  73. BD (   1) C  27 - H  73        /691. BD*(   1) C  25 - C  26            2.45    0.84    0.041
  73. BD (   1) C  27 - H  73        /692. BD*(   1) C  25 - C  27            0.69    0.86    0.022
  73. BD (   1) C  27 - H  73        /696. BD*(   1) C  27 - C  28            0.54    0.89    0.020
  73. BD (   1) C  27 - H  73        /700. BD*(   1) C  28 - H  75            3.18    0.93    0.048
  74. BD (   1) C  27 - H  74        /344. RY*(   1) C  25                    0.70    1.61    0.030
  74. BD (   1) C  27 - H  74        /643. BD*(   1) C   6 - C  25            3.19    0.89    0.048
  74. BD (   1) C  27 - H  74        /692. BD*(   1) C  25 - C  27            0.67    0.85    0.021
  74. BD (   1) C  27 - H  74        /696. BD*(   1) C  27 - C  28            0.51    0.88    0.019
  74. BD (   1) C  27 - H  74        /699. BD*(   1) C  28 - C  29            3.69    0.86    0.050
  75. BD (   1) C  28 - C  29        /164. RY*(   1) C   5                    0.52    1.70    0.027
  75. BD (   1) C  28 - C  29        /167. RY*(   4) C   5                    0.72    1.69    0.031
  75. BD (   1) C  28 - C  29        /362. RY*(   1) C  27                    0.97    1.62    0.036
  75. BD (   1) C  28 - C  29        /390. RY*(   2) C  30                    0.90    1.40    0.032
  75. BD (   1) C  28 - C  29        /398. RY*(   1) C  31                    0.95    1.41    0.033
  75. BD (   1) C  28 - C  29        /639. BD*(   1) C   5 - C  29            1.76    0.96    0.037
  75. BD (   1) C  28 - C  29        /640. BD*(   1) C   5 - H  42            2.05    1.03    0.041
  75. BD (   1) C  28 - C  29        /696. BD*(   1) C  27 - C  28            1.46    0.99    0.034
  75. BD (   1) C  28 - C  29        /698. BD*(   1) C  27 - H  74            1.53    1.02    0.036
  75. BD (   1) C  28 - C  29        /700. BD*(   1) C  28 - H  75            0.77    1.02    0.025
  75. BD (   1) C  28 - C  29        /701. BD*(   1) C  28 - H  76            0.87    1.02    0.027
  75. BD (   1) C  28 - C  29        /702. BD*(   1) C  29 - C  30            1.47    0.97    0.034
  75. BD (   1) C  28 - C  29        /703. BD*(   1) C  29 - C  31            1.36    0.95    0.032
  75. BD (   1) C  28 - C  29        /706. BD*(   1) C  30 - H  79            1.65    1.04    0.037
  75. BD (   1) C  28 - C  29        /707. BD*(   1) C  31 - O  32            2.49    0.87    0.042
  76. BD (   1) C  28 - H  75        /381. RY*(   2) C  29                    0.70    1.57    0.030
  76. BD (   1) C  28 - H  75        /697. BD*(   1) C  27 - H  73            2.80    0.94    0.046
  76. BD (   1) C  28 - H  75        /699. BD*(   1) C  28 - C  29            0.59    0.87    0.020
  76. BD (   1) C  28 - H  75        /702. BD*(   1) C  29 - C  30            3.33    0.87    0.048
  77. BD (   1) C  28 - H  76        /380. RY*(   1) C  29                    0.52    1.52    0.025
  77. BD (   1) C  28 - H  76        /639. BD*(   1) C   5 - C  29            3.24    0.86    0.047
  77. BD (   1) C  28 - H  76        /692. BD*(   1) C  25 - C  27            3.96    0.86    0.052
  77. BD (   1) C  28 - H  76        /696. BD*(   1) C  27 - C  28            0.62    0.89    0.021
  77. BD (   1) C  28 - H  76        /699. BD*(   1) C  28 - C  29            0.64    0.86    0.021
  78. BD (   1) C  29 - C  30        /164. RY*(   1) C   5                    1.01    1.70    0.037
  78. BD (   1) C  29 - C  30        /166. RY*(   3) C   5                    0.52    1.49    0.025
  78. BD (   1) C  29 - C  30        /371. RY*(   1) C  28                    0.56    1.62    0.027
  78. BD (   1) C  29 - C  30        /399. RY*(   2) C  31                    0.53    1.57    0.026
  78. BD (   1) C  29 - C  30        /635. BD*(   1) C   4 - C   5            2.57    0.97    0.045
  78. BD (   1) C  29 - C  30        /639. BD*(   1) C   5 - C  29            1.85    0.96    0.038
  78. BD (   1) C  29 - C  30        /699. BD*(   1) C  28 - C  29            1.78    0.96    0.037
  78. BD (   1) C  29 - C  30        /700. BD*(   1) C  28 - H  75            2.10    1.02    0.042
  78. BD (   1) C  29 - C  30        /703. BD*(   1) C  29 - C  31            1.66    0.95    0.036
  78. BD (   1) C  29 - C  30        /704. BD*(   1) C  30 - H  77            0.76    1.05    0.025
  78. BD (   1) C  29 - C  30        /705. BD*(   1) C  30 - H  78            0.59    1.02    0.022
  78. BD (   1) C  29 - C  30        /706. BD*(   1) C  30 - H  79            0.71    1.04    0.024
  78. BD (   1) C  29 - C  30        /707. BD*(   1) C  31 - O  32            0.63    0.87    0.021
  78. BD (   1) C  29 - C  30        /708. BD*(   1) C  31 - C  33            2.53    0.97    0.044
  79. BD (   1) C  29 - C  31        /165. RY*(   2) C   5                    1.17    1.53    0.038
  79. BD (   1) C  29 - C  31        /372. RY*(   2) C  28                    1.49    1.41    0.041
  79. BD (   1) C  29 - C  31        /389. RY*(   1) C  30                    0.98    1.38    0.033
  79. BD (   1) C  29 - C  31        /408. RY*(   2) O  32                    0.61    2.02    0.032
  79. BD (   1) C  29 - C  31        /416. RY*(   1) C  33                    1.01    1.56    0.036
  79. BD (   1) C  29 - C  31        /638. BD*(   1) C   5 - C   6            2.15    1.02    0.042
  79. BD (   1) C  29 - C  31        /639. BD*(   1) C   5 - C  29            2.05    0.97    0.040
  79. BD (   1) C  29 - C  31        /696. BD*(   1) C  27 - C  28            2.13    0.99    0.041
  79. BD (   1) C  29 - C  31        /699. BD*(   1) C  28 - C  29            1.52    0.97    0.034
  79. BD (   1) C  29 - C  31        /702. BD*(   1) C  29 - C  30            1.50    0.97    0.034
  79. BD (   1) C  29 - C  31        /704. BD*(   1) C  30 - H  77            1.74    1.06    0.039
  79. BD (   1) C  29 - C  31        /708. BD*(   1) C  31 - C  33            1.69    0.98    0.037
  79. BD (   1) C  29 - C  31        /709. BD*(   1) C  31 - H  80            0.84    1.02    0.026
  79. BD (   1) C  29 - C  31        /710. BD*(   1) O  32 - H  81            1.76    1.01    0.038
  79. BD (   1) C  29 - C  31        /712. BD*(   1) C  33 - H  83            1.71    1.01    0.037
  80. BD (   1) C  30 - H  77        /380. RY*(   1) C  29                    0.56    1.52    0.026
  80. BD (   1) C  30 - H  77        /702. BD*(   1) C  29 - C  30            0.74    0.87    0.023
  80. BD (   1) C  30 - H  77        /703. BD*(   1) C  29 - C  31            3.10    0.86    0.046
  81. BD (   1) C  30 - H  78        /380. RY*(   1) C  29                    0.72    1.52    0.030
  81. BD (   1) C  30 - H  78        /639. BD*(   1) C   5 - C  29            3.33    0.86    0.048
  81. BD (   1) C  30 - H  78        /702. BD*(   1) C  29 - C  30            0.51    0.87    0.019
  82. BD (   1) C  30 - H  79        /699. BD*(   1) C  28 - C  29            3.51    0.86    0.049
  82. BD (   1) C  30 - H  79        /702. BD*(   1) C  29 - C  30            0.73    0.86    0.022
  83. BD (   1) C  31 - O  32        /699. BD*(   1) C  28 - C  29            1.63    1.21    0.040
  83. BD (   1) C  31 - O  32        /711. BD*(   1) C  33 - H  82            1.23    1.26    0.035
  84. BD (   1) C  31 - C  33        /137. RY*(   1) C   2                    1.05    1.64    0.037
  84. BD (   1) C  31 - C  33        /139. RY*(   3) C   2                    0.63    1.40    0.027
  84. BD (   1) C  31 - C  33        /380. RY*(   1) C  29                    0.63    1.65    0.029
  84. BD (   1) C  31 - C  33        /382. RY*(   3) C  29                    0.84    1.58    0.033
  84. BD (   1) C  31 - C  33        /407. RY*(   1) O  32                    0.55    1.86    0.029
  84. BD (   1) C  31 - C  33        /629. BD*(   1) C   2 - C   3            1.82    0.99    0.038
  84. BD (   1) C  31 - C  33        /631. BD*(   1) C   2 - C  33            1.84    0.99    0.038
  84. BD (   1) C  31 - C  33        /702. BD*(   1) C  29 - C  30            1.95    0.99    0.039
  84. BD (   1) C  31 - C  33        /703. BD*(   1) C  29 - C  31            2.15    0.98    0.041
  84. BD (   1) C  31 - C  33        /709. BD*(   1) C  31 - H  80            0.70    1.04    0.024
  84. BD (   1) C  31 - C  33        /711. BD*(   1) C  33 - H  82            0.86    1.04    0.027
  84. BD (   1) C  31 - C  33        /712. BD*(   1) C  33 - H  83            0.75    1.03    0.025
  85. BD (   1) C  31 - H  80        /381. RY*(   2) C  29                    0.72    1.57    0.030
  85. BD (   1) C  31 - H  80        /407. RY*(   1) O  32                    0.53    1.74    0.027
  85. BD (   1) C  31 - H  80        /631. BD*(   1) C   2 - C  33            3.91    0.87    0.052
  85. BD (   1) C  31 - H  80        /639. BD*(   1) C   5 - C  29            3.64    0.87    0.050
  85. BD (   1) C  31 - H  80        /703. BD*(   1) C  29 - C  31            0.73    0.86    0.023
  86. BD (   1) O  32 - H  81        /398. RY*(   1) C  31                    0.72    1.54    0.030
  86. BD (   1) O  32 - H  81        /703. BD*(   1) C  29 - C  31            3.00    1.08    0.051
  87. BD (   1) C  33 - H  82        /139. RY*(   3) C   2                    0.80    1.28    0.029
  87. BD (   1) C  33 - H  82        /625. BD*(   1) C   1 - C   2            3.70    0.87    0.051
  87. BD (   1) C  33 - H  82        /631. BD*(   1) C   2 - C  33            0.62    0.87    0.021
  87. BD (   1) C  33 - H  82        /707. BD*(   1) C  31 - O  32            4.98    0.78    0.056
  88. BD (   1) C  33 - H  83        /138. RY*(   2) C   2                    0.91    1.44    0.032
  88. BD (   1) C  33 - H  83        /630. BD*(   1) C   2 - C   4            3.07    0.88    0.046
  88. BD (   1) C  33 - H  83        /631. BD*(   1) C   2 - C  33            0.57    0.87    0.020
  88. BD (   1) C  33 - H  83        /703. BD*(   1) C  29 - C  31            3.65    0.87    0.050
  88. BD (   1) C  33 - H  83        /707. BD*(   1) C  31 - O  32            0.87    0.78    0.023
  89. CR (   1) C   1                /138. RY*(   2) C   2                    1.19   11.01    0.102
  89. CR (   1) C   1                /425. RY*(   1) H  34                    0.59   10.49    0.070
  89. CR (   1) C   1                /429. RY*(   1) H  35                    0.81   10.56    0.083
  89. CR (   1) C   1                /433. RY*(   1) H  36                    0.61   10.48    0.071
  90. CR (   1) C   2                /130. RY*(   3) C   1                    0.88   10.88    0.087
  90. CR (   1) C   2                /148. RY*(   3) C   3                    0.76   10.90    0.081
  90. CR (   1) C   2                /157. RY*(   3) C   4                    0.52   10.99    0.067
  90. CR (   1) C   2                /158. RY*(   4) C   4                    0.53   11.03    0.068
  90. CR (   1) C   2                /418. RY*(   3) C  33                    0.65   10.94    0.075
  91. CR (   1) C   3                /137. RY*(   1) C   2                    1.13   11.10    0.100
  91. CR (   1) C   3                /437. RY*(   1) H  37                    0.62   10.51    0.072
  91. CR (   1) C   3                /441. RY*(   1) H  38                    0.60   10.48    0.071
  91. CR (   1) C   3                /445. RY*(   1) H  39                    0.61   10.48    0.071
  92. CR (   1) C   4                /139. RY*(   3) C   2                    1.26   10.85    0.104
  92. CR (   1) C   4                /166. RY*(   3) C   5                    0.86   10.96    0.087
  92. CR (   1) C   4                /449. RY*(   1) H  40                    0.59   10.49    0.070
  92. CR (   1) C   4                /453. RY*(   1) H  41                    0.69   10.61    0.076
  93. CR (   1) C   5                /382. RY*(   3) C  29                    1.50   11.03    0.115
  93. CR (   1) C   5                /457. RY*(   1) H  42                    0.61   10.54    0.072
  93. CR (   1) C   5                /641. BD*(   1) C   6 - C   7            0.72   10.73    0.079
  93. CR (   1) C   5                /643. BD*(   1) C   6 - C  25            0.84   10.47    0.085
  94. CR (   1) C   6                /165. RY*(   2) C   5                    0.79   10.99    0.083
  94. CR (   1) C   6                /183. RY*(   2) C   7                    1.33   10.79    0.107
  94. CR (   1) C   6                /184. RY*(   3) C   7                    0.89   10.88    0.088
  94. CR (   1) C   6                /345. RY*(   2) C  25                    0.56   11.11    0.071
  94. CR (   1) C   6                /346. RY*(   3) C  25                    0.97   11.09    0.093
  94. CR (   1) C   6                /641. BD*(   1) C   6 - C   7            1.10   10.72    0.097
  94. CR (   1) C   6                /644. BD*(   1) C   7 - C   8            1.35   10.50    0.107
  94. CR (   1) C   6                /645. BD*(   1) C   7 - H  43            0.74   10.51    0.079
  95. CR (   1) C   7                /174. RY*(   2) C   6                    2.24   11.20    0.141
  95. CR (   1) C   7                /176. RY*(   4) C   6                    1.02   10.85    0.094
  95. CR (   1) C   7                /191. RY*(   1) C   8                    0.54   10.88    0.069
  95. CR (   1) C   7                /194. RY*(   4) C   8                    0.50   11.11    0.067
  95. CR (   1) C   7                /461. RY*(   1) H  43                    0.61   10.43    0.071
  95. CR (   1) C   7                /638. BD*(   1) C   5 - C   6            1.48   10.47    0.112
  95. CR (   1) C   7                /641. BD*(   1) C   6 - C   7            1.35   10.72    0.108
  95. CR (   1) C   7                /643. BD*(   1) C   6 - C  25            1.66   10.46    0.119
  96. CR (   1) C   8                /185. RY*(   4) C   7                    0.83   10.78    0.085
  96. CR (   1) C   8                /201. RY*(   2) C   9                    0.91   11.10    0.090
  96. CR (   1) C   8                /465. RY*(   1) H  44                    0.61   10.50    0.071
  96. CR (   1) C   8                /469. RY*(   1) H  45                    0.66   10.54    0.075
  96. CR (   1) C   8                /641. BD*(   1) C   6 - C   7            0.98   10.74    0.092
  97. CR (   1) C   9                /193. RY*(   3) C   8                    0.66   10.81    0.076
  97. CR (   1) C   9                /327. RY*(   2) C  23                    0.58   11.09    0.072
  97. CR (   1) C   9                /328. RY*(   3) C  23                    0.85   11.13    0.087
  97. CR (   1) C   9                /473. RY*(   1) H  46                    0.65   10.62    0.074
  98. CR (   1) C  10                /220. RY*(   3) C  11                    0.98   10.89    0.092
  98. CR (   1) C  10                /229. RY*(   3) C  12                    0.87   10.95    0.087
  98. CR (   1) C  10                /301. RY*(   3) C  20                    0.97   11.12    0.093
  99. CR (   1) C  11                /210. RY*(   2) C  10                    1.30   11.10    0.107
  99. CR (   1) C  11                /477. RY*(   1) H  47                    0.64   10.54    0.073
  99. CR (   1) C  11                /481. RY*(   1) H  48                    0.74   10.58    0.079
  99. CR (   1) C  11                /485. RY*(   1) H  49                    0.69   10.56    0.076
 100. CR (   1) C  12                /209. RY*(   1) C  10                    1.24   11.17    0.105
 100. CR (   1) C  12                /237. RY*(   2) C  13                    0.91   10.76    0.089
 100. CR (   1) C  12                /489. RY*(   1) H  50                    0.59   10.48    0.070
 100. CR (   1) C  12                /493. RY*(   1) H  51                    0.59   10.50    0.071
 101. CR (   1) C  13                /228. RY*(   2) C  12                    0.54   10.95    0.069
 101. CR (   1) C  13                /230. RY*(   4) C  12                    0.68   11.15    0.078
 101. CR (   1) C  13                /246. RY*(   2) C  14                    0.50   11.04    0.067
 101. CR (   1) C  13                /497. RY*(   1) H  52                    0.55   10.44    0.068
 101. CR (   1) C  13                /501. RY*(   1) H  53                    0.67   10.51    0.075
 102. CR (   1) C  14                /239. RY*(   4) C  13                    0.52   11.22    0.068
 102. CR (   1) C  14                /263. RY*(   1) C  16                    0.74   11.15    0.081
 102. CR (   1) C  14                /505. RY*(   1) H  54                    0.52   10.51    0.066
 102. CR (   1) C  14                /664. BD*(   1) C  14 - O  15            1.08   10.42    0.095
 102. CR (   1) C  14                /665. BD*(   1) C  14 - C  16            0.73   10.49    0.079
 103. CR (   1) O  15                /245. RY*(   1) C  14                    1.89   19.85    0.173
 103. CR (   1) O  15                /248. RY*(   4) C  14                    0.62   20.33    0.101
 104. CR (   1) C  16                /274. RY*(   3) C  17                    0.82   10.91    0.084
 104. CR (   1) C  16                /283. RY*(   3) C  18                    0.60   11.10    0.073
 104. CR (   1) C  16                /301. RY*(   3) C  20                    0.57   11.12    0.071
 105. CR (   1) C  17                /263. RY*(   1) C  16                    0.93   11.08    0.091
 105. CR (   1) C  17                /513. RY*(   1) H  56                    0.61   10.51    0.072
 105. CR (   1) C  17                /517. RY*(   1) H  57                    0.68   10.48    0.076
 105. CR (   1) C  17                /521. RY*(   1) H  58                    0.68   10.50    0.075
 106. CR (   1) C  18                /265. RY*(   3) C  16                    1.48   11.03    0.114
 106. CR (   1) C  18                /525. RY*(   1) H  59                    0.59   10.52    0.071
 106. CR (   1) C  18                /529. RY*(   1) H  60                    0.63   10.59    0.073
 106. CR (   1) C  18                /669. BD*(   1) C  16 - C  18            0.73   10.49    0.079
 106. CR (   1) C  18                /674. BD*(   1) C  18 - O  19            1.18   10.42    0.099
 107. CR (   1) O  19                /281. RY*(   1) C  18                    1.61   19.67    0.159
 107. CR (   1) O  19                /286. RY*(   6) C  18                    0.65   20.46    0.103
 108. CR (   1) C  20                /211. RY*(   3) C  10                    1.06   11.13    0.097
 108. CR (   1) C  20                /264. RY*(   2) C  16                    0.75   11.01    0.081
 108. CR (   1) C  20                /265. RY*(   3) C  16                    0.56   10.97    0.070
 108. CR (   1) C  20                /310. RY*(   3) C  21                    0.62   11.00    0.074
 108. CR (   1) C  20                /537. RY*(   1) H  62                    0.57   10.55    0.069
 109. CR (   1) C  21                /300. RY*(   2) C  20                    1.04   11.11    0.096
 109. CR (   1) C  21                /318. RY*(   2) C  22                    0.59   10.90    0.071
 109. CR (   1) C  21                /320. RY*(   4) C  22                    0.57   11.16    0.071
 109. CR (   1) C  21                /541. RY*(   1) H  63                    0.62   10.50    0.072
 109. CR (   1) C  21                /545. RY*(   1) H  64                    0.77   10.56    0.080
 110. CR (   1) C  22                /309. RY*(   2) C  21                    0.62   10.90    0.073
 110. CR (   1) C  22                /311. RY*(   4) C  21                    0.52   11.12    0.068
 110. CR (   1) C  22                /326. RY*(   1) C  23                    0.57   11.17    0.071
 110. CR (   1) C  22                /327. RY*(   2) C  23                    0.84   11.08    0.086
 110. CR (   1) C  22                /549. RY*(   1) H  65                    0.65   10.54    0.074
 110. CR (   1) C  22                /553. RY*(   1) H  66                    0.57   10.49    0.069
 111. CR (   1) C  23                /202. RY*(   3) C   9                    1.15   11.06    0.101
 111. CR (   1) C  23                /319. RY*(   3) C  22                    0.79   11.03    0.084
 111. CR (   1) C  23                /337. RY*(   3) C  24                    0.80   10.93    0.083
 111. CR (   1) C  23                /346. RY*(   3) C  25                    0.50   11.11    0.067
 112. CR (   1) C  24                /326. RY*(   1) C  23                    1.23   11.17    0.105
 112. CR (   1) C  24                /557. RY*(   1) H  67                    0.65   10.55    0.074
 112. CR (   1) C  24                /561. RY*(   1) H  68                    0.70   10.57    0.077
 112. CR (   1) C  24                /565. RY*(   1) H  69                    0.73   10.58    0.078
 113. CR (   1) C  25                /175. RY*(   3) C   6                    1.37   11.22    0.111
 113. CR (   1) C  25                /328. RY*(   3) C  23                    0.61   11.15    0.073
 113. CR (   1) C  25                /329. RY*(   4) C  23                    0.55   11.14    0.070
 113. CR (   1) C  25                /355. RY*(   3) C  26                    0.79   10.94    0.083
 113. CR (   1) C  25                /364. RY*(   3) C  27                    0.89   10.97    0.088
 113. CR (   1) C  25                /638. BD*(   1) C   5 - C   6            0.66   10.50    0.075
 113. CR (   1) C  25                /641. BD*(   1) C   6 - C   7            0.69   10.75    0.077
 114. CR (   1) C  26                /345. RY*(   2) C  25                    0.78   11.12    0.083
 114. CR (   1) C  26                /569. RY*(   1) H  70                    0.69   10.53    0.076
 114. CR (   1) C  26                /573. RY*(   1) H  71                    0.64   10.54    0.074
 114. CR (   1) C  26                /577. RY*(   1) H  72                    0.68   10.57    0.076
 115. CR (   1) C  27                /344. RY*(   1) C  25                    0.95   11.18    0.092
 115. CR (   1) C  27                /372. RY*(   2) C  28                    0.54   10.88    0.068
 115. CR (   1) C  27                /374. RY*(   4) C  28                    0.62   11.09    0.074
 115. CR (   1) C  27                /581. RY*(   1) H  73                    0.70   10.57    0.077
 115. CR (   1) C  27                /585. RY*(   1) H  74                    0.55   10.49    0.068
 116. CR (   1) C  28                /363. RY*(   2) C  27                    0.65   10.91    0.075
 116. CR (   1) C  28                /365. RY*(   4) C  27                    0.59   11.16    0.072
 116. CR (   1) C  28                /380. RY*(   1) C  29                    0.68   11.10    0.078
 116. CR (   1) C  28                /381. RY*(   2) C  29                    0.70   11.14    0.079
 116. CR (   1) C  28                /589. RY*(   1) H  75                    0.65   10.57    0.074
[truncated: 67,867 more chars]
