# Supplementary material for: Machine-Learning-Guided Discovery of Electrochemical Reactions
Source: J Am Chem Soc. 2022 Dec 2;144(49):22599–610. doi: 10.1021/jacs.2c08997 (PMC9756344; doi:10.1021/jacs.2c08997)
Supplement: Supplementary file 3 — ja2c08997_si_003.zip [file ja2c08997_si_003.zip › Oxidation Site Selectivity/Nlogs_notimes/57.log]

 Entering Gaussian System, Link 0=g16
 Input=57.com
 Output=57.log
 Initial command:
  
 Copyright (c) 1988-2019, Gaussian, Inc.  All Rights Reserved.
  
 This is part of the Gaussian(R) 16 program.  It is based on
 the Gaussian(R) 09 system (copyright 2009, Gaussian, Inc.),
 the Gaussian(R) 03 system (copyright 2003, Gaussian, Inc.),
 the Gaussian(R) 98 system (copyright 1998, Gaussian, Inc.),
 the Gaussian(R) 94 system (copyright 1995, Gaussian, Inc.),
 the Gaussian 92(TM) system (copyright 1992, Gaussian, Inc.),
 the Gaussian 90(TM) system (copyright 1990, Gaussian, Inc.),
 the Gaussian 88(TM) system (copyright 1988, Gaussian, Inc.),
 the Gaussian 86(TM) system (copyright 1986, Carnegie Mellon
 University), and the Gaussian 82(TM) system (copyright 1983,
 Carnegie Mellon University). Gaussian is a federally registered
 trademark of Gaussian, Inc.
  
 This software contains proprietary and confidential information,
 including trade secrets, belonging to Gaussian, Inc.
  
 This software is provided under written license and may be
 used, copied, transmitted, or stored only in accord with that
 written license.
  
 The following legend is applicable only to US Government
 contracts under FAR:
  
                    RESTRICTED RIGHTS LEGEND
  
 Use, reproduction and disclosure by the US Government is
 subject to restrictions as set forth in subparagraphs (a)
 and (c) of the Commercial Computer Software - Restricted
 Rights clause in FAR 52.227-19.
  
 Gaussian, Inc.
 340 Quinnipiac St., Bldg. 40, Wallingford CT 06492
  
  
 ---------------------------------------------------------------
 Warning -- This program may not be used in any manner that
 competes with the business of Gaussian, Inc. or will provide
 assistance to any competitor of Gaussian, Inc.  The licensee
 of this program is prohibited from giving any competitor of
 Gaussian, Inc. access to this program.  By using this program,
 the user acknowledges that Gaussian, Inc. is engaged in the
 business of creating and licensing software in the field of
 computational chemistry and represents and warrants to the
 licensee that it is not a competitor of Gaussian, Inc. and that
 it will not use this program in any manner prohibited above.
 ---------------------------------------------------------------
  

 Cite this work as:
 Gaussian 16, Revision C.01,
 M. J. Frisch, G. W. Trucks, H. B. Schlegel, G. E. Scuseria, 
 M. A. Robb, J. R. Cheeseman, G. Scalmani, V. Barone, 
 G. A. Petersson, H. Nakatsuji, X. Li, M. Caricato, A. V. Marenich, 
 J. Bloino, B. G. Janesko, R. Gomperts, B. Mennucci, H. P. Hratchian, 
 J. V. Ortiz, A. F. Izmaylov, J. L. Sonnenberg, D. Williams-Young, 
 F. Ding, F. Lipparini, F. Egidi, J. Goings, B. Peng, A. Petrone, 
 T. Henderson, D. Ranasinghe, V. G. Zakrzewski, J. Gao, N. Rega, 
 G. Zheng, W. Liang, M. Hada, M. Ehara, K. Toyota, R. Fukuda, 
 J. Hasegawa, M. Ishida, T. Nakajima, Y. Honda, O. Kitao, H. Nakai, 
 T. Vreven, K. Throssell, J. A. Montgomery, Jr., J. E. Peralta, 
 F. Ogliaro, M. J. Bearpark, J. J. Heyd, E. N. Brothers, K. N. Kudin, 
 V. N. Staroverov, T. A. Keith, R. Kobayashi, J. Normand, 
 K. Raghavachari, A. P. Rendell, J. C. Burant, S. S. Iyengar, 
 J. Tomasi, M. Cossi, J. M. Millam, M. Klene, C. Adamo, R. Cammi, 
 J. W. Ochterski, R. L. Martin, K. Morokuma, O. Farkas, 
 J. B. Foresman, and D. J. Fox, Gaussian, Inc., Wallingford CT, 2019.
 
 ******************************************
 Gaussian 16:  ES64L-G16RevC.01  3-Jul-2019
                 9-Jan-2021 
 ******************************************
 %nprocshared=3
 Will use up to    3 processors via shared memory.
 %mem=1GB
 -----------------------------------------
 # b3lyp/def2svp pop=NBO geom=NewRedundant
 -----------------------------------------
 1/29=4000,38=1,172=1/1;
 2/12=2,17=6,18=5,40=1/2;
 3/5=43,7=101,11=2,25=1,30=1,74=-5/1,2,3;
 4//1;
 5/5=2,38=5/2;
 6/7=2,8=2,9=2,10=2,28=1,40=1/1,7;
 99/5=1,9=1/99;
 --
 57
 --
 Symbolic Z-matrix:
 Charge =  0 Multiplicity = 1
 C                     6.26182   1.87981  -1.78685 
 C                     5.69967   1.27419  -0.48832 
 C                     6.08082   2.1923    0.6911 
 C                     6.30521  -0.09711  -0.27583 
 C                     5.61152  -1.18658   0.06952 
 C                     4.12287  -1.22826   0.33393 
 C                     3.89104  -1.97712   1.66016 
 C                     3.42262  -1.96028  -0.83302 
 C                     1.90828  -2.04434  -0.65439 
 C                     1.21011  -0.67295  -0.44313 
 C                     1.14637   0.01231  -1.83472 
 C                     2.03248   0.25141   0.46455 
 C                     1.4221    1.18153   1.21287 
 C                    -0.05745   1.40754   1.30082 
 C                    -0.8907    0.52588   0.35718 
 C                    -2.4354    0.57602   0.65321 
 C                    -2.80157   0.13173   2.08698 
 C                    -2.89232   2.04446   0.4722 
 C                    -4.40943   2.19714   0.38956 
 C                    -5.00429   1.34906  -0.72751 
 O                    -6.42605   1.49746  -0.77618 
 C                    -4.67468  -0.158    -0.60612 
 C                    -5.10797  -0.8352   -1.92239 
 C                    -5.47016  -0.8065    0.55634 
 O                    -6.83899  -0.97389   0.27347 
 C                    -3.12408  -0.28403  -0.45307 
 C                    -2.60409  -1.72443  -0.40651 
 C                    -1.10843  -1.76885  -0.71881 
 C                    -0.23823  -0.8825    0.2001 
 C                    -0.11869  -1.58673   1.56893 
 C                     3.55519   0.20732   0.44982 
 C                     4.16893   1.13825  -0.61363 
 H                     7.35419   2.01254  -1.72269 
 H                     5.81256   2.86722  -1.98244 
 H                     6.04911   1.23017  -2.65048 
 H                     7.17504   2.24734   0.80761 
 H                     5.70593   3.21571   0.524 
 H                     5.66622   1.82318   1.64081 
 H                     7.38967  -0.17511  -0.41897 
 H                     6.13852  -2.14148   0.18313 
 H                     4.4756   -1.51055   2.46816 
 H                     2.83449  -1.95566   1.9613 
 H                     4.20381  -3.03102   1.57948 
 H                     3.67754  -1.44872  -1.77425 
 H                     3.83776  -2.97815  -0.92499 
 H                     1.46737  -2.53192  -1.53773 
 H                     1.70128  -2.71203   0.19003 
 H                     0.48533  -0.52465  -2.52966 
 H                     2.14284   0.02567  -2.29358 
 H                     0.81536   1.05676  -1.77158 
 H                     2.0418    1.84163   1.8322 
 H                    -0.3643    1.26049   2.35197 
 H                    -0.26412   2.47235   1.09815 
 H                    -0.81943   0.98539  -0.63906 
 H                    -3.73345   0.601     2.42587 
 H                    -2.94461  -0.95083   2.18005 
 H                    -2.02585   0.42231   2.80764 
 H                    -2.50582   2.6678    1.2931 
 H                    -2.44555   2.4404   -0.45693 
 H                    -4.66369   3.25757   0.21032 
 H                    -4.8908    1.92434   1.34171 
 H                    -4.57042   1.69599  -1.68783 
 H                    -6.64073   2.43876  -0.78347 
 H                    -6.14149  -0.56688  -2.16983 
 H                    -4.45652  -0.5171   -2.75257 
 H                    -5.06739  -1.93089  -1.85051 
 H                    -5.06138  -1.81061   0.75012 
 H                    -5.33186  -0.22699   1.4854 
 H                    -7.15242  -0.10182  -0.01543 
 H                    -2.73826   0.14015  -1.39952 
 H                    -2.80957  -2.1811    0.57362 
 H                    -3.13232  -2.3467   -1.14218 
 H                    -0.75044  -2.80914  -0.67051 
 H                    -0.98919  -1.45101  -1.76458 
 H                     0.34327  -2.57786   1.47013 
 H                    -1.10402  -1.75228   2.01529 
 H                     0.48039  -1.01122   2.28554 
 H                     3.88075   0.59945   1.42667 
 H                     3.9377    0.76115  -1.6209 
 H                     3.69816   2.1315   -0.53873 
 
 Stoichiometry    C30H48O2
 Framework group  C1[X(C30H48O2)]
 Deg. of freedom   234
 Full point group                 C1      NOp   1
 Largest Abelian subgroup         C1      NOp   1
 Largest concise Abelian subgroup C1      NOp   1
                         Standard orientation:                         
 ---------------------------------------------------------------------
 Center     Atomic      Atomic             Coordinates (Angstroms)
 Number     Number       Type             X           Y           Z
 ---------------------------------------------------------------------
      1          6           0        6.261823    1.879814   -1.786846
      2          6           0        5.699670    1.274186   -0.488317
      3          6           0        6.080819    2.192302    0.691099
      4          6           0        6.305206   -0.097112   -0.275831
      5          6           0        5.611519   -1.186580    0.069520
      6          6           0        4.122873   -1.228257    0.333926
      7          6           0        3.891038   -1.977124    1.660156
      8          6           0        3.422620   -1.960277   -0.833017
      9          6           0        1.908283   -2.044338   -0.654387
     10          6           0        1.210109   -0.672952   -0.443134
     11          6           0        1.146365    0.012307   -1.834715
     12          6           0        2.032478    0.251406    0.464546
     13          6           0        1.422102    1.181525    1.212871
     14          6           0       -0.057445    1.407537    1.300816
     15          6           0       -0.890698    0.525883    0.357179
     16          6           0       -2.435404    0.576021    0.653212
     17          6           0       -2.801569    0.131726    2.086981
     18          6           0       -2.892324    2.044460    0.472197
     19          6           0       -4.409433    2.197139    0.389560
     20          6           0       -5.004287    1.349055   -0.727509
     21          8           0       -6.426047    1.497458   -0.776177
     22          6           0       -4.674683   -0.158003   -0.606123
     23          6           0       -5.107972   -0.835201   -1.922389
     24          6           0       -5.470155   -0.806504    0.556340
     25          8           0       -6.838986   -0.973890    0.273471
     26          6           0       -3.124080   -0.284026   -0.453073
     27          6           0       -2.604085   -1.724429   -0.406514
     28          6           0       -1.108434   -1.768849   -0.718807
     29          6           0       -0.238234   -0.882496    0.200096
     30          6           0       -0.118693   -1.586732    1.568930
     31          6           0        3.555191    0.207316    0.449823
     32          6           0        4.168930    1.138254   -0.613628
     33          1           0        7.354193    2.012535   -1.722692
     34          1           0        5.812561    2.867217   -1.982438
     35          1           0        6.049113    1.230171   -2.650477
     36          1           0        7.175037    2.247340    0.807611
     37          1           0        5.705932    3.215709    0.524003
     38          1           0        5.666215    1.823176    1.640805
     39          1           0        7.389666   -0.175105   -0.418972
     40          1           0        6.138518   -2.141482    0.183130
     41          1           0        4.475595   -1.510548    2.468159
     42          1           0        2.834492   -1.955658    1.961299
     43          1           0        4.203809   -3.031015    1.579478
     44          1           0        3.677541   -1.448717   -1.774250
     45          1           0        3.837763   -2.978147   -0.924985
     46          1           0        1.467374   -2.531918   -1.537733
     47          1           0        1.701277   -2.712033    0.190034
     48          1           0        0.485333   -0.524652   -2.529661
     49          1           0        2.142836    0.025673   -2.293578
     50          1           0        0.815358    1.056764   -1.771579
     51          1           0        2.041798    1.841633    1.832204
     52          1           0       -0.364301    1.260489    2.351968
     53          1           0       -0.264117    2.472354    1.098151
     54          1           0       -0.819427    0.985386   -0.639061
     55          1           0       -3.733447    0.600995    2.425872
     56          1           0       -2.944611   -0.950834    2.180047
     57          1           0       -2.025852    0.422313    2.807635
     58          1           0       -2.505817    2.667797    1.293099
     59          1           0       -2.445549    2.440402   -0.456931
     60          1           0       -4.663687    3.257568    0.210322
     61          1           0       -4.890801    1.924338    1.341712
     62          1           0       -4.570424    1.695993   -1.687828
     63          1           0       -6.640732    2.438760   -0.783473
     64          1           0       -6.141485   -0.566877   -2.169828
     65          1           0       -4.456521   -0.517101   -2.752571
     66          1           0       -5.067387   -1.930887   -1.850508
     67          1           0       -5.061378   -1.810608    0.750121
     68          1           0       -5.331861   -0.226986    1.485403
     69          1           0       -7.152417   -0.101817   -0.015432
     70          1           0       -2.738260    0.140150   -1.399521
     71          1           0       -2.809573   -2.181097    0.573623
     72          1           0       -3.132322   -2.346698   -1.142182
     73          1           0       -0.750435   -2.809139   -0.670512
     74          1           0       -0.989185   -1.451014   -1.764584
     75          1           0        0.343272   -2.577855    1.470128
     76          1           0       -1.104016   -1.752278    2.015293
     77          1           0        0.480389   -1.011223    2.285541
     78          1           0        3.880745    0.599445    1.426671
     79          1           0        3.937697    0.761150   -1.620903
     80          1           0        3.698164    2.131503   -0.538730
 ---------------------------------------------------------------------
 Rotational constants (GHZ):           0.3761884           0.0640338           0.0612204
 Standard basis: def2SVP (5D, 7F)
 There are   720 symmetry adapted cartesian basis functions of A   symmetry.
 There are   688 symmetry adapted basis functions of A   symmetry.
   688 basis functions,  1136 primitive gaussians,   720 cartesian basis functions
   122 alpha electrons      122 beta electrons
       nuclear repulsion energy      3670.5043895610 Hartrees.
 NAtoms=   80 NActive=   80 NUniq=   80 SFac= 1.00D+00 NAtFMM=   60 NAOKFM=T Big=T
 Integral buffers will be    131072 words long.
 Raffenetti 2 integral format.
 Two-electron integral symmetry is turned on.
 One-electron integrals computed using PRISM.
   1 Symmetry operations used in ECPInt.
 ECPInt:  NShTT=   56616 NPrTT=  195560 LenC2=   47505 LenP2D=  112491.
 LDataN:  DoStor=T MaxTD1= 4 Len=   56
 NBasis=   688 RedAO= T EigKep=  3.88D-04  NBF=   688
 NBsUse=   688 1.00D-06 EigRej= -1.00D+00 NBFU=   688
 ExpMin= 1.22D-01 ExpMax= 2.27D+03 ExpMxC= 3.41D+02 IAcc=3 IRadAn=         5 AccDes= 0.00D+00
 Harris functional with IExCor=  402 and IRadAn=       5 diagonalized for initial guess.
 HarFok:  IExCor=  402 AccDes= 0.00D+00 IRadAn=         5 IDoV= 1 UseB2=F ITyADJ=14
 ICtDFT=  3500011 ScaDFX=  1.000000  1.000000  1.000000  1.000000
 FoFCou: FMM=F IPFlag=           0 FMFlag=      100000 FMFlg1=        2001
         NFxFlg=           0 DoJE=T BraDBF=F KetDBF=T FulRan=T
         wScrn=  0.000000 ICntrl=       500 IOpCl=  0 I1Cent=   200000004 NGrid=           0
         NMat0=    1 NMatS0=      1 NMatT0=    0 NMatD0=    1 NMtDS0=    0 NMtDT0=    0
 Petite list used in FoFCou.
 Requested convergence on RMS density matrix=1.00D-08 within 128 cycles.
 Requested convergence on MAX density matrix=1.00D-06.
 Requested convergence on             energy=1.00D-06.
 No special actions if energy rises.
 Integral accuracy reduced to 1.0D-05 until final iterations.
 Initial convergence to 1.0D-05 achieved.  Increase integral accuracy.
 SCF Done:  E(RB3LYP) =  -1321.55864316     A.U. after   14 cycles
            NFock= 14  Conv=0.98D-08     -V/T= 2.0119

 **********************************************************************

            Population analysis using the SCF Density.

 **********************************************************************

 Orbital symmetries:
       Occupied  (A) (A) (A) (A) (A) (A) (A) (A) (A) (A) (A) (A)
                 (A) (A) (A) (A) (A) (A) (A) (A) (A) (A) (A) (A)
                 (A) (A) (A) (A) (A) (A) (A) (A) (A) (A) (A) (A)
                 (A) (A) (A) (A) (A) (A) (A) (A) (A) (A) (A) (A)
                 (A) (A) (A) (A) (A) (A) (A) (A) (A) (A) (A) (A)
                 (A) (A) (A) (A) (A) (A) (A) (A) (A) (A) (A) (A)
                 (A) (A) (A) (A) (A) (A) (A) (A) (A) (A) (A) (A)
                 (A) (A) (A) (A) (A) (A) (A) (A) (A) (A) (A) (A)
                 (A) (A) (A) (A) (A) (A) (A) (A) (A) (A) (A) (A)
                 (A) (A) (A) (A) (A) (A) (A) (A) (A) (A) (A) (A)
                 (A) (A)
       Virtual   (A) (A) (A) (A) (A) (A) (A) (A) (A) (A) (A) (A)
                 (A) (A) (A) (A) (A) (A) (A) (A) (A) (A) (A) (A)
                 (A) (A) (A) (A) (A) (A) (A) (A) (A) (A) (A) (A)
                 (A) (A) (A) (A) (A) (A) (A) (A) (A) (A) (A) (A)
                 (A) (A) (A) (A) (A) (A) (A) (A) (A) (A) (A) (A)
                 (A) (A) (A) (A) (A) (A) (A) (A) (A) (A) (A) (A)
                 (A) (A) (A) (A) (A) (A) (A) (A) (A) (A) (A) (A)
                 (A) (A) (A) (A) (A) (A) (A) (A) (A) (A) (A) (A)
                 (A) (A) (A) (A) (A) (A) (A) (A) (A) (A) (A) (A)
                 (A) (A) (A) (A) (A) (A) (A) (A) (A) (A) (A) (A)
                 (A) (A) (A) (A) (A) (A) (A) (A) (A) (A) (A) (A)
                 (A) (A) (A) (A) (A) (A) (A) (A) (A) (A) (A) (A)
                 (A) (A) (A) (A) (A) (A) (A) (A) (A) (A) (A) (A)
                 (A) (A) (A) (A) (A) (A) (A) (A) (A) (A) (A) (A)
                 (A) (A) (A) (A) (A) (A) (A) (A) (A) (A) (A) (A)
                 (A) (A) (A) (A) (A) (A) (A) (A) (A) (A) (A) (A)
                 (A) (A) (A) (A) (A) (A) (A) (A) (A) (A) (A) (A)
                 (A) (A) (A) (A) (A) (A) (A) (A) (A) (A) (A) (A)
                 (A) (A) (A) (A) (A) (A) (A) (A) (A) (A) (A) (A)
                 (A) (A) (A) (A) (A) (A) (A) (A) (A) (A) (A) (A)
                 (A) (A) (A) (A) (A) (A) (A) (A) (A) (A) (A) (A)
                 (A) (A) (A) (A) (A) (A) (A) (A) (A) (A) (A) (A)
                 (A) (A) (A) (A) (A) (A) (A) (A) (A) (A) (A) (A)
                 (A) (A) (A) (A) (A) (A) (A) (A) (A) (A) (A) (A)
                 (A) (A) (A) (A) (A) (A) (A) (A) (A) (A) (A) (A)
                 (A) (A) (A) (A) (A) (A) (A) (A) (A) (A) (A) (A)
                 (A) (A) (A) (A) (A) (A) (A) (A) (A) (A) (A) (A)
                 (A) (A) (A) (A) (A) (A) (A) (A) (A) (A) (A) (A)
                 (A) (A) (A) (A) (A) (A) (A) (A) (A) (A) (A) (A)
                 (A) (A) (A) (A) (A) (A) (A) (A) (A) (A) (A) (A)
                 (A) (A) (A) (A) (A) (A) (A) (A) (A) (A) (A) (A)
                 (A) (A) (A) (A) (A) (A) (A) (A) (A) (A) (A) (A)
                 (A) (A) (A) (A) (A) (A) (A) (A) (A) (A) (A) (A)
                 (A) (A) (A) (A) (A) (A) (A) (A) (A) (A) (A) (A)
                 (A) (A) (A) (A) (A) (A) (A) (A) (A) (A) (A) (A)
                 (A) (A) (A) (A) (A) (A) (A) (A) (A) (A) (A) (A)
                 (A) (A) (A) (A) (A) (A) (A) (A) (A) (A) (A) (A)
                 (A) (A) (A) (A) (A) (A) (A) (A) (A) (A) (A) (A)
                 (A) (A) (A) (A) (A) (A) (A) (A) (A) (A) (A) (A)
                 (A) (A) (A) (A) (A) (A) (A) (A) (A) (A) (A) (A)
                 (A) (A) (A) (A) (A) (A) (A) (A) (A) (A) (A) (A)
                 (A) (A) (A) (A) (A) (A) (A) (A) (A) (A) (A) (A)
                 (A) (A) (A) (A) (A) (A) (A) (A) (A) (A) (A) (A)
                 (A) (A) (A) (A) (A) (A) (A) (A) (A) (A) (A) (A)
                 (A) (A) (A) (A) (A) (A) (A) (A) (A) (A) (A) (A)
                 (A) (A) (A) (A) (A) (A) (A) (A) (A) (A) (A) (A)
                 (A) (A) (A) (A) (A) (A) (A) (A) (A) (A) (A) (A)
                 (A) (A)
 The electronic state is 1-A.
 Alpha  occ. eigenvalues --  -19.14786 -19.09824 -10.23762 -10.21333 -10.19794
 Alpha  occ. eigenvalues --  -10.19772 -10.19469 -10.19354 -10.19192 -10.19098
 Alpha  occ. eigenvalues --  -10.18913 -10.18693 -10.18560 -10.18331 -10.18315
 Alpha  occ. eigenvalues --  -10.18286 -10.17858 -10.17848 -10.17747 -10.17730
 Alpha  occ. eigenvalues --  -10.17713 -10.17661 -10.17654 -10.17635 -10.17629
 Alpha  occ. eigenvalues --  -10.17586 -10.17529 -10.17507 -10.17477 -10.17282
 Alpha  occ. eigenvalues --  -10.16812 -10.16670  -1.02488  -0.98064  -0.86710
 Alpha  occ. eigenvalues --   -0.85289  -0.83037  -0.80408  -0.78995  -0.78166
 Alpha  occ. eigenvalues --   -0.76907  -0.74644  -0.74091  -0.72038  -0.71500
 Alpha  occ. eigenvalues --   -0.69674  -0.69398  -0.67598  -0.67289  -0.66512
 Alpha  occ. eigenvalues --   -0.65512  -0.65007  -0.64119  -0.61837  -0.61106
 Alpha  occ. eigenvalues --   -0.60060  -0.58909  -0.57915  -0.55349  -0.54655
 Alpha  occ. eigenvalues --   -0.54057  -0.52667  -0.51176  -0.49295  -0.49097
 Alpha  occ. eigenvalues --   -0.48379  -0.48114  -0.47650  -0.46745  -0.46308
 Alpha  occ. eigenvalues --   -0.46082  -0.45777  -0.45043  -0.44644  -0.43804
 Alpha  occ. eigenvalues --   -0.43538  -0.43314  -0.43008  -0.42677  -0.41952
 Alpha  occ. eigenvalues --   -0.41497  -0.40500  -0.40396  -0.40144  -0.39690
 Alpha  occ. eigenvalues --   -0.39402  -0.39258  -0.38761  -0.38560  -0.38444
 Alpha  occ. eigenvalues --   -0.38189  -0.37568  -0.37260  -0.37087  -0.36734
 Alpha  occ. eigenvalues --   -0.36650  -0.36451  -0.36081  -0.35954  -0.35616
 Alpha  occ. eigenvalues --   -0.35044  -0.34660  -0.34287  -0.34237  -0.34101
 Alpha  occ. eigenvalues --   -0.33290  -0.32900  -0.32746  -0.32006  -0.31805
 Alpha  occ. eigenvalues --   -0.31336  -0.31125  -0.30355  -0.30240  -0.29492
 Alpha  occ. eigenvalues --   -0.29014  -0.27887  -0.27400  -0.26935  -0.24484
 Alpha  occ. eigenvalues --   -0.24450  -0.22904
 Alpha virt. eigenvalues --    0.01488   0.02015   0.03472   0.04326   0.05143
 Alpha virt. eigenvalues --    0.05520   0.06141   0.06909   0.07020   0.07714
 Alpha virt. eigenvalues --    0.08052   0.08566   0.08817   0.09233   0.09671
 Alpha virt. eigenvalues --    0.09949   0.10411   0.11068   0.11437   0.11709
 Alpha virt. eigenvalues --    0.11940   0.12324   0.12439   0.13043   0.13399
 Alpha virt. eigenvalues --    0.13686   0.13869   0.14305   0.14508   0.14516
 Alpha virt. eigenvalues --    0.15383   0.15694   0.15789   0.16133   0.16455
 Alpha virt. eigenvalues --    0.16798   0.17044   0.17074   0.17499   0.17868
 Alpha virt. eigenvalues --    0.18169   0.18239   0.18728   0.19044   0.19172
 Alpha virt. eigenvalues --    0.19509   0.19555   0.19929   0.20134   0.20432
 Alpha virt. eigenvalues --    0.20622   0.20936   0.21402   0.21903   0.21977
 Alpha virt. eigenvalues --    0.22163   0.22682   0.22712   0.23097   0.23728
 Alpha virt. eigenvalues --    0.24083   0.24243   0.24418   0.24668   0.25360
 Alpha virt. eigenvalues --    0.25448   0.25921   0.26518   0.27015   0.27508
 Alpha virt. eigenvalues --    0.27984   0.28239   0.28803   0.29145   0.29621
 Alpha virt. eigenvalues --    0.30312   0.30589   0.31271   0.31959   0.32086
 Alpha virt. eigenvalues --    0.33009   0.34092   0.34883   0.36838   0.37598
 Alpha virt. eigenvalues --    0.38960   0.40185   0.41215   0.41634   0.42107
 Alpha virt. eigenvalues --    0.43131   0.43441   0.43590   0.44211   0.44651
 Alpha virt. eigenvalues --    0.44965   0.45364   0.45739   0.46151   0.46894
 Alpha virt. eigenvalues --    0.47560   0.48167   0.48528   0.49590   0.49834
 Alpha virt. eigenvalues --    0.50622   0.51234   0.51330   0.52529   0.53155
 Alpha virt. eigenvalues --    0.54069   0.54347   0.54773   0.55170   0.56299
 Alpha virt. eigenvalues --    0.56446   0.56695   0.57083   0.57717   0.58002
 Alpha virt. eigenvalues --    0.58394   0.58716   0.59054   0.59404   0.59813
 Alpha virt. eigenvalues --    0.60334   0.60581   0.60813   0.61350   0.61823
 Alpha virt. eigenvalues --    0.61976   0.62296   0.62495   0.62705   0.62961
 Alpha virt. eigenvalues --    0.63459   0.63822   0.64199   0.64242   0.64566
 Alpha virt. eigenvalues --    0.64838   0.64938   0.65296   0.65478   0.65640
 Alpha virt. eigenvalues --    0.65859   0.65873   0.66279   0.66420   0.66722
 Alpha virt. eigenvalues --    0.67266   0.67405   0.67739   0.67922   0.68098
 Alpha virt. eigenvalues --    0.68274   0.68512   0.68585   0.68993   0.69106
 Alpha virt. eigenvalues --    0.69363   0.69641   0.69882   0.70050   0.70345
 Alpha virt. eigenvalues --    0.70401   0.70654   0.70935   0.71277   0.71533
 Alpha virt. eigenvalues --    0.71757   0.71956   0.72416   0.72485   0.72561
 Alpha virt. eigenvalues --    0.73208   0.73270   0.73561   0.73840   0.73961
 Alpha virt. eigenvalues --    0.74405   0.74691   0.74784   0.75287   0.75576
 Alpha virt. eigenvalues --    0.75762   0.76312   0.76387   0.77005   0.77437
 Alpha virt. eigenvalues --    0.78365   0.78400   0.79045   0.79234   0.79970
 Alpha virt. eigenvalues --    0.80029   0.80640   0.81493   0.81842   0.83058
 Alpha virt. eigenvalues --    0.83300   0.84315   0.84439   0.86814   0.87058
 Alpha virt. eigenvalues --    0.87359   0.87501   0.88349   0.89141   0.90122
 Alpha virt. eigenvalues --    0.91596   0.91684   0.92572   0.93210   0.93475
 Alpha virt. eigenvalues --    0.94793   0.95232   0.97908   0.98413   0.99301
 Alpha virt. eigenvalues --    1.01335   1.01534   1.02906   1.03606   1.04307
 Alpha virt. eigenvalues --    1.04944   1.05375   1.05824   1.06221   1.07473
 Alpha virt. eigenvalues --    1.08267   1.09443   1.09558   1.10196   1.11181
 Alpha virt. eigenvalues --    1.11730   1.12877   1.12968   1.13657   1.14488
 Alpha virt. eigenvalues --    1.15703   1.16043   1.16719   1.17468   1.18198
 Alpha virt. eigenvalues --    1.19882   1.21120   1.21467   1.22592   1.23610
 Alpha virt. eigenvalues --    1.24653   1.24905   1.25409   1.25916   1.26923
 Alpha virt. eigenvalues --    1.27703   1.28447   1.29000   1.29786   1.30632
 Alpha virt. eigenvalues --    1.30698   1.31664   1.32584   1.32997   1.33544
 Alpha virt. eigenvalues --    1.34520   1.36137   1.36414   1.37323   1.38503
 Alpha virt. eigenvalues --    1.38644   1.39813   1.41321   1.41826   1.43535
 Alpha virt. eigenvalues --    1.44081   1.44611   1.45365   1.46118   1.48165
 Alpha virt. eigenvalues --    1.48581   1.49093   1.49853   1.50030   1.52358
 Alpha virt. eigenvalues --    1.52576   1.53646   1.54292   1.54594   1.54995
 Alpha virt. eigenvalues --    1.55615   1.55891   1.56378   1.56963   1.57543
 Alpha virt. eigenvalues --    1.57909   1.59379   1.59923   1.60204   1.60269
 Alpha virt. eigenvalues --    1.60975   1.61697   1.63206   1.63510   1.64321
 Alpha virt. eigenvalues --    1.64707   1.64967   1.66124   1.66291   1.67415
 Alpha virt. eigenvalues --    1.68867   1.70131   1.70770   1.71025   1.71667
 Alpha virt. eigenvalues --    1.72396   1.72755   1.73761   1.73967   1.74261
 Alpha virt. eigenvalues --    1.74619   1.75303   1.75903   1.76106   1.76893
 Alpha virt. eigenvalues --    1.76976   1.77253   1.77337   1.77728   1.78303
 Alpha virt. eigenvalues --    1.78616   1.78940   1.79477   1.79689   1.79723
 Alpha virt. eigenvalues --    1.80399   1.80950   1.81096   1.81462   1.82009
 Alpha virt. eigenvalues --    1.82452   1.82677   1.82935   1.83146   1.83273
 Alpha virt. eigenvalues --    1.83960   1.84545   1.84800   1.84980   1.85126
 Alpha virt. eigenvalues --    1.85240   1.85652   1.86192   1.86258   1.86837
 Alpha virt. eigenvalues --    1.86987   1.87579   1.87958   1.88159   1.88382
 Alpha virt. eigenvalues --    1.88852   1.89622   1.89885   1.90237   1.90650
 Alpha virt. eigenvalues --    1.90862   1.91000   1.91379   1.91844   1.92162
 Alpha virt. eigenvalues --    1.92363   1.92490   1.93130   1.93610   1.94026
 Alpha virt. eigenvalues --    1.94355   1.94601   1.95335   1.96038   1.96256
 Alpha virt. eigenvalues --    1.96584   1.97006   1.97307   1.97615   1.97680
 Alpha virt. eigenvalues --    1.98685   1.98884   1.99292   1.99980   2.00614
 Alpha virt. eigenvalues --    2.01066   2.01525   2.02089   2.02272   2.03195
 Alpha virt. eigenvalues --    2.03570   2.04363   2.05059   2.05151   2.05706
 Alpha virt. eigenvalues --    2.05960   2.06683   2.07205   2.07725   2.08120
 Alpha virt. eigenvalues --    2.08645   2.09075   2.09475   2.10085   2.10471
 Alpha virt. eigenvalues --    2.10714   2.12224   2.12629   2.13343   2.14539
 Alpha virt. eigenvalues --    2.15026   2.15602   2.15970   2.17276   2.18571
 Alpha virt. eigenvalues --    2.19322   2.19987   2.20071   2.20901   2.21419
 Alpha virt. eigenvalues --    2.22262   2.22988   2.23564   2.24206   2.24611
 Alpha virt. eigenvalues --    2.25553   2.25659   2.27515   2.28818   2.29507
 Alpha virt. eigenvalues --    2.30312   2.30692   2.31479   2.31859   2.32306
 Alpha virt. eigenvalues --    2.33169   2.33995   2.34736   2.35262   2.35348
 Alpha virt. eigenvalues --    2.36943   2.37472   2.37590   2.38069   2.38409
 Alpha virt. eigenvalues --    2.39490   2.40227   2.40682   2.41765   2.42416
 Alpha virt. eigenvalues --    2.42960   2.43525   2.43728   2.44882   2.45045
 Alpha virt. eigenvalues --    2.46313   2.46871   2.47329   2.48110   2.48883
 Alpha virt. eigenvalues --    2.49000   2.50512   2.51641   2.52468   2.53668
 Alpha virt. eigenvalues --    2.54080   2.54331   2.55211   2.55669   2.56590
 Alpha virt. eigenvalues --    2.56698   2.57199   2.57618   2.58370   2.58611
 Alpha virt. eigenvalues --    2.59858   2.60465   2.60760   2.61414   2.62142
 Alpha virt. eigenvalues --    2.62611   2.63090   2.63532   2.63965   2.65079
 Alpha virt. eigenvalues --    2.65483   2.66268   2.66276   2.66785   2.68160
 Alpha virt. eigenvalues --    2.68955   2.69893   2.70416   2.71015   2.71983
 Alpha virt. eigenvalues --    2.74391   2.77268   2.77609   2.77950   2.80723
 Alpha virt. eigenvalues --    2.81581   2.82356   2.82970   2.83252   2.85415
 Alpha virt. eigenvalues --    2.85736   2.86530   2.87370   2.88243   2.88648
 Alpha virt. eigenvalues --    2.89318   2.89688   2.91280   2.91605   2.92101
 Alpha virt. eigenvalues --    2.93139   2.93844   2.94394   2.95015   2.95448
 Alpha virt. eigenvalues --    2.95883   2.96946   2.97295   2.98373   2.98836
 Alpha virt. eigenvalues --    2.98969   2.99858   3.00017   3.00473   3.01466
 Alpha virt. eigenvalues --    3.01670   3.02643   3.03132   3.03624   3.04320
 Alpha virt. eigenvalues --    3.04541   3.05260   3.05438   3.06246   3.06618
 Alpha virt. eigenvalues --    3.06945   3.08107   3.09656   3.10370   3.11109
 Alpha virt. eigenvalues --    3.11285   3.11819   3.12825   3.14198   3.15530
 Alpha virt. eigenvalues --    3.16426   3.17102   3.17866   3.19460   3.24033
 Alpha virt. eigenvalues --    3.26284   3.32097   3.40906   3.42804   3.77963
 Alpha virt. eigenvalues --    3.82314
          Condensed to atoms (all electrons):
 Mulliken charges:
               1
     1  C    0.085449
     2  C   -0.218614
     3  C    0.095589
     4  C   -0.010171
     5  C    0.033230
     6  C   -0.215979
     7  C    0.092262
     8  C    0.121377
     9  C    0.133920
    10  C   -0.185948
    11  C    0.123994
    12  C   -0.022698
    13  C   -0.121080
    14  C    0.177620
    15  C    0.040571
    16  C   -0.231431
    17  C    0.116557
    18  C    0.076533
    19  C    0.104761
    20  C    0.160548
    21  O   -0.302335
    22  C   -0.282182
    23  C    0.118546
    24  C    0.309740
    25  O   -0.325102
    26  C   -0.009605
    27  C    0.132442
    28  C    0.120159
    29  C   -0.247218
    30  C    0.115465
    31  C    0.061177
    32  C    0.165777
    33  H    0.000512
    34  H   -0.000266
    35  H    0.005195
    36  H   -0.002187
    37  H   -0.000594
    38  H    0.004590
    39  H   -0.026113
    40  H   -0.029101
    41  H    0.001769
    42  H    0.004351
    43  H   -0.001009
    44  H   -0.017055
    45  H   -0.019521
    46  H   -0.012242
    47  H   -0.020815
    48  H   -0.002570
    49  H   -0.010415
    50  H    0.009606
    51  H   -0.038481
    52  H   -0.003730
    53  H   -0.003832
    54  H   -0.037566
    55  H   -0.003144
    56  H    0.010070
    57  H   -0.008136
    58  H   -0.001881
    59  H   -0.022647
    60  H   -0.020398
    61  H   -0.010468
    62  H   -0.033382
    63  H    0.170477
    64  H    0.006118
    65  H   -0.013143
    66  H    0.010664
    67  H   -0.015809
    68  H   -0.029961
    69  H    0.158460
    70  H   -0.042796
    71  H   -0.013533
    72  H   -0.019215
    73  H   -0.012906
    74  H   -0.031327
    75  H   -0.003944
    76  H   -0.018264
    77  H    0.016040
    78  H   -0.034865
    79  H   -0.023365
    80  H   -0.026522
 Sum of Mulliken charges =  -0.00000
 Mulliken charges with hydrogens summed into heavy atoms:
               1
     1  C    0.090890
     2  C   -0.218614
     3  C    0.097398
     4  C   -0.036284
     5  C    0.004129
     6  C   -0.215979
     7  C    0.097373
     8  C    0.084800
     9  C    0.100863
    10  C   -0.185948
    11  C    0.120615
    12  C   -0.022698
    13  C   -0.159561
    14  C    0.170057
    15  C    0.003005
    16  C   -0.231431
    17  C    0.115346
    18  C    0.052006
    19  C    0.073895
    20  C    0.127166
    21  O   -0.131859
    22  C   -0.282182
    23  C    0.122186
    24  C    0.263969
    25  O   -0.166643
    26  C   -0.052401
    27  C    0.099694
    28  C    0.075925
    29  C   -0.247218
    30  C    0.109296
    31  C    0.026312
    32  C    0.115890
 Electronic spatial extent (au):  <R**2>=          18090.0089
 Charge=             -0.0000 electrons
 Dipole moment (field-independent basis, Debye):
    X=              1.5792    Y=              2.8693    Z=             -0.3684  Tot=              3.2958
 Quadrupole moment (field-independent basis, Debye-Ang):
   XX=           -223.1065   YY=           -195.6800   ZZ=           -203.2269
   XY=            -19.7339   XZ=              1.5053   YZ=             -0.1054
 Traceless Quadrupole moment (field-independent basis, Debye-Ang):
   XX=            -15.7687   YY=             11.6577   ZZ=              4.1109
   XY=            -19.7339   XZ=              1.5053   YZ=             -0.1054
 Octapole moment (field-independent basis, Debye-Ang**2):
  XXX=            102.1451  YYY=             20.2905  ZZZ=             -1.6604  XYY=            -47.0761
  XXY=            145.7539  XXZ=            -19.0164  XZZ=            -27.8460  YZZ=              4.9670
  YYZ=             -4.7534  XYZ=              3.3417
 Hexadecapole moment (field-independent basis, Debye-Ang**3):
 XXXX=         -21280.5689 YYYY=          -2663.9093 ZZZZ=          -1770.4587 XXXY=           -991.2074
 XXXZ=            129.1883 YYYX=           -177.2771 YYYZ=            -23.3350 ZZZX=             14.4078
 ZZZY=              5.5250 XXYY=          -3624.5601 XXZZ=          -3714.2866 YYZZ=           -752.4403
 XXYZ=            -30.1890 YYXZ=             42.9965 ZZXY=            -13.1779
 N-N= 3.670504389561D+03 E-N=-1.039988827007D+04  KE= 1.305972237811D+03
 ******************************Gaussian NBO Version 3.1******************************
             N A T U R A L   A T O M I C   O R B I T A L   A N D
          N A T U R A L   B O N D   O R B I T A L   A N A L Y S I S
 ******************************Gaussian NBO Version 3.1******************************
       /RESON  / : Allow strongly delocalized NBO set

 Analyzing the SCF density

 Job title: 57                                                              

 Storage needed:   1440000 in NPA,   1901854 in NBO ( 134184928 available)
 GSVD:  LWork=      286080 too small for GESVD, short by       85712 words or       85712 for optimal perf.


 NATURAL POPULATIONS:  Natural atomic orbital occupancies 
                                                          
   NAO  Atom  No  lang   Type(AO)    Occupancy      Energy
 ----------------------------------------------------------
     1    C    1  S      Cor( 1S)     1.99919     -10.05444
     2    C    1  S      Val( 2S)     1.07433      -0.21897
     3    C    1  S      Ryd( 3S)     0.00108       0.90107
     4    C    1  px     Val( 2p)     1.20621      -0.07147
     5    C    1  px     Ryd( 3p)     0.00338       0.66412
     6    C    1  py     Val( 2p)     1.20135      -0.07118
     7    C    1  py     Ryd( 3p)     0.00320       0.65123
     8    C    1  pz     Val( 2p)     1.12107      -0.06578
     9    C    1  pz     Ryd( 3p)     0.00246       0.56491
    10    C    1  dxy    Ryd( 3d)     0.00030       2.23658
    11    C    1  dxz    Ryd( 3d)     0.00027       2.15198
    12    C    1  dyz    Ryd( 3d)     0.00065       2.34368
    13    C    1  dx2y2  Ryd( 3d)     0.00067       2.40316
    14    C    1  dz2    Ryd( 3d)     0.00066       2.33768

    15    C    2  S      Cor( 1S)     1.99883     -10.06141
    16    C    2  S      Val( 2S)     0.87160      -0.14981
    17    C    2  S      Ryd( 3S)     0.00065       1.03149
    18    C    2  px     Val( 2p)     1.06571      -0.07747
    19    C    2  px     Ryd( 3p)     0.00406       0.81574
    20    C    2  py     Val( 2p)     1.06901      -0.07888
    21    C    2  py     Ryd( 3p)     0.00318       0.80666
    22    C    2  pz     Val( 2p)     1.06581      -0.08503
    23    C    2  pz     Ryd( 3p)     0.00377       0.86119
    24    C    2  dxy    Ryd( 3d)     0.00081       2.15802
    25    C    2  dxz    Ryd( 3d)     0.00080       2.08904
    26    C    2  dyz    Ryd( 3d)     0.00100       2.22746
    27    C    2  dx2y2  Ryd( 3d)     0.00096       2.28269
    28    C    2  dz2    Ryd( 3d)     0.00097       2.26002

    29    C    3  S      Cor( 1S)     1.99918     -10.05423
    30    C    3  S      Val( 2S)     1.07500      -0.21836
    31    C    3  S      Ryd( 3S)     0.00136       0.90709
    32    C    3  px     Val( 2p)     1.21824      -0.07239
    33    C    3  px     Ryd( 3p)     0.00330       0.66998
    34    C    3  py     Val( 2p)     1.16726      -0.06838
    35    C    3  py     Ryd( 3p)     0.00244       0.61354
    36    C    3  pz     Val( 2p)     1.14419      -0.06533
    37    C    3  pz     Ryd( 3p)     0.00263       0.59784
    38    C    3  dxy    Ryd( 3d)     0.00027       2.19946
    39    C    3  dxz    Ryd( 3d)     0.00033       2.20900
    40    C    3  dyz    Ryd( 3d)     0.00048       2.25837
    41    C    3  dx2y2  Ryd( 3d)     0.00075       2.43038
    42    C    3  dz2    Ryd( 3d)     0.00071       2.38913

    43    C    4  S      Cor( 1S)     1.99881     -10.03891
    44    C    4  S      Val( 2S)     0.92636      -0.12076
    45    C    4  S      Ryd( 3S)     0.00350       0.64463
    46    C    4  px     Val( 2p)     1.18476      -0.04577
    47    C    4  px     Ryd( 3p)     0.00589       0.99734
    48    C    4  py     Val( 2p)     1.06203      -0.03049
    49    C    4  py     Ryd( 3p)     0.00475       0.71322
    50    C    4  pz     Val( 2p)     1.01249      -0.08823
    51    C    4  pz     Ryd( 3p)     0.00411       0.64806
    52    C    4  dxy    Ryd( 3d)     0.00067       2.37766
    53    C    4  dxz    Ryd( 3d)     0.00026       2.01568
    54    C    4  dyz    Ryd( 3d)     0.00074       2.10438
    55    C    4  dx2y2  Ryd( 3d)     0.00081       2.49622
    56    C    4  dz2    Ryd( 3d)     0.00049       2.18732

    57    C    5  S      Cor( 1S)     1.99883     -10.03820
    58    C    5  S      Val( 2S)     0.92195      -0.11825
    59    C    5  S      Ryd( 3S)     0.00319       0.67054
    60    C    5  px     Val( 2p)     1.07115      -0.02924
    61    C    5  px     Ryd( 3p)     0.00577       0.79832
    62    C    5  py     Val( 2p)     1.17741      -0.04679
    63    C    5  py     Ryd( 3p)     0.00557       0.93145
    64    C    5  pz     Val( 2p)     1.00887      -0.08771
    65    C    5  pz     Ryd( 3p)     0.00443       0.65139
    66    C    5  dxy    Ryd( 3d)     0.00080       2.48418
    67    C    5  dxz    Ryd( 3d)     0.00046       2.08362
    68    C    5  dyz    Ryd( 3d)     0.00054       2.05390
    69    C    5  dx2y2  Ryd( 3d)     0.00066       2.40432
    70    C    5  dz2    Ryd( 3d)     0.00050       2.20764

    71    C    6  S      Cor( 1S)     1.99883     -10.05540
    72    C    6  S      Val( 2S)     0.85766      -0.13760
    73    C    6  S      Ryd( 3S)     0.00149       1.05724
    74    C    6  px     Val( 2p)     1.07760      -0.07892
    75    C    6  px     Ryd( 3p)     0.00417       0.94306
    76    C    6  py     Val( 2p)     1.06205      -0.07529
    77    C    6  py     Ryd( 3p)     0.00444       0.88803
    78    C    6  pz     Val( 2p)     1.06736      -0.08297
    79    C    6  pz     Ryd( 3p)     0.00380       0.88145
    80    C    6  dxy    Ryd( 3d)     0.00064       2.15203
    81    C    6  dxz    Ryd( 3d)     0.00081       2.13055
    82    C    6  dyz    Ryd( 3d)     0.00098       2.23178
    83    C    6  dx2y2  Ryd( 3d)     0.00103       2.33257
    84    C    6  dz2    Ryd( 3d)     0.00099       2.27006

    85    C    7  S      Cor( 1S)     1.99918     -10.05029
    86    C    7  S      Val( 2S)     1.06872      -0.21389
    87    C    7  S      Ryd( 3S)     0.00126       0.94658
    88    C    7  px     Val( 2p)     1.22739      -0.06923
    89    C    7  px     Ryd( 3p)     0.00307       0.70406
    90    C    7  py     Val( 2p)     1.19206      -0.06968
    91    C    7  py     Ryd( 3p)     0.00322       0.67206
    92    C    7  pz     Val( 2p)     1.12093      -0.06398
    93    C    7  pz     Ryd( 3p)     0.00262       0.58874
    94    C    7  dxy    Ryd( 3d)     0.00024       2.22344
    95    C    7  dxz    Ryd( 3d)     0.00051       2.33823
    96    C    7  dyz    Ryd( 3d)     0.00046       2.25825
    97    C    7  dx2y2  Ryd( 3d)     0.00070       2.44846
    98    C    7  dz2    Ryd( 3d)     0.00060       2.30635

    99    C    8  S      Cor( 1S)     1.99907     -10.04719
   100    C    8  S      Val( 2S)     0.98638      -0.18017
   101    C    8  S      Ryd( 3S)     0.00191       1.03194
   102    C    8  px     Val( 2p)     1.06611      -0.06046
   103    C    8  px     Ryd( 3p)     0.00274       0.69754
   104    C    8  py     Val( 2p)     1.20358      -0.07195
   105    C    8  py     Ryd( 3p)     0.00669       0.86543
   106    C    8  pz     Val( 2p)     1.14308      -0.06535
   107    C    8  pz     Ryd( 3p)     0.00315       0.67807
   108    C    8  dxy    Ryd( 3d)     0.00053       2.23424
   109    C    8  dxz    Ryd( 3d)     0.00058       2.19088
   110    C    8  dyz    Ryd( 3d)     0.00057       2.28626
   111    C    8  dx2y2  Ryd( 3d)     0.00075       2.35379
   112    C    8  dz2    Ryd( 3d)     0.00071       2.37222

   113    C    9  S      Cor( 1S)     1.99909     -10.04363
   114    C    9  S      Val( 2S)     0.97919      -0.17821
   115    C    9  S      Ryd( 3S)     0.00168       1.07231
   116    C    9  px     Val( 2p)     1.07934      -0.06418
   117    C    9  px     Ryd( 3p)     0.00348       0.77123
   118    C    9  py     Val( 2p)     1.11844      -0.06167
   119    C    9  py     Ryd( 3p)     0.00315       0.64923
   120    C    9  pz     Val( 2p)     1.23234      -0.07476
   121    C    9  pz     Ryd( 3p)     0.00646       0.93073
   122    C    9  dxy    Ryd( 3d)     0.00061       2.21038
   123    C    9  dxz    Ryd( 3d)     0.00048       2.23516
   124    C    9  dyz    Ryd( 3d)     0.00082       2.46162
   125    C    9  dx2y2  Ryd( 3d)     0.00065       2.31958
   126    C    9  dz2    Ryd( 3d)     0.00047       2.28286

   127    C   10  S      Cor( 1S)     1.99885     -10.05992
   128    C   10  S      Val( 2S)     0.85403      -0.14151
   129    C   10  S      Ryd( 3S)     0.00179       1.11314
   130    C   10  px     Val( 2p)     1.06478      -0.07842
   131    C   10  px     Ryd( 3p)     0.00441       0.97742
   132    C   10  py     Val( 2p)     1.07041      -0.08159
   133    C   10  py     Ryd( 3p)     0.00461       0.98020
   134    C   10  pz     Val( 2p)     1.06322      -0.08337
   135    C   10  pz     Ryd( 3p)     0.00492       0.95808
   136    C   10  dxy    Ryd( 3d)     0.00087       2.23447
   137    C   10  dxz    Ryd( 3d)     0.00082       2.22086
   138    C   10  dyz    Ryd( 3d)     0.00093       2.26922
   139    C   10  dx2y2  Ryd( 3d)     0.00074       2.21693
   140    C   10  dz2    Ryd( 3d)     0.00084       2.20552

   141    C   11  S      Cor( 1S)     1.99920     -10.05005
   142    C   11  S      Val( 2S)     1.06358      -0.21380
   143    C   11  S      Ryd( 3S)     0.00146       0.97771
   144    C   11  px     Val( 2p)     1.23157      -0.07672
   145    C   11  px     Ryd( 3p)     0.00301       0.74601
   146    C   11  py     Val( 2p)     1.20287      -0.07184
   147    C   11  py     Ryd( 3p)     0.00292       0.69714
   148    C   11  pz     Val( 2p)     1.10836      -0.06410
   149    C   11  pz     Ryd( 3p)     0.00250       0.61135
   150    C   11  dxy    Ryd( 3d)     0.00029       2.27970
   151    C   11  dxz    Ryd( 3d)     0.00063       2.40028
   152    C   11  dyz    Ryd( 3d)     0.00051       2.26149
   153    C   11  dx2y2  Ryd( 3d)     0.00059       2.43439
   154    C   11  dz2    Ryd( 3d)     0.00053       2.28413

   155    C   12  S      Cor( 1S)     1.99879     -10.03423
   156    C   12  S      Val( 2S)     0.83158      -0.08252
   157    C   12  S      Ryd( 3S)     0.00399       0.75502
   158    C   12  px     Val( 2p)     1.06587      -0.03620
   159    C   12  px     Ryd( 3p)     0.00476       1.14830
   160    C   12  py     Val( 2p)     1.06056      -0.06418
   161    C   12  py     Ryd( 3p)     0.00630       0.91419
   162    C   12  pz     Val( 2p)     1.03759      -0.06592
   163    C   12  pz     Ryd( 3p)     0.00647       0.88885
   164    C   12  dxy    Ryd( 3d)     0.00063       2.29309
   165    C   12  dxz    Ryd( 3d)     0.00070       2.22296
   166    C   12  dyz    Ryd( 3d)     0.00050       2.32781
   167    C   12  dx2y2  Ryd( 3d)     0.00081       2.31551
   168    C   12  dz2    Ryd( 3d)     0.00081       2.11729

   169    C   13  S      Cor( 1S)     1.99875     -10.03389
   170    C   13  S      Val( 2S)     0.91491      -0.11024
   171    C   13  S      Ryd( 3S)     0.00119       0.64081
   172    C   13  px     Val( 2p)     1.07598      -0.02717
   173    C   13  px     Ryd( 3p)     0.00502       0.94413
   174    C   13  py     Val( 2p)     1.10064      -0.06024
   175    C   13  py     Ryd( 3p)     0.00341       0.73705
   176    C   13  pz     Val( 2p)     1.08951      -0.06953
   177    C   13  pz     Ryd( 3p)     0.00361       0.71247
   178    C   13  dxy    Ryd( 3d)     0.00064       2.32566
   179    C   13  dxz    Ryd( 3d)     0.00065       2.23470
   180    C   13  dyz    Ryd( 3d)     0.00045       2.34606
   181    C   13  dx2y2  Ryd( 3d)     0.00067       2.28999
   182    C   13  dz2    Ryd( 3d)     0.00060       2.09235

   183    C   14  S      Cor( 1S)     1.99909     -10.05103
   184    C   14  S      Val( 2S)     0.98484      -0.18163
   185    C   14  S      Ryd( 3S)     0.00132       1.02821
   186    C   14  px     Val( 2p)     1.08104      -0.06541
   187    C   14  px     Ryd( 3p)     0.00340       0.73595
   188    C   14  py     Val( 2p)     1.18908      -0.07193
   189    C   14  py     Ryd( 3p)     0.00412       0.73894
   190    C   14  pz     Val( 2p)     1.18000      -0.07045
   191    C   14  pz     Ryd( 3p)     0.00274       0.69858
   192    C   14  dxy    Ryd( 3d)     0.00049       2.17464
   193    C   14  dxz    Ryd( 3d)     0.00057       2.21316
   194    C   14  dyz    Ryd( 3d)     0.00030       2.19421
   195    C   14  dx2y2  Ryd( 3d)     0.00089       2.44780
   196    C   14  dz2    Ryd( 3d)     0.00092       2.44458

   197    C   15  S      Cor( 1S)     1.99897     -10.04346
   198    C   15  S      Val( 2S)     0.89904      -0.15353
   199    C   15  S      Ryd( 3S)     0.00265       1.09968
   200    C   15  px     Val( 2p)     1.05183      -0.06909
   201    C   15  px     Ryd( 3p)     0.00422       0.96078
   202    C   15  py     Val( 2p)     1.08697      -0.07270
   203    C   15  py     Ryd( 3p)     0.00445       0.87097
   204    C   15  pz     Val( 2p)     1.17846      -0.08010
   205    C   15  pz     Ryd( 3p)     0.00722       1.01966
   206    C   15  dxy    Ryd( 3d)     0.00072       2.23261
   207    C   15  dxz    Ryd( 3d)     0.00049       2.18295
   208    C   15  dyz    Ryd( 3d)     0.00073       2.32907
   209    C   15  dx2y2  Ryd( 3d)     0.00080       2.30611
   210    C   15  dz2    Ryd( 3d)     0.00080       2.34576

   211    C   16  S      Cor( 1S)     1.99886     -10.06102
   212    C   16  S      Val( 2S)     0.85171      -0.14584
   213    C   16  S      Ryd( 3S)     0.00154       1.15504
   214    C   16  px     Val( 2p)     1.05994      -0.07809
   215    C   16  px     Ryd( 3p)     0.00402       0.96337
   216    C   16  py     Val( 2p)     1.05891      -0.08410
   217    C   16  py     Ryd( 3p)     0.00494       0.97097
   218    C   16  pz     Val( 2p)     1.05888      -0.08215
   219    C   16  pz     Ryd( 3p)     0.00403       0.95803
   220    C   16  dxy    Ryd( 3d)     0.00060       2.14408
   221    C   16  dxz    Ryd( 3d)     0.00081       2.19348
   222    C   16  dyz    Ryd( 3d)     0.00082       2.22107
   223    C   16  dx2y2  Ryd( 3d)     0.00094       2.33751
   224    C   16  dz2    Ryd( 3d)     0.00104       2.29117

   225    C   17  S      Cor( 1S)     1.99918     -10.04741
   226    C   17  S      Val( 2S)     1.05575      -0.21171
   227    C   17  S      Ryd( 3S)     0.00143       0.97853
   228    C   17  px     Val( 2p)     1.22665      -0.07787
   229    C   17  px     Ryd( 3p)     0.00325       0.77966
   230    C   17  py     Val( 2p)     1.22158      -0.07615
   231    C   17  py     Ryd( 3p)     0.00303       0.69841
   232    C   17  pz     Val( 2p)     1.11924      -0.06429
   233    C   17  pz     Ryd( 3p)     0.00289       0.60511
   234    C   17  dxy    Ryd( 3d)     0.00030       2.30727
   235    C   17  dxz    Ryd( 3d)     0.00065       2.43064
   236    C   17  dyz    Ryd( 3d)     0.00034       2.21144
   237    C   17  dx2y2  Ryd( 3d)     0.00057       2.43171
   238    C   17  dz2    Ryd( 3d)     0.00058       2.31241

   239    C   18  S      Cor( 1S)     1.99908     -10.05523
   240    C   18  S      Val( 2S)     0.98724      -0.19301
   241    C   18  S      Ryd( 3S)     0.00176       1.03454
   242    C   18  px     Val( 2p)     1.08197      -0.07528
   243    C   18  px     Ryd( 3p)     0.00316       0.75409
   244    C   18  py     Val( 2p)     1.10848      -0.07206
   245    C   18  py     Ryd( 3p)     0.00323       0.62151
   246    C   18  pz     Val( 2p)     1.23170      -0.08441
   247    C   18  pz     Ryd( 3p)     0.00645       0.90251
   248    C   18  dxy    Ryd( 3d)     0.00059       2.18129
   249    C   18  dxz    Ryd( 3d)     0.00052       2.26293
   250    C   18  dyz    Ryd( 3d)     0.00070       2.36785
   251    C   18  dx2y2  Ryd( 3d)     0.00076       2.31360
   252    C   18  dz2    Ryd( 3d)     0.00056       2.28201

   253    C   19  S      Cor( 1S)     1.99906     -10.05965
   254    C   19  S      Val( 2S)     1.00126      -0.20319
   255    C   19  S      Ryd( 3S)     0.00094       1.02224
   256    C   19  px     Val( 2p)     1.08757      -0.07692
   257    C   19  px     Ryd( 3p)     0.00379       0.60892
   258    C   19  py     Val( 2p)     1.18700      -0.08492
   259    C   19  py     Ryd( 3p)     0.00643       0.80661
   260    C   19  pz     Val( 2p)     1.16045      -0.08390
   261    C   19  pz     Ryd( 3p)     0.00240       0.67094
   262    C   19  dxy    Ryd( 3d)     0.00045       2.15238
   263    C   19  dxz    Ryd( 3d)     0.00070       2.25371
   264    C   19  dyz    Ryd( 3d)     0.00045       2.20662
   265    C   19  dx2y2  Ryd( 3d)     0.00077       2.38706
   266    C   19  dz2    Ryd( 3d)     0.00071       2.32258

   267    C   20  S      Cor( 1S)     1.99880     -10.11715
   268    C   20  S      Val( 2S)     0.90065      -0.17778
   269    C   20  S      Ryd( 3S)     0.00438       0.96298
   270    C   20  px     Val( 2p)     0.71976      -0.06318
   271    C   20  px     Ryd( 3p)     0.00770       0.81480
   272    C   20  py     Val( 2p)     1.06576      -0.08410
   273    C   20  py     Ryd( 3p)     0.00257       0.66269
   274    C   20  pz     Val( 2p)     1.14430      -0.08500
   275    C   20  pz     Ryd( 3p)     0.00446       0.83646
   276    C   20  dxy    Ryd( 3d)     0.00124       2.12253
   277    C   20  dxz    Ryd( 3d)     0.00164       2.17376
   278    C   20  dyz    Ryd( 3d)     0.00080       2.21848
   279    C   20  dx2y2  Ryd( 3d)     0.00199       2.30769
   280    C   20  dz2    Ryd( 3d)     0.00113       2.30720

   281    O   21  S      Cor( 1S)     1.99973     -18.95818
   282    O   21  S      Val( 2S)     1.66042      -0.86936
   283    O   21  S      Ryd( 3S)     0.00140       1.48720
   284    O   21  px     Val( 2p)     1.55060      -0.31211
   285    O   21  px     Ryd( 3p)     0.00168       1.15265
   286    O   21  py     Val( 2p)     1.59434      -0.29785
   287    O   21  py     Ryd( 3p)     0.00208       1.35259
   288    O   21  pz     Val( 2p)     1.95701      -0.30982
   289    O   21  pz     Ryd( 3p)     0.00207       1.10882
   290    O   21  dxy    Ryd( 3d)     0.00066       2.91696
   291    O   21  dxz    Ryd( 3d)     0.00046       2.78156
   292    O   21  dyz    Ryd( 3d)     0.00050       2.78238
   293    O   21  dx2y2  Ryd( 3d)     0.00136       3.32830
   294    O   21  dz2    Ryd( 3d)     0.00064       3.02064

   295    C   22  S      Cor( 1S)     1.99883     -10.05643
   296    C   22  S      Val( 2S)     0.87473      -0.15753
   297    C   22  S      Ryd( 3S)     0.00145       1.05563
   298    C   22  px     Val( 2p)     1.06718      -0.08054
   299    C   22  px     Ryd( 3p)     0.00472       0.86186
   300    C   22  py     Val( 2p)     1.06216      -0.08927
   301    C   22  py     Ryd( 3p)     0.00402       0.89328
   302    C   22  pz     Val( 2p)     1.08418      -0.09037
   303    C   22  pz     Ryd( 3p)     0.00440       0.93700
   304    C   22  dxy    Ryd( 3d)     0.00050       2.11553
   305    C   22  dxz    Ryd( 3d)     0.00086       2.16486
   306    C   22  dyz    Ryd( 3d)     0.00085       2.18711
   307    C   22  dx2y2  Ryd( 3d)     0.00105       2.37399
   308    C   22  dz2    Ryd( 3d)     0.00095       2.27776

   309    C   23  S      Cor( 1S)     1.99921     -10.04162
   310    C   23  S      Val( 2S)     1.06741      -0.20817
   311    C   23  S      Ryd( 3S)     0.00197       0.95158
   312    C   23  px     Val( 2p)     1.23250      -0.06490
   313    C   23  px     Ryd( 3p)     0.00408       0.72167
   314    C   23  py     Val( 2p)     1.20411      -0.06378
   315    C   23  py     Ryd( 3p)     0.00414       0.68001
   316    C   23  pz     Val( 2p)     1.11151      -0.05781
   317    C   23  pz     Ryd( 3p)     0.00377       0.58599
   318    C   23  dxy    Ryd( 3d)     0.00019       2.20222
   319    C   23  dxz    Ryd( 3d)     0.00060       2.37153
   320    C   23  dyz    Ryd( 3d)     0.00036       2.21037
   321    C   23  dx2y2  Ryd( 3d)     0.00075       2.50388
   322    C   23  dz2    Ryd( 3d)     0.00058       2.32561

   323    C   24  S      Cor( 1S)     1.99901     -10.09966
   324    C   24  S      Val( 2S)     0.96345      -0.17852
   325    C   24  S      Ryd( 3S)     0.00366       0.89750
   326    C   24  px     Val( 2p)     0.76220      -0.03937
   327    C   24  px     Ryd( 3p)     0.00751       0.70182
   328    C   24  py     Val( 2p)     1.18561      -0.06475
   329    C   24  py     Ryd( 3p)     0.00656       0.76264
   330    C   24  pz     Val( 2p)     1.10174      -0.05399
   331    C   24  pz     Ryd( 3p)     0.00254       0.64581
   332    C   24  dxy    Ryd( 3d)     0.00147       2.22516
   333    C   24  dxz    Ryd( 3d)     0.00170       2.16059
   334    C   24  dyz    Ryd( 3d)     0.00071       2.32268
   335    C   24  dx2y2  Ryd( 3d)     0.00172       2.35892
   336    C   24  dz2    Ryd( 3d)     0.00107       2.32146

   337    O   25  S      Cor( 1S)     1.99976     -18.90745
   338    O   25  S      Val( 2S)     1.66256      -0.82145
   339    O   25  S      Ryd( 3S)     0.00066       1.52477
   340    O   25  px     Val( 2p)     1.50180      -0.25720
   341    O   25  px     Ryd( 3p)     0.00231       1.19431
   342    O   25  py     Val( 2p)     1.69225      -0.26204
   343    O   25  py     Ryd( 3p)     0.00159       1.24847
   344    O   25  pz     Val( 2p)     1.89983      -0.25902
   345    O   25  pz     Ryd( 3p)     0.00228       1.15318
   346    O   25  dxy    Ryd( 3d)     0.00100       2.99998
   347    O   25  dxz    Ryd( 3d)     0.00046       2.86779
   348    O   25  dyz    Ryd( 3d)     0.00082       2.95979
   349    O   25  dx2y2  Ryd( 3d)     0.00132       3.26412
   350    O   25  dz2    Ryd( 3d)     0.00061       2.99262

   351    C   26  S      Cor( 1S)     1.99897     -10.04616
   352    C   26  S      Val( 2S)     0.90350      -0.15967
   353    C   26  S      Ryd( 3S)     0.00281       1.08432
   354    C   26  px     Val( 2p)     1.07313      -0.07319
   355    C   26  px     Ryd( 3p)     0.00412       1.00402
   356    C   26  py     Val( 2p)     1.09120      -0.07939
   357    C   26  py     Ryd( 3p)     0.00523       0.93361
   358    C   26  pz     Val( 2p)     1.15904      -0.07965
   359    C   26  pz     Ryd( 3p)     0.00611       0.92655
   360    C   26  dxy    Ryd( 3d)     0.00062       2.22519
   361    C   26  dxz    Ryd( 3d)     0.00062       2.22938
   362    C   26  dyz    Ryd( 3d)     0.00074       2.26424
   363    C   26  dx2y2  Ryd( 3d)     0.00091       2.31535
   364    C   26  dz2    Ryd( 3d)     0.00071       2.30378

   365    C   27  S      Cor( 1S)     1.99910     -10.04456
   366    C   27  S      Val( 2S)     0.97951      -0.17691
   367    C   27  S      Ryd( 3S)     0.00116       1.07312
   368    C   27  px     Val( 2p)     1.08672      -0.06268
   369    C   27  px     Ryd( 3p)     0.00375       0.74427
   370    C   27  py     Val( 2p)     1.11120      -0.05836
   371    C   27  py     Ryd( 3p)     0.00324       0.64241
   372    C   27  pz     Val( 2p)     1.22430      -0.07286
   373    C   27  pz     Ryd( 3p)     0.00492       0.88100
   374    C   27  dxy    Ryd( 3d)     0.00064       2.22736
   375    C   27  dxz    Ryd( 3d)     0.00051       2.24927
   376    C   27  dyz    Ryd( 3d)     0.00072       2.38141
   377    C   27  dx2y2  Ryd( 3d)     0.00069       2.33154
   378    C   27  dz2    Ryd( 3d)     0.00060       2.31874

   379    C   28  S      Cor( 1S)     1.99907     -10.04172
   380    C   28  S      Val( 2S)     0.97806      -0.17630
   381    C   28  S      Ryd( 3S)     0.00174       1.09561
   382    C   28  px     Val( 2p)     1.06252      -0.06087
   383    C   28  px     Ryd( 3p)     0.00331       0.76367
   384    C   28  py     Val( 2p)     1.19109      -0.06860
   385    C   28  py     Ryd( 3p)     0.00621       0.83697
   386    C   28  pz     Val( 2p)     1.17142      -0.06625
   387    C   28  pz     Ryd( 3p)     0.00400       0.75314
   388    C   28  dxy    Ryd( 3d)     0.00058       2.23800
   389    C   28  dxz    Ryd( 3d)     0.00051       2.18545
   390    C   28  dyz    Ryd( 3d)     0.00040       2.20890
   391    C   28  dx2y2  Ryd( 3d)     0.00077       2.39852
   392    C   28  dz2    Ryd( 3d)     0.00083       2.47160

   393    C   29  S      Cor( 1S)     1.99889     -10.05592
   394    C   29  S      Val( 2S)     0.84920      -0.14362
   395    C   29  S      Ryd( 3S)     0.00157       1.07336
   396    C   29  px     Val( 2p)     1.05351      -0.07702
   397    C   29  px     Ryd( 3p)     0.00376       0.97162
   398    C   29  py     Val( 2p)     1.06114      -0.07819
   399    C   29  py     Ryd( 3p)     0.00435       0.93880
   400    C   29  pz     Val( 2p)     1.06300      -0.08198
   401    C   29  pz     Ryd( 3p)     0.00521       1.01487
   402    C   29  dxy    Ryd( 3d)     0.00080       2.24915
   403    C   29  dxz    Ryd( 3d)     0.00082       2.21654
   404    C   29  dyz    Ryd( 3d)     0.00093       2.23670
   405    C   29  dx2y2  Ryd( 3d)     0.00075       2.24140
   406    C   29  dz2    Ryd( 3d)     0.00085       2.22129

   407    C   30  S      Cor( 1S)     1.99919     -10.03978
   408    C   30  S      Val( 2S)     1.05436      -0.20393
   409    C   30  S      Ryd( 3S)     0.00163       0.97767
   410    C   30  px     Val( 2p)     1.23500      -0.07032
   411    C   30  px     Ryd( 3p)     0.00333       0.77759
   412    C   30  py     Val( 2p)     1.20421      -0.06792
   413    C   30  py     Ryd( 3p)     0.00332       0.74428
   414    C   30  pz     Val( 2p)     1.12900      -0.06012
   415    C   30  pz     Ryd( 3p)     0.00264       0.60321
   416    C   30  dxy    Ryd( 3d)     0.00041       2.34462
   417    C   30  dxz    Ryd( 3d)     0.00057       2.40352
   418    C   30  dyz    Ryd( 3d)     0.00051       2.30169
   419    C   30  dx2y2  Ryd( 3d)     0.00046       2.37326
   420    C   30  dz2    Ryd( 3d)     0.00050       2.29871

   421    C   31  S      Cor( 1S)     1.99893     -10.04368
   422    C   31  S      Val( 2S)     0.90299      -0.14295
   423    C   31  S      Ryd( 3S)     0.00270       1.10849
   424    C   31  px     Val( 2p)     1.07483      -0.06517
   425    C   31  px     Ryd( 3p)     0.00462       0.89803
   426    C   31  py     Val( 2p)     1.07370      -0.06932
   427    C   31  py     Ryd( 3p)     0.00447       0.82515
   428    C   31  pz     Val( 2p)     1.17944      -0.07529
   429    C   31  pz     Ryd( 3p)     0.00743       0.98257
   430    C   31  dxy    Ryd( 3d)     0.00065       2.21390
   431    C   31  dxz    Ryd( 3d)     0.00056       2.19635
   432    C   31  dyz    Ryd( 3d)     0.00073       2.28316
   433    C   31  dx2y2  Ryd( 3d)     0.00092       2.32854
   434    C   31  dz2    Ryd( 3d)     0.00078       2.37355

   435    C   32  S      Cor( 1S)     1.99907     -10.04294
   436    C   32  S      Val( 2S)     0.98248      -0.17574
   437    C   32  S      Ryd( 3S)     0.00240       1.02509
   438    C   32  px     Val( 2p)     1.06822      -0.06230
   439    C   32  px     Ryd( 3p)     0.00301       0.74115
   440    C   32  py     Val( 2p)     1.18252      -0.07009
   441    C   32  py     Ryd( 3p)     0.00602       0.86240
   442    C   32  pz     Val( 2p)     1.16035      -0.06485
   443    C   32  pz     Ryd( 3p)     0.00434       0.77587
   444    C   32  dxy    Ryd( 3d)     0.00061       2.26295
   445    C   32  dxz    Ryd( 3d)     0.00044       2.16878
   446    C   32  dyz    Ryd( 3d)     0.00049       2.26704
   447    C   32  dx2y2  Ryd( 3d)     0.00069       2.33149
   448    C   32  dz2    Ryd( 3d)     0.00085       2.42673

   449    H   33  S      Val( 1S)     0.78233       0.07323
   450    H   33  S      Ryd( 2S)     0.00163       0.37857
   451    H   33  px     Ryd( 2p)     0.00068       2.37550
   452    H   33  py     Ryd( 2p)     0.00021       1.82777
   453    H   33  pz     Ryd( 2p)     0.00013       1.78618

   454    H   34  S      Val( 1S)     0.78195       0.07308
   455    H   34  S      Ryd( 2S)     0.00158       0.37771
   456    H   34  px     Ryd( 2p)     0.00027       1.90288
   457    H   34  py     Ryd( 2p)     0.00060       2.27140
   458    H   34  pz     Ryd( 2p)     0.00016       1.80849

   459    H   35  S      Val( 1S)     0.77946       0.07677
   460    H   35  S      Ryd( 2S)     0.00148       0.38872
   461    H   35  px     Ryd( 2p)     0.00021       1.84232
   462    H   35  py     Ryd( 2p)     0.00034       1.99222
   463    H   35  pz     Ryd( 2p)     0.00046       2.15916

   464    H   36  S      Val( 1S)     0.78007       0.07440
   465    H   36  S      Ryd( 2S)     0.00152       0.37615
   466    H   36  px     Ryd( 2p)     0.00068       2.37683
   467    H   36  py     Ryd( 2p)     0.00017       1.80105
   468    H   36  pz     Ryd( 2p)     0.00016       1.81286

   469    H   37  S      Val( 1S)     0.78440       0.07215
   470    H   37  S      Ryd( 2S)     0.00165       0.38117
   471    H   37  px     Ryd( 2p)     0.00025       1.87972
   472    H   37  py     Ryd( 2p)     0.00062       2.30839
   473    H   37  pz     Ryd( 2p)     0.00015       1.80081

   474    H   38  S      Val( 1S)     0.78102       0.07884
   475    H   38  S      Ryd( 2S)     0.00125       0.42510
   476    H   38  px     Ryd( 2p)     0.00028       1.90547
   477    H   38  py     Ryd( 2p)     0.00021       1.85640
   478    H   38  pz     Ryd( 2p)     0.00054       2.25118

   479    H   39  S      Val( 1S)     0.77963       0.08587
   480    H   39  S      Ryd( 2S)     0.00214       0.35612
   481    H   39  px     Ryd( 2p)     0.00078       2.37447
   482    H   39  py     Ryd( 2p)     0.00010       2.00728
   483    H   39  pz     Ryd( 2p)     0.00019       1.73283

   484    H   40  S      Val( 1S)     0.77837       0.08589
   485    H   40  S      Ryd( 2S)     0.00216       0.35863
   486    H   40  px     Ryd( 2p)     0.00027       2.11832
   487    H   40  py     Ryd( 2p)     0.00062       2.30185
   488    H   40  pz     Ryd( 2p)     0.00019       1.73289

   489    H   41  S      Val( 1S)     0.77508       0.07944
   490    H   41  S      Ryd( 2S)     0.00145       0.38962
   491    H   41  px     Ryd( 2p)     0.00034       1.99126
   492    H   41  py     Ryd( 2p)     0.00025       1.91877
   493    H   41  pz     Ryd( 2p)     0.00042       2.12400

   494    H   42  S      Val( 1S)     0.77735       0.08665
   495    H   42  S      Ryd( 2S)     0.00128       0.55067
   496    H   42  px     Ryd( 2p)     0.00063       2.37682
   497    H   42  py     Ryd( 2p)     0.00020       1.83976
   498    H   42  pz     Ryd( 2p)     0.00020       1.86394

   499    H   43  S      Val( 1S)     0.78204       0.07375
   500    H   43  S      Ryd( 2S)     0.00159       0.38662
   501    H   43  px     Ryd( 2p)     0.00024       1.90598
   502    H   43  py     Ryd( 2p)     0.00064       2.34600
   503    H   43  pz     Ryd( 2p)     0.00013       1.79678

   504    H   44  S      Val( 1S)     0.77825       0.08392
   505    H   44  S      Ryd( 2S)     0.00191       0.45201
   506    H   44  px     Ryd( 2p)     0.00018       1.92178
   507    H   44  py     Ryd( 2p)     0.00030       2.02326
   508    H   44  pz     Ryd( 2p)     0.00055       2.26149

   509    H   45  S      Val( 1S)     0.76871       0.08440
   510    H   45  S      Ryd( 2S)     0.00227       0.38322
   511    H   45  px     Ryd( 2p)     0.00021       1.97548
   512    H   45  py     Ryd( 2p)     0.00061       2.32443
   513    H   45  pz     Ryd( 2p)     0.00017       1.88882

   514    H   46  S      Val( 1S)     0.76769       0.08495
   515    H   46  S      Ryd( 2S)     0.00208       0.42105
   516    H   46  px     Ryd( 2p)     0.00023       2.00833
   517    H   46  py     Ryd( 2p)     0.00026       1.99571
   518    H   46  pz     Ryd( 2p)     0.00050       2.24277

   519    H   47  S      Val( 1S)     0.77599       0.08931
   520    H   47  S      Ryd( 2S)     0.00212       0.51736
   521    H   47  px     Ryd( 2p)     0.00021       1.96855
   522    H   47  py     Ryd( 2p)     0.00036       2.08488
   523    H   47  pz     Ryd( 2p)     0.00048       2.22068

   524    H   48  S      Val( 1S)     0.78239       0.07687
   525    H   48  S      Ryd( 2S)     0.00136       0.43404
   526    H   48  px     Ryd( 2p)     0.00041       2.06020
   527    H   48  py     Ryd( 2p)     0.00027       1.95821
   528    H   48  pz     Ryd( 2p)     0.00037       2.06757

   529    H   49  S      Val( 1S)     0.77719       0.08128
   530    H   49  S      Ryd( 2S)     0.00134       0.49218
   531    H   49  px     Ryd( 2p)     0.00060       2.30614
   532    H   49  py     Ryd( 2p)     0.00022       1.84945
   533    H   49  pz     Ryd( 2p)     0.00025       1.94504

   534    H   50  S      Val( 1S)     0.77770       0.08067
   535    H   50  S      Ryd( 2S)     0.00122       0.43912
   536    H   50  px     Ryd( 2p)     0.00028       1.91276
   537    H   50  py     Ryd( 2p)     0.00064       2.35795
   538    H   50  pz     Ryd( 2p)     0.00012       1.80827

   539    H   51  S      Val( 1S)     0.78571       0.08302
   540    H   51  S      Ryd( 2S)     0.00205       0.36554
   541    H   51  px     Ryd( 2p)     0.00031       2.16691
   542    H   51  py     Ryd( 2p)     0.00039       2.02588
   543    H   51  pz     Ryd( 2p)     0.00038       1.97011

   544    H   52  S      Val( 1S)     0.77296       0.07454
   545    H   52  S      Ryd( 2S)     0.00226       0.46729
   546    H   52  px     Ryd( 2p)     0.00025       1.93884
   547    H   52  py     Ryd( 2p)     0.00021       1.93984
   548    H   52  pz     Ryd( 2p)     0.00062       2.34685

   549    H   53  S      Val( 1S)     0.76282       0.07859
   550    H   53  S      Ryd( 2S)     0.00204       0.41145
   551    H   53  px     Ryd( 2p)     0.00021       1.91492
   552    H   53  py     Ryd( 2p)     0.00063       2.35793
   553    H   53  pz     Ryd( 2p)     0.00019       1.93502

   554    H   54  S      Val( 1S)     0.76262       0.08869
   555    H   54  S      Ryd( 2S)     0.00312       0.57606
   556    H   54  px     Ryd( 2p)     0.00017       2.04703
   557    H   54  py     Ryd( 2p)     0.00024       2.07771
   558    H   54  pz     Ryd( 2p)     0.00056       2.37441

   559    H   55  S      Val( 1S)     0.78137       0.07642
   560    H   55  S      Ryd( 2S)     0.00159       0.46781
   561    H   55  px     Ryd( 2p)     0.00056       2.25960
   562    H   55  py     Ryd( 2p)     0.00029       1.93937
   563    H   55  pz     Ryd( 2p)     0.00022       1.88584

   564    H   56  S      Val( 1S)     0.77943       0.07762
   565    H   56  S      Ryd( 2S)     0.00118       0.49889
   566    H   56  px     Ryd( 2p)     0.00025       1.89563
   567    H   56  py     Ryd( 2p)     0.00065       2.40673
   568    H   56  pz     Ryd( 2p)     0.00016       1.81194

   569    H   57  S      Val( 1S)     0.77696       0.07909
   570    H   57  S      Ryd( 2S)     0.00139       0.45385
   571    H   57  px     Ryd( 2p)     0.00044       2.11509
   572    H   57  py     Ryd( 2p)     0.00023       1.90317
   573    H   57  pz     Ryd( 2p)     0.00038       2.07699

   574    H   58  S      Val( 1S)     0.76660       0.07972
   575    H   58  S      Ryd( 2S)     0.00214       0.41334
   576    H   58  px     Ryd( 2p)     0.00024       2.00337
   577    H   58  py     Ryd( 2p)     0.00031       2.03317
   578    H   58  pz     Ryd( 2p)     0.00045       2.17687

   579    H   59  S      Val( 1S)     0.77851       0.06909
   580    H   59  S      Ryd( 2S)     0.00242       0.42027
   581    H   59  px     Ryd( 2p)     0.00025       1.98615
   582    H   59  py     Ryd( 2p)     0.00023       1.92922
   583    H   59  pz     Ryd( 2p)     0.00052       2.26689

   584    H   60  S      Val( 1S)     0.77630       0.06088
   585    H   60  S      Ryd( 2S)     0.00289       0.35740
   586    H   60  px     Ryd( 2p)     0.00018       1.88629
   587    H   60  py     Ryd( 2p)     0.00067       2.32957
   588    H   60  pz     Ryd( 2p)     0.00019       1.86509

   589    H   61  S      Val( 1S)     0.77692       0.06990
   590    H   61  S      Ryd( 2S)     0.00311       0.43680
   591    H   61  px     Ryd( 2p)     0.00026       1.95586
   592    H   61  py     Ryd( 2p)     0.00024       1.93073
   593    H   61  pz     Ryd( 2p)     0.00055       2.25080

   594    H   62  S      Val( 1S)     0.80287       0.06415
   595    H   62  S      Ryd( 2S)     0.00311       0.38855
   596    H   62  px     Ryd( 2p)     0.00014       2.08591
   597    H   62  py     Ryd( 2p)     0.00020       1.91919
   598    H   62  pz     Ryd( 2p)     0.00067       2.24814

   599    H   63  S      Val( 1S)     0.52739       0.09567
   600    H   63  S      Ryd( 2S)     0.00177       0.41008
   601    H   63  px     Ryd( 2p)     0.00101       1.85258
   602    H   63  py     Ryd( 2p)     0.00202       2.43103
   603    H   63  pz     Ryd( 2p)     0.00156       1.67150

   604    H   64  S      Val( 1S)     0.75800       0.10320
   605    H   64  S      Ryd( 2S)     0.00310       0.40207
   606    H   64  px     Ryd( 2p)     0.00067       2.35957
   607    H   64  py     Ryd( 2p)     0.00023       1.87135
   608    H   64  pz     Ryd( 2p)     0.00018       1.85432

   609    H   65  S      Val( 1S)     0.78957       0.07476
   610    H   65  S      Ryd( 2S)     0.00137       0.40165
   611    H   65  px     Ryd( 2p)     0.00035       2.02317
   612    H   65  py     Ryd( 2p)     0.00022       1.89102
   613    H   65  pz     Ryd( 2p)     0.00046       2.14464

   614    H   66  S      Val( 1S)     0.77606       0.08824
   615    H   66  S      Ryd( 2S)     0.00132       0.42823
   616    H   66  px     Ryd( 2p)     0.00024       1.87560
   617    H   66  py     Ryd( 2p)     0.00067       2.40842
   618    H   66  pz     Ryd( 2p)     0.00013       1.79900

   619    H   67  S      Val( 1S)     0.79910       0.08129
   620    H   67  S      Ryd( 2S)     0.00148       0.43242
   621    H   67  px     Ryd( 2p)     0.00015       1.97214
   622    H   67  py     Ryd( 2p)     0.00068       2.31919
   623    H   67  pz     Ryd( 2p)     0.00020       1.89176

   624    H   68  S      Val( 1S)     0.82426       0.07466
   625    H   68  S      Ryd( 2S)     0.00207       0.48374
   626    H   68  px     Ryd( 2p)     0.00012       1.89536
   627    H   68  py     Ryd( 2p)     0.00035       2.00657
   628    H   68  pz     Ryd( 2p)     0.00060       2.25216

   629    H   69  S      Val( 1S)     0.51376       0.15118
   630    H   69  S      Ryd( 2S)     0.00286       0.49055
   631    H   69  px     Ryd( 2p)     0.00114       1.93783
   632    H   69  py     Ryd( 2p)     0.00192       2.40215
   633    H   69  pz     Ryd( 2p)     0.00164       1.80330

   634    H   70  S      Val( 1S)     0.76796       0.07524
   635    H   70  S      Ryd( 2S)     0.00354       0.48841
   636    H   70  px     Ryd( 2p)     0.00018       2.06700
   637    H   70  py     Ryd( 2p)     0.00021       2.05929
   638    H   70  pz     Ryd( 2p)     0.00056       2.29163

   639    H   71  S      Val( 1S)     0.78458       0.07959
   640    H   71  S      Ryd( 2S)     0.00204       0.49093
   641    H   71  px     Ryd( 2p)     0.00019       1.95128
   642    H   71  py     Ryd( 2p)     0.00029       1.98215
   643    H   71  pz     Ryd( 2p)     0.00058       2.32394

   644    H   72  S      Val( 1S)     0.76455       0.09181
   645    H   72  S      Ryd( 2S)     0.00197       0.44291
   646    H   72  px     Ryd( 2p)     0.00028       2.02167
   647    H   72  py     Ryd( 2p)     0.00033       2.04718
   648    H   72  pz     Ryd( 2p)     0.00040       2.13911

   649    H   73  S      Val( 1S)     0.77029       0.08664
   650    H   73  S      Ryd( 2S)     0.00208       0.42343
   651    H   73  px     Ryd( 2p)     0.00019       1.99188
   652    H   73  py     Ryd( 2p)     0.00063       2.35690
   653    H   73  pz     Ryd( 2p)     0.00017       1.90491

   654    H   74  S      Val( 1S)     0.78083       0.08330
   655    H   74  S      Ryd( 2S)     0.00237       0.48948
   656    H   74  px     Ryd( 2p)     0.00019       1.93597
   657    H   74  py     Ryd( 2p)     0.00022       1.96606
   658    H   74  pz     Ryd( 2p)     0.00064       2.36505

   659    H   75  S      Val( 1S)     0.78191       0.08058
   660    H   75  S      Ryd( 2S)     0.00125       0.45591
   661    H   75  px     Ryd( 2p)     0.00033       1.97573
   662    H   75  py     Ryd( 2p)     0.00058       2.31439
   663    H   75  pz     Ryd( 2p)     0.00014       1.82357

   664    H   76  S      Val( 1S)     0.77701       0.08764
   665    H   76  S      Ryd( 2S)     0.00135       0.49458
   666    H   76  px     Ryd( 2p)     0.00058       2.31438
   667    H   76  py     Ryd( 2p)     0.00023       1.90305
   668    H   76  pz     Ryd( 2p)     0.00025       1.94154

   669    H   77  S      Val( 1S)     0.77111       0.08878
   670    H   77  S      Ryd( 2S)     0.00120       0.48703
   671    H   77  px     Ryd( 2p)     0.00038       2.06427
   672    H   77  py     Ryd( 2p)     0.00029       2.01276
   673    H   77  pz     Ryd( 2p)     0.00034       2.10339

   674    H   78  S      Val( 1S)     0.75866       0.09143
   675    H   78  S      Ryd( 2S)     0.00333       0.51043
   676    H   78  px     Ryd( 2p)     0.00021       2.04527
   677    H   78  py     Ryd( 2p)     0.00017       1.99863
   678    H   78  pz     Ryd( 2p)     0.00059       2.33735

   679    H   79  S      Val( 1S)     0.78140       0.08258
   680    H   79  S      Ryd( 2S)     0.00249       0.53901
   681    H   79  px     Ryd( 2p)     0.00019       1.93000
   682    H   79  py     Ryd( 2p)     0.00024       1.97581
   683    H   79  pz     Ryd( 2p)     0.00059       2.34698

   684    H   80  S      Val( 1S)     0.76804       0.08729
   685    H   80  S      Ryd( 2S)     0.00231       0.42576
   686    H   80  px     Ryd( 2p)     0.00023       2.02315
   687    H   80  py     Ryd( 2p)     0.00058       2.31797
   688    H   80  pz     Ryd( 2p)     0.00017       1.91478

 WARNING:  1 low occupancy (<1.9990e) core orbital  found on  C    2
           1 low occupancy (<1.9990e) core orbital  found on  C    4
           1 low occupancy (<1.9990e) core orbital  found on  C    5
           1 low occupancy (<1.9990e) core orbital  found on  C    6
           1 low occupancy (<1.9990e) core orbital  found on  C   10
           1 low occupancy (<1.9990e) core orbital  found on  C   12
           1 low occupancy (<1.9990e) core orbital  found on  C   13
           1 low occupancy (<1.9990e) core orbital  found on  C   15
           1 low occupancy (<1.9990e) core orbital  found on  C   16
           1 low occupancy (<1.9990e) core orbital  found on  C   20
           1 low occupancy (<1.9990e) core orbital  found on  C   22
           1 low occupancy (<1.9990e) core orbital  found on  C   26
           1 low occupancy (<1.9990e) core orbital  found on  C   29
           1 low occupancy (<1.9990e) core orbital  found on  C   31


 Summary of Natural Population Analysis:                  
                                                          
                                       Natural Population 
                Natural  -----------------------------------------------
    Atom  No    Charge         Core      Valence    Rydberg      Total
 -----------------------------------------------------------------------
      C    1   -0.61480      1.99919     4.60296    0.01266     6.61480
      C    2   -0.08715      1.99883     4.07213    0.01618     6.08715
      C    3   -0.61615      1.99918     4.60469    0.01228     6.61615
      C    4   -0.20568      1.99881     4.18564    0.02123     6.20568
      C    5   -0.20014      1.99883     4.17938    0.02193     6.20014
      C    6   -0.08184      1.99883     4.06467    0.01834     6.08184
      C    7   -0.62097      1.99918     4.60911    0.01268     6.62097
      C    8   -0.41586      1.99907     4.39915    0.01764     6.41586
      C    9   -0.42622      1.99909     4.40932    0.01781     6.42622
      C   10   -0.07120      1.99885     4.05244    0.01991     6.07120
      C   11   -0.61801      1.99920     4.60638    0.01243     6.61801
      C   12   -0.01935      1.99879     3.99560    0.02496     6.01935
      C   13   -0.19602      1.99875     4.18104    0.01623     6.19602
      C   14   -0.44880      1.99909     4.43495    0.01476     6.44880
      C   15   -0.23736      1.99897     4.21629    0.02209     6.23736
      C   16   -0.04705      1.99886     4.02945    0.01874     6.04705
      C   17   -0.63544      1.99918     4.62321    0.01305     6.63544
      C   18   -0.42620      1.99908     4.40939    0.01773     6.42620
      C   19   -0.45197      1.99906     4.43628    0.01663     6.45197
      C   20    0.14482      1.99880     3.83047    0.02591     5.85518
      O   21   -0.77294      1.99973     6.76237    0.01085     8.77294
      C   22   -0.10587      1.99883     4.08825    0.01879     6.10587
      C   23   -0.63118      1.99921     4.61554    0.01643     6.63118
      C   24   -0.03897      1.99901     4.01300    0.02696     6.03897
      O   25   -0.76726      1.99976     6.75644    0.01106     8.76726
      C   26   -0.24771      1.99897     4.22687    0.02188     6.24771
      C   27   -0.41704      1.99910     4.40172    0.01621     6.41704
      C   28   -0.42052      1.99907     4.40310    0.01834     6.42052
      C   29   -0.04478      1.99889     4.02685    0.01904     6.04478
      C   30   -0.63512      1.99919     4.62256    0.01337     6.63512
      C   31   -0.25274      1.99893     4.23095    0.02286     6.25274
      C   32   -0.41149      1.99907     4.39357    0.01885     6.41149
      H   33    0.21502      0.00000     0.78233    0.00265     0.78498
      H   34    0.21545      0.00000     0.78195    0.00260     0.78455
      H   35    0.21805      0.00000     0.77946    0.00249     0.78195
      H   36    0.21739      0.00000     0.78007    0.00253     0.78261
      H   37    0.21294      0.00000     0.78440    0.00266     0.78706
      H   38    0.21670      0.00000     0.78102    0.00228     0.78330
      H   39    0.21715      0.00000     0.77963    0.00321     0.78285
      H   40    0.21839      0.00000     0.77837    0.00325     0.78161
      H   41    0.22247      0.00000     0.77508    0.00245     0.77753
      H   42    0.22035      0.00000     0.77735    0.00231     0.77965
      H   43    0.21536      0.00000     0.78204    0.00260     0.78464
      H   44    0.21882      0.00000     0.77825    0.00293     0.78118
      H   45    0.22804      0.00000     0.76871    0.00326     0.77196
      H   46    0.22924      0.00000     0.76769    0.00307     0.77076
      H   47    0.22084      0.00000     0.77599    0.00317     0.77916
      H   48    0.21519      0.00000     0.78239    0.00241     0.78481
      H   49    0.22040      0.00000     0.77719    0.00241     0.77960
      H   50    0.22005      0.00000     0.77770    0.00225     0.77995
      H   51    0.21116      0.00000     0.78571    0.00313     0.78884
      H   52    0.22371      0.00000     0.77296    0.00333     0.77629
      H   53    0.23411      0.00000     0.76282    0.00307     0.76589
      H   54    0.23329      0.00000     0.76262    0.00409     0.76671
      H   55    0.21596      0.00000     0.78137    0.00266     0.78404
      H   56    0.21833      0.00000     0.77943    0.00224     0.78167
      H   57    0.22061      0.00000     0.77696    0.00243     0.77939
      H   58    0.23026      0.00000     0.76660    0.00314     0.76974
      H   59    0.21806      0.00000     0.77851    0.00343     0.78194
      H   60    0.21977      0.00000     0.77630    0.00393     0.78023
      H   61    0.21893      0.00000     0.77692    0.00415     0.78107
      H   62    0.19302      0.00000     0.80287    0.00411     0.80698
      H   63    0.46625      0.00000     0.52739    0.00637     0.53375
      H   64    0.23783      0.00000     0.75800    0.00417     0.76217
      H   65    0.20804      0.00000     0.78957    0.00239     0.79196
      H   66    0.22158      0.00000     0.77606    0.00236     0.77842
      H   67    0.19838      0.00000     0.79910    0.00252     0.80162
      H   68    0.17261      0.00000     0.82426    0.00313     0.82739
      H   69    0.47868      0.00000     0.51376    0.00756     0.52132
      H   70    0.22756      0.00000     0.76796    0.00448     0.77244
      H   71    0.21232      0.00000     0.78458    0.00309     0.78768
      H   72    0.23247      0.00000     0.76455    0.00298     0.76753
      H   73    0.22665      0.00000     0.77029    0.00306     0.77335
      H   74    0.21575      0.00000     0.78083    0.00342     0.78425
      H   75    0.21579      0.00000     0.78191    0.00230     0.78421
      H   76    0.22057      0.00000     0.77701    0.00242     0.77943
      H   77    0.22667      0.00000     0.77111    0.00222     0.77333
      H   78    0.23705      0.00000     0.75866    0.00429     0.76295
      H   79    0.21509      0.00000     0.78140    0.00351     0.78491
      H   80    0.22866      0.00000     0.76804    0.00329     0.77134
 =======================================================================
   * Total *   -0.00000     63.96941   179.31096    0.71964   244.00000

                                 Natural Population      
 --------------------------------------------------------
   Core                      63.96941 ( 99.9522% of  64)
   Valence                  179.31096 ( 99.6172% of 180)
   Natural Minimal Basis    243.28036 ( 99.7051% of 244)
   Natural Rydberg Basis      0.71964 (  0.2949% of 244)
 --------------------------------------------------------

    Atom  No          Natural Electron Configuration
 ----------------------------------------------------------------------------
      C    1      [core]2S( 1.07)2p( 3.53)3p( 0.01)
      C    2      [core]2S( 0.87)2p( 3.20)3p( 0.01)
      C    3      [core]2S( 1.07)2p( 3.53)3p( 0.01)
      C    4      [core]2S( 0.93)2p( 3.26)3p( 0.01)
      C    5      [core]2S( 0.92)2p( 3.26)3p( 0.02)
      C    6      [core]2S( 0.86)2p( 3.21)3p( 0.01)
      C    7      [core]2S( 1.07)2p( 3.54)3p( 0.01)
      C    8      [core]2S( 0.99)2p( 3.41)3p( 0.01)
      C    9      [core]2S( 0.98)2p( 3.43)3p( 0.01)
      C   10      [core]2S( 0.85)2p( 3.20)3p( 0.01)
      C   11      [core]2S( 1.06)2p( 3.54)3p( 0.01)
      C   12      [core]2S( 0.83)2p( 3.16)3p( 0.02)
      C   13      [core]2S( 0.91)2p( 3.27)3p( 0.01)
      C   14      [core]2S( 0.98)2p( 3.45)3p( 0.01)
      C   15      [core]2S( 0.90)2p( 3.32)3p( 0.02)
      C   16      [core]2S( 0.85)2p( 3.18)3p( 0.01)
      C   17      [core]2S( 1.06)2p( 3.57)3p( 0.01)
      C   18      [core]2S( 0.99)2p( 3.42)3p( 0.01)
      C   19      [core]2S( 1.00)2p( 3.44)3p( 0.01)
      C   20      [core]2S( 0.90)2p( 2.93)3p( 0.01)3d( 0.01)
      O   21      [core]2S( 1.66)2p( 5.10)3p( 0.01)
      C   22      [core]2S( 0.87)2p( 3.21)3p( 0.01)
      C   23      [core]2S( 1.07)2p( 3.55)3p( 0.01)
      C   24      [core]2S( 0.96)2p( 3.05)3p( 0.02)3d( 0.01)
      O   25      [core]2S( 1.66)2p( 5.09)3p( 0.01)
      C   26      [core]2S( 0.90)2p( 3.32)3p( 0.02)
      C   27      [core]2S( 0.98)2p( 3.42)3p( 0.01)
      C   28      [core]2S( 0.98)2p( 3.43)3p( 0.01)
      C   29      [core]2S( 0.85)2p( 3.18)3p( 0.01)
      C   30      [core]2S( 1.05)2p( 3.57)3p( 0.01)
      C   31      [core]2S( 0.90)2p( 3.33)3p( 0.02)
      C   32      [core]2S( 0.98)2p( 3.41)3p( 0.01)
      H   33            1S( 0.78)
      H   34            1S( 0.78)
      H   35            1S( 0.78)
      H   36            1S( 0.78)
      H   37            1S( 0.78)
      H   38            1S( 0.78)
      H   39            1S( 0.78)
      H   40            1S( 0.78)
      H   41            1S( 0.78)
      H   42            1S( 0.78)
      H   43            1S( 0.78)
      H   44            1S( 0.78)
      H   45            1S( 0.77)
      H   46            1S( 0.77)
      H   47            1S( 0.78)
      H   48            1S( 0.78)
      H   49            1S( 0.78)
      H   50            1S( 0.78)
      H   51            1S( 0.79)
      H   52            1S( 0.77)
      H   53            1S( 0.76)
      H   54            1S( 0.76)
      H   55            1S( 0.78)
      H   56            1S( 0.78)
      H   57            1S( 0.78)
      H   58            1S( 0.77)
      H   59            1S( 0.78)
      H   60            1S( 0.78)
      H   61            1S( 0.78)
      H   62            1S( 0.80)
      H   63            1S( 0.53)
      H   64            1S( 0.76)
      H   65            1S( 0.79)
      H   66            1S( 0.78)
      H   67            1S( 0.80)
      H   68            1S( 0.82)
      H   69            1S( 0.51)
      H   70            1S( 0.77)
      H   71            1S( 0.78)
      H   72            1S( 0.76)
      H   73            1S( 0.77)
      H   74            1S( 0.78)
      H   75            1S( 0.78)
      H   76            1S( 0.78)
      H   77            1S( 0.77)
      H   78            1S( 0.76)
      H   79            1S( 0.78)
      H   80            1S( 0.77)


 NATURAL BOND ORBITAL ANALYSIS:

                       Occupancies       Lewis Structure    Low   High
           Occ.    -------------------  -----------------   occ   occ
  Cycle   Thresh.   Lewis   Non-Lewis     CR  BD  3C  LP    (L)   (NL)   Dev
 =============================================================================
   1(1)    1.90   241.62143   2.37857     32  86   0   4     0      0    0.03
 -----------------------------------------------------------------------------

 Structure accepted: No low occupancy Lewis orbitals

 WARNING:  1 low occupancy (<1.9990e) core orbital  found on  C    2
           1 low occupancy (<1.9990e) core orbital  found on  C    4
           1 low occupancy (<1.9990e) core orbital  found on  C    5
           1 low occupancy (<1.9990e) core orbital  found on  C    6
           1 low occupancy (<1.9990e) core orbital  found on  C   10
           1 low occupancy (<1.9990e) core orbital  found on  C   12
           1 low occupancy (<1.9990e) core orbital  found on  C   13
           1 low occupancy (<1.9990e) core orbital  found on  C   15
           1 low occupancy (<1.9990e) core orbital  found on  C   16
           1 low occupancy (<1.9990e) core orbital  found on  C   20
           1 low occupancy (<1.9990e) core orbital  found on  C   22
           1 low occupancy (<1.9990e) core orbital  found on  C   26
           1 low occupancy (<1.9990e) core orbital  found on  C   29
           1 low occupancy (<1.9990e) core orbital  found on  C   31

 --------------------------------------------------------
   Core                     63.96945 ( 99.952% of  64)
   Valence Lewis           177.65198 ( 98.696% of 180)
  ==================       ============================
   Total Lewis             241.62143 ( 99.025% of 244)
  -----------------------------------------------------
   Valence non-Lewis         1.82410 (  0.748% of 244)
   Rydberg non-Lewis         0.55447 (  0.227% of 244)
  ==================       ============================
   Total non-Lewis           2.37857 (  0.975% of 244)
 --------------------------------------------------------


       (Occupancy)   Bond orbital/ Coefficients/ Hybrids
 ---------------------------------------------------------------------------------
     1. (1.96506) BD ( 1) C   1 - C   2  
                ( 48.58%)   0.6970* C   1 s( 30.66%)p 2.26( 69.30%)d 0.00(  0.04%)
                                            0.0007  0.5536 -0.0070 -0.3019  0.0039
                                           -0.3288  0.0045  0.7027 -0.0047  0.0046
                                           -0.0104 -0.0115 -0.0003  0.0118
                ( 51.42%)   0.7170* C   2 s( 24.69%)p 3.05( 75.26%)d 0.00(  0.05%)
                                            0.0001  0.4969  0.0051  0.3161 -0.0018
                                            0.3431 -0.0017 -0.7315  0.0017  0.0054
                                           -0.0126 -0.0114 -0.0001  0.0118
     2. (1.98877) BD ( 1) C   1 - H  33  
                ( 60.83%)   0.7800* C   1 s( 23.07%)p 3.33( 76.89%)d 0.00(  0.04%)
                                           -0.0000  0.4803  0.0034  0.8688 -0.0005
                                            0.1074  0.0073  0.0452 -0.0191  0.0042
                                            0.0022  0.0008  0.0171 -0.0106
                ( 39.17%)   0.6258* H  33 s( 99.92%)p 0.00(  0.08%)
                                            0.9996 -0.0013 -0.0278 -0.0037 -0.0006
     3. (1.98763) BD ( 1) C   1 - H  34  
                ( 60.84%)   0.7800* C   1 s( 22.97%)p 3.35( 76.99%)d 0.00(  0.04%)
                                           -0.0001  0.4793  0.0024 -0.3539  0.0111
                                            0.7861  0.0018 -0.1618 -0.0170 -0.0130
                                            0.0032 -0.0053 -0.0113 -0.0099
                ( 39.16%)   0.6258* H  34 s( 99.92%)p 0.00(  0.08%)
                                            0.9996 -0.0013  0.0107 -0.0253  0.0059
     4. (1.98858) BD ( 1) C   1 - H  35  
                ( 60.97%)   0.7808* C   1 s( 23.22%)p 3.31( 76.74%)d 0.00(  0.04%)
                                            0.0000 -0.4818 -0.0027  0.1673 -0.0107
                                            0.5115 -0.0122  0.6909  0.0121 -0.0034
                                           -0.0060 -0.0168  0.0052 -0.0086
                ( 39.03%)   0.6247* H  35 s( 99.92%)p 0.00(  0.08%)
                                           -0.9996  0.0011 -0.0049 -0.0164 -0.0222
     5. (1.96334) BD ( 1) C   2 - C   3  
                ( 51.30%)   0.7162* C   2 s( 24.48%)p 3.08( 75.47%)d 0.00(  0.04%)
                                            0.0001  0.4948  0.0022  0.2067  0.0018
                                            0.5163  0.0056  0.6674  0.0003  0.0056
                                            0.0081  0.0158 -0.0047  0.0088
                ( 48.70%)   0.6979* C   3 s( 30.39%)p 2.29( 69.57%)d 0.00(  0.04%)
                                            0.0007  0.5512 -0.0076 -0.2079  0.0040
                                           -0.4978  0.0056 -0.6360  0.0050  0.0050
                                            0.0064  0.0159 -0.0050  0.0074
     6. (1.95968) BD ( 1) C   2 - C   4  
                ( 51.22%)   0.7157* C   2 s( 25.18%)p 2.97( 74.76%)d 0.00(  0.05%)
                                            0.0001  0.5018 -0.0009  0.3484  0.0183
                                           -0.7813  0.0017  0.1247 -0.0054 -0.0146
                                            0.0023 -0.0049 -0.0128 -0.0105
                ( 48.78%)   0.6984* C   4 s( 33.55%)p 1.98( 66.41%)d 0.00(  0.04%)
                                            0.0002  0.5791 -0.0125 -0.3217  0.0259
                                            0.7400 -0.0035 -0.1109 -0.0041 -0.0129
                                            0.0008 -0.0048 -0.0095 -0.0121
     7. (1.96099) BD ( 1) C   2 - C  32  
                ( 50.74%)   0.7123* C   2 s( 25.62%)p 2.90( 74.34%)d 0.00(  0.04%)
                                            0.0000  0.5061 -0.0051 -0.8574  0.0049
                                           -0.0664  0.0153 -0.0582 -0.0138  0.0040
                                            0.0027  0.0001  0.0171 -0.0107
                ( 49.26%)   0.7019* C  32 s( 28.42%)p 2.52( 71.54%)d 0.00(  0.04%)
                                            0.0004  0.5331 -0.0001  0.8386 -0.0048
                                            0.0751  0.0147  0.0786 -0.0099  0.0023
                                            0.0037  0.0002  0.0177 -0.0101
     8. (1.98811) BD ( 1) C   3 - H  36  
                ( 60.92%)   0.7805* C   3 s( 23.10%)p 3.33( 76.85%)d 0.00(  0.04%)
                                           -0.0000  0.4806  0.0038  0.8700 -0.0024
                                            0.0482  0.0106  0.0943  0.0156  0.0018
                                            0.0037 -0.0005  0.0177 -0.0101
                ( 39.08%)   0.6251* H  36 s( 99.92%)p 0.00(  0.08%)
                                            0.9996 -0.0011 -0.0278 -0.0019 -0.0037
     9. (1.98735) BD ( 1) C   3 - H  37  
                ( 60.74%)   0.7794* C   3 s( 22.93%)p 3.36( 77.03%)d 0.00(  0.04%)
                                           -0.0001  0.4788  0.0022 -0.2962  0.0076
                                            0.8161  0.0071 -0.1270  0.0167 -0.0112
                                            0.0013 -0.0054 -0.0132 -0.0101
                ( 39.26%)   0.6266* H  37 s( 99.92%)p 0.00(  0.08%)
                                            0.9996 -0.0016  0.0091 -0.0262  0.0033
    10. (1.98803) BD ( 1) C   3 - H  38  
                ( 60.89%)   0.7803* C   3 s( 23.49%)p 3.26( 76.47%)d 0.00(  0.04%)
                                           -0.0000  0.4846  0.0033 -0.3338  0.0103
                                           -0.2883  0.0147  0.7548  0.0101  0.0041
                                           -0.0117 -0.0107  0.0009  0.0124
                ( 39.11%)   0.6254* H  38 s( 99.92%)p 0.00(  0.08%)
                                            0.9996 -0.0008  0.0096  0.0090 -0.0244
    11. (1.97934) BD ( 1) C   4 - C   5  
                ( 49.93%)   0.7066* C   4 s( 39.10%)p 1.56( 60.85%)d 0.00(  0.05%)
                                            0.0000  0.6249  0.0232 -0.4043  0.0202
                                           -0.6358 -0.0398  0.1970  0.0043  0.0158
                                           -0.0054 -0.0077 -0.0060 -0.0089
                ( 50.07%)   0.7076* C   5 s( 39.16%)p 1.55( 60.79%)d 0.00(  0.04%)
                                            0.0001  0.6253  0.0244  0.4025  0.0453
                                            0.6340 -0.0008 -0.2047 -0.0058  0.0147
                                           -0.0047 -0.0081 -0.0082 -0.0086
    12. (1.96275) BD ( 2) C   4 - C   5  
                ( 50.06%)   0.7075* C   4 s(  0.00%)p 1.00( 99.92%)d 0.00(  0.08%)
                                            0.0000  0.0004  0.0016  0.1453 -0.0019
                                            0.2077 -0.0038  0.9668 -0.0155 -0.0065
                                           -0.0135 -0.0196  0.0022  0.0117
                ( 49.94%)   0.7067* C   5 s(  0.00%)p 1.00( 99.92%)d 0.00(  0.08%)
                                            0.0000  0.0026 -0.0000  0.1604 -0.0031
                                            0.2071 -0.0030  0.9645 -0.0164  0.0063
                                            0.0121  0.0205 -0.0026 -0.0118
    13. (1.97679) BD ( 1) C   4 - H  39  
                ( 61.06%)   0.7814* C   4 s( 27.20%)p 2.67( 72.76%)d 0.00(  0.03%)
                                           -0.0004  0.5215 -0.0076  0.8432 -0.0016
                                           -0.0588 -0.0103 -0.1143  0.0033 -0.0026
                                           -0.0038  0.0001  0.0155 -0.0093
                ( 38.94%)   0.6240* H  39 s( 99.91%)p 0.00(  0.09%)
                                            0.9996 -0.0030 -0.0292  0.0032  0.0037
    14. (1.96091) BD ( 1) C   5 - C   6  
                ( 48.46%)   0.6962* C   5 s( 33.68%)p 1.97( 66.27%)d 0.00(  0.04%)
                                            0.0002  0.5802 -0.0128 -0.8020  0.0145
                                           -0.0197 -0.0202  0.1361  0.0048 -0.0009
                                           -0.0060 -0.0011  0.0156 -0.0117
                ( 51.54%)   0.7179* C   6 s( 25.56%)p 2.91( 74.39%)d 0.00(  0.05%)
                                            0.0001  0.5055  0.0084  0.8478  0.0028
                                            0.0326 -0.0168 -0.1543  0.0066  0.0007
                                           -0.0068 -0.0001  0.0193 -0.0102
    15. (1.97617) BD ( 1) C   5 - H  40  
                ( 61.10%)   0.7817* C   5 s( 27.02%)p 2.70( 72.95%)d 0.00(  0.04%)
                                            0.0004 -0.5197  0.0094 -0.4097 -0.0091
                                            0.7439 -0.0066 -0.0901  0.0038  0.0136
                                           -0.0012  0.0028  0.0082  0.0097
                ( 38.90%)   0.6237* H  40 s( 99.91%)p 0.00(  0.09%)
                                           -0.9996  0.0029  0.0155 -0.0251  0.0029
    16. (1.96482) BD ( 1) C   6 - C   7  
                ( 51.46%)   0.7174* C   6 s( 24.48%)p 3.08( 75.48%)d 0.00(  0.05%)
                                            0.0001  0.4947  0.0060 -0.1433  0.0112
                                           -0.4264 -0.0033  0.7431  0.0040  0.0027
                                           -0.0038 -0.0162 -0.0039  0.0125
                ( 48.54%)   0.6967* C   7 s( 30.25%)p 2.30( 69.71%)d 0.00(  0.04%)
                                            0.0007  0.5499 -0.0092  0.1210  0.0025
                                            0.4004 -0.0051 -0.7226  0.0057  0.0022
                                           -0.0041 -0.0142 -0.0035  0.0128
    17. (1.95612) BD ( 1) C   6 - C   8  
                ( 51.12%)   0.7150* C   6 s( 24.54%)p 3.07( 75.41%)d 0.00(  0.04%)
                                            0.0000  0.4954 -0.0021 -0.3971  0.0160
                                           -0.4203 -0.0104 -0.6476 -0.0065  0.0073
                                            0.0116  0.0134 -0.0008  0.0081
                ( 48.88%)   0.6991* C   8 s( 28.09%)p 2.56( 71.87%)d 0.00(  0.04%)
                                            0.0005  0.5299 -0.0087  0.3827  0.0136
                                            0.3976 -0.0130  0.6432 -0.0061  0.0068
                                            0.0116  0.0131 -0.0008  0.0080
    18. (1.95276) BD ( 1) C   6 - C  31  
                ( 50.17%)   0.7083* C   6 s( 25.36%)p 2.94( 74.60%)d 0.00(  0.04%)
                                            0.0000  0.5035 -0.0099 -0.3196  0.0126
                                            0.7998 -0.0034  0.0621  0.0133 -0.0119
                                           -0.0005  0.0018 -0.0130 -0.0110
                ( 49.83%)   0.7059* C  31 s( 26.72%)p 2.74( 73.24%)d 0.00(  0.04%)
                                            0.0003  0.5169 -0.0036  0.3085  0.0012
                                           -0.7946  0.0042 -0.0740  0.0178 -0.0115
                                           -0.0018  0.0034 -0.0129 -0.0103
    19. (1.98747) BD ( 1) C   7 - H  41  
                ( 61.16%)   0.7821* C   7 s( 23.04%)p 3.34( 76.92%)d 0.00(  0.04%)
                                           -0.0000  0.4800  0.0044  0.4655 -0.0058
                                            0.3666 -0.0141  0.6463  0.0126  0.0075
                                            0.0138  0.0117  0.0019  0.0061
                ( 38.84%)   0.6232* H  41 s( 99.92%)p 0.00(  0.08%)
                                            0.9996 -0.0011 -0.0151 -0.0113 -0.0208
    20. (1.98599) BD ( 1) C   7 - H  42  
                ( 61.06%)   0.7814* C   7 s( 23.70%)p 3.22( 76.26%)d 0.00(  0.04%)
                                            0.0001 -0.4868 -0.0016  0.8402 -0.0061
                                           -0.0120  0.0104 -0.2365 -0.0202  0.0007
                                            0.0088 -0.0008 -0.0164  0.0086
                ( 38.94%)   0.6240* H  42 s( 99.92%)p 0.00(  0.08%)
                                           -0.9996  0.0006 -0.0260  0.0003  0.0088
    21. (1.98881) BD ( 1) C   7 - H  43  
                ( 60.85%)   0.7800* C   7 s( 22.92%)p 3.36( 77.04%)d 0.00(  0.04%)
                                            0.0001 -0.4787 -0.0040 -0.2490  0.0034
                                            0.8393  0.0034  0.0591 -0.0198  0.0095
                                            0.0005 -0.0030  0.0147  0.0106
                ( 39.15%)   0.6257* H  43 s( 99.92%)p 0.00(  0.08%)
                                           -0.9996  0.0012  0.0079 -0.0267 -0.0007
    22. (1.97878) BD ( 1) C   8 - C   9  
                ( 49.76%)   0.7054* C   8 s( 27.87%)p 2.59( 72.08%)d 0.00(  0.04%)
                                            0.0001  0.5279  0.0057 -0.8422 -0.0050
                                           -0.0428 -0.0282  0.0923 -0.0209  0.0008
                                           -0.0048 -0.0001  0.0177 -0.0102
                ( 50.24%)   0.7088* C   9 s( 27.85%)p 2.59( 72.11%)d 0.00(  0.04%)
                                            0.0002  0.5277  0.0075  0.8396  0.0030
                                            0.0607 -0.0300 -0.1060 -0.0184  0.0028
                                           -0.0040 -0.0005  0.0177 -0.0097
    23. (1.97790) BD ( 1) C   8 - H  44  
                ( 61.12%)   0.7818* C   8 s( 21.99%)p 3.54( 77.96%)d 0.00(  0.04%)
                                            0.0002 -0.4690  0.0015 -0.1909 -0.0079
                                           -0.4134  0.0242  0.7560  0.0113 -0.0034
                                            0.0069  0.0151  0.0038 -0.0121
                ( 38.88%)   0.6236* H  44 s( 99.92%)p 0.00(  0.08%)
                                           -0.9996  0.0028  0.0083  0.0109 -0.0247
    24. (1.97759) BD ( 1) C   8 - H  45  
                ( 61.50%)   0.7842* C   8 s( 21.89%)p 3.57( 78.07%)d 0.00(  0.04%)
                                            0.0001 -0.4678 -0.0070 -0.3268  0.0024
                                            0.8173 -0.0080  0.0743  0.0190  0.0123
                                            0.0015 -0.0024  0.0135  0.0100
                ( 38.50%)   0.6204* H  45 s( 99.92%)p 0.00(  0.08%)
                                           -0.9996  0.0028  0.0113 -0.0259 -0.0036
    25. (1.96362) BD ( 1) C   9 - C  10  
                ( 48.75%)   0.6982* C   9 s( 28.02%)p 2.57( 71.94%)d 0.00(  0.04%)
                                            0.0004  0.5293 -0.0081 -0.3714 -0.0056
                                            0.7523 -0.0074  0.1240 -0.0045 -0.0130
                                           -0.0018  0.0049 -0.0109 -0.0100
                ( 51.25%)   0.7159* C  10 s( 25.13%)p 2.98( 74.83%)d 0.00(  0.05%)
                                            0.0001  0.5012  0.0027  0.3905 -0.0111
                                           -0.7654 -0.0038 -0.0995  0.0000 -0.0165
                                           -0.0020  0.0050 -0.0092 -0.0095
    26. (1.97700) BD ( 1) C   9 - H  46  
                ( 61.53%)   0.7844* C   9 s( 21.81%)p 3.58( 78.15%)d 0.00(  0.04%)
                                            0.0002 -0.4670 -0.0036  0.3555 -0.0069
                                            0.3867  0.0159  0.7107 -0.0112 -0.0070
                                           -0.0111 -0.0126  0.0009 -0.0099
                ( 38.47%)   0.6202* H  46 s( 99.92%)p 0.00(  0.08%)
                                           -0.9996  0.0022 -0.0114 -0.0137 -0.0218
    27. (1.97684) BD ( 1) C   9 - H  47  
                ( 61.26%)   0.7827* C   9 s( 22.18%)p 3.51( 77.77%)d 0.00(  0.04%)
                                            0.0002 -0.4710  0.0015  0.1723  0.0026
                                            0.5292  0.0199 -0.6836  0.0163 -0.0041
                                            0.0039  0.0172  0.0058 -0.0090
                ( 38.74%)   0.6224* H  47 s( 99.93%)p 0.00(  0.07%)
                                           -0.9996  0.0021 -0.0055 -0.0184  0.0195
    28. (1.96166) BD ( 1) C  10 - C  11  
                ( 51.42%)   0.7171* C  10 s( 23.72%)p 3.21( 76.23%)d 0.00(  0.05%)
                                           -0.0000  0.4870  0.0035 -0.0678 -0.0026
                                            0.3856  0.0006 -0.7803 -0.0118  0.0004
                                           -0.0002 -0.0157 -0.0047  0.0148
                ( 48.58%)   0.6970* C  11 s( 29.72%)p 2.36( 70.24%)d 0.00(  0.04%)
                                            0.0006  0.5450 -0.0127  0.0130  0.0021
                                           -0.3657  0.0020  0.7540 -0.0091 -0.0007
                                            0.0012 -0.0139 -0.0028  0.0137
    29. (1.95396) BD ( 1) C  10 - C  12  
                ( 50.61%)   0.7114* C  10 s( 25.40%)p 2.93( 74.54%)d 0.00(  0.05%)
                                            0.0001  0.5040  0.0012  0.4706  0.0062
                                            0.5021 -0.0019  0.5214  0.0026  0.0137
                                            0.0135  0.0130 -0.0004 -0.0005
                ( 49.39%)   0.7027* C  12 s( 31.19%)p 2.20( 68.77%)d 0.00(  0.04%)
                                           -0.0000  0.5582 -0.0157 -0.4277  0.0128
                                           -0.5197  0.0088 -0.4841  0.0083  0.0102
                                            0.0108  0.0139  0.0003 -0.0005
    30. (1.94938) BD ( 1) C  10 - C  29  
                ( 50.29%)   0.7092* C  10 s( 25.74%)p 2.88( 74.22%)d 0.00(  0.04%)
                                            0.0003  0.5073 -0.0032 -0.7878  0.0158
                                           -0.1128 -0.0095  0.3293 -0.0085  0.0038
                                           -0.0128 -0.0013  0.0141 -0.0048
                ( 49.71%)   0.7050* C  29 s( 24.85%)p 3.02( 75.10%)d 0.00(  0.04%)
                                            0.0003  0.4985 -0.0018  0.7863 -0.0123
                                            0.1042 -0.0099 -0.3487 -0.0030  0.0047
                                           -0.0136 -0.0021  0.0144 -0.0054
    31. (1.98553) BD ( 1) C  11 - H  48  
                ( 60.88%)   0.7802* C  11 s( 23.16%)p 3.32( 76.80%)d 0.00(  0.04%)
                                            0.0001 -0.4813 -0.0047  0.5365 -0.0048
                                            0.4266 -0.0129  0.5455  0.0188 -0.0098
                                           -0.0133 -0.0119 -0.0021 -0.0023
                ( 39.12%)   0.6255* H  48 s( 99.92%)p 0.00(  0.08%)
                                           -0.9996  0.0013 -0.0160 -0.0123 -0.0185
    32. (1.98461) BD ( 1) C  11 - H  49  
                ( 61.07%)   0.7815* C  11 s( 23.49%)p 3.26( 76.47%)d 0.00(  0.04%)
                                            0.0000  0.4846  0.0048  0.7963 -0.0101
                                            0.0071  0.0095 -0.3606 -0.0194  0.0005
                                           -0.0136  0.0003  0.0148 -0.0054
                ( 38.93%)   0.6240* H  49 s( 99.92%)p 0.00(  0.08%)
                                            0.9996 -0.0005 -0.0243 -0.0010  0.0126
    33. (1.98816) BD ( 1) C  11 - H  50  
                ( 61.06%)   0.7814* C  11 s( 23.52%)p 3.25( 76.44%)d 0.00(  0.04%)
                                           -0.0000  0.4849  0.0033 -0.2779  0.0045
                                            0.8268  0.0047  0.0552 -0.0214 -0.0096
                                           -0.0005  0.0019 -0.0142 -0.0111
                ( 38.94%)   0.6240* H  50 s( 99.92%)p 0.00(  0.08%)
                                            0.9996 -0.0007  0.0077 -0.0266 -0.0007
    34. (1.97176) BD ( 1) C  12 - C  13  
                ( 50.92%)   0.7136* C  12 s( 37.24%)p 1.68( 62.72%)d 0.00(  0.04%)
                                            0.0000  0.6098  0.0240 -0.3667 -0.0004
                                            0.5330  0.0276  0.4551  0.0274 -0.0112
                                           -0.0087  0.0137 -0.0041 -0.0016
                ( 49.08%)   0.7006* C  13 s( 39.66%)p 1.52( 60.30%)d 0.00(  0.04%)
                                            0.0001  0.6297  0.0025  0.3448  0.0190
                                           -0.5513  0.0016 -0.4241  0.0020 -0.0107
                                           -0.0084  0.0149 -0.0050 -0.0011
    35. (1.94643) BD ( 2) C  12 - C  13  
                ( 49.56%)   0.7040* C  12 s(  0.00%)p 1.00( 99.92%)d 0.00(  0.08%)
                                           -0.0001  0.0041 -0.0008 -0.0324  0.0048
                                           -0.6640  0.0057  0.7464 -0.0081  0.0074
                                           -0.0104  0.0042  0.0130  0.0208
                ( 50.44%)   0.7102* C  13 s(  0.01%)p99.99( 99.91%)d 4.88(  0.07%)
                                           -0.0000 -0.0121 -0.0010 -0.0615  0.0038
                                           -0.6406  0.0072  0.7648 -0.0061 -0.0060
                                            0.0094 -0.0046 -0.0130 -0.0202
    36. (1.96200) BD ( 1) C  12 - C  31  
                ( 49.82%)   0.7058* C  12 s( 31.44%)p 2.18( 68.52%)d 0.00(  0.04%)
                                            0.0000  0.5607 -0.0069  0.8251 -0.0158
                                           -0.0586  0.0112 -0.0192  0.0180 -0.0003
                                           -0.0010  0.0021  0.0170 -0.0101
                ( 50.18%)   0.7084* C  31 s( 27.23%)p 2.67( 72.73%)d 0.00(  0.05%)
                                            0.0003  0.5217  0.0092 -0.8525  0.0023
                                            0.0097  0.0088 -0.0131  0.0115  0.0002
                                            0.0009 -0.0003  0.0192 -0.0106
    37. (1.97577) BD ( 1) C  13 - C  14  
                ( 49.02%)   0.7001* C  13 s( 33.17%)p 2.01( 66.79%)d 0.00(  0.04%)
                                           -0.0001  0.5759  0.0067 -0.8060  0.0085
                                            0.1199  0.0340  0.0445  0.0250 -0.0038
                                           -0.0005  0.0021  0.0172 -0.0104
                ( 50.98%)   0.7140* C  14 s( 28.57%)p 2.50( 71.39%)d 0.00(  0.05%)
                                            0.0002  0.5343  0.0131  0.8314  0.0123
                                           -0.1348  0.0226 -0.0597  0.0149 -0.0058
                                           -0.0024 -0.0002  0.0176 -0.0105
    38. (1.97592) BD ( 1) C  13 - H  51  
                ( 60.74%)   0.7794* C  13 s( 27.04%)p 2.70( 72.92%)d 0.00(  0.04%)
                                           -0.0004  0.5200 -0.0069  0.4755 -0.0081
                                            0.5201  0.0032  0.4822  0.0030  0.0111
                                            0.0103  0.0116 -0.0007 -0.0004
                ( 39.26%)   0.6266* H  51 s( 99.92%)p 0.00(  0.08%)
                                            0.9996 -0.0031 -0.0170 -0.0171 -0.0163
    39. (1.97328) BD ( 1) C  14 - C  15  
                ( 49.51%)   0.7036* C  14 s( 28.76%)p 2.48( 71.20%)d 0.00(  0.04%)
                                            0.0002  0.5363 -0.0075 -0.4606  0.0007
                                           -0.4876  0.0154 -0.5117 -0.0022  0.0102
                                            0.0108  0.0125 -0.0009  0.0007
                ( 50.49%)   0.7106* C  15 s( 25.90%)p 2.86( 74.05%)d 0.00(  0.05%)
                                            0.0001  0.5087  0.0136  0.4528 -0.0035
                                            0.4873  0.0190  0.5456 -0.0015  0.0121
                                            0.0129  0.0129 -0.0004  0.0009
    40. (1.96546) BD ( 1) C  14 - H  52  
                ( 61.34%)   0.7832* C  14 s( 21.19%)p 3.72( 78.77%)d 0.00(  0.04%)
                                           -0.0001  0.4603 -0.0049 -0.2571  0.0052
                                           -0.1311  0.0173  0.8391  0.0045  0.0003
                                           -0.0075 -0.0051  0.0001  0.0184
                ( 38.66%)   0.6217* H  52 s( 99.92%)p 0.00(  0.08%)
                                            0.9996 -0.0038  0.0073  0.0028 -0.0265
    41. (1.96719) BD ( 1) C  14 - H  53  
                ( 61.71%)   0.7855* C  14 s( 21.40%)p 3.67( 78.56%)d 0.00(  0.04%)
                                           -0.0001  0.4626  0.0011 -0.1716  0.0055
                                            0.8521 -0.0021 -0.1730  0.0107 -0.0052
                                           -0.0004 -0.0062 -0.0167 -0.0093
                ( 38.29%)   0.6188* H  53 s( 99.92%)p 0.00(  0.08%)
                                            0.9996 -0.0026  0.0058 -0.0272  0.0054
    42. (1.95656) BD ( 1) C  15 - C  16  
                ( 49.70%)   0.7050* C  15 s( 27.37%)p 2.65( 72.59%)d 0.00(  0.04%)
                                            0.0004  0.5231  0.0039 -0.8265  0.0128
                                           -0.0089  0.0068  0.2060  0.0006 -0.0012
                                           -0.0073  0.0004  0.0171 -0.0086
                ( 50.30%)   0.7092* C  16 s( 25.35%)p 2.94( 74.61%)d 0.00(  0.04%)
                                            0.0002  0.5035 -0.0003  0.8538 -0.0086
                                           -0.0500  0.0092 -0.1203  0.0035 -0.0017
                                           -0.0063  0.0005  0.0175 -0.0099
    43. (1.95906) BD ( 1) C  15 - C  29  
                ( 49.98%)   0.7070* C  15 s( 27.18%)p 2.68( 72.77%)d 0.00(  0.04%)
                                            0.0002  0.5214 -0.0029  0.3250 -0.0083
                                           -0.7869  0.0058 -0.0530 -0.0021 -0.0139
                                           -0.0008  0.0033 -0.0110 -0.0102
                ( 50.02%)   0.7073* C  29 s( 25.25%)p 2.96( 74.70%)d 0.00(  0.05%)
                                            0.0001  0.5025 -0.0036 -0.3743 -0.0024
                                            0.7719 -0.0031  0.1048 -0.0041 -0.0151
                                           -0.0020  0.0042 -0.0108 -0.0106
    44. (1.96403) BD ( 1) C  15 - H  54  
                ( 61.85%)   0.7864* C  15 s( 19.54%)p 4.12( 80.41%)d 0.00(  0.05%)
                                            0.0004 -0.4419  0.0095 -0.0736 -0.0023
                                           -0.3775 -0.0085  0.8100 -0.0023 -0.0016
                                            0.0033  0.0147  0.0034 -0.0164
                ( 38.15%)   0.6177* H  54 s( 99.92%)p 0.00(  0.08%)
                                           -0.9996  0.0037  0.0017  0.0126 -0.0249
    45. (1.97163) BD ( 1) C  16 - C  17  
                ( 51.02%)   0.7143* C  16 s( 24.96%)p 3.00( 74.99%)d 0.00(  0.05%)
                                           -0.0001  0.4995  0.0096 -0.1979 -0.0004
                                           -0.2714 -0.0035  0.7980  0.0148  0.0027
                                           -0.0092 -0.0098 -0.0005  0.0171
                ( 48.98%)   0.6999* C  17 s( 29.82%)p 2.35( 70.14%)d 0.00(  0.04%)
                                            0.0005  0.5460 -0.0090  0.2001 -0.0002
                                            0.2266  0.0012 -0.7810  0.0064  0.0021
                                           -0.0074 -0.0089 -0.0001  0.0158
    46. (1.96305) BD ( 1) C  16 - C  18  
                ( 50.71%)   0.7121* C  16 s( 24.35%)p 3.11( 75.60%)d 0.00(  0.05%)
                                            0.0002  0.4934 -0.0004 -0.2552  0.0095
                                            0.8262  0.0019 -0.0910  0.0042 -0.0111
                                            0.0016 -0.0039 -0.0159 -0.0107
                ( 49.29%)   0.7021* C  18 s( 28.75%)p 2.48( 71.21%)d 0.00(  0.04%)
                                            0.0005  0.5361 -0.0111  0.2476  0.0053
                                           -0.7998  0.0100  0.1041  0.0069 -0.0084
                                            0.0015 -0.0038 -0.0145 -0.0100
    47. (1.95760) BD ( 1) C  16 - C  26  
                ( 50.17%)   0.7083* C  16 s( 25.33%)p 2.95( 74.62%)d 0.00(  0.05%)
                                            0.0001  0.5033 -0.0063 -0.4075  0.0030
                                           -0.4905  0.0041 -0.5826  0.0030  0.0093
                                            0.0127  0.0140 -0.0006  0.0047
                ( 49.83%)   0.7059* C  26 s( 26.90%)p 2.72( 73.05%)d 0.00(  0.04%)
                                            0.0003  0.5187 -0.0018  0.3343 -0.0059
                                            0.4654 -0.0017  0.6342 -0.0026  0.0084
                                            0.0120  0.0140 -0.0020  0.0056
    48. (1.98561) BD ( 1) C  17 - H  55  
                ( 60.92%)   0.7805* C  17 s( 23.32%)p 3.29( 76.63%)d 0.00(  0.04%)
                                            0.0000 -0.4829 -0.0040  0.7448 -0.0056
                                           -0.3806  0.0071 -0.2572 -0.0237  0.0126
                                            0.0089 -0.0050 -0.0097  0.0079
                ( 39.08%)   0.6251* H  55 s( 99.93%)p 0.00(  0.07%)
                                           -0.9996  0.0012 -0.0226  0.0110  0.0103
    49. (1.98651) BD ( 1) C  17 - H  56  
                ( 61.00%)   0.7810* C  17 s( 23.51%)p 3.25( 76.45%)d 0.00(  0.04%)
                                            0.0000 -0.4849 -0.0007  0.1064  0.0071
                                            0.8654 -0.0011 -0.0607 -0.0234 -0.0045
                                           -0.0002  0.0029  0.0162  0.0106
                ( 39.00%)   0.6245* H  56 s( 99.93%)p 0.00(  0.07%)
                                           -0.9996  0.0007 -0.0040 -0.0262  0.0045
    50. (1.98584) BD ( 1) C  17 - H  57  
                ( 61.16%)   0.7820* C  17 s( 23.22%)p 3.30( 76.74%)d 0.00(  0.04%)
                                           -0.0000  0.4819  0.0050  0.6271 -0.0138
                                            0.2330 -0.0053  0.5651  0.0177  0.0062
                                            0.0164  0.0068  0.0069  0.0027
                ( 38.84%)   0.6233* H  57 s( 99.93%)p 0.00(  0.07%)
                                            0.9996 -0.0010 -0.0183 -0.0063 -0.0192
    51. (1.97643) BD ( 1) C  18 - C  19  
                ( 49.78%)   0.7056* C  18 s( 27.52%)p 2.63( 72.43%)d 0.00(  0.05%)
                                            0.0002  0.5246  0.0095 -0.8451 -0.0011
                                            0.0851  0.0348 -0.0395  0.0096 -0.0032
                                            0.0022  0.0002  0.0186 -0.0104
                ( 50.22%)   0.7086* C  19 s( 28.23%)p 2.54( 71.73%)d 0.00(  0.04%)
                                            0.0002  0.5313  0.0024  0.8406  0.0053
                                           -0.0786  0.0314  0.0587  0.0100 -0.0047
                                            0.0004  0.0003  0.0167 -0.0102
    52. (1.97895) BD ( 1) C  18 - H  58  
                ( 61.63%)   0.7851* C  18 s( 22.24%)p 3.50( 77.72%)d 0.00(  0.04%)
                                           -0.0001  0.4715  0.0058  0.3123 -0.0025
                                            0.4979  0.0129  0.6567 -0.0155  0.0073
                                            0.0084  0.0153 -0.0039  0.0072
                ( 38.37%)   0.6194* H  58 s( 99.92%)p 0.00(  0.08%)
                                            0.9996 -0.0023 -0.0109 -0.0166 -0.0201
    53. (1.97798) BD ( 1) C  18 - H  59  
                ( 61.12%)   0.7818* C  18 s( 21.35%)p 3.68( 78.61%)d 0.00(  0.05%)
                                           -0.0002  0.4620 -0.0027  0.3549  0.0037
                                            0.3228  0.0212 -0.7452  0.0108  0.0056
                                           -0.0112 -0.0113  0.0004  0.0134
                ( 38.88%)   0.6235* H  59 s( 99.92%)p 0.00(  0.08%)
                                            0.9996 -0.0036 -0.0131 -0.0118  0.0223
    54. (1.97875) BD ( 1) C  19 - C  20  
                ( 50.38%)   0.7098* C  19 s( 27.93%)p 2.58( 72.03%)d 0.00(  0.04%)
                                           -0.0003 -0.5284 -0.0002  0.3350  0.0266
                                            0.4709 -0.0202  0.6206  0.0097 -0.0074
                                           -0.0106 -0.0150  0.0030 -0.0066
                ( 49.62%)   0.7044* C  20 s( 29.14%)p 2.43( 70.80%)d 0.00(  0.05%)
                                           -0.0002 -0.5398 -0.0028 -0.2977  0.0155
                                           -0.4760 -0.0189 -0.6262  0.0098 -0.0074
                                           -0.0105 -0.0166  0.0049 -0.0075
    55. (1.97535) BD ( 1) C  19 - H  60  
                ( 61.08%)   0.7816* C  19 s( 21.56%)p 3.64( 78.39%)d 0.00(  0.04%)
                                           -0.0001  0.4643  0.0052 -0.2040  0.0026
                                            0.8498 -0.0093 -0.1403  0.0187 -0.0081
                                            0.0015 -0.0069 -0.0156 -0.0092
                ( 38.92%)   0.6238* H  60 s( 99.92%)p 0.00(  0.08%)
                                            0.9996 -0.0027  0.0061 -0.0275  0.0027
    56. (1.97509) BD ( 1) C  19 - H  61  
                ( 61.24%)   0.7826* C  19 s( 22.13%)p 3.52( 77.82%)d 0.00(  0.04%)
                                           -0.0002  0.4704 -0.0056 -0.3723 -0.0070
                                           -0.2191  0.0260  0.7687  0.0033  0.0040
                                           -0.0134 -0.0088  0.0021  0.0121
                ( 38.76%)   0.6225* H  61 s( 99.92%)p 0.00(  0.08%)
                                            0.9996 -0.0046  0.0138  0.0048 -0.0244
    57. (1.99239) BD ( 1) C  20 - O  21  
                ( 31.22%)   0.5588* C  20 s( 18.74%)p 4.32( 80.98%)d 0.02(  0.29%)
                                           -0.0001  0.4307  0.0431 -0.8904 -0.0345
                                            0.1181  0.0046 -0.0385 -0.0159 -0.0129
                                            0.0028 -0.0003  0.0447 -0.0263
                ( 68.78%)   0.8293* O  21 s( 34.79%)p 1.87( 65.15%)d 0.00(  0.06%)
                                           -0.0001  0.5898 -0.0024  0.8042 -0.0029
                                           -0.0687 -0.0023  0.0106 -0.0017  0.0058
                                            0.0019 -0.0004  0.0183 -0.0151
    58. (1.95713) BD ( 1) C  20 - C  22  
                ( 49.57%)   0.7041* C  20 s( 29.71%)p 2.36( 70.25%)d 0.00(  0.04%)
                                            0.0003  0.5450 -0.0099  0.1512 -0.0154
                                           -0.8201  0.0161  0.0808 -0.0106 -0.0055
                                            0.0011 -0.0041 -0.0169 -0.0100
                ( 50.43%)   0.7101* C  22 s( 24.36%)p 3.10( 75.59%)d 0.00(  0.05%)
                                            0.0002  0.4935 -0.0012 -0.2000 -0.0096
                                            0.8444 -0.0024 -0.0510 -0.0121 -0.0091
                                            0.0006 -0.0029 -0.0175 -0.0118
    59. (1.97624) BD ( 1) C  20 - H  62  
                ( 60.43%)   0.7774* C  20 s( 22.34%)p 3.47( 77.60%)d 0.00(  0.05%)
                                            0.0003 -0.4725  0.0111 -0.3007  0.0213
                                           -0.2937 -0.0057  0.7739 -0.0025 -0.0057
                                            0.0134  0.0116  0.0006 -0.0140
                ( 39.57%)   0.6291* H  62 s( 99.91%)p 0.00(  0.09%)
                                           -0.9995  0.0070  0.0100  0.0082 -0.0262
    60. (1.98939) BD ( 1) O  21 - H  63  
                ( 73.73%)   0.8587* O  21 s( 20.23%)p 3.94( 79.69%)d 0.00(  0.08%)
                                            0.0002  0.4493  0.0203 -0.2561 -0.0319
                                            0.8541  0.0239 -0.0132 -0.0001  0.0005
                                           -0.0002  0.0005 -0.0241 -0.0131
                ( 26.27%)   0.5126* H  63 s( 99.61%)p 0.00(  0.39%)
                                            0.9980 -0.0051  0.0186 -0.0598  0.0010
    61. (1.96820) BD ( 1) C  22 - C  23  
                ( 51.76%)   0.7195* C  22 s( 24.65%)p 3.05( 75.30%)d 0.00(  0.05%)
                                            0.0001  0.4965  0.0037 -0.2360 -0.0009
                                           -0.3905 -0.0020 -0.7381  0.0015  0.0043
                                            0.0091  0.0137 -0.0014  0.0129
                ( 48.24%)   0.6945* C  23 s( 29.76%)p 2.36( 70.20%)d 0.00(  0.04%)
                                            0.0006  0.5454 -0.0100  0.2415 -0.0056
                                            0.3609 -0.0035  0.7165 -0.0051  0.0043
                                            0.0087  0.0131 -0.0019  0.0119
    62. (1.96922) BD ( 1) C  22 - C  24  
                ( 52.46%)   0.7243* C  22 s( 24.89%)p 3.02( 75.06%)d 0.00(  0.05%)
                                           -0.0000  0.4989  0.0031 -0.4333 -0.0028
                                           -0.3541 -0.0072  0.6613  0.0014  0.0072
                                           -0.0153 -0.0105  0.0028  0.0075
                ( 47.54%)   0.6895* C  24 s( 30.56%)p 2.27( 69.39%)d 0.00(  0.05%)
                                            0.0005  0.5527 -0.0145  0.3973  0.0018
                                            0.3603 -0.0119 -0.6372  0.0100  0.0074
                                           -0.0142 -0.0126  0.0008  0.0069
    63. (1.95643) BD ( 1) C  22 - C  26  
                ( 50.09%)   0.7078* C  22 s( 26.07%)p 2.83( 73.88%)d 0.00(  0.04%)
                                            0.0001  0.5106 -0.0014  0.8461 -0.0053
                                           -0.0907 -0.0066  0.1207 -0.0081 -0.0013
                                            0.0050 -0.0003  0.0175 -0.0101
                ( 49.91%)   0.7064* C  26 s( 27.62%)p 2.62( 72.33%)d 0.00(  0.04%)
                                            0.0003  0.5255  0.0063 -0.8478  0.0124
                                            0.0594 -0.0103 -0.0263 -0.0098 -0.0029
                                            0.0027 -0.0008  0.0177 -0.0104
    64. (1.98683) BD ( 1) C  23 - H  64  
                ( 62.04%)   0.7877* C  23 s( 23.85%)p 3.19( 76.11%)d 0.00(  0.04%)
                                            0.0000 -0.4883 -0.0060  0.8197 -0.0011
                                           -0.2166  0.0141  0.2045  0.0134  0.0082
                                           -0.0071  0.0026 -0.0140  0.0089
                ( 37.96%)   0.6161* H  64 s( 99.92%)p 0.00(  0.08%)
                                           -0.9996  0.0026 -0.0275  0.0063 -0.0057
    65. (1.98847) BD ( 1) C  23 - H  65  
                ( 60.51%)   0.7779* C  23 s( 22.85%)p 3.38( 77.11%)d 0.00(  0.04%)
                                           -0.0001  0.4780  0.0008  0.5168 -0.0111
                                            0.2501 -0.0113 -0.6641 -0.0175  0.0058
                                           -0.0164 -0.0085  0.0047  0.0067
                ( 39.49%)   0.6284* H  65 s( 99.92%)p 0.00(  0.08%)
                                            0.9996 -0.0012 -0.0154 -0.0069  0.0219
    66. (1.98737) BD ( 1) C  23 - H  66  
                ( 61.11%)   0.7817* C  23 s( 23.44%)p 3.26( 76.52%)d 0.00(  0.04%)
                                            0.0000 -0.4841 -0.0036 -0.0445  0.0129
                                            0.8715  0.0018 -0.0555  0.0194  0.0022
                                            0.0003  0.0026  0.0172  0.0103
                ( 38.89%)   0.6236* H  66 s( 99.92%)p 0.00(  0.08%)
                                           -0.9996  0.0007 -0.0009 -0.0276  0.0010
    67. (1.99519) BD ( 1) C  24 - O  25  
                ( 33.15%)   0.5757* C  24 s( 21.39%)p 3.66( 78.34%)d 0.01(  0.27%)
                                           -0.0000  0.4607  0.0405 -0.8606 -0.0464
                                           -0.0798 -0.0251 -0.1831  0.0118  0.0071
                                            0.0190  0.0009  0.0419 -0.0231
                ( 66.85%)   0.8176* O  25 s( 32.29%)p 2.09( 67.64%)d 0.00(  0.07%)
                                           -0.0000  0.5683  0.0011  0.7973  0.0031
                                            0.0873 -0.0105  0.1814  0.0074  0.0148
                                            0.0063  0.0011  0.0157 -0.0145
    68. (1.98118) BD ( 1) C  24 - H  67  
                ( 60.23%)   0.7761* C  24 s( 23.48%)p 3.26( 76.47%)d 0.00(  0.05%)
                                            0.0002 -0.4845 -0.0026 -0.3025  0.0268
                                            0.8056 -0.0056 -0.1530 -0.0110  0.0135
                                           -0.0019  0.0053  0.0149  0.0088
                ( 39.77%)   0.6307* H  67 s( 99.92%)p 0.00(  0.08%)
                                           -0.9996  0.0028  0.0093 -0.0261  0.0059
    69. (1.98607) BD ( 1) C  24 - H  68  
                ( 59.38%)   0.7706* C  24 s( 24.46%)p 3.09( 75.48%)d 0.00(  0.05%)
                                           -0.0001  0.4945 -0.0089  0.0668 -0.0161
                                            0.4619 -0.0222  0.7322  0.0096  0.0020
                                            0.0046  0.0167 -0.0076  0.0128
                ( 40.62%)   0.6374* H  68 s( 99.92%)p 0.00(  0.08%)
                                            0.9996 -0.0038 -0.0022 -0.0124 -0.0246
    70. (1.98809) BD ( 1) O  25 - H  69  
                ( 75.06%)   0.8663* O  25 s( 22.80%)p 3.38( 77.12%)d 0.00(  0.08%)
                                            0.0001  0.4773  0.0131 -0.3644 -0.0350
                                            0.7564  0.0183 -0.2541 -0.0123 -0.0042
                                            0.0010 -0.0115 -0.0229 -0.0112
                ( 24.94%)   0.4994* H  69 s( 99.57%)p 0.00(  0.43%)
                                            0.9978 -0.0123  0.0253 -0.0565  0.0216
    71. (1.97252) BD ( 1) C  26 - C  27  
                ( 51.12%)   0.7150* C  26 s( 26.54%)p 2.77( 73.41%)d 0.00(  0.05%)
                                            0.0001  0.5151  0.0112  0.2610 -0.0125
                                           -0.8149 -0.0086  0.0392 -0.0118 -0.0120
                                            0.0003 -0.0009 -0.0142 -0.0105
                ( 48.88%)   0.6991* C  27 s( 27.85%)p 2.59( 72.11%)d 0.00(  0.04%)
                                            0.0003  0.5277 -0.0056 -0.3056 -0.0102
                                            0.7919 -0.0056 -0.0181 -0.0109 -0.0111
                                            0.0001 -0.0008 -0.0139 -0.0105
    72. (1.96479) BD ( 1) C  26 - H  70  
                ( 61.65%)   0.7852* C  26 s( 18.92%)p 4.28( 81.03%)d 0.00(  0.05%)
                                            0.0004 -0.4348  0.0115 -0.3169  0.0037
                                           -0.3391  0.0059  0.7713  0.0055 -0.0048
                                            0.0123  0.0127  0.0007 -0.0131
                ( 38.35%)   0.6193* H  70 s( 99.92%)p 0.00(  0.08%)
                                           -0.9996  0.0059  0.0092  0.0097 -0.0251
    73. (1.97727) BD ( 1) C  27 - C  28  
                ( 49.97%)   0.7069* C  27 s( 27.66%)p 2.61( 72.29%)d 0.00(  0.04%)
                                            0.0002  0.5259  0.0048  0.8343 -0.0024
                                           -0.0323 -0.0313 -0.1571 -0.0143  0.0003
                                           -0.0064  0.0002  0.0174 -0.0094
                ( 50.03%)   0.7073* C  28 s( 27.84%)p 2.59( 72.12%)d 0.00(  0.04%)
                                            0.0002  0.5276  0.0077 -0.8259 -0.0066
                                            0.0199 -0.0320  0.1935 -0.0134 -0.0015
                                           -0.0081  0.0001  0.0171 -0.0088
    74. (1.97612) BD ( 1) C  27 - H  71  
                ( 60.86%)   0.7801* C  27 s( 22.00%)p 3.54( 77.95%)d 0.00(  0.04%)
                                            0.0002 -0.4691  0.0040  0.1616  0.0087
                                            0.3572  0.0237 -0.7907  0.0097 -0.0029
                                            0.0056  0.0127  0.0023 -0.0153
                ( 39.14%)   0.6256* H  71 s( 99.92%)p 0.00(  0.08%)
                                           -0.9996  0.0033 -0.0061 -0.0139  0.0231
    75. (1.97701) BD ( 1) C  27 - H  72  
                ( 61.70%)   0.7855* C  27 s( 22.35%)p 3.47( 77.61%)d 0.00(  0.04%)
                                            0.0001 -0.4727 -0.0055  0.4283 -0.0064
                                            0.4933  0.0102  0.5906 -0.0159 -0.0099
                                           -0.0113 -0.0133  0.0018 -0.0045
                ( 38.30%)   0.6189* H  72 s( 99.92%)p 0.00(  0.08%)
                                           -0.9996  0.0019 -0.0138 -0.0169 -0.0180
    76. (1.96608) BD ( 1) C  28 - C  29  
                ( 48.96%)   0.6997* C  28 s( 28.61%)p 2.49( 71.35%)d 0.00(  0.04%)
                                            0.0004  0.5348 -0.0080  0.4714  0.0045
                                            0.4878 -0.0099  0.5032 -0.0032  0.0109
                                            0.0112  0.0127 -0.0008  0.0004
                ( 51.04%)   0.7144* C  29 s( 25.36%)p 2.94( 74.59%)d 0.00(  0.05%)
                                            0.0001  0.5035  0.0043 -0.4841  0.0084
                                           -0.4918 -0.0064 -0.5192 -0.0018  0.0126
                                            0.0133  0.0126  0.0000 -0.0001
    77. (1.97903) BD ( 1) C  28 - H  73  
                ( 61.45%)   0.7839* C  28 s( 21.90%)p 3.56( 78.05%)d 0.00(  0.04%)
                                            0.0001 -0.4680 -0.0044 -0.2886  0.0089
                                            0.8338 -0.0015 -0.0408  0.0183  0.0112
                                           -0.0000  0.0015  0.0144  0.0098
                ( 38.55%)   0.6209* H  73 s( 99.92%)p 0.00(  0.08%)
                                           -0.9996  0.0023  0.0091 -0.0266 -0.0002
    78. (1.97625) BD ( 1) C  28 - H  74  
                ( 61.00%)   0.7810* C  28 s( 21.51%)p 3.65( 78.44%)d 0.00(  0.05%)
                                            0.0002 -0.4638  0.0023 -0.1063  0.0003
                                           -0.2559  0.0246  0.8408  0.0072 -0.0003
                                            0.0032  0.0111  0.0019 -0.0181
                ( 39.00%)   0.6245* H  74 s( 99.92%)p 0.00(  0.08%)
                                           -0.9996  0.0027  0.0031  0.0054 -0.0269
    79. (1.97168) BD ( 1) C  29 - C  30  
                ( 51.15%)   0.7152* C  29 s( 24.51%)p 3.08( 75.44%)d 0.00(  0.05%)
                                           -0.0001  0.4951  0.0042  0.0802 -0.0031
                                           -0.3881 -0.0115  0.7727  0.0083 -0.0008
                                            0.0019 -0.0154 -0.0040  0.0153
                ( 48.85%)   0.6989* C  30 s( 29.80%)p 2.35( 70.16%)d 0.00(  0.04%)
                                            0.0005  0.5457 -0.0124 -0.0554 -0.0009
                                            0.3887 -0.0064 -0.7399  0.0051 -0.0016
                                            0.0023 -0.0139 -0.0033  0.0132
    80. (1.98575) BD ( 1) C  30 - H  75  
                ( 60.85%)   0.7801* C  30 s( 22.96%)p 3.35( 76.99%)d 0.00(  0.04%)
                                            0.0000 -0.4792 -0.0045 -0.3799  0.0053
                                            0.7857  0.0057  0.0878 -0.0222  0.0130
                                            0.0010 -0.0028  0.0113  0.0107
                ( 39.15%)   0.6257* H  75 s( 99.93%)p 0.00(  0.07%)
                                           -0.9996  0.0007  0.0106 -0.0248 -0.0008
    81. (1.98479) BD ( 1) C  30 - H  76  
                ( 61.07%)   0.7815* C  30 s( 23.59%)p 3.24( 76.37%)d 0.00(  0.04%)
                                            0.0000 -0.4857 -0.0053  0.7897 -0.0102
                                            0.1246  0.0134 -0.3519 -0.0188 -0.0051
                                            0.0130  0.0016 -0.0138  0.0057
                ( 38.93%)   0.6239* H  76 s( 99.93%)p 0.00(  0.07%)
                                           -0.9996  0.0002 -0.0239 -0.0044  0.0125
    82. (1.98828) BD ( 1) C  30 - H  77  
                ( 61.41%)   0.7837* C  30 s( 23.53%)p 3.25( 76.43%)d 0.00(  0.04%)
                                           -0.0001  0.4851  0.0027  0.4777 -0.0030
                                            0.4641 -0.0149  0.5658  0.0166  0.0093
                                            0.0121  0.0127  0.0009  0.0025
                ( 38.59%)   0.6212* H  77 s( 99.92%)p 0.00(  0.08%)
                                            0.9996 -0.0006 -0.0156 -0.0138 -0.0181
    83. (1.96325) BD ( 1) C  31 - C  32  
                ( 50.81%)   0.7128* C  31 s( 25.81%)p 2.87( 74.14%)d 0.00(  0.04%)
                                            0.0000  0.5081  0.0045  0.3263 -0.0106
                                            0.5138  0.0209 -0.6086  0.0040  0.0079
                                           -0.0091 -0.0153 -0.0038  0.0052
                ( 49.19%)   0.7013* C  32 s( 27.63%)p 2.62( 72.33%)d 0.00(  0.04%)
                                            0.0003  0.5257 -0.0003 -0.3428 -0.0122
                                           -0.5153  0.0154  0.5829  0.0004  0.0085
                                           -0.0095 -0.0150 -0.0043  0.0042
    84. (1.96579) BD ( 1) C  31 - H  78  
                ( 62.08%)   0.7879* C  31 s( 20.20%)p 3.95( 79.76%)d 0.00(  0.04%)
                                           -0.0003  0.4494 -0.0058  0.2662 -0.0055
                                            0.3219 -0.0022  0.7893 -0.0040  0.0048
                                            0.0093  0.0119 -0.0011  0.0137
                ( 37.92%)   0.6158* H  78 s( 99.92%)p 0.00(  0.08%)
                                            0.9996 -0.0046 -0.0076 -0.0082 -0.0258
    85. (1.97687) BD ( 1) C  32 - H  79  
                ( 60.96%)   0.7808* C  32 s( 21.85%)p 3.57( 78.10%)d 0.00(  0.05%)
                                            0.0002 -0.4674  0.0005  0.1946  0.0097
                                            0.3049 -0.0199  0.8060  0.0065 -0.0024
                                           -0.0071 -0.0121  0.0022 -0.0157
                ( 39.04%)   0.6248* H  79 s( 99.93%)p 0.00(  0.07%)
                                           -0.9996  0.0028 -0.0057 -0.0076 -0.0257
    86. (1.97963) BD ( 1) C  32 - H  80  
                ( 61.58%)   0.7847* C  32 s( 22.00%)p 3.54( 77.96%)d 0.00(  0.04%)
                                           -0.0002  0.4690  0.0048 -0.3751 -0.0067
                                            0.7968 -0.0041  0.0611 -0.0153 -0.0140
                                           -0.0004  0.0024 -0.0115 -0.0098
                ( 38.42%)   0.6198* H  80 s( 99.92%)p 0.00(  0.08%)
                                            0.9996 -0.0028  0.0129 -0.0254 -0.0007
    87. (1.99919) CR ( 1) C   1           s(100.00%)p 0.00(  0.00%)
                                            1.0000 -0.0003  0.0000  0.0002 -0.0000
                                            0.0003 -0.0000 -0.0005  0.0000 -0.0000
                                            0.0000  0.0000 -0.0000 -0.0000
    88. (1.99883) CR ( 1) C   2           s(100.00%)
                                            1.0000 -0.0001 -0.0000 -0.0000 -0.0000
                                           -0.0000 -0.0000  0.0000  0.0000 -0.0000
                                            0.0000  0.0000  0.0000 -0.0000
    89. (1.99919) CR ( 1) C   3           s(100.00%)p 0.00(  0.00%)
                                            1.0000 -0.0003  0.0000  0.0001 -0.0000
                                            0.0004 -0.0000  0.0005 -0.0000 -0.0000
                                           -0.0000 -0.0000  0.0000 -0.0000
    90. (1.99882) CR ( 1) C   4           s(100.00%)p 0.00(  0.00%)
                                            1.0000  0.0001 -0.0000  0.0005 -0.0000
                                           -0.0002 -0.0000 -0.0000  0.0000  0.0000
                                           -0.0000  0.0000  0.0000 -0.0000
    91. (1.99884) CR ( 1) C   5           s(100.00%)p 0.00(  0.00%)
                                            1.0000  0.0000 -0.0000  0.0003 -0.0000
                                           -0.0003  0.0000  0.0000 -0.0000 -0.0000
                                            0.0000 -0.0000 -0.0000 -0.0000
    92. (1.99883) CR ( 1) C   6           s(100.00%)
                                            1.0000 -0.0002 -0.0000 -0.0001 -0.0000
                                            0.0000  0.0000 -0.0000 -0.0000  0.0000
                                            0.0000  0.0000 -0.0000  0.0000
    93. (1.99919) CR ( 1) C   7           s(100.00%)p 0.00(  0.00%)
                                            1.0000 -0.0003  0.0000 -0.0001 -0.0000
                                           -0.0003  0.0000  0.0005 -0.0000 -0.0000
                                            0.0000  0.0000  0.0000 -0.0000
    94. (1.99907) CR ( 1) C   8           s(100.00%)p 0.00(  0.00%)
                                            1.0000 -0.0002  0.0000 -0.0000 -0.0000
                                           -0.0002  0.0000 -0.0005  0.0000 -0.0000
                                           -0.0000 -0.0000 -0.0000 -0.0000
    95. (1.99910) CR ( 1) C   9           s(100.00%)p 0.00(  0.00%)
                                            1.0000 -0.0002  0.0000 -0.0001  0.0000
                                           -0.0005  0.0000 -0.0000  0.0000  0.0000
                                            0.0000 -0.0000 -0.0000  0.0000
    96. (1.99885) CR ( 1) C  10           s(100.00%)p 0.00(  0.00%)
                                            1.0000 -0.0002  0.0000  0.0002 -0.0000
                                            0.0001  0.0000 -0.0002  0.0000 -0.0000
                                            0.0000 -0.0000 -0.0000  0.0000
    97. (1.99920) CR ( 1) C  11           s(100.00%)p 0.00(  0.00%)
                                            1.0000 -0.0003  0.0000 -0.0001 -0.0000
                                            0.0002 -0.0000 -0.0005  0.0000  0.0000
                                            0.0000  0.0000  0.0000 -0.0000
    98. (1.99879) CR ( 1) C  12           s(100.00%)
                                            1.0000  0.0000 -0.0000 -0.0000  0.0000
                                           -0.0001  0.0000  0.0000 -0.0000  0.0000
                                           -0.0000  0.0000  0.0000  0.0000
    99. (1.99875) CR ( 1) C  13           s(100.00%)p 0.00(  0.00%)
                                            1.0000  0.0002 -0.0000  0.0001 -0.0000
                                            0.0003  0.0000  0.0003  0.0000  0.0000
                                            0.0000  0.0000  0.0000 -0.0000
   100. (1.99910) CR ( 1) C  14           s(100.00%)p 0.00(  0.00%)
                                            1.0000 -0.0001 -0.0000 -0.0002 -0.0000
                                            0.0002 -0.0000  0.0002 -0.0000 -0.0000
                                           -0.0000 -0.0000 -0.0000  0.0000
   101. (1.99897) CR ( 1) C  15           s(100.00%)p 0.00(  0.00%)
                                            1.0000 -0.0002 -0.0000  0.0002 -0.0000
                                            0.0003 -0.0000 -0.0004  0.0000  0.0000
                                            0.0000 -0.0000 -0.0000  0.0000
   102. (1.99886) CR ( 1) C  16           s(100.00%)p 0.00(  0.00%)
                                            1.0000 -0.0002  0.0000 -0.0001 -0.0000
                                           -0.0001 -0.0000  0.0002 -0.0000  0.0000
                                           -0.0000 -0.0000 -0.0000  0.0000
   103. (1.99919) CR ( 1) C  17           s(100.00%)p 0.00(  0.00%)
                                            1.0000 -0.0002  0.0000 -0.0001 -0.0000
                                           -0.0001 -0.0000  0.0004 -0.0000 -0.0000
                                            0.0000  0.0000  0.0000 -0.0000
   104. (1.99908) CR ( 1) C  18           s(100.00%)p 0.00(  0.00%)
                                            1.0000 -0.0002  0.0000  0.0002 -0.0000
                                            0.0005 -0.0000 -0.0001 -0.0000  0.0000
                                           -0.0000  0.0000  0.0000  0.0000
   105. (1.99906) CR ( 1) C  19           s(100.00%)p 0.00(  0.00%)
                                            1.0000 -0.0001 -0.0000 -0.0001  0.0000
                                            0.0002 -0.0000  0.0003  0.0000 -0.0000
                                           -0.0000 -0.0000 -0.0000  0.0000
   106. (1.99880) CR ( 1) C  20           s(100.00%)p 0.00(  0.00%)
                                            1.0000 -0.0001  0.0000 -0.0001 -0.0000
                                            0.0002 -0.0000 -0.0004  0.0000  0.0000
                                           -0.0000 -0.0000  0.0000  0.0000
   107. (1.99973) CR ( 1) O  21           s(100.00%)p 0.00(  0.00%)
                                            1.0000 -0.0000 -0.0000  0.0001  0.0000
                                           -0.0002 -0.0000  0.0001 -0.0000 -0.0000
                                            0.0000  0.0000  0.0000  0.0000
   108. (1.99883) CR ( 1) C  22           s(100.00%)p 0.00(  0.00%)
                                            1.0000 -0.0002  0.0000 -0.0001  0.0000
                                           -0.0002  0.0000  0.0001  0.0000  0.0000
                                           -0.0000 -0.0000  0.0000  0.0000
   109. (1.99921) CR ( 1) C  23           s(100.00%)p 0.00(  0.00%)
                                            1.0000 -0.0003  0.0000 -0.0001  0.0000
                                           -0.0002  0.0000 -0.0005  0.0000 -0.0000
                                           -0.0000 -0.0000  0.0000 -0.0000
   110. (1.99901) CR ( 1) C  24           s(100.00%)p 0.00(  0.00%)
                                            1.0000 -0.0001  0.0000 -0.0001 -0.0000
                                           -0.0003  0.0000  0.0004 -0.0000 -0.0000
                                            0.0000  0.0000 -0.0000 -0.0000
   111. (1.99976) CR ( 1) O  25           s(100.00%)p 0.00(  0.00%)
                                            1.0000 -0.0001 -0.0000  0.0001  0.0000
                                           -0.0000 -0.0000  0.0000  0.0000  0.0000
                                           -0.0000  0.0000  0.0000 -0.0000
   112. (1.99896) CR ( 1) C  26           s(100.00%)p 0.00(  0.00%)
                                            1.0000 -0.0002 -0.0000  0.0003 -0.0000
                                            0.0001  0.0000 -0.0005  0.0000  0.0000
                                           -0.0000 -0.0000 -0.0000  0.0000
   113. (1.99910) CR ( 1) C  27           s(100.00%)p 0.00(  0.00%)
                                            1.0000 -0.0001 -0.0000 -0.0002  0.0000
                                           -0.0003  0.0000  0.0001  0.0000  0.0000
                                            0.0000 -0.0000 -0.0000  0.0000
   114. (1.99908) CR ( 1) C  28           s(100.00%)p 0.00(  0.00%)
                                            1.0000 -0.0002  0.0000  0.0001 -0.0000
                                           -0.0003  0.0000 -0.0004  0.0000 -0.0000
                                           -0.0000 -0.0000 -0.0000  0.0000
   115. (1.99889) CR ( 1) C  29           s(100.00%)p 0.00(  0.00%)
                                            1.0000 -0.0002  0.0000 -0.0002  0.0000
                                           -0.0001  0.0000  0.0002  0.0000 -0.0000
                                            0.0000 -0.0000 -0.0000  0.0000
   116. (1.99919) CR ( 1) C  30           s(100.00%)p 0.00(  0.00%)
                                            1.0000 -0.0002  0.0000  0.0000  0.0000
                                           -0.0002  0.0000  0.0004 -0.0000  0.0000
                                           -0.0000  0.0000  0.0000 -0.0000
   117. (1.99893) CR ( 1) C  31           s(100.00%)p 0.00(  0.00%)
                                            1.0000 -0.0002 -0.0000  0.0002 -0.0000
                                            0.0003 -0.0000  0.0003 -0.0000  0.0000
                                            0.0000  0.0000 -0.0000  0.0000
   118. (1.99907) CR ( 1) C  32           s(100.00%)p 0.00(  0.00%)
                                            1.0000 -0.0002  0.0000 -0.0003  0.0000
                                            0.0002 -0.0000 -0.0004  0.0000 -0.0000
                                            0.0000  0.0000 -0.0000  0.0000
   119. (1.96842) LP ( 1) O  21           s( 29.27%)p 2.41( 70.69%)d 0.00(  0.03%)
                                            0.0000  0.5410 -0.0019 -0.4248  0.0039
                                           -0.4211  0.0057 -0.5908  0.0058 -0.0123
                                           -0.0082 -0.0104 -0.0001  0.0032
   120. (1.95309) LP ( 2) O  21           s( 15.70%)p 5.37( 84.26%)d 0.00(  0.03%)
                                           -0.0001  0.3961 -0.0111 -0.3261  0.0025
                                           -0.2934  0.0063  0.8062 -0.0124 -0.0088
                                            0.0098  0.0116 -0.0002  0.0039
   121. (1.97717) LP ( 1) O  25           s( 44.88%)p 1.23( 55.08%)d 0.00(  0.04%)
                                            0.0001  0.6699 -0.0074 -0.4117  0.0058
                                           -0.6173  0.0080  0.0099 -0.0008 -0.0162
                                            0.0023 -0.0001  0.0069  0.0072
   122. (1.95118) LP ( 2) O  25           s(  0.02%)p99.99( 99.93%)d 2.57(  0.05%)
                                            0.0000  0.0124  0.0072 -0.2459  0.0070
                                            0.1927 -0.0028  0.9494 -0.0162 -0.0024
                                            0.0126  0.0176 -0.0070 -0.0022
   123. (0.00395) RY*( 1) C   1           s(  0.30%)p99.99( 93.10%)d22.20(  6.60%)
                                            0.0000 -0.0003  0.0545  0.0091  0.5481
                                            0.0094  0.5799  0.0058  0.5423 -0.0731
                                            0.0694  0.1105 -0.0308  0.2067
   124. (0.00367) RY*( 2) C   1           s(  0.08%)p99.99( 92.72%)d91.36(  7.20%)
                                           -0.0000  0.0012  0.0281 -0.0105 -0.7136
                                            0.0084  0.6459 -0.0011  0.0249  0.0495
                                           -0.1227  0.1510  0.1777  0.0124
   125. (0.00135) RY*( 3) C   1           s( 69.22%)p 0.44( 30.46%)d 0.00(  0.32%)
                                           -0.0000  0.0170  0.8318 -0.0009 -0.2118
                                           -0.0013 -0.2713  0.0006  0.4314 -0.0007
                                            0.0304 -0.0062 -0.0268 -0.0396
   126. (0.00016) RY*( 4) C   1           s( 28.56%)p 2.37( 67.70%)d 0.13(  3.74%)
                                           -0.0000 -0.0257  0.5338 -0.0075  0.2978
                                           -0.0080  0.3326  0.0156 -0.6909 -0.0264
                                            0.0930  0.0919  0.0029 -0.1400
   127. (0.00004) RY*( 5) C   1           s(  0.60%)p 9.46(  5.65%)d99.99( 93.75%)
   128. (0.00001) RY*( 6) C   1           s(  0.30%)p 4.36(  1.31%)d99.99( 98.39%)
   129. (0.00002) RY*( 7) C   1           s(  1.02%)p 4.28(  4.39%)d92.38( 94.59%)
   130. (0.00001) RY*( 8) C   1           s(  0.01%)p 1.00(  0.49%)d99.99( 99.50%)
   131. (0.00001) RY*( 9) C   1           s(  0.01%)p 1.00(  4.27%)d22.40( 95.72%)
   132. (0.00506) RY*( 1) C   2           s(  2.26%)p41.04( 92.64%)d 2.26(  5.10%)
                                           -0.0000  0.0172  0.1493 -0.0137 -0.6490
                                           -0.0157 -0.4922  0.0088  0.5123  0.1223
                                           -0.1299 -0.0535 -0.0928  0.0877
   133. (0.00333) RY*( 2) C   2           s(  0.42%)p99.99( 96.26%)d 7.85(  3.32%)
                                            0.0000 -0.0007  0.0650 -0.0070  0.5721
                                            0.0045  0.0906  0.0013  0.7918 -0.0357
                                           -0.1147 -0.0749  0.1023 -0.0518
   134. (0.00257) RY*( 3) C   2           s(  0.82%)p99.99( 92.25%)d 8.42(  6.93%)
                                            0.0000  0.0009  0.0907 -0.0074  0.4739
                                            0.0016 -0.8040 -0.0006 -0.2268  0.1940
                                            0.0760  0.1018  0.0452  0.1158
   135. (0.00071) RY*( 4) C   2           s(  9.43%)p 0.03(  0.29%)d 9.57( 90.28%)
                                            0.0000 -0.0010  0.3071 -0.0006  0.0186
                                            0.0013  0.0461 -0.0106 -0.0182  0.0768
                                           -0.3331  0.7090 -0.2613 -0.4636
   136. (0.00065) RY*( 5) C   2           s( 12.88%)p 0.04(  0.51%)d 6.73( 86.61%)
                                           -0.0000 -0.0017  0.3588  0.0066  0.0030
                                            0.0058  0.0606  0.0024 -0.0367  0.4852
                                            0.3389 -0.4462 -0.0751 -0.5578
   137. (0.00047) RY*( 6) C   2           s(  5.75%)p 0.53(  3.07%)d15.86( 91.18%)
                                           -0.0000 -0.0002  0.2398  0.0188 -0.1155
                                           -0.0166  0.1239  0.0043 -0.0374  0.3120
                                           -0.1015  0.1973  0.8685  0.1047
   138. (0.00042) RY*( 7) C   2           s(  0.01%)p 1.00(  6.40%)d14.63( 93.60%)
                                            0.0000  0.0007  0.0078 -0.0017 -0.0290
                                           -0.0116  0.1431 -0.0191  0.2053  0.2191
                                            0.7483  0.4629 -0.1505  0.3019
   139. (0.00039) RY*( 8) C   2           s( 67.83%)p 0.02(  1.43%)d 0.45( 30.74%)
                                            0.0000 -0.0023  0.8236 -0.0109  0.0360
                                            0.0009  0.0666  0.0020 -0.0918 -0.4326
                                            0.0624 -0.1167 -0.0839  0.3094
   140. (0.00021) RY*( 9) C   2           s(  0.63%)p11.51(  7.30%)d99.99( 92.07%)
                                           -0.0000 -0.0042  0.0795 -0.0080  0.1035
                                           -0.0146  0.2381  0.0077 -0.0725  0.6099
                                           -0.4050 -0.1105 -0.3473  0.5018
   141. (0.00363) RY*( 1) C   3           s(  0.03%)p99.99( 92.95%)d99.99(  7.02%)
                                            0.0000 -0.0011  0.0169  0.0119  0.7267
                                            0.0060  0.3437 -0.0064 -0.5321 -0.0998
                                           -0.1283 -0.0205 -0.0231  0.2069
   142. (0.00330) RY*( 2) C   3           s(  2.33%)p38.70( 90.08%)d 3.26(  7.59%)
                                           -0.0000  0.0045  0.1525 -0.0073 -0.6040
                                            0.0080  0.5959 -0.0039 -0.4251  0.0779
                                            0.0969 -0.0748  0.1898  0.1372
   143. (0.00168) RY*( 3) C   3           s( 67.14%)p 0.47( 31.53%)d 0.02(  1.33%)
                                           -0.0000  0.0165  0.8192  0.0002 -0.0516
                                           -0.0032 -0.4494 -0.0010 -0.3328 -0.0407
                                           -0.0504 -0.0073 -0.0776 -0.0551
   144. (0.00016) RY*( 4) C   3           s( 29.45%)p 2.32( 68.22%)d 0.08(  2.33%)
                                            0.0000 -0.0259  0.5421 -0.0050  0.2192
                                           -0.0095  0.5013 -0.0135  0.6185  0.0009
                                           -0.0065 -0.1161  0.0760 -0.0628
   145. (0.00003) RY*( 5) C   3           s(  0.03%)p99.99(  7.63%)d99.99( 92.33%)
   146. (0.00003) RY*( 6) C   3           s(  1.02%)p 2.70(  2.74%)d94.74( 96.24%)
   147. (0.00001) RY*( 7) C   3           s(  0.05%)p36.76(  1.80%)d99.99( 98.15%)
   148. (0.00001) RY*( 8) C   3           s(  0.01%)p 1.00(  2.93%)d33.11( 97.06%)
   149. (0.00001) RY*( 9) C   3           s(  0.04%)p58.64(  2.18%)d99.99( 97.78%)
   150. (0.00585) RY*( 1) C   4           s(  8.34%)p10.19( 84.98%)d 0.80(  6.69%)
                                            0.0000 -0.0260  0.2876  0.0250  0.9100
                                           -0.0003 -0.0290 -0.0054 -0.1417  0.0128
                                            0.0219 -0.0559 -0.2484  0.0370
   151. (0.00443) RY*( 2) C   4           s(  0.00%)p 1.00( 92.16%)d 0.09(  7.83%)
                                            0.0000  0.0039  0.0040  0.0014  0.1479
                                            0.0024  0.2893  0.0214  0.9031  0.0453
                                           -0.0230  0.2557 -0.0712 -0.0728
   152. (0.00345) RY*( 3) C   4           s( 12.15%)p 7.07( 85.84%)d 0.17(  2.01%)
                                            0.0000  0.0310  0.3472 -0.0050 -0.1210
                                           -0.0109  0.8824  0.0006 -0.2549  0.1239
                                           -0.0396 -0.0475  0.0152  0.0268
   153. (0.00228) RY*( 4) C   4           s( 79.51%)p 0.25( 19.69%)d 0.01(  0.80%)
                                            0.0000 -0.0068  0.8917  0.0071 -0.2526
                                            0.0305 -0.3361 -0.0079  0.1381 -0.0440
                                            0.0186  0.0498  0.0566 -0.0028
   154. (0.00016) RY*( 5) C   4           s(  0.00%)p 1.00(  2.29%)d42.72( 97.71%)
                                            0.0000  0.0019  0.0040  0.0010 -0.0746
                                           -0.0211  0.1190  0.0083 -0.0513 -0.8162
                                            0.2536  0.0604 -0.3402 -0.3566
   155. (0.00005) RY*( 6) C   4           s(  0.02%)p99.99(  6.48%)d99.99( 93.50%)
   156. (0.00005) RY*( 7) C   4           s(  0.01%)p99.99(  4.63%)d99.99( 95.35%)
   157. (0.00001) RY*( 8) C   4           s(  0.00%)p 1.00(  1.55%)d63.58( 98.45%)
   158. (0.00002) RY*( 9) C   4           s(  0.10%)p24.13(  2.44%)d99.99( 97.46%)
   159. (0.00630) RY*( 1) C   5           s(  6.94%)p12.54( 87.05%)d 0.87(  6.01%)
                                            0.0000 -0.0228  0.2625  0.0108  0.3510
                                           -0.0222 -0.8629  0.0024  0.0458  0.1985
                                           -0.0366 -0.0091  0.1348  0.0327
   160. (0.00480) RY*( 2) C   5           s(  0.17%)p99.99( 92.50%)d43.38(  7.33%)
                                            0.0000 -0.0079  0.0403  0.0042  0.2780
                                           -0.0008  0.1747  0.0226  0.9037 -0.0579
                                           -0.2339 -0.0863  0.0014  0.0881
   161. (0.00352) RY*( 3) C   5           s(  1.46%)p65.89( 96.11%)d 1.67(  2.44%)
                                           -0.0000  0.0340  0.1159  0.0133 -0.8777
                                            0.0141 -0.3059 -0.0024  0.3109  0.0667
                                           -0.0331 -0.0672 -0.1159  0.0292
   162. (0.00199) RY*( 4) C   5           s( 91.32%)p 0.09(  8.49%)d 0.00(  0.19%)
                                           -0.0000 -0.0002  0.9556 -0.0220 -0.0030
                                           -0.0199  0.2740  0.0072 -0.0944 -0.0297
                                            0.0117  0.0077 -0.0249  0.0152
   163. (0.00015) RY*( 5) C   5           s(  0.03%)p80.89(  2.49%)d99.99( 97.48%)
                                            0.0000  0.0023  0.0174  0.0192 -0.1453
                                            0.0062  0.0323 -0.0082  0.0472 -0.1835
                                           -0.1294  0.2451  0.8679 -0.3333
   164. (0.00005) RY*( 6) C   5           s(  0.04%)p99.99(  5.90%)d99.99( 94.06%)
   165. (0.00005) RY*( 7) C   5           s(  0.02%)p99.99(  3.58%)d99.99( 96.40%)
   166. (0.00001) RY*( 8) C   5           s(  0.00%)p 1.00(  1.71%)d57.40( 98.28%)
   167. (0.00002) RY*( 9) C   5           s(  0.15%)p14.62(  2.23%)d99.99( 97.62%)
   168. (0.00563) RY*( 1) C   6           s(  0.04%)p99.99( 94.89%)d99.99(  5.07%)
                                           -0.0000  0.0049  0.0192  0.0147  0.5087
                                            0.0092  0.6335 -0.0026 -0.5371  0.1167
                                            0.0194 -0.1159 -0.0901  0.1231
   169. (0.00359) RY*( 2) C   6           s(  3.69%)p24.68( 91.00%)d 1.44(  5.32%)
                                           -0.0000  0.0254  0.1903 -0.0089 -0.7388
                                            0.0007  0.6033 -0.0068  0.0090  0.0413
                                            0.0082 -0.1127  0.1903 -0.0495
   170. (0.00294) RY*( 3) C   6           s(  0.96%)p97.20( 93.47%)d 5.79(  5.57%)
                                            0.0000  0.0055  0.0979 -0.0079 -0.2953
                                            0.0092 -0.4389  0.0048 -0.8091 -0.0824
                                            0.0111 -0.1794  0.0674 -0.1098
   171. (0.00125) RY*( 4) C   6           s( 85.84%)p 0.05(  4.13%)d 0.12( 10.03%)
                                            0.0000 -0.0066  0.9265 -0.0060  0.1525
                                            0.0077 -0.0920 -0.0006  0.0976  0.1583
                                            0.2138  0.0158 -0.1142 -0.1273
   172. (0.00064) RY*( 5) C   6           s(  1.02%)p 0.02(  0.02%)d96.81( 98.96%)
                                            0.0000  0.0001  0.1011 -0.0087  0.0023
                                           -0.0058  0.0003 -0.0084  0.0035  0.2448
                                           -0.8978 -0.0355 -0.2038 -0.2842
   173. (0.00055) RY*( 6) C   6           s(  7.32%)p 0.05(  0.40%)d12.61( 92.28%)
                                            0.0000 -0.0016  0.2705 -0.0037  0.0105
                                            0.0127 -0.0602 -0.0079  0.0066 -0.3296
                                           -0.3639 -0.0136  0.2446  0.7885
   174. (0.00045) RY*( 7) C   6           s(  0.03%)p99.99(  3.12%)d99.99( 96.85%)
                                           -0.0000 -0.0019  0.0168  0.0050  0.0326
                                           -0.0118  0.0406 -0.0202  0.1671 -0.5139
                                            0.0127 -0.7396 -0.3817 -0.1078
   175. (0.00033) RY*( 8) C   6           s(  0.15%)p43.83(  6.59%)d99.99( 93.26%)
                                           -0.0000  0.0075  0.0380  0.0165 -0.1878
                                           -0.0098  0.1084  0.0059 -0.1357 -0.3959
                                            0.0063  0.5777 -0.6629  0.0521
   176. (0.00013) RY*( 9) C   6           s(  1.02%)p 6.40(  6.51%)d90.93( 92.48%)
                                            0.0000 -0.0034  0.1008 -0.0131  0.2191
                                           -0.0130  0.1271  0.0065 -0.0230 -0.6026
                                           -0.1216  0.2426  0.5011 -0.4867
   177. (0.00386) RY*( 1) C   7           s(  0.12%)p99.99( 93.90%)d52.03(  5.98%)
                                            0.0000  0.0010  0.0339 -0.0035 -0.0751
                                           -0.0121 -0.8219 -0.0052 -0.5076  0.0085
                                            0.0250  0.1193  0.1086  0.1820
   178. (0.00331) RY*( 2) C   7           s(  0.14%)p99.99( 92.41%)d54.41(  7.45%)
                                           -0.0000  0.0049  0.0367 -0.0135 -0.9456
                                            0.0026  0.1457 -0.0027 -0.0921 -0.1086
                                            0.2210 -0.0044 -0.1084  0.0459
   179. (0.00155) RY*( 3) C   7           s( 66.82%)p 0.48( 32.38%)d 0.01(  0.80%)
                                           -0.0000  0.0186  0.8172 -0.0008  0.1025
                                            0.0017  0.3062 -0.0020 -0.4686  0.0281
                                           -0.0561  0.0181  0.0263 -0.0552
   180. (0.00019) RY*( 4) C   7           s( 31.57%)p 2.12( 66.93%)d 0.05(  1.50%)
                                           -0.0000 -0.0264  0.5613  0.0039 -0.1127
                                            0.0095 -0.4066 -0.0166  0.7006 -0.0108
                                            0.0182  0.0628  0.0345 -0.0970
   181. (0.00004) RY*( 5) C   7           s(  0.08%)p68.31(  5.70%)d99.99( 94.21%)
   182. (0.00003) RY*( 6) C   7           s(  1.34%)p 1.60(  2.15%)d71.81( 96.51%)
   183. (0.00002) RY*( 7) C   7           s(  0.01%)p99.99(  4.56%)d99.99( 95.43%)
   184. (0.00001) RY*( 8) C   7           s(  0.01%)p 1.00(  0.08%)d99.99( 99.91%)
   185. (0.00000) RY*( 9) C   7           s(  0.00%)p 1.00(  1.96%)d49.99( 98.04%)
   186. (0.00638) RY*( 1) C   8           s(  0.99%)p95.58( 94.81%)d 4.24(  4.20%)
                                           -0.0000  0.0164  0.0982 -0.0110 -0.1212
                                            0.0285  0.8919 -0.0058 -0.3701 -0.0962
                                            0.0059  0.1041 -0.0669 -0.1319
   187. (0.00303) RY*( 2) C   8           s(  7.29%)p11.21( 81.70%)d 1.51( 11.01%)
                                            0.0000 -0.0183  0.2694  0.0013  0.8281
                                           -0.0055 -0.0594 -0.0025 -0.3574  0.1590
                                            0.1563 -0.0208  0.1716 -0.1745
   188. (0.00183) RY*( 3) C   8           s( 64.75%)p 0.52( 33.53%)d 0.03(  1.72%)
                                           -0.0000  0.0198  0.8044 -0.0011  0.0117
                                            0.0053  0.1602  0.0026  0.5563 -0.0506
                                           -0.0456 -0.0847  0.0391  0.0625
   189. (0.00115) RY*( 4) C   8           s( 21.97%)p 2.86( 62.87%)d 0.69( 15.17%)
                                            0.0000 -0.0215  0.4682  0.0159 -0.4997
                                            0.0061 -0.3386  0.0007 -0.5138  0.0953
                                            0.3606  0.0964  0.0406 -0.0403
   190. (0.00028) RY*( 5) C   8           s(  1.56%)p 1.48(  2.30%)d61.80( 96.15%)
                                           -0.0000 -0.0043  0.1247  0.0050 -0.0818
                                            0.0010 -0.0501  0.0086 -0.1169  0.6452
                                           -0.6470 -0.0152 -0.2866 -0.2102
   191. (0.00013) RY*( 6) C   8           s(  0.21%)p25.57(  5.37%)d99.99( 94.42%)
                                           -0.0000 -0.0071  0.0453  0.0231 -0.1276
                                            0.0088 -0.0981  0.0117 -0.1643 -0.4019
                                           -0.4604 -0.3706  0.5551 -0.3539
   192. (0.00007) RY*( 7) C   8           s(  3.17%)p 4.33( 13.75%)d26.17( 83.08%)
   193. (0.00002) RY*( 8) C   8           s(  0.20%)p 4.17(  0.86%)d99.99( 98.94%)
   194. (0.00002) RY*( 9) C   8           s(  0.01%)p99.99(  4.85%)d99.99( 95.14%)
   195. (0.00623) RY*( 1) C   9           s(  0.13%)p99.99( 95.92%)d29.90(  3.94%)
                                           -0.0000  0.0134  0.0338  0.0140  0.2096
                                            0.0013 -0.0108  0.0234  0.9563  0.0468
                                            0.0774  0.1762  0.0145  0.0016
   196. (0.00376) RY*( 2) C   9           s(  5.32%)p16.93( 90.10%)d 0.86(  4.57%)
                                            0.0000 -0.0068  0.2306 -0.0037 -0.8907
                                           -0.0030 -0.2682 -0.0020  0.1889 -0.1226
                                           -0.0695  0.0259  0.1557 -0.0310
   197. (0.00185) RY*( 3) C   9           s( 43.39%)p 1.18( 51.28%)d 0.12(  5.33%)
                                           -0.0000  0.0260  0.6582  0.0057 -0.0851
                                            0.0010  0.7109  0.0017  0.0130  0.1437
                                            0.0980 -0.1310 -0.0647  0.0410
   198. (0.00112) RY*( 4) C   9           s( 45.18%)p 0.85( 38.32%)d 0.37( 16.50%)
                                            0.0000 -0.0205  0.6719 -0.0139  0.3590
                                            0.0036 -0.4947  0.0040 -0.0967 -0.3909
                                            0.0564  0.0193  0.0186 -0.0908
   199. (0.00028) RY*( 5) C   9           s(  3.24%)p 0.40(  1.29%)d29.47( 95.47%)
                                           -0.0000 -0.0025  0.1800 -0.0050  0.0804
                                            0.0059 -0.0787 -0.0016 -0.0129  0.3104
                                           -0.8560  0.2306 -0.0499  0.2644
   200. (0.00012) RY*( 6) C   9           s(  2.14%)p 5.73( 12.25%)d40.00( 85.61%)
                                           -0.0000 -0.0132  0.1457 -0.0146  0.0524
                                            0.0214 -0.3427  0.0040 -0.0412  0.7666
                                            0.2906 -0.2459  0.3372  0.0988
   201. (0.00008) RY*( 7) C   9           s(  0.52%)p11.01(  5.68%)d99.99( 93.80%)
   202. (0.00003) RY*( 8) C   9           s(  0.11%)p46.27(  5.14%)d99.99( 94.75%)
   203. (0.00002) RY*( 9) C   9           s(  0.11%)p 0.37(  0.04%)d99.99( 99.85%)
   204. (0.00571) RY*( 1) C  10           s(  0.03%)p99.99( 95.64%)d99.99(  4.33%)
                                            0.0000  0.0056  0.0158 -0.0130 -0.5938
                                            0.0056  0.7304  0.0104 -0.2648 -0.1083
                                            0.0273  0.1410 -0.0842 -0.0622
   205. (0.00485) RY*( 2) C  10           s(  0.08%)p99.99( 94.69%)d66.07(  5.23%)
                                           -0.0000 -0.0106  0.0261  0.0114  0.1246
                                           -0.0038 -0.2341 -0.0003 -0.9362  0.1049
                                            0.0630  0.0769  0.1356 -0.1142
   206. (0.00349) RY*( 3) C  10           s(  8.52%)p10.14( 86.40%)d 0.59(  5.07%)
                                           -0.0000  0.0001  0.2920  0.0099  0.7303
                                           -0.0047  0.5738 -0.0048 -0.0358 -0.1217
                                           -0.1269 -0.0068  0.1319 -0.0483
   207. (0.00160) RY*( 4) C  10           s( 90.43%)p 0.10(  8.68%)d 0.01(  0.89%)
                                            0.0000 -0.0020  0.9509 -0.0061 -0.2274
                                            0.0009 -0.1834  0.0053  0.0374  0.0127
                                            0.0123  0.0139  0.0200  0.0896
   208. (0.00062) RY*( 5) C  10           s(  0.56%)p 0.16(  0.09%)d99.99( 99.36%)
                                            0.0000 -0.0006  0.0747  0.0020 -0.0142
                                            0.0096 -0.0209 -0.0016  0.0114  0.2487
                                           -0.4068 -0.2450 -0.4312 -0.7213
   209. (0.00053) RY*( 6) C  10           s(  0.14%)p 0.93(  0.13%)d99.99( 99.73%)
                                            0.0000  0.0010  0.0371 -0.0061  0.0155
                                            0.0018  0.0149  0.0102 -0.0260 -0.3581
                                            0.6550 -0.6133 -0.0609 -0.2455
   210. (0.00027) RY*( 7) C  10           s(  0.26%)p17.16(  4.43%)d99.99( 95.32%)
                                            0.0000 -0.0002  0.0508 -0.0191  0.1911
                                           -0.0085  0.0396 -0.0136  0.0745  0.3119
                                            0.5739  0.5250 -0.4909 -0.0996
   211. (0.00022) RY*( 8) C  10           s(  0.00%)p 1.00(  4.82%)d19.74( 95.18%)
                                           -0.0000  0.0001  0.0019  0.0039  0.0346
                                           -0.0195  0.1719  0.0148 -0.1298  0.5505
                                           -0.0096 -0.5081 -0.3076  0.5439
   212. (0.00013) RY*( 9) C  10           s(  0.00%)p 1.00(  5.30%)d17.87( 94.70%)
                                           -0.0000  0.0025  0.0006  0.0047 -0.0910
                                           -0.0118  0.1303 -0.0148  0.1654  0.6094
                                            0.2340 -0.0601  0.6567 -0.2934
   213. (0.00334) RY*( 1) C  11           s(  0.51%)p99.99( 91.89%)d14.74(  7.59%)
                                            0.0000 -0.0002  0.0718  0.0075  0.5057
                                           -0.0089 -0.7521 -0.0063 -0.3121 -0.1025
                                            0.0839 -0.1267 -0.1255 -0.1629
   214. (0.00298) RY*( 2) C  11           s(  0.14%)p99.99( 92.22%)d52.63(  7.63%)
                                            0.0000 -0.0010  0.0381  0.0142  0.8215
                                            0.0041  0.4623  0.0021  0.1830 -0.0396
                                            0.2217  0.1218  0.0411  0.0953
   215. (0.00168) RY*( 3) C  11           s( 66.90%)p 0.48( 32.30%)d 0.01(  0.80%)
                                           -0.0000  0.0214  0.8176  0.0000 -0.0719
                                           -0.0010 -0.1970  0.0059  0.5282 -0.0035
                                            0.0579  0.0670  0.0043  0.0107
   216. (0.00023) RY*( 4) C  11           s( 31.74%)p 2.09( 66.39%)d 0.06(  1.87%)
                                           -0.0000 -0.0293  0.5626 -0.0015 -0.0330
                                           -0.0095  0.3564  0.0186 -0.7317 -0.0223
                                           -0.0658 -0.0030  0.0026 -0.1175
   217. (0.00005) RY*( 5) C  11           s(  0.17%)p49.33(  8.29%)d99.99( 91.54%)
   218. (0.00002) RY*( 6) C  11           s(  0.07%)p 3.62(  0.27%)d99.99( 99.66%)
   219. (0.00003) RY*( 7) C  11           s(  0.01%)p 1.00(  3.82%)d25.18( 96.17%)
   220. (0.00002) RY*( 8) C  11           s(  0.01%)p 1.00(  1.58%)d62.42( 98.42%)
   221. (0.00003) RY*( 9) C  11           s(  0.56%)p 5.88(  3.29%)d99.99( 96.15%)
   222. (0.00743) RY*( 1) C  12           s(  1.44%)p65.33( 94.25%)d 2.99(  4.31%)
                                           -0.0000  0.0053  0.1200  0.0082  0.1496
                                            0.0094  0.6383 -0.0124 -0.7158  0.0526
                                           -0.0741  0.0046  0.0678  0.1739
   223. (0.00518) RY*( 2) C  12           s(  0.39%)p99.99( 94.16%)d13.95(  5.45%)
                                            0.0000 -0.0277  0.0560 -0.0149 -0.7286
                                           -0.0134  0.5415 -0.0092  0.3422  0.0729
                                            0.0562 -0.0879  0.1868 -0.0580
   224. (0.00404) RY*( 3) C  12           s( 17.74%)p 4.38( 77.72%)d 0.26(  4.54%)
                                            0.0000  0.0271  0.4204 -0.0112 -0.5486
                                           -0.0064 -0.4935 -0.0044 -0.4821 -0.1438
                                           -0.1015 -0.0604  0.0996 -0.0287
   225. (0.00278) RY*( 4) C  12           s( 80.16%)p 0.23( 18.31%)d 0.02(  1.53%)
                                            0.0000 -0.0131  0.8952  0.0140  0.2781
                                           -0.0214  0.1071 -0.0163  0.3055  0.0485
                                            0.0665  0.0073 -0.0770  0.0507
   226. (0.00039) RY*( 5) C  12           s(  0.07%)p20.98(  1.52%)d99.99( 98.41%)
                                            0.0000 -0.0036  0.0267 -0.0037  0.0617
                                           -0.0108  0.0775 -0.0088  0.0719  0.0502
                                           -0.8812 -0.1654 -0.0859 -0.4127
   227. (0.00026) RY*( 6) C  12           s(  0.03%)p99.99(  3.61%)d99.99( 96.36%)
                                           -0.0000  0.0032  0.0179  0.0037 -0.1167
                                            0.0104 -0.0937  0.0102 -0.1162  0.8823
                                            0.0843  0.2679 -0.2731 -0.1780
   228. (0.00014) RY*( 7) C  12           s(  0.03%)p99.99(  5.91%)d99.99( 94.07%)
                                            0.0000  0.0044  0.0153 -0.0133  0.2210
                                            0.0106 -0.0868  0.0071 -0.0485  0.2757
                                            0.1941 -0.4226  0.7237 -0.3532
   229. (0.00006) RY*( 8) C  12           s(  0.13%)p30.92(  4.17%)d99.99( 95.69%)
   230. (0.00004) RY*( 9) C  12           s(  0.13%)p 3.36(  0.43%)d99.99( 99.45%)
   231. (0.00655) RY*( 1) C  13           s(  2.54%)p36.28( 92.12%)d 2.10(  5.34%)
                                            0.0000 -0.0259  0.1572  0.0249  0.7810
                                            0.0120  0.3581  0.0084  0.4269 -0.1414
                                           -0.1325 -0.0648  0.0944 -0.0525
   232. (0.00273) RY*( 2) C  13           s( 10.70%)p 7.65( 81.91%)d 0.69(  7.39%)
                                            0.0000  0.0086  0.3271 -0.0089  0.3984
                                            0.0152 -0.0152 -0.0025 -0.8123 -0.0745
                                            0.2285 -0.0514  0.0019 -0.1161
   233. (0.00209) RY*( 3) C  13           s(  5.01%)p16.36( 81.97%)d 2.60( 13.02%)
                                            0.0000  0.0126  0.2234 -0.0156  0.2652
                                           -0.0025 -0.8518  0.0149  0.1525  0.2465
                                           -0.1658  0.0039  0.1778  0.1018
   234. (0.00068) RY*( 4) C  13           s( 80.47%)p 0.22( 18.02%)d 0.02(  1.51%)
                                           -0.0000 -0.0043  0.8970  0.0124 -0.3636
                                           -0.0025  0.1436  0.0023  0.1649 -0.0848
                                           -0.0751  0.0452  0.0138 -0.0081
   235. (0.00020) RY*( 5) C  13           s(  0.00%)p 1.00( 17.12%)d 4.84( 82.87%)
                                           -0.0000 -0.0024  0.0024  0.0007  0.0137
                                           -0.0129  0.3196  0.0118 -0.2619  0.5215
                                           -0.5062  0.1374  0.2727  0.4552
   236. (0.00015) RY*( 6) C  13           s(  0.01%)p99.99(  3.66%)d99.99( 96.33%)
                                           -0.0000 -0.0037  0.0101  0.0163 -0.0777
                                           -0.0153  0.1260 -0.0116  0.1187  0.4255
                                            0.5020 -0.2674  0.6315 -0.2449
   237. (0.00004) RY*( 7) C  13           s(  1.20%)p 1.87(  2.24%)d80.56( 96.57%)
   238. (0.00003) RY*( 8) C  13           s(  0.19%)p13.54(  2.57%)d99.99( 97.24%)
   239. (0.00001) RY*( 9) C  13           s(  0.00%)p 1.00(  0.46%)d99.99( 99.53%)
   240. (0.00364) RY*( 1) C  14           s(  1.27%)p72.10( 91.67%)d 5.56(  7.06%)
                                            0.0000 -0.0137  0.1119 -0.0049 -0.5951
                                            0.0163  0.7498 -0.0035 -0.0031  0.0995
                                            0.0856 -0.0671  0.2137  0.0571
   241. (0.00346) RY*( 2) C  14           s(  6.07%)p14.53( 88.19%)d 0.95(  5.74%)
                                           -0.0000  0.0187  0.2456 -0.0000 -0.6904
                                           -0.0130 -0.5567  0.0084  0.3084 -0.0166
                                            0.0083 -0.0197 -0.0300 -0.2362
   242. (0.00263) RY*( 3) C  14           s(  0.62%)p99.99( 92.38%)d11.29(  7.00%)
                                            0.0000 -0.0221  0.0756 -0.0137  0.3021
                                           -0.0048  0.2145  0.0013  0.8867  0.1163
                                            0.1806 -0.0164 -0.0309 -0.1503
   243. (0.00088) RY*( 4) C  14           s( 88.41%)p 0.07(  6.38%)d 0.06(  5.21%)
                                            0.0000 -0.0020  0.9402 -0.0134  0.2188
                                            0.0007  0.0021 -0.0020 -0.1255  0.1299
                                           -0.0958  0.0375  0.0580  0.1460
   244. (0.00044) RY*( 5) C  14           s(  1.87%)p 0.09(  0.18%)d52.34( 97.95%)
                                           -0.0000  0.0004  0.1368  0.0003 -0.0011
                                           -0.0035 -0.0035  0.0025 -0.0417 -0.6535
                                            0.7078 -0.0580 -0.1107  0.1895
   245. (0.00012) RY*( 6) C  14           s(  0.14%)p59.44(  8.07%)d99.99( 91.79%)
                                           -0.0000 -0.0046  0.0366  0.0000 -0.0906
                                           -0.0109  0.1481 -0.0153  0.2241 -0.5135
                                           -0.6209 -0.0647 -0.4048  0.3174
   246. (0.00010) RY*( 7) C  14           s(  0.25%)p 8.62(  2.15%)d99.99( 97.60%)
   247. (0.00004) RY*( 8) C  14           s(  1.30%)p 7.32(  9.50%)d68.69( 89.20%)
   248. (0.00002) RY*( 9) C  14           s(  0.16%)p 9.51(  1.56%)d99.99( 98.27%)
   249. (0.00789) RY*( 1) C  15           s(  4.29%)p21.56( 92.46%)d 0.76(  3.25%)
                                            0.0000 -0.0053  0.2070 -0.0038 -0.0403
                                            0.0005  0.1843 -0.0112 -0.9428  0.0111
                                            0.0502  0.1355  0.0265 -0.1041
   250. (0.00458) RY*( 2) C  15           s(  3.21%)p28.45( 91.28%)d 1.72(  5.52%)
                                            0.0000 -0.0131  0.1786  0.0128  0.7751
                                           -0.0064  0.5466 -0.0044  0.1140 -0.1300
                                           -0.0984 -0.0485  0.1259 -0.1018
   251. (0.00380) RY*( 3) C  15           s(  3.85%)p23.64( 91.08%)d 1.31(  5.06%)
                                           -0.0000  0.0142  0.1958  0.0135  0.5368
                                           -0.0023 -0.7773 -0.0002 -0.1352  0.1840
                                           -0.0112 -0.0243  0.1198  0.0415
   252. (0.00199) RY*( 4) C  15           s( 87.77%)p 0.12( 10.88%)d 0.02(  1.35%)
                                            0.0000 -0.0028  0.9369 -0.0059 -0.2497
                                           -0.0043  0.0229 -0.0138  0.2137  0.0271
                                            0.0480 -0.0749 -0.0664 -0.0216
   253. (0.00039) RY*( 5) C  15           s(  0.01%)p73.64(  0.89%)d99.99( 99.10%)
                                            0.0000  0.0006  0.0110 -0.0073  0.0892
                                            0.0068 -0.0090 -0.0022  0.0278  0.2375
                                           -0.5018  0.3699 -0.7124 -0.1961
   254. (0.00032) RY*( 6) C  15           s(  0.83%)p 0.54(  0.44%)d99.99( 98.73%)
                                           -0.0000  0.0011  0.0910 -0.0004  0.0055
                                            0.0015 -0.0601  0.0056 -0.0276 -0.5347
                                           -0.2835  0.4082  0.0501  0.6722
   255. (0.00014) RY*( 7) C  15           s(  0.03%)p99.99(  3.92%)d99.99( 96.04%)
                                           -0.0000 -0.0027  0.0183  0.0106 -0.1402
                                           -0.0115  0.1163 -0.0099  0.0754  0.5397
                                           -0.4313  0.3098  0.6217  0.0253
   256. (0.00011) RY*( 8) C  15           s(  0.00%)p 1.00(  5.63%)d16.75( 94.36%)
                                            0.0000  0.0030  0.0032  0.0144 -0.1374
                                            0.0203 -0.1885  0.0037 -0.0356 -0.5137
                                           -0.5454 -0.2398  0.2172 -0.5270
   257. (0.00003) RY*( 9) C  15           s(  0.02%)p99.99(  3.59%)d99.99( 96.40%)
   258. (0.00523) RY*( 1) C  16           s(  1.19%)p78.56( 93.81%)d 4.18(  4.99%)
                                           -0.0000  0.0039  0.1092  0.0106  0.2242
                                           -0.0066 -0.9371 -0.0067  0.0977 -0.0834
                                            0.0055 -0.0059 -0.1763 -0.1086
   259. (0.00444) RY*( 2) C  16           s( 11.11%)p 7.73( 85.88%)d 0.27(  3.01%)
                                            0.0000 -0.0076  0.3332 -0.0084 -0.6359
                                            0.0056 -0.0483 -0.0088  0.6723 -0.0021
                                            0.0170  0.0479  0.1051 -0.1283
   260. (0.00388) RY*( 3) C  16           s(  0.06%)p99.99( 94.17%)d90.59(  5.76%)
                                           -0.0000 -0.0108  0.0228  0.0115  0.6755
                                           -0.0016  0.2385  0.0002  0.6545  0.0518
                                            0.1760  0.1204 -0.0843  0.0487
   261. (0.00098) RY*( 4) C  16           s( 83.53%)p 0.13( 10.56%)d 0.07(  5.91%)
                                           -0.0000  0.0009  0.9139  0.0006  0.1827
                                           -0.0011  0.1066 -0.0102 -0.2465 -0.1485
                                            0.0195 -0.0586  0.0630  0.1711
   262. (0.00055) RY*( 5) C  16           s(  0.01%)p 1.00(  0.19%)d99.99( 99.80%)
                                           -0.0000  0.0004  0.0095  0.0037 -0.0239
                                           -0.0059  0.0276 -0.0052  0.0230  0.2072
                                            0.4522 -0.8466 -0.1392 -0.1203
   263. (0.00051) RY*( 6) C  16           s(  2.77%)p 0.52(  1.44%)d34.62( 95.79%)
                                            0.0000 -0.0006  0.1663 -0.0034  0.0968
                                           -0.0026  0.0708 -0.0052  0.0003  0.6151
                                           -0.6150 -0.0858 -0.2240 -0.3791
   264. (0.00044) RY*( 7) C  16           s(  0.63%)p 7.12(  4.47%)d99.99( 94.90%)
                                            0.0000  0.0022  0.0792 -0.0068  0.0557
                                           -0.0096  0.0851  0.0229 -0.1836 -0.0482
                                            0.4178  0.3091  0.0940 -0.8172
   265. (0.00023) RY*( 8) C  16           s(  0.70%)p 6.71(  4.72%)d99.99( 94.57%)
                                           -0.0000  0.0023  0.0839  0.0160 -0.1692
                                            0.0127 -0.0581  0.0088 -0.1215  0.5729
                                            0.4505  0.3998 -0.3897  0.3207
   266. (0.00014) RY*( 9) C  16           s(  0.01%)p 1.00(  4.92%)d19.33( 95.07%)
                                           -0.0000 -0.0008  0.0090  0.0107 -0.1174
                                           -0.0191  0.1865 -0.0006  0.0113 -0.4650
                                           -0.0879  0.0031 -0.8461 -0.1038
   267. (0.00337) RY*( 1) C  17           s(  0.03%)p99.99( 94.19%)d99.99(  5.78%)
                                           -0.0000  0.0040  0.0156 -0.0117 -0.6248
                                           -0.0046 -0.6599 -0.0053 -0.3404 -0.0372
                                            0.1222  0.1385  0.0305  0.1463
   268. (0.00329) RY*( 2) C  17           s(  1.10%)p83.87( 92.13%)d 6.17(  6.78%)
                                           -0.0000  0.0000  0.1048 -0.0126 -0.6861
                                            0.0100  0.6686 -0.0008 -0.0569  0.0117
                                            0.1583 -0.1496 -0.1411 -0.0170
   269. (0.00193) RY*( 3) C  17           s( 58.52%)p 0.70( 41.22%)d 0.00(  0.26%)
                                           -0.0000  0.0230  0.7646  0.0004  0.2418
                                           -0.0042  0.0866  0.0003 -0.5884 -0.0157
                                           -0.0107  0.0177  0.0124 -0.0420
   270. (0.00026) RY*( 4) C  17           s( 38.97%)p 1.51( 58.79%)d 0.06(  2.24%)
                                           -0.0000 -0.0269  0.6237  0.0070 -0.1720
                                            0.0054 -0.2360 -0.0177  0.7087 -0.0363
                                           -0.0357 -0.1003 -0.0295 -0.0943
   271. (0.00006) RY*( 5) C  17           s(  0.07%)p80.59(  5.24%)d99.99( 94.69%)
   272. (0.00002) RY*( 6) C  17           s(  0.18%)p 2.13(  0.38%)d99.99( 99.44%)
   273. (0.00002) RY*( 7) C  17           s(  0.42%)p11.51(  4.83%)d99.99( 94.75%)
   274. (0.00002) RY*( 8) C  17           s(  0.11%)p16.32(  1.72%)d99.99( 98.17%)
   275. (0.00002) RY*( 9) C  17           s(  0.73%)p 2.10(  1.54%)d99.99( 97.72%)
   276. (0.00662) RY*( 1) C  18           s(  1.74%)p54.01( 94.24%)d 2.30(  4.02%)
                                           -0.0000  0.0129  0.1315 -0.0083  0.0078
                                           -0.0091 -0.1765 -0.0237 -0.9542  0.0242
                                            0.1102  0.1601 -0.0231 -0.0358
   277. (0.00362) RY*( 2) C  18           s(  9.53%)p 8.81( 83.96%)d 0.68(  6.51%)
                                            0.0000 -0.0073  0.3086  0.0068  0.9096
                                            0.0014  0.1091  0.0041  0.0194 -0.2087
                                           -0.0216 -0.0061  0.1350 -0.0532
   278. (0.00153) RY*( 3) C  18           s( 31.39%)p 1.88( 59.01%)d 0.31(  9.60%)
                                           -0.0000  0.0279  0.5596 -0.0071 -0.0343
                                           -0.0035 -0.7388 -0.0028  0.2073  0.2811
                                            0.0023 -0.0582 -0.0012  0.1166
   279. (0.00105) RY*( 4) C  18           s( 51.29%)p 0.65( 33.59%)d 0.29( 15.12%)
                                            0.0000 -0.0181  0.7159  0.0150 -0.3401
                                           -0.0079  0.4690 -0.0014  0.0027 -0.2632
                                            0.2086 -0.1598 -0.1127 -0.0148
   280. (0.00024) RY*( 5) C  18           s(  4.97%)p 0.55(  2.71%)d18.58( 92.32%)
                                           -0.0000 -0.0045  0.2229  0.0033 -0.1014
                                           -0.0062  0.1295  0.0018 -0.0042  0.0440
                                           -0.8263  0.4715 -0.0225 -0.1248
   281. (0.00013) RY*( 6) C  18           s(  0.91%)p11.84( 10.78%)d97.03( 88.31%)
                                           -0.0000 -0.0123  0.0946  0.0137 -0.0192
                                           -0.0223  0.3216  0.0059 -0.0573  0.6052
                                            0.0402 -0.0353  0.6846  0.2128
   282. (0.00008) RY*( 7) C  18           s(  0.08%)p99.99( 11.25%)d99.99( 88.68%)
   283. (0.00003) RY*( 8) C  18           s(  0.09%)p44.43(  4.06%)d99.99( 95.85%)
   284. (0.00003) RY*( 9) C  18           s(  0.13%)p 3.36(  0.45%)d99.99( 99.42%)
   285. (0.00592) RY*( 1) C  19           s(  2.46%)p38.03( 93.62%)d 1.59(  3.92%)
                                           -0.0000  0.0282  0.1544  0.0025  0.2430
                                           -0.0381 -0.8361  0.0064  0.4204 -0.1047
                                            0.0377  0.0123 -0.1101 -0.1203
   286. (0.00285) RY*( 2) C  19           s(  1.21%)p79.02( 95.38%)d 2.83(  3.42%)
                                            0.0000 -0.0073  0.1096  0.0147 -0.9542
                                            0.0065 -0.1868  0.0157  0.0892  0.0333
                                            0.1003  0.0255 -0.0304 -0.1463
   287. (0.00126) RY*( 3) C  19           s( 11.08%)p 5.94( 65.86%)d 2.08( 23.05%)
                                            0.0000 -0.0215  0.3322 -0.0122  0.0734
                                           -0.0015  0.4183 -0.0001  0.6915  0.1954
                                            0.4311  0.0545  0.0593 -0.0049
   288. (0.00076) RY*( 4) C  19           s( 71.28%)p 0.28( 19.85%)d 0.12(  8.87%)
                                           -0.0000  0.0078  0.8442 -0.0018  0.0658
                                            0.0046 -0.0983  0.0048 -0.4295  0.1476
                                            0.0370 -0.0945  0.2297  0.0622
   289. (0.00030) RY*( 5) C  19           s(  0.00%)p 1.00(  1.19%)d83.20( 98.81%)
                                           -0.0000  0.0015  0.0066  0.0067 -0.0661
                                            0.0017 -0.0430  0.0048 -0.0748 -0.6107
                                            0.4673 -0.0719 -0.0448  0.6242
   290. (0.00014) RY*( 6) C  19           s(  5.36%)p 0.48(  2.56%)d17.17( 92.08%)
                                           -0.0000 -0.0039  0.2316  0.0171 -0.0647
                                            0.0021  0.0608 -0.0016  0.1320  0.1465
                                           -0.4605  0.3280 -0.5787  0.4948
   291. (0.00012) RY*( 7) C  19           s(  3.73%)p 3.83( 14.26%)d22.00( 82.01%)
                                            0.0000 -0.0110  0.1928 -0.0118 -0.0754
                                           -0.0077  0.1761 -0.0194  0.3246 -0.5174
                                           -0.5929 -0.3327  0.2977 -0.0379
   292. (0.00003) RY*( 8) C  19           s(  3.00%)p 1.67(  4.99%)d30.70( 92.01%)
   293. (0.00002) RY*( 9) C  19           s(  2.02%)p 1.14(  2.31%)d47.33( 95.67%)
   294. (0.00668) RY*( 1) C  20           s(  0.36%)p99.99( 95.47%)d11.64(  4.17%)
                                            0.0000 -0.0257  0.0541  0.0081 -0.9023
                                           -0.0057 -0.2809  0.0129  0.2478  0.0099
                                           -0.1130 -0.0398 -0.1188  0.1147
   295. (0.00541) RY*( 2) C  20           s( 28.73%)p 2.31( 66.36%)d 0.17(  4.91%)
                                            0.0000 -0.0143  0.5358  0.0363 -0.0879
                                           -0.0038 -0.3213 -0.0112 -0.7425 -0.1125
                                            0.0178  0.1672 -0.0357 -0.0830
   296. (0.00274) RY*( 3) C  20           s( 44.12%)p 0.73( 32.34%)d 0.53( 23.54%)
                                           -0.0000  0.0118  0.6641  0.0281  0.1710
                                           -0.0066 -0.1446 -0.0044  0.5219 -0.1793
                                            0.4144 -0.1655  0.0615 -0.0193
   297. (0.00128) RY*( 4) C  20           s( 19.98%)p 2.41( 48.10%)d 1.60( 31.92%)
                                            0.0000 -0.0286  0.4461  0.0220 -0.1839
                                           -0.0064  0.6682 -0.0049  0.0103  0.4309
                                           -0.2542  0.0075  0.0839 -0.2486
   298. (0.00120) RY*( 5) C  20           s(  2.11%)p 1.68(  3.56%)d44.62( 94.32%)
                                           -0.0000  0.0061  0.1453  0.0078  0.1349
                                            0.0069  0.0135  0.0140  0.1301 -0.5852
                                           -0.7550 -0.1500 -0.0628 -0.0658
   299. (0.00074) RY*( 6) C  20           s(  0.73%)p34.47( 25.24%)d99.99( 74.03%)
                                           -0.0000  0.0180  0.0837  0.0115  0.1829
                                           -0.0155 -0.4617  0.0158  0.0722  0.5045
                                           -0.3715 -0.1434  0.5335  0.2062
   300. (0.00055) RY*( 7) C  20           s(  1.60%)p 8.08( 12.89%)d53.61( 85.51%)
                                           -0.0000  0.0237  0.1241 -0.0437  0.2477
                                            0.0061 -0.2029 -0.0043  0.1562  0.3857
                                           -0.1938  0.2117 -0.7832  0.1028
   301. (0.00024) RY*( 8) C  20           s(  2.18%)p 3.24(  7.07%)d41.60( 90.75%)
                                            0.0000 -0.0040  0.1476 -0.0116  0.0002
                                           -0.0161  0.2644 -0.0059  0.0179 -0.1413
                                           -0.0265  0.4552  0.1259  0.8147
   302. (0.00004) RY*( 9) C  20           s(  0.26%)p36.29(  9.34%)d99.99( 90.40%)
   303. (0.00187) RY*( 1) O  21           s(  0.00%)p 1.00( 93.67%)d 0.07(  6.33%)
                                            0.0000  0.0006  0.0024  0.0009  0.0792
                                           -0.0032  0.2346  0.0092  0.9356  0.0777
                                            0.2391 -0.0006  0.0064  0.0060
   304. (0.00152) RY*( 2) O  21           s( 27.53%)p 2.30( 63.36%)d 0.33(  9.11%)
                                            0.0000  0.0079  0.5246 -0.0034 -0.0479
                                           -0.0007 -0.7685  0.0075  0.2018 -0.2785
                                            0.0682 -0.0137 -0.0841 -0.0407
   305. (0.00025) RY*( 3) O  21           s( 52.19%)p 0.77( 40.25%)d 0.14(  7.56%)
                                            0.0000  0.0018  0.7224  0.0012  0.5298
                                           -0.0055  0.3309  0.0060 -0.1108  0.2227
                                           -0.1485 -0.0259  0.0443  0.0359
   306. (0.00011) RY*( 4) O  21           s( 12.98%)p 4.71( 61.15%)d 1.99( 25.86%)
                                            0.0000 -0.0158  0.3600  0.0121 -0.7248
                                           -0.0456  0.2895  0.0075  0.0099  0.1378
                                           -0.1177 -0.1849 -0.4038 -0.1690
   307. (0.00003) RY*( 5) O  21           s(  0.43%)p33.22( 14.37%)d99.99( 85.19%)
   308. (0.00002) RY*( 6) O  21           s(  1.92%)p 6.61( 12.71%)d44.40( 85.37%)
   309. (0.00002) RY*( 7) O  21           s(  1.16%)p 2.18(  2.54%)d82.84( 96.30%)
   310. (0.00001) RY*( 8) O  21           s(  3.07%)p 2.90(  8.90%)d28.63( 88.02%)
   311. (0.00002) RY*( 9) O  21           s(  0.71%)p 4.53(  3.24%)d99.99( 96.05%)
   312. (0.00556) RY*( 1) C  22           s(  0.25%)p99.99( 95.87%)d15.43(  3.88%)
                                           -0.0000  0.0150  0.0478  0.0062  0.5116
                                            0.0123  0.4625  0.0067  0.6949  0.0973
                                            0.0837  0.1180 -0.0294  0.0867
   313. (0.00452) RY*( 2) C  22           s(  0.76%)p99.99( 97.35%)d 2.49(  1.89%)
                                            0.0000 -0.0011  0.0870 -0.0010 -0.8041
                                           -0.0013  0.5264  0.0020  0.2234  0.0302
                                            0.0290  0.0670  0.1112 -0.0167
   314. (0.00326) RY*( 3) C  22           s(  8.42%)p10.46( 88.01%)d 0.43(  3.58%)
                                           -0.0000 -0.0036  0.2901  0.0012 -0.2393
                                            0.0034 -0.6709 -0.0002  0.6105 -0.1151
                                            0.0867  0.0507 -0.0453 -0.1020
   315. (0.00123) RY*( 4) C  22           s( 88.53%)p 0.09(  8.35%)d 0.04(  3.12%)
                                           -0.0000 -0.0020  0.9409  0.0012  0.1287
                                            0.0045  0.1150 -0.0012 -0.2318  0.0828
                                           -0.1045  0.0084  0.1156  0.0010
   316. (0.00061) RY*( 5) C  22           s(  0.25%)p 3.76(  0.93%)d99.99( 98.82%)
                                            0.0000  0.0001  0.0498 -0.0076  0.0246
                                           -0.0134  0.0757  0.0016 -0.0523  0.2590
                                            0.6186 -0.3813 -0.2051 -0.5925
   317. (0.00053) RY*( 6) C  22           s(  0.06%)p 5.18(  0.33%)d99.99( 99.61%)
                                           -0.0000  0.0002  0.0252 -0.0022 -0.0044
                                            0.0120 -0.0326 -0.0032  0.0452 -0.1400
                                            0.3723 -0.5975  0.3981  0.5678
   318. (0.00044) RY*( 7) C  22           s(  0.18%)p13.07(  2.39%)d99.99( 97.43%)
                                           -0.0000  0.0010  0.0427  0.0182 -0.0768
                                           -0.0063  0.0427 -0.0144  0.1248  0.1558
                                           -0.4972 -0.5982 -0.5735  0.1272
   319. (0.00035) RY*( 8) C  22           s(  1.56%)p 1.93(  3.02%)d61.10( 95.42%)
                                            0.0000  0.0009  0.1250  0.0080 -0.0217
                                           -0.0146  0.1248  0.0152 -0.1167 -0.6137
                                            0.3537  0.1734 -0.6059  0.2353
   320. (0.00012) RY*( 9) C  22           s(  0.02%)p99.99(  3.92%)d99.99( 96.06%)
                                           -0.0000 -0.0027  0.0127  0.0095 -0.1039
                                            0.0112 -0.1467  0.0117 -0.0810  0.6941
                                            0.2825  0.2973 -0.2723  0.4862
   321. (0.00574) RY*( 1) C  23           s(  3.97%)p23.52( 93.43%)d 0.65(  2.60%)
                                           -0.0000  0.0021  0.1993 -0.0027 -0.5514
                                           -0.0042 -0.4847  0.0021  0.6287 -0.0561
                                           -0.0681 -0.0517  0.0071  0.1242
   322. (0.00410) RY*( 2) C  23           s(  4.30%)p21.09( 90.66%)d 1.17(  5.04%)
                                           -0.0000  0.0032  0.2073 -0.0095 -0.5858
                                            0.0126  0.7505 -0.0031  0.0036 -0.0191
                                           -0.1199  0.0863 -0.1597 -0.0517
   323. (0.00236) RY*( 3) C  23           s( 54.41%)p 0.81( 44.21%)d 0.03(  1.38%)
                                           -0.0000  0.0209  0.7373  0.0105  0.5020
                                           -0.0009  0.2023 -0.0003  0.3860  0.0179
                                            0.0746 -0.0216  0.0311 -0.0808
   324. (0.00025) RY*( 4) C  23           s( 33.95%)p 1.64( 55.75%)d 0.30( 10.30%)
                                           -0.0000 -0.0246  0.5821  0.0005 -0.1953
                                            0.0069 -0.3129  0.0212 -0.6488  0.0153
                                           -0.2516 -0.1828  0.0584  0.0513
   325. (0.00008) RY*( 5) C  23           s(  1.18%)p 6.19(  7.33%)d77.24( 91.48%)
   326. (0.00003) RY*( 6) C  23           s(  0.27%)p22.23(  5.92%)d99.99( 93.81%)
   327. (0.00003) RY*( 7) C  23           s(  2.01%)p 0.89(  1.80%)d47.78( 96.19%)
   328. (0.00001) RY*( 8) C  23           s(  0.00%)p 1.00(  0.89%)d99.99( 99.11%)
   329. (0.00001) RY*( 9) C  23           s(  0.01%)p 1.00(  0.08%)d99.99( 99.91%)
   330. (0.00606) RY*( 1) C  24           s(  0.21%)p99.99( 96.52%)d15.70(  3.28%)
                                           -0.0000  0.0393  0.0233 -0.0290  0.5491
                                            0.0053  0.7918  0.0105  0.1890  0.0723
                                           -0.0756 -0.0637 -0.0136 -0.1326
   331. (0.00517) RY*( 2) C  24           s(  0.84%)p99.99( 86.48%)d15.16( 12.68%)
                                           -0.0000 -0.0187  0.0895  0.0154 -0.7504
                                            0.0284  0.5411 -0.0095  0.0884 -0.1477
                                            0.2742 -0.0623 -0.1474  0.0645
   332. (0.00297) RY*( 3) C  24           s( 52.68%)p 0.65( 34.41%)d 0.25( 12.91%)
                                           -0.0000  0.0092  0.7258  0.0230 -0.0154
                                            0.0122  0.0982  0.0083 -0.5775 -0.1265
                                           -0.3185 -0.0618  0.0792 -0.0398
   333. (0.00166) RY*( 4) C  24           s( 25.46%)p 2.13( 54.12%)d 0.80( 20.41%)
                                           -0.0000 -0.0280  0.5038  0.0403 -0.0141
                                            0.0132 -0.1996  0.0075  0.7066 -0.2311
                                            0.0139 -0.0837  0.2450 -0.2890
   334. (0.00133) RY*( 5) C  24           s( 17.71%)p 0.07(  1.23%)d 4.58( 81.06%)
                                           -0.0000 -0.0026  0.4208  0.0235  0.0880
                                           -0.0073 -0.0403 -0.0072  0.0477  0.6502
                                            0.4850  0.3208 -0.1098  0.1942
   335. (0.00094) RY*( 6) C  24           s(  0.73%)p17.83( 12.93%)d99.99( 86.35%)
                                           -0.0000  0.0162  0.0836 -0.0100  0.3385
                                            0.0008 -0.0379 -0.0122 -0.1140 -0.6624
                                            0.5501  0.0934 -0.0929  0.3237
   336. (0.00011) RY*( 7) C  24           s(  2.02%)p 2.46(  4.97%)d46.12( 93.01%)
                                            0.0000  0.0033  0.1420 -0.0351  0.0823
                                            0.0037 -0.1494 -0.0031  0.1391  0.0316
                                           -0.1228 -0.4542 -0.8382  0.0713
   337. (0.00005) RY*( 8) C  24           s(  0.45%)p18.68(  8.47%)d99.99( 91.08%)
   338. (0.00002) RY*( 9) C  24           s(  0.02%)p71.37(  1.18%)d99.99( 98.80%)
   339. (0.00185) RY*( 1) O  25           s(  3.14%)p29.18( 91.75%)d 1.62(  5.10%)
                                           -0.0000  0.0021  0.1773  0.0070  0.3372
                                           -0.0022 -0.1095 -0.0135 -0.8897 -0.0322
                                           -0.1985 -0.0487  0.0463 -0.0781
   340. (0.00101) RY*( 2) O  25           s(  3.26%)p24.45( 79.75%)d 5.21( 16.99%)
                                           -0.0000  0.0005  0.1806 -0.0047 -0.2762
                                           -0.0023 -0.8481 -0.0019  0.0442 -0.3875
                                            0.0730 -0.1076  0.0050 -0.0529
   341. (0.00013) RY*( 3) O  25           s( 88.99%)p 0.09(  7.60%)d 0.04(  3.41%)
                                            0.0000 -0.0037  0.9434  0.0064  0.0344
                                           -0.0132  0.2382 -0.0026  0.1335 -0.0771
                                            0.1550  0.0260 -0.0003  0.0586
   342. (0.00005) RY*( 4) O  25           s(  0.02%)p99.99( 94.52%)d99.99(  5.46%)
   343. (0.00001) RY*( 5) O  25           s(  2.77%)p 5.07( 14.01%)d30.10( 83.23%)
   344. (0.00001) RY*( 6) O  25           s(  1.71%)p 3.06(  5.23%)d54.44( 93.06%)
   345. (0.00000) RY*( 7) O  25           s(  0.01%)p 1.00(  1.63%)d60.20( 98.36%)
   346. (0.00001) RY*( 8) O  25           s(  0.01%)p99.99(  1.79%)d99.99( 98.20%)
   347. (0.00001) RY*( 9) O  25           s(  0.10%)p40.36(  3.95%)d99.99( 95.95%)
   348. (0.00831) RY*( 1) C  26           s(  8.68%)p10.17( 88.24%)d 0.35(  3.08%)
                                            0.0000 -0.0050  0.2946  0.0098  0.3505
                                            0.0065  0.4559 -0.0053 -0.7427 -0.0485
                                            0.0908  0.0753  0.0054 -0.1204
   349. (0.00465) RY*( 2) C  26           s(  1.10%)p84.27( 92.56%)d 5.77(  6.34%)
                                            0.0000 -0.0124  0.1041  0.0163  0.4719
                                           -0.0020 -0.8074  0.0015 -0.2253  0.0820
                                            0.0778  0.0513  0.2171  0.0298
   350. (0.00310) RY*( 3) C  26           s(  1.00%)p92.12( 92.30%)d 6.69(  6.70%)
                                           -0.0000  0.0152  0.0989  0.0144  0.7297
                                           -0.0062  0.2866  0.0022  0.5550 -0.0771
                                           -0.1286 -0.1260  0.1280 -0.1109
   351. (0.00197) RY*( 4) C  26           s( 88.23%)p 0.12( 10.21%)d 0.02(  1.56%)
                                            0.0000 -0.0019  0.9393  0.0008 -0.2371
                                            0.0130 -0.0816 -0.0075  0.1977 -0.0344
                                           -0.0712  0.0568 -0.0186  0.0758
   352. (0.00042) RY*( 5) C  26           s(  0.05%)p28.57(  1.50%)d99.99( 98.44%)
                                           -0.0000 -0.0021  0.0229  0.0072 -0.1100
                                            0.0032  0.0090  0.0081 -0.0522 -0.5157
                                            0.3521 -0.6324  0.3991  0.1881
   353. (0.00033) RY*( 6) C  26           s(  0.79%)p 0.84(  0.67%)d99.99( 98.54%)
                                            0.0000  0.0017  0.0889 -0.0023  0.0108
                                           -0.0087  0.0699 -0.0004  0.0395  0.7712
                                            0.4018 -0.4699 -0.0841 -0.0356
   354. (0.00012) RY*( 7) C  26           s(  0.04%)p99.99(  5.14%)d99.99( 94.82%)
                                           -0.0000 -0.0041  0.0207  0.0109 -0.1766
                                            0.0118 -0.0959  0.0094 -0.1030  0.0459
                                           -0.4624 -0.3291  0.2390 -0.7529
   355. (0.00010) RY*( 8) C  26           s(  0.06%)p97.92(  6.01%)d99.99( 93.93%)
   356. (0.00004) RY*( 9) C  26           s(  0.06%)p62.06(  3.54%)d99.99( 96.40%)
   357. (0.00582) RY*( 1) C  27           s(  0.39%)p99.99( 95.30%)d10.99(  4.31%)
                                           -0.0000  0.0217  0.0587  0.0171  0.4952
                                            0.0126  0.2742  0.0235  0.7947  0.0988
                                            0.1049  0.1372 -0.0313 -0.0503
   358. (0.00328) RY*( 2) C  27           s( 13.26%)p 6.14( 81.32%)d 0.41(  5.42%)
                                           -0.0000  0.0014  0.3641  0.0031 -0.7907
                                           -0.0008  0.0937  0.0048  0.4234 -0.1212
                                            0.0219  0.1354  0.1310 -0.0595
   359. (0.00144) RY*( 3) C  27           s(  0.15%)p99.99( 80.66%)d99.99( 19.19%)
                                            0.0000 -0.0273  0.0279 -0.0114  0.1218
                                            0.0052 -0.8616  0.0017  0.2219 -0.3741
                                            0.1114  0.1155  0.0001 -0.1618
   360. (0.00071) RY*( 4) C  27           s( 81.95%)p 0.16( 12.99%)d 0.06(  5.07%)
                                           -0.0000  0.0012  0.9052 -0.0044  0.2804
                                            0.0019  0.0438  0.0030 -0.2220 -0.1177
                                            0.0548 -0.1675 -0.0729  0.0203
   361. (0.00029) RY*( 5) C  27           s(  0.94%)p 1.10(  1.03%)d99.99( 98.04%)
                                            0.0000 -0.0003  0.0967 -0.0041  0.0944
                                            0.0015 -0.0137  0.0007 -0.0342 -0.0917
                                           -0.7790  0.5703 -0.0328  0.1970
   362. (0.00015) RY*( 6) C  27           s(  1.46%)p13.91( 20.26%)d53.75( 78.29%)
                                           -0.0000 -0.0125  0.1200  0.0024 -0.1153
                                            0.0175 -0.3861 -0.0100  0.1994  0.6827
                                           -0.1990 -0.2940 -0.2734  0.3406
   363. (0.00011) RY*( 7) C  27           s(  0.83%)p 3.89(  3.23%)d99.99( 95.94%)
                                            0.0000 -0.0044  0.0910 -0.0215  0.1113
                                            0.0155 -0.1305  0.0054 -0.0465  0.3471
                                           -0.0257  0.0506  0.9128 -0.0501
   364. (0.00005) RY*( 8) C  27           s(  1.08%)p 4.84(  5.21%)d87.11( 93.72%)
   365. (0.00002) RY*( 9) C  27           s(  0.09%)p 0.58(  0.05%)d99.99( 99.86%)
   366. (0.00681) RY*( 1) C  28           s(  0.18%)p99.99( 95.77%)d22.27(  4.05%)
                                           -0.0000  0.0133  0.0405 -0.0128 -0.1881
                                            0.0226  0.7854 -0.0097 -0.5520 -0.0755
                                            0.0046  0.0617 -0.0851 -0.1541
   367. (0.00382) RY*( 2) C  28           s(  8.75%)p 9.86( 86.27%)d 0.57(  4.97%)
                                            0.0000 -0.0069  0.2958  0.0047  0.8354
                                           -0.0036 -0.0861 -0.0015 -0.3967  0.1085
                                            0.0230 -0.0573  0.1436 -0.1163
   368. (0.00179) RY*( 3) C  28           s( 38.23%)p 1.44( 55.02%)d 0.18(  6.75%)
                                           -0.0000  0.0267  0.6177 -0.0064  0.1617
                                            0.0044  0.4219 -0.0005  0.5883 -0.2020
                                           -0.0517 -0.0171 -0.0668  0.1389
   369. (0.00113) RY*( 4) C  28           s( 46.33%)p 0.80( 37.17%)d 0.36( 16.50%)
                                           -0.0000 -0.0192  0.6804  0.0136 -0.4495
                                            0.0047 -0.3198 -0.0011 -0.2591  0.1117
                                            0.3648  0.0297  0.1159 -0.0720
   370. (0.00025) RY*( 5) C  28           s(  4.57%)p 0.36(  1.65%)d20.54( 93.79%)
                                           -0.0000 -0.0028  0.2137  0.0039 -0.1091
                                            0.0022 -0.0554  0.0033 -0.0384  0.5783
                                           -0.6877 -0.0345 -0.3505 -0.0799
   371. (0.00013) RY*( 6) C  28           s(  1.66%)p 6.80( 11.31%)d52.36( 87.03%)
                                           -0.0000 -0.0121  0.1284  0.0191 -0.1187
                                            0.0131 -0.2047  0.0147 -0.2373 -0.6621
                                           -0.5449 -0.3199  0.1659  0.0722
   372. (0.00008) RY*( 7) C  28           s(  0.23%)p36.42(  8.48%)d99.99( 91.29%)
   373. (0.00002) RY*( 8) C  28           s(  0.19%)p 1.19(  0.22%)d99.99( 99.59%)
   374. (0.00002) RY*( 9) C  28           s(  0.00%)p 1.00(  4.15%)d23.11( 95.85%)
   375. (0.00583) RY*( 1) C  29           s(  1.04%)p91.16( 95.14%)d 3.66(  3.81%)
                                           -0.0000 -0.0003  0.1022  0.0064  0.3731
                                            0.0078 -0.1384 -0.0022  0.8905  0.0339
                                            0.0525  0.1498 -0.0050 -0.1085
   376. (0.00432) RY*( 2) C  29           s(  2.83%)p33.01( 93.26%)d 1.39(  3.91%)
                                            0.0000 -0.0157  0.1673 -0.0098 -0.3201
                                           -0.0015 -0.9107 -0.0032 -0.0243 -0.1417
                                           -0.0873 -0.0142  0.0563 -0.0898
   377. (0.00355) RY*( 3) C  29           s(  9.97%)p 8.50( 84.74%)d 0.53(  5.29%)
                                            0.0000  0.0010  0.3158 -0.0130 -0.7859
                                           -0.0008  0.3331 -0.0015  0.3445  0.1009
                                           -0.0839 -0.0138  0.1838 -0.0408
   378. (0.00114) RY*( 4) C  29           s( 84.95%)p 0.15( 12.66%)d 0.03(  2.39%)
                                           -0.0000  0.0009  0.9217  0.0061  0.2908
                                            0.0067  0.0666 -0.0021 -0.1937 -0.0115
                                            0.0070 -0.1210 -0.0902  0.0314
   379. (0.00057) RY*( 5) C  29           s(  0.57%)p 0.41(  0.23%)d99.99( 99.19%)
                                           -0.0000  0.0002  0.0757  0.0019  0.0200
                                            0.0098 -0.0303  0.0031 -0.0299 -0.1631
                                            0.1231  0.5548  0.4072  0.6904
   380. (0.00052) RY*( 6) C  29           s(  0.03%)p14.49(  0.46%)d99.99( 99.51%)
                                            0.0000 -0.0002  0.0179 -0.0050  0.0380
                                           -0.0054 -0.0028  0.0079 -0.0553  0.3041
                                           -0.8043  0.4343 -0.2585  0.0133
   381. (0.00029) RY*( 7) C  29           s(  0.22%)p17.00(  3.80%)d99.99( 95.98%)
                                           -0.0000  0.0018  0.0472  0.0155 -0.1307
                                           -0.0189  0.1377  0.0021 -0.0368 -0.6425
                                            0.1516  0.4893 -0.4307 -0.3147
   382. (0.00024) RY*( 8) C  29           s(  0.29%)p18.22(  5.35%)d99.99( 94.36%)
                                            0.0000  0.0000  0.0542  0.0010  0.0929
                                           -0.0003 -0.0002  0.0250 -0.2103  0.3192
                                            0.1928  0.4167  0.5075 -0.6110
   383. (0.00021) RY*( 9) C  29           s(  0.11%)p42.34(  4.53%)d99.99( 95.37%)
                                           -0.0000 -0.0031  0.0325  0.0139 -0.1684
                                            0.0136 -0.1258  0.0028 -0.0262  0.5782
                                            0.5098  0.2294 -0.5280  0.1672
   384. (0.00351) RY*( 1) C  30           s(  0.10%)p99.99( 93.74%)d60.96(  6.16%)
                                           -0.0000  0.0041  0.0315  0.0003  0.1418
                                            0.0115  0.8576  0.0036  0.4262 -0.0550
                                           -0.0624 -0.1275 -0.1006 -0.1681
   385. (0.00343) RY*( 2) C  30           s(  1.97%)p46.91( 92.36%)d 2.88(  5.67%)
                                           -0.0000  0.0015  0.1403 -0.0156 -0.9507
                                            0.0034  0.1290  0.0019  0.0528 -0.1018
                                            0.2076  0.0328 -0.0339 -0.0319
   386. (0.00195) RY*( 3) C  30           s( 63.47%)p 0.57( 36.05%)d 0.01(  0.47%)
                                           -0.0000  0.0218  0.7964  0.0023  0.1150
                                            0.0008  0.2352 -0.0039 -0.5403  0.0255
                                           -0.0086  0.0525  0.0333  0.0123
   387. (0.00022) RY*( 4) C  30           s( 33.80%)p 1.94( 65.53%)d 0.02(  0.67%)
                                           -0.0000 -0.0289  0.5806  0.0013  0.0657
                                            0.0109 -0.3819 -0.0193  0.7104  0.0197
                                           -0.0353  0.0575  0.0243 -0.0347
   388. (0.00004) RY*( 5) C  30           s(  0.01%)p 1.00(  5.78%)d16.29( 94.21%)
   389. (0.00004) RY*( 6) C  30           s(  0.71%)p 4.48(  3.20%)d99.99( 96.08%)
   390. (0.00004) RY*( 7) C  30           s(  0.04%)p68.13(  2.89%)d99.99( 97.07%)
   391. (0.00001) RY*( 8) C  30           s(  0.01%)p 1.00(  0.18%)d99.99( 99.81%)
   392. (0.00001) RY*( 9) C  30           s(  0.00%)p 1.00(  0.31%)d99.99( 99.68%)
   393. (0.00906) RY*( 1) C  31           s(  8.20%)p10.85( 89.01%)d 0.34(  2.79%)
                                            0.0000 -0.0201  0.2857  0.0076  0.1254
                                            0.0099  0.4150  0.0176  0.8377 -0.0561
                                           -0.0845 -0.0986 -0.0020 -0.0887
   394. (0.00464) RY*( 2) C  31           s(  1.58%)p60.23( 95.19%)d 2.04(  3.23%)
                                           -0.0000  0.0091  0.1254  0.0112  0.9598
                                            0.0057 -0.1109 -0.0036 -0.1348  0.0320
                                            0.0089  0.0070  0.1614 -0.0715
   395. (0.00312) RY*( 3) C  31           s(  0.71%)p99.99( 93.06%)d 8.81(  6.24%)
                                            0.0000  0.0076  0.0838  0.0002 -0.0429
                                            0.0067 -0.8717 -0.0073  0.4109  0.1152
                                            0.0550 -0.1884 -0.0426  0.0936
   396. (0.00195) RY*( 4) C  31           s( 89.10%)p 0.11(  9.66%)d 0.01(  1.23%)
                                           -0.0000  0.0015  0.9440  0.0052 -0.1565
                                           -0.0072 -0.0363  0.0029 -0.2660  0.0300
                                            0.0276  0.0835 -0.0607  0.0007
   397. (0.00056) RY*( 5) C  31           s(  0.00%)p 1.00(  0.30%)d99.99( 99.70%)
                                           -0.0000 -0.0012  0.0022  0.0032 -0.0507
                                           -0.0135  0.0105  0.0045  0.0090  0.5880
                                           -0.7033  0.1583  0.3119  0.1850
   398. (0.00042) RY*( 6) C  31           s(  0.21%)p 4.93(  1.04%)d99.99( 98.76%)
                                           -0.0000  0.0007  0.0458  0.0072 -0.0461
                                           -0.0009 -0.0737 -0.0080  0.0517 -0.6219
                                           -0.0957  0.1901  0.5659  0.4851
   399. (0.00016) RY*( 7) C  31           s(  0.03%)p99.99(  4.78%)d99.99( 95.19%)
                                           -0.0000  0.0012  0.0183 -0.0176  0.1351
                                           -0.0116  0.1442  0.0064 -0.0908 -0.0033
                                           -0.1258 -0.4691 -0.4465  0.7187
   400. (0.00010) RY*( 8) C  31           s(  0.17%)p23.16(  3.90%)d99.99( 95.93%)
   401. (0.00005) RY*( 9) C  31           s(  0.03%)p99.99(  3.21%)d99.99( 96.76%)
   402. (0.00682) RY*( 1) C  32           s(  0.07%)p99.99( 96.28%)d52.12(  3.65%)
                                           -0.0000  0.0131  0.0230  0.0029  0.1875
                                           -0.0231 -0.7904 -0.0057 -0.5498 -0.1087
                                           -0.0422 -0.0671 -0.0572 -0.1232
   403. (0.00343) RY*( 2) C  32           s( 21.43%)p 3.35( 71.72%)d 0.32(  6.84%)
                                            0.0000 -0.0195  0.4625 -0.0033  0.1918
                                            0.0017  0.5042  0.0019 -0.6529  0.1530
                                           -0.2064 -0.0435  0.0224  0.0034
   404. (0.00278) RY*( 3) C  32           s( 18.24%)p 4.11( 75.01%)d 0.37(  6.76%)
                                            0.0000 -0.0117  0.4269  0.0004 -0.8496
                                           -0.0023 -0.1653 -0.0033 -0.0301  0.0867
                                           -0.0717  0.0470  0.1559 -0.1685
   405. (0.00191) RY*( 4) C  32           s( 58.61%)p 0.68( 39.83%)d 0.03(  1.56%)
                                           -0.0000  0.0170  0.7654  0.0016  0.3871
                                           -0.0033 -0.2097 -0.0010  0.4522 -0.0173
                                            0.1069  0.0380 -0.0340  0.0357
   406. (0.00031) RY*( 5) C  32           s(  0.19%)p 2.13(  0.41%)d99.99( 99.40%)
                                           -0.0000  0.0003  0.0437  0.0024 -0.0483
                                            0.0034 -0.0412  0.0040 -0.0014 -0.5384
                                           -0.3892 -0.0036  0.3833  0.6370
   407. (0.00012) RY*( 6) C  32           s(  1.06%)p 6.84(  7.24%)d86.75( 91.71%)
                                           -0.0000 -0.0062  0.1026  0.0186 -0.2298
                                            0.0020  0.0261  0.0074 -0.1359 -0.1304
                                            0.3912 -0.1989 -0.6704  0.5080
   408. (0.00007) RY*( 7) C  32           s(  0.43%)p13.26(  5.66%)d99.99( 93.92%)
   409. (0.00003) RY*( 8) C  32           s(  0.01%)p99.99(  2.69%)d99.99( 97.30%)
   410. (0.00002) RY*( 9) C  32           s(  0.07%)p18.83(  1.25%)d99.99( 98.69%)
   411. (0.00166) RY*( 1) H  33           s( 98.61%)p 0.01(  1.39%)
                                            0.0044  0.9930  0.1117  0.0217 -0.0313
   412. (0.00021) RY*( 2) H  33           s(  0.00%)p 1.00(100.00%)
                                            0.0005  0.0040 -0.1160  0.9275  0.3555
   413. (0.00012) RY*( 3) H  33           s(  0.01%)p99.99( 99.99%)
                                            0.0057  0.0105  0.2260 -0.3238  0.9186
   414. (0.00004) RY*( 4) H  33           s(  1.45%)p67.77( 98.55%)
   415. (0.00160) RY*( 1) H  34           s( 98.61%)p 0.01(  1.39%)
                                            0.0045  0.9930 -0.0247  0.1038 -0.0498
   416. (0.00021) RY*( 2) H  34           s(  0.00%)p 1.00(100.00%)
                                           -0.0001  0.0037 -0.7711 -0.4400 -0.4602
   417. (0.00012) RY*( 3) H  34           s(  0.01%)p99.99( 99.99%)
                                            0.0057  0.0086 -0.5735  0.1662  0.8021
   418. (0.00004) RY*( 4) H  34           s(  1.45%)p67.81( 98.55%)
   419. (0.00150) RY*( 1) H  35           s( 98.46%)p 0.02(  1.54%)
                                            0.0045  0.9922 -0.0125 -0.0535 -0.1114
   420. (0.00021) RY*( 2) H  35           s(  0.00%)p 1.00(100.00%)
                                            0.0002  0.0022  0.8724 -0.4666  0.1457
   421. (0.00012) RY*( 3) H  35           s(  0.01%)p 1.00( 99.99%)
                                           -0.0070  0.0071  0.4853  0.7913 -0.3718
   422. (0.00004) RY*( 4) H  35           s(  1.61%)p61.08( 98.39%)
   423. (0.00154) RY*( 1) H  36           s( 98.36%)p 0.02(  1.64%)
                                            0.0045  0.9918  0.1174  0.0304  0.0404
   424. (0.00021) RY*( 2) H  36           s(  0.00%)p 1.00(100.00%)
                                           -0.0001  0.0014 -0.0367 -0.7634  0.6448
   425. (0.00012) RY*( 3) H  36           s(  0.01%)p 1.00( 99.99%)
                                            0.0066  0.0031  0.3719 -0.6093 -0.7002
   426. (0.00004) RY*( 4) H  36           s(  1.71%)p57.53( 98.29%)
   427. (0.00168) RY*( 1) H  37           s( 98.52%)p 0.02(  1.48%)
                                            0.0048  0.9926 -0.0169  0.1190  0.0181
   428. (0.00020) RY*( 2) H  37           s(  0.00%)p 1.00(100.00%)
                                            0.0004  0.0050 -0.8656 -0.2322  0.4437
   429. (0.00012) RY*( 3) H  37           s(  0.02%)p99.99( 99.98%)
                                            0.0065  0.0112 -0.4512 -0.0220 -0.8920
   430. (0.00004) RY*( 4) H  37           s(  1.54%)p64.05( 98.46%)
   431. (0.00127) RY*( 1) H  38           s( 98.00%)p 0.02(  2.00%)
                                            0.0047  0.9899 -0.0639 -0.0159  0.1253
   432. (0.00022) RY*( 2) H  38           s(  0.08%)p99.99( 99.92%)
                                           -0.0006  0.0278  0.9107 -0.3609  0.1992
   433. (0.00013) RY*( 3) H  38           s(  0.05%)p99.99( 99.95%)
                                           -0.0085  0.0207  0.3404  0.9312  0.1281
   434. (0.00004) RY*( 4) H  38           s(  1.95%)p50.23( 98.05%)
   435. (0.00216) RY*( 1) H  39           s( 99.27%)p 0.01(  0.73%)
                                            0.0050  0.9963  0.0720  0.0427 -0.0174
   436. (0.00019) RY*( 2) H  39           s(  0.00%)p 1.00(100.00%)
                                            0.0002  0.0027 -0.1389 -0.2207 -0.9654
   437. (0.00010) RY*( 3) H  39           s(  0.62%)p99.99( 99.38%)
   438. (0.00006) RY*( 4) H  39           s(  0.19%)p99.99( 99.81%)
   439. (0.00218) RY*( 1) H  40           s( 99.29%)p 0.01(  0.71%)
                                            0.0049  0.9964 -0.0062 -0.0834  0.0094
   440. (0.00019) RY*( 2) H  40           s(  0.01%)p99.99( 99.99%)
                                            0.0005  0.0101  0.2010  0.2138  0.9559
   441. (0.00010) RY*( 3) H  40           s(  0.55%)p99.99( 99.45%)
                                           -0.0126  0.0729  0.5223  0.7988 -0.2892
   442. (0.00006) RY*( 4) H  40           s(  0.24%)p99.99( 99.76%)
   443. (0.00147) RY*( 1) H  41           s( 98.38%)p 0.02(  1.62%)
                                            0.0046  0.9918  0.0572  0.0320  0.1092
   444. (0.00020) RY*( 2) H  41           s(  0.00%)p 1.00(100.00%)
                                           -0.0006  0.0027 -0.7621  0.6181  0.1929
   445. (0.00012) RY*( 3) H  41           s(  0.01%)p 1.00( 99.99%)
                                            0.0070 -0.0052  0.4986  0.7502 -0.4341
   446. (0.00004) RY*( 4) H  41           s(  1.69%)p58.10( 98.31%)
   447. (0.00129) RY*( 1) H  42           s( 98.95%)p 0.01(  1.05%)
                                            0.0034  0.9947 -0.1012 -0.0021  0.0149
   448. (0.00023) RY*( 2) H  42           s(  0.01%)p99.99( 99.99%)
                                            0.0001  0.0121  0.1728  0.8566  0.4860
   449. (0.00013) RY*( 3) H  42           s(  0.16%)p99.99( 99.84%)
                                           -0.0069  0.0393  0.5002 -0.5014  0.7049
   450. (0.00005) RY*( 4) H  42           s(  0.95%)p99.99( 99.05%)
   451. (0.00161) RY*( 1) H  43           s( 98.60%)p 0.01(  1.40%)
                                            0.0044  0.9929  0.0210 -0.1141  0.0243
   452. (0.00021) RY*( 2) H  43           s(  0.00%)p 1.00(100.00%)
                                           -0.0001  0.0034  0.9115  0.2645  0.3149
   453. (0.00012) RY*( 3) H  43           s(  0.01%)p 1.00( 99.99%)
                                            0.0054  0.0069  0.3450 -0.0752 -0.9355
   454. (0.00004) RY*( 4) H  43           s(  1.47%)p66.88( 98.53%)
   455. (0.00193) RY*( 1) H  44           s( 99.44%)p 0.01(  0.56%)
                                            0.0048  0.9972  0.0230  0.0430 -0.0569
   456. (0.00022) RY*( 2) H  44           s(  0.07%)p99.99( 99.93%)
                                           -0.0046  0.0255  0.4187 -0.9053 -0.0675
   457. (0.00011) RY*( 3) H  44           s(  0.02%)p99.99( 99.98%)
                                           -0.0020  0.0148 -0.8551 -0.3678 -0.3651
   458. (0.00005) RY*( 4) H  44           s(  0.55%)p99.99( 99.45%)
   459. (0.00229) RY*( 1) H  45           s( 99.47%)p 0.01(  0.53%)
                                            0.0048  0.9973  0.0390 -0.0600 -0.0132
   460. (0.00018) RY*( 2) H  45           s(  0.00%)p 1.00(100.00%)
                                            0.0041 -0.0016 -0.3007 -0.4118  0.8602
   461. (0.00011) RY*( 3) H  45           s(  0.01%)p 1.00( 99.99%)
                                            0.0005  0.0077 -0.8368 -0.3187 -0.4450
   462. (0.00004) RY*( 4) H  45           s(  0.60%)p99.99( 99.40%)
   463. (0.00210) RY*( 1) H  46           s( 99.54%)p 0.00(  0.46%)
                                            0.0040  0.9977 -0.0387 -0.0148 -0.0532
   464. (0.00018) RY*( 2) H  46           s(  0.02%)p99.99( 99.98%)
                                           -0.0033  0.0126 -0.4691 -0.5123  0.7193
   465. (0.00013) RY*( 3) H  46           s(  0.05%)p99.99( 99.95%)
                                           -0.0006  0.0219  0.7617 -0.6466  0.0359
   466. (0.00004) RY*( 4) H  46           s(  0.47%)p99.99( 99.53%)
   467. (0.00213) RY*( 1) H  47           s( 99.79%)p 0.00(  0.21%)
                                            0.0030  0.9990 -0.0372 -0.0144  0.0220
   468. (0.00022) RY*( 2) H  47           s(  0.01%)p 1.00( 99.99%)
                                            0.0048  0.0064  0.4688  0.4220  0.7759
   469. (0.00018) RY*( 3) H  47           s(  0.17%)p99.99( 99.83%)
                                           -0.0097  0.0396  0.8818 -0.1904 -0.4295
   470. (0.00006) RY*( 4) H  47           s(  0.11%)p99.99( 99.89%)
   471. (0.00138) RY*( 1) H  48           s( 99.05%)p 0.01(  0.95%)
                                            0.0039  0.9952 -0.0507 -0.0216 -0.0807
   472. (0.00024) RY*( 2) H  48           s(  0.01%)p 1.00( 99.99%)
                                           -0.0047  0.0087  0.8964 -0.1600 -0.4133
   473. (0.00015) RY*( 3) H  48           s(  0.02%)p99.99( 99.98%)
                                           -0.0098  0.0100  0.0857  0.9775 -0.1924
   474. (0.00005) RY*( 4) H  48           s(  1.00%)p99.01( 99.00%)
   475. (0.00135) RY*( 1) H  49           s( 99.18%)p 0.01(  0.82%)
                                            0.0028  0.9959  0.0640 -0.0270 -0.0585
   476. (0.00025) RY*( 2) H  49           s(  0.08%)p99.99( 99.92%)
                                            0.0032  0.0274  0.3017  0.8660  0.3979
   477. (0.00015) RY*( 3) H  49           s(  0.11%)p99.99( 99.89%)
                                           -0.0111  0.0312 -0.7294  0.4777 -0.4886
   478. (0.00007) RY*( 4) H  49           s(  0.71%)p99.99( 99.29%)
   479. (0.00123) RY*( 1) H  50           s( 98.72%)p 0.01(  1.28%)
                                            0.0037  0.9936 -0.0173  0.1111 -0.0129
   480. (0.00024) RY*( 2) H  50           s(  0.00%)p 1.00(100.00%)
                                            0.0031  0.0041 -0.9724 -0.1694  0.1602
   481. (0.00013) RY*( 3) H  50           s(  0.09%)p99.99( 99.91%)
                                           -0.0099  0.0286 -0.0864 -0.3758 -0.9222
   482. (0.00004) RY*( 4) H  50           s(  1.26%)p78.13( 98.74%)
   483. (0.00207) RY*( 1) H  51           s( 99.36%)p 0.01(  0.64%)
                                            0.0053  0.9968  0.0363  0.0638  0.0324
   484. (0.00020) RY*( 2) H  51           s(  0.04%)p99.99( 99.96%)
                                            0.0002  0.0191 -0.0759 -0.6421  0.7626
   485. (0.00010) RY*( 3) H  51           s(  0.17%)p99.99( 99.83%)
                                           -0.0103  0.0393  0.5449 -0.6661 -0.5077
   486. (0.00006) RY*( 4) H  51           s(  0.53%)p99.99( 99.47%)
   487. (0.00228) RY*( 1) H  52           s( 99.28%)p 0.01(  0.72%)
                                            0.0055  0.9964 -0.0708  0.0138  0.0448
   488. (0.00022) RY*( 2) H  52           s(  0.23%)p99.99( 99.77%)
                                            0.0029  0.0477  0.6638 -0.7167  0.2084
   489. (0.00019) RY*( 3) H  52           s(  0.20%)p99.99( 99.80%)
                                           -0.0078  0.0442  0.7352  0.6758 -0.0276
   490. (0.00006) RY*( 4) H  52           s(  0.37%)p99.99( 99.63%)
   491. (0.00206) RY*( 1) H  53           s( 99.10%)p 0.01(  0.90%)
                                            0.0049  0.9955 -0.0595  0.0731  0.0125
   492. (0.00021) RY*( 2) H  53           s(  0.19%)p99.99( 99.81%)
                                            0.0026  0.0439  0.7575  0.1274 -0.6388
   493. (0.00014) RY*( 3) H  53           s(  0.04%)p99.99( 99.96%)
                                           -0.0049  0.0204  0.6299  0.1050  0.7692
   494. (0.00004) RY*( 4) H  53           s(  0.75%)p99.99( 99.25%)
   495. (0.00313) RY*( 1) H  54           s( 99.85%)p 0.00(  0.15%)
                                            0.0044  0.9993 -0.0175 -0.0069 -0.0333
   496. (0.00017) RY*( 2) H  54           s(  0.03%)p99.99( 99.97%)
                                            0.0065  0.0144  0.9807  0.1582 -0.1142
   497. (0.00013) RY*( 3) H  54           s(  0.04%)p99.99( 99.96%)
                                           -0.0004  0.0198 -0.0897  0.8844  0.4576
   498. (0.00006) RY*( 4) H  54           s(  0.16%)p99.99( 99.84%)
   499. (0.00160) RY*( 1) H  55           s( 99.16%)p 0.01(  0.84%)
                                            0.0036  0.9958 -0.0880  0.0196  0.0156
   500. (0.00026) RY*( 2) H  55           s(  0.14%)p99.99( 99.86%)
                                           -0.0029  0.0370  0.6377  0.6351  0.4344
   501. (0.00016) RY*( 3) H  55           s(  0.11%)p99.99( 99.89%)
                                           -0.0088  0.0323  0.3108 -0.7298  0.6080
   502. (0.00006) RY*( 4) H  55           s(  0.66%)p99.99( 99.34%)
   503. (0.00119) RY*( 1) H  56           s( 99.17%)p 0.01(  0.83%)
                                            0.0027  0.9958 -0.0482 -0.0736 -0.0241
   504. (0.00025) RY*( 2) H  56           s(  0.07%)p99.99( 99.93%)
                                            0.0039  0.0270  0.9565 -0.2826  0.0674
   505. (0.00017) RY*( 3) H  56           s(  0.37%)p99.99( 99.63%)
                                           -0.0088  0.0602  0.0778  0.4772  0.8732
   506. (0.00006) RY*( 4) H  56           s(  0.46%)p99.99( 99.54%)
   507. (0.00140) RY*( 1) H  57           s( 98.93%)p 0.01(  1.07%)
                                            0.0037  0.9946  0.0829 -0.0023  0.0618
   508. (0.00021) RY*( 2) H  57           s(  0.16%)p99.99( 99.84%)
                                           -0.0025  0.0401 -0.6281  0.7441  0.2241
   509. (0.00018) RY*( 3) H  57           s(  0.11%)p99.99( 99.89%)
                                           -0.0094  0.0315 -0.6587 -0.6639  0.3524
   510. (0.00006) RY*( 4) H  57           s(  0.87%)p99.99( 99.13%)
   511. (0.00215) RY*( 1) H  58           s( 99.75%)p 0.00(  0.25%)
                                            0.0037  0.9988  0.0166  0.0234  0.0407
   512. (0.00019) RY*( 2) H  58           s(  0.01%)p 1.00( 99.99%)
                                           -0.0016  0.0096  0.7110  0.2371 -0.6619
   513. (0.00012) RY*( 3) H  58           s(  0.01%)p 1.00( 99.99%)
                                           -0.0017  0.0078 -0.5842  0.7232 -0.3684
   514. (0.00005) RY*( 4) H  58           s(  0.31%)p99.99( 99.69%)
   515. (0.00245) RY*( 1) H  59           s( 99.53%)p 0.00(  0.47%)
                                            0.0055  0.9976  0.0417  0.0119 -0.0528
   516. (0.00019) RY*( 2) H  59           s(  0.01%)p 1.00( 99.99%)
                                           -0.0025  0.0095  0.4882  0.5393  0.6861
   517. (0.00012) RY*( 3) H  59           s(  0.04%)p99.99( 99.96%)
                                           -0.0008  0.0207 -0.7247  0.6883 -0.0257
   518. (0.00004) RY*( 4) H  59           s(  0.50%)p99.99( 99.50%)
   519. (0.00291) RY*( 1) H  60           s( 99.52%)p 0.00(  0.48%)
                                            0.0046  0.9976 -0.0120  0.0681  0.0041
   520. (0.00019) RY*( 2) H  60           s(  0.00%)p 1.00(100.00%)
                                            0.0031 -0.0005  0.5484  0.1537 -0.8220
   521. (0.00015) RY*( 3) H  60           s(  0.01%)p99.99( 99.99%)
                                           -0.0008  0.0105 -0.7810 -0.2568 -0.5691
   522. (0.00004) RY*( 4) H  60           s(  0.55%)p99.99( 99.45%)
   523. (0.00313) RY*( 1) H  61           s( 99.70%)p 0.00(  0.30%)
                                            0.0057  0.9985  0.0125 -0.0093  0.0522
   524. (0.00022) RY*( 2) H  61           s(  0.04%)p99.99( 99.96%)
                                           -0.0059  0.0187 -0.1604  0.9760 -0.1458
   525. (0.00013) RY*( 3) H  61           s(  0.12%)p99.99( 99.88%)
                                            0.0008  0.0344 -0.8429 -0.2128 -0.4931
   526. (0.00005) RY*( 4) H  61           s(  0.22%)p99.99( 99.78%)
   527. (0.00316) RY*( 1) H  62           s( 99.77%)p 0.00(  0.23%)
                                            0.0078  0.9988 -0.0093  0.0424 -0.0201
   528. (0.00017) RY*( 2) H  62           s(  0.04%)p99.99( 99.96%)
                                            0.0039  0.0205 -0.3176 -0.7960 -0.5148
   529. (0.00008) RY*( 3) H  62           s(  0.21%)p99.99( 99.79%)
   530. (0.00003) RY*( 4) H  62           s(  0.06%)p99.99( 99.94%)
   531. (0.00191) RY*( 1) H  63           s( 89.67%)p 0.12( 10.33%)
                                            0.0141  0.9468 -0.2905  0.0627 -0.1226
   532. (0.00156) RY*( 2) H  63           s(  1.16%)p85.56( 98.84%)
                                            0.0042  0.1074 -0.0544  0.0619  0.9908
   533. (0.00085) RY*( 3) H  63           s(  6.22%)p15.07( 93.78%)
                                            0.0070  0.2493  0.8940  0.3723 -0.0012
   534. (0.00002) RY*( 4) H  63           s(  3.35%)p28.87( 96.65%)
   535. (0.00312) RY*( 1) H  64           s( 99.32%)p 0.01(  0.68%)
                                            0.0044  0.9966 -0.0653  0.0347  0.0370
   536. (0.00023) RY*( 2) H  64           s(  0.01%)p 1.00( 99.99%)
                                            0.0001  0.0089  0.2884  0.8183 -0.4971
   537. (0.00013) RY*( 3) H  64           s(  0.43%)p99.99( 99.57%)
                                           -0.0059  0.0654  0.2530 -0.5652 -0.7824
   538. (0.00005) RY*( 4) H  64           s(  0.33%)p99.99( 99.67%)
   539. (0.00140) RY*( 1) H  65           s( 98.11%)p 0.02(  1.89%)
                                            0.0050  0.9905  0.0701  0.0358 -0.1129
   540. (0.00021) RY*( 2) H  65           s(  0.00%)p 1.00(100.00%)
                                            0.0011  0.0007  0.6348 -0.7558  0.1606
   541. (0.00013) RY*( 3) H  65           s(  0.03%)p99.99( 99.97%)
                                           -0.0046  0.0181 -0.6399 -0.6307 -0.4385
   542. (0.00004) RY*( 4) H  65           s(  1.94%)p50.64( 98.06%)
   543. (0.00134) RY*( 1) H  66           s( 98.78%)p 0.01(  1.22%)
                                            0.0036  0.9939  0.0196 -0.1066 -0.0210
   544. (0.00025) RY*( 2) H  66           s(  0.10%)p99.99( 99.90%)
                                           -0.0011  0.0311 -0.9847  0.0792  0.1519
   545. (0.00012) RY*( 3) H  66           s(  0.01%)p 1.00( 99.99%)
                                            0.0071 -0.0064  0.1306 -0.2250  0.9655
   546. (0.00005) RY*( 4) H  66           s(  1.19%)p83.05( 98.81%)
   547. (0.00149) RY*( 1) H  67           s( 99.70%)p 0.00(  0.30%)
                                            0.0038  0.9985 -0.0096 -0.0491 -0.0218
   548. (0.00020) RY*( 2) H  67           s(  0.11%)p99.99( 99.89%)
                                           -0.0047  0.0333 -0.2278  0.3123  0.9216
   549. (0.00011) RY*( 3) H  67           s(  0.18%)p99.99( 99.82%)
                                           -0.0134  0.0408  0.6698  0.7363 -0.0855
   550. (0.00005) RY*( 4) H  67           s(  0.08%)p99.99( 99.92%)
   551. (0.00209) RY*( 1) H  68           s( 99.32%)p 0.01(  0.68%)
                                            0.0042  0.9966  0.0148  0.0777 -0.0228
   552. (0.00022) RY*( 2) H  68           s(  0.68%)p99.99( 99.32%)
                                           -0.0039  0.0823 -0.1653 -0.9312  0.3142
   553. (0.00012) RY*( 3) H  68           s(  0.01%)p 1.00( 99.99%)
                                            0.0094 -0.0003 -0.9051  0.2711  0.3276
   554. (0.00006) RY*( 4) H  68           s(  0.07%)p99.99( 99.93%)
   555. (0.00336) RY*( 1) H  69           s( 85.24%)p 0.17( 14.76%)
                                            0.0222  0.9230 -0.3516  0.0827  0.1309
   556. (0.00146) RY*( 2) H  69           s(  1.90%)p51.75( 98.10%)
                                            0.0114  0.1372 -0.0498 -0.2194 -0.9646
   557. (0.00082) RY*( 3) H  69           s(  5.63%)p16.76( 94.37%)
                                            0.0242  0.2361  0.7163  0.6392 -0.1485
   558. (0.00003) RY*( 4) H  69           s(  7.67%)p12.05( 92.33%)
   559. (0.00357) RY*( 1) H  70           s( 99.71%)p 0.00(  0.29%)
                                            0.0072  0.9985  0.0141  0.0435 -0.0285
   560. (0.00015) RY*( 2) H  70           s(  0.08%)p99.99( 99.92%)
                                            0.0012  0.0287 -0.0369 -0.9123 -0.4069
   561. (0.00011) RY*( 3) H  70           s(  0.00%)p 1.00(100.00%)
                                            0.0011  0.0002  0.9565 -0.1502  0.2500
   562. (0.00004) RY*( 4) H  70           s(  0.29%)p99.99( 99.71%)
   563. (0.00206) RY*( 1) H  71           s( 99.69%)p 0.00(  0.31%)
                                            0.0047  0.9985 -0.0185 -0.0096  0.0513
   564. (0.00023) RY*( 2) H  71           s(  0.05%)p99.99( 99.95%)
                                           -0.0051  0.0215 -0.4498 -0.5690 -0.6881
   565. (0.00015) RY*( 3) H  71           s(  0.04%)p99.99( 99.96%)
                                           -0.0024  0.0200  0.8618 -0.4785 -0.1670
   566. (0.00005) RY*( 4) H  71           s(  0.29%)p99.99( 99.71%)
   567. (0.00198) RY*( 1) H  72           s( 99.43%)p 0.01(  0.57%)
                                            0.0036  0.9971 -0.0670 -0.0250 -0.0240
   568. (0.00018) RY*( 2) H  72           s(  0.00%)p 1.00(100.00%)
                                            0.0040  0.0026  0.1357  0.5390 -0.8313
   569. (0.00014) RY*( 3) H  72           s(  0.22%)p99.99( 99.78%)
                                           -0.0032  0.0473  0.9011 -0.4138 -0.1210
   570. (0.00005) RY*( 4) H  72           s(  0.42%)p99.99( 99.58%)
   571. (0.00209) RY*( 1) H  73           s( 99.57%)p 0.00(  0.43%)
                                            0.0041  0.9979  0.0335 -0.0555  0.0076
   572. (0.00018) RY*( 2) H  73           s(  0.01%)p 1.00( 99.99%)
                                           -0.0032  0.0092  0.3276  0.2374 -0.9145
   573. (0.00012) RY*( 3) H  73           s(  0.02%)p99.99( 99.98%)
                                            0.0001  0.0157 -0.8714 -0.2981 -0.3894
   574. (0.00004) RY*( 4) H  73           s(  0.47%)p99.99( 99.53%)
   575. (0.00239) RY*( 1) H  74           s( 99.66%)p 0.00(  0.34%)
                                            0.0040  0.9983  0.0376  0.0162 -0.0409
   576. (0.00020) RY*( 2) H  74           s(  0.00%)p 1.00(100.00%)
                                            0.0022  0.0067 -0.5138  0.8573  0.0314
   577. (0.00017) RY*( 3) H  74           s(  0.21%)p99.99( 99.79%)
                                           -0.0087  0.0455 -0.8477 -0.5131  0.1263
   578. (0.00006) RY*( 4) H  74           s(  0.19%)p99.99( 99.81%)
   579. (0.00126) RY*( 1) H  75           s( 98.98%)p 0.01(  1.02%)
                                            0.0033  0.9949  0.0511 -0.0837  0.0249
   580. (0.00026) RY*( 2) H  75           s(  0.05%)p99.99( 99.95%)
                                           -0.0038  0.0221 -0.9457 -0.2548  0.2005
   581. (0.00015) RY*( 3) H  75           s(  0.01%)p99.99( 99.99%)
                                            0.0092 -0.0043 -0.0928 -0.3802 -0.9202
   582. (0.00005) RY*( 4) H  75           s(  1.04%)p95.56( 98.96%)
   583. (0.00136) RY*( 1) H  76           s( 99.53%)p 0.00(  0.47%)
                                            0.0018  0.9976 -0.0478 -0.0415  0.0263
   584. (0.00024) RY*( 2) H  76           s(  0.05%)p99.99( 99.95%)
                                            0.0031  0.0229 -0.0777  0.9050  0.4175
   585. (0.00016) RY*( 3) H  76           s(  0.04%)p99.99( 99.96%)
                                           -0.0115  0.0161  0.8073 -0.1888  0.5588
   586. (0.00007) RY*( 4) H  76           s(  0.45%)p99.99( 99.55%)
   587. (0.00122) RY*( 1) H  77           s( 98.89%)p 0.01(  1.11%)
                                            0.0034  0.9944  0.0653  0.0645  0.0518
   588. (0.00023) RY*( 2) H  77           s(  0.03%)p99.99( 99.97%)
                                           -0.0028  0.0164 -0.8712  0.3914  0.2958
   589. (0.00012) RY*( 3) H  77           s(  0.22%)p99.99( 99.78%)
                                           -0.0071  0.0469 -0.2293 -0.8580  0.4572
   590. (0.00005) RY*( 4) H  77           s(  0.93%)p99.99( 99.07%)
   591. (0.00336) RY*( 1) H  78           s( 99.84%)p 0.00(  0.16%)
                                            0.0057  0.9992  0.0235  0.0195  0.0260
   592. (0.00017) RY*( 2) H  78           s(  0.03%)p99.99( 99.97%)
                                           -0.0018  0.0168 -0.9785  0.0570  0.1973
   593. (0.00012) RY*( 3) H  78           s(  0.01%)p 1.00( 99.99%)
                                            0.0023  0.0078  0.0217 -0.9268  0.3748
   594. (0.00005) RY*( 4) H  78           s(  0.20%)p99.99( 99.80%)
   595. (0.00250) RY*( 1) H  79           s( 99.84%)p 0.00(  0.16%)
                                            0.0038  0.9992  0.0045 -0.0106 -0.0381
   596. (0.00021) RY*( 2) H  79           s(  0.01%)p99.99( 99.99%)
                                           -0.0032  0.0112 -0.5357  0.8443 -0.0058
   597. (0.00015) RY*( 3) H  79           s(  0.01%)p 1.00( 99.99%)
                                            0.0076  0.0000 -0.8434 -0.5347  0.0514
   598. (0.00006) RY*( 4) H  79           s(  0.21%)p99.99( 99.79%)
   599. (0.00233) RY*( 1) H  80           s( 99.43%)p 0.01(  0.57%)
                                            0.0048  0.9971 -0.0480  0.0576 -0.0068
   600. (0.00018) RY*( 2) H  80           s(  0.00%)p 1.00(100.00%)
                                            0.0038  0.0025  0.1547  0.1992  0.9677
   601. (0.00011) RY*( 3) H  80           s(  0.03%)p99.99( 99.97%)
                                           -0.0008  0.0165  0.8783  0.4206 -0.2270
   602. (0.00005) RY*( 4) H  80           s(  0.62%)p99.99( 99.38%)
   603. (0.02351) BD*( 1) C   1 - C   2  
                ( 51.42%)   0.7170* C   1 s( 30.66%)p 2.26( 69.30%)d 0.00(  0.04%)
                                            0.0007  0.5536 -0.0070 -0.3019  0.0039
                                           -0.3288  0.0045  0.7027 -0.0047  0.0046
                                           -0.0104 -0.0115 -0.0003  0.0118
                ( 48.58%)  -0.6970* C   2 s( 24.69%)p 3.05( 75.26%)d 0.00(  0.05%)
                                            0.0001  0.4969  0.0051  0.3161 -0.0018
                                            0.3431 -0.0017 -0.7315  0.0017  0.0054
                                           -0.0126 -0.0114 -0.0001  0.0118
   604. (0.00666) BD*( 1) C   1 - H  33  
                ( 39.17%)   0.6258* C   1 s( 23.07%)p 3.33( 76.89%)d 0.00(  0.04%)
                                            0.0000 -0.4803 -0.0034 -0.8688  0.0005
                                           -0.1074 -0.0073 -0.0452  0.0191 -0.0042
                                           -0.0022 -0.0008 -0.0171  0.0106
                ( 60.83%)  -0.7800* H  33 s( 99.92%)p 0.00(  0.08%)
                                           -0.9996  0.0013  0.0278  0.0037  0.0006
   605. (0.00706) BD*( 1) C   1 - H  34  
                ( 39.16%)   0.6258* C   1 s( 22.97%)p 3.35( 76.99%)d 0.00(  0.04%)
                                            0.0001 -0.4793 -0.0024  0.3539 -0.0111
                                           -0.7861 -0.0018  0.1618  0.0170  0.0130
                                           -0.0032  0.0053  0.0113  0.0099
                ( 60.84%)  -0.7800* H  34 s( 99.92%)p 0.00(  0.08%)
                                           -0.9996  0.0013 -0.0107  0.0253 -0.0059
   606. (0.00652) BD*( 1) C   1 - H  35  
                ( 39.03%)   0.6247* C   1 s( 23.22%)p 3.31( 76.74%)d 0.00(  0.04%)
                                           -0.0000  0.4818  0.0027 -0.1673  0.0107
                                           -0.5115  0.0122 -0.6909 -0.0121  0.0034
                                            0.0060  0.0168 -0.0052  0.0086
                ( 60.97%)  -0.7808* H  35 s( 99.92%)p 0.00(  0.08%)
                                            0.9996 -0.0011  0.0049  0.0164  0.0222
   607. (0.02874) BD*( 1) C   2 - C   3  
                ( 48.70%)   0.6979* C   2 s( 24.48%)p 3.08( 75.47%)d 0.00(  0.04%)
                                           -0.0001 -0.4948 -0.0022 -0.2067 -0.0018
                                           -0.5163 -0.0056 -0.6674 -0.0003 -0.0056
                                           -0.0081 -0.0158  0.0047 -0.0088
                ( 51.30%)  -0.7162* C   3 s( 30.39%)p 2.29( 69.57%)d 0.00(  0.04%)
                                           -0.0007 -0.5512  0.0076  0.2079 -0.0040
                                            0.4978 -0.0056  0.6360 -0.0050 -0.0050
                                           -0.0064 -0.0159  0.0050 -0.0074
   608. (0.03614) BD*( 1) C   2 - C   4  
                ( 48.78%)   0.6984* C   2 s( 25.18%)p 2.97( 74.76%)d 0.00(  0.05%)
                                           -0.0001 -0.5018  0.0009 -0.3484 -0.0183
                                            0.7813 -0.0017 -0.1247  0.0054  0.0146
                                           -0.0023  0.0049  0.0128  0.0105
                ( 51.22%)  -0.7157* C   4 s( 33.55%)p 1.98( 66.41%)d 0.00(  0.04%)
                                           -0.0002 -0.5791  0.0125  0.3217 -0.0259
                                           -0.7400  0.0035  0.1109  0.0041  0.0129
                                           -0.0008  0.0048  0.0095  0.0121
   609. (0.03084) BD*( 1) C   2 - C  32  
                ( 49.26%)   0.7019* C   2 s( 25.62%)p 2.90( 74.34%)d 0.00(  0.04%)
                                           -0.0000 -0.5061  0.0051  0.8574 -0.0049
                                            0.0664 -0.0153  0.0582  0.0138 -0.0040
                                           -0.0027 -0.0001 -0.0171  0.0107
                ( 50.74%)  -0.7123* C  32 s( 28.42%)p 2.52( 71.54%)d 0.00(  0.04%)
                                           -0.0004 -0.5331  0.0001 -0.8386  0.0048
                                           -0.0751 -0.0147 -0.0786  0.0099 -0.0023
                                           -0.0037 -0.0002 -0.0177  0.0101
   610. (0.00626) BD*( 1) C   3 - H  36  
                ( 39.08%)   0.6251* C   3 s( 23.10%)p 3.33( 76.85%)d 0.00(  0.04%)
                                            0.0000 -0.4806 -0.0038 -0.8700  0.0024
                                           -0.0482 -0.0106 -0.0943 -0.0156 -0.0018
                                           -0.0037  0.0005 -0.0177  0.0101
                ( 60.92%)  -0.7805* H  36 s( 99.92%)p 0.00(  0.08%)
                                           -0.9996  0.0011  0.0278  0.0019  0.0037
   611. (0.00797) BD*( 1) C   3 - H  37  
                ( 39.26%)   0.6266* C   3 s( 22.93%)p 3.36( 77.03%)d 0.00(  0.04%)
                                            0.0001 -0.4788 -0.0022  0.2962 -0.0076
                                           -0.8161 -0.0071  0.1270 -0.0167  0.0112
                                           -0.0013  0.0054  0.0132  0.0101
                ( 60.74%)  -0.7794* H  37 s( 99.92%)p 0.00(  0.08%)
                                           -0.9996  0.0016 -0.0091  0.0262 -0.0033
   612. (0.00684) BD*( 1) C   3 - H  38  
                ( 39.11%)   0.6254* C   3 s( 23.49%)p 3.26( 76.47%)d 0.00(  0.04%)
                                            0.0000 -0.4846 -0.0033  0.3338 -0.0103
                                            0.2883 -0.0147 -0.7548 -0.0101 -0.0041
                                            0.0117  0.0107 -0.0009 -0.0124
                ( 60.89%)  -0.7803* H  38 s( 99.92%)p 0.00(  0.08%)
                                           -0.9996  0.0008 -0.0096 -0.0090  0.0244
   613. (0.01589) BD*( 1) C   4 - C   5  
                ( 50.07%)   0.7076* C   4 s( 39.10%)p 1.56( 60.85%)d 0.00(  0.05%)
                                            0.0000  0.6249  0.0232 -0.4043  0.0202
                                           -0.6358 -0.0398  0.1970  0.0043  0.0158
                                           -0.0054 -0.0077 -0.0060 -0.0089
                ( 49.93%)  -0.7066* C   5 s( 39.16%)p 1.55( 60.79%)d 0.00(  0.04%)
                                            0.0001  0.6253  0.0244  0.4025  0.0453
                                            0.6340 -0.0008 -0.2047 -0.0058  0.0147
                                           -0.0047 -0.0081 -0.0082 -0.0086
   614. (0.04748) BD*( 2) C   4 - C   5  
                ( 49.94%)   0.7067* C   4 s(  0.00%)p 1.00( 99.92%)d 0.00(  0.08%)
                                           -0.0000 -0.0004 -0.0016 -0.1453  0.0019
                                           -0.2077  0.0038 -0.9668  0.0155  0.0065
                                            0.0135  0.0196 -0.0022 -0.0117
                ( 50.06%)  -0.7075* C   5 s(  0.00%)p 1.00( 99.92%)d 0.00(  0.08%)
                                           -0.0000 -0.0026  0.0000 -0.1604  0.0031
                                           -0.2071  0.0030 -0.9645  0.0164 -0.0063
                                           -0.0121 -0.0205  0.0026  0.0118
   615. (0.01725) BD*( 1) C   4 - H  39  
                ( 38.94%)   0.6240* C   4 s( 27.20%)p 2.67( 72.76%)d 0.00(  0.03%)
                                            0.0004 -0.5215  0.0076 -0.8432  0.0016
                                            0.0588  0.0103  0.1143 -0.0033  0.0026
                                            0.0038 -0.0001 -0.0155  0.0093
                ( 61.06%)  -0.7814* H  39 s( 99.91%)p 0.00(  0.09%)
                                           -0.9996  0.0030  0.0292 -0.0032 -0.0037
   616. (0.03315) BD*( 1) C   5 - C   6  
                ( 51.54%)   0.7179* C   5 s( 33.68%)p 1.97( 66.27%)d 0.00(  0.04%)
                                            0.0002  0.5802 -0.0128 -0.8020  0.0145
                                           -0.0197 -0.0202  0.1361  0.0048 -0.0009
                                           -0.0060 -0.0011  0.0156 -0.0117
                ( 48.46%)  -0.6962* C   6 s( 25.56%)p 2.91( 74.39%)d 0.00(  0.05%)
                                            0.0001  0.5055  0.0084  0.8478  0.0028
                                            0.0326 -0.0168 -0.1543  0.0066  0.0007
                                           -0.0068 -0.0001  0.0193 -0.0102
   617. (0.01690) BD*( 1) C   5 - H  40  
                ( 38.90%)   0.6237* C   5 s( 27.02%)p 2.70( 72.95%)d 0.00(  0.04%)
                                           -0.0004  0.5197 -0.0094  0.4097  0.0091
                                           -0.7439  0.0066  0.0901 -0.0038 -0.0136
                                            0.0012 -0.0028 -0.0082 -0.0097
                ( 61.10%)  -0.7817* H  40 s( 99.91%)p 0.00(  0.09%)
                                            0.9996 -0.0029 -0.0155  0.0251 -0.0029
   618. (0.02508) BD*( 1) C   6 - C   7  
                ( 48.54%)   0.6967* C   6 s( 24.48%)p 3.08( 75.48%)d 0.00(  0.05%)
                                           -0.0001 -0.4947 -0.0060  0.1433 -0.0112
                                            0.4264  0.0033 -0.7431 -0.0040 -0.0027
                                            0.0038  0.0162  0.0039 -0.0125
                ( 51.46%)  -0.7174* C   7 s( 30.25%)p 2.30( 69.71%)d 0.00(  0.04%)
                                           -0.0007 -0.5499  0.0092 -0.1210 -0.0025
                                           -0.4004  0.0051  0.7226 -0.0057 -0.0022
                                            0.0041  0.0142  0.0035 -0.0128
   619. (0.03682) BD*( 1) C   6 - C   8  
                ( 48.88%)   0.6991* C   6 s( 24.54%)p 3.07( 75.41%)d 0.00(  0.04%)
                                           -0.0000 -0.4954  0.0021  0.3971 -0.0160
                                            0.4203  0.0104  0.6476  0.0065 -0.0073
                                           -0.0116 -0.0134  0.0008 -0.0081
                ( 51.12%)  -0.7150* C   8 s( 28.09%)p 2.56( 71.87%)d 0.00(  0.04%)
                                           -0.0005 -0.5299  0.0087 -0.3827 -0.0136
                                           -0.3976  0.0130 -0.6432  0.0061 -0.0068
                                           -0.0116 -0.0131  0.0008 -0.0080
   620. (0.04006) BD*( 1) C   6 - C  31  
                ( 49.83%)   0.7059* C   6 s( 25.36%)p 2.94( 74.60%)d 0.00(  0.04%)
                                           -0.0000 -0.5035  0.0099  0.3196 -0.0126
                                           -0.7998  0.0034 -0.0621 -0.0133  0.0119
                                            0.0005 -0.0018  0.0130  0.0110
                ( 50.17%)  -0.7083* C  31 s( 26.72%)p 2.74( 73.24%)d 0.00(  0.04%)
                                           -0.0003 -0.5169  0.0036 -0.3085 -0.0012
                                            0.7946 -0.0042  0.0740 -0.0178  0.0115
                                            0.0018 -0.0034  0.0129  0.0103
   621. (0.00621) BD*( 1) C   7 - H  41  
                ( 38.84%)   0.6232* C   7 s( 23.04%)p 3.34( 76.92%)d 0.00(  0.04%)
                                            0.0000 -0.4800 -0.0044 -0.4655  0.0058
                                           -0.3666  0.0141 -0.6463 -0.0126 -0.0075
                                           -0.0138 -0.0117 -0.0019 -0.0061
                ( 61.16%)  -0.7821* H  41 s( 99.92%)p 0.00(  0.08%)
                                           -0.9996  0.0011  0.0151  0.0113  0.0208
   622. (0.00746) BD*( 1) C   7 - H  42  
                ( 38.94%)   0.6240* C   7 s( 23.70%)p 3.22( 76.26%)d 0.00(  0.04%)
                                           -0.0001  0.4868  0.0016 -0.8402  0.0061
                                            0.0120 -0.0104  0.2365  0.0202 -0.0007
                                           -0.0088  0.0008  0.0164 -0.0086
                ( 61.06%)  -0.7814* H  42 s( 99.92%)p 0.00(  0.08%)
                                            0.9996 -0.0006  0.0260 -0.0003 -0.0088
   623. (0.00650) BD*( 1) C   7 - H  43  
                ( 39.15%)   0.6257* C   7 s( 22.92%)p 3.36( 77.04%)d 0.00(  0.04%)
                                           -0.0001  0.4787  0.0040  0.2490 -0.0034
                                           -0.8393 -0.0034 -0.0591  0.0198 -0.0095
                                           -0.0005  0.0030 -0.0147 -0.0106
                ( 60.85%)  -0.7800* H  43 s( 99.92%)p 0.00(  0.08%)
                                            0.9996 -0.0012 -0.0079  0.0267  0.0007
   624. (0.01558) BD*( 1) C   8 - C   9  
                ( 50.24%)   0.7088* C   8 s( 27.87%)p 2.59( 72.08%)d 0.00(  0.04%)
                                            0.0001  0.5279  0.0057 -0.8422 -0.0050
                                           -0.0428 -0.0282  0.0923 -0.0209  0.0008
                                           -0.0048 -0.0001  0.0177 -0.0102
                ( 49.76%)  -0.7054* C   9 s( 27.85%)p 2.59( 72.11%)d 0.00(  0.04%)
                                            0.0002  0.5277  0.0075  0.8396  0.0030
                                            0.0607 -0.0300 -0.1060 -0.0184  0.0028
                                           -0.0040 -0.0005  0.0177 -0.0097
   625. (0.01605) BD*( 1) C   8 - H  44  
                ( 38.88%)   0.6236* C   8 s( 21.99%)p 3.54( 77.96%)d 0.00(  0.04%)
                                           -0.0002  0.4690 -0.0015  0.1909  0.0079
                                            0.4134 -0.0242 -0.7560 -0.0113  0.0034
                                           -0.0069 -0.0151 -0.0038  0.0121
                ( 61.12%)  -0.7818* H  44 s( 99.92%)p 0.00(  0.08%)
                                            0.9996 -0.0028 -0.0083 -0.0109  0.0247
   626. (0.01311) BD*( 1) C   8 - H  45  
                ( 38.50%)   0.6204* C   8 s( 21.89%)p 3.57( 78.07%)d 0.00(  0.04%)
                                           -0.0001  0.4678  0.0070  0.3268 -0.0024
                                           -0.8173  0.0080 -0.0743 -0.0190 -0.0123
                                           -0.0015  0.0024 -0.0135 -0.0100
                ( 61.50%)  -0.7842* H  45 s( 99.92%)p 0.00(  0.08%)
                                            0.9996 -0.0028 -0.0113  0.0259  0.0036
   627. (0.03012) BD*( 1) C   9 - C  10  
                ( 51.25%)   0.7159* C   9 s( 28.02%)p 2.57( 71.94%)d 0.00(  0.04%)
                                            0.0004  0.5293 -0.0081 -0.3714 -0.0056
                                            0.7523 -0.0074  0.1240 -0.0045 -0.0130
                                           -0.0018  0.0049 -0.0109 -0.0100
                ( 48.75%)  -0.6982* C  10 s( 25.13%)p 2.98( 74.83%)d 0.00(  0.05%)
                                            0.0001  0.5012  0.0027  0.3905 -0.0111
                                           -0.7654 -0.0038 -0.0995  0.0000 -0.0165
                                           -0.0020  0.0050 -0.0092 -0.0095
   628. (0.01262) BD*( 1) C   9 - H  46  
                ( 38.47%)   0.6202* C   9 s( 21.81%)p 3.58( 78.15%)d 0.00(  0.04%)
                                           -0.0002  0.4670  0.0036 -0.3555  0.0069
                                           -0.3867 -0.0159 -0.7107  0.0112  0.0070
                                            0.0111  0.0126 -0.0009  0.0099
                ( 61.53%)  -0.7844* H  46 s( 99.92%)p 0.00(  0.08%)
                                            0.9996 -0.0022  0.0114  0.0137  0.0218
   629. (0.01752) BD*( 1) C   9 - H  47  
                ( 38.74%)   0.6224* C   9 s( 22.18%)p 3.51( 77.77%)d 0.00(  0.04%)
                                           -0.0002  0.4710 -0.0015 -0.1723 -0.0026
                                           -0.5292 -0.0199  0.6836 -0.0163  0.0041
                                           -0.0039 -0.0172 -0.0058  0.0090
                ( 61.26%)  -0.7827* H  47 s( 99.93%)p 0.00(  0.07%)
                                            0.9996 -0.0021  0.0055  0.0184 -0.0195
   630. (0.02507) BD*( 1) C  10 - C  11  
                ( 48.58%)   0.6970* C  10 s( 23.72%)p 3.21( 76.23%)d 0.00(  0.05%)
                                            0.0000 -0.4870 -0.0035  0.0678  0.0026
                                           -0.3856 -0.0006  0.7803  0.0118 -0.0004
                                            0.0002  0.0157  0.0047 -0.0148
                ( 51.42%)  -0.7171* C  11 s( 29.72%)p 2.36( 70.24%)d 0.00(  0.04%)
                                           -0.0006 -0.5450  0.0127 -0.0130 -0.0021
                                            0.3657 -0.0020 -0.7540  0.0091  0.0007
                                           -0.0012  0.0139  0.0028 -0.0137
   631. (0.04300) BD*( 1) C  10 - C  12  
                ( 49.39%)   0.7027* C  10 s( 25.40%)p 2.93( 74.54%)d 0.00(  0.05%)
                                           -0.0001 -0.5040 -0.0012 -0.4706 -0.0062
                                           -0.5021  0.0019 -0.5214 -0.0026 -0.0137
                                           -0.0135 -0.0130  0.0004  0.0005
                ( 50.61%)  -0.7114* C  12 s( 31.19%)p 2.20( 68.77%)d 0.00(  0.04%)
                                            0.0000 -0.5582  0.0157  0.4277 -0.0128
                                            0.5197 -0.0088  0.4841 -0.0083 -0.0102
                                           -0.0108 -0.0139 -0.0003  0.0005
   632. (0.04511) BD*( 1) C  10 - C  29  
                ( 49.71%)   0.7050* C  10 s( 25.74%)p 2.88( 74.22%)d 0.00(  0.04%)
                                           -0.0003 -0.5073  0.0032  0.7878 -0.0158
                                            0.1128  0.0095 -0.3293  0.0085 -0.0038
                                            0.0128  0.0013 -0.0141  0.0048
                ( 50.29%)  -0.7092* C  29 s( 24.85%)p 3.02( 75.10%)d 0.00(  0.04%)
                                           -0.0003 -0.4985  0.0018 -0.7863  0.0123
                                           -0.1042  0.0099  0.3487  0.0030 -0.0047
                                            0.0136  0.0021 -0.0144  0.0054
   633. (0.01018) BD*( 1) C  11 - H  48  
                ( 39.12%)   0.6255* C  11 s( 23.16%)p 3.32( 76.80%)d 0.00(  0.04%)
                                           -0.0001  0.4813  0.0047 -0.5365  0.0048
                                           -0.4266  0.0129 -0.5455 -0.0188  0.0098
                                            0.0133  0.0119  0.0021  0.0023
                ( 60.88%)  -0.7802* H  48 s( 99.92%)p 0.00(  0.08%)
                                            0.9996 -0.0013  0.0160  0.0123  0.0185
   634. (0.00838) BD*( 1) C  11 - H  49  
                ( 38.93%)   0.6240* C  11 s( 23.49%)p 3.26( 76.47%)d 0.00(  0.04%)
                                           -0.0000 -0.4846 -0.0048 -0.7963  0.0101
                                           -0.0071 -0.0095  0.3606  0.0194 -0.0005
                                            0.0136 -0.0003 -0.0148  0.0054
                ( 61.07%)  -0.7815* H  49 s( 99.92%)p 0.00(  0.08%)
                                           -0.9996  0.0005  0.0243  0.0010 -0.0126
   635. (0.00673) BD*( 1) C  11 - H  50  
                ( 38.94%)   0.6240* C  11 s( 23.52%)p 3.25( 76.44%)d 0.00(  0.04%)
                                            0.0000 -0.4849 -0.0033  0.2779 -0.0045
                                           -0.8268 -0.0047 -0.0552  0.0214  0.0096
                                            0.0005 -0.0019  0.0142  0.0111
                ( 61.06%)  -0.7814* H  50 s( 99.92%)p 0.00(  0.08%)
                                           -0.9996  0.0007 -0.0077  0.0266  0.0007
   636. (0.02275) BD*( 1) C  12 - C  13  
                ( 49.08%)   0.7006* C  12 s( 37.24%)p 1.68( 62.72%)d 0.00(  0.04%)
                                           -0.0000 -0.6098 -0.0240  0.3667  0.0004
                                           -0.5330 -0.0276 -0.4551 -0.0274  0.0112
                                            0.0087 -0.0137  0.0041  0.0016
                ( 50.92%)  -0.7136* C  13 s( 39.66%)p 1.52( 60.30%)d 0.00(  0.04%)
                                           -0.0001 -0.6297 -0.0025 -0.3448 -0.0190
                                            0.5513 -0.0016  0.4241 -0.0020  0.0107
                                            0.0084 -0.0149  0.0050  0.0011
   637. (0.07938) BD*( 2) C  12 - C  13  
                ( 50.44%)   0.7102* C  12 s(  0.00%)p 1.00( 99.92%)d 0.00(  0.08%)
                                           -0.0001  0.0041 -0.0008 -0.0324  0.0048
                                           -0.6640  0.0057  0.7464 -0.0081  0.0074
                                           -0.0104  0.0042  0.0130  0.0208
                ( 49.56%)  -0.7040* C  13 s(  0.01%)p99.99( 99.91%)d 4.88(  0.07%)
                                           -0.0000 -0.0121 -0.0010 -0.0615  0.0038
                                           -0.6406  0.0072  0.7648 -0.0061 -0.0060
                                            0.0094 -0.0046 -0.0130 -0.0202
   638. (0.03246) BD*( 1) C  12 - C  31  
                ( 50.18%)   0.7084* C  12 s( 31.44%)p 2.18( 68.52%)d 0.00(  0.04%)
                                            0.0000  0.5607 -0.0069  0.8251 -0.0158
                                           -0.0586  0.0112 -0.0192  0.0180 -0.0003
                                           -0.0010  0.0021  0.0170 -0.0101
                ( 49.82%)  -0.7058* C  31 s( 27.23%)p 2.67( 72.73%)d 0.00(  0.05%)
                                            0.0003  0.5217  0.0092 -0.8525  0.0023
                                            0.0097  0.0088 -0.0131  0.0115  0.0002
                                            0.0009 -0.0003  0.0192 -0.0106
   639. (0.01700) BD*( 1) C  13 - C  14  
                ( 50.98%)   0.7140* C  13 s( 33.17%)p 2.01( 66.79%)d 0.00(  0.04%)
                                           -0.0001  0.5759  0.0067 -0.8060  0.0085
                                            0.1199  0.0340  0.0445  0.0250 -0.0038
                                           -0.0005  0.0021  0.0172 -0.0104
                ( 49.02%)  -0.7001* C  14 s( 28.57%)p 2.50( 71.39%)d 0.00(  0.05%)
                                            0.0002  0.5343  0.0131  0.8314  0.0123
                                           -0.1348  0.0226 -0.0597  0.0149 -0.0058
                                           -0.0024 -0.0002  0.0176 -0.0105
   640. (0.01761) BD*( 1) C  13 - H  51  
                ( 39.26%)   0.6266* C  13 s( 27.04%)p 2.70( 72.92%)d 0.00(  0.04%)
                                            0.0004 -0.5200  0.0069 -0.4755  0.0081
                                           -0.5201 -0.0032 -0.4822 -0.0030 -0.0111
                                           -0.0103 -0.0116  0.0007  0.0004
                ( 60.74%)  -0.7794* H  51 s( 99.92%)p 0.00(  0.08%)
                                           -0.9996  0.0031  0.0170  0.0171  0.0163
   641. (0.02246) BD*( 1) C  14 - C  15  
                ( 50.49%)   0.7106* C  14 s( 28.76%)p 2.48( 71.20%)d 0.00(  0.04%)
                                            0.0002  0.5363 -0.0075 -0.4606  0.0007
                                           -0.4876  0.0154 -0.5117 -0.0022  0.0102
                                            0.0108  0.0125 -0.0009  0.0007
                ( 49.51%)  -0.7036* C  15 s( 25.90%)p 2.86( 74.05%)d 0.00(  0.05%)
                                            0.0001  0.5087  0.0136  0.4528 -0.0035
                                            0.4873  0.0190  0.5456 -0.0015  0.0121
                                            0.0129  0.0129 -0.0004  0.0009
   642. (0.02243) BD*( 1) C  14 - H  52  
                ( 38.66%)   0.6217* C  14 s( 21.19%)p 3.72( 78.77%)d 0.00(  0.04%)
                                            0.0001 -0.4603  0.0049  0.2571 -0.0052
                                            0.1311 -0.0173 -0.8391 -0.0045 -0.0003
                                            0.0075  0.0051 -0.0001 -0.0184
                ( 61.34%)  -0.7832* H  52 s( 99.92%)p 0.00(  0.08%)
                                           -0.9996  0.0038 -0.0073 -0.0028  0.0265
   643. (0.01641) BD*( 1) C  14 - H  53  
                ( 38.29%)   0.6188* C  14 s( 21.40%)p 3.67( 78.56%)d 0.00(  0.04%)
                                            0.0001 -0.4626 -0.0011  0.1716 -0.0055
                                           -0.8521  0.0021  0.1730 -0.0107  0.0052
                                            0.0004  0.0062  0.0167  0.0093
                ( 61.71%)  -0.7855* H  53 s( 99.92%)p 0.00(  0.08%)
                                           -0.9996  0.0026 -0.0058  0.0272 -0.0054
   644. (0.03532) BD*( 1) C  15 - C  16  
                ( 50.30%)   0.7092* C  15 s( 27.37%)p 2.65( 72.59%)d 0.00(  0.04%)
                                            0.0004  0.5231  0.0039 -0.8265  0.0128
                                           -0.0089  0.0068  0.2060  0.0006 -0.0012
                                           -0.0073  0.0004  0.0171 -0.0086
                ( 49.70%)  -0.7050* C  16 s( 25.35%)p 2.94( 74.61%)d 0.00(  0.04%)
                                            0.0002  0.5035 -0.0003  0.8538 -0.0086
                                           -0.0500  0.0092 -0.1203  0.0035 -0.0017
                                           -0.0063  0.0005  0.0175 -0.0099
   645. (0.03822) BD*( 1) C  15 - C  29  
                ( 50.02%)   0.7073* C  15 s( 27.18%)p 2.68( 72.77%)d 0.00(  0.04%)
                                            0.0002  0.5214 -0.0029  0.3250 -0.0083
                                           -0.7869  0.0058 -0.0530 -0.0021 -0.0139
                                           -0.0008  0.0033 -0.0110 -0.0102
                ( 49.98%)  -0.7070* C  29 s( 25.25%)p 2.96( 74.70%)d 0.00(  0.05%)
                                            0.0001  0.5025 -0.0036 -0.3743 -0.0024
                                            0.7719 -0.0031  0.1048 -0.0041 -0.0151
                                           -0.0020  0.0042 -0.0108 -0.0106
   646. (0.02248) BD*( 1) C  15 - H  54  
                ( 38.15%)   0.6177* C  15 s( 19.54%)p 4.12( 80.41%)d 0.00(  0.05%)
                                           -0.0004  0.4419 -0.0095  0.0736  0.0023
                                            0.3775  0.0085 -0.8100  0.0023  0.0016
                                           -0.0033 -0.0147 -0.0034  0.0164
                ( 61.85%)  -0.7864* H  54 s( 99.92%)p 0.00(  0.08%)
                                            0.9996 -0.0037 -0.0017 -0.0126  0.0249
   647. (0.02823) BD*( 1) C  16 - C  17  
                ( 48.98%)   0.6999* C  16 s( 24.96%)p 3.00( 74.99%)d 0.00(  0.05%)
                                            0.0001 -0.4995 -0.0096  0.1979  0.0004
                                            0.2714  0.0035 -0.7980 -0.0148 -0.0027
                                            0.0092  0.0098  0.0005 -0.0171
                ( 51.02%)  -0.7143* C  17 s( 29.82%)p 2.35( 70.14%)d 0.00(  0.04%)
                                           -0.0005 -0.5460  0.0090 -0.2001  0.0002
                                           -0.2266 -0.0012  0.7810 -0.0064 -0.0021
                                            0.0074  0.0089  0.0001 -0.0158
   648. (0.02821) BD*( 1) C  16 - C  18  
                ( 49.29%)   0.7021* C  16 s( 24.35%)p 3.11( 75.60%)d 0.00(  0.05%)
                                           -0.0002 -0.4934  0.0004  0.2552 -0.0095
                                           -0.8262 -0.0019  0.0910 -0.0042  0.0111
                                           -0.0016  0.0039  0.0159  0.0107
                ( 50.71%)  -0.7121* C  18 s( 28.75%)p 2.48( 71.21%)d 0.00(  0.04%)
                                           -0.0005 -0.5361  0.0111 -0.2476 -0.0053
                                            0.7998 -0.0100 -0.1041 -0.0069  0.0084
                                           -0.0015  0.0038  0.0145  0.0100
   649. (0.03767) BD*( 1) C  16 - C  26  
                ( 49.83%)   0.7059* C  16 s( 25.33%)p 2.95( 74.62%)d 0.00(  0.05%)
                                           -0.0001 -0.5033  0.0063  0.4075 -0.0030
                                            0.4905 -0.0041  0.5826 -0.0030 -0.0093
                                           -0.0127 -0.0140  0.0006 -0.0047
                ( 50.17%)  -0.7083* C  26 s( 26.90%)p 2.72( 73.05%)d 0.00(  0.04%)
                                           -0.0003 -0.5187  0.0018 -0.3343  0.0059
                                           -0.4654  0.0017 -0.6342  0.0026 -0.0084
                                           -0.0120 -0.0140  0.0020 -0.0056
   650. (0.00991) BD*( 1) C  17 - H  55  
                ( 39.08%)   0.6251* C  17 s( 23.32%)p 3.29( 76.63%)d 0.00(  0.04%)
                                           -0.0000  0.4829  0.0040 -0.7448  0.0056
                                            0.3806 -0.0071  0.2572  0.0237 -0.0126
                                           -0.0089  0.0050  0.0097 -0.0079
                ( 60.92%)  -0.7805* H  55 s( 99.93%)p 0.00(  0.07%)
                                            0.9996 -0.0012  0.0226 -0.0110 -0.0103
   651. (0.00867) BD*( 1) C  17 - H  56  
                ( 39.00%)   0.6245* C  17 s( 23.51%)p 3.25( 76.45%)d 0.00(  0.04%)
                                           -0.0000  0.4849  0.0007 -0.1064 -0.0071
                                           -0.8654  0.0011  0.0607  0.0234  0.0045
                                            0.0002 -0.0029 -0.0162 -0.0106
                ( 61.00%)  -0.7810* H  56 s( 99.93%)p 0.00(  0.07%)
                                            0.9996 -0.0007  0.0040  0.0262 -0.0045
   652. (0.01006) BD*( 1) C  17 - H  57  
                ( 38.84%)   0.6233* C  17 s( 23.22%)p 3.30( 76.74%)d 0.00(  0.04%)
                                            0.0000 -0.4819 -0.0050 -0.6271  0.0138
                                           -0.2330  0.0053 -0.5651 -0.0177 -0.0062
                                           -0.0164 -0.0068 -0.0069 -0.0027
                ( 61.16%)  -0.7820* H  57 s( 99.93%)p 0.00(  0.07%)
                                           -0.9996  0.0010  0.0183  0.0063  0.0192
   653. (0.01580) BD*( 1) C  18 - C  19  
                ( 50.22%)   0.7086* C  18 s( 27.52%)p 2.63( 72.43%)d 0.00(  0.05%)
                                            0.0002  0.5246  0.0095 -0.8451 -0.0011
                                            0.0851  0.0348 -0.0395  0.0096 -0.0032
                                            0.0022  0.0002  0.0186 -0.0104
                ( 49.78%)  -0.7056* C  19 s( 28.23%)p 2.54( 71.73%)d 0.00(  0.04%)
                                            0.0002  0.5313  0.0024  0.8406  0.0053
                                           -0.0786  0.0314  0.0587  0.0100 -0.0047
                                            0.0004  0.0003  0.0167 -0.0102
   654. (0.01293) BD*( 1) C  18 - H  58  
                ( 38.37%)   0.6194* C  18 s( 22.24%)p 3.50( 77.72%)d 0.00(  0.04%)
                                            0.0001 -0.4715 -0.0058 -0.3123  0.0025
                                           -0.4979 -0.0129 -0.6567  0.0155 -0.0073
                                           -0.0084 -0.0153  0.0039 -0.0072
                ( 61.63%)  -0.7851* H  58 s( 99.92%)p 0.00(  0.08%)
                                           -0.9996  0.0023  0.0109  0.0166  0.0201
   655. (0.01657) BD*( 1) C  18 - H  59  
                ( 38.88%)   0.6235* C  18 s( 21.35%)p 3.68( 78.61%)d 0.00(  0.05%)
                                            0.0002 -0.4620  0.0027 -0.3549 -0.0037
                                           -0.3228 -0.0212  0.7452 -0.0108 -0.0056
                                            0.0112  0.0113 -0.0004 -0.0134
                ( 61.12%)  -0.7818* H  59 s( 99.92%)p 0.00(  0.08%)
                                           -0.9996  0.0036  0.0131  0.0118 -0.0223
   656. (0.03062) BD*( 1) C  19 - C  20  
                ( 49.62%)   0.7044* C  19 s( 27.93%)p 2.58( 72.03%)d 0.00(  0.04%)
                                            0.0003  0.5284  0.0002 -0.3350 -0.0266
                                           -0.4709  0.0202 -0.6206 -0.0097  0.0074
                                            0.0106  0.0150 -0.0030  0.0066
                ( 50.38%)  -0.7098* C  20 s( 29.14%)p 2.43( 70.80%)d 0.00(  0.05%)
                                            0.0002  0.5398  0.0028  0.2977 -0.0155
                                            0.4760  0.0189  0.6262 -0.0098  0.0074
                                            0.0105  0.0166 -0.0049  0.0075
   657. (0.01343) BD*( 1) C  19 - H  60  
                ( 38.92%)   0.6238* C  19 s( 21.56%)p 3.64( 78.39%)d 0.00(  0.04%)
                                            0.0001 -0.4643 -0.0052  0.2040 -0.0026
                                           -0.8498  0.0093  0.1403 -0.0187  0.0081
                                           -0.0015  0.0069  0.0156  0.0092
                ( 61.08%)  -0.7816* H  60 s( 99.92%)p 0.00(  0.08%)
                                           -0.9996  0.0027 -0.0061  0.0275 -0.0027
   658. (0.01974) BD*( 1) C  19 - H  61  
                ( 38.76%)   0.6225* C  19 s( 22.13%)p 3.52( 77.82%)d 0.00(  0.04%)
                                            0.0002 -0.4704  0.0056  0.3723  0.0070
                                            0.2191 -0.0260 -0.7687 -0.0033 -0.0040
                                            0.0134  0.0088 -0.0021 -0.0121
                ( 61.24%)  -0.7826* H  61 s( 99.92%)p 0.00(  0.08%)
                                           -0.9996  0.0046 -0.0138 -0.0048  0.0244
   659. (0.02685) BD*( 1) C  20 - O  21  
                ( 68.78%)   0.8293* C  20 s( 18.74%)p 4.32( 80.98%)d 0.02(  0.29%)
                                           -0.0001  0.4307  0.0431 -0.8904 -0.0345
                                            0.1181  0.0046 -0.0385 -0.0159 -0.0129
                                            0.0028 -0.0003  0.0447 -0.0263
                ( 31.22%)  -0.5588* O  21 s( 34.79%)p 1.87( 65.15%)d 0.00(  0.06%)
                                           -0.0001  0.5898 -0.0024  0.8042 -0.0029
                                           -0.0687 -0.0023  0.0106 -0.0017  0.0058
                                            0.0019 -0.0004  0.0183 -0.0151
   660. (0.04181) BD*( 1) C  20 - C  22  
                ( 50.43%)   0.7101* C  20 s( 29.71%)p 2.36( 70.25%)d 0.00(  0.04%)
                                            0.0003  0.5450 -0.0099  0.1512 -0.0154
                                           -0.8201  0.0161  0.0808 -0.0106 -0.0055
                                            0.0011 -0.0041 -0.0169 -0.0100
                ( 49.57%)  -0.7041* C  22 s( 24.36%)p 3.10( 75.59%)d 0.00(  0.05%)
                                            0.0002  0.4935 -0.0012 -0.2000 -0.0096
                                            0.8444 -0.0024 -0.0510 -0.0121 -0.0091
                                            0.0006 -0.0029 -0.0175 -0.0118
   661. (0.03557) BD*( 1) C  20 - H  62  
                ( 39.57%)   0.6291* C  20 s( 22.34%)p 3.47( 77.60%)d 0.00(  0.05%)
                                           -0.0003  0.4725 -0.0111  0.3007 -0.0213
                                            0.2937  0.0057 -0.7739  0.0025  0.0057
                                           -0.0134 -0.0116 -0.0006  0.0140
                ( 60.43%)  -0.7774* H  62 s( 99.91%)p 0.00(  0.09%)
                                            0.9995 -0.0070 -0.0100 -0.0082  0.0262
   662. (0.00919) BD*( 1) O  21 - H  63  
                ( 26.27%)   0.5126* O  21 s( 20.23%)p 3.94( 79.69%)d 0.00(  0.08%)
                                           -0.0002 -0.4493 -0.0203  0.2561  0.0319
                                           -0.8541 -0.0239  0.0132  0.0001 -0.0005
                                            0.0002 -0.0005  0.0241  0.0131
                ( 73.73%)  -0.8587* H  63 s( 99.61%)p 0.00(  0.39%)
                                           -0.9980  0.0051 -0.0186  0.0598 -0.0010
   663. (0.02169) BD*( 1) C  22 - C  23  
                ( 48.24%)   0.6945* C  22 s( 24.65%)p 3.05( 75.30%)d 0.00(  0.05%)
                                           -0.0001 -0.4965 -0.0037  0.2360  0.0009
                                            0.3905  0.0020  0.7381 -0.0015 -0.0043
                                           -0.0091 -0.0137  0.0014 -0.0129
                ( 51.76%)  -0.7195* C  23 s( 29.76%)p 2.36( 70.20%)d 0.00(  0.04%)
                                           -0.0006 -0.5454  0.0100 -0.2415  0.0056
                                           -0.3609  0.0035 -0.7165  0.0051 -0.0043
                                           -0.0087 -0.0131  0.0019 -0.0119
   664. (0.04653) BD*( 1) C  22 - C  24  
                ( 47.54%)   0.6895* C  22 s( 24.89%)p 3.02( 75.06%)d 0.00(  0.05%)
                                            0.0000 -0.4989 -0.0031  0.4333  0.0028
                                            0.3541  0.0072 -0.6613 -0.0014 -0.0072
                                            0.0153  0.0105 -0.0028 -0.0075
                ( 52.46%)  -0.7243* C  24 s( 30.56%)p 2.27( 69.39%)d 0.00(  0.05%)
                                           -0.0005 -0.5527  0.0145 -0.3973 -0.0018
                                           -0.3603  0.0119  0.6372 -0.0100 -0.0074
                                            0.0142  0.0126 -0.0008 -0.0069
   665. (0.03669) BD*( 1) C  22 - C  26  
                ( 49.91%)   0.7064* C  22 s( 26.07%)p 2.83( 73.88%)d 0.00(  0.04%)
                                           -0.0001 -0.5106  0.0014 -0.8461  0.0053
                                            0.0907  0.0066 -0.1207  0.0081  0.0013
                                           -0.0050  0.0003 -0.0175  0.0101
                ( 50.09%)  -0.7078* C  26 s( 27.62%)p 2.62( 72.33%)d 0.00(  0.04%)
                                           -0.0003 -0.5255 -0.0063  0.8478 -0.0124
                                           -0.0594  0.0103  0.0263  0.0098  0.0029
                                           -0.0027  0.0008 -0.0177  0.0104
   666. (0.00729) BD*( 1) C  23 - H  64  
                ( 37.96%)   0.6161* C  23 s( 23.85%)p 3.19( 76.11%)d 0.00(  0.04%)
                                           -0.0000  0.4883  0.0060 -0.8197  0.0011
                                            0.2166 -0.0141 -0.2045 -0.0134 -0.0082
                                            0.0071 -0.0026  0.0140 -0.0089
                ( 62.04%)  -0.7877* H  64 s( 99.92%)p 0.00(  0.08%)
                                            0.9996 -0.0026  0.0275 -0.0063  0.0057
   667. (0.00804) BD*( 1) C  23 - H  65  
                ( 39.49%)   0.6284* C  23 s( 22.85%)p 3.38( 77.11%)d 0.00(  0.04%)
                                            0.0001 -0.4780 -0.0008 -0.5168  0.0111
                                           -0.2501  0.0113  0.6641  0.0175 -0.0058
                                            0.0164  0.0085 -0.0047 -0.0067
                ( 60.51%)  -0.7779* H  65 s( 99.92%)p 0.00(  0.08%)
                                           -0.9996  0.0012  0.0154  0.0069 -0.0219
   668. (0.00624) BD*( 1) C  23 - H  66  
                ( 38.89%)   0.6236* C  23 s( 23.44%)p 3.26( 76.52%)d 0.00(  0.04%)
                                           -0.0000  0.4841  0.0036  0.0445 -0.0129
                                           -0.8715 -0.0018  0.0555 -0.0194 -0.0022
                                           -0.0003 -0.0026 -0.0172 -0.0103
                ( 61.11%)  -0.7817* H  66 s( 99.92%)p 0.00(  0.08%)
                                            0.9996 -0.0007  0.0009  0.0276 -0.0010
   669. (0.01062) BD*( 1) C  24 - O  25  
                ( 66.85%)   0.8176* C  24 s( 21.39%)p 3.66( 78.34%)d 0.01(  0.27%)
                                           -0.0000  0.4607  0.0405 -0.8606 -0.0464
                                           -0.0798 -0.0251 -0.1831  0.0118  0.0071
                                            0.0190  0.0009  0.0419 -0.0231
                ( 33.15%)  -0.5757* O  25 s( 32.29%)p 2.09( 67.64%)d 0.00(  0.07%)
                                           -0.0000  0.5683  0.0011  0.7973  0.0031
                                            0.0873 -0.0105  0.1814  0.0074  0.0148
                                            0.0063  0.0011  0.0157 -0.0145
   670. (0.01955) BD*( 1) C  24 - H  67  
                ( 39.77%)   0.6307* C  24 s( 23.48%)p 3.26( 76.47%)d 0.00(  0.05%)
                                           -0.0002  0.4845  0.0026  0.3025 -0.0268
                                           -0.8056  0.0056  0.1530  0.0110 -0.0135
                                            0.0019 -0.0053 -0.0149 -0.0088
                ( 60.23%)  -0.7761* H  67 s( 99.92%)p 0.00(  0.08%)
                                            0.9996 -0.0028 -0.0093  0.0261 -0.0059
   671. (0.03045) BD*( 1) C  24 - H  68  
                ( 40.62%)   0.6374* C  24 s( 24.46%)p 3.09( 75.48%)d 0.00(  0.05%)
                                            0.0001 -0.4945  0.0089 -0.0668  0.0161
                                           -0.4619  0.0222 -0.7322 -0.0096 -0.0020
                                           -0.0046 -0.0167  0.0076 -0.0128
                ( 59.38%)  -0.7706* H  68 s( 99.92%)p 0.00(  0.08%)
                                           -0.9996  0.0038  0.0022  0.0124  0.0246
   672. (0.02629) BD*( 1) O  25 - H  69  
                ( 24.94%)   0.4994* O  25 s( 22.80%)p 3.38( 77.12%)d 0.00(  0.08%)
                                           -0.0001 -0.4773 -0.0131  0.3644  0.0350
                                           -0.7564 -0.0183  0.2541  0.0123  0.0042
                                           -0.0010  0.0115  0.0229  0.0112
                ( 75.06%)  -0.8663* H  69 s( 99.57%)p 0.00(  0.43%)
                                           -0.9978  0.0123 -0.0253  0.0565 -0.0216
   673. (0.02350) BD*( 1) C  26 - C  27  
                ( 48.88%)   0.6991* C  26 s( 26.54%)p 2.77( 73.41%)d 0.00(  0.05%)
                                           -0.0001 -0.5151 -0.0112 -0.2610  0.0125
                                            0.8149  0.0086 -0.0392  0.0118  0.0120
                                           -0.0003  0.0009  0.0142  0.0105
                ( 51.12%)  -0.7150* C  27 s( 27.85%)p 2.59( 72.11%)d 0.00(  0.04%)
                                           -0.0003 -0.5277  0.0056  0.3056  0.0102
                                           -0.7919  0.0056  0.0181  0.0109  0.0111
                                           -0.0001  0.0008  0.0139  0.0105
   674. (0.02451) BD*( 1) C  26 - H  70  
                ( 38.35%)   0.6193* C  26 s( 18.92%)p 4.28( 81.03%)d 0.00(  0.05%)
                                           -0.0004  0.4348 -0.0115  0.3169 -0.0037
                                            0.3391 -0.0059 -0.7713 -0.0055  0.0048
                                           -0.0123 -0.0127 -0.0007  0.0131
                ( 61.65%)  -0.7852* H  70 s( 99.92%)p 0.00(  0.08%)
                                            0.9996 -0.0059 -0.0092 -0.0097  0.0251
   675. (0.01389) BD*( 1) C  27 - C  28  
                ( 50.03%)   0.7073* C  27 s( 27.66%)p 2.61( 72.29%)d 0.00(  0.04%)
                                            0.0002  0.5259  0.0048  0.8343 -0.0024
                                           -0.0323 -0.0313 -0.1571 -0.0143  0.0003
                                           -0.0064  0.0002  0.0174 -0.0094
                ( 49.97%)  -0.7069* C  28 s( 27.84%)p 2.59( 72.12%)d 0.00(  0.04%)
                                            0.0002  0.5276  0.0077 -0.8259 -0.0066
                                            0.0199 -0.0320  0.1935 -0.0134 -0.0015
                                           -0.0081  0.0001  0.0171 -0.0088
   676. (0.01927) BD*( 1) C  27 - H  71  
                ( 39.14%)   0.6256* C  27 s( 22.00%)p 3.54( 77.95%)d 0.00(  0.04%)
                                           -0.0002  0.4691 -0.0040 -0.1616 -0.0087
                                           -0.3572 -0.0237  0.7907 -0.0097  0.0029
                                           -0.0056 -0.0127 -0.0023  0.0153
                ( 60.86%)  -0.7801* H  71 s( 99.92%)p 0.00(  0.08%)
                                            0.9996 -0.0033  0.0061  0.0139 -0.0231
   677. (0.01282) BD*( 1) C  27 - H  72  
                ( 38.30%)   0.6189* C  27 s( 22.35%)p 3.47( 77.61%)d 0.00(  0.04%)
                                           -0.0001  0.4727  0.0055 -0.4283  0.0064
                                           -0.4933 -0.0102 -0.5906  0.0159  0.0099
                                            0.0113  0.0133 -0.0018  0.0045
                ( 61.70%)  -0.7855* H  72 s( 99.92%)p 0.00(  0.08%)
                                            0.9996 -0.0019  0.0138  0.0169  0.0180
   678. (0.02962) BD*( 1) C  28 - C  29  
                ( 51.04%)   0.7144* C  28 s( 28.61%)p 2.49( 71.35%)d 0.00(  0.04%)
                                            0.0004  0.5348 -0.0080  0.4714  0.0045
                                            0.4878 -0.0099  0.5032 -0.0032  0.0109
                                            0.0112  0.0127 -0.0008  0.0004
                ( 48.96%)  -0.6997* C  29 s( 25.36%)p 2.94( 74.59%)d 0.00(  0.05%)
                                            0.0001  0.5035  0.0043 -0.4841  0.0084
                                           -0.4918 -0.0064 -0.5192 -0.0018  0.0126
                                            0.0133  0.0126  0.0000 -0.0001
   679. (0.01310) BD*( 1) C  28 - H  73  
                ( 38.55%)   0.6209* C  28 s( 21.90%)p 3.56( 78.05%)d 0.00(  0.04%)
                                           -0.0001  0.4680  0.0044  0.2886 -0.0089
                                           -0.8338  0.0015  0.0408 -0.0183 -0.0112
                                            0.0000 -0.0015 -0.0144 -0.0098
                ( 61.45%)  -0.7839* H  73 s( 99.92%)p 0.00(  0.08%)
                                            0.9996 -0.0023 -0.0091  0.0266  0.0002
   680. (0.01756) BD*( 1) C  28 - H  74  
                ( 39.00%)   0.6245* C  28 s( 21.51%)p 3.65( 78.44%)d 0.00(  0.05%)
                                           -0.0002  0.4638 -0.0023  0.1063 -0.0003
                                            0.2559 -0.0246 -0.8408 -0.0072  0.0003
                                           -0.0032 -0.0111 -0.0019  0.0181
                ( 61.00%)  -0.7810* H  74 s( 99.92%)p 0.00(  0.08%)
                                            0.9996 -0.0027 -0.0031 -0.0054  0.0269
   681. (0.02442) BD*( 1) C  29 - C  30  
                ( 48.85%)   0.6989* C  29 s( 24.51%)p 3.08( 75.44%)d 0.00(  0.05%)
                                            0.0001 -0.4951 -0.0042 -0.0802  0.0031
                                            0.3881  0.0115 -0.7727 -0.0083  0.0008
                                           -0.0019  0.0154  0.0040 -0.0153
                ( 51.15%)  -0.7152* C  30 s( 29.80%)p 2.35( 70.16%)d 0.00(  0.04%)
                                           -0.0005 -0.5457  0.0124  0.0554  0.0009
                                           -0.3887  0.0064  0.7399 -0.0051  0.0016
                                           -0.0023  0.0139  0.0033 -0.0132
   682. (0.00847) BD*( 1) C  30 - H  75  
                ( 39.15%)   0.6257* C  30 s( 22.96%)p 3.35( 76.99%)d 0.00(  0.04%)
                                           -0.0000  0.4792  0.0045  0.3799 -0.0053
                                           -0.7857 -0.0057 -0.0878  0.0222 -0.0130
                                           -0.0010  0.0028 -0.0113 -0.0107
                ( 60.85%)  -0.7801* H  75 s( 99.93%)p 0.00(  0.07%)
                                            0.9996 -0.0007 -0.0106  0.0248  0.0008
   683. (0.00819) BD*( 1) C  30 - H  76  
                ( 38.93%)   0.6239* C  30 s( 23.59%)p 3.24( 76.37%)d 0.00(  0.04%)
                                           -0.0000  0.4857  0.0053 -0.7897  0.0102
                                           -0.1246 -0.0134  0.3519  0.0188  0.0051
                                           -0.0130 -0.0016  0.0138 -0.0057
                ( 61.07%)  -0.7815* H  76 s( 99.93%)p 0.00(  0.07%)
                                            0.9996 -0.0002  0.0239  0.0044 -0.0125
   684. (0.00735) BD*( 1) C  30 - H  77  
                ( 38.59%)   0.6212* C  30 s( 23.53%)p 3.25( 76.43%)d 0.00(  0.04%)
                                            0.0001 -0.4851 -0.0027 -0.4777  0.0030
                                           -0.4641  0.0149 -0.5658 -0.0166 -0.0093
                                           -0.0121 -0.0127 -0.0009 -0.0025
                ( 61.41%)  -0.7837* H  77 s( 99.92%)p 0.00(  0.08%)
                                           -0.9996  0.0006  0.0156  0.0138  0.0181
   685. (0.02720) BD*( 1) C  31 - C  32  
                ( 49.19%)   0.7013* C  31 s( 25.81%)p 2.87( 74.14%)d 0.00(  0.04%)
                                           -0.0000 -0.5081 -0.0045 -0.3263  0.0106
                                           -0.5138 -0.0209  0.6086 -0.0040 -0.0079
                                            0.0091  0.0153  0.0038 -0.0052
                ( 50.81%)  -0.7128* C  32 s( 27.63%)p 2.62( 72.33%)d 0.00(  0.04%)
                                           -0.0003 -0.5257  0.0003  0.3428  0.0122
                                            0.5153 -0.0154 -0.5829 -0.0004 -0.0085
                                            0.0095  0.0150  0.0043 -0.0042
   686. (0.02228) BD*( 1) C  31 - H  78  
                ( 37.92%)   0.6158* C  31 s( 20.20%)p 3.95( 79.76%)d 0.00(  0.04%)
                                            0.0003 -0.4494  0.0058 -0.2662  0.0055
                                           -0.3219  0.0022 -0.7893  0.0040 -0.0048
                                           -0.0093 -0.0119  0.0011 -0.0137
                ( 62.08%)  -0.7879* H  78 s( 99.92%)p 0.00(  0.08%)
                                           -0.9996  0.0046  0.0076  0.0082  0.0258
   687. (0.01680) BD*( 1) C  32 - H  79  
                ( 39.04%)   0.6248* C  32 s( 21.85%)p 3.57( 78.10%)d 0.00(  0.05%)
                                           -0.0002  0.4674 -0.0005 -0.1946 -0.0097
                                           -0.3049  0.0199 -0.8060 -0.0065  0.0024
                                            0.0071  0.0121 -0.0022  0.0157
                ( 60.96%)  -0.7808* H  79 s( 99.93%)p 0.00(  0.07%)
                                            0.9996 -0.0028  0.0057  0.0076  0.0257
   688. (0.01319) BD*( 1) C  32 - H  80  
                ( 38.42%)   0.6198* C  32 s( 22.00%)p 3.54( 77.96%)d 0.00(  0.04%)
                                            0.0002 -0.4690 -0.0048  0.3751  0.0067
                                           -0.7968  0.0041 -0.0611  0.0153  0.0140
                                            0.0004 -0.0024  0.0115  0.0098
                ( 61.58%)  -0.7847* H  80 s( 99.92%)p 0.00(  0.08%)
                                           -0.9996  0.0028 -0.0129  0.0254  0.0007


 NHO Directionality and "Bond Bending" (deviations from line of nuclear centers)

         [Thresholds for printing:  angular deviation  >  1.0 degree]
                                    hybrid p-character > 25.0%
                                    orbital occupancy  >  0.10e

                                Line of Centers        Hybrid 1              Hybrid 2
                                ---------------  -------------------   ------------------
                NBO               Theta   Phi    Theta   Phi    Dev    Theta   Phi    Dev
 ========================================================================================
     2. BD (   1) C   1 - H  33    86.7    6.9    88.3    7.5   1.7      --     --    --
     3. BD (   1) C   1 - H  34   100.2  114.5   101.8  113.5   1.8      --     --    --
     4. BD (   1) C   1 - H  35   141.6  251.9   143.3  252.6   1.8      --     --    --
     6. BD (   1) C   2 - C   4    81.9  293.8    82.1  295.2   1.4     98.2  111.9   1.9
     7. BD (   1) C   2 - C  32    94.7  185.1    94.8  183.4   1.6     85.3    6.1   1.1
     8. BD (   1) C   3 - H  36    83.9    2.9    82.8    3.9   1.5      --     --    --
     9. BD (   1) C   3 - H  37    98.7  110.1    97.2  109.3   1.7      --     --    --
    10. BD (   1) C   3 - H  38    30.3  221.7    29.0  220.2   1.5      --     --    --
    11. BD (   1) C   4 - C   5    75.0  237.5    75.5  240.4   2.8    105.2   54.7   2.7
    12. BD (   2) C   4 - C   5    75.0  237.5    14.7   54.9  89.7     15.2   52.4  89.8
    14. BD (   1) C   5 - C   6    79.9  181.6    79.9  182.9   1.3      --     --    --
    17. BD (   1) C   6 - C   8   139.0  226.3   138.7  228.5   1.5     40.9   44.1   1.4
    19. BD (   1) C   7 - H  41    42.8   38.6    41.3   37.5   1.6      --     --    --
    20. BD (   1) C   7 - H  42    74.1  178.8    72.9  179.9   1.6      --     --    --
    21. BD (   1) C   7 - H  43    94.2  286.5    92.6  286.3   1.7      --     --    --
    22. BD (   1) C   8 - C   9    83.3  183.2    85.2  184.8   2.5     98.4    2.1   2.0
    23. BD (   1) C   8 - H  44   148.7   63.5   150.3   62.9   1.6      --     --    --
    24. BD (   1) C   8 - H  45    94.8  292.2    96.1  291.8   1.4      --     --    --
    25. BD (   1) C   9 - C  10    82.2  117.0     --     --    --      96.6  296.3   1.4
    27. BD (   1) C   9 - H  47    39.6  252.8    40.8  252.3   1.2      --     --    --
    28. BD (   1) C  10 - C  11   153.7   95.3   153.6  100.3   2.2     26.0  272.4   1.3
    29. BD (   1) C  10 - C  12    53.7   48.3    52.8   46.4   1.8    125.9  230.9   2.1
    30. BD (   1) C  10 - C  29    66.3  188.2    67.7  189.0   1.6    114.3    6.9   1.3
    31. BD (   1) C  11 - H  48   129.2  219.1   130.0  217.9   1.2      --     --    --
    32. BD (   1) C  11 - H  49   114.7    0.8   115.8    1.2   1.1      --     --    --
    33. BD (   1) C  11 - H  50    86.7  107.6    87.8  108.2   1.3      --     --    --
    34. BD (   1) C  12 - C  13    56.1  123.3    54.2  123.2   1.8    122.6  303.5   1.3
    35. BD (   2) C  12 - C  13    56.1  123.3    41.7  267.6  91.9    140.0   84.8  89.4
    36. BD (   1) C  12 - C  31    90.6  358.3    90.1  356.6   1.8      --     --    --
    37. BD (   1) C  13 - C  14    86.6  171.3    85.1  169.1   2.7     93.0  352.4   1.2
    38. BD (   1) C  13 - H  51    55.6   46.8    55.3   48.2   1.2      --     --    --
    39. BD (   1) C  14 - C  15   127.9  226.6     --     --    --      51.2   48.4   1.7
    42. BD (   1) C  15 - C  16    79.2  178.1    75.8  180.1   3.9     97.9  357.2   3.1
    43. BD (   1) C  15 - C  29    95.8  294.9    93.7  292.1   3.4     83.3  116.1   1.6
    44. BD (   1) C  15 - H  54   155.0   81.2   154.0   78.9   1.4      --     --    --
    45. BD (   1) C  16 - C  17    21.9  230.5    22.6  234.2   1.6      --     --    --
    46. BD (   1) C  16 - C  18    96.7  107.3    95.7  106.5   1.2     82.4  287.8   1.0
    47. BD (   1) C  16 - C  26   135.1  231.3   132.5  230.2   2.7     42.0   54.7   3.7
    51. BD (   1) C  18 - C  19    93.1  174.3    92.0  171.9   2.6     85.4  356.8   3.0
    52. BD (   1) C  18 - H  58    41.8   58.2    43.0   58.8   1.3      --     --    --
    53. BD (   1) C  18 - H  59   147.3   41.5   145.9   43.8   1.8      --     --    --
    54. BD (   1) C  19 - C  20   137.2  235.0   137.5  231.3   2.5     42.7   60.3   3.6
    55. BD (   1) C  19 - H  60    99.3  103.5    98.0  103.5   1.3      --     --    --
    56. BD (   1) C  19 - H  61    30.2  209.5    28.9  207.0   1.8      --     --    --
    57. BD (   1) C  20 - O  21    91.9  174.0    93.3  172.4   2.1     89.4  354.9   1.6
    58. BD (   1) C  20 - C  22    85.5  282.3    85.1  279.6   2.8     94.2  104.0   1.7
    59. BD (   1) C  20 - H  62   150.0   38.6   152.0   47.0   4.5      --     --    --
    60. BD (   1) O  21 - H  63    90.4  102.8    90.8  108.2   5.3      --     --    --
    62. BD (   1) C  22 - C  24    41.4  219.2     --     --    --     139.8   41.1   1.8
    63. BD (   1) C  22 - C  26    84.4  355.4    82.4  353.4   2.8     92.5  176.6   3.4
    64. BD (   1) C  23 - H  64   103.0  165.4   104.5  166.1   1.6      --     --    --
    65. BD (   1) C  23 - H  65   138.9   26.0   140.6   25.3   1.8      --     --    --
    66. BD (   1) C  23 - H  66    86.2  272.1    87.6  272.1   1.4      --     --    --
    67. BD (   1) C  24 - O  25   101.6  187.0   100.6  186.6   1.0     76.8    5.5   2.2
    68. BD (   1) C  24 - H  67    79.9  292.2    79.0  289.0   3.2      --     --    --
    69. BD (   1) C  24 - H  68    32.7   76.6    30.8   83.4   4.0      --     --    --
    70. BD (   1) O  25 - H  69   107.3  109.8   107.0  117.3   7.2      --     --    --
    71. BD (   1) C  26 - C  27    88.3  289.8    88.2  286.8   3.1     92.0  111.9   2.0
    73. BD (   1) C  27 - C  28   101.8  358.3   101.6  355.6   2.6     77.8  180.8   2.5
    74. BD (   1) C  27 - H  71    27.1  245.8    28.1  245.9   1.1      --     --    --
    77. BD (   1) C  28 - H  73    87.5  289.0    88.5  288.6   1.1      --     --    --
    78. BD (   1) C  28 - H  74   162.0   69.4   163.3   65.4   1.8      --     --    --
    81. BD (   1) C  30 - H  76    65.9  189.5    64.9  190.0   1.1      --     --    --
    83. BD (   1) C  31 - C  32   133.6   56.6   134.2   59.4   2.1     46.4  234.6   1.4
    85. BD (   1) C  32 - H  79   156.3  238.5   156.7  234.4   1.7      --     --    --
   119. LP (   1) O  21             --     --    134.7  224.6   --       --     --    --
   120. LP (   2) O  21             --     --     28.6  221.6   --       --     --    --
   121. LP (   1) O  25             --     --     89.3  236.3   --       --     --    --
   122. LP (   2) O  25             --     --     18.1  141.5   --       --     --    --


 Second Order Perturbation Theory Analysis of Fock Matrix in NBO Basis

     Threshold for printing:   0.50 kcal/mol
                                                                              E(2)  E(j)-E(i) F(i,j)
         Donor NBO (i)                     Acceptor NBO (j)                 kcal/mol   a.u.    a.u. 
 ===================================================================================================

 within unit  1
   1. BD (   1) C   1 - C   2        /141. RY*(   1) C   3                    1.00    1.38    0.033
   1. BD (   1) C   1 - C   2        /150. RY*(   1) C   4                    0.73    1.67    0.031
   1. BD (   1) C   1 - C   2        /151. RY*(   2) C   4                    0.84    1.31    0.030
   1. BD (   1) C   1 - C   2        /403. RY*(   2) C  32                    1.41    1.44    0.041
   1. BD (   1) C   1 - C   2        /604. BD*(   1) C   1 - H  33            0.61    1.02    0.022
   1. BD (   1) C   1 - C   2        /605. BD*(   1) C   1 - H  34            0.57    1.02    0.022
   1. BD (   1) C   1 - C   2        /606. BD*(   1) C   1 - H  35            0.57    1.03    0.022
   1. BD (   1) C   1 - C   2        /607. BD*(   1) C   2 - C   3            1.29    0.96    0.031
   1. BD (   1) C   1 - C   2        /608. BD*(   1) C   2 - C   4            1.67    1.01    0.037
   1. BD (   1) C   1 - C   2        /609. BD*(   1) C   2 - C  32            1.68    0.98    0.036
   1. BD (   1) C   1 - C   2        /612. BD*(   1) C   3 - H  38            1.98    1.03    0.041
   1. BD (   1) C   1 - C   2        /613. BD*(   1) C   4 - C   5            1.79    1.27    0.043
   1. BD (   1) C   1 - C   2        /614. BD*(   2) C   4 - C   5            1.74    0.65    0.030
   1. BD (   1) C   1 - C   2        /685. BD*(   1) C  31 - C  32            2.47    0.98    0.044
   2. BD (   1) C   1 - H  33        /133. RY*(   2) C   2                    0.52    1.36    0.024
   2. BD (   1) C   1 - H  33        /609. BD*(   1) C   2 - C  32            3.15    0.88    0.047
   3. BD (   1) C   1 - H  34        /608. BD*(   1) C   2 - C   4            3.15    0.91    0.048
   4. BD (   1) C   1 - H  35        /132. RY*(   1) C   2                    0.77    1.50    0.030
   4. BD (   1) C   1 - H  35        /607. BD*(   1) C   2 - C   3            3.20    0.86    0.047
   5. BD (   1) C   2 - C   3        /123. RY*(   1) C   1                    1.17    1.37    0.036
   5. BD (   1) C   2 - C   3        /151. RY*(   2) C   4                    1.55    1.31    0.041
   5. BD (   1) C   2 - C   3        /402. RY*(   1) C  32                    1.19    1.64    0.040
   5. BD (   1) C   2 - C   3        /603. BD*(   1) C   1 - C   2            1.25    0.96    0.031
   5. BD (   1) C   2 - C   3        /606. BD*(   1) C   1 - H  35            2.00    1.02    0.041
   5. BD (   1) C   2 - C   3        /608. BD*(   1) C   2 - C   4            1.58    1.01    0.036
   5. BD (   1) C   2 - C   3        /609. BD*(   1) C   2 - C  32            1.52    0.97    0.034
   5. BD (   1) C   2 - C   3        /610. BD*(   1) C   3 - H  36            0.59    1.02    0.022
   5. BD (   1) C   2 - C   3        /611. BD*(   1) C   3 - H  37            0.56    1.02    0.022
   5. BD (   1) C   2 - C   3        /612. BD*(   1) C   3 - H  38            0.61    1.03    0.023
   5. BD (   1) C   2 - C   3        /613. BD*(   1) C   4 - C   5            0.93    1.27    0.031
   5. BD (   1) C   2 - C   3        /614. BD*(   2) C   4 - C   5            2.71    0.65    0.037
   5. BD (   1) C   2 - C   3        /687. BD*(   1) C  32 - H  79            1.74    1.03    0.038
   6. BD (   1) C   2 - C   4        /124. RY*(   2) C   1                    1.10    1.40    0.035
   6. BD (   1) C   2 - C   4        /142. RY*(   2) C   3                    0.89    1.40    0.032
   6. BD (   1) C   2 - C   4        /159. RY*(   1) C   5                    0.73    1.68    0.032
   6. BD (   1) C   2 - C   4        /161. RY*(   3) C   5                    2.21    1.38    0.050
   6. BD (   1) C   2 - C   4        /402. RY*(   1) C  32                    0.68    1.65    0.030
   6. BD (   1) C   2 - C   4        /603. BD*(   1) C   1 - C   2            1.49    0.98    0.034
   6. BD (   1) C   2 - C   4        /605. BD*(   1) C   1 - H  34            1.80    1.04    0.039
   6. BD (   1) C   2 - C   4        /607. BD*(   1) C   2 - C   3            1.38    0.97    0.033
   6. BD (   1) C   2 - C   4        /609. BD*(   1) C   2 - C  32            1.56    0.99    0.035
   6. BD (   1) C   2 - C   4        /611. BD*(   1) C   3 - H  37            1.90    1.04    0.040
   6. BD (   1) C   2 - C   4        /613. BD*(   1) C   4 - C   5            4.03    1.28    0.064
   6. BD (   1) C   2 - C   4        /615. BD*(   1) C   4 - H  39            0.64    1.06    0.023
   6. BD (   1) C   2 - C   4        /617. BD*(   1) C   5 - H  40            3.06    1.06    0.051
   6. BD (   1) C   2 - C   4        /688. BD*(   1) C  32 - H  80            1.84    1.05    0.039
   7. BD (   1) C   2 - C  32        /123. RY*(   1) C   1                    0.61    1.37    0.026
   7. BD (   1) C   2 - C  32        /124. RY*(   2) C   1                    0.56    1.38    0.025
   7. BD (   1) C   2 - C  32        /141. RY*(   1) C   3                    0.64    1.37    0.027
   7. BD (   1) C   2 - C  32        /394. RY*(   2) C  31                    0.80    1.54    0.032
   7. BD (   1) C   2 - C  32        /603. BD*(   1) C   1 - C   2            1.32    0.96    0.032
   7. BD (   1) C   2 - C  32        /604. BD*(   1) C   1 - H  33            1.72    1.02    0.038
   7. BD (   1) C   2 - C  32        /607. BD*(   1) C   2 - C   3            1.51    0.95    0.034
   7. BD (   1) C   2 - C  32        /608. BD*(   1) C   2 - C   4            1.80    1.00    0.038
   7. BD (   1) C   2 - C  32        /610. BD*(   1) C   3 - H  36            1.68    1.02    0.037
   7. BD (   1) C   2 - C  32        /615. BD*(   1) C   4 - H  39            2.56    1.04    0.046
   7. BD (   1) C   2 - C  32        /638. BD*(   1) C  12 - C  31            2.13    1.01    0.041
   7. BD (   1) C   2 - C  32        /685. BD*(   1) C  31 - C  32            1.59    0.97    0.035
   7. BD (   1) C   2 - C  32        /687. BD*(   1) C  32 - H  79            0.77    1.03    0.025
   7. BD (   1) C   2 - C  32        /688. BD*(   1) C  32 - H  80            0.78    1.03    0.025
   8. BD (   1) C   3 - H  36        /134. RY*(   3) C   2                    0.58    1.38    0.025
   8. BD (   1) C   3 - H  36        /609. BD*(   1) C   2 - C  32            3.37    0.88    0.049
   9. BD (   1) C   3 - H  37        /133. RY*(   2) C   2                    0.80    1.36    0.029
   9. BD (   1) C   3 - H  37        /608. BD*(   1) C   2 - C   4            3.08    0.91    0.048
  10. BD (   1) C   3 - H  38        /603. BD*(   1) C   1 - C   2            3.09    0.87    0.046
  11. BD (   1) C   4 - C   5        /132. RY*(   1) C   2                    1.05    1.73    0.038
  11. BD (   1) C   4 - C   5        /134. RY*(   3) C   2                    0.65    1.62    0.029
  11. BD (   1) C   4 - C   5        /169. RY*(   2) C   6                    1.64    1.75    0.048
  11. BD (   1) C   4 - C   5        /603. BD*(   1) C   1 - C   2            0.80    1.10    0.026
  11. BD (   1) C   4 - C   5        /608. BD*(   1) C   2 - C   4            3.74    1.15    0.059
  11. BD (   1) C   4 - C   5        /615. BD*(   1) C   4 - H  39            2.06    1.18    0.044
  11. BD (   1) C   4 - C   5        /616. BD*(   1) C   5 - C   6            3.95    1.15    0.060
  11. BD (   1) C   4 - C   5        /617. BD*(   1) C   5 - H  40            2.08    1.18    0.044
  11. BD (   1) C   4 - C   5        /618. BD*(   1) C   6 - C   7            0.76    1.10    0.026
  12. BD (   2) C   4 - C   5        /603. BD*(   1) C   1 - C   2            1.89    0.65    0.031
  12. BD (   2) C   4 - C   5        /607. BD*(   1) C   2 - C   3            3.28    0.64    0.041
  12. BD (   2) C   4 - C   5        /618. BD*(   1) C   6 - C   7            1.89    0.65    0.031
  12. BD (   2) C   4 - C   5        /619. BD*(   1) C   6 - C   8            3.08    0.65    0.040
  12. BD (   2) C   4 - C   5        /624. BD*(   1) C   8 - C   9            0.51    0.68    0.017
  13. BD (   1) C   4 - H  39        /132. RY*(   1) C   2                    0.67    1.50    0.029
  13. BD (   1) C   4 - H  39        /159. RY*(   1) C   5                    0.86    1.58    0.033
  13. BD (   1) C   4 - H  39        /609. BD*(   1) C   2 - C  32            2.50    0.89    0.042
  13. BD (   1) C   4 - H  39        /613. BD*(   1) C   4 - C   5            1.88    1.18    0.042
  13. BD (   1) C   4 - H  39        /616. BD*(   1) C   5 - C   6            6.09    0.93    0.067
  14. BD (   1) C   5 - C   6        /150. RY*(   1) C   4                    0.86    1.68    0.034
  14. BD (   1) C   5 - C   6        /152. RY*(   3) C   4                    1.99    1.39    0.047
  14. BD (   1) C   5 - C   6        /178. RY*(   2) C   7                    1.11    1.43    0.036
  14. BD (   1) C   5 - C   6        /187. RY*(   2) C   8                    1.44    1.49    0.042
  14. BD (   1) C   5 - C   6        /394. RY*(   2) C  31                    0.73    1.56    0.030
  14. BD (   1) C   5 - C   6        /613. BD*(   1) C   4 - C   5            4.16    1.28    0.066
  14. BD (   1) C   5 - C   6        /615. BD*(   1) C   4 - H  39            2.97    1.06    0.050
  14. BD (   1) C   5 - C   6        /617. BD*(   1) C   5 - H  40            0.63    1.06    0.023
  14. BD (   1) C   5 - C   6        /618. BD*(   1) C   6 - C   7            1.65    0.98    0.036
  14. BD (   1) C   5 - C   6        /619. BD*(   1) C   6 - C   8            1.84    0.98    0.038
  14. BD (   1) C   5 - C   6        /620. BD*(   1) C   6 - C  31            2.03    0.98    0.040
  14. BD (   1) C   5 - C   6        /622. BD*(   1) C   7 - H  42            1.87    1.06    0.040
  14. BD (   1) C   5 - C   6        /624. BD*(   1) C   8 - C   9            2.44    1.01    0.045
  14. BD (   1) C   5 - C   6        /638. BD*(   1) C  12 - C  31            2.25    1.03    0.043
  15. BD (   1) C   5 - H  40        /150. RY*(   1) C   4                    0.83    1.58    0.033
  15. BD (   1) C   5 - H  40        /168. RY*(   1) C   6                    0.85    1.57    0.033
  15. BD (   1) C   5 - H  40        /608. BD*(   1) C   2 - C   4            6.00    0.92    0.067
  15. BD (   1) C   5 - H  40        /613. BD*(   1) C   4 - C   5            1.84    1.18    0.042
  15. BD (   1) C   5 - H  40        /620. BD*(   1) C   6 - C  31            2.79    0.88    0.044
  16. BD (   1) C   6 - C   7        /159. RY*(   1) C   5                    0.60    1.67    0.028
  16. BD (   1) C   6 - C   7        /160. RY*(   2) C   5                    1.06    1.31    0.033
  16. BD (   1) C   6 - C   7        /186. RY*(   1) C   8                    0.69    1.61    0.030
  16. BD (   1) C   6 - C   7        /393. RY*(   1) C  31                    1.01    1.70    0.037
  16. BD (   1) C   6 - C   7        /395. RY*(   3) C  31                    0.58    1.50    0.027
  16. BD (   1) C   6 - C   7        /613. BD*(   1) C   4 - C   5            1.82    1.26    0.043
  16. BD (   1) C   6 - C   7        /614. BD*(   2) C   4 - C   5            1.88    0.65    0.031
  16. BD (   1) C   6 - C   7        /616. BD*(   1) C   5 - C   6            1.82    1.01    0.038
  16. BD (   1) C   6 - C   7        /619. BD*(   1) C   6 - C   8            1.52    0.96    0.034
  16. BD (   1) C   6 - C   7        /620. BD*(   1) C   6 - C  31            1.86    0.97    0.038
  16. BD (   1) C   6 - C   7        /621. BD*(   1) C   7 - H  41            0.60    1.02    0.022
  16. BD (   1) C   6 - C   7        /622. BD*(   1) C   7 - H  42            0.70    1.04    0.024
  16. BD (   1) C   6 - C   7        /623. BD*(   1) C   7 - H  43            0.62    1.02    0.023
  16. BD (   1) C   6 - C   7        /625. BD*(   1) C   8 - H  44            1.88    1.03    0.039
  16. BD (   1) C   6 - C   7        /685. BD*(   1) C  31 - C  32            2.43    0.98    0.044
  17. BD (   1) C   6 - C   8        /160. RY*(   2) C   5                    1.47    1.30    0.039
  17. BD (   1) C   6 - C   8        /177. RY*(   1) C   7                    0.73    1.39    0.029
  17. BD (   1) C   6 - C   8        /195. RY*(   1) C   9                    1.04    1.62    0.037
  17. BD (   1) C   6 - C   8        /396. RY*(   4) C  31                    0.55    1.66    0.027
  17. BD (   1) C   6 - C   8        /613. BD*(   1) C   4 - C   5            1.01    1.26    0.032
  17. BD (   1) C   6 - C   8        /614. BD*(   2) C   4 - C   5            2.65    0.64    0.037
  17. BD (   1) C   6 - C   8        /616. BD*(   1) C   5 - C   6            1.74    1.01    0.037
  17. BD (   1) C   6 - C   8        /618. BD*(   1) C   6 - C   7            1.34    0.95    0.032
  17. BD (   1) C   6 - C   8        /620. BD*(   1) C   6 - C  31            1.77    0.96    0.037
  17. BD (   1) C   6 - C   8        /621. BD*(   1) C   7 - H  41            1.68    1.02    0.037
  17. BD (   1) C   6 - C   8        /624. BD*(   1) C   8 - C   9            1.31    0.99    0.032
  17. BD (   1) C   6 - C   8        /625. BD*(   1) C   8 - H  44            0.65    1.02    0.023
  17. BD (   1) C   6 - C   8        /626. BD*(   1) C   8 - H  45            0.78    1.02    0.025
  17. BD (   1) C   6 - C   8        /628. BD*(   1) C   9 - H  46            1.62    1.02    0.037
  17. BD (   1) C   6 - C   8        /686. BD*(   1) C  31 - H  78            1.93    1.02    0.040
  18. BD (   1) C   6 - C  31        /159. RY*(   1) C   5                    0.64    1.66    0.029
  18. BD (   1) C   6 - C  31        /177. RY*(   1) C   7                    0.78    1.38    0.030
  18. BD (   1) C   6 - C  31        /186. RY*(   1) C   8                    1.03    1.60    0.037
  18. BD (   1) C   6 - C  31        /224. RY*(   3) C  12                    0.96    1.72    0.037
  18. BD (   1) C   6 - C  31        /402. RY*(   1) C  32                    1.28    1.62    0.041
  18. BD (   1) C   6 - C  31        /616. BD*(   1) C   5 - C   6            1.91    1.00    0.039
  18. BD (   1) C   6 - C  31        /617. BD*(   1) C   5 - H  40            2.26    1.03    0.044
  18. BD (   1) C   6 - C  31        /618. BD*(   1) C   6 - C   7            1.37    0.95    0.032
  18. BD (   1) C   6 - C  31        /619. BD*(   1) C   6 - C   8            1.80    0.95    0.037
  18. BD (   1) C   6 - C  31        /623. BD*(   1) C   7 - H  43            1.60    1.01    0.036
  18. BD (   1) C   6 - C  31        /626. BD*(   1) C   8 - H  45            1.81    1.02    0.039
  18. BD (   1) C   6 - C  31        /636. BD*(   1) C  12 - C  13            1.90    1.25    0.044
  18. BD (   1) C   6 - C  31        /637. BD*(   2) C  12 - C  13            0.69    0.64    0.019
  18. BD (   1) C   6 - C  31        /638. BD*(   1) C  12 - C  31            2.07    1.00    0.041
  18. BD (   1) C   6 - C  31        /685. BD*(   1) C  31 - C  32            1.53    0.96    0.034
  18. BD (   1) C   6 - C  31        /686. BD*(   1) C  31 - H  78            1.02    1.02    0.029
  18. BD (   1) C   6 - C  31        /688. BD*(   1) C  32 - H  80            1.51    1.02    0.035
  19. BD (   1) C   7 - H  41        /168. RY*(   1) C   6                    0.90    1.56    0.033
  19. BD (   1) C   7 - H  41        /618. BD*(   1) C   6 - C   7            0.56    0.86    0.020
  19. BD (   1) C   7 - H  41        /619. BD*(   1) C   6 - C   8            3.40    0.86    0.049
  20. BD (   1) C   7 - H  42        /616. BD*(   1) C   5 - C   6            2.83    0.92    0.046
  20. BD (   1) C   7 - H  42        /618. BD*(   1) C   6 - C   7            0.58    0.87    0.020
  21. BD (   1) C   7 - H  43        /620. BD*(   1) C   6 - C  31            3.16    0.87    0.047
  22. BD (   1) C   8 - C   9        /169. RY*(   2) C   6                    0.69    1.62    0.030
  22. BD (   1) C   8 - C   9        /206. RY*(   3) C  10                    1.24    1.64    0.040
  22. BD (   1) C   8 - C   9        /616. BD*(   1) C   5 - C   6            2.00    1.02    0.040
  22. BD (   1) C   8 - C   9        /619. BD*(   1) C   6 - C   8            1.66    0.97    0.036
  22. BD (   1) C   8 - C   9        /625. BD*(   1) C   8 - H  44            0.74    1.04    0.025
  22. BD (   1) C   8 - C   9        /626. BD*(   1) C   8 - H  45            0.75    1.04    0.025
  22. BD (   1) C   8 - C   9        /627. BD*(   1) C   9 - C  10            1.81    0.97    0.037
  22. BD (   1) C   8 - C   9        /628. BD*(   1) C   9 - H  46            0.87    1.04    0.027
  22. BD (   1) C   8 - C   9        /629. BD*(   1) C   9 - H  47            0.95    1.05    0.028
  22. BD (   1) C   8 - C   9        /632. BD*(   1) C  10 - C  29            2.05    0.93    0.039
  23. BD (   1) C   8 - H  44        /170. RY*(   3) C   6                    0.53    1.39    0.024
  23. BD (   1) C   8 - H  44        /618. BD*(   1) C   6 - C   7            3.59    0.86    0.050
  23. BD (   1) C   8 - H  44        /619. BD*(   1) C   6 - C   8            0.54    0.86    0.019
  23. BD (   1) C   8 - H  44        /629. BD*(   1) C   9 - H  47            2.89    0.94    0.046
  24. BD (   1) C   8 - H  45        /170. RY*(   3) C   6                    0.59    1.39    0.026
  24. BD (   1) C   8 - H  45        /619. BD*(   1) C   6 - C   8            0.59    0.86    0.020
  24. BD (   1) C   8 - H  45        /620. BD*(   1) C   6 - C  31            3.37    0.86    0.048
  24. BD (   1) C   8 - H  45        /624. BD*(   1) C   8 - C   9            0.57    0.89    0.020
  24. BD (   1) C   8 - H  45        /627. BD*(   1) C   9 - C  10            3.97    0.85    0.052
  25. BD (   1) C   9 - C  10        /186. RY*(   1) C   8                    1.17    1.60    0.039
  25. BD (   1) C   9 - C  10        /213. RY*(   1) C  11                    1.03    1.43    0.035
  25. BD (   1) C   9 - C  10        /223. RY*(   2) C  12                    0.63    1.73    0.030
  25. BD (   1) C   9 - C  10        /376. RY*(   2) C  29                    1.21    1.61    0.040
  25. BD (   1) C   9 - C  10        /624. BD*(   1) C   8 - C   9            1.47    0.98    0.034
  25. BD (   1) C   9 - C  10        /626. BD*(   1) C   8 - H  45            1.45    1.02    0.034
  25. BD (   1) C   9 - C  10        /628. BD*(   1) C   9 - H  46            0.76    1.02    0.025
  25. BD (   1) C   9 - C  10        /629. BD*(   1) C   9 - H  47            0.82    1.03    0.026
  25. BD (   1) C   9 - C  10        /630. BD*(   1) C  10 - C  11            1.31    0.94    0.031
  25. BD (   1) C   9 - C  10        /631. BD*(   1) C  10 - C  12            2.09    0.99    0.041
  25. BD (   1) C   9 - C  10        /632. BD*(   1) C  10 - C  29            1.86    0.91    0.037
  25. BD (   1) C   9 - C  10        /635. BD*(   1) C  11 - H  50            1.97    1.02    0.040
  25. BD (   1) C   9 - C  10        /636. BD*(   1) C  12 - C  13            2.00    1.25    0.045
  25. BD (   1) C   9 - C  10        /637. BD*(   2) C  12 - C  13            0.73    0.64    0.019
  25. BD (   1) C   9 - C  10        /645. BD*(   1) C  15 - C  29            1.81    0.95    0.037
  26. BD (   1) C   9 - H  46        /204. RY*(   1) C  10                    0.71    1.60    0.030
  26. BD (   1) C   9 - H  46        /619. BD*(   1) C   6 - C   8            3.71    0.86    0.051
  26. BD (   1) C   9 - H  46        /624. BD*(   1) C   8 - C   9            0.53    0.89    0.019
  26. BD (   1) C   9 - H  46        /627. BD*(   1) C   9 - C  10            0.66    0.85    0.021
  26. BD (   1) C   9 - H  46        /631. BD*(   1) C  10 - C  12            3.28    0.89    0.049
  27. BD (   1) C   9 - H  47        /205. RY*(   2) C  10                    0.69    1.54    0.029
  27. BD (   1) C   9 - H  47        /624. BD*(   1) C   8 - C   9            0.54    0.89    0.020
  27. BD (   1) C   9 - H  47        /625. BD*(   1) C   8 - H  44            3.29    0.93    0.049
  27. BD (   1) C   9 - H  47        /627. BD*(   1) C   9 - C  10            0.67    0.86    0.021
  27. BD (   1) C   9 - H  47        /630. BD*(   1) C  10 - C  11            2.60    0.84    0.042
  27. BD (   1) C   9 - H  47        /682. BD*(   1) C  30 - H  75            0.55    0.93    0.020
  28. BD (   1) C  10 - C  11        /195. RY*(   1) C   9                    1.03    1.62    0.037
  28. BD (   1) C  10 - C  11        /222. RY*(   1) C  12                    1.58    1.43    0.043
  28. BD (   1) C  10 - C  11        /375. RY*(   1) C  29                    1.03    1.70    0.038
  28. BD (   1) C  10 - C  11        /627. BD*(   1) C   9 - C  10            1.43    0.95    0.033
  28. BD (   1) C  10 - C  11        /629. BD*(   1) C   9 - H  47            1.92    1.03    0.040
  28. BD (   1) C  10 - C  11        /631. BD*(   1) C  10 - C  12            1.99    0.99    0.040
  28. BD (   1) C  10 - C  11        /632. BD*(   1) C  10 - C  29            1.68    0.91    0.035
  28. BD (   1) C  10 - C  11        /633. BD*(   1) C  11 - H  48            0.71    1.02    0.024
  28. BD (   1) C  10 - C  11        /634. BD*(   1) C  11 - H  49            0.74    1.03    0.025
  28. BD (   1) C  10 - C  11        /635. BD*(   1) C  11 - H  50            0.69    1.02    0.024
  28. BD (   1) C  10 - C  11        /636. BD*(   1) C  12 - C  13            0.62    1.25    0.025
  28. BD (   1) C  10 - C  11        /637. BD*(   2) C  12 - C  13            3.53    0.64    0.043
  28. BD (   1) C  10 - C  11        /638. BD*(   1) C  12 - C  31            0.56    1.01    0.021
  28. BD (   1) C  10 - C  11        /681. BD*(   1) C  29 - C  30            1.86    0.95    0.038
  29. BD (   1) C  10 - C  12        /195. RY*(   1) C   9                    0.71    1.63    0.031
  29. BD (   1) C  10 - C  12        /214. RY*(   2) C  11                    0.80    1.47    0.031
  29. BD (   1) C  10 - C  12        /231. RY*(   1) C  13                    0.98    1.73    0.037
  29. BD (   1) C  10 - C  12        /375. RY*(   1) C  29                    0.80    1.71    0.033
  29. BD (   1) C  10 - C  12        /393. RY*(   1) C  31                    1.14    1.70    0.040
  29. BD (   1) C  10 - C  12        /627. BD*(   1) C   9 - C  10            1.84    0.96    0.038
  29. BD (   1) C  10 - C  12        /628. BD*(   1) C   9 - H  46            1.55    1.03    0.036
  29. BD (   1) C  10 - C  12        /630. BD*(   1) C  10 - C  11            1.46    0.95    0.033
  29. BD (   1) C  10 - C  12        /632. BD*(   1) C  10 - C  29            1.94    0.92    0.038
  29. BD (   1) C  10 - C  12        /633. BD*(   1) C  11 - H  48            2.05    1.03    0.041
  29. BD (   1) C  10 - C  12        /636. BD*(   1) C  12 - C  13            4.63    1.26    0.069
  29. BD (   1) C  10 - C  12        /638. BD*(   1) C  12 - C  31            2.02    1.02    0.041
  29. BD (   1) C  10 - C  12        /640. BD*(   1) C  13 - H  51            3.09    1.05    0.051
  29. BD (   1) C  10 - C  12        /678. BD*(   1) C  28 - C  29            1.76    0.97    0.037
  29. BD (   1) C  10 - C  12        /686. BD*(   1) C  31 - H  78            0.73    1.03    0.025
  30. BD (   1) C  10 - C  29        /196. RY*(   2) C   9                    0.86    1.40    0.031
  30. BD (   1) C  10 - C  29        /214. RY*(   2) C  11                    0.55    1.43    0.025
  30. BD (   1) C  10 - C  29        /223. RY*(   2) C  12                    1.04    1.70    0.038
  30. BD (   1) C  10 - C  29        /250. RY*(   2) C  15                    0.94    1.59    0.035
  30. BD (   1) C  10 - C  29        /367. RY*(   2) C  28                    0.97    1.41    0.033
  30. BD (   1) C  10 - C  29        /385. RY*(   2) C  30                    0.76    1.43    0.030
  30. BD (   1) C  10 - C  29        /624. BD*(   1) C   8 - C   9            1.87    0.96    0.038
  30. BD (   1) C  10 - C  29        /627. BD*(   1) C   9 - C  10            1.48    0.92    0.033
  30. BD (   1) C  10 - C  29        /630. BD*(   1) C  10 - C  11            1.39    0.91    0.032
  30. BD (   1) C  10 - C  29        /631. BD*(   1) C  10 - C  12            2.01    0.96    0.039
  30. BD (   1) C  10 - C  29        /634. BD*(   1) C  11 - H  49            1.35    1.00    0.033
  30. BD (   1) C  10 - C  29        /638. BD*(   1) C  12 - C  31            3.08    0.98    0.049
  30. BD (   1) C  10 - C  29        /644. BD*(   1) C  15 - C  16            2.92    0.91    0.046
  30. BD (   1) C  10 - C  29        /645. BD*(   1) C  15 - C  29            1.65    0.92    0.035
  30. BD (   1) C  10 - C  29        /675. BD*(   1) C  27 - C  28            2.01    0.96    0.040
  30. BD (   1) C  10 - C  29        /678. BD*(   1) C  28 - C  29            1.54    0.93    0.034
  30. BD (   1) C  10 - C  29        /681. BD*(   1) C  29 - C  30            1.22    0.92    0.030
  30. BD (   1) C  10 - C  29        /683. BD*(   1) C  30 - H  76            1.61    1.01    0.036
  31. BD (   1) C  11 - H  48        /630. BD*(   1) C  10 - C  11            0.54    0.85    0.019
  31. BD (   1) C  11 - H  48        /631. BD*(   1) C  10 - C  12            2.46    0.91    0.042
  31. BD (   1) C  11 - H  48        /680. BD*(   1) C  28 - H  74            0.95    0.94    0.027
  32. BD (   1) C  11 - H  49        /204. RY*(   1) C  10                    0.57    1.62    0.027
  32. BD (   1) C  11 - H  49        /630. BD*(   1) C  10 - C  11            0.73    0.85    0.022
  32. BD (   1) C  11 - H  49        /632. BD*(   1) C  10 - C  29            3.52    0.83    0.049
  32. BD (   1) C  11 - H  49        /687. BD*(   1) C  32 - H  79            0.54    0.94    0.020
  33. BD (   1) C  11 - H  50        /205. RY*(   2) C  10                    0.83    1.55    0.032
  33. BD (   1) C  11 - H  50        /627. BD*(   1) C   9 - C  10            2.51    0.87    0.042
  33. BD (   1) C  11 - H  50        /630. BD*(   1) C  10 - C  11            0.51    0.85    0.019
  33. BD (   1) C  11 - H  50        /646. BD*(   1) C  15 - H  54            0.77    0.93    0.024
  34. BD (   1) C  12 - C  13        /204. RY*(   1) C  10                    0.79    1.83    0.034
  34. BD (   1) C  12 - C  13        /242. RY*(   3) C  14                    1.15    1.49    0.037
  34. BD (   1) C  12 - C  13        /393. RY*(   1) C  31                    1.32    1.83    0.044
  34. BD (   1) C  12 - C  13        /620. BD*(   1) C   6 - C  31            1.12    1.09    0.031
  34. BD (   1) C  12 - C  13        /627. BD*(   1) C   9 - C  10            1.09    1.09    0.031
  34. BD (   1) C  12 - C  13        /631. BD*(   1) C  10 - C  12            4.69    1.13    0.065
  34. BD (   1) C  12 - C  13        /638. BD*(   1) C  12 - C  31            4.61    1.14    0.065
  34. BD (   1) C  12 - C  13        /639. BD*(   1) C  13 - C  14            3.41    1.16    0.056
  34. BD (   1) C  12 - C  13        /640. BD*(   1) C  13 - H  51            2.17    1.17    0.045
  34. BD (   1) C  12 - C  13        /643. BD*(   1) C  14 - H  53            0.60    1.15    0.024
  35. BD (   2) C  12 - C  13        /620. BD*(   1) C   6 - C  31            1.54    0.65    0.028
  35. BD (   2) C  12 - C  13        /627. BD*(   1) C   9 - C  10            1.19    0.64    0.025
  35. BD (   2) C  12 - C  13        /630. BD*(   1) C  10 - C  11            2.92    0.63    0.038
  35. BD (   2) C  12 - C  13        /633. BD*(   1) C  11 - H  48            0.56    0.71    0.018
  35. BD (   2) C  12 - C  13        /642. BD*(   1) C  14 - H  52            3.04    0.70    0.041
  35. BD (   2) C  12 - C  13        /643. BD*(   1) C  14 - H  53            2.37    0.70    0.037
  35. BD (   2) C  12 - C  13        /685. BD*(   1) C  31 - C  32            3.54    0.66    0.043
  36. BD (   1) C  12 - C  31        /168. RY*(   1) C   6                    0.80    1.67    0.033
  36. BD (   1) C  12 - C  31        /170. RY*(   3) C   6                    0.57    1.50    0.026
  36. BD (   1) C  12 - C  31        /205. RY*(   2) C  10                    0.91    1.65    0.035
  36. BD (   1) C  12 - C  31        /231. RY*(   1) C  13                    1.73    1.74    0.049
  36. BD (   1) C  12 - C  31        /404. RY*(   3) C  32                    1.07    1.49    0.036
  36. BD (   1) C  12 - C  31        /609. BD*(   1) C   2 - C  32            2.07    0.98    0.040
  36. BD (   1) C  12 - C  31        /616. BD*(   1) C   5 - C   6            1.91    1.02    0.039
  36. BD (   1) C  12 - C  31        /620. BD*(   1) C   6 - C  31            2.24    0.98    0.042
  36. BD (   1) C  12 - C  31        /631. BD*(   1) C  10 - C  12            2.26    1.01    0.043
  36. BD (   1) C  12 - C  31        /632. BD*(   1) C  10 - C  29            1.31    0.93    0.031
  36. BD (   1) C  12 - C  31        /636. BD*(   1) C  12 - C  13            4.67    1.27    0.069
  36. BD (   1) C  12 - C  31        /639. BD*(   1) C  13 - C  14            4.09    1.04    0.059
  36. BD (   1) C  12 - C  31        /685. BD*(   1) C  31 - C  32            1.95    0.99    0.039
  36. BD (   1) C  12 - C  31        /686. BD*(   1) C  31 - H  78            1.02    1.04    0.029
  37. BD (   1) C  13 - C  14        /224. RY*(   3) C  12                    2.03    1.76    0.054
  37. BD (   1) C  13 - C  14        /225. RY*(   4) C  12                    0.86    1.41    0.031
  37. BD (   1) C  13 - C  14        /251. RY*(   3) C  15                    0.74    1.61    0.031
  37. BD (   1) C  13 - C  14        /636. BD*(   1) C  12 - C  13            4.46    1.29    0.068
  37. BD (   1) C  13 - C  14        /638. BD*(   1) C  12 - C  31            4.23    1.04    0.059
  37. BD (   1) C  13 - C  14        /640. BD*(   1) C  13 - H  51            0.62    1.07    0.023
  37. BD (   1) C  13 - C  14        /641. BD*(   1) C  14 - C  15            1.87    1.01    0.039
  37. BD (   1) C  13 - C  14        /642. BD*(   1) C  14 - H  52            0.87    1.04    0.027
  37. BD (   1) C  13 - C  14        /643. BD*(   1) C  14 - H  53            0.93    1.05    0.028
  37. BD (   1) C  13 - C  14        /644. BD*(   1) C  15 - C  16            2.29    0.98    0.042
  38. BD (   1) C  13 - H  51        /223. RY*(   2) C  12                    1.43    1.65    0.043
  38. BD (   1) C  13 - H  51        /631. BD*(   1) C  10 - C  12            6.72    0.91    0.070
  38. BD (   1) C  13 - H  51        /636. BD*(   1) C  12 - C  13            2.32    1.17    0.046
  38. BD (   1) C  13 - H  51        /641. BD*(   1) C  14 - C  15            3.09    0.89    0.047
  39. BD (   1) C  14 - C  15        /232. RY*(   2) C  13                    0.66    1.33    0.027
  39. BD (   1) C  14 - C  15        /259. RY*(   2) C  16                    0.72    1.62    0.031
  39. BD (   1) C  14 - C  15        /260. RY*(   3) C  16                    0.60    1.65    0.028
  39. BD (   1) C  14 - C  15        /375. RY*(   1) C  29                    1.01    1.71    0.037
  39. BD (   1) C  14 - C  15        /639. BD*(   1) C  13 - C  14            1.72    1.04    0.038
  39. BD (   1) C  14 - C  15        /640. BD*(   1) C  13 - H  51            2.21    1.05    0.043
  39. BD (   1) C  14 - C  15        /642. BD*(   1) C  14 - H  52            0.86    1.02    0.026
  39. BD (   1) C  14 - C  15        /643. BD*(   1) C  14 - H  53            0.88    1.02    0.027
  39. BD (   1) C  14 - C  15        /644. BD*(   1) C  15 - C  16            1.77    0.95    0.037
  39. BD (   1) C  14 - C  15        /645. BD*(   1) C  15 - C  29            1.94    0.96    0.039
  39. BD (   1) C  14 - C  15        /646. BD*(   1) C  15 - H  54            1.18    1.03    0.031
  39. BD (   1) C  14 - C  15        /649. BD*(   1) C  16 - C  26            1.69    0.96    0.036
  39. BD (   1) C  14 - C  15        /678. BD*(   1) C  28 - C  29            2.10    0.97    0.040
  40. BD (   1) C  14 - H  52        /232. RY*(   2) C  13                    0.60    1.23    0.024
  40. BD (   1) C  14 - H  52        /233. RY*(   3) C  13                    0.56    1.32    0.025
  40. BD (   1) C  14 - H  52        /250. RY*(   2) C  15                    0.91    1.52    0.033
  40. BD (   1) C  14 - H  52        /636. BD*(   1) C  12 - C  13            1.70    1.16    0.040
  40. BD (   1) C  14 - H  52        /637. BD*(   2) C  12 - C  13            4.48    0.55    0.045
  40. BD (   1) C  14 - H  52        /639. BD*(   1) C  13 - C  14            0.52    0.93    0.020
  40. BD (   1) C  14 - H  52        /641. BD*(   1) C  14 - C  15            0.55    0.88    0.020
  40. BD (   1) C  14 - H  52        /646. BD*(   1) C  15 - H  54            2.47    0.92    0.043
  40. BD (   1) C  14 - H  52        /652. BD*(   1) C  17 - H  57            0.80    0.93    0.024
  41. BD (   1) C  14 - H  53        /233. RY*(   3) C  13                    0.61    1.32    0.026
  41. BD (   1) C  14 - H  53        /636. BD*(   1) C  12 - C  13            2.22    1.16    0.045
  41. BD (   1) C  14 - H  53        /637. BD*(   2) C  12 - C  13            3.73    0.55    0.041
  41. BD (   1) C  14 - H  53        /639. BD*(   1) C  13 - C  14            0.58    0.93    0.021
  41. BD (   1) C  14 - H  53        /641. BD*(   1) C  14 - C  15            0.68    0.88    0.022
  41. BD (   1) C  14 - H  53        /645. BD*(   1) C  15 - C  29            3.32    0.86    0.048
  42. BD (   1) C  15 - C  16        /268. RY*(   2) C  17                    0.59    1.42    0.026
  42. BD (   1) C  15 - C  16        /277. RY*(   2) C  18                    0.97    1.44    0.034
  42. BD (   1) C  15 - C  16        /348. RY*(   1) C  26                    0.66    1.70    0.030
  42. BD (   1) C  15 - C  16        /349. RY*(   2) C  26                    0.60    1.62    0.028
  42. BD (   1) C  15 - C  16        /376. RY*(   2) C  29                    0.99    1.60    0.036
  42. BD (   1) C  15 - C  16        /632. BD*(   1) C  10 - C  29            1.50    0.90    0.033
  42. BD (   1) C  15 - C  16        /639. BD*(   1) C  13 - C  14            1.62    1.02    0.036
  42. BD (   1) C  15 - C  16        /641. BD*(   1) C  14 - C  15            1.54    0.96    0.035
  42. BD (   1) C  15 - C  16        /645. BD*(   1) C  15 - C  29            2.30    0.94    0.042
  42. BD (   1) C  15 - C  16        /646. BD*(   1) C  15 - H  54            0.95    1.01    0.028
  42. BD (   1) C  15 - C  16        /647. BD*(   1) C  16 - C  17            1.58    0.94    0.034
  42. BD (   1) C  15 - C  16        /648. BD*(   1) C  16 - C  18            1.47    0.93    0.033
  42. BD (   1) C  15 - C  16        /649. BD*(   1) C  16 - C  26            1.86    0.94    0.037
  42. BD (   1) C  15 - C  16        /650. BD*(   1) C  17 - H  55            1.49    1.01    0.035
  42. BD (   1) C  15 - C  16        /653. BD*(   1) C  18 - C  19            2.14    0.96    0.041
  42. BD (   1) C  15 - C  16        /665. BD*(   1) C  22 - C  26            3.15    0.94    0.049
  43. BD (   1) C  15 - C  29        /204. RY*(   1) C  10                    1.06    1.69    0.038
  43. BD (   1) C  15 - C  29        /206. RY*(   3) C  10                    0.69    1.62    0.030
  43. BD (   1) C  15 - C  29        /240. RY*(   1) C  14                    0.71    1.43    0.029
  43. BD (   1) C  15 - C  29        /258. RY*(   1) C  16                    0.94    1.66    0.036
  43. BD (   1) C  15 - C  29        /366. RY*(   1) C  28                    0.86    1.63    0.034
  43. BD (   1) C  15 - C  29        /384. RY*(   1) C  30                    0.63    1.43    0.027
  43. BD (   1) C  15 - C  29        /627. BD*(   1) C   9 - C  10            1.93    0.94    0.038
  43. BD (   1) C  15 - C  29        /632. BD*(   1) C  10 - C  29            1.73    0.91    0.035
  43. BD (   1) C  15 - C  29        /641. BD*(   1) C  14 - C  15            1.66    0.96    0.036
  43. BD (   1) C  15 - C  29        /643. BD*(   1) C  14 - H  53            1.55    1.01    0.035
  43. BD (   1) C  15 - C  29        /644. BD*(   1) C  15 - C  16            2.24    0.93    0.041
  43. BD (   1) C  15 - C  29        /646. BD*(   1) C  15 - H  54            1.01    1.01    0.029
  43. BD (   1) C  15 - C  29        /648. BD*(   1) C  16 - C  18            1.26    0.94    0.031
  43. BD (   1) C  15 - C  29        /678. BD*(   1) C  28 - C  29            1.75    0.95    0.037
  43. BD (   1) C  15 - C  29        /679. BD*(   1) C  28 - H  73            1.75    1.02    0.038
  43. BD (   1) C  15 - C  29        /681. BD*(   1) C  29 - C  30            1.45    0.94    0.033
  43. BD (   1) C  15 - C  29        /682. BD*(   1) C  30 - H  75            1.76    1.02    0.038
  44. BD (   1) C  15 - H  54        /241. RY*(   2) C  14                    0.56    1.38    0.025
  44. BD (   1) C  15 - H  54        /260. RY*(   3) C  16                    0.70    1.53    0.030
  44. BD (   1) C  15 - H  54        /641. BD*(   1) C  14 - C  15            0.61    0.86    0.021
  44. BD (   1) C  15 - H  54        /642. BD*(   1) C  14 - H  52            3.17    0.90    0.048
  44. BD (   1) C  15 - H  54        /644. BD*(   1) C  15 - C  16            0.59    0.83    0.020
  44. BD (   1) C  15 - H  54        /645. BD*(   1) C  15 - C  29            0.86    0.84    0.024
  44. BD (   1) C  15 - H  54        /647. BD*(   1) C  16 - C  17            4.19    0.84    0.053
  44. BD (   1) C  15 - H  54        /681. BD*(   1) C  29 - C  30            3.76    0.84    0.050
  45. BD (   1) C  16 - C  17        /249. RY*(   1) C  15                    1.01    1.73    0.038
  45. BD (   1) C  16 - C  17        /276. RY*(   1) C  18                    0.77    1.62    0.032
  45. BD (   1) C  16 - C  17        /348. RY*(   1) C  26                    0.72    1.73    0.032
  45. BD (   1) C  16 - C  17        /644. BD*(   1) C  15 - C  16            1.67    0.95    0.036
  45. BD (   1) C  16 - C  17        /646. BD*(   1) C  15 - H  54            1.13    1.03    0.030
  45. BD (   1) C  16 - C  17        /648. BD*(   1) C  16 - C  18            1.35    0.96    0.032
  45. BD (   1) C  16 - C  17        /649. BD*(   1) C  16 - C  26            1.71    0.96    0.036
  45. BD (   1) C  16 - C  17        /650. BD*(   1) C  17 - H  55            0.83    1.03    0.026
  45. BD (   1) C  16 - C  17        /651. BD*(   1) C  17 - H  56            0.81    1.03    0.026
  45. BD (   1) C  16 - C  17        /652. BD*(   1) C  17 - H  57            0.82    1.03    0.026
  45. BD (   1) C  16 - C  17        /655. BD*(   1) C  18 - H  59            1.82    1.01    0.038
  45. BD (   1) C  16 - C  17        /674. BD*(   1) C  26 - H  70            1.35    1.01    0.033
  46. BD (   1) C  16 - C  18        /251. RY*(   3) C  15                    1.01    1.58    0.036
  46. BD (   1) C  16 - C  18        /268. RY*(   2) C  17                    0.89    1.44    0.032
  46. BD (   1) C  16 - C  18        /285. RY*(   1) C  19                    0.98    1.55    0.035
  46. BD (   1) C  16 - C  18        /348. RY*(   1) C  26                    0.61    1.72    0.029
  46. BD (   1) C  16 - C  18        /349. RY*(   2) C  26                    0.60    1.64    0.028
  46. BD (   1) C  16 - C  18        /644. BD*(   1) C  15 - C  16            1.92    0.94    0.038
  46. BD (   1) C  16 - C  18        /645. BD*(   1) C  15 - C  29            2.92    0.95    0.047
  46. BD (   1) C  16 - C  18        /647. BD*(   1) C  16 - C  17            1.27    0.95    0.031
  46. BD (   1) C  16 - C  18        /649. BD*(   1) C  16 - C  26            1.83    0.95    0.037
  46. BD (   1) C  16 - C  18        /651. BD*(   1) C  17 - H  56            1.82    1.02    0.039
  46. BD (   1) C  16 - C  18        /653. BD*(   1) C  18 - C  19            1.40    0.98    0.033
  46. BD (   1) C  16 - C  18        /654. BD*(   1) C  18 - H  58            0.88    1.02    0.027
  46. BD (   1) C  16 - C  18        /655. BD*(   1) C  18 - H  59            0.69    1.01    0.024
  46. BD (   1) C  16 - C  18        /657. BD*(   1) C  19 - H  60            1.64    1.00    0.036
  46. BD (   1) C  16 - C  18        /673. BD*(   1) C  26 - C  27            2.44    0.98    0.044
  47. BD (   1) C  16 - C  26        /249. RY*(   1) C  15                    1.08    1.71    0.039
  47. BD (   1) C  16 - C  26        /267. RY*(   1) C  17                    0.88    1.42    0.032
  47. BD (   1) C  16 - C  26        /276. RY*(   1) C  18                    0.98    1.60    0.036
  47. BD (   1) C  16 - C  26        /312. RY*(   1) C  22                    0.53    1.61    0.026
  47. BD (   1) C  16 - C  26        /313. RY*(   2) C  22                    1.01    1.47    0.035
  47. BD (   1) C  16 - C  26        /357. RY*(   1) C  27                    1.20    1.59    0.039
  47. BD (   1) C  16 - C  26        /641. BD*(   1) C  14 - C  15            2.39    0.96    0.043
  47. BD (   1) C  16 - C  26        /644. BD*(   1) C  15 - C  16            1.81    0.94    0.037
  47. BD (   1) C  16 - C  26        /647. BD*(   1) C  16 - C  17            1.45    0.94    0.033
  47. BD (   1) C  16 - C  26        /648. BD*(   1) C  16 - C  18            1.66    0.94    0.035
  47. BD (   1) C  16 - C  26        /652. BD*(   1) C  17 - H  57            1.45    1.02    0.035
  47. BD (   1) C  16 - C  26        /654. BD*(   1) C  18 - H  58            1.96    1.01    0.040
  47. BD (   1) C  16 - C  26        /663. BD*(   1) C  22 - C  23            1.40    0.95    0.033
  47. BD (   1) C  16 - C  26        /665. BD*(   1) C  22 - C  26            2.03    0.95    0.039
  47. BD (   1) C  16 - C  26        /673. BD*(   1) C  26 - C  27            1.76    0.97    0.037
  47. BD (   1) C  16 - C  26        /674. BD*(   1) C  26 - H  70            0.80    0.99    0.025
  47. BD (   1) C  16 - C  26        /677. BD*(   1) C  27 - H  72            1.73    1.03    0.038
  48. BD (   1) C  17 - H  55        /258. RY*(   1) C  16                    0.54    1.59    0.026
  48. BD (   1) C  17 - H  55        /644. BD*(   1) C  15 - C  16            2.89    0.86    0.045
  48. BD (   1) C  17 - H  55        /647. BD*(   1) C  16 - C  17            0.75    0.87    0.023
  48. BD (   1) C  17 - H  55        /671. BD*(   1) C  24 - H  68            0.68    0.95    0.023
  49. BD (   1) C  17 - H  56        /259. RY*(   2) C  16                    0.52    1.53    0.025
  49. BD (   1) C  17 - H  56        /647. BD*(   1) C  16 - C  17            0.67    0.87    0.022
  49. BD (   1) C  17 - H  56        /648. BD*(   1) C  16 - C  18            2.40    0.87    0.041
  49. BD (   1) C  17 - H  56        /683. BD*(   1) C  30 - H  76            0.81    0.96    0.025
  50. BD (   1) C  17 - H  57        /259. RY*(   2) C  16                    0.89    1.53    0.033
  50. BD (   1) C  17 - H  57        /642. BD*(   1) C  14 - H  52            0.72    0.92    0.023
  50. BD (   1) C  17 - H  57        /647. BD*(   1) C  16 - C  17            0.79    0.86    0.023
  50. BD (   1) C  17 - H  57        /649. BD*(   1) C  16 - C  26            3.05    0.86    0.046
  51. BD (   1) C  18 - C  19        /294. RY*(   1) C  20                    0.65    1.53    0.028
  51. BD (   1) C  18 - C  19        /295. RY*(   2) C  20                    0.61    1.54    0.028
  51. BD (   1) C  18 - C  19        /644. BD*(   1) C  15 - C  16            1.96    0.97    0.039
  51. BD (   1) C  18 - C  19        /648. BD*(   1) C  16 - C  18            1.76    0.97    0.037
  51. BD (   1) C  18 - C  19        /654. BD*(   1) C  18 - H  58            0.78    1.04    0.026
  51. BD (   1) C  18 - C  19        /655. BD*(   1) C  18 - H  59            0.63    1.03    0.023
  51. BD (   1) C  18 - C  19        /656. BD*(   1) C  19 - C  20            1.26    1.00    0.032
  51. BD (   1) C  18 - C  19        /657. BD*(   1) C  19 - H  60            0.84    1.03    0.026
  51. BD (   1) C  18 - C  19        /658. BD*(   1) C  19 - H  61            0.77    1.04    0.025
  51. BD (   1) C  18 - C  19        /659. BD*(   1) C  20 - O  21            3.23    0.88    0.048
  52. BD (   1) C  18 - H  58        /287. RY*(   3) C  19                    0.52    1.50    0.025
  52. BD (   1) C  18 - H  58        /648. BD*(   1) C  16 - C  18            0.68    0.86    0.022
  52. BD (   1) C  18 - H  58        /649. BD*(   1) C  16 - C  26            2.97    0.86    0.045
  52. BD (   1) C  18 - H  58        /656. BD*(   1) C  19 - C  20            3.46    0.88    0.049
  53. BD (   1) C  18 - H  59        /258. RY*(   1) C  16                    0.68    1.58    0.029
  53. BD (   1) C  18 - H  59        /647. BD*(   1) C  16 - C  17            3.10    0.86    0.046
  53. BD (   1) C  18 - H  59        /648. BD*(   1) C  16 - C  18            0.52    0.86    0.019
  53. BD (   1) C  18 - H  59        /658. BD*(   1) C  19 - H  61            3.43    0.92    0.050
  54. BD (   1) C  19 - C  20        /276. RY*(   1) C  18                    1.34    1.65    0.042
  54. BD (   1) C  19 - C  20        /303. RY*(   1) O  21                    0.85    1.77    0.035
  54. BD (   1) C  19 - C  20        /312. RY*(   1) C  22                    0.86    1.66    0.034
  54. BD (   1) C  19 - C  20        /314. RY*(   3) C  22                    0.53    1.58    0.026
  54. BD (   1) C  19 - C  20        /653. BD*(   1) C  18 - C  19            1.64    1.01    0.036
  54. BD (   1) C  19 - C  20        /654. BD*(   1) C  18 - H  58            1.79    1.06    0.039
  54. BD (   1) C  19 - C  20        /657. BD*(   1) C  19 - H  60            0.77    1.04    0.025
  54. BD (   1) C  19 - C  20        /658. BD*(   1) C  19 - H  61            0.73    1.05    0.025
  54. BD (   1) C  19 - C  20        /660. BD*(   1) C  20 - C  22            2.24    0.98    0.042
  54. BD (   1) C  19 - C  20        /661. BD*(   1) C  20 - H  62            0.62    1.04    0.023
  54. BD (   1) C  19 - C  20        /663. BD*(   1) C  22 - C  23            1.83    0.99    0.038
  55. BD (   1) C  19 - H  60        /648. BD*(   1) C  16 - C  18            3.73    0.86    0.051
  55. BD (   1) C  19 - H  60        /653. BD*(   1) C  18 - C  19            0.56    0.89    0.020
  55. BD (   1) C  19 - H  60        /659. BD*(   1) C  20 - O  21            0.60    0.77    0.019
  55. BD (   1) C  19 - H  60        /660. BD*(   1) C  20 - C  22            3.87    0.86    0.052
  56. BD (   1) C  19 - H  61        /294. RY*(   1) C  20                    0.61    1.42    0.026
  56. BD (   1) C  19 - H  61        /655. BD*(   1) C  18 - H  59            2.91    0.92    0.046
  56. BD (   1) C  19 - H  61        /659. BD*(   1) C  20 - O  21            0.57    0.77    0.019
  56. BD (   1) C  19 - H  61        /661. BD*(   1) C  20 - H  62            3.12    0.92    0.048
  57. BD (   1) C  20 - O  21        /653. BD*(   1) C  18 - C  19            1.51    1.24    0.039
  57. BD (   1) C  20 - O  21        /665. BD*(   1) C  22 - C  26            1.60    1.22    0.040
  58. BD (   1) C  20 - C  22        /285. RY*(   1) C  19                    1.47    1.57    0.043
  58. BD (   1) C  20 - C  22        /304. RY*(   2) O  21                    0.84    2.07    0.038
  58. BD (   1) C  20 - C  22        /322. RY*(   2) C  23                    1.11    1.39    0.035
  58. BD (   1) C  20 - C  22        /331. RY*(   2) C  24                    0.86    1.51    0.032
  58. BD (   1) C  20 - C  22        /348. RY*(   1) C  26                    0.61    1.73    0.029
  58. BD (   1) C  20 - C  22        /349. RY*(   2) C  26                    0.81    1.65    0.033
  58. BD (   1) C  20 - C  22        /656. BD*(   1) C  19 - C  20            1.74    0.98    0.037
  58. BD (   1) C  20 - C  22        /657. BD*(   1) C  19 - H  60            1.68    1.01    0.037
  58. BD (   1) C  20 - C  22        /661. BD*(   1) C  20 - H  62            0.74    1.02    0.025
  58. BD (   1) C  20 - C  22        /662. BD*(   1) O  21 - H  63            1.91    1.00    0.039
  58. BD (   1) C  20 - C  22        /663. BD*(   1) C  22 - C  23            1.38    0.97    0.033
  58. BD (   1) C  20 - C  22        /664. BD*(   1) C  22 - C  24            1.20    0.96    0.030
  58. BD (   1) C  20 - C  22        /665. BD*(   1) C  22 - C  26            1.81    0.97    0.037
  58. BD (   1) C  20 - C  22        /668. BD*(   1) C  23 - H  66            1.74    1.05    0.038
  58. BD (   1) C  20 - C  22        /670. BD*(   1) C  24 - H  67            1.37    1.05    0.034
  58. BD (   1) C  20 - C  22        /673. BD*(   1) C  26 - C  27            2.64    0.99    0.046
  59. BD (   1) C  20 - H  62        /286. RY*(   2) C  19                    0.64    1.18    0.025
  59. BD (   1) C  20 - H  62        /303. RY*(   1) O  21                    0.50    1.65    0.026
  59. BD (   1) C  20 - H  62        /313. RY*(   2) C  22                    0.76    1.40    0.029
  59. BD (   1) C  20 - H  62        /658. BD*(   1) C  19 - H  61            3.40    0.93    0.050
  59. BD (   1) C  20 - H  62        /660. BD*(   1) C  20 - C  22            0.66    0.86    0.021
  59. BD (   1) C  20 - H  62        /664. BD*(   1) C  22 - C  24            3.52    0.87    0.050
  60. BD (   1) O  21 - H  63        /294. RY*(   1) C  20                    0.58    1.65    0.028
  60. BD (   1) O  21 - H  63        /313. RY*(   2) C  22                    0.66    1.62    0.029
  60. BD (   1) O  21 - H  63        /660. BD*(   1) C  20 - C  22            2.79    1.09    0.050
  61. BD (   1) C  22 - C  23        /295. RY*(   2) C  20                    1.19    1.52    0.038
  61. BD (   1) C  22 - C  23        /330. RY*(   1) C  24                    1.11    1.37    0.035
  61. BD (   1) C  22 - C  23        /350. RY*(   3) C  26                    0.62    1.65    0.029
  61. BD (   1) C  22 - C  23        /649. BD*(   1) C  16 - C  26            3.12    0.95    0.049
  61. BD (   1) C  22 - C  23        /656. BD*(   1) C  19 - C  20            2.78    0.97    0.046
  61. BD (   1) C  22 - C  23        /660. BD*(   1) C  20 - C  22            1.49    0.94    0.034
  61. BD (   1) C  22 - C  23        /664. BD*(   1) C  22 - C  24            1.24    0.95    0.031
  61. BD (   1) C  22 - C  23        /665. BD*(   1) C  22 - C  26            2.22    0.95    0.041
  61. BD (   1) C  22 - C  23        /666. BD*(   1) C  23 - H  64            0.67    1.05    0.024
  61. BD (   1) C  22 - C  23        /667. BD*(   1) C  23 - H  65            0.54    1.02    0.021
  61. BD (   1) C  22 - C  23        /668. BD*(   1) C  23 - H  66            0.62    1.03    0.023
  61. BD (   1) C  22 - C  23        /671. BD*(   1) C  24 - H  68            1.91    1.03    0.040
  62. BD (   1) C  22 - C  24        /294. RY*(   1) C  20                    0.54    1.51    0.026
  62. BD (   1) C  22 - C  24        /321. RY*(   1) C  23                    1.16    1.34    0.035
  62. BD (   1) C  22 - C  24        /339. RY*(   1) O  25                    0.63    1.78    0.030
  62. BD (   1) C  22 - C  24        /348. RY*(   1) C  26                    0.89    1.72    0.035
  62. BD (   1) C  22 - C  24        /660. BD*(   1) C  20 - C  22            1.41    0.95    0.033
  62. BD (   1) C  22 - C  24        /661. BD*(   1) C  20 - H  62            1.75    1.01    0.038
  62. BD (   1) C  22 - C  24        /663. BD*(   1) C  22 - C  23            1.28    0.96    0.031
  62. BD (   1) C  22 - C  24        /665. BD*(   1) C  22 - C  26            1.82    0.96    0.037
  62. BD (   1) C  22 - C  24        /667. BD*(   1) C  23 - H  65            1.91    1.03    0.040
  62. BD (   1) C  22 - C  24        /670. BD*(   1) C  24 - H  67            0.76    1.04    0.025
  62. BD (   1) C  22 - C  24        /671. BD*(   1) C  24 - H  68            0.58    1.04    0.022
  62. BD (   1) C  22 - C  24        /674. BD*(   1) C  26 - H  70            1.27    1.01    0.032
  63. BD (   1) C  22 - C  26        /259. RY*(   2) C  16                    0.99    1.61    0.036
  63. BD (   1) C  22 - C  26        /294. RY*(   1) C  20                    0.84    1.50    0.032
  63. BD (   1) C  22 - C  26        /333. RY*(   4) C  24                    0.50    1.63    0.026
  63. BD (   1) C  22 - C  26        /358. RY*(   2) C  27                    0.61    1.43    0.027
  63. BD (   1) C  22 - C  26        /644. BD*(   1) C  15 - C  16            1.37    0.94    0.032
  63. BD (   1) C  22 - C  26        /649. BD*(   1) C  16 - C  26            2.27    0.95    0.041
  63. BD (   1) C  22 - C  26        /659. BD*(   1) C  20 - O  21            2.86    0.85    0.044
  63. BD (   1) C  22 - C  26        /660. BD*(   1) C  20 - C  22            1.36    0.94    0.032
  63. BD (   1) C  22 - C  26        /663. BD*(   1) C  22 - C  23            1.56    0.95    0.035
  63. BD (   1) C  22 - C  26        /664. BD*(   1) C  22 - C  24            1.50    0.95    0.034
  63. BD (   1) C  22 - C  26        /666. BD*(   1) C  23 - H  64            1.45    1.04    0.035
  63. BD (   1) C  22 - C  26        /669. BD*(   1) C  24 - O  25            2.14    0.91    0.040
  63. BD (   1) C  22 - C  26        /673. BD*(   1) C  26 - C  27            1.67    0.97    0.036
  63. BD (   1) C  22 - C  26        /674. BD*(   1) C  26 - H  70            0.77    1.00    0.025
  63. BD (   1) C  22 - C  26        /675. BD*(   1) C  27 - C  28            1.55    0.98    0.035
  64. BD (   1) C  23 - H  64        /663. BD*(   1) C  22 - C  23            0.68    0.86    0.022
  64. BD (   1) C  23 - H  64        /665. BD*(   1) C  22 - C  26            3.30    0.85    0.048
  65. BD (   1) C  23 - H  65        /312. RY*(   1) C  22                    0.82    1.52    0.032
  65. BD (   1) C  23 - H  65        /664. BD*(   1) C  22 - C  24            3.00    0.86    0.046
  66. BD (   1) C  23 - H  66        /660. BD*(   1) C  20 - C  22            2.92    0.85    0.045
  66. BD (   1) C  23 - H  66        /663. BD*(   1) C  22 - C  23            0.55    0.86    0.019
  67. BD (   1) C  24 - O  25        /664. BD*(   1) C  22 - C  24            0.52    1.18    0.022
  67. BD (   1) C  24 - O  25        /665. BD*(   1) C  22 - C  26            1.57    1.19    0.039
  68. BD (   1) C  24 - H  67        /340. RY*(   2) O  25                    0.67    1.95    0.032
  68. BD (   1) C  24 - H  67        /660. BD*(   1) C  20 - C  22            3.64    0.85    0.050
  68. BD (   1) C  24 - H  67        /664. BD*(   1) C  22 - C  24            0.63    0.86    0.021
  68. BD (   1) C  24 - H  67        /672. BD*(   1) O  25 - H  69            2.56    0.95    0.044
  69. BD (   1) C  24 - H  68        /314. RY*(   3) C  22                    0.62    1.45    0.027
  69. BD (   1) C  24 - H  68        /339. RY*(   1) O  25                    0.57    1.69    0.028
  69. BD (   1) C  24 - H  68        /663. BD*(   1) C  22 - C  23            3.01    0.87    0.046
  70. BD (   1) O  25 - H  69        /330. RY*(   1) C  24                    1.49    1.48    0.042
  70. BD (   1) O  25 - H  69        /335. RY*(   6) C  24                    0.65    2.69    0.037
  70. BD (   1) O  25 - H  69        /670. BD*(   1) C  24 - H  67            2.84    1.14    0.051
  71. BD (   1) C  26 - C  27        /258. RY*(   1) C  16                    0.80    1.68    0.033
  71. BD (   1) C  26 - C  27        /312. RY*(   1) C  22                    0.61    1.62    0.028
  71. BD (   1) C  26 - C  27        /314. RY*(   3) C  22                    0.96    1.55    0.035
  71. BD (   1) C  26 - C  27        /366. RY*(   1) C  28                    1.39    1.64    0.043
  71. BD (   1) C  26 - C  27        /648. BD*(   1) C  16 - C  18            2.08    0.96    0.040
  71. BD (   1) C  26 - C  27        /649. BD*(   1) C  16 - C  26            2.07    0.96    0.040
  71. BD (   1) C  26 - C  27        /660. BD*(   1) C  20 - C  22            1.69    0.95    0.036
  71. BD (   1) C  26 - C  27        /665. BD*(   1) C  22 - C  26            2.07    0.96    0.040
  71. BD (   1) C  26 - C  27        /674. BD*(   1) C  26 - H  70            0.97    1.01    0.028
  71. BD (   1) C  26 - C  27        /675. BD*(   1) C  27 - C  28            1.50    1.00    0.035
  71. BD (   1) C  26 - C  27        /676. BD*(   1) C  27 - H  71            0.76    1.03    0.025
  71. BD (   1) C  26 - C  27        /677. BD*(   1) C  27 - H  72            0.93    1.04    0.028
  71. BD (   1) C  26 - C  27        /679. BD*(   1) C  28 - H  73            1.71    1.03    0.038
  72. BD (   1) C  26 - H  70        /647. BD*(   1) C  16 - C  17            4.28    0.84    0.054
  72. BD (   1) C  26 - H  70        /649. BD*(   1) C  16 - C  26            0.59    0.84    0.020
  72. BD (   1) C  26 - H  70        /664. BD*(   1) C  22 - C  24            4.24    0.84    0.053
  72. BD (   1) C  26 - H  70        /665. BD*(   1) C  22 - C  26            0.66    0.84    0.021
  72. BD (   1) C  26 - H  70        /673. BD*(   1) C  26 - C  27            0.56    0.86    0.020
  72. BD (   1) C  26 - H  70        /676. BD*(   1) C  27 - H  71            3.53    0.91    0.051
  73. BD (   1) C  27 - C  28        /348. RY*(   1) C  26                    0.84    1.72    0.034
  73. BD (   1) C  27 - C  28        /377. RY*(   3) C  29                    0.94    1.65    0.035
  73. BD (   1) C  27 - C  28        /632. BD*(   1) C  10 - C  29            2.16    0.92    0.040
  73. BD (   1) C  27 - C  28        /665. BD*(   1) C  22 - C  26            2.88    0.96    0.047
  73. BD (   1) C  27 - C  28        /673. BD*(   1) C  26 - C  27            1.82    0.98    0.038
  73. BD (   1) C  27 - C  28        /676. BD*(   1) C  27 - H  71            0.83    1.03    0.026
  73. BD (   1) C  27 - C  28        /677. BD*(   1) C  27 - H  72            0.84    1.04    0.027
  73. BD (   1) C  27 - C  28        /678. BD*(   1) C  28 - C  29            1.99    0.97    0.039
  73. BD (   1) C  27 - C  28        /679. BD*(   1) C  28 - H  73            0.83    1.03    0.026
  73. BD (   1) C  27 - C  28        /680. BD*(   1) C  28 - H  74            0.79    1.03    0.025
  74. BD (   1) C  27 - H  71        /349. RY*(   2) C  26                    0.70    1.54    0.029
  74. BD (   1) C  27 - H  71        /673. BD*(   1) C  26 - C  27            0.56    0.88    0.020
  74. BD (   1) C  27 - H  71        /674. BD*(   1) C  26 - H  70            2.84    0.91    0.045
  74. BD (   1) C  27 - H  71        /680. BD*(   1) C  28 - H  74            2.70    0.93    0.045
  75. BD (   1) C  27 - H  72        /649. BD*(   1) C  16 - C  26            3.44    0.85    0.048
  75. BD (   1) C  27 - H  72        /673. BD*(   1) C  26 - C  27            0.74    0.88    0.023
  75. BD (   1) C  27 - H  72        /675. BD*(   1) C  27 - C  28            0.69    0.89    0.022
  75. BD (   1) C  27 - H  72        /678. BD*(   1) C  28 - C  29            3.96    0.87    0.052
  76. BD (   1) C  28 - C  29        /205. RY*(   2) C  10                    1.37    1.64    0.043
  76. BD (   1) C  28 - C  29        /249. RY*(   1) C  15                    0.60    1.72    0.029
  76. BD (   1) C  28 - C  29        /357. RY*(   1) C  27                    0.95    1.60    0.035
  76. BD (   1) C  28 - C  29        /384. RY*(   1) C  30                    0.75    1.44    0.029
  76. BD (   1) C  28 - C  29        /631. BD*(   1) C  10 - C  12            1.73    0.99    0.037
  76. BD (   1) C  28 - C  29        /632. BD*(   1) C  10 - C  29            1.86    0.91    0.037
  76. BD (   1) C  28 - C  29        /641. BD*(   1) C  14 - C  15            2.27    0.97    0.042
  76. BD (   1) C  28 - C  29        /645. BD*(   1) C  15 - C  29            2.07    0.95    0.040
  76. BD (   1) C  28 - C  29        /675. BD*(   1) C  27 - C  28            1.54    0.99    0.035
  76. BD (   1) C  28 - C  29        /677. BD*(   1) C  27 - H  72            1.36    1.03    0.034
  76. BD (   1) C  28 - C  29        /679. BD*(   1) C  28 - H  73            0.84    1.02    0.026
  76. BD (   1) C  28 - C  29        /680. BD*(   1) C  28 - H  74            0.81    1.02    0.026
  76. BD (   1) C  28 - C  29        /681. BD*(   1) C  29 - C  30            1.40    0.95    0.033
  76. BD (   1) C  28 - C  29        /684. BD*(   1) C  30 - H  77            1.95    1.03    0.040
  77. BD (   1) C  28 - H  73        /359. RY*(   3) C  27                    0.58    1.42    0.026
  77. BD (   1) C  28 - H  73        /375. RY*(   1) C  29                    0.65    1.60    0.029
  77. BD (   1) C  28 - H  73        /645. BD*(   1) C  15 - C  29            3.34    0.85    0.048
  77. BD (   1) C  28 - H  73        /673. BD*(   1) C  26 - C  27            3.43    0.87    0.049
  77. BD (   1) C  28 - H  73        /678. BD*(   1) C  28 - C  29            0.71    0.86    0.022
  78. BD (   1) C  28 - H  74        /376. RY*(   2) C  29                    0.94    1.52    0.034
  78. BD (   1) C  28 - H  74        /633. BD*(   1) C  11 - H  48            0.60    0.92    0.021
  78. BD (   1) C  28 - H  74        /676. BD*(   1) C  27 - H  71            3.45    0.92    0.050
  78. BD (   1) C  28 - H  74        /678. BD*(   1) C  28 - C  29            0.66    0.86    0.021
  78. BD (   1) C  28 - H  74        /681. BD*(   1) C  29 - C  30            3.01    0.85    0.045
  79. BD (   1) C  29 - C  30        /204. RY*(   1) C  10                    1.08    1.70    0.038
  79. BD (   1) C  29 - C  30        /249. RY*(   1) C  15                    0.96    1.72    0.036
  79. BD (   1) C  29 - C  30        /366. RY*(   1) C  28                    0.99    1.64    0.036
  79. BD (   1) C  29 - C  30        /630. BD*(   1) C  10 - C  11            2.18    0.94    0.040
  79. BD (   1) C  29 - C  30        /632. BD*(   1) C  10 - C  29            1.65    0.92    0.035
  79. BD (   1) C  29 - C  30        /645. BD*(   1) C  15 - C  29            1.68    0.95    0.036
  79. BD (   1) C  29 - C  30        /646. BD*(   1) C  15 - H  54            1.60    1.02    0.036
  79. BD (   1) C  29 - C  30        /678. BD*(   1) C  28 - C  29            1.52    0.96    0.034
  79. BD (   1) C  29 - C  30        /680. BD*(   1) C  28 - H  74            1.91    1.03    0.040
  79. BD (   1) C  29 - C  30        /682. BD*(   1) C  30 - H  75            0.82    1.03    0.026
  79. BD (   1) C  29 - C  30        /683. BD*(   1) C  30 - H  76            0.87    1.04    0.027
  79. BD (   1) C  29 - C  30        /684. BD*(   1) C  30 - H  77            0.81    1.03    0.026
  80. BD (   1) C  30 - H  75        /375. RY*(   1) C  29                    0.64    1.61    0.029
  80. BD (   1) C  30 - H  75        /629. BD*(   1) C   9 - H  47            1.14    0.94    0.029
  80. BD (   1) C  30 - H  75        /645. BD*(   1) C  15 - C  29            3.19    0.86    0.047
  80. BD (   1) C  30 - H  75        /681. BD*(   1) C  29 - C  30            0.77    0.86    0.023
  81. BD (   1) C  30 - H  76        /375. RY*(   1) C  29                    0.75    1.61    0.031
  81. BD (   1) C  30 - H  76        /632. BD*(   1) C  10 - C  29            3.45    0.83    0.048
  81. BD (   1) C  30 - H  76        /681. BD*(   1) C  29 - C  30            0.84    0.86    0.024
  82. BD (   1) C  30 - H  77        /376. RY*(   2) C  29                    0.54    1.53    0.026
  82. BD (   1) C  30 - H  77        /678. BD*(   1) C  28 - C  29            2.73    0.87    0.044
  82. BD (   1) C  30 - H  77        /681. BD*(   1) C  29 - C  30            0.70    0.86    0.022
  83. BD (   1) C  31 - C  32        /133. RY*(   2) C   2                    1.05    1.44    0.035
  83. BD (   1) C  31 - C  32        /168. RY*(   1) C   6                    0.60    1.65    0.028
  83. BD (   1) C  31 - C  32        /222. RY*(   1) C  12                    1.63    1.43    0.043
  83. BD (   1) C  31 - C  32        /603. BD*(   1) C   1 - C   2            1.84    0.96    0.038
  83. BD (   1) C  31 - C  32        /609. BD*(   1) C   2 - C  32            1.57    0.97    0.035
  83. BD (   1) C  31 - C  32        /618. BD*(   1) C   6 - C   7            2.16    0.95    0.041
  83. BD (   1) C  31 - C  32        /620. BD*(   1) C   6 - C  31            1.88    0.96    0.038
  83. BD (   1) C  31 - C  32        /631. BD*(   1) C  10 - C  12            0.61    0.99    0.022
  83. BD (   1) C  31 - C  32        /637. BD*(   2) C  12 - C  13            2.90    0.64    0.039
  83. BD (   1) C  31 - C  32        /638. BD*(   1) C  12 - C  31            2.12    1.01    0.041
  83. BD (   1) C  31 - C  32        /686. BD*(   1) C  31 - H  78            0.86    1.02    0.027
  83. BD (   1) C  31 - C  32        /687. BD*(   1) C  32 - H  79            0.79    1.02    0.026
  83. BD (   1) C  31 - C  32        /688. BD*(   1) C  32 - H  80            0.78    1.02    0.025
  84. BD (   1) C  31 - H  78        /619. BD*(   1) C   6 - C   8            3.44    0.85    0.048
  84. BD (   1) C  31 - H  78        /620. BD*(   1) C   6 - C  31            0.74    0.85    0.022
  84. BD (   1) C  31 - H  78        /631. BD*(   1) C  10 - C  12            4.43    0.88    0.056
  84. BD (   1) C  31 - H  78        /637. BD*(   2) C  12 - C  13            0.65    0.53    0.017
  84. BD (   1) C  31 - H  78        /638. BD*(   1) C  12 - C  31            0.86    0.90    0.025
  84. BD (   1) C  31 - H  78        /685. BD*(   1) C  31 - C  32            0.64    0.86    0.021
  84. BD (   1) C  31 - H  78        /687. BD*(   1) C  32 - H  79            3.31    0.91    0.049
  85. BD (   1) C  32 - H  79        /134. RY*(   3) C   2                    0.64    1.38    0.027
  85. BD (   1) C  32 - H  79        /395. RY*(   3) C  31                    0.61    1.39    0.026
  85. BD (   1) C  32 - H  79        /607. BD*(   1) C   2 - C   3            3.45    0.86    0.049
  85. BD (   1) C  32 - H  79        /609. BD*(   1) C   2 - C  32            0.57    0.87    0.020
  85. BD (   1) C  32 - H  79        /634. BD*(   1) C  11 - H  49            0.60    0.93    0.021
  85. BD (   1) C  32 - H  79        /685. BD*(   1) C  31 - C  32            0.52    0.87    0.019
  85. BD (   1) C  32 - H  79        /686. BD*(   1) C  31 - H  78            2.75    0.93    0.045
  86. BD (   1) C  32 - H  80        /133. RY*(   2) C   2                    0.51    1.35    0.024
  86. BD (   1) C  32 - H  80        /608. BD*(   1) C   2 - C   4            3.07    0.90    0.047
  86. BD (   1) C  32 - H  80        /609. BD*(   1) C   2 - C  32            0.68    0.87    0.022
  86. BD (   1) C  32 - H  80        /620. BD*(   1) C   6 - C  31            3.41    0.86    0.049
  86. BD (   1) C  32 - H  80        /685. BD*(   1) C  31 - C  32            0.58    0.87    0.020
  87. CR (   1) C   1                /132. RY*(   1) C   2                    0.90   11.07    0.089
  87. CR (   1) C   1                /411. RY*(   1) H  33                    0.61   10.49    0.071
  87. CR (   1) C   1                /415. RY*(   1) H  34                    0.61   10.48    0.071
  87. CR (   1) C   1                /419. RY*(   1) H  35                    0.63   10.50    0.072
  88. CR (   1) C   2                /125. RY*(   3) C   1                    0.79   10.87    0.083
  88. CR (   1) C   2                /143. RY*(   3) C   3                    0.83   10.89    0.085
  88. CR (   1) C   2                /152. RY*(   3) C   4                    1.26   10.86    0.104
  88. CR (   1) C   2                /405. RY*(   4) C  32                    0.51   10.98    0.067
  88. CR (   1) C   2                /613. BD*(   1) C   4 - C   5            0.78   10.75    0.082
  89. CR (   1) C   3                /133. RY*(   2) C   2                    1.01   10.93    0.094
  89. CR (   1) C   3                /423. RY*(   1) H  36                    0.62   10.49    0.072
  89. CR (   1) C   3                /427. RY*(   1) H  37                    0.62   10.49    0.072
  89. CR (   1) C   3                /431. RY*(   1) H  38                    0.67   10.55    0.075
  90. CR (   1) C   4                /134. RY*(   3) C   2                    1.41   10.94    0.111
  90. CR (   1) C   4                /161. RY*(   3) C   5                    1.32   10.83    0.107
  90. CR (   1) C   4                /162. RY*(   4) C   5                    1.44   10.75    0.111
  90. CR (   1) C   4                /435. RY*(   1) H  39                    0.62   10.42    0.072
  90. CR (   1) C   4                /613. BD*(   1) C   4 - C   5            0.89   10.73    0.087
  90. CR (   1) C   4                /616. BD*(   1) C   5 - C   6            1.58   10.48    0.116
  90. CR (   1) C   4                /617. BD*(   1) C   5 - H  40            0.83   10.51    0.084
  91. CR (   1) C   5                /152. RY*(   3) C   4                    0.71   10.84    0.078
  91. CR (   1) C   5                /153. RY*(   4) C   4                    2.07   10.71    0.133
  91. CR (   1) C   5                /169. RY*(   2) C   6                    0.64   11.08    0.075
  91. CR (   1) C   5                /439. RY*(   1) H  40                    0.61   10.43    0.071
  91. CR (   1) C   5                /608. BD*(   1) C   2 - C   4            1.53   10.47    0.114
  91. CR (   1) C   5                /613. BD*(   1) C   4 - C   5            0.85   10.73    0.086
  91. CR (   1) C   5                /615. BD*(   1) C   4 - H  39            0.83   10.51    0.084
  92. CR (   1) C   6                /161. RY*(   3) C   5                    1.07   10.85    0.096
  92. CR (   1) C   6                /179. RY*(   3) C   7                    0.81   10.90    0.084
  92. CR (   1) C   6                /188. RY*(   3) C   8                    0.71   10.99    0.079
  92. CR (   1) C   6                /395. RY*(   3) C  31                    0.80   10.98    0.084
  92. CR (   1) C   6                /613. BD*(   1) C   4 - C   5            0.80   10.75    0.083
  93. CR (   1) C   7                /168. RY*(   1) C   6                    0.89   11.14    0.089
  93. CR (   1) C   7                /443. RY*(   1) H  41                    0.62   10.50    0.072
  93. CR (   1) C   7                /447. RY*(   1) H  42                    0.78   10.64    0.082
  93. CR (   1) C   7                /451. RY*(   1) H  43                    0.61   10.49    0.071
  94. CR (   1) C   8                /170. RY*(   3) C   6                    1.42   10.97    0.112
  94. CR (   1) C   8                /196. RY*(   2) C   9                    0.65   10.91    0.075
  94. CR (   1) C   8                /198. RY*(   4) C   9                    0.57   11.16    0.071
  94. CR (   1) C   8                /455. RY*(   1) H  44                    0.63   10.53    0.073
  94. CR (   1) C   8                /459. RY*(   1) H  45                    0.56   10.46    0.069
  95. CR (   1) C   9                /189. RY*(   4) C   8                    0.66   11.01    0.076
  95. CR (   1) C   9                /204. RY*(   1) C  10                    0.96   11.18    0.093
  95. CR (   1) C   9                /463. RY*(   1) H  46                    0.57   10.49    0.069
  95. CR (   1) C   9                /467. RY*(   1) H  47                    0.70   10.57    0.077
  96. CR (   1) C  10                /197. RY*(   3) C   9                    0.83   11.00    0.085
  96. CR (   1) C  10                /215. RY*(   3) C  11                    0.77   10.95    0.082
  96. CR (   1) C  10                /224. RY*(   3) C  12                    1.33   11.22    0.109
  96. CR (   1) C  10                /377. RY*(   3) C  29                    0.59   11.13    0.072
  96. CR (   1) C  10                /378. RY*(   4) C  29                    0.55   11.14    0.070
  96. CR (   1) C  10                /636. BD*(   1) C  12 - C  13            0.71   10.74    0.078
  96. CR (   1) C  10                /638. BD*(   1) C  12 - C  31            0.66   10.50    0.075
  97. CR (   1) C  11                /205. RY*(   2) C  10                    0.80   11.12    0.085
  97. CR (   1) C  11                /471. RY*(   1) H  48                    0.67   10.52    0.075
  97. CR (   1) C  11                /475. RY*(   1) H  49                    0.73   10.58    0.078
  97. CR (   1) C  11                /479. RY*(   1) H  50                    0.65   10.54    0.074
  98. CR (   1) C  12                /205. RY*(   2) C  10                    0.53   11.11    0.069
  98. CR (   1) C  12                /206. RY*(   3) C  10                    1.02   11.09    0.095
  98. CR (   1) C  12                /232. RY*(   2) C  13                    1.24   10.79    0.103
  98. CR (   1) C  12                /233. RY*(   3) C  13                    0.95   10.89    0.091
  98. CR (   1) C  12                /394. RY*(   2) C  31                    0.91   11.00    0.090
  98. CR (   1) C  12                /636. BD*(   1) C  12 - C  13            1.09   10.72    0.097
  98. CR (   1) C  12                /639. BD*(   1) C  13 - C  14            1.35   10.50    0.107
  98. CR (   1) C  12                /640. BD*(   1) C  13 - H  51            0.73   10.51    0.079
  99. CR (   1) C  13                /223. RY*(   2) C  12                    2.21   11.20    0.141
  99. CR (   1) C  13                /225. RY*(   4) C  12                    1.07   10.84    0.096
  99. CR (   1) C  13                /483. RY*(   1) H  51                    0.61   10.43    0.071
  99. CR (   1) C  13                /631. BD*(   1) C  10 - C  12            1.66   10.46    0.119
  99. CR (   1) C  13                /636. BD*(   1) C  12 - C  13            1.32   10.72    0.107
  99. CR (   1) C  13                /638. BD*(   1) C  12 - C  31            1.47   10.48    0.112
 100. CR (   1) C  14                /234. RY*(   4) C  13                    0.86   10.78    0.086
 100. CR (   1) C  14                /250. RY*(   2) C  15                    0.95   11.10    0.092
 100. CR (   1) C  14                /487. RY*(   1) H  52                    0.67   10.54    0.075
 100. CR (   1) C  14                /491. RY*(   1) H  53                    0.61   10.50    0.072
 100. CR (   1) C  14                /636. BD*(   1) C  12 - C  13            0.99   10.74    0.092
 101. CR (   1) C  15                /242. RY*(   3) C  14                    0.61   10.84    0.072
 101. CR (   1) C  15                /376. RY*(   2) C  29                    0.52   11.09    0.068
 101. CR (   1) C  15                /377. RY*(   3) C  29                    0.90   11.11    0.089
 101. CR (   1) C  15                /495. RY*(   1) H  54                    0.66   10.63    0.075
 102. CR (   1) C  16                /269. RY*(   3) C  17                    0.97   10.89    0.092
 102. CR (   1) C  16                /278. RY*(   3) C  18                    0.83   10.97    0.085
 102. CR (   1) C  16                /350. RY*(   3) C  26                    0.91   11.14    0.090
 103. CR (   1) C  17                /259. RY*(   2) C  16                    1.28   11.09    0.107
 103. CR (   1) C  17                /499. RY*(   1) H  55                    0.69   10.55    0.076
 103. CR (   1) C  17                /503. RY*(   1) H  56                    0.68   10.58    0.076
 103. CR (   1) C  17                /507. RY*(   1) H  57                    0.69   10.55    0.076
 104. CR (   1) C  18                /258. RY*(   1) C  16                    1.21   11.16    0.104
 104. CR (   1) C  18                /286. RY*(   2) C  19                    0.94   10.75    0.090
 104. CR (   1) C  18                /511. RY*(   1) H  58                    0.59   10.48    0.070
 104. CR (   1) C  18                /515. RY*(   1) H  59                    0.60   10.50    0.071
 105. CR (   1) C  19                /277. RY*(   2) C  18                    0.55   10.95    0.069
 105. CR (   1) C  19                /279. RY*(   4) C  18                    0.68   11.14    0.078
 105. CR (   1) C  19                /519. RY*(   1) H  60                    0.56   10.44    0.068
 105. CR (   1) C  19                /523. RY*(   1) H  61                    0.68   10.51    0.076
 106. CR (   1) C  20                /288. RY*(   4) C  19                    0.56   11.20    0.071
 106. CR (   1) C  20                /313. RY*(   2) C  22                    0.80   11.03    0.084
 106. CR (   1) C  20                /527. RY*(   1) H  62                    0.53   10.51    0.067
 106. CR (   1) C  20                /659. BD*(   1) C  20 - O  21            1.14   10.40    0.098
 106. CR (   1) C  20                /660. BD*(   1) C  20 - C  22            0.74   10.49    0.079
 107. CR (   1) O  21                /294. RY*(   1) C  20                    1.71   19.89    0.165
 107. CR (   1) O  21                /297. RY*(   4) C  20                    0.56   20.07    0.095
 108. CR (   1) C  22                /323. RY*(   3) C  23                    0.73   10.92    0.079
 108. CR (   1) C  22                /332. RY*(   3) C  24                    0.76   11.01    0.082
 108. CR (   1) C  22                /350. RY*(   3) C  26                    0.60   11.14    0.073
 109. CR (   1) C  23                /312. RY*(   1) C  22                    1.16   11.09    0.102
 109. CR (   1) C  23                /535. RY*(   1) H  64                    0.71   10.47    0.077
 109. CR (   1) C  23                /539. RY*(   1) H  65                    0.61   10.51    0.072
 109. CR (   1) C  23                /543. RY*(   1) H  66                    0.64   10.52    0.073
 110. CR (   1) C  24                /314. RY*(   3) C  22                    1.41   11.07    0.112
 110. CR (   1) C  24                /547. RY*(   1) H  67                    0.60   10.54    0.071
 110. CR (   1) C  24                /551. RY*(   1) H  68                    0.63   10.60    0.073
 110. CR (   1) C  24                /664. BD*(   1) C  22 - C  24            0.52   10.48    0.067
 110. CR (   1) C  24                /669. BD*(   1) C  24 - O  25            0.95   10.44    0.089
 111. CR (   1) O  25                /330. RY*(   1) C  24                    1.09   19.71    0.131
 111. CR (   1) O  25                /331. RY*(   2) C  24                    0.91   19.83    0.120
 112. CR (   1) C  26                /260. RY*(   3) C  16                    1.06   11.12    0.097
 112. CR (   1) C  26                /313. RY*(   2) C  22                    0.88   10.95    0.088
 112. CR (   1) C  26                /359. RY*(   3) C  27                    0.64   10.99    0.075
 112. CR (   1) C  26                /559. RY*(   1) H  70                    0.58   10.55    0.070
 113. CR (   1) C  27                /349. RY*(   2) C  26                    1.07   11.12    0.098
 113. CR (   1) C  27                /367. RY*(   2) C  28                    0.57   10.91    0.071
 113. CR (   1) C  27                /369. RY*(   4) C  28                    0.62   11.17    0.074
 113. CR (   1) C  27                /563. RY*(   1) H  71                    0.67   10.55    0.075
 113. CR (   1) C  27                /567. RY*(   1) H  72                    0.64   10.51    0.073
 114. CR (   1) C  28                /358. RY*(   2) C  27                    0.55   10.90    0.069
 114. CR (   1) C  28                /375. RY*(   1) C  29                    0.54   11.18    0.069
 114. CR (   1) C  28                /376. RY*(   2) C  29                    0.88   11.09    0.088
 114. CR (   1) C  28                /571. RY*(   1) H  73                    0.58   10.49    0.070
 114. CR (   1) C  28                /575. RY*(   1) H  74                    0.66   10.55    0.075
 115. CR (   1) C  29                /251. RY*(   3) C  15                    1.12   11.06    0.100
 115. CR (   1) C  29                /368. RY*(   3) C  28                    0.85   11.00    0.086
 115. CR (   1) C  29                /386. RY*(   3) C  30                    0.79   10.93    0.083
 116. CR (   1) C  30                /375. RY*(   1) C  29                    1.23   11.18    0.105
 116. CR (   1) C  30                /579. RY*(   1) H  75                    0.65   10.54    0.074
 116. CR (   1) C  30                /583. RY*(   1) H  76                    0.72   10.56    0.078
 116. CR (   1) C  30                /587. RY*(   1) H  77                    0.71   10.57    0.077
 117. CR (   1) C  31                /169. RY*(   2) C   6                    1.02   11.08    0.095
 117. CR (   1) C  31                /225. RY*(   4) C  12                    0.51   10.85    0.066
 117. CR (   1) C  31                /591. RY*(   1) H  78                    0.60   10.56    0.071
 117. CR (   1) C  31                /631. BD*(   1) C  10 - C  12            0.86   10.47    0.086
 117. CR (   1) C  31                /636. BD*(   1) C  12 - C  13            0.72   10.73    0.079
 118. CR (   1) C  32                /132. RY*(   1) C   2                    0.57   11.06    0.071
 118. CR (   1) C  32                /133. RY*(   2) C   2                    0.64   10.92    0.075
 118. CR (   1) C  32                /395. RY*(   3) C  31                    0.84   10.97    0.086
 118. CR (   1) C  32                /595. RY*(   1) H  79                    0.67   10.59    0.075
 118. CR (   1) C  32                /599. RY*(   1) H  80                    0.60   10.49    0.071
 119. LP (   1) O  21                /294. RY*(   1) C  20                    1.33    1.42    0.039
 119. LP (   1) O  21                /532. RY*(   2) H  63                    0.62    2.15    0.033
 119. LP (   1) O  21                /533. RY*(   3) H  63                    0.56    2.24    0.032
 119. LP (   1) O  21                /656. BD*(   1) C  19 - C  20            4.75    0.89    0.058
 119. LP (   1) O  21                /672. BD*(   1) O  25 - H  69            3.08    0.96    0.048
 120. LP (   2) O  21                /532. RY*(   2) H  63                    1.24    2.07    0.046
 120. LP (   2) O  21                /656. BD*(   1) C  19 - C  20            0.63    0.81    0.020
 120. LP (   2) O  21                /660. BD*(   1) C  20 - C  22            0.63    0.78    0.020
 120. LP (   2) O  21                /661. BD*(   1) C  20 - H  62            6.61    0.85    0.067
 120. LP (   2) O  21                /672. BD*(   1) O  25 - H  69            6.35    0.88    0.067
 121. LP (   1) O  25                /330. RY*(   1) C  24                    1.52    1.33    0.040
 121. LP (   1) O  25                /331. RY*(   2) C  24                    0.87    1.45    0.032
 121. LP (   1) O  25                /664. BD*(   1) C  22 - C  24            2.25    0.91    0.041
 121. LP (   1) O  25                /670. BD*(   1) C  24 - H  67            1.86    0.99    0.038
 121. LP (   1) O  25                /671. BD*(   1) C  24 - H  68            1.01    0.99    0.028
 122. LP (   2) O  25                /331. RY*(   2) C  24                    0.52    1.19    0.022
 122. LP (   2) O  25                /334. RY*(   5) C  24                    0.69    2.27    0.036
 122. LP (   2) O  25                /555. RY*(   1) H  69                    0.51    0.99    0.020
 122. LP (   2) O  25                /556. RY*(   2) H  69                    1.59    1.98    0.051
 122. LP (   2) O  25                /664. BD*(   1) C  22 - C  24            6.04    0.65    0.056
 122. LP (   2) O  25                /667. BD*(   1) C  23 - H  65            0.58    0.71    0.018
 122. LP (   2) O  25                /671. BD*(   1) C  24 - H  68            7.56    0.73    0.067


 Natural Bond Orbitals (Summary):

                                                            Principal Delocalizations
           NBO                        Occupancy    Energy   (geminal,vicinal,remote)
 ====================================================================================
 Molecular unit  1  (C30H48O2)
     1. BD (   1) C   1 - C   2          1.96506    -0.57525  685(v),612(v),613(v),614(v)
                                                    609(g),608(g),403(v),607(g)
                                                    141(v),151(v),150(v),604(g)
                                                    605(g),606(g)
     2. BD (   1) C   1 - H  33          1.98877    -0.47946  609(v),133(v)
     3. BD (   1) C   1 - H  34          1.98763    -0.47880  608(v)
     4. BD (   1) C   1 - H  35          1.98858    -0.47859  607(v),132(v)
     5. BD (   1) C   2 - C   3          1.96334    -0.57326  614(v),606(v),687(v),608(g)
                                                    151(v),609(g),603(g),402(v)
                                                    123(v),613(v),612(g),610(g)
                                                    611(g)
     6. BD (   1) C   2 - C   4          1.95968    -0.58848  613(g),617(v),161(v),611(v)
                                                    688(v),605(v),609(g),603(g)
                                                    607(g),124(v),142(v),159(v)
                                                    402(v),615(g)
     7. BD (   1) C   2 - C  32          1.96099    -0.56885  615(v),638(v),608(g),604(v)
                                                    610(v),685(g),607(g),603(g)
                                                    394(v),688(g),687(g),141(v)
                                                    123(v),124(v)
     8. BD (   1) C   3 - H  36          1.98811    -0.47859  609(v),134(v)
     9. BD (   1) C   3 - H  37          1.98735    -0.47812  608(v),133(v)
    10. BD (   1) C   3 - H  38          1.98803    -0.48001  603(v)
    11. BD (   1) C   4 - C   5          1.97934    -0.70950  616(g),608(g),617(g),615(g)
                                                    169(v),132(v),603(v),618(v)
                                                    134(v)
    12. BD (   2) C   4 - C   5          1.96275    -0.25834  607(v),619(v),603(v),618(v)
                                                    624(r)
    13. BD (   1) C   4 - H  39          1.97679    -0.48658  616(v),609(v),613(g),159(v)
                                                    132(v)
    14. BD (   1) C   5 - C   6          1.96091    -0.58873  613(g),615(v),624(v),638(v)
                                                    620(g),152(v),622(v),619(g)
                                                    618(g),187(v),178(v),150(v)
                                                    394(v),617(g)
    15. BD (   1) C   5 - H  40          1.97617    -0.48561  608(v),620(v),613(g),168(v)
                                                    150(v)
    16. BD (   1) C   6 - C   7          1.96482    -0.57149  685(v),625(v),614(v),620(g)
                                                    613(v),616(g),619(g),160(v)
                                                    393(v),622(g),186(v),623(g)
                                                    159(v),621(g),395(v)
    17. BD (   1) C   6 - C   8          1.95612    -0.56449  614(v),686(v),620(g),616(g)
                                                    621(v),628(v),160(v),618(g)
                                                    624(g),195(v),613(v),626(g)
                                                    177(v),625(g),396(v)
    18. BD (   1) C   6 - C  31          1.95276    -0.56106  617(v),638(g),616(g),636(v)
                                                    626(v),619(g),623(v),685(g)
                                                    688(v),618(g),402(v),186(v)
                                                    686(g),224(v),177(v),637(v)
                                                    159(v)
    19. BD (   1) C   7 - H  41          1.98747    -0.47539  619(v),168(v),618(g)
    20. BD (   1) C   7 - H  42          1.98599    -0.48028  616(v),618(g)
    21. BD (   1) C   7 - H  43          1.98881    -0.47763  620(v)
    22. BD (   1) C   8 - C   9          1.97878    -0.58019  632(v),616(v),627(g),619(g)
                                                    206(v),629(g),628(g),626(g)
                                                    625(g),169(v)
    23. BD (   1) C   8 - H  44          1.97790    -0.47013  618(v),629(v),619(g),170(v)
    24. BD (   1) C   8 - H  45          1.97759    -0.46788  627(v),620(v),170(v),619(g)
                                                    624(g)
    25. BD (   1) C   9 - C  10          1.96362    -0.56318  631(g),636(v),635(v),632(g)
                                                    645(v),624(g),626(v),630(g)
                                                    376(v),186(v),213(v),629(g)
                                                    628(g),637(v),223(v)
    26. BD (   1) C   9 - H  46          1.97700    -0.46774  619(v),631(v),204(v),627(g)
                                                    624(g)
    27. BD (   1) C   9 - H  47          1.97684    -0.47257  625(v),630(v),205(v),627(g)
                                                    682(r),624(g)
    28. BD (   1) C  10 - C  11          1.96166    -0.56496  637(v),631(g),629(v),681(v)
                                                    632(g),222(v),627(g),375(v)
                                                    195(v),634(g),633(g),635(g)
                                                    636(v),638(v)
    29. BD (   1) C  10 - C  12          1.95396    -0.57505  636(g),640(v),633(v),638(g)
                                                    632(g),627(g),678(v),628(v)
                                                    630(g),393(v),231(v),214(v)
                                                    375(v),686(v),195(v)
    30. BD (   1) C  10 - C  29          1.94938    -0.53641  638(v),644(v),675(v),631(g)
                                                    624(v),645(g),683(v),678(g)
                                                    627(g),630(g),634(v),681(g)
                                                    223(v),367(v),250(v),196(v)
                                                    385(v),214(v)
    31. BD (   1) C  11 - H  48          1.98553    -0.48157  631(v),680(r),630(g)
    32. BD (   1) C  11 - H  49          1.98461    -0.48238  632(v),630(g),204(v),687(r)
    33. BD (   1) C  11 - H  50          1.98816    -0.48127  627(v),205(v),646(r),630(g)
    34. BD (   1) C  12 - C  13          1.97176    -0.69972  631(g),638(g),639(g),640(g)
                                                    393(v),242(v),620(v),627(v)
                                                    204(v),643(v)
    35. BD (   2) C  12 - C  13          1.94643    -0.25344  685(v),642(v),630(v),643(v)
                                                    620(v),627(v),633(r)
    36. BD (   1) C  12 - C  31          1.96200    -0.58155  636(g),639(v),631(g),620(g)
                                                    609(v),685(g),616(v),231(v)
                                                    632(v),404(v),686(g),205(v)
                                                    168(v),170(v)
    37. BD (   1) C  13 - C  14          1.97577    -0.60224  636(g),638(v),644(v),224(v)
                                                    641(g),643(g),642(g),225(v)
                                                    251(v),640(g)
    38. BD (   1) C  13 - H  51          1.97592    -0.48236  631(v),641(v),636(g),223(v)
    39. BD (   1) C  14 - C  15          1.97328    -0.57510  640(v),678(v),645(g),644(g)
                                                    639(g),649(v),646(g),375(v)
                                                    643(g),642(g),259(v),232(v)
                                                    260(v)
    40. BD (   1) C  14 - H  52          1.96546    -0.47189  637(v),646(v),636(v),250(v)
[truncated: 52,288 more chars]
