# Supplementary material for: Machine-Learning-Guided Discovery of Electrochemical Reactions
Source: J Am Chem Soc. 2022 Dec 2;144(49):22599–610. doi: 10.1021/jacs.2c08997 (PMC9756344; doi:10.1021/jacs.2c08997)
Supplement: Supplementary file 3 — ja2c08997_si_003.zip [file ja2c08997_si_003.zip › Oxidation Site Selectivity/Nlogs_notimes/51.log]

 Entering Gaussian System, Link 0=g16
 Input=51.com
 Output=51.log
 Initial command:
  
 Copyright (c) 1988-2019, Gaussian, Inc.  All Rights Reserved.
  
 This is part of the Gaussian(R) 16 program.  It is based on
 the Gaussian(R) 09 system (copyright 2009, Gaussian, Inc.),
 the Gaussian(R) 03 system (copyright 2003, Gaussian, Inc.),
 the Gaussian(R) 98 system (copyright 1998, Gaussian, Inc.),
 the Gaussian(R) 94 system (copyright 1995, Gaussian, Inc.),
 the Gaussian 92(TM) system (copyright 1992, Gaussian, Inc.),
 the Gaussian 90(TM) system (copyright 1990, Gaussian, Inc.),
 the Gaussian 88(TM) system (copyright 1988, Gaussian, Inc.),
 the Gaussian 86(TM) system (copyright 1986, Carnegie Mellon
 University), and the Gaussian 82(TM) system (copyright 1983,
 Carnegie Mellon University). Gaussian is a federally registered
 trademark of Gaussian, Inc.
  
 This software contains proprietary and confidential information,
 including trade secrets, belonging to Gaussian, Inc.
  
 This software is provided under written license and may be
 used, copied, transmitted, or stored only in accord with that
 written license.
  
 The following legend is applicable only to US Government
 contracts under FAR:
  
                    RESTRICTED RIGHTS LEGEND
  
 Use, reproduction and disclosure by the US Government is
 subject to restrictions as set forth in subparagraphs (a)
 and (c) of the Commercial Computer Software - Restricted
 Rights clause in FAR 52.227-19.
  
 Gaussian, Inc.
 340 Quinnipiac St., Bldg. 40, Wallingford CT 06492
  
  
 ---------------------------------------------------------------
 Warning -- This program may not be used in any manner that
 competes with the business of Gaussian, Inc. or will provide
 assistance to any competitor of Gaussian, Inc.  The licensee
 of this program is prohibited from giving any competitor of
 Gaussian, Inc. access to this program.  By using this program,
 the user acknowledges that Gaussian, Inc. is engaged in the
 business of creating and licensing software in the field of
 computational chemistry and represents and warrants to the
 licensee that it is not a competitor of Gaussian, Inc. and that
 it will not use this program in any manner prohibited above.
 ---------------------------------------------------------------
  

 Cite this work as:
 Gaussian 16, Revision C.01,
 M. J. Frisch, G. W. Trucks, H. B. Schlegel, G. E. Scuseria, 
 M. A. Robb, J. R. Cheeseman, G. Scalmani, V. Barone, 
 G. A. Petersson, H. Nakatsuji, X. Li, M. Caricato, A. V. Marenich, 
 J. Bloino, B. G. Janesko, R. Gomperts, B. Mennucci, H. P. Hratchian, 
 J. V. Ortiz, A. F. Izmaylov, J. L. Sonnenberg, D. Williams-Young, 
 F. Ding, F. Lipparini, F. Egidi, J. Goings, B. Peng, A. Petrone, 
 T. Henderson, D. Ranasinghe, V. G. Zakrzewski, J. Gao, N. Rega, 
 G. Zheng, W. Liang, M. Hada, M. Ehara, K. Toyota, R. Fukuda, 
 J. Hasegawa, M. Ishida, T. Nakajima, Y. Honda, O. Kitao, H. Nakai, 
 T. Vreven, K. Throssell, J. A. Montgomery, Jr., J. E. Peralta, 
 F. Ogliaro, M. J. Bearpark, J. J. Heyd, E. N. Brothers, K. N. Kudin, 
 V. N. Staroverov, T. A. Keith, R. Kobayashi, J. Normand, 
 K. Raghavachari, A. P. Rendell, J. C. Burant, S. S. Iyengar, 
 J. Tomasi, M. Cossi, J. M. Millam, M. Klene, C. Adamo, R. Cammi, 
 J. W. Ochterski, R. L. Martin, K. Morokuma, O. Farkas, 
 J. B. Foresman, and D. J. Fox, Gaussian, Inc., Wallingford CT, 2019.
 
 ******************************************
 Gaussian 16:  ES64L-G16RevC.01  3-Jul-2019
                 9-Jan-2021 
 ******************************************
 %nprocshared=3
 Will use up to    3 processors via shared memory.
 %mem=1GB
 -----------------------------------------
 # b3lyp/def2svp pop=NBO geom=NewRedundant
 -----------------------------------------
 1/29=4000,38=1,172=1/1;
 2/12=2,17=6,18=5,40=1/2;
 3/5=43,7=101,11=2,25=1,30=1,74=-5/1,2,3;
 4//1;
 5/5=2,38=5/2;
 6/7=2,8=2,9=2,10=2,28=1,40=1/1,7;
 99/5=1,9=1/99;
 --
 51
 --
 Symbolic Z-matrix:
 Charge =  0 Multiplicity = 1
 C                     5.42366   2.61839  -1.58399 
 C                     4.96313   1.67359  -0.46402 
 C                     5.44904   2.23564   0.88359 
 C                     3.4258    1.55433  -0.50566 
 C                     2.85188   0.51882   0.48408 
 C                     1.33029   0.48583   0.49649 
 C                     0.6704    1.33067   1.30236 
 C                    -0.81928   1.47468   1.39351 
 C                    -1.60228   0.6087    0.39328 
 C                    -3.14807   0.55807   0.6827 
 C                    -3.49385   0.00583   2.08364 
 C                    -3.68103   2.00878   0.58991 
 C                    -5.20364   2.08699   0.50453 
 C                    -5.74775   1.27983  -0.66757 
 O                    -7.17487   1.35542  -0.71779 
 C                    -5.33946  -0.21261  -0.63722 
 C                    -5.73004  -0.82824  -1.99637 
 C                    -6.10484  -0.97317   0.47658 
 O                    -7.46117  -1.19474   0.17302 
 C                    -3.78535  -0.2666   -0.47995 
 C                    -3.19093  -1.67833  -0.51794 
 C                    -1.69351  -1.62622  -0.82076 
 C                    -0.87516  -0.7501    0.15407 
 C                    -0.72362  -1.52873   1.47842 
 C                     0.55978  -0.41877  -0.47287 
 C                     0.45493   0.3598   -1.81386 
 C                     1.32545  -1.7389   -0.77098 
 C                     2.85308  -1.63942  -0.87304 
 O                     3.25886  -1.01285  -2.08776 
 C                     3.46859  -0.8916    0.32532 
 C                     3.14563  -1.72306   1.59833 
 O                     3.71725  -1.20007   2.77975 
 C                     5.00905  -0.77961   0.23684 
 O                     5.6173   -2.02211  -0.13694 
 C                     5.551     0.27427  -0.72653 
 O                     6.96264   0.32028  -0.60485 
 H                     5.07733   2.25832  -2.56611 
 H                     6.52124   2.67637  -1.61118 
 H                     5.02166   3.63326  -1.43182 
 H                     6.54612   2.28998   0.89656 
 H                     5.14306   1.61858   1.74126 
 H                     5.04489   3.24878   1.04023 
 H                     3.12379   1.30267  -1.52843 
 H                     2.98092   2.53517  -0.27053 
 H                     3.1542    0.87686   1.48083 
 H                     1.25416   1.9869    1.96015 
 H                    -1.07853   2.53757   1.25083 
 H                    -1.12343   1.25194   2.43202 
 H                    -1.55291   1.13085  -0.57247 
 H                    -2.73791   0.29338   2.82633 
 H                    -4.45124   0.40125   2.44487 
 H                    -3.57753  -1.08667   2.10893 
 H                    -3.25137   2.4849   -0.30914 
 H                    -3.33195   2.59908   1.45104 
 H                    -5.67494   1.7315    1.43415 
 H                    -5.51194   3.14178   0.38874 
 H                    -5.32852   1.70817  -1.60115 
 H                    -7.43982   2.28285  -0.67442 
 H                    -5.09233  -0.42541  -2.80002 
 H                    -5.6326   -1.92274  -1.99228 
 H                    -6.77497  -0.59921  -2.23502 
 H                    -5.64433  -1.96448   0.61138 
 H                    -6.00176  -0.44598   1.44073 
 H                    -7.81997  -0.32414  -0.06267 
 H                    -3.41778   0.23478  -1.39531 
 H                    -3.68253  -2.28048  -1.2945 
 H                    -3.37737  -2.2047    0.43052 
 H                    -1.58531  -1.24272  -1.84526 
 H                    -1.28214  -2.64806  -0.82941 
 H                    -0.17529  -0.96146   2.2407 
 H                    -1.70127  -1.78605   1.89712 
 H                    -0.1979   -2.48135   1.32812 
 H                     1.44592   0.41789  -2.27494 
 H                     0.08874   1.3845   -1.67217 
 H                    -0.20282  -0.15044  -2.5324 
 H                     0.95127  -2.16165  -1.71801 
 H                     1.09898  -2.49606  -0.01165 
 H                     3.26796  -2.66329  -0.85339 
 H                     3.02874  -1.60132  -2.81729 
 H                     2.05789  -1.83322   1.71765 
 H                     3.56206  -2.73622   1.47527 
 H                     3.20459  -0.42558   3.04368 
 H                     5.35958  -0.50412   1.243 
 H                     5.78112  -2.53053   0.66578 
 H                     5.26677  -0.0293   -1.74669 
 H                     7.24972  -0.60253  -0.66432 
 
 Stoichiometry    C30H50O6
 Framework group  C1[X(C30H50O6)]
 Deg. of freedom   252
 Full point group                 C1      NOp   1
 Largest Abelian subgroup         C1      NOp   1
 Largest concise Abelian subgroup C1      NOp   1
                         Standard orientation:                         
 ---------------------------------------------------------------------
 Center     Atomic      Atomic             Coordinates (Angstroms)
 Number     Number       Type             X           Y           Z
 ---------------------------------------------------------------------
      1          6           0        5.423662    2.618389   -1.583993
      2          6           0        4.963129    1.673593   -0.464019
      3          6           0        5.449042    2.235640    0.883588
      4          6           0        3.425802    1.554332   -0.505661
      5          6           0        2.851881    0.518819    0.484078
      6          6           0        1.330290    0.485825    0.496491
      7          6           0        0.670401    1.330668    1.302355
      8          6           0       -0.819275    1.474676    1.393507
      9          6           0       -1.602275    0.608696    0.393278
     10          6           0       -3.148069    0.558067    0.682695
     11          6           0       -3.493851    0.005829    2.083643
     12          6           0       -3.681032    2.008777    0.589909
     13          6           0       -5.203639    2.086988    0.504530
     14          6           0       -5.747747    1.279833   -0.667565
     15          8           0       -7.174866    1.355419   -0.717794
     16          6           0       -5.339456   -0.212613   -0.637222
     17          6           0       -5.730044   -0.828244   -1.996369
     18          6           0       -6.104842   -0.973168    0.476582
     19          8           0       -7.461167   -1.194742    0.173016
     20          6           0       -3.785354   -0.266603   -0.479948
     21          6           0       -3.190926   -1.678329   -0.517935
     22          6           0       -1.693505   -1.626221   -0.820758
     23          6           0       -0.875155   -0.750100    0.154065
     24          6           0       -0.723622   -1.528734    1.478422
     25          6           0        0.559781   -0.418765   -0.472870
     26          6           0        0.454930    0.359798   -1.813856
     27          6           0        1.325454   -1.738900   -0.770976
     28          6           0        2.853078   -1.639419   -0.873035
     29          8           0        3.258856   -1.012854   -2.087764
     30          6           0        3.468594   -0.891597    0.325321
     31          6           0        3.145633   -1.723063    1.598329
     32          8           0        3.717253   -1.200072    2.779752
     33          6           0        5.009045   -0.779606    0.236838
     34          8           0        5.617305   -2.022115   -0.136941
     35          6           0        5.551004    0.274268   -0.726532
     36          8           0        6.962640    0.320282   -0.604849
     37          1           0        5.077327    2.258320   -2.566111
     38          1           0        6.521241    2.676373   -1.611181
     39          1           0        5.021659    3.633256   -1.431821
     40          1           0        6.546123    2.289981    0.896555
     41          1           0        5.143064    1.618578    1.741255
     42          1           0        5.044888    3.248778    1.040233
     43          1           0        3.123785    1.302674   -1.528432
     44          1           0        2.980916    2.535165   -0.270530
     45          1           0        3.154195    0.876864    1.480828
     46          1           0        1.254157    1.986902    1.960153
     47          1           0       -1.078527    2.537569    1.250825
     48          1           0       -1.123431    1.251943    2.432024
     49          1           0       -1.552905    1.130850   -0.572469
     50          1           0       -2.737914    0.293381    2.826329
     51          1           0       -4.451241    0.401248    2.444874
     52          1           0       -3.577528   -1.086671    2.108929
     53          1           0       -3.251375    2.484900   -0.309139
     54          1           0       -3.331949    2.599076    1.451039
     55          1           0       -5.674941    1.731504    1.434153
     56          1           0       -5.511935    3.141784    0.388737
     57          1           0       -5.328518    1.708170   -1.601154
     58          1           0       -7.439823    2.282854   -0.674418
     59          1           0       -5.092334   -0.425408   -2.800016
     60          1           0       -5.632604   -1.922741   -1.992279
     61          1           0       -6.774974   -0.599212   -2.235018
     62          1           0       -5.644332   -1.964479    0.611379
     63          1           0       -6.001758   -0.445976    1.440727
     64          1           0       -7.819974   -0.324139   -0.062671
     65          1           0       -3.417775    0.234777   -1.395310
     66          1           0       -3.682526   -2.280482   -1.294504
     67          1           0       -3.377367   -2.204703    0.430521
     68          1           0       -1.585312   -1.242717   -1.845264
     69          1           0       -1.282137   -2.648062   -0.829410
     70          1           0       -0.175291   -0.961457    2.240695
     71          1           0       -1.701267   -1.786048    1.897118
     72          1           0       -0.197904   -2.481346    1.328125
     73          1           0        1.445923    0.417888   -2.274943
     74          1           0        0.088739    1.384504   -1.672166
     75          1           0       -0.202823   -0.150435   -2.532397
     76          1           0        0.951267   -2.161652   -1.718013
     77          1           0        1.098980   -2.496060   -0.011654
     78          1           0        3.267957   -2.663289   -0.853394
     79          1           0        3.028741   -1.601319   -2.817291
     80          1           0        2.057894   -1.833222    1.717649
     81          1           0        3.562056   -2.736219    1.475268
     82          1           0        3.204593   -0.425580    3.043677
     83          1           0        5.359579   -0.504120    1.242999
     84          1           0        5.781119   -2.530534    0.665777
     85          1           0        5.266775   -0.029304   -1.746685
     86          1           0        7.249725   -0.602532   -0.664317
 ---------------------------------------------------------------------
 Rotational constants (GHZ):           0.3001011           0.0502927           0.0490145
 Standard basis: def2SVP (5D, 7F)
 There are   790 symmetry adapted cartesian basis functions of A   symmetry.
 There are   754 symmetry adapted basis functions of A   symmetry.
   754 basis functions,  1250 primitive gaussians,   790 cartesian basis functions
   139 alpha electrons      139 beta electrons
       nuclear repulsion energy      4591.5411047961 Hartrees.
 NAtoms=   86 NActive=   86 NUniq=   86 SFac= 1.00D+00 NAtFMM=   60 NAOKFM=T Big=T
 Integral buffers will be    131072 words long.
 Raffenetti 2 integral format.
 Two-electron integral symmetry is turned on.
 One-electron integrals computed using PRISM.
   1 Symmetry operations used in ECPInt.
 ECPInt:  NShTT=   67161 NPrTT=  233521 LenC2=   54835 LenP2D=  128899.
 LDataN:  DoStor=T MaxTD1= 4 Len=   56
 NBasis=   754 RedAO= T EigKep=  3.83D-04  NBF=   754
 NBsUse=   754 1.00D-06 EigRej= -1.00D+00 NBFU=   754
 ExpMin= 1.22D-01 ExpMax= 2.27D+03 ExpMxC= 3.41D+02 IAcc=3 IRadAn=         5 AccDes= 0.00D+00
 Harris functional with IExCor=  402 and IRadAn=       5 diagonalized for initial guess.
 HarFok:  IExCor=  402 AccDes= 0.00D+00 IRadAn=         5 IDoV= 1 UseB2=F ITyADJ=14
 ICtDFT=  3500011 ScaDFX=  1.000000  1.000000  1.000000  1.000000
 FoFCou: FMM=F IPFlag=           0 FMFlag=      100000 FMFlg1=        2001
         NFxFlg=           0 DoJE=T BraDBF=F KetDBF=T FulRan=T
         wScrn=  0.000000 ICntrl=       500 IOpCl=  0 I1Cent=   200000004 NGrid=           0
         NMat0=    1 NMatS0=      1 NMatT0=    0 NMatD0=    1 NMtDS0=    0 NMtDT0=    0
 Petite list used in FoFCou.
 Requested convergence on RMS density matrix=1.00D-08 within 128 cycles.
 Requested convergence on MAX density matrix=1.00D-06.
 Requested convergence on             energy=1.00D-06.
 No special actions if energy rises.
 Integral accuracy reduced to 1.0D-05 until final iterations.
 Initial convergence to 1.0D-05 achieved.  Increase integral accuracy.
 SCF Done:  E(RB3LYP) =  -1623.41393354     A.U. after   14 cycles
            NFock= 14  Conv=0.63D-08     -V/T= 2.0109

 **********************************************************************

            Population analysis using the SCF Density.

 **********************************************************************

 Orbital symmetries:
       Occupied  (A) (A) (A) (A) (A) (A) (A) (A) (A) (A) (A) (A)
                 (A) (A) (A) (A) (A) (A) (A) (A) (A) (A) (A) (A)
                 (A) (A) (A) (A) (A) (A) (A) (A) (A) (A) (A) (A)
                 (A) (A) (A) (A) (A) (A) (A) (A) (A) (A) (A) (A)
                 (A) (A) (A) (A) (A) (A) (A) (A) (A) (A) (A) (A)
                 (A) (A) (A) (A) (A) (A) (A) (A) (A) (A) (A) (A)
                 (A) (A) (A) (A) (A) (A) (A) (A) (A) (A) (A) (A)
                 (A) (A) (A) (A) (A) (A) (A) (A) (A) (A) (A) (A)
                 (A) (A) (A) (A) (A) (A) (A) (A) (A) (A) (A) (A)
                 (A) (A) (A) (A) (A) (A) (A) (A) (A) (A) (A) (A)
                 (A) (A) (A) (A) (A) (A) (A) (A) (A) (A) (A) (A)
                 (A) (A) (A) (A) (A) (A) (A)
       Virtual   (A) (A) (A) (A) (A) (A) (A) (A) (A) (A) (A) (A)
                 (A) (A) (A) (A) (A) (A) (A) (A) (A) (A) (A) (A)
                 (A) (A) (A) (A) (A) (A) (A) (A) (A) (A) (A) (A)
                 (A) (A) (A) (A) (A) (A) (A) (A) (A) (A) (A) (A)
                 (A) (A) (A) (A) (A) (A) (A) (A) (A) (A) (A) (A)
                 (A) (A) (A) (A) (A) (A) (A) (A) (A) (A) (A) (A)
                 (A) (A) (A) (A) (A) (A) (A) (A) (A) (A) (A) (A)
                 (A) (A) (A) (A) (A) (A) (A) (A) (A) (A) (A) (A)
                 (A) (A) (A) (A) (A) (A) (A) (A) (A) (A) (A) (A)
                 (A) (A) (A) (A) (A) (A) (A) (A) (A) (A) (A) (A)
                 (A) (A) (A) (A) (A) (A) (A) (A) (A) (A) (A) (A)
                 (A) (A) (A) (A) (A) (A) (A) (A) (A) (A) (A) (A)
                 (A) (A) (A) (A) (A) (A) (A) (A) (A) (A) (A) (A)
                 (A) (A) (A) (A) (A) (A) (A) (A) (A) (A) (A) (A)
                 (A) (A) (A) (A) (A) (A) (A) (A) (A) (A) (A) (A)
                 (A) (A) (A) (A) (A) (A) (A) (A) (A) (A) (A) (A)
                 (A) (A) (A) (A) (A) (A) (A) (A) (A) (A) (A) (A)
                 (A) (A) (A) (A) (A) (A) (A) (A) (A) (A) (A) (A)
                 (A) (A) (A) (A) (A) (A) (A) (A) (A) (A) (A) (A)
                 (A) (A) (A) (A) (A) (A) (A) (A) (A) (A) (A) (A)
                 (A) (A) (A) (A) (A) (A) (A) (A) (A) (A) (A) (A)
                 (A) (A) (A) (A) (A) (A) (A) (A) (A) (A) (A) (A)
                 (A) (A) (A) (A) (A) (A) (A) (A) (A) (A) (A) (A)
                 (A) (A) (A) (A) (A) (A) (A) (A) (A) (A) (A) (A)
                 (A) (A) (A) (A) (A) (A) (A) (A) (A) (A) (A) (A)
                 (A) (A) (A) (A) (A) (A) (A) (A) (A) (A) (A) (A)
                 (A) (A) (A) (A) (A) (A) (A) (A) (A) (A) (A) (A)
                 (A) (A) (A) (A) (A) (A) (A) (A) (A) (A) (A) (A)
                 (A) (A) (A) (A) (A) (A) (A) (A) (A) (A) (A) (A)
                 (A) (A) (A) (A) (A) (A) (A) (A) (A) (A) (A) (A)
                 (A) (A) (A) (A) (A) (A) (A) (A) (A) (A) (A) (A)
                 (A) (A) (A) (A) (A) (A) (A) (A) (A) (A) (A) (A)
                 (A) (A) (A) (A) (A) (A) (A) (A) (A) (A) (A) (A)
                 (A) (A) (A) (A) (A) (A) (A) (A) (A) (A) (A) (A)
                 (A) (A) (A) (A) (A) (A) (A) (A) (A) (A) (A) (A)
                 (A) (A) (A) (A) (A) (A) (A) (A) (A) (A) (A) (A)
                 (A) (A) (A) (A) (A) (A) (A) (A) (A) (A) (A) (A)
                 (A) (A) (A) (A) (A) (A) (A) (A) (A) (A) (A) (A)
                 (A) (A) (A) (A) (A) (A) (A) (A) (A) (A) (A) (A)
                 (A) (A) (A) (A) (A) (A) (A) (A) (A) (A) (A) (A)
                 (A) (A) (A) (A) (A) (A) (A) (A) (A) (A) (A) (A)
                 (A) (A) (A) (A) (A) (A) (A) (A) (A) (A) (A) (A)
                 (A) (A) (A) (A) (A) (A) (A) (A) (A) (A) (A) (A)
                 (A) (A) (A) (A) (A) (A) (A) (A) (A) (A) (A) (A)
                 (A) (A) (A) (A) (A) (A) (A) (A) (A) (A) (A) (A)
                 (A) (A) (A) (A) (A) (A) (A) (A) (A) (A) (A) (A)
                 (A) (A) (A) (A) (A) (A) (A) (A) (A) (A) (A) (A)
                 (A) (A) (A) (A) (A) (A) (A) (A) (A) (A) (A) (A)
                 (A) (A) (A) (A) (A) (A) (A) (A) (A) (A) (A) (A)
                 (A) (A) (A) (A) (A) (A) (A) (A) (A) (A) (A) (A)
                 (A) (A) (A) (A) (A) (A) (A) (A) (A) (A) (A) (A)
                 (A) (A) (A)
 The electronic state is 1-A.
 Alpha  occ. eigenvalues --  -19.15043 -19.13973 -19.13846 -19.13817 -19.10833
 Alpha  occ. eigenvalues --  -19.10101 -10.24047 -10.23825 -10.23506 -10.22121
 Alpha  occ. eigenvalues --  -10.21637 -10.20706 -10.20490 -10.20200 -10.19967
 Alpha  occ. eigenvalues --  -10.19414 -10.19412 -10.19196 -10.19080 -10.19027
 Alpha  occ. eigenvalues --  -10.18945 -10.18834 -10.18790 -10.18652 -10.18592
 Alpha  occ. eigenvalues --  -10.18190 -10.18111 -10.18069 -10.18020 -10.17941
 Alpha  occ. eigenvalues --  -10.17593 -10.17429 -10.17033 -10.16966 -10.16327
 Alpha  occ. eigenvalues --  -10.16152  -1.02754  -1.02370  -1.01636  -1.01344
 Alpha  occ. eigenvalues --   -0.98349  -0.98304  -0.87023  -0.84966  -0.82644
 Alpha  occ. eigenvalues --   -0.79843  -0.79409  -0.78188  -0.77164  -0.74572
 Alpha  occ. eigenvalues --   -0.74359  -0.71899  -0.71250  -0.69525  -0.68812
 Alpha  occ. eigenvalues --   -0.67596  -0.66858  -0.66587  -0.65817  -0.65380
 Alpha  occ. eigenvalues --   -0.64438  -0.62241  -0.62092  -0.60776  -0.59522
 Alpha  occ. eigenvalues --   -0.59369  -0.55850  -0.55688  -0.54393  -0.53814
 Alpha  occ. eigenvalues --   -0.53439  -0.51601  -0.51533  -0.50500  -0.50150
 Alpha  occ. eigenvalues --   -0.49850  -0.49127  -0.48722  -0.48049  -0.47282
 Alpha  occ. eigenvalues --   -0.46777  -0.46595  -0.46091  -0.45758  -0.45016
 Alpha  occ. eigenvalues --   -0.44934  -0.44224  -0.44186  -0.43489  -0.43284
 Alpha  occ. eigenvalues --   -0.42408  -0.42122  -0.41588  -0.41237  -0.41008
 Alpha  occ. eigenvalues --   -0.40684  -0.40291  -0.40074  -0.39655  -0.39620
 Alpha  occ. eigenvalues --   -0.38991  -0.38633  -0.38251  -0.38057  -0.37642
 Alpha  occ. eigenvalues --   -0.37277  -0.36985  -0.36836  -0.36590  -0.36420
 Alpha  occ. eigenvalues --   -0.36203  -0.35838  -0.35633  -0.35272  -0.35182
 Alpha  occ. eigenvalues --   -0.34838  -0.34663  -0.34315  -0.33777  -0.33190
 Alpha  occ. eigenvalues --   -0.32904  -0.32684  -0.32410  -0.32184  -0.31566
 Alpha  occ. eigenvalues --   -0.30912  -0.30700  -0.29980  -0.29826  -0.29321
 Alpha  occ. eigenvalues --   -0.28851  -0.28550  -0.28162  -0.27815  -0.27096
 Alpha  occ. eigenvalues --   -0.26179  -0.24768  -0.24708  -0.23550
 Alpha virt. eigenvalues --    0.00840   0.02864   0.03275   0.03984   0.04507
 Alpha virt. eigenvalues --    0.05066   0.05535   0.06005   0.07106   0.07225
 Alpha virt. eigenvalues --    0.07523   0.08070   0.08755   0.08852   0.08989
 Alpha virt. eigenvalues --    0.09893   0.10464   0.10809   0.11146   0.11271
 Alpha virt. eigenvalues --    0.11616   0.11896   0.12470   0.12530   0.13181
 Alpha virt. eigenvalues --    0.13275   0.13691   0.13836   0.13927   0.14559
 Alpha virt. eigenvalues --    0.14747   0.15133   0.15218   0.15598   0.16165
 Alpha virt. eigenvalues --    0.16206   0.16613   0.16854   0.17339   0.17501
 Alpha virt. eigenvalues --    0.17727   0.17789   0.18196   0.18324   0.18560
 Alpha virt. eigenvalues --    0.18863   0.19062   0.19214   0.19568   0.19843
 Alpha virt. eigenvalues --    0.20252   0.20381   0.20654   0.20939   0.21122
 Alpha virt. eigenvalues --    0.21607   0.21808   0.22193   0.22267   0.22606
 Alpha virt. eigenvalues --    0.23261   0.23565   0.23696   0.23929   0.24148
 Alpha virt. eigenvalues --    0.24552   0.24875   0.25298   0.25632   0.25848
 Alpha virt. eigenvalues --    0.26761   0.26981   0.27209   0.27928   0.28138
 Alpha virt. eigenvalues --    0.28565   0.29025   0.29412   0.29504   0.30096
 Alpha virt. eigenvalues --    0.30937   0.31434   0.31717   0.32068   0.32691
 Alpha virt. eigenvalues --    0.33062   0.33821   0.34606   0.34911   0.37276
 Alpha virt. eigenvalues --    0.40372   0.40724   0.41235   0.42322   0.42509
 Alpha virt. eigenvalues --    0.43223   0.43370   0.43960   0.44555   0.44844
 Alpha virt. eigenvalues --    0.45276   0.45527   0.46450   0.47099   0.47303
 Alpha virt. eigenvalues --    0.47799   0.48739   0.49456   0.49685   0.49899
 Alpha virt. eigenvalues --    0.50833   0.51559   0.51841   0.52509   0.53450
 Alpha virt. eigenvalues --    0.53641   0.54296   0.55005   0.55151   0.55656
 Alpha virt. eigenvalues --    0.55886   0.56473   0.56692   0.57031   0.57200
 Alpha virt. eigenvalues --    0.57715   0.57938   0.58321   0.58726   0.58971
 Alpha virt. eigenvalues --    0.59265   0.59774   0.60010   0.60476   0.60567
 Alpha virt. eigenvalues --    0.60883   0.61063   0.61520   0.61787   0.62228
 Alpha virt. eigenvalues --    0.62663   0.62886   0.63345   0.63645   0.63756
 Alpha virt. eigenvalues --    0.64224   0.64298   0.64643   0.64751   0.64959
 Alpha virt. eigenvalues --    0.65213   0.65418   0.65705   0.65854   0.66081
 Alpha virt. eigenvalues --    0.66250   0.66588   0.66954   0.67144   0.67556
 Alpha virt. eigenvalues --    0.67913   0.68009   0.68137   0.68351   0.68615
 Alpha virt. eigenvalues --    0.68655   0.68964   0.69067   0.69419   0.69693
 Alpha virt. eigenvalues --    0.69946   0.70201   0.70318   0.70676   0.70907
 Alpha virt. eigenvalues --    0.71272   0.71386   0.71639   0.71837   0.71965
 Alpha virt. eigenvalues --    0.72451   0.72672   0.73012   0.73201   0.73363
 Alpha virt. eigenvalues --    0.73669   0.74176   0.74219   0.74443   0.75014
 Alpha virt. eigenvalues --    0.75151   0.75212   0.75734   0.75974   0.76395
 Alpha virt. eigenvalues --    0.76840   0.77276   0.77516   0.78241   0.78640
 Alpha virt. eigenvalues --    0.79222   0.79669   0.79885   0.80964   0.81034
 Alpha virt. eigenvalues --    0.82038   0.82832   0.83169   0.83659   0.84989
 Alpha virt. eigenvalues --    0.86159   0.86543   0.86608   0.86960   0.87810
 Alpha virt. eigenvalues --    0.88561   0.88956   0.89733   0.90692   0.92026
 Alpha virt. eigenvalues --    0.92900   0.93477   0.94311   0.95595   0.96996
 Alpha virt. eigenvalues --    0.97145   0.98491   1.00497   1.00718   1.01281
 Alpha virt. eigenvalues --    1.02557   1.02969   1.03484   1.04051   1.04763
 Alpha virt. eigenvalues --    1.05294   1.05898   1.06646   1.06915   1.07468
 Alpha virt. eigenvalues --    1.07737   1.08714   1.08777   1.09590   1.10208
 Alpha virt. eigenvalues --    1.10870   1.11367   1.11901   1.12537   1.12888
 Alpha virt. eigenvalues --    1.13176   1.14666   1.14976   1.15177   1.15597
 Alpha virt. eigenvalues --    1.16225   1.16916   1.17086   1.18575   1.19281
 Alpha virt. eigenvalues --    1.20099   1.20673   1.22552   1.22784   1.23182
 Alpha virt. eigenvalues --    1.23724   1.24701   1.25275   1.25420   1.26271
 Alpha virt. eigenvalues --    1.26465   1.28164   1.28386   1.28574   1.29603
 Alpha virt. eigenvalues --    1.29990   1.30506   1.31261   1.32036   1.32515
 Alpha virt. eigenvalues --    1.32947   1.33955   1.34744   1.36075   1.36359
 Alpha virt. eigenvalues --    1.36812   1.37568   1.38423   1.39287   1.39881
 Alpha virt. eigenvalues --    1.41347   1.42109   1.42341   1.42858   1.43444
 Alpha virt. eigenvalues --    1.45408   1.45603   1.46342   1.47112   1.47648
 Alpha virt. eigenvalues --    1.48348   1.48976   1.49387   1.50140   1.50974
 Alpha virt. eigenvalues --    1.52069   1.53234   1.53579   1.53717   1.54692
 Alpha virt. eigenvalues --    1.55176   1.55530   1.55710   1.56023   1.56335
 Alpha virt. eigenvalues --    1.57106   1.57389   1.58028   1.59247   1.59578
 Alpha virt. eigenvalues --    1.60040   1.60821   1.60990   1.61338   1.62558
 Alpha virt. eigenvalues --    1.63627   1.63690   1.64299   1.64656   1.64775
 Alpha virt. eigenvalues --    1.66042   1.67565   1.67793   1.68691   1.68904
 Alpha virt. eigenvalues --    1.70112   1.70688   1.71316   1.71743   1.72320
 Alpha virt. eigenvalues --    1.72654   1.73139   1.73323   1.74483   1.74851
 Alpha virt. eigenvalues --    1.75043   1.75817   1.76463   1.76825   1.76897
 Alpha virt. eigenvalues --    1.77117   1.77694   1.77919   1.78163   1.78380
 Alpha virt. eigenvalues --    1.78882   1.79498   1.79678   1.79779   1.80207
 Alpha virt. eigenvalues --    1.80275   1.80640   1.81050   1.81464   1.81928
 Alpha virt. eigenvalues --    1.82621   1.82852   1.83142   1.83226   1.83540
 Alpha virt. eigenvalues --    1.84069   1.84381   1.84903   1.84994   1.85327
 Alpha virt. eigenvalues --    1.85600   1.85692   1.86067   1.86706   1.87056
 Alpha virt. eigenvalues --    1.87580   1.87899   1.88082   1.88328   1.88779
 Alpha virt. eigenvalues --    1.89050   1.89346   1.89538   1.90048   1.90369
 Alpha virt. eigenvalues --    1.90849   1.91451   1.91686   1.92159   1.92381
 Alpha virt. eigenvalues --    1.92652   1.93040   1.93288   1.93643   1.93781
 Alpha virt. eigenvalues --    1.94736   1.94866   1.95303   1.95886   1.96691
 Alpha virt. eigenvalues --    1.97140   1.97559   1.98024   1.98041   1.98176
 Alpha virt. eigenvalues --    1.98451   1.98961   1.99166   1.99733   2.00506
 Alpha virt. eigenvalues --    2.01172   2.01302   2.01941   2.02197   2.02696
 Alpha virt. eigenvalues --    2.03145   2.03491   2.04130   2.04394   2.04786
 Alpha virt. eigenvalues --    2.05202   2.05440   2.06759   2.07235   2.07595
 Alpha virt. eigenvalues --    2.07989   2.08385   2.09183   2.09396   2.09488
 Alpha virt. eigenvalues --    2.10634   2.11061   2.11663   2.12057   2.13241
 Alpha virt. eigenvalues --    2.14172   2.14693   2.15431   2.15690   2.15984
 Alpha virt. eigenvalues --    2.16589   2.17344   2.18193   2.18640   2.19365
 Alpha virt. eigenvalues --    2.20330   2.20858   2.21315   2.21855   2.22502
 Alpha virt. eigenvalues --    2.22931   2.23454   2.24051   2.24425   2.24948
 Alpha virt. eigenvalues --    2.25377   2.25830   2.26310   2.26482   2.28051
 Alpha virt. eigenvalues --    2.29006   2.29599   2.30522   2.30927   2.31575
 Alpha virt. eigenvalues --    2.31929   2.32741   2.32815   2.33854   2.34116
 Alpha virt. eigenvalues --    2.34783   2.35003   2.36304   2.36761   2.37318
 Alpha virt. eigenvalues --    2.38063   2.38656   2.39631   2.40252   2.40802
 Alpha virt. eigenvalues --    2.42430   2.42632   2.43452   2.43902   2.44046
 Alpha virt. eigenvalues --    2.44294   2.46004   2.46428   2.47240   2.48093
 Alpha virt. eigenvalues --    2.48553   2.49880   2.50350   2.51589   2.51871
 Alpha virt. eigenvalues --    2.52441   2.52668   2.53304   2.53828   2.54888
 Alpha virt. eigenvalues --    2.54938   2.55718   2.55986   2.56894   2.57272
 Alpha virt. eigenvalues --    2.58085   2.58907   2.60385   2.61146   2.61621
 Alpha virt. eigenvalues --    2.61887   2.62241   2.62472   2.63598   2.63829
 Alpha virt. eigenvalues --    2.64385   2.64923   2.65740   2.65983   2.66404
 Alpha virt. eigenvalues --    2.66741   2.67709   2.69171   2.70007   2.70759
 Alpha virt. eigenvalues --    2.71556   2.72041   2.74098   2.76634   2.77226
 Alpha virt. eigenvalues --    2.77807   2.80894   2.81980   2.82244   2.82577
 Alpha virt. eigenvalues --    2.83083   2.85990   2.86854   2.87603   2.87968
 Alpha virt. eigenvalues --    2.88825   2.89006   2.89860   2.90218   2.91115
 Alpha virt. eigenvalues --    2.91511   2.91681   2.92659   2.92964   2.93335
 Alpha virt. eigenvalues --    2.94629   2.94931   2.95213   2.95390   2.96517
 Alpha virt. eigenvalues --    2.97012   2.97810   2.98533   2.98916   2.99078
 Alpha virt. eigenvalues --    2.99795   2.99876   3.00173   3.00993   3.01398
 Alpha virt. eigenvalues --    3.02537   3.02805   3.03097   3.03255   3.03912
 Alpha virt. eigenvalues --    3.04184   3.04745   3.05036   3.05459   3.05942
 Alpha virt. eigenvalues --    3.06344   3.06858   3.07258   3.07823   3.09136
 Alpha virt. eigenvalues --    3.09591   3.10284   3.10752   3.11595   3.12546
 Alpha virt. eigenvalues --    3.13023   3.14100   3.14752   3.15532   3.16430
 Alpha virt. eigenvalues --    3.17171   3.17630   3.18740   3.20405   3.20504
 Alpha virt. eigenvalues --    3.23717   3.23969   3.25558   3.39657   3.40671
 Alpha virt. eigenvalues --    3.41677   3.42539   3.43524   3.46801   3.77369
 Alpha virt. eigenvalues --    3.77702   3.78770   3.80012   3.81959   3.82043
          Condensed to atoms (all electrons):
 Mulliken charges:
               1
     1  C    0.115542
     2  C   -0.285980
     3  C    0.074138
     4  C    0.183164
     5  C    0.060034
     6  C   -0.029198
     7  C   -0.131272
     8  C    0.178878
     9  C    0.040819
    10  C   -0.231156
    11  C    0.116213
    12  C    0.075657
    13  C    0.104862
    14  C    0.160369
    15  O   -0.302193
    16  C   -0.282221
    17  C    0.118177
    18  C    0.309701
    19  O   -0.324505
    20  C   -0.010114
    21  C    0.133616
    22  C    0.119994
    23  C   -0.252959
    24  C    0.121455
    25  C   -0.162997
    26  C    0.112753
    27  C    0.131898
    28  C    0.233183
    29  O   -0.285570
    30  C   -0.305858
    31  C    0.281408
    32  O   -0.309801
    33  C    0.195866
    34  O   -0.314891
    35  C    0.240100
    36  O   -0.298141
    37  H   -0.010645
    38  H    0.012286
    39  H   -0.009814
    40  H    0.016920
    41  H   -0.000732
    42  H   -0.010914
    43  H   -0.003603
    44  H   -0.030718
    45  H   -0.069679
    46  H   -0.036152
    47  H   -0.000213
    48  H   -0.004485
    49  H   -0.035377
    50  H   -0.008737
    51  H   -0.001564
    52  H    0.009735
    53  H   -0.021346
    54  H   -0.001447
    55  H   -0.010039
    56  H   -0.019228
    57  H   -0.032670
    58  H    0.171039
    59  H   -0.012843
    60  H    0.010688
    61  H    0.007011
    62  H   -0.016002
    63  H   -0.029750
    64  H    0.158855
    65  H   -0.041807
    66  H   -0.018477
    67  H   -0.013303
    68  H   -0.029631
    69  H   -0.015155
    70  H    0.011094
    71  H   -0.015896
    72  H   -0.001949
    73  H    0.006719
    74  H    0.009853
    75  H   -0.010411
    76  H   -0.026610
    77  H   -0.017750
    78  H   -0.024675
    79  H    0.165315
    80  H   -0.014541
    81  H   -0.022713
    82  H    0.172343
    83  H   -0.016725
    84  H    0.171011
    85  H   -0.022812
    86  H    0.154574
 Sum of Mulliken charges =  -0.00000
 Mulliken charges with hydrogens summed into heavy atoms:
               1
     1  C    0.107369
     2  C   -0.285980
     3  C    0.079413
     4  C    0.148842
     5  C   -0.009645
     6  C   -0.029198
     7  C   -0.167424
     8  C    0.174181
     9  C    0.005442
    10  C   -0.231156
    11  C    0.115647
    12  C    0.052864
    13  C    0.075595
    14  C    0.127699
    15  O   -0.131154
    16  C   -0.282221
    17  C    0.123032
    18  C    0.263948
    19  O   -0.165651
    20  C   -0.051921
    21  C    0.101836
    22  C    0.075209
    23  C   -0.252959
    24  C    0.114704
    25  C   -0.162997
    26  C    0.118915
    27  C    0.087537
    28  C    0.208508
    29  O   -0.120255
    30  C   -0.305858
    31  C    0.244154
    32  O   -0.137458
    33  C    0.179141
    34  O   -0.143880
    35  C    0.217288
    36  O   -0.143566
 Electronic spatial extent (au):  <R**2>=          22371.9572
 Charge=             -0.0000 electrons
 Dipole moment (field-independent basis, Debye):
    X=             -1.5272    Y=              1.0082    Z=              0.0267  Tot=              1.8301
 Quadrupole moment (field-independent basis, Debye-Ang):
   XX=           -267.0565   YY=           -215.2856   ZZ=           -221.9211
   XY=            -33.6659   XZ=              2.6458   YZ=              4.8011
 Traceless Quadrupole moment (field-independent basis, Debye-Ang):
   XX=            -32.3021   YY=             19.4688   ZZ=             12.8333
   XY=            -33.6659   XZ=              2.6458   YZ=              4.8011
 Octapole moment (field-independent basis, Debye-Ang**2):
  XXX=             37.9341  YYY=            -17.4838  ZZZ=            -24.9566  XYY=             -1.0605
  XXY=            104.8577  XXZ=             11.8422  XZZ=              3.3252  YZZ=             -6.0833
  YYZ=             -7.1904  XYZ=             13.8393
 Hexadecapole moment (field-independent basis, Debye-Ang**3):
 XXXX=         -26409.4839 YYYY=          -2910.0524 ZZZZ=          -2184.4353 XXXY=          -2030.5269
 XXXZ=            266.9253 YYYX=           -333.6122 YYYZ=            -16.5831 ZZZX=            -92.5544
 ZZZY=             87.5797 XXYY=          -4261.2265 XXZZ=          -4447.4317 YYZZ=           -862.6716
 XXYZ=            -11.2287 YYXZ=             47.4900 ZZXY=            -43.9523
 N-N= 4.591541104796D+03 E-N=-1.295595779358D+04  KE= 1.605971700219D+03
 ******************************Gaussian NBO Version 3.1******************************
             N A T U R A L   A T O M I C   O R B I T A L   A N D
          N A T U R A L   B O N D   O R B I T A L   A N A L Y S I S
 ******************************Gaussian NBO Version 3.1******************************
       /RESON  / : Allow strongly delocalized NBO set

 Analyzing the SCF density

 Job title: 51                                                              

 Storage needed:   1728576 in NPA,   2283736 in NBO ( 134179888 available)
 GSVD:  LWork=      348076 too small for GESVD, short by       89834 words or       89834 for optimal perf.


 NATURAL POPULATIONS:  Natural atomic orbital occupancies 
                                                          
   NAO  Atom  No  lang   Type(AO)    Occupancy      Energy
 ----------------------------------------------------------
     1    C    1  S      Cor( 1S)     1.99919     -10.03704
     2    C    1  S      Val( 2S)     1.07004      -0.20282
     3    C    1  S      Ryd( 3S)     0.00126       0.95420
     4    C    1  px     Val( 2p)     1.22541      -0.05801
     5    C    1  px     Ryd( 3p)     0.00376       0.68769
     6    C    1  py     Val( 2p)     1.16740      -0.05424
     7    C    1  py     Ryd( 3p)     0.00364       0.64902
     8    C    1  pz     Val( 2p)     1.14397      -0.05265
     9    C    1  pz     Ryd( 3p)     0.00279       0.61123
    10    C    1  dxy    Ryd( 3d)     0.00032       2.24114
    11    C    1  dxz    Ryd( 3d)     0.00028       2.19850
    12    C    1  dyz    Ryd( 3d)     0.00046       2.27668
    13    C    1  dx2y2  Ryd( 3d)     0.00071       2.44428
    14    C    1  dz2    Ryd( 3d)     0.00073       2.41226

    15    C    2  S      Cor( 1S)     1.99883     -10.04818
    16    C    2  S      Val( 2S)     0.86935      -0.14409
    17    C    2  S      Ryd( 3S)     0.00110       1.05542
    18    C    2  px     Val( 2p)     1.05765      -0.06837
    19    C    2  px     Ryd( 3p)     0.00442       0.83002
    20    C    2  py     Val( 2p)     1.06727      -0.07477
    21    C    2  py     Ryd( 3p)     0.00325       0.84522
    22    C    2  pz     Val( 2p)     1.06777      -0.07513
    23    C    2  pz     Ryd( 3p)     0.00477       0.92599
    24    C    2  dxy    Ryd( 3d)     0.00070       2.14709
    25    C    2  dxz    Ryd( 3d)     0.00074       2.11193
    26    C    2  dyz    Ryd( 3d)     0.00097       2.25777
    27    C    2  dx2y2  Ryd( 3d)     0.00099       2.31890
    28    C    2  dz2    Ryd( 3d)     0.00100       2.29170

    29    C    3  S      Cor( 1S)     1.99919     -10.03827
    30    C    3  S      Val( 2S)     1.06771      -0.20348
    31    C    3  S      Ryd( 3S)     0.00186       0.91602
    32    C    3  px     Val( 2p)     1.23136      -0.06216
    33    C    3  px     Ryd( 3p)     0.00339       0.69961
    34    C    3  py     Val( 2p)     1.20208      -0.06050
    35    C    3  py     Ryd( 3p)     0.00424       0.69039
    36    C    3  pz     Val( 2p)     1.12125      -0.05140
    37    C    3  pz     Ryd( 3p)     0.00242       0.58985
    38    C    3  dxy    Ryd( 3d)     0.00028       2.24143
    39    C    3  dxz    Ryd( 3d)     0.00031       2.18229
    40    C    3  dyz    Ryd( 3d)     0.00058       2.32974
    41    C    3  dx2y2  Ryd( 3d)     0.00064       2.45194
    42    C    3  dz2    Ryd( 3d)     0.00064       2.39427

    43    C    4  S      Cor( 1S)     1.99905     -10.03619
    44    C    4  S      Val( 2S)     0.98094      -0.16977
    45    C    4  S      Ryd( 3S)     0.00234       1.06295
    46    C    4  px     Val( 2p)     1.07472      -0.05703
    47    C    4  px     Ryd( 3p)     0.00320       0.73949
    48    C    4  py     Val( 2p)     1.15919      -0.06267
    49    C    4  py     Ryd( 3p)     0.00594       0.85442
    50    C    4  pz     Val( 2p)     1.18179      -0.06048
    51    C    4  pz     Ryd( 3p)     0.00461       0.82688
    52    C    4  dxy    Ryd( 3d)     0.00059       2.26175
    53    C    4  dxz    Ryd( 3d)     0.00047       2.22171
    54    C    4  dyz    Ryd( 3d)     0.00048       2.26924
    55    C    4  dx2y2  Ryd( 3d)     0.00070       2.34600
    56    C    4  dz2    Ryd( 3d)     0.00084       2.43875

    57    C    5  S      Cor( 1S)     1.99894     -10.05044
    58    C    5  S      Val( 2S)     0.89893      -0.14879
    59    C    5  S      Ryd( 3S)     0.00285       1.12010
    60    C    5  px     Val( 2p)     1.07463      -0.07351
    61    C    5  px     Ryd( 3p)     0.00466       0.90214
    62    C    5  py     Val( 2p)     1.07680      -0.07745
    63    C    5  py     Ryd( 3p)     0.00442       0.82471
    64    C    5  pz     Val( 2p)     1.18844      -0.08494
    65    C    5  pz     Ryd( 3p)     0.00835       0.99371
    66    C    5  dxy    Ryd( 3d)     0.00067       2.23037
    67    C    5  dxz    Ryd( 3d)     0.00052       2.19765
    68    C    5  dyz    Ryd( 3d)     0.00068       2.27916
    69    C    5  dx2y2  Ryd( 3d)     0.00093       2.33015
    70    C    5  dz2    Ryd( 3d)     0.00086       2.39933

    71    C    6  S      Cor( 1S)     1.99879     -10.04127
    72    C    6  S      Val( 2S)     0.83066      -0.08918
    73    C    6  S      Ryd( 3S)     0.00416       0.76072
    74    C    6  px     Val( 2p)     1.06795      -0.04422
    75    C    6  px     Ryd( 3p)     0.00473       1.13918
    76    C    6  py     Val( 2p)     1.05488      -0.07427
    77    C    6  py     Ryd( 3p)     0.00620       0.90269
    78    C    6  pz     Val( 2p)     1.04296      -0.07101
    79    C    6  pz     Ryd( 3p)     0.00648       0.89877
    80    C    6  dxy    Ryd( 3d)     0.00064       2.27232
    81    C    6  dxz    Ryd( 3d)     0.00071       2.26304
    82    C    6  dyz    Ryd( 3d)     0.00050       2.32962
    83    C    6  dx2y2  Ryd( 3d)     0.00075       2.29187
    84    C    6  dz2    Ryd( 3d)     0.00085       2.11992

    85    C    7  S      Cor( 1S)     1.99874     -10.04111
    86    C    7  S      Val( 2S)     0.91517      -0.11761
    87    C    7  S      Ryd( 3S)     0.00122       0.63432
    88    C    7  px     Val( 2p)     1.07427      -0.03368
    89    C    7  px     Ryd( 3p)     0.00482       0.92514
    90    C    7  py     Val( 2p)     1.09388      -0.07157
    91    C    7  py     Ryd( 3p)     0.00339       0.73235
    92    C    7  pz     Val( 2p)     1.09976      -0.07387
    93    C    7  pz     Ryd( 3p)     0.00381       0.71684
    94    C    7  dxy    Ryd( 3d)     0.00066       2.28102
    95    C    7  dxz    Ryd( 3d)     0.00068       2.26021
    96    C    7  dyz    Ryd( 3d)     0.00044       2.34709
    97    C    7  dx2y2  Ryd( 3d)     0.00063       2.27884
    98    C    7  dz2    Ryd( 3d)     0.00061       2.09500

    99    C    8  S      Cor( 1S)     1.99910     -10.05649
   100    C    8  S      Val( 2S)     0.98489      -0.18715
   101    C    8  S      Ryd( 3S)     0.00133       1.02391
   102    C    8  px     Val( 2p)     1.08263      -0.07102
   103    C    8  px     Ryd( 3p)     0.00338       0.73106
   104    C    8  py     Val( 2p)     1.19288      -0.07804
   105    C    8  py     Ryd( 3p)     0.00414       0.74527
   106    C    8  pz     Val( 2p)     1.17496      -0.07513
   107    C    8  pz     Ryd( 3p)     0.00285       0.68207
   108    C    8  dxy    Ryd( 3d)     0.00050       2.17257
   109    C    8  dxz    Ryd( 3d)     0.00056       2.20729
   110    C    8  dyz    Ryd( 3d)     0.00032       2.19560
   111    C    8  dx2y2  Ryd( 3d)     0.00087       2.43798
   112    C    8  dz2    Ryd( 3d)     0.00092       2.43569

   113    C    9  S      Cor( 1S)     1.99897     -10.04817
   114    C    9  S      Val( 2S)     0.89883      -0.15835
   115    C    9  S      Ryd( 3S)     0.00265       1.09670
   116    C    9  px     Val( 2p)     1.05247      -0.07379
   117    C    9  px     Ryd( 3p)     0.00422       0.95753
   118    C    9  py     Val( 2p)     1.09308      -0.07801
   119    C    9  py     Ryd( 3p)     0.00457       0.86900
   120    C    9  pz     Val( 2p)     1.17277      -0.08492
   121    C    9  pz     Ryd( 3p)     0.00714       1.01525
   122    C    9  dxy    Ryd( 3d)     0.00072       2.23215
   123    C    9  dxz    Ryd( 3d)     0.00050       2.18038
   124    C    9  dyz    Ryd( 3d)     0.00082       2.37224
   125    C    9  dx2y2  Ryd( 3d)     0.00077       2.29056
   126    C    9  dz2    Ryd( 3d)     0.00074       2.30278

   127    C   10  S      Cor( 1S)     1.99886     -10.06508
   128    C   10  S      Val( 2S)     0.85166      -0.14983
   129    C   10  S      Ryd( 3S)     0.00154       1.15092
   130    C   10  px     Val( 2p)     1.05902      -0.08224
   131    C   10  px     Ryd( 3p)     0.00405       0.96153
   132    C   10  py     Val( 2p)     1.05982      -0.08841
   133    C   10  py     Ryd( 3p)     0.00490       0.96606
   134    C   10  pz     Val( 2p)     1.05902      -0.08585
   135    C   10  pz     Ryd( 3p)     0.00402       0.95301
   136    C   10  dxy    Ryd( 3d)     0.00062       2.14725
   137    C   10  dxz    Ryd( 3d)     0.00079       2.18024
   138    C   10  dyz    Ryd( 3d)     0.00085       2.23519
   139    C   10  dx2y2  Ryd( 3d)     0.00093       2.32318
   140    C   10  dz2    Ryd( 3d)     0.00103       2.28198

   141    C   11  S      Cor( 1S)     1.99918     -10.05156
   142    C   11  S      Val( 2S)     1.05580      -0.21583
   143    C   11  S      Ryd( 3S)     0.00143       0.97608
   144    C   11  px     Val( 2p)     1.22767      -0.08210
   145    C   11  px     Ryd( 3p)     0.00327       0.77635
   146    C   11  py     Val( 2p)     1.21552      -0.07946
   147    C   11  py     Ryd( 3p)     0.00301       0.68521
   148    C   11  pz     Val( 2p)     1.12422      -0.06885
   149    C   11  pz     Ryd( 3p)     0.00292       0.60972
   150    C   11  dxy    Ryd( 3d)     0.00024       2.26050
   151    C   11  dxz    Ryd( 3d)     0.00066       2.43888
   152    C   11  dyz    Ryd( 3d)     0.00034       2.20941
   153    C   11  dx2y2  Ryd( 3d)     0.00064       2.46399
   154    C   11  dz2    Ryd( 3d)     0.00056       2.29976

   155    C   12  S      Cor( 1S)     1.99908     -10.05858
   156    C   12  S      Val( 2S)     0.98721      -0.19633
   157    C   12  S      Ryd( 3S)     0.00176       1.03137
   158    C   12  px     Val( 2p)     1.07738      -0.07832
   159    C   12  px     Ryd( 3p)     0.00314       0.75073
   160    C   12  py     Val( 2p)     1.11050      -0.07561
   161    C   12  py     Ryd( 3p)     0.00312       0.61222
   162    C   12  pz     Val( 2p)     1.23452      -0.08784
   163    C   12  pz     Ryd( 3p)     0.00660       0.90609
   164    C   12  dxy    Ryd( 3d)     0.00059       2.18173
   165    C   12  dxz    Ryd( 3d)     0.00049       2.23797
   166    C   12  dyz    Ryd( 3d)     0.00075       2.39084
   167    C   12  dx2y2  Ryd( 3d)     0.00076       2.30338
   168    C   12  dz2    Ryd( 3d)     0.00055       2.27770

   169    C   13  S      Cor( 1S)     1.99906     -10.06251
   170    C   13  S      Val( 2S)     1.00136      -0.20604
   171    C   13  S      Ryd( 3S)     0.00094       1.01933
   172    C   13  px     Val( 2p)     1.08932      -0.07952
   173    C   13  px     Ryd( 3p)     0.00393       0.60705
   174    C   13  py     Val( 2p)     1.19194      -0.08832
   175    C   13  py     Ryd( 3p)     0.00648       0.81751
   176    C   13  pz     Val( 2p)     1.15369      -0.08624
   177    C   13  pz     Ryd( 3p)     0.00223       0.65321
   178    C   13  dxy    Ryd( 3d)     0.00047       2.16912
   179    C   13  dxz    Ryd( 3d)     0.00066       2.23552
   180    C   13  dyz    Ryd( 3d)     0.00049       2.21501
   181    C   13  dx2y2  Ryd( 3d)     0.00074       2.37039
   182    C   13  dz2    Ryd( 3d)     0.00072       2.31785

   183    C   14  S      Cor( 1S)     1.99880     -10.12003
   184    C   14  S      Val( 2S)     0.90060      -0.18060
   185    C   14  S      Ryd( 3S)     0.00438       0.95997
   186    C   14  px     Val( 2p)     0.71603      -0.06591
   187    C   14  px     Ryd( 3p)     0.00761       0.80866
   188    C   14  py     Val( 2p)     1.07524      -0.08740
   189    C   14  py     Ryd( 3p)     0.00265       0.66306
   190    C   14  pz     Val( 2p)     1.13862      -0.08739
   191    C   14  pz     Ryd( 3p)     0.00448       0.83402
   192    C   14  dxy    Ryd( 3d)     0.00122       2.12447
   193    C   14  dxz    Ryd( 3d)     0.00161       2.15216
   194    C   14  dyz    Ryd( 3d)     0.00086       2.24907
   195    C   14  dx2y2  Ryd( 3d)     0.00199       2.30018
   196    C   14  dz2    Ryd( 3d)     0.00112       2.28969

   197    O   15  S      Cor( 1S)     1.99973     -18.96077
   198    O   15  S      Val( 2S)     1.66030      -0.87186
   199    O   15  S      Ryd( 3S)     0.00140       1.48424
   200    O   15  px     Val( 2p)     1.53548      -0.31316
   201    O   15  px     Ryd( 3p)     0.00179       1.14996
   202    O   15  py     Val( 2p)     1.60947      -0.30208
   203    O   15  py     Ryd( 3p)     0.00196       1.35382
   204    O   15  pz     Val( 2p)     1.95706      -0.31228
   205    O   15  pz     Ryd( 3p)     0.00209       1.10328
   206    O   15  dxy    Ryd( 3d)     0.00070       2.93607
   207    O   15  dxz    Ryd( 3d)     0.00042       2.78173
   208    O   15  dyz    Ryd( 3d)     0.00054       2.78261
   209    O   15  dx2y2  Ryd( 3d)     0.00131       3.30184
   210    O   15  dz2    Ryd( 3d)     0.00065       3.01520

   211    C   16  S      Cor( 1S)     1.99883     -10.05960
   212    C   16  S      Val( 2S)     0.87474      -0.16068
   213    C   16  S      Ryd( 3S)     0.00145       1.05263
   214    C   16  px     Val( 2p)     1.06539      -0.08365
   215    C   16  px     Ryd( 3p)     0.00471       0.85668
   216    C   16  py     Val( 2p)     1.06431      -0.09258
   217    C   16  py     Ryd( 3p)     0.00390       0.88824
   218    C   16  pz     Val( 2p)     1.08383      -0.09344
   219    C   16  pz     Ryd( 3p)     0.00454       0.93810
   220    C   16  dxy    Ryd( 3d)     0.00055       2.13089
   221    C   16  dxz    Ryd( 3d)     0.00082       2.14184
   222    C   16  dyz    Ryd( 3d)     0.00085       2.18675
   223    C   16  dx2y2  Ryd( 3d)     0.00101       2.35532
   224    C   16  dz2    Ryd( 3d)     0.00097       2.28870

   225    C   17  S      Cor( 1S)     1.99921     -10.04458
   226    C   17  S      Val( 2S)     1.06745      -0.21114
   227    C   17  S      Ryd( 3S)     0.00197       0.94864
   228    C   17  px     Val( 2p)     1.23551      -0.06832
   229    C   17  px     Ryd( 3p)     0.00407       0.72056
   230    C   17  py     Val( 2p)     1.20842      -0.06684
   231    C   17  py     Ryd( 3p)     0.00429       0.68313
   232    C   17  pz     Val( 2p)     1.10428      -0.06020
   233    C   17  pz     Ryd( 3p)     0.00363       0.57534
   234    C   17  dxy    Ryd( 3d)     0.00020       2.20241
   235    C   17  dxz    Ryd( 3d)     0.00056       2.34657
   236    C   17  dyz    Ryd( 3d)     0.00039       2.21942
   237    C   17  dx2y2  Ryd( 3d)     0.00074       2.50452
   238    C   17  dz2    Ryd( 3d)     0.00059       2.32603

   239    C   18  S      Cor( 1S)     1.99901     -10.10271
   240    C   18  S      Val( 2S)     0.96330      -0.18147
   241    C   18  S      Ryd( 3S)     0.00367       0.89438
   242    C   18  px     Val( 2p)     0.77160      -0.04361
   243    C   18  px     Ryd( 3p)     0.00735       0.70170
   244    C   18  py     Val( 2p)     1.17283      -0.06629
   245    C   18  py     Ryd( 3p)     0.00670       0.74474
   246    C   18  pz     Val( 2p)     1.10509      -0.05720
   247    C   18  pz     Ryd( 3p)     0.00258       0.65463
   248    C   18  dxy    Ryd( 3d)     0.00155       2.25735
   249    C   18  dxz    Ryd( 3d)     0.00165       2.14549
   250    C   18  dyz    Ryd( 3d)     0.00070       2.29684
   251    C   18  dx2y2  Ryd( 3d)     0.00165       2.32628
   252    C   18  dz2    Ryd( 3d)     0.00114       2.34805

   253    O   19  S      Cor( 1S)     1.99976     -18.91021
   254    O   19  S      Val( 2S)     1.66246      -0.82415
   255    O   19  S      Ryd( 3S)     0.00066       1.52206
   256    O   19  px     Val( 2p)     1.49366      -0.25838
   257    O   19  px     Ryd( 3p)     0.00240       1.19909
   258    O   19  py     Val( 2p)     1.69317      -0.26607
   259    O   19  py     Ryd( 3p)     0.00153       1.24336
   260    O   19  pz     Val( 2p)     1.90671      -0.26201
   261    O   19  pz     Ryd( 3p)     0.00225       1.14548
   262    O   19  dxy    Ryd( 3d)     0.00106       3.03862
   263    O   19  dxz    Ryd( 3d)     0.00042       2.86945
   264    O   19  dyz    Ryd( 3d)     0.00082       2.91026
   265    O   19  dx2y2  Ryd( 3d)     0.00128       3.24352
   266    O   19  dz2    Ryd( 3d)     0.00063       3.00920

   267    C   20  S      Cor( 1S)     1.99897     -10.05001
   268    C   20  S      Val( 2S)     0.90349      -0.16350
   269    C   20  S      Ryd( 3S)     0.00282       1.08051
   270    C   20  px     Val( 2p)     1.07282      -0.07720
   271    C   20  px     Ryd( 3p)     0.00413       1.00156
   272    C   20  py     Val( 2p)     1.09860      -0.08376
   273    C   20  py     Ryd( 3p)     0.00543       0.93643
   274    C   20  pz     Val( 2p)     1.15207      -0.08282
   275    C   20  pz     Ryd( 3p)     0.00593       0.91563
   276    C   20  dxy    Ryd( 3d)     0.00063       2.22761
   277    C   20  dxz    Ryd( 3d)     0.00060       2.20881
   278    C   20  dyz    Ryd( 3d)     0.00081       2.30262
   279    C   20  dx2y2  Ryd( 3d)     0.00088       2.30261
   280    C   20  dz2    Ryd( 3d)     0.00068       2.27792

   281    C   21  S      Cor( 1S)     1.99910     -10.04914
   282    C   21  S      Val( 2S)     0.97950      -0.18148
   283    C   21  S      Ryd( 3S)     0.00116       1.06917
   284    C   21  px     Val( 2p)     1.07969      -0.06680
   285    C   21  px     Ryd( 3p)     0.00367       0.73742
   286    C   21  py     Val( 2p)     1.11682      -0.06307
   287    C   21  py     Ryd( 3p)     0.00312       0.63353
   288    C   21  pz     Val( 2p)     1.22564      -0.07766
   289    C   21  pz     Ryd( 3p)     0.00514       0.88383
   290    C   21  dxy    Ryd( 3d)     0.00064       2.21968
   291    C   21  dxz    Ryd( 3d)     0.00049       2.23222
   292    C   21  dyz    Ryd( 3d)     0.00078       2.41641
   293    C   21  dx2y2  Ryd( 3d)     0.00069       2.32431
   294    C   21  dz2    Ryd( 3d)     0.00056       2.29446

   295    C   22  S      Cor( 1S)     1.99907     -10.04730
   296    C   22  S      Val( 2S)     0.97799      -0.18196
   297    C   22  S      Ryd( 3S)     0.00174       1.09204
   298    C   22  px     Val( 2p)     1.06834      -0.06700
   299    C   22  px     Ryd( 3p)     0.00342       0.76738
   300    C   22  py     Val( 2p)     1.19047      -0.07437
   301    C   22  py     Ryd( 3p)     0.00627       0.84135
   302    C   22  pz     Val( 2p)     1.16664      -0.07130
   303    C   22  pz     Ryd( 3p)     0.00382       0.73224
   304    C   22  dxy    Ryd( 3d)     0.00062       2.24804
   305    C   22  dxz    Ryd( 3d)     0.00051       2.17633
   306    C   22  dyz    Ryd( 3d)     0.00048       2.23944
   307    C   22  dx2y2  Ryd( 3d)     0.00071       2.37650
   308    C   22  dz2    Ryd( 3d)     0.00078       2.44046

   309    C   23  S      Cor( 1S)     1.99889     -10.06209
   310    C   23  S      Val( 2S)     0.84946      -0.15004
   311    C   23  S      Ryd( 3S)     0.00153       1.06932
   312    C   23  px     Val( 2p)     1.05332      -0.08277
   313    C   23  px     Ryd( 3p)     0.00373       0.96761
   314    C   23  py     Val( 2p)     1.06200      -0.08510
   315    C   23  py     Ryd( 3p)     0.00434       0.93483
   316    C   23  pz     Val( 2p)     1.06208      -0.08788
   317    C   23  pz     Ryd( 3p)     0.00517       1.00907
   318    C   23  dxy    Ryd( 3d)     0.00083       2.26537
   319    C   23  dxz    Ryd( 3d)     0.00081       2.20768
   320    C   23  dyz    Ryd( 3d)     0.00099       2.26910
   321    C   23  dx2y2  Ryd( 3d)     0.00071       2.20792
   322    C   23  dz2    Ryd( 3d)     0.00081       2.19237

   323    C   24  S      Cor( 1S)     1.99919     -10.04737
   324    C   24  S      Val( 2S)     1.05393      -0.21177
   325    C   24  S      Ryd( 3S)     0.00163       0.97599
   326    C   24  px     Val( 2p)     1.23627      -0.07967
   327    C   24  px     Ryd( 3p)     0.00338       0.79705
   328    C   24  py     Val( 2p)     1.19627      -0.07484
   329    C   24  py     Ryd( 3p)     0.00326       0.73310
   330    C   24  pz     Val( 2p)     1.13744      -0.06907
   331    C   24  pz     Ryd( 3p)     0.00271       0.60378
   332    C   24  dxy    Ryd( 3d)     0.00049       2.37337
   333    C   24  dxz    Ryd( 3d)     0.00052       2.37699
   334    C   24  dyz    Ryd( 3d)     0.00056       2.33144
   335    C   24  dx2y2  Ryd( 3d)     0.00038       2.32743
   336    C   24  dz2    Ryd( 3d)     0.00049       2.28815

   337    C   25  S      Cor( 1S)     1.99885     -10.06715
   338    C   25  S      Val( 2S)     0.85400      -0.14809
   339    C   25  S      Ryd( 3S)     0.00182       1.11047
   340    C   25  px     Val( 2p)     1.06318      -0.08479
   341    C   25  px     Ryd( 3p)     0.00503       0.97311
   342    C   25  py     Val( 2p)     1.06670      -0.08824
   343    C   25  py     Ryd( 3p)     0.00455       0.97297
   344    C   25  pz     Val( 2p)     1.06876      -0.08916
   345    C   25  pz     Ryd( 3p)     0.00507       0.95509
   346    C   25  dxy    Ryd( 3d)     0.00090       2.24386
   347    C   25  dxz    Ryd( 3d)     0.00084       2.22236
   348    C   25  dyz    Ryd( 3d)     0.00097       2.30251
   349    C   25  dx2y2  Ryd( 3d)     0.00069       2.18260
   350    C   25  dz2    Ryd( 3d)     0.00079       2.17317

   351    C   26  S      Cor( 1S)     1.99919     -10.04822
   352    C   26  S      Val( 2S)     1.06526      -0.21403
   353    C   26  S      Ryd( 3S)     0.00141       0.97272
   354    C   26  px     Val( 2p)     1.24677      -0.07711
   355    C   26  px     Ryd( 3p)     0.00305       0.74344
   356    C   26  py     Val( 2p)     1.19046      -0.07103
   357    C   26  py     Ryd( 3p)     0.00302       0.68120
   358    C   26  pz     Val( 2p)     1.11052      -0.06455
   359    C   26  pz     Ryd( 3p)     0.00256       0.62897
   360    C   26  dxy    Ryd( 3d)     0.00034       2.29414
   361    C   26  dxz    Ryd( 3d)     0.00063       2.41418
   362    C   26  dyz    Ryd( 3d)     0.00054       2.27572
   363    C   26  dx2y2  Ryd( 3d)     0.00055       2.42214
   364    C   26  dz2    Ryd( 3d)     0.00048       2.26640

   365    C   27  S      Cor( 1S)     1.99907     -10.05326
   366    C   27  S      Val( 2S)     0.98558      -0.19507
   367    C   27  S      Ryd( 3S)     0.00190       1.06274
   368    C   27  px     Val( 2p)     1.08497      -0.08247
   369    C   27  px     Ryd( 3p)     0.00328       0.75836
   370    C   27  py     Val( 2p)     1.13337      -0.07607
   371    C   27  py     Ryd( 3p)     0.00328       0.67433
   372    C   27  pz     Val( 2p)     1.23148      -0.09110
   373    C   27  pz     Ryd( 3p)     0.00718       0.92294
   374    C   27  dxy    Ryd( 3d)     0.00060       2.21845
   375    C   27  dxz    Ryd( 3d)     0.00034       2.20941
   376    C   27  dyz    Ryd( 3d)     0.00083       2.44633
   377    C   27  dx2y2  Ryd( 3d)     0.00071       2.32292
   378    C   27  dz2    Ryd( 3d)     0.00048       2.29576

   379    C   28  S      Cor( 1S)     1.99882     -10.11680
   380    C   28  S      Val( 2S)     0.89117      -0.17038
   381    C   28  S      Ryd( 3S)     0.00389       0.97441
   382    C   28  px     Val( 2p)     1.03486      -0.07366
   383    C   28  px     Ryd( 3p)     0.00683       0.78730
   384    C   28  py     Val( 2p)     1.10751      -0.08321
   385    C   28  py     Ryd( 3p)     0.00723       0.88428
   386    C   28  pz     Val( 2p)     0.79998      -0.06877
   387    C   28  pz     Ryd( 3p)     0.00384       0.68244
   388    C   28  dxy    Ryd( 3d)     0.00085       2.22084
   389    C   28  dxz    Ryd( 3d)     0.00152       2.14024
   390    C   28  dyz    Ryd( 3d)     0.00156       2.19321
   391    C   28  dx2y2  Ryd( 3d)     0.00120       2.34003
   392    C   28  dz2    Ryd( 3d)     0.00175       2.36694

   393    O   29  S      Cor( 1S)     1.99973     -18.94593
   394    O   29  S      Val( 2S)     1.66687      -0.86262
   395    O   29  S      Ryd( 3S)     0.00154       1.55464
   396    O   29  px     Val( 2p)     1.90641      -0.30118
   397    O   29  px     Ryd( 3p)     0.00223       1.22474
   398    O   29  py     Val( 2p)     1.75437      -0.30303
   399    O   29  py     Ryd( 3p)     0.00107       1.27259
   400    O   29  pz     Val( 2p)     1.42625      -0.28379
   401    O   29  pz     Ryd( 3p)     0.00259       1.25892
   402    O   29  dxy    Ryd( 3d)     0.00097       2.85586
   403    O   29  dxz    Ryd( 3d)     0.00037       2.92395
   404    O   29  dyz    Ryd( 3d)     0.00116       3.26522
   405    O   29  dx2y2  Ryd( 3d)     0.00097       2.84646
   406    O   29  dz2    Ryd( 3d)     0.00044       3.03300

   407    C   30  S      Cor( 1S)     1.99879     -10.05727
   408    C   30  S      Val( 2S)     0.87054      -0.15848
   409    C   30  S      Ryd( 3S)     0.00219       1.07003
   410    C   30  px     Val( 2p)     1.08899      -0.09689
   411    C   30  px     Ryd( 3p)     0.00409       0.97697
   412    C   30  py     Val( 2p)     1.07594      -0.08882
   413    C   30  py     Ryd( 3p)     0.00522       0.89366
   414    C   30  pz     Val( 2p)     1.06951      -0.10178
   415    C   30  pz     Ryd( 3p)     0.00536       0.95344
   416    C   30  dxy    Ryd( 3d)     0.00062       2.18313
   417    C   30  dxz    Ryd( 3d)     0.00078       2.13372
   418    C   30  dyz    Ryd( 3d)     0.00105       2.26673
   419    C   30  dx2y2  Ryd( 3d)     0.00100       2.31674
   420    C   30  dz2    Ryd( 3d)     0.00064       2.31574

   421    C   31  S      Cor( 1S)     1.99899     -10.12178
   422    C   31  S      Val( 2S)     0.96755      -0.20305
   423    C   31  S      Ryd( 3S)     0.00348       0.93659
   424    C   31  px     Val( 2p)     1.13562      -0.08069
   425    C   31  px     Ryd( 3p)     0.00599       0.80703
   426    C   31  py     Val( 2p)     1.08946      -0.08488
   427    C   31  py     Ryd( 3p)     0.00315       0.67835
   428    C   31  pz     Val( 2p)     0.81693      -0.06368
   429    C   31  pz     Ryd( 3p)     0.00687       0.60637
   430    C   31  dxy    Ryd( 3d)     0.00068       2.21568
   431    C   31  dxz    Ryd( 3d)     0.00130       2.18912
   432    C   31  dyz    Ryd( 3d)     0.00140       2.19654
   433    C   31  dx2y2  Ryd( 3d)     0.00104       2.40920
   434    C   31  dz2    Ryd( 3d)     0.00204       2.30634

   435    O   32  S      Cor( 1S)     1.99976     -18.95299
   436    O   32  S      Val( 2S)     1.66539      -0.85821
   437    O   32  S      Ryd( 3S)     0.00097       1.47825
   438    O   32  px     Val( 2p)     1.79676      -0.30236
   439    O   32  px     Ryd( 3p)     0.00121       1.15864
   440    O   32  py     Val( 2p)     1.63767      -0.28447
   441    O   32  py     Ryd( 3p)     0.00235       1.20925
   442    O   32  pz     Val( 2p)     1.63784      -0.29803
   443    O   32  pz     Ryd( 3p)     0.00227       1.12837
   444    O   32  dxy    Ryd( 3d)     0.00105       3.14101
   445    O   32  dxz    Ryd( 3d)     0.00099       2.92416
   446    O   32  dyz    Ryd( 3d)     0.00055       2.98898
   447    O   32  dx2y2  Ryd( 3d)     0.00078       2.85557
   448    O   32  dz2    Ryd( 3d)     0.00079       2.96902

   449    C   33  S      Cor( 1S)     1.99876     -10.09902
   450    C   33  S      Val( 2S)     0.89685      -0.16239
   451    C   33  S      Ryd( 3S)     0.00383       1.01161
   452    C   33  px     Val( 2p)     1.00168      -0.06326
   453    C   33  px     Ryd( 3p)     0.00745       0.72519
   454    C   33  py     Val( 2p)     0.80411      -0.06278
   455    C   33  py     Ryd( 3p)     0.00730       0.83577
   456    C   33  pz     Val( 2p)     1.16033      -0.07967
   457    C   33  pz     Ryd( 3p)     0.00777       0.91545
   458    C   33  dxy    Ryd( 3d)     0.00153       2.22012
   459    C   33  dxz    Ryd( 3d)     0.00072       2.21334
   460    C   33  dyz    Ryd( 3d)     0.00136       2.25263
   461    C   33  dx2y2  Ryd( 3d)     0.00160       2.27264
   462    C   33  dz2    Ryd( 3d)     0.00118       2.36451

   463    O   34  S      Cor( 1S)     1.99975     -18.94624
   464    O   34  S      Val( 2S)     1.66793      -0.86096
   465    O   34  S      Ryd( 3S)     0.00159       1.48166
   466    O   34  px     Val( 2p)     1.86357      -0.29826
   467    O   34  px     Ryd( 3p)     0.00282       1.13743
   468    O   34  py     Val( 2p)     1.53831      -0.28845
   469    O   34  py     Ryd( 3p)     0.00214       1.16611
   470    O   34  pz     Val( 2p)     1.68877      -0.29429
   471    O   34  pz     Ryd( 3p)     0.00143       1.24242
   472    O   34  dxy    Ryd( 3d)     0.00037       2.95927
   473    O   34  dxz    Ryd( 3d)     0.00087       2.84545
   474    O   34  dyz    Ryd( 3d)     0.00119       3.14850
   475    O   34  dx2y2  Ryd( 3d)     0.00031       2.91016
   476    O   34  dz2    Ryd( 3d)     0.00116       3.06986

   477    C   35  S      Cor( 1S)     1.99873     -10.08427
   478    C   35  S      Val( 2S)     0.89310      -0.14491
   479    C   35  S      Ryd( 3S)     0.00440       0.96482
   480    C   35  px     Val( 2p)     0.73128      -0.03479
   481    C   35  px     Ryd( 3p)     0.00854       0.82221
   482    C   35  py     Val( 2p)     1.05346      -0.05976
   483    C   35  py     Ryd( 3p)     0.00510       0.75579
   484    C   35  pz     Val( 2p)     1.17408      -0.06213
   485    C   35  pz     Ryd( 3p)     0.00484       0.89320
   486    C   35  dxy    Ryd( 3d)     0.00142       2.17978
   487    C   35  dxz    Ryd( 3d)     0.00164       2.12988
   488    C   35  dyz    Ryd( 3d)     0.00083       2.27072
   489    C   35  dx2y2  Ryd( 3d)     0.00182       2.35333
   490    C   35  dz2    Ryd( 3d)     0.00117       2.40668

   491    O   36  S      Cor( 1S)     1.99974     -18.91302
   492    O   36  S      Val( 2S)     1.66352      -0.83173
   493    O   36  S      Ryd( 3S)     0.00119       1.54702
   494    O   36  px     Val( 2p)     1.51021      -0.26880
   495    O   36  px     Ryd( 3p)     0.00179       1.16264
   496    O   36  py     Val( 2p)     1.63258      -0.26223
   497    O   36  py     Ryd( 3p)     0.00189       1.32188
   498    O   36  pz     Val( 2p)     1.94993      -0.26981
   499    O   36  pz     Ryd( 3p)     0.00227       1.14012
   500    O   36  dxy    Ryd( 3d)     0.00088       2.99346
   501    O   36  dxz    Ryd( 3d)     0.00044       2.83847
   502    O   36  dyz    Ryd( 3d)     0.00066       2.83490
   503    O   36  dx2y2  Ryd( 3d)     0.00137       3.33944
   504    O   36  dz2    Ryd( 3d)     0.00069       3.07686

   505    H   37  S      Val( 1S)     0.78419       0.08580
   506    H   37  S      Ryd( 2S)     0.00141       0.41099
   507    H   37  px     Ryd( 2p)     0.00025       1.89301
   508    H   37  py     Ryd( 2p)     0.00021       1.87782
   509    H   37  pz     Ryd( 2p)     0.00057       2.29121

   510    H   38  S      Val( 1S)     0.76647       0.10202
   511    H   38  S      Ryd( 2S)     0.00226       0.40110
   512    H   38  px     Ryd( 2p)     0.00071       2.41197
   513    H   38  py     Ryd( 2p)     0.00019       1.83606
   514    H   38  pz     Ryd( 2p)     0.00015       1.82626

   515    H   39  S      Val( 1S)     0.78670       0.08273
   516    H   39  S      Ryd( 2S)     0.00150       0.39100
   517    H   39  px     Ryd( 2p)     0.00025       1.90958
   518    H   39  py     Ryd( 2p)     0.00062       2.31402
   519    H   39  pz     Ryd( 2p)     0.00016       1.81817

   520    H   40  S      Val( 1S)     0.76009       0.10430
   521    H   40  S      Ryd( 2S)     0.00237       0.40201
   522    H   40  px     Ryd( 2p)     0.00071       2.41606
   523    H   40  py     Ryd( 2p)     0.00020       1.84692
   524    H   40  pz     Ryd( 2p)     0.00013       1.81788

   525    H   41  S      Val( 1S)     0.79131       0.08158
   526    H   41  S      Ryd( 2S)     0.00183       0.46593
   527    H   41  px     Ryd( 2p)     0.00026       1.88891
   528    H   41  py     Ryd( 2p)     0.00034       2.01428
   529    H   41  pz     Ryd( 2p)     0.00047       2.19152

   530    H   42  S      Val( 1S)     0.78470       0.08072
   531    H   42  S      Ryd( 2S)     0.00152       0.39169
   532    H   42  px     Ryd( 2p)     0.00024       1.90439
   533    H   42  py     Ryd( 2p)     0.00062       2.31278
   534    H   42  pz     Ryd( 2p)     0.00015       1.82392

   535    H   43  S      Val( 1S)     0.76063       0.10717
   536    H   43  S      Ryd( 2S)     0.00265       0.55607
   537    H   43  px     Ryd( 2p)     0.00018       1.97727
   538    H   43  py     Ryd( 2p)     0.00025       1.97823
   539    H   43  pz     Ryd( 2p)     0.00063       2.39445

   540    H   44  S      Val( 1S)     0.77111       0.08903
   541    H   44  S      Ryd( 2S)     0.00229       0.42804
   542    H   44  px     Ryd( 2p)     0.00022       2.02532
   543    H   44  py     Ryd( 2p)     0.00057       2.31451
   544    H   44  pz     Ryd( 2p)     0.00018       1.95872

   545    H   45  S      Val( 1S)     0.76956       0.07229
   546    H   45  S      Ryd( 2S)     0.00488       0.55654
   547    H   45  px     Ryd( 2p)     0.00023       2.07658
   548    H   45  py     Ryd( 2p)     0.00021       1.98560
   549    H   45  pz     Ryd( 2p)     0.00056       2.36809

   550    H   46  S      Val( 1S)     0.78607       0.07527
   551    H   46  S      Ryd( 2S)     0.00209       0.36289
   552    H   46  px     Ryd( 2p)     0.00028       2.15132
   553    H   46  py     Ryd( 2p)     0.00041       2.00078
   554    H   46  pz     Ryd( 2p)     0.00039       1.99473

   555    H   47  S      Val( 1S)     0.76053       0.07497
   556    H   47  S      Ryd( 2S)     0.00203       0.40734
   557    H   47  px     Ryd( 2p)     0.00022       1.92025
   558    H   47  py     Ryd( 2p)     0.00064       2.35279
   559    H   47  pz     Ryd( 2p)     0.00018       1.92322

   560    H   48  S      Val( 1S)     0.77297       0.06888
   561    H   48  S      Ryd( 2S)     0.00221       0.46125
   562    H   48  px     Ryd( 2p)     0.00025       1.93615
   563    H   48  py     Ryd( 2p)     0.00022       1.94456
   564    H   48  pz     Ryd( 2p)     0.00061       2.33001

   565    H   49  S      Val( 1S)     0.75998       0.08581
   566    H   49  S      Ryd( 2S)     0.00309       0.57424
   567    H   49  px     Ryd( 2p)     0.00017       2.04468
   568    H   49  py     Ryd( 2p)     0.00028       2.09891
   569    H   49  pz     Ryd( 2p)     0.00053       2.34986

   570    H   50  S      Val( 1S)     0.77760       0.07441
   571    H   50  S      Ryd( 2S)     0.00140       0.44945
   572    H   50  px     Ryd( 2p)     0.00043       2.09917
   573    H   50  py     Ryd( 2p)     0.00022       1.89473
   574    H   50  pz     Ryd( 2p)     0.00039       2.08834

   575    H   51  S      Val( 1S)     0.78031       0.07318
   576    H   51  S      Ryd( 2S)     0.00158       0.46418
   577    H   51  px     Ryd( 2p)     0.00058       2.27810
   578    H   51  py     Ryd( 2p)     0.00026       1.90273
   579    H   51  pz     Ryd( 2p)     0.00023       1.89311

   580    H   52  S      Val( 1S)     0.77973       0.07335
   581    H   52  S      Ryd( 2S)     0.00118       0.49434
   582    H   52  px     Ryd( 2p)     0.00025       1.88436
   583    H   52  py     Ryd( 2p)     0.00066       2.41370
   584    H   52  pz     Ryd( 2p)     0.00016       1.80406

   585    H   53  S      Val( 1S)     0.77801       0.06624
   586    H   53  S      Ryd( 2S)     0.00241       0.41821
   587    H   53  px     Ryd( 2p)     0.00024       1.97363
   588    H   53  py     Ryd( 2p)     0.00027       1.95744
   589    H   53  pz     Ryd( 2p)     0.00050       2.24262

   590    H   54  S      Val( 1S)     0.76651       0.07646
   591    H   54  S      Ryd( 2S)     0.00214       0.41008
   592    H   54  px     Ryd( 2p)     0.00022       1.99109
   593    H   54  py     Ryd( 2p)     0.00030       2.00944
   594    H   54  pz     Ryd( 2p)     0.00048       2.20358

   595    H   55  S      Val( 1S)     0.77681       0.06718
   596    H   55  S      Ryd( 2S)     0.00310       0.43378
   597    H   55  px     Ryd( 2p)     0.00026       1.95235
   598    H   55  py     Ryd( 2p)     0.00026       1.94794
   599    H   55  pz     Ryd( 2p)     0.00053       2.22886

   600    H   56  S      Val( 1S)     0.77557       0.05872
   601    H   56  S      Ryd( 2S)     0.00288       0.35494
   602    H   56  px     Ryd( 2p)     0.00020       1.89645
   603    H   56  py     Ryd( 2p)     0.00067       2.32376
   604    H   56  pz     Ryd( 2p)     0.00018       1.85337

   605    H   57  S      Val( 1S)     0.80262       0.06153
   606    H   57  S      Ryd( 2S)     0.00310       0.38598
   607    H   57  px     Ryd( 2p)     0.00013       2.07651
   608    H   57  py     Ryd( 2p)     0.00023       1.94246
   609    H   57  pz     Ryd( 2p)     0.00065       2.22597

   610    H   58  S      Val( 1S)     0.52696       0.09354
   611    H   58  S      Ryd( 2S)     0.00176       0.40786
   612    H   58  px     Ryd( 2p)     0.00105       1.87010
   613    H   58  py     Ryd( 2p)     0.00197       2.40822
   614    H   58  pz     Ryd( 2p)     0.00157       1.66941

   615    H   59  S      Val( 1S)     0.78950       0.07186
   616    H   59  S      Ryd( 2S)     0.00137       0.39893
   617    H   59  px     Ryd( 2p)     0.00034       2.01519
   618    H   59  py     Ryd( 2p)     0.00024       1.91422
   619    H   59  pz     Ryd( 2p)     0.00044       2.12065

   620    H   60  S      Val( 1S)     0.77621       0.08513
   621    H   60  S      Ryd( 2S)     0.00132       0.42531
   622    H   60  px     Ryd( 2p)     0.00024       1.87600
   623    H   60  py     Ryd( 2p)     0.00067       2.40350
   624    H   60  pz     Ryd( 2p)     0.00012       1.79432

   625    H   61  S      Val( 1S)     0.75741       0.10076
   626    H   61  S      Ryd( 2S)     0.00309       0.39948
   627    H   61  px     Ryd( 2p)     0.00068       2.36755
   628    H   61  py     Ryd( 2p)     0.00023       1.86314
   629    H   61  pz     Ryd( 2p)     0.00017       1.84665

   630    H   62  S      Val( 1S)     0.79941       0.07804
   631    H   62  S      Ryd( 2S)     0.00149       0.42940
   632    H   62  px     Ryd( 2p)     0.00017       1.98658
   633    H   62  py     Ryd( 2p)     0.00067       2.30475
   634    H   62  pz     Ryd( 2p)     0.00020       1.88215

   635    H   63  S      Val( 1S)     0.82433       0.07166
   636    H   63  S      Ryd( 2S)     0.00207       0.48095
   637    H   63  px     Ryd( 2p)     0.00012       1.89034
   638    H   63  py     Ryd( 2p)     0.00032       1.97573
   639    H   63  pz     Ryd( 2p)     0.00063       2.27890

   640    H   64  S      Val( 1S)     0.51354       0.14866
   641    H   64  S      Ryd( 2S)     0.00285       0.48810
   642    H   64  px     Ryd( 2p)     0.00118       1.95341
   643    H   64  py     Ryd( 2p)     0.00191       2.40754
   644    H   64  pz     Ryd( 2p)     0.00160       1.77456

   645    H   65  S      Val( 1S)     0.76747       0.07185
   646    H   65  S      Ryd( 2S)     0.00353       0.48536
   647    H   65  px     Ryd( 2p)     0.00017       2.05973
   648    H   65  py     Ryd( 2p)     0.00024       2.08090
   649    H   65  pz     Ryd( 2p)     0.00054       2.26642

   650    H   66  S      Val( 1S)     0.76386       0.08783
   651    H   66  S      Ryd( 2S)     0.00196       0.43882
   652    H   66  px     Ryd( 2p)     0.00027       2.00068
   653    H   66  py     Ryd( 2p)     0.00032       2.03404
   654    H   66  pz     Ryd( 2p)     0.00043       2.16156

   655    H   67  S      Val( 1S)     0.78468       0.07506
   656    H   67  S      Ryd( 2S)     0.00204       0.48703
   657    H   67  px     Ryd( 2p)     0.00018       1.94022
   658    H   67  py     Ryd( 2p)     0.00032       2.01002
   659    H   67  pz     Ryd( 2p)     0.00055       2.29474

   660    H   68  S      Val( 1S)     0.77958       0.07909
   661    H   68  S      Ryd( 2S)     0.00235       0.48509
   662    H   68  px     Ryd( 2p)     0.00018       1.94122
   663    H   68  py     Ryd( 2p)     0.00024       1.97668
   664    H   68  pz     Ryd( 2p)     0.00062       2.34195

   665    H   69  S      Val( 1S)     0.77213       0.07923
   666    H   69  S      Ryd( 2S)     0.00213       0.41776
   667    H   69  px     Ryd( 2p)     0.00020       2.00148
   668    H   69  py     Ryd( 2p)     0.00061       2.33659
   669    H   69  pz     Ryd( 2p)     0.00017       1.89679

   670    H   70  S      Val( 1S)     0.77323       0.07830
   671    H   70  S      Ryd( 2S)     0.00135       0.47914
   672    H   70  px     Ryd( 2p)     0.00036       2.03538
   673    H   70  py     Ryd( 2p)     0.00028       1.99802
   674    H   70  pz     Ryd( 2p)     0.00038       2.12753

   675    H   71  S      Val( 1S)     0.77374       0.08215
   676    H   71  S      Ryd( 2S)     0.00139       0.48822
   677    H   71  px     Ryd( 2p)     0.00058       2.30151
   678    H   71  py     Ryd( 2p)     0.00024       1.91231
   679    H   71  pz     Ryd( 2p)     0.00025       1.92598

   680    H   72  S      Val( 1S)     0.78415       0.07076
   681    H   72  S      Ryd( 2S)     0.00131       0.45819
   682    H   72  px     Ryd( 2p)     0.00035       1.99769
   683    H   72  py     Ryd( 2p)     0.00055       2.27341
   684    H   72  pz     Ryd( 2p)     0.00015       1.82476

   685    H   73  S      Val( 1S)     0.75729       0.09954
   686    H   73  S      Ryd( 2S)     0.00296       0.51202
   687    H   73  px     Ryd( 2p)     0.00067       2.31862
   688    H   73  py     Ryd( 2p)     0.00022       1.85693
   689    H   73  pz     Ryd( 2p)     0.00023       1.96654

   690    H   74  S      Val( 1S)     0.78000       0.07920
   691    H   74  S      Ryd( 2S)     0.00121       0.44016
   692    H   74  px     Ryd( 2p)     0.00028       1.92022
   693    H   74  py     Ryd( 2p)     0.00062       2.33915
   694    H   74  pz     Ryd( 2p)     0.00013       1.81536

   695    H   75  S      Val( 1S)     0.78672       0.07233
   696    H   75  S      Ryd( 2S)     0.00138       0.43504
   697    H   75  px     Ryd( 2p)     0.00041       2.06154
   698    H   75  py     Ryd( 2p)     0.00026       1.94352
   699    H   75  pz     Ryd( 2p)     0.00039       2.08396

   700    H   76  S      Val( 1S)     0.77019       0.06497
   701    H   76  S      Ryd( 2S)     0.00290       0.41441
   702    H   76  px     Ryd( 2p)     0.00023       1.99437
   703    H   76  py     Ryd( 2p)     0.00023       1.98471
   704    H   76  pz     Ryd( 2p)     0.00054       2.27919

   705    H   77  S      Val( 1S)     0.76964       0.07371
   706    H   77  S      Ryd( 2S)     0.00219       0.50714
   707    H   77  px     Ryd( 2p)     0.00021       1.97261
   708    H   77  py     Ryd( 2p)     0.00042       2.13883
   709    H   77  pz     Ryd( 2p)     0.00044       2.17219

   710    H   78  S      Val( 1S)     0.78381       0.07692
   711    H   78  S      Ryd( 2S)     0.00408       0.38200
   712    H   78  px     Ryd( 2p)     0.00034       2.04523
   713    H   78  py     Ryd( 2p)     0.00062       2.34334
   714    H   78  pz     Ryd( 2p)     0.00008       1.94430

   715    H   79  S      Val( 1S)     0.53064       0.09897
   716    H   79  S      Ryd( 2S)     0.00167       0.44245
   717    H   79  px     Ryd( 2p)     0.00159       1.74128
   718    H   79  py     Ryd( 2p)     0.00144       2.02539
   719    H   79  pz     Ryd( 2p)     0.00173       2.23488

   720    H   80  S      Val( 1S)     0.80438       0.06761
   721    H   80  S      Ryd( 2S)     0.00156       0.58814
   722    H   80  px     Ryd( 2p)     0.00070       2.41723
   723    H   80  py     Ryd( 2p)     0.00019       1.89904
   724    H   80  pz     Ryd( 2p)     0.00015       1.88653

   725    H   81  S      Val( 1S)     0.80129       0.05508
   726    H   81  S      Ryd( 2S)     0.00354       0.37627
   727    H   81  px     Ryd( 2p)     0.00025       1.99309
   728    H   81  py     Ryd( 2p)     0.00068       2.31738
   729    H   81  pz     Ryd( 2p)     0.00010       1.83717

   730    H   82  S      Val( 1S)     0.53226       0.10324
   731    H   82  S      Ryd( 2S)     0.00134       0.46947
   732    H   82  px     Ryd( 2p)     0.00147       1.94263
   733    H   82  py     Ryd( 2p)     0.00200       2.20007
   734    H   82  pz     Ryd( 2p)     0.00129       1.85261

   735    H   83  S      Val( 1S)     0.77454       0.08977
   736    H   83  S      Ryd( 2S)     0.00549       0.46080
   737    H   83  px     Ryd( 2p)     0.00023       2.01694
   738    H   83  py     Ryd( 2p)     0.00014       2.08811
   739    H   83  pz     Ryd( 2p)     0.00069       2.35606

   740    H   84  S      Val( 1S)     0.52811       0.10681
   741    H   84  S      Ryd( 2S)     0.00115       0.43482
   742    H   84  px     Ryd( 2p)     0.00154       1.75384
   743    H   84  py     Ryd( 2p)     0.00146       1.99322
   744    H   84  pz     Ryd( 2p)     0.00172       2.26766

   745    H   85  S      Val( 1S)     0.77588       0.11195
   746    H   85  S      Ryd( 2S)     0.00349       0.45253
   747    H   85  px     Ryd( 2p)     0.00015       2.10257
   748    H   85  py     Ryd( 2p)     0.00021       2.01036
   749    H   85  pz     Ryd( 2p)     0.00069       2.36255

   750    H   86  S      Val( 1S)     0.52717       0.12937
   751    H   86  S      Ryd( 2S)     0.00357       0.45298
   752    H   86  px     Ryd( 2p)     0.00108       1.91224
   753    H   86  py     Ryd( 2p)     0.00210       2.42724
   754    H   86  pz     Ryd( 2p)     0.00152       1.73034

 WARNING:  1 low occupancy (<1.9990e) core orbital  found on  C    2
           1 low occupancy (<1.9990e) core orbital  found on  C    5
           1 low occupancy (<1.9990e) core orbital  found on  C    6
           1 low occupancy (<1.9990e) core orbital  found on  C    7
           1 low occupancy (<1.9990e) core orbital  found on  C    9
           1 low occupancy (<1.9990e) core orbital  found on  C   10
           1 low occupancy (<1.9990e) core orbital  found on  C   14
           1 low occupancy (<1.9990e) core orbital  found on  C   16
           1 low occupancy (<1.9990e) core orbital  found on  C   20
           1 low occupancy (<1.9990e) core orbital  found on  C   23
           1 low occupancy (<1.9990e) core orbital  found on  C   25
           1 low occupancy (<1.9990e) core orbital  found on  C   28
           1 low occupancy (<1.9990e) core orbital  found on  C   30
           1 low occupancy (<1.9990e) core orbital  found on  C   31
           1 low occupancy (<1.9990e) core orbital  found on  C   33
           1 low occupancy (<1.9990e) core orbital  found on  C   35


 Summary of Natural Population Analysis:                  
                                                          
                                       Natural Population 
                Natural  -----------------------------------------------
    Atom  No    Charge         Core      Valence    Rydberg      Total
 -----------------------------------------------------------------------
      C    1   -0.61995      1.99919     4.60681    0.01395     6.61995
      C    2   -0.07881      1.99883     4.06203    0.01795     6.07881
      C    3   -0.63595      1.99919     4.62240    0.01436     6.63595
      C    4   -0.41488      1.99905     4.39664    0.01919     6.41488
      C    5   -0.26169      1.99894     4.23880    0.02395     6.26169
      C    6   -0.02026      1.99879     3.99645    0.02502     6.02026
      C    7   -0.19809      1.99874     4.18309    0.01626     6.19809
      C    8   -0.44934      1.99910     4.43537    0.01487     6.44934
      C    9   -0.23825      1.99897     4.21715    0.02213     6.23825
      C   10   -0.04712      1.99886     4.02952    0.01873     6.04712
      C   11   -0.63548      1.99918     4.62321    0.01309     6.63548
      C   12   -0.42643      1.99908     4.40961    0.01774     6.42643
      C   13   -0.45203      1.99906     4.43631    0.01666     6.45203
      C   14    0.14478      1.99880     3.83049    0.02593     5.85522
      O   15   -0.77288      1.99973     6.76230    0.01085     8.77288
      C   16   -0.10591      1.99883     4.08828    0.01881     6.10591
      C   17   -0.63131      1.99921     4.61565    0.01645     6.63131
      C   18   -0.03882      1.99901     4.01282    0.02699     6.03882
      O   19   -0.76683      1.99976     6.75601    0.01106     8.76683
      C   20   -0.24785      1.99897     4.22698    0.02191     6.24785
      C   21   -0.41701      1.99910     4.40166    0.01625     6.41701
      C   22   -0.42086      1.99907     4.40344    0.01834     6.42086
      C   23   -0.04468      1.99889     4.02685    0.01893     6.04468
      C   24   -0.63654      1.99919     4.62392    0.01343     6.63654
      C   25   -0.07213      1.99885     4.05263    0.02065     6.07213
      C   26   -0.62478      1.99919     4.61301    0.01258     6.62478
      C   27   -0.45306      1.99907     4.43541    0.01859     6.45306
      C   28    0.13900      1.99882     3.83352    0.02866     5.86100
      O   29   -0.76497      1.99973     6.75390    0.01133     8.76497
      C   30   -0.12474      1.99879     4.10498    0.02096     6.12474
      C   31   -0.03449      1.99899     4.00956    0.02594     6.03449
      O   32   -0.74838      1.99976     6.73766    0.01097     8.74838
      C   33    0.10553      1.99876     3.86297    0.03273     5.89447
      O   34   -0.77021      1.99975     6.75857    0.01189     8.77021
      C   35    0.11959      1.99873     3.85192    0.02975     5.88041
      O   36   -0.76718      1.99974     6.75625    0.01119     8.76718
      H   37    0.21337      0.00000     0.78419    0.00244     0.78663
      H   38    0.23022      0.00000     0.76647    0.00331     0.76978
      H   39    0.21077      0.00000     0.78670    0.00253     0.78923
      H   40    0.23650      0.00000     0.76009    0.00341     0.76350
      H   41    0.20578      0.00000     0.79131    0.00291     0.79422
      H   42    0.21276      0.00000     0.78470    0.00254     0.78724
      H   43    0.23567      0.00000     0.76063    0.00371     0.76433
      H   44    0.22562      0.00000     0.77111    0.00327     0.77438
      H   45    0.22456      0.00000     0.76956    0.00588     0.77544
      H   46    0.21076      0.00000     0.78607    0.00317     0.78924
      H   47    0.23641      0.00000     0.76053    0.00306     0.76359
      H   48    0.22374      0.00000     0.77297    0.00329     0.77626
      H   49    0.23595      0.00000     0.75998    0.00407     0.76405
      H   50    0.21996      0.00000     0.77760    0.00244     0.78004
      H   51    0.21703      0.00000     0.78031    0.00266     0.78297
      H   52    0.21802      0.00000     0.77973    0.00224     0.78198
      H   53    0.21857      0.00000     0.77801    0.00342     0.78143
      H   54    0.23035      0.00000     0.76651    0.00314     0.76965
      H   55    0.21904      0.00000     0.77681    0.00415     0.78096
      H   56    0.22051      0.00000     0.77557    0.00392     0.77949
      H   57    0.19328      0.00000     0.80262    0.00410     0.80672
      H   58    0.46669      0.00000     0.52696    0.00635     0.53331
      H   59    0.20811      0.00000     0.78950    0.00239     0.79189
      H   60    0.22142      0.00000     0.77621    0.00236     0.77858
      H   61    0.23842      0.00000     0.75741    0.00417     0.76158
      H   62    0.19807      0.00000     0.79941    0.00252     0.80193
      H   63    0.17254      0.00000     0.82433    0.00314     0.82746
      H   64    0.47891      0.00000     0.51354    0.00754     0.52109
      H   65    0.22806      0.00000     0.76747    0.00447     0.77194
      H   66    0.23316      0.00000     0.76386    0.00298     0.76684
      H   67    0.21223      0.00000     0.78468    0.00309     0.78777
      H   68    0.21702      0.00000     0.77958    0.00340     0.78298
      H   69    0.22476      0.00000     0.77213    0.00311     0.77524
      H   70    0.22440      0.00000     0.77323    0.00237     0.77560
      H   71    0.22381      0.00000     0.77374    0.00245     0.77619
      H   72    0.21349      0.00000     0.78415    0.00236     0.78651
      H   73    0.23863      0.00000     0.75729    0.00409     0.76137
      H   74    0.21776      0.00000     0.78000    0.00224     0.78224
      H   75    0.21084      0.00000     0.78672    0.00244     0.78916
      H   76    0.22592      0.00000     0.77019    0.00390     0.77408
      H   77    0.22709      0.00000     0.76964    0.00327     0.77291
      H   78    0.21106      0.00000     0.78381    0.00513     0.78894
      H   79    0.46292      0.00000     0.53064    0.00643     0.53708
      H   80    0.19302      0.00000     0.80438    0.00261     0.80698
      H   81    0.19414      0.00000     0.80129    0.00457     0.80586
      H   82    0.46165      0.00000     0.53226    0.00609     0.53835
      H   83    0.21891      0.00000     0.77454    0.00654     0.78109
      H   84    0.46601      0.00000     0.52811    0.00587     0.53399
      H   85    0.21957      0.00000     0.77588    0.00455     0.78043
      H   86    0.46455      0.00000     0.52717    0.00828     0.53545
 =======================================================================
   * Total *   -0.00000     71.96770   205.17583    0.85647   278.00000

                                 Natural Population      
 --------------------------------------------------------
   Core                      71.96770 ( 99.9551% of  72)
   Valence                  205.17583 ( 99.5999% of 206)
   Natural Minimal Basis    277.14353 ( 99.6919% of 278)
   Natural Rydberg Basis      0.85647 (  0.3081% of 278)
 --------------------------------------------------------

    Atom  No          Natural Electron Configuration
 ----------------------------------------------------------------------------
      C    1      [core]2S( 1.07)2p( 3.54)3p( 0.01)
      C    2      [core]2S( 0.87)2p( 3.19)3p( 0.01)
      C    3      [core]2S( 1.07)2p( 3.55)3p( 0.01)
      C    4      [core]2S( 0.98)2p( 3.42)3p( 0.01)
      C    5      [core]2S( 0.90)2p( 3.34)3p( 0.02)
      C    6      [core]2S( 0.83)2p( 3.17)3p( 0.02)
      C    7      [core]2S( 0.92)2p( 3.27)3p( 0.01)
      C    8      [core]2S( 0.98)2p( 3.45)3p( 0.01)
      C    9      [core]2S( 0.90)2p( 3.32)3p( 0.02)
      C   10      [core]2S( 0.85)2p( 3.18)3p( 0.01)
      C   11      [core]2S( 1.06)2p( 3.57)3p( 0.01)
      C   12      [core]2S( 0.99)2p( 3.42)3p( 0.01)
      C   13      [core]2S( 1.00)2p( 3.43)3p( 0.01)
      C   14      [core]2S( 0.90)2p( 2.93)3p( 0.01)3d( 0.01)
      O   15      [core]2S( 1.66)2p( 5.10)3p( 0.01)
      C   16      [core]2S( 0.87)2p( 3.21)3p( 0.01)
      C   17      [core]2S( 1.07)2p( 3.55)3p( 0.01)
      C   18      [core]2S( 0.96)2p( 3.05)3p( 0.02)3d( 0.01)
      O   19      [core]2S( 1.66)2p( 5.09)3p( 0.01)
      C   20      [core]2S( 0.90)2p( 3.32)3p( 0.02)
      C   21      [core]2S( 0.98)2p( 3.42)3p( 0.01)
      C   22      [core]2S( 0.98)2p( 3.43)3p( 0.01)
      C   23      [core]2S( 0.85)2p( 3.18)3p( 0.01)
      C   24      [core]2S( 1.05)2p( 3.57)3p( 0.01)
      C   25      [core]2S( 0.85)2p( 3.20)3p( 0.01)
      C   26      [core]2S( 1.07)2p( 3.55)3p( 0.01)
      C   27      [core]2S( 0.99)2p( 3.45)3p( 0.01)
      C   28      [core]2S( 0.89)2p( 2.94)3p( 0.02)3d( 0.01)
      O   29      [core]2S( 1.67)2p( 5.09)3p( 0.01)
      C   30      [core]2S( 0.87)2p( 3.23)3p( 0.01)
      C   31      [core]2S( 0.97)2p( 3.04)3p( 0.02)3d( 0.01)
      O   32      [core]2S( 1.67)2p( 5.07)3p( 0.01)
      C   33      [core]2S( 0.90)2p( 2.97)3p( 0.02)3d( 0.01)
      O   34      [core]2S( 1.67)2p( 5.09)3p( 0.01)
      C   35      [core]2S( 0.89)2p( 2.96)3p( 0.02)3d( 0.01)
      O   36      [core]2S( 1.66)2p( 5.09)3p( 0.01)
      H   37            1S( 0.78)
      H   38            1S( 0.77)
      H   39            1S( 0.79)
      H   40            1S( 0.76)
      H   41            1S( 0.79)
      H   42            1S( 0.78)
      H   43            1S( 0.76)
      H   44            1S( 0.77)
      H   45            1S( 0.77)
      H   46            1S( 0.79)
      H   47            1S( 0.76)
      H   48            1S( 0.77)
      H   49            1S( 0.76)
      H   50            1S( 0.78)
      H   51            1S( 0.78)
      H   52            1S( 0.78)
      H   53            1S( 0.78)
      H   54            1S( 0.77)
      H   55            1S( 0.78)
      H   56            1S( 0.78)
      H   57            1S( 0.80)
      H   58            1S( 0.53)
      H   59            1S( 0.79)
      H   60            1S( 0.78)
      H   61            1S( 0.76)
      H   62            1S( 0.80)
      H   63            1S( 0.82)
      H   64            1S( 0.51)
      H   65            1S( 0.77)
      H   66            1S( 0.76)
      H   67            1S( 0.78)
      H   68            1S( 0.78)
      H   69            1S( 0.77)
      H   70            1S( 0.77)
      H   71            1S( 0.77)
      H   72            1S( 0.78)
      H   73            1S( 0.76)
      H   74            1S( 0.78)
      H   75            1S( 0.79)
      H   76            1S( 0.77)
      H   77            1S( 0.77)
      H   78            1S( 0.78)
      H   79            1S( 0.53)
      H   80            1S( 0.80)
      H   81            1S( 0.80)
      H   82            1S( 0.53)
      H   83            1S( 0.77)2S( 0.01)
      H   84            1S( 0.53)
      H   85            1S( 0.78)
      H   86            1S( 0.53)


 NATURAL BOND ORBITAL ANALYSIS:

                       Occupancies       Lewis Structure    Low   High
           Occ.    -------------------  -----------------   occ   occ
  Cycle   Thresh.   Lewis   Non-Lewis     CR  BD  3C  LP    (L)   (NL)   Dev
 =============================================================================
   1(1)    1.90   275.29519   2.70481     36  91   0  12     0      0    0.04
 -----------------------------------------------------------------------------

 Structure accepted: No low occupancy Lewis orbitals

 WARNING:  1 low occupancy (<1.9990e) core orbital  found on  C    2
           1 low occupancy (<1.9990e) core orbital  found on  C    5
           1 low occupancy (<1.9990e) core orbital  found on  C    6
           1 low occupancy (<1.9990e) core orbital  found on  C    7
           1 low occupancy (<1.9990e) core orbital  found on  C    9
           1 low occupancy (<1.9990e) core orbital  found on  C   10
           1 low occupancy (<1.9990e) core orbital  found on  C   14
           1 low occupancy (<1.9990e) core orbital  found on  C   16
           1 low occupancy (<1.9990e) core orbital  found on  C   20
           1 low occupancy (<1.9990e) core orbital  found on  C   23
           1 low occupancy (<1.9990e) core orbital  found on  C   25
           1 low occupancy (<1.9990e) core orbital  found on  C   28
           1 low occupancy (<1.9990e) core orbital  found on  C   30
           1 low occupancy (<1.9990e) core orbital  found on  C   31
           1 low occupancy (<1.9990e) core orbital  found on  C   33
           1 low occupancy (<1.9990e) core orbital  found on  C   35

 --------------------------------------------------------
   Core                     71.96776 ( 99.955% of  72)
   Valence Lewis           203.32743 ( 98.703% of 206)
  ==================       ============================
   Total Lewis             275.29519 ( 99.027% of 278)
  -----------------------------------------------------
   Valence non-Lewis         2.06188 (  0.742% of 278)
   Rydberg non-Lewis         0.64293 (  0.231% of 278)
  ==================       ============================
   Total non-Lewis           2.70481 (  0.973% of 278)
 --------------------------------------------------------


       (Occupancy)   Bond orbital/ Coefficients/ Hybrids
 ---------------------------------------------------------------------------------
     1. (1.96835) BD ( 1) C   1 - C   2  
                ( 48.43%)   0.6959* C   1 s( 30.53%)p 2.27( 69.43%)d 0.00(  0.04%)
                                            0.0007  0.5525 -0.0071 -0.2532  0.0020
                                           -0.5120  0.0078  0.6067 -0.0022  0.0063
                                           -0.0079 -0.0154 -0.0047  0.0061
                ( 51.57%)   0.7181* C   2 s( 25.01%)p 3.00( 74.95%)d 0.00(  0.05%)
                                            0.0001  0.5000  0.0081  0.2582 -0.0023
                                            0.5363  0.0016 -0.6286  0.0052  0.0064
                                           -0.0082 -0.0168 -0.0051  0.0065
     2. (1.98839) BD ( 1) C   1 - H  37  
                ( 60.74%)   0.7793* C   1 s( 22.92%)p 3.36( 77.04%)d 0.00(  0.04%)
                                            0.0001 -0.4787 -0.0021  0.2737 -0.0096
                                            0.2790 -0.0164  0.7856  0.0098 -0.0030
                                           -0.0105 -0.0109 -0.0003 -0.0141
                ( 39.26%)   0.6266* H  37 s( 99.92%)p 0.00(  0.08%)
                                           -0.9996  0.0012 -0.0081 -0.0086 -0.0252
     3. (1.98777) BD ( 1) C   1 - H  38  
                ( 61.62%)   0.7850* C   1 s( 23.47%)p 3.26( 76.49%)d 0.00(  0.04%)
                                           -0.0000  0.4845  0.0033  0.8720 -0.0021
                                            0.0575  0.0107 -0.0287 -0.0149  0.0019
                                           -0.0009  0.0009  0.0174 -0.0102
                ( 38.38%)   0.6195* H  38 s( 99.92%)p 0.00(  0.08%)
                                            0.9996 -0.0020 -0.0287 -0.0003  0.0006
     4. (1.98849) BD ( 1) C   1 - H  39  
                ( 60.61%)   0.7785* C   1 s( 22.99%)p 3.35( 76.96%)d 0.00(  0.04%)
                                           -0.0000  0.4795  0.0032 -0.3162  0.0099
                                            0.8099  0.0067  0.1150 -0.0171 -0.0124
                                           -0.0012  0.0049 -0.0124 -0.0100
                ( 39.39%)   0.6276* H  39 s( 99.92%)p 0.00(  0.08%)
                                            0.9996 -0.0011  0.0094 -0.0260 -0.0032
     5. (1.97043) BD ( 1) C   2 - C   3  
                ( 51.05%)   0.7145* C   2 s( 24.85%)p 3.02( 75.10%)d 0.00(  0.05%)
                                           -0.0000  0.4985  0.0028  0.2643  0.0042
                                            0.3063  0.0137  0.7662  0.0000  0.0038
                                            0.0101  0.0112 -0.0002  0.0147
                ( 48.95%)   0.6997* C   3 s( 30.20%)p 2.31( 69.76%)d 0.00(  0.04%)
                                            0.0006  0.5494 -0.0097 -0.2718  0.0028
                                           -0.3165  0.0083 -0.7235  0.0044  0.0044
                                            0.0101  0.0114 -0.0007  0.0122
     6. (1.96088) BD ( 1) C   2 - C   4  
                ( 50.51%)   0.7107* C   2 s( 25.15%)p 2.97( 74.80%)d 0.00(  0.05%)
                                            0.0001  0.5015 -0.0035 -0.8626 -0.0002
                                           -0.0584  0.0215 -0.0055 -0.0100  0.0043
                                            0.0008  0.0001  0.0180 -0.0112
                ( 49.49%)   0.7035* C   4 s( 28.66%)p 2.49( 71.30%)d 0.00(  0.04%)
                                            0.0004  0.5353 -0.0043  0.8413 -0.0083
                                            0.0579  0.0183  0.0371 -0.0071  0.0014
                                            0.0022 -0.0000  0.0176 -0.0105
     7. (1.95411) BD ( 1) C   2 - C  35  
                ( 50.85%)   0.7131* C   2 s( 24.93%)p 3.01( 75.02%)d 0.00(  0.05%)
                                            0.0002  0.4993 -0.0051  0.3444  0.0145
                                           -0.7836  0.0085 -0.1304 -0.0156 -0.0133
                                           -0.0025  0.0054 -0.0133 -0.0103
                ( 49.15%)   0.7011* C  35 s( 29.30%)p 2.41( 70.65%)d 0.00(  0.04%)
                                            0.0003  0.5413 -0.0049 -0.2927  0.0211
                                            0.7721 -0.0091  0.1553 -0.0128 -0.0116
                                           -0.0039  0.0077 -0.0127 -0.0086
     8. (1.98728) BD ( 1) C   3 - H  40  
                ( 61.95%)   0.7871* C   3 s( 23.51%)p 3.25( 76.45%)d 0.00(  0.04%)
                                           -0.0000  0.4848  0.0048  0.8724 -0.0007
                                            0.0537  0.0048  0.0169  0.0162  0.0017
                                            0.0006 -0.0007  0.0169 -0.0104
                ( 38.05%)   0.6168* H  40 s( 99.92%)p 0.00(  0.08%)
                                            0.9996 -0.0024 -0.0288  0.0001  0.0004
     9. (1.98728) BD ( 1) C   3 - H  41  
                ( 60.40%)   0.7772* C   3 s( 23.33%)p 3.28( 76.63%)d 0.00(  0.04%)
                                            0.0000 -0.4830 -0.0021  0.2514 -0.0122
                                            0.4938 -0.0146 -0.6772 -0.0160 -0.0057
                                            0.0084  0.0157  0.0041 -0.0078
                ( 39.60%)   0.6293* H  41 s( 99.93%)p 0.00(  0.07%)
                                           -0.9996  0.0013 -0.0059 -0.0143  0.0222
    10. (1.98802) BD ( 1) C   3 - H  42  
                ( 60.72%)   0.7792* C   3 s( 22.88%)p 3.37( 77.08%)d 0.00(  0.04%)
                                           -0.0001  0.4783  0.0039 -0.3182  0.0100
                                            0.8078  0.0030  0.1293  0.0166 -0.0124
                                           -0.0026  0.0044 -0.0122 -0.0099
                ( 39.28%)   0.6268* H  42 s( 99.92%)p 0.00(  0.08%)
                                            0.9996 -0.0011  0.0092 -0.0259 -0.0044
    11. (1.96297) BD ( 1) C   4 - C   5  
                ( 48.29%)   0.6949* C   4 s( 27.07%)p 2.69( 72.89%)d 0.00(  0.04%)
                                           -0.0003 -0.5203 -0.0025  0.3152  0.0136
                                            0.5797 -0.0124 -0.5414 -0.0027 -0.0087
                                            0.0084  0.0159  0.0066 -0.0021
                ( 51.71%)   0.7191* C   5 s( 26.65%)p 2.75( 73.31%)d 0.00(  0.04%)
                                           -0.0000 -0.5162 -0.0059 -0.3073  0.0127
                                           -0.5576 -0.0179  0.5721 -0.0056 -0.0082
                                            0.0077  0.0150  0.0052 -0.0027
    12. (1.97623) BD ( 1) C   4 - H  43  
                ( 62.03%)   0.7876* C   4 s( 22.60%)p 3.42( 77.35%)d 0.00(  0.04%)
                                            0.0002 -0.4754 -0.0004  0.2530  0.0086
                                            0.1996 -0.0182  0.8181  0.0028 -0.0020
                                           -0.0095 -0.0087  0.0002 -0.0163
                ( 37.97%)   0.6162* H  43 s( 99.92%)p 0.00(  0.08%)
                                           -0.9996  0.0030 -0.0075 -0.0061 -0.0268
    13. (1.97792) BD ( 1) C   4 - H  44  
                ( 61.41%)   0.7837* C   4 s( 21.57%)p 3.63( 78.39%)d 0.00(  0.04%)
                                           -0.0002  0.4644  0.0048 -0.3580 -0.0066
                                            0.7873 -0.0014  0.1885 -0.0160 -0.0132
                                           -0.0030  0.0076 -0.0112 -0.0085
                ( 38.59%)   0.6212* H  44 s( 99.92%)p 0.00(  0.08%)
                                            0.9996 -0.0027  0.0120 -0.0254 -0.0043
    14. (1.96150) BD ( 1) C   5 - C   6  
                ( 50.24%)   0.7088* C   5 s( 27.07%)p 2.69( 72.88%)d 0.00(  0.05%)
                                            0.0003  0.5202  0.0097 -0.8530  0.0011
                                           -0.0288  0.0104 -0.0166  0.0076  0.0024
                                            0.0003 -0.0002  0.0190 -0.0108
                ( 49.76%)   0.7054* C   6 s( 31.47%)p 2.18( 68.49%)d 0.00(  0.04%)
                                            0.0000  0.5609 -0.0078  0.8269 -0.0166
                                           -0.0145  0.0110 -0.0184  0.0160  0.0013
                                           -0.0008  0.0020  0.0170 -0.0099
    15. (1.95273) BD ( 1) C   5 - C  30  
                ( 49.64%)   0.7046* C   5 s( 26.41%)p 2.79( 73.55%)d 0.00(  0.04%)
                                            0.0003  0.5139 -0.0053  0.3417  0.0015
                                           -0.7785  0.0050 -0.1115  0.0127 -0.0125
                                           -0.0017  0.0036 -0.0123 -0.0105
                ( 50.36%)   0.7096* C  30 s( 25.66%)p 2.89( 74.29%)d 0.00(  0.04%)
                                            0.0000  0.5066 -0.0054 -0.3469  0.0086
                                            0.7854  0.0008  0.0749  0.0078 -0.0135
                                           -0.0011  0.0033 -0.0120 -0.0101
    16. (1.96499) BD ( 1) C   5 - H  45  
                ( 61.63%)   0.7851* C   5 s( 19.84%)p 4.04( 80.11%)d 0.00(  0.05%)
                                           -0.0003  0.4454 -0.0072  0.2459 -0.0034
                                            0.2853  0.0053  0.8119 -0.0063  0.0034
                                            0.0093  0.0107 -0.0005  0.0157
                ( 38.37%)   0.6194* H  45 s( 99.93%)p 0.00(  0.07%)
                                            0.9996 -0.0066 -0.0073 -0.0096 -0.0246
    17. (1.97166) BD ( 1) C   6 - C   7  
                ( 50.94%)   0.7137* C   6 s( 37.22%)p 1.69( 62.73%)d 0.00(  0.04%)
                                           -0.0000 -0.6096 -0.0248  0.3950  0.0025
                                           -0.4709 -0.0266 -0.4980 -0.0289  0.0108
                                            0.0103 -0.0134  0.0018 -0.0006
                ( 49.06%)   0.7004* C   7 s( 39.60%)p 1.52( 60.36%)d 0.00(  0.04%)
                                           -0.0001 -0.6292 -0.0025 -0.3739 -0.0189
                                            0.5137 -0.0029  0.4467 -0.0012  0.0108
                                            0.0097 -0.0146  0.0031 -0.0003
    18. (1.94636) BD ( 2) C   6 - C   7  
                ( 49.56%)   0.7040* C   6 s(  0.01%)p99.99( 99.91%)d 7.44(  0.08%)
                                            0.0001  0.0074  0.0071 -0.0080 -0.0032
                                            0.7181 -0.0054 -0.6951  0.0105 -0.0096
                                            0.0098  0.0003 -0.0120 -0.0213
                ( 50.44%)   0.7102* C   7 s(  0.04%)p99.99( 99.89%)d 1.75(  0.07%)
                                            0.0001  0.0196  0.0053  0.0328 -0.0016
                                            0.6822 -0.0082 -0.7295  0.0059  0.0080
                                           -0.0093  0.0015  0.0125  0.0203
    19. (1.95386) BD ( 1) C   6 - C  25  
                ( 49.42%)   0.7030* C   6 s( 31.17%)p 2.21( 68.78%)d 0.00(  0.04%)
                                           -0.0000  0.5581 -0.0157 -0.3993  0.0115
                                           -0.5106  0.0094 -0.5171  0.0080  0.0095
                                            0.0105  0.0146 -0.0000  0.0008
                ( 50.58%)   0.7112* C  25 s( 25.44%)p 2.93( 74.51%)d 0.00(  0.05%)
                                            0.0001  0.5043  0.0013  0.4434  0.0066
                                            0.4890 -0.0007  0.5561  0.0017  0.0123
                                            0.0138  0.0137 -0.0008  0.0013
    20. (1.97582) BD ( 1) C   7 - C   8  
                ( 49.11%)   0.7008* C   7 s( 33.21%)p 2.01( 66.75%)d 0.00(  0.04%)
                                           -0.0001  0.5762  0.0067 -0.8111  0.0065
                                            0.0742  0.0327  0.0482  0.0271 -0.0019
                                           -0.0007  0.0021  0.0175 -0.0102
                ( 50.89%)   0.7133* C   8 s( 28.52%)p 2.50( 71.43%)d 0.00(  0.05%)
                                            0.0002  0.5339  0.0133  0.8378  0.0113
                                           -0.0889  0.0223 -0.0609  0.0163 -0.0038
                                           -0.0025 -0.0003  0.0181 -0.0106
    21. (1.97597) BD ( 1) C   7 - H  46  
                ( 60.73%)   0.7793* C   7 s( 27.03%)p 2.70( 72.93%)d 0.00(  0.04%)
                                           -0.0004  0.5199 -0.0068  0.4471 -0.0089
                                            0.5141  0.0041  0.5148  0.0025  0.0103
                                            0.0104  0.0122 -0.0010  0.0009
                ( 39.27%)   0.6267* H  46 s( 99.92%)p 0.00(  0.08%)
                                            0.9996 -0.0031 -0.0159 -0.0177 -0.0168
    22. (1.97324) BD ( 1) C   8 - C   9  
                ( 49.54%)   0.7038* C   8 s( 28.77%)p 2.47( 71.19%)d 0.00(  0.04%)
                                            0.0002  0.5363 -0.0076 -0.4323 -0.0001
                                           -0.4800  0.0156 -0.5426 -0.0010  0.0093
                                            0.0106  0.0130 -0.0013  0.0021
                ( 50.46%)   0.7104* C   9 s( 25.86%)p 2.87( 74.09%)d 0.00(  0.05%)
                                            0.0001  0.5083  0.0136  0.4251 -0.0048
                                            0.4762  0.0191  0.5771 -0.0002  0.0112
                                            0.0130  0.0135 -0.0008  0.0024
    23. (1.96674) BD ( 1) C   8 - H  47  
                ( 61.81%)   0.7862* C   8 s( 21.43%)p 3.66( 78.53%)d 0.00(  0.04%)
                                           -0.0001  0.4629  0.0011 -0.2138  0.0055
                                            0.8508 -0.0026 -0.1250  0.0106 -0.0067
                                           -0.0005 -0.0043 -0.0164 -0.0099
                ( 38.19%)   0.6180* H  47 s( 99.92%)p 0.00(  0.08%)
                                            0.9996 -0.0026  0.0072 -0.0272  0.0039
    24. (1.96561) BD ( 1) C   8 - H  48  
                ( 61.34%)   0.7832* C   8 s( 21.19%)p 3.72( 78.76%)d 0.00(  0.04%)
                                           -0.0001  0.4603 -0.0050 -0.2540  0.0039
                                           -0.1926  0.0176  0.8281  0.0055  0.0007
                                           -0.0073 -0.0073 -0.0002  0.0177
                ( 38.66%)   0.6218* H  48 s( 99.92%)p 0.00(  0.08%)
                                            0.9996 -0.0037  0.0075  0.0046 -0.0262
    25. (1.95650) BD ( 1) C   9 - C  10  
                ( 49.76%)   0.7054* C   9 s( 27.40%)p 2.65( 72.56%)d 0.00(  0.04%)
                                            0.0004  0.5235  0.0038 -0.8250  0.0126
                                           -0.0657  0.0075  0.2008  0.0011  0.0011
                                           -0.0072 -0.0002  0.0171 -0.0086
                ( 50.24%)   0.7088* C  10 s( 25.29%)p 2.95( 74.66%)d 0.00(  0.04%)
                                            0.0002  0.5029 -0.0003  0.8559 -0.0089
                                            0.0029  0.0086 -0.1177  0.0040  0.0006
                                           -0.0062  0.0001  0.0177 -0.0100
    26. (1.95875) BD ( 1) C   9 - C  23  
                ( 49.89%)   0.7063* C   9 s( 27.13%)p 2.68( 72.83%)d 0.00(  0.04%)
                                            0.0002  0.5208 -0.0027  0.3670 -0.0086
                                           -0.7640  0.0051 -0.0986 -0.0018 -0.0150
                                           -0.0019  0.0048 -0.0092 -0.0098
                ( 50.11%)   0.7079* C  23 s( 25.32%)p 2.95( 74.64%)d 0.00(  0.05%)
                                            0.0001  0.5032 -0.0037 -0.4157 -0.0022
                                            0.7424 -0.0032  0.1495 -0.0044 -0.0159
                                           -0.0032  0.0058 -0.0088 -0.0100
    27. (1.96384) BD ( 1) C   9 - H  49  
                ( 61.98%)   0.7873* C   9 s( 19.60%)p 4.10( 80.35%)d 0.00(  0.05%)
                                            0.0004 -0.4426  0.0095 -0.0555 -0.0016
                                           -0.4295 -0.0086  0.7848 -0.0030 -0.0015
                                            0.0025  0.0162  0.0045 -0.0148
                ( 38.02%)   0.6166* H  49 s( 99.92%)p 0.00(  0.08%)
                                           -0.9996  0.0037  0.0011  0.0142 -0.0242
    28. (1.97174) BD ( 1) C  10 - C  11  
                ( 51.02%)   0.7143* C  10 s( 24.97%)p 3.00( 74.98%)d 0.00(  0.05%)
                                           -0.0001  0.4997  0.0096 -0.1853 -0.0005
                                           -0.3310 -0.0043  0.7782  0.0146  0.0032
                                           -0.0085 -0.0120 -0.0015  0.0159
                ( 48.98%)   0.6999* C  11 s( 29.83%)p 2.35( 70.13%)d 0.00(  0.04%)
                                            0.0005  0.5461 -0.0090  0.1900 -0.0004
                                            0.2853  0.0009 -0.7640  0.0064  0.0026
                                           -0.0069 -0.0109 -0.0010  0.0146
    29. (1.96300) BD ( 1) C  10 - C  12  
                ( 50.76%)   0.7124* C  10 s( 24.39%)p 3.10( 75.56%)d 0.00(  0.05%)
                                            0.0001  0.4938 -0.0004 -0.2983  0.0092
                                            0.8154  0.0020 -0.0411  0.0045 -0.0127
                                            0.0010 -0.0018 -0.0148 -0.0110
                ( 49.24%)   0.7017* C  12 s( 28.73%)p 2.48( 71.23%)d 0.00(  0.04%)
                                            0.0005  0.5359 -0.0110  0.2890  0.0046
                                           -0.7908  0.0096  0.0562  0.0076 -0.0100
                                            0.0011 -0.0019 -0.0137 -0.0103
    30. (1.95755) BD ( 1) C  10 - C  20  
                ( 50.19%)   0.7084* C  10 s( 25.34%)p 2.94( 74.62%)d 0.00(  0.05%)
                                            0.0001  0.5033 -0.0064 -0.3786  0.0025
                                           -0.4742  0.0041 -0.6148  0.0034  0.0083
                                            0.0124  0.0142 -0.0008  0.0064
                ( 49.81%)   0.7058* C  20 s( 26.89%)p 2.72( 73.07%)d 0.00(  0.04%)
                                            0.0003  0.5185 -0.0018  0.3065 -0.0060
                                            0.4419 -0.0017  0.6644 -0.0027  0.0074
                                            0.0117  0.0141 -0.0020  0.0072
    31. (1.98584) BD ( 1) C  11 - H  50  
                ( 61.12%)   0.7818* C  11 s( 23.20%)p 3.31( 76.76%)d 0.00(  0.04%)
                                           -0.0000  0.4816  0.0050  0.6115 -0.0136
                                            0.2315 -0.0070  0.5827  0.0173  0.0059
                                            0.0164  0.0070  0.0067  0.0035
                ( 38.88%)   0.6235* H  50 s( 99.93%)p 0.00(  0.07%)
                                            0.9996 -0.0010 -0.0177 -0.0061 -0.0197
    32. (1.98560) BD ( 1) C  11 - H  51  
                ( 60.97%)   0.7809* C  11 s( 23.34%)p 3.28( 76.62%)d 0.00(  0.04%)
                                            0.0000 -0.4831 -0.0040  0.7654 -0.0059
                                           -0.3224  0.0083 -0.2753 -0.0231  0.0109
                                            0.0097 -0.0046 -0.0113  0.0074
                ( 39.03%)   0.6247* H  51 s( 99.93%)p 0.00(  0.07%)
                                           -0.9996  0.0012 -0.0232  0.0091  0.0108
    33. (1.98649) BD ( 1) C  11 - H  52  
                ( 60.99%)   0.7809* C  11 s( 23.51%)p 3.25( 76.45%)d 0.00(  0.04%)
                                            0.0000 -0.4849 -0.0007  0.0585  0.0075
                                            0.8720  0.0007 -0.0064 -0.0234 -0.0026
                                           -0.0005  0.0007  0.0168  0.0107
                ( 39.01%)   0.6246* H  52 s( 99.93%)p 0.00(  0.07%)
                                           -0.9996  0.0007 -0.0027 -0.0266  0.0029
    34. (1.97644) BD ( 1) C  12 - C  13  
                ( 49.82%)   0.7058* C  12 s( 27.54%)p 2.63( 72.41%)d 0.00(  0.05%)
                                            0.0002  0.5247  0.0095 -0.8481 -0.0028
                                            0.0429  0.0340 -0.0410  0.0118 -0.0014
                                            0.0022  0.0002  0.0188 -0.0103
                ( 50.18%)   0.7084* C  13 s( 28.21%)p 2.54( 71.75%)d 0.00(  0.04%)
                                            0.0002  0.5311  0.0024  0.8433  0.0037
                                           -0.0384  0.0309  0.0607  0.0120 -0.0029
                                            0.0004  0.0003  0.0171 -0.0102
    35. (1.97793) BD ( 1) C  12 - H  53  
                ( 61.14%)   0.7819* C  12 s( 21.35%)p 3.68( 78.60%)d 0.00(  0.05%)
                                           -0.0002  0.4621 -0.0027  0.3410  0.0024
                                            0.3868  0.0208 -0.7208  0.0121  0.0063
                                           -0.0104 -0.0132 -0.0009  0.0120
                ( 38.86%)   0.6233* H  53 s( 99.92%)p 0.00(  0.08%)
                                            0.9996 -0.0036 -0.0126 -0.0139  0.0214
    36. (1.97894) BD ( 1) C  12 - H  54  
                ( 61.64%)   0.7851* C  12 s( 22.24%)p 3.50( 77.72%)d 0.00(  0.04%)
                                           -0.0001  0.4715  0.0057  0.2825 -0.0033
                                            0.4715  0.0138  0.6890 -0.0147  0.0063
                                            0.0080  0.0151 -0.0037  0.0089
                ( 38.36%)   0.6194* H  54 s( 99.92%)p 0.00(  0.08%)
                                            0.9996 -0.0023 -0.0098 -0.0160 -0.0212
    37. (1.97877) BD ( 1) C  13 - C  14  
                ( 50.38%)   0.7098* C  13 s( 27.92%)p 2.58( 72.03%)d 0.00(  0.04%)
                                           -0.0003 -0.5284 -0.0002  0.3067  0.0276
                                            0.4485 -0.0193  0.6510  0.0085 -0.0063
                                           -0.0101 -0.0150  0.0029 -0.0083
                ( 49.62%)   0.7044* C  14 s( 29.14%)p 2.43( 70.81%)d 0.00(  0.05%)
                                           -0.0002 -0.5398 -0.0027 -0.2693  0.0165
                                           -0.4510 -0.0187 -0.6568  0.0087 -0.0062
                                           -0.0100 -0.0165  0.0046 -0.0094
    38. (1.97511) BD ( 1) C  13 - H  55  
                ( 61.25%)   0.7826* C  13 s( 22.14%)p 3.52( 77.82%)d 0.00(  0.04%)
                                           -0.0002  0.4705 -0.0056 -0.3641 -0.0084
                                           -0.2852  0.0254  0.7507  0.0048  0.0051
                                           -0.0127 -0.0108  0.0011  0.0109
                ( 38.75%)   0.6225* H  55 s( 99.92%)p 0.00(  0.08%)
                                            0.9996 -0.0045  0.0137  0.0069 -0.0239
    39. (1.97529) BD ( 1) C  13 - H  56  
                ( 61.12%)   0.7818* C  13 s( 21.58%)p 3.63( 78.38%)d 0.00(  0.04%)
                                           -0.0001  0.4645  0.0052 -0.2473  0.0029
                                            0.8451 -0.0104 -0.0895  0.0181 -0.0097
                                            0.0012 -0.0049 -0.0150 -0.0098
                ( 38.88%)   0.6236* H  56 s( 99.92%)p 0.00(  0.08%)
                                            0.9996 -0.0027  0.0075 -0.0273  0.0011
    40. (1.99238) BD ( 1) C  14 - O  15  
                ( 31.24%)   0.5589* C  14 s( 18.76%)p 4.32( 80.96%)d 0.02(  0.29%)
                                           -0.0001  0.4309  0.0431 -0.8952 -0.0346
                                            0.0731  0.0038 -0.0379 -0.0158 -0.0083
                                            0.0027 -0.0003  0.0458 -0.0263
                ( 68.76%)   0.8292* O  15 s( 34.79%)p 1.87( 65.15%)d 0.00(  0.06%)
                                           -0.0001  0.5898 -0.0023  0.8066 -0.0028
                                           -0.0263 -0.0024  0.0124 -0.0018  0.0076
                                            0.0025  0.0002  0.0176 -0.0151
    41. (1.95712) BD ( 1) C  14 - C  16  
                ( 49.55%)   0.7039* C  14 s( 29.69%)p 2.37( 70.27%)d 0.00(  0.04%)
                                            0.0003  0.5448 -0.0099  0.1943 -0.0162
                                           -0.8145  0.0159  0.0311 -0.0097 -0.0073
                                            0.0009 -0.0020 -0.0164 -0.0103
                ( 50.45%)   0.7103* C  16 s( 24.37%)p 3.10( 75.58%)d 0.00(  0.05%)
                                            0.0002  0.4936 -0.0012 -0.2440 -0.0095
                                            0.8343 -0.0022 -0.0001 -0.0123 -0.0108
                                            0.0001 -0.0006 -0.0166 -0.0120
    42. (1.97623) BD ( 1) C  14 - H  57  
                ( 60.44%)   0.7774* C  14 s( 22.35%)p 3.47( 77.60%)d 0.00(  0.05%)
                                            0.0003 -0.4726  0.0111 -0.2882  0.0216
                                           -0.3566 -0.0044  0.7518 -0.0027 -0.0064
                                            0.0125  0.0136  0.0019 -0.0125
                ( 39.56%)   0.6290* H  57 s( 99.91%)p 0.00(  0.09%)
                                           -0.9995  0.0070  0.0097  0.0104 -0.0256
    43. (1.98936) BD ( 1) O  15 - H  58  
                ( 73.75%)   0.8588* O  15 s( 20.24%)p 3.94( 79.68%)d 0.00(  0.08%)
                                            0.0002  0.4494  0.0203 -0.3014 -0.0331
                                            0.8386  0.0220  0.0325  0.0010 -0.0021
                                           -0.0004  0.0031 -0.0239 -0.0129
                ( 26.25%)   0.5124* H  58 s( 99.61%)p 0.00(  0.39%)
                                            0.9980 -0.0050  0.0218 -0.0587 -0.0021
    44. (1.96818) BD ( 1) C  16 - C  17  
                ( 51.78%)   0.7196* C  16 s( 24.66%)p 3.05( 75.29%)d 0.00(  0.05%)
                                            0.0001  0.4966  0.0037 -0.2115 -0.0009
                                           -0.3556 -0.0021 -0.7627  0.0014  0.0035
                                            0.0085  0.0128 -0.0010  0.0145
                ( 48.22%)   0.6944* C  17 s( 29.75%)p 2.36( 70.20%)d 0.00(  0.04%)
                                            0.0006  0.5454 -0.0100  0.2188 -0.0054
                                            0.3276 -0.0034  0.7394 -0.0053  0.0035
                                            0.0082  0.0123 -0.0015  0.0134
    45. (1.96922) BD ( 1) C  16 - C  18  
                ( 52.47%)   0.7243* C  16 s( 24.90%)p 3.01( 75.06%)d 0.00(  0.05%)
                                           -0.0000  0.4990  0.0031 -0.4170 -0.0025
                                           -0.4169 -0.0073  0.6347  0.0009  0.0084
                                           -0.0143 -0.0122  0.0013  0.0061
                ( 47.53%)   0.6894* C  18 s( 30.56%)p 2.27( 69.40%)d 0.00(  0.05%)
                                            0.0005  0.5526 -0.0145  0.3807  0.0023
                                            0.4196 -0.0123 -0.6105  0.0093  0.0084
                                           -0.0131 -0.0140 -0.0008  0.0053
    46. (1.95648) BD ( 1) C  16 - C  20  
                ( 50.05%)   0.7075* C  16 s( 26.05%)p 2.84( 73.90%)d 0.00(  0.04%)
                                            0.0001  0.5104 -0.0013  0.8492 -0.0048
                                           -0.0536 -0.0063  0.1216 -0.0085  0.0002
                                            0.0052 -0.0000  0.0175 -0.0101
                ( 49.95%)   0.7068* C  20 s( 27.66%)p 2.61( 72.30%)d 0.00(  0.04%)
                                            0.0003  0.5259  0.0063 -0.8494  0.0130
                                            0.0164 -0.0089 -0.0293 -0.0103 -0.0012
                                            0.0028 -0.0006  0.0178 -0.0105
    47. (1.98846) BD ( 1) C  17 - H  59  
                ( 60.51%)   0.7779* C  17 s( 22.85%)p 3.38( 77.11%)d 0.00(  0.04%)
                                           -0.0001  0.4780  0.0008  0.5062 -0.0105
                                            0.3175 -0.0107 -0.6430 -0.0184  0.0073
                                           -0.0155 -0.0102  0.0036  0.0055
                ( 39.49%)   0.6284* H  59 s( 99.92%)p 0.00(  0.08%)
                                            0.9996 -0.0012 -0.0151 -0.0091  0.0213
    48. (1.98736) BD ( 1) C  17 - H  60  
                ( 61.10%)   0.7817* C  17 s( 23.44%)p 3.27( 76.52%)d 0.00(  0.04%)
                                            0.0000 -0.4841 -0.0035 -0.0900  0.0128
                                            0.8698  0.0012 -0.0017  0.0196  0.0039
                                            0.0004  0.0005  0.0169  0.0105
                ( 38.90%)   0.6237* H  60 s( 99.92%)p 0.00(  0.08%)
                                           -0.9996  0.0007  0.0004 -0.0276 -0.0007
    49. (1.98678) BD ( 1) C  17 - H  61  
                ( 62.07%)   0.7879* C  17 s( 23.86%)p 3.19( 76.10%)d 0.00(  0.04%)
                                            0.0000 -0.4884 -0.0060  0.8289 -0.0019
                                           -0.1859  0.0131  0.1973  0.0143  0.0072
                                           -0.0069  0.0022 -0.0146  0.0091
                ( 37.93%)   0.6159* H  61 s( 99.92%)p 0.00(  0.08%)
                                           -0.9996  0.0026 -0.0278  0.0052 -0.0055
    50. (1.99518) BD ( 1) C  18 - O  19  
                ( 33.16%)   0.5759* C  18 s( 21.40%)p 3.66( 78.33%)d 0.01(  0.27%)
                                           -0.0000  0.4609  0.0406 -0.8542 -0.0451
                                           -0.1135 -0.0282 -0.1944  0.0099  0.0103
                                            0.0200  0.0019  0.0410 -0.0228
                ( 66.84%)   0.8175* O  19 s( 32.30%)p 2.09( 67.63%)d 0.00(  0.07%)
                                           -0.0000  0.5683  0.0011  0.7906  0.0037
                                            0.1181 -0.0107  0.1928  0.0067  0.0159
                                            0.0075  0.0022  0.0141 -0.0142
    51. (1.98118) BD ( 1) C  18 - H  62  
                ( 60.21%)   0.7760* C  18 s( 23.47%)p 3.26( 76.48%)d 0.00(  0.05%)
                                            0.0002 -0.4844 -0.0026 -0.3442  0.0272
                                            0.7965 -0.0034 -0.1054 -0.0111  0.0151
                                           -0.0012  0.0035  0.0136  0.0093
                ( 39.79%)   0.6308* H  62 s( 99.92%)p 0.00(  0.08%)
                                           -0.9996  0.0028  0.0106 -0.0259  0.0044
    52. (1.98607) BD ( 1) C  18 - H  63  
                ( 59.37%)   0.7705* C  18 s( 24.46%)p 3.09( 75.49%)d 0.00(  0.05%)
                                           -0.0001  0.4945 -0.0090  0.0389 -0.0151
                                            0.4185 -0.0235  0.7599  0.0081  0.0009
                                            0.0036  0.0160 -0.0068  0.0146
                ( 40.63%)   0.6374* H  63 s( 99.92%)p 0.00(  0.08%)
                                            0.9996 -0.0038 -0.0014 -0.0109 -0.0253
    53. (1.98806) BD ( 1) O  19 - H  64  
                ( 75.06%)   0.8664* O  19 s( 22.80%)p 3.38( 77.12%)d 0.00(  0.08%)
                                            0.0001  0.4773  0.0131 -0.4035 -0.0359
                                            0.7505  0.0171 -0.2087 -0.0114 -0.0066
                                            0.0012 -0.0087 -0.0230 -0.0123
                ( 24.94%)   0.4994* H  64 s( 99.57%)p 0.00(  0.43%)
                                            0.9978 -0.0123  0.0283 -0.0564  0.0182
    54. (1.97252) BD ( 1) C  20 - C  21  
                ( 51.08%)   0.7147* C  20 s( 26.51%)p 2.77( 73.45%)d 0.00(  0.05%)
                                            0.0001  0.5147  0.0112  0.3035 -0.0121
                                           -0.8012 -0.0086 -0.0089 -0.0124 -0.0135
                                           -0.0005  0.0009 -0.0129 -0.0105
                ( 48.92%)   0.6994* C  21 s( 27.87%)p 2.59( 72.08%)d 0.00(  0.04%)
                                            0.0003  0.5279 -0.0057 -0.3461 -0.0097
                                            0.7746 -0.0056  0.0282 -0.0113 -0.0124
                                           -0.0006  0.0010 -0.0126 -0.0105
    55. (1.96476) BD ( 1) C  20 - H  65  
                ( 61.67%)   0.7853* C  20 s( 18.93%)p 4.28( 81.02%)d 0.00(  0.05%)
                                           -0.0004  0.4349 -0.0116  0.3025 -0.0036
                                            0.4021 -0.0057 -0.7463 -0.0060  0.0055
                                           -0.0114 -0.0145 -0.0019  0.0115
                ( 38.33%)   0.6191* H  65 s( 99.92%)p 0.00(  0.08%)
                                            0.9996 -0.0059 -0.0087 -0.0118  0.0244
    56. (1.97728) BD ( 1) C  21 - C  22  
                ( 49.90%)   0.7064* C  21 s( 27.63%)p 2.62( 72.33%)d 0.00(  0.04%)
                                            0.0002  0.5256  0.0050  0.8358 -0.0006
                                            0.0205 -0.0303 -0.1521 -0.0163  0.0025
                                           -0.0061 -0.0002  0.0174 -0.0095
                ( 50.10%)   0.7078* C  22 s( 27.88%)p 2.58( 72.07%)d 0.00(  0.04%)
                                            0.0002  0.5280  0.0077 -0.8264 -0.0047
                                           -0.0347 -0.0313  0.1880 -0.0154  0.0008
                                           -0.0079 -0.0004  0.0171 -0.0088
    57. (1.97695) BD ( 1) C  21 - H  66  
                ( 61.73%)   0.7857* C  21 s( 22.36%)p 3.47( 77.59%)d 0.00(  0.04%)
                                            0.0001 -0.4729 -0.0055  0.3990 -0.0067
                                            0.4774  0.0107  0.6232 -0.0153 -0.0089
                                           -0.0111 -0.0136  0.0021 -0.0061
                ( 38.27%)   0.6186* H  66 s( 99.92%)p 0.00(  0.08%)
                                           -0.9996  0.0019 -0.0129 -0.0164 -0.0191
    58. (1.97617) BD ( 1) C  21 - H  67  
                ( 60.86%)   0.7801* C  21 s( 22.00%)p 3.54( 77.95%)d 0.00(  0.04%)
                                            0.0002 -0.4690  0.0040  0.1463  0.0077
                                            0.4132  0.0235 -0.7659  0.0113 -0.0030
                                            0.0049  0.0143  0.0035 -0.0138
                ( 39.14%)   0.6257* H  67 s( 99.92%)p 0.00(  0.08%)
                                           -0.9996  0.0033 -0.0056 -0.0156  0.0221
    59. (1.96596) BD ( 1) C  22 - C  23  
                ( 48.92%)   0.6995* C  22 s( 28.57%)p 2.50( 71.38%)d 0.00(  0.04%)
                                            0.0004  0.5345 -0.0079  0.4430  0.0049
                                            0.4817 -0.0092  0.5343 -0.0037  0.0101
                                            0.0112  0.0133 -0.0012  0.0018
                ( 51.08%)   0.7147* C  23 s( 25.38%)p 2.94( 74.57%)d 0.00(  0.05%)
                                            0.0001  0.5037  0.0042 -0.4552  0.0084
                                           -0.4853 -0.0053 -0.5504 -0.0023  0.0117
                                            0.0132  0.0133 -0.0007  0.0012
    60. (1.97617) BD ( 1) C  22 - H  68  
                ( 61.07%)   0.7815* C  22 s( 21.56%)p 3.64( 78.40%)d 0.00(  0.05%)
                                            0.0002 -0.4643  0.0022 -0.0971 -0.0007
                                           -0.3089  0.0240  0.8237  0.0087 -0.0003
                                            0.0028  0.0128  0.0025 -0.0168
                ( 38.93%)   0.6239* H  68 s( 99.92%)p 0.00(  0.08%)
                                           -0.9996  0.0028  0.0029  0.0072 -0.0265
    61. (1.97907) BD ( 1) C  22 - H  69  
                ( 61.36%)   0.7833* C  22 s( 21.85%)p 3.58( 78.11%)d 0.00(  0.04%)
                                            0.0001 -0.4674 -0.0042 -0.3321  0.0095
                                            0.8188 -0.0019  0.0045  0.0183  0.0128
                                            0.0006 -0.0002  0.0131  0.0099
                ( 38.64%)   0.6216* H  69 s( 99.92%)p 0.00(  0.08%)
                                           -0.9996  0.0023  0.0102 -0.0261 -0.0017
    62. (1.97203) BD ( 1) C  23 - C  24  
                ( 51.04%)   0.7144* C  23 s( 24.50%)p 3.08( 75.45%)d 0.00(  0.05%)
                                           -0.0001  0.4949  0.0045  0.1006 -0.0025
                                           -0.4295 -0.0121  0.7482  0.0081 -0.0014
                                            0.0026 -0.0166 -0.0050  0.0137
                ( 48.96%)   0.6997* C  24 s( 29.85%)p 2.35( 70.11%)d 0.00(  0.04%)
                                            0.0005  0.5462 -0.0123 -0.0711 -0.0003
                                            0.4296 -0.0064 -0.7152  0.0043 -0.0019
                                            0.0026 -0.0148 -0.0039  0.0117
    63. (1.94980) BD ( 1) C  23 - C  25  
                ( 49.69%)   0.7049* C  23 s( 24.79%)p 3.03( 75.17%)d 0.00(  0.04%)
                                            0.0003  0.4979 -0.0021  0.7804 -0.0122
                                            0.1677 -0.0101 -0.3380 -0.0039  0.0071
                                           -0.0130 -0.0031  0.0136 -0.0058
                ( 50.31%)   0.7093* C  25 s( 25.61%)p 2.90( 74.35%)d 0.00(  0.04%)
                                            0.0003  0.5060 -0.0035 -0.7795  0.0157
                                           -0.1800 -0.0075  0.3211 -0.0093  0.0064
                                           -0.0127 -0.0025  0.0131 -0.0048
    64. (1.98833) BD ( 1) C  24 - H  70  
                ( 61.32%)   0.7830* C  24 s( 23.49%)p 3.25( 76.47%)d 0.00(  0.04%)
                                           -0.0001  0.4847  0.0026  0.4388 -0.0038
                                            0.4579 -0.0153  0.6016  0.0163  0.0084
                                            0.0117  0.0132  0.0005  0.0042
                ( 38.68%)   0.6220* H  70 s( 99.92%)p 0.00(  0.08%)
                                            0.9996 -0.0008 -0.0139 -0.0136 -0.0193
    65. (1.98450) BD ( 1) C  24 - H  71  
                ( 61.24%)   0.7826* C  24 s( 23.62%)p 3.23( 76.34%)d 0.00(  0.04%)
                                            0.0000 -0.4859 -0.0059  0.7839 -0.0115
                                            0.1978  0.0139 -0.3303 -0.0183 -0.0077
                                            0.0121  0.0026 -0.0129  0.0062
                ( 38.76%)   0.6226* H  71 s( 99.92%)p 0.00(  0.08%)
                                           -0.9996  0.0002 -0.0239 -0.0067  0.0118
    66. (1.98523) BD ( 1) C  24 - H  72  
                ( 60.74%)   0.7794* C  24 s( 22.93%)p 3.36( 77.03%)d 0.00(  0.04%)
                                           -0.0000  0.4788  0.0041  0.4325 -0.0072
                                           -0.7523 -0.0085 -0.1292  0.0218 -0.0144
                                           -0.0020  0.0042 -0.0092 -0.0104
                ( 39.26%)   0.6266* H  72 s( 99.93%)p 0.00(  0.07%)
                                            0.9996 -0.0008 -0.0116  0.0240  0.0018
    67. (1.96054) BD ( 1) C  25 - C  26  
                ( 51.87%)   0.7202* C  25 s( 23.99%)p 3.17( 75.97%)d 0.00(  0.05%)
                                           -0.0001  0.4897  0.0031 -0.0914 -0.0011
                                            0.4325  0.0006 -0.7511 -0.0108 -0.0002
                                            0.0009 -0.0166 -0.0058  0.0126
                ( 48.13%)   0.6937* C  26 s( 29.16%)p 2.43( 70.80%)d 0.00(  0.04%)
                                            0.0006  0.5399 -0.0116  0.0305  0.0018
                                           -0.4179  0.0014  0.7296 -0.0078 -0.0010
                                            0.0017 -0.0155 -0.0040  0.0121
    68. (1.96506) BD ( 1) C  25 - C  27  
                ( 50.80%)   0.7128* C  25 s( 24.96%)p 3.00( 74.99%)d 0.00(  0.05%)
                                            0.0000  0.4996  0.0034  0.4319 -0.0107
                                           -0.7353 -0.0044 -0.1504 -0.0018 -0.0174
                                           -0.0033  0.0063 -0.0072 -0.0092
                ( 49.20%)   0.7014* C  27 s( 28.53%)p 2.50( 71.43%)d 0.00(  0.04%)
                                            0.0003  0.5341 -0.0066 -0.3973 -0.0052
                                            0.7264 -0.0086  0.1694 -0.0056 -0.0137
                                           -0.0031  0.0062 -0.0088 -0.0089
    69. (1.98399) BD ( 1) C  26 - H  73  
                ( 62.18%)   0.7885* C  26 s( 24.27%)p 3.12( 75.69%)d 0.00(  0.04%)
                                            0.0000  0.4926  0.0039  0.7869 -0.0114
                                            0.0538  0.0089 -0.3665 -0.0171  0.0018
                                           -0.0134  0.0000  0.0143 -0.0052
                ( 37.82%)   0.6150* H  73 s( 99.92%)p 0.00(  0.08%)
                                            0.9996 -0.0031 -0.0263 -0.0008  0.0121
    70. (1.98820) BD ( 1) C  26 - H  74  
                ( 60.96%)   0.7808* C  26 s( 23.56%)p 3.24( 76.40%)d 0.00(  0.04%)
                                           -0.0000  0.4853  0.0031 -0.3047  0.0041
                                            0.8104  0.0071  0.1177 -0.0217 -0.0109
                                           -0.0014  0.0046 -0.0130 -0.0105
                ( 39.04%)   0.6248* H  74 s( 99.92%)p 0.00(  0.08%)
                                            0.9996 -0.0007  0.0082 -0.0262 -0.0024
    71. (1.98497) BD ( 1) C  26 - H  75  
                ( 60.65%)   0.7787* C  26 s( 22.90%)p 3.36( 77.06%)d 0.00(  0.04%)
                                            0.0001 -0.4785 -0.0043  0.5351 -0.0037
                                            0.4063 -0.0153  0.5645  0.0183 -0.0096
                                           -0.0136 -0.0116 -0.0025 -0.0028
                ( 39.35%)   0.6273* H  75 s( 99.93%)p 0.00(  0.07%)
                                           -0.9996  0.0012 -0.0158 -0.0111 -0.0191
    72. (1.97805) BD ( 1) C  27 - C  28  
                ( 50.83%)   0.7129* C  27 s( 27.92%)p 2.58( 72.03%)d 0.00(  0.04%)
                                            0.0003  0.5284  0.0065  0.8419  0.0032
                                            0.0848 -0.0265 -0.0558 -0.0218  0.0028
                                           -0.0029 -0.0002  0.0182 -0.0098
                ( 49.17%)   0.7012* C  28 s( 28.90%)p 2.46( 71.05%)d 0.00(  0.05%)
                                            0.0002  0.5376 -0.0006 -0.8414  0.0026
                                           -0.0297 -0.0292  0.0221 -0.0182  0.0008
                                           -0.0019  0.0012  0.0195 -0.0111
    73. (1.97561) BD ( 1) C  27 - H  76  
                ( 61.42%)   0.7837* C  27 s( 21.36%)p 3.68( 78.60%)d 0.00(  0.04%)
                                            0.0002 -0.4621 -0.0032  0.3074 -0.0014
                                            0.3299  0.0155  0.7631 -0.0109 -0.0057
                                           -0.0094 -0.0122  0.0011 -0.0128
                ( 38.58%)   0.6212* H  76 s( 99.92%)p 0.00(  0.08%)
                                           -0.9996  0.0027 -0.0107 -0.0117 -0.0231
    74. (1.97154) BD ( 1) C  27 - H  77  
                ( 61.45%)   0.7839* C  27 s( 22.05%)p 3.53( 77.91%)d 0.00(  0.04%)
                                            0.0002 -0.4696  0.0009  0.1943  0.0031
                                            0.5964  0.0193 -0.6204  0.0172 -0.0048
                                            0.0032  0.0179  0.0080 -0.0054
                ( 38.55%)   0.6209* H  77 s( 99.92%)p 0.00(  0.08%)
                                           -0.9996  0.0020 -0.0066 -0.0206  0.0170
    75. (1.99197) BD ( 1) C  28 - O  29  
                ( 31.68%)   0.5629* C  28 s( 19.13%)p 4.21( 80.59%)d 0.01(  0.28%)
                                           -0.0001  0.4356  0.0396  0.2443  0.0224
                                            0.3828  0.0102 -0.7732 -0.0333  0.0100
                                           -0.0216 -0.0338 -0.0052  0.0327
                ( 68.32%)   0.8266* O  29 s( 34.19%)p 1.92( 65.75%)d 0.00(  0.06%)
                                           -0.0001  0.5847 -0.0009 -0.2277  0.0035
                                           -0.3708  0.0012  0.6842 -0.0002  0.0117
                                           -0.0109 -0.0167 -0.0071  0.0070
    76. (1.95625) BD ( 1) C  28 - C  30  
                ( 48.89%)   0.6992* C  28 s( 29.17%)p 2.43( 70.78%)d 0.00(  0.05%)
                                            0.0003  0.5400 -0.0104  0.3469  0.0080
                                            0.4365 -0.0138  0.6296 -0.0162  0.0073
                                            0.0111  0.0149 -0.0024  0.0072
                ( 51.11%)   0.7149* C  30 s( 25.27%)p 2.96( 74.68%)d 0.00(  0.05%)
                                            0.0001  0.5027  0.0045 -0.3359  0.0150
                                           -0.4072 -0.0087 -0.6840 -0.0089  0.0073
                                            0.0124  0.0138 -0.0013  0.0087
    77. (1.97563) BD ( 1) C  28 - H  78  
                ( 61.25%)   0.7826* C  28 s( 22.74%)p 3.39( 77.20%)d 0.00(  0.05%)
                                            0.0002 -0.4769  0.0080 -0.3323 -0.0027
                                            0.8126 -0.0124  0.0288  0.0158  0.0134
                                           -0.0011 -0.0011  0.0144  0.0116
                ( 38.75%)   0.6225* H  78 s( 99.91%)p 0.00(  0.09%)
                                           -0.9995  0.0073  0.0134 -0.0265  0.0010
    78. (1.98829) BD ( 1) O  29 - H  79  
                ( 73.49%)   0.8572* O  29 s( 19.82%)p 4.04( 80.10%)d 0.00(  0.08%)
                                            0.0002  0.4447  0.0216 -0.1886  0.0032
                                           -0.5029 -0.0041 -0.7149 -0.0386  0.0117
                                            0.0096  0.0213 -0.0108 -0.0007
                ( 26.51%)   0.5149* H  79 s( 99.61%)p 0.00(  0.39%)
                                            0.9980 -0.0043  0.0117  0.0349  0.0506
    79. (1.96334) BD ( 1) C  30 - C  31  
                ( 52.00%)   0.7211* C  30 s( 23.24%)p 3.30( 76.71%)d 0.00(  0.05%)
                                            0.0001  0.4820  0.0029 -0.1862  0.0092
                                           -0.4618 -0.0001  0.7205  0.0043  0.0048
                                           -0.0073 -0.0170 -0.0047  0.0108
                ( 48.00%)   0.6928* C  31 s( 30.72%)p 2.25( 69.24%)d 0.00(  0.04%)
                                            0.0006  0.5540 -0.0172  0.1880 -0.0051
                                            0.4729 -0.0138 -0.6581  0.0080  0.0034
                                           -0.0063 -0.0159 -0.0049  0.0098
    80. (1.96175) BD ( 1) C  30 - C  33  
                ( 51.91%)   0.7205* C  30 s( 25.80%)p 2.87( 74.16%)d 0.00(  0.04%)
                                            0.0002  0.5079  0.0049  0.8551 -0.0044
                                            0.0580 -0.0153 -0.0814  0.0091  0.0016
                                           -0.0023 -0.0003  0.0185 -0.0097
                ( 48.09%)   0.6935* C  33 s( 29.60%)p 2.38( 70.35%)d 0.00(  0.04%)
                                            0.0003  0.5441 -0.0034 -0.8332  0.0115
                                           -0.0948 -0.0071  0.0100  0.0043  0.0037
                                           -0.0010 -0.0007  0.0180 -0.0101
    81. (1.99516) BD ( 1) C  31 - O  32  
                ( 32.28%)   0.5682* C  31 s( 20.70%)p 3.82( 79.01%)d 0.01(  0.28%)
                                            0.0000  0.4531  0.0415  0.3457  0.0175
                                            0.3564 -0.0049  0.7353  0.0513  0.0137
                                            0.0292  0.0312 -0.0006  0.0286
                ( 67.72%)   0.8229* O  32 s( 33.54%)p 1.98( 66.40%)d 0.00(  0.07%)
                                           -0.0001  0.5791  0.0008 -0.3411  0.0026
                                           -0.2999 -0.0097 -0.6764  0.0015  0.0016
                                            0.0210  0.0072  0.0063  0.0119
    82. (1.98530) BD ( 1) C  31 - H  80  
                ( 60.16%)   0.7756* C  31 s( 25.19%)p 2.97( 74.76%)d 0.00(  0.05%)
                                            0.0001 -0.5018  0.0074  0.8516 -0.0125
                                            0.0741  0.0190 -0.1264 -0.0183 -0.0026
                                            0.0057  0.0006 -0.0178  0.0126
                ( 39.84%)   0.6312* H  80 s( 99.92%)p 0.00(  0.08%)
                                           -0.9996  0.0023 -0.0277 -0.0041  0.0034
    83. (1.97999) BD ( 1) C  31 - H  81  
                ( 60.14%)   0.7755* C  31 s( 23.30%)p 3.29( 76.65%)d 0.00(  0.05%)
                                            0.0003 -0.4827 -0.0021 -0.3438  0.0116
                                            0.8015 -0.0022  0.0714 -0.0257  0.0141
                                            0.0024 -0.0022  0.0124  0.0129
                ( 39.86%)   0.6314* H  81 s( 99.92%)p 0.00(  0.08%)
                                           -0.9996  0.0050  0.0088 -0.0272 -0.0028
    84. (1.98818) BD ( 1) O  32 - H  82  
                ( 73.46%)   0.8571* O  32 s( 20.47%)p 3.88( 79.45%)d 0.00(  0.08%)
                                            0.0001  0.4521  0.0173 -0.4353 -0.0037
                                            0.7223  0.0296  0.2856  0.0279 -0.0245
                                           -0.0022  0.0015 -0.0031 -0.0144
                ( 26.54%)   0.5152* H  82 s( 99.62%)p 0.00(  0.38%)
                                            0.9981 -0.0038  0.0292 -0.0494 -0.0221
    85. (1.99177) BD ( 1) C  33 - O  34  
                ( 31.51%)   0.5613* C  33 s( 18.49%)p 4.39( 81.23%)d 0.01(  0.28%)
                                           -0.0001  0.4285  0.0369  0.3674  0.0243
                                           -0.7938 -0.0245 -0.2144 -0.0061 -0.0339
                                           -0.0088  0.0184 -0.0269 -0.0218
                ( 68.49%)   0.8276* O  34 s( 34.24%)p 1.92( 65.70%)d 0.00(  0.06%)
                                           -0.0001  0.5851 -0.0021 -0.3459  0.0017
                                            0.6961 -0.0010  0.2297 -0.0032 -0.0144
                                           -0.0089  0.0151 -0.0103 -0.0010
    86. (1.97259) BD ( 1) C  33 - C  35  
                ( 51.09%)   0.7148* C  33 s( 29.06%)p 2.44( 70.90%)d 0.00(  0.05%)
                                            0.0001  0.5390  0.0041  0.2810  0.0272
                                            0.5708 -0.0244 -0.5504  0.0031  0.0094
                                           -0.0095 -0.0159 -0.0052  0.0038
                ( 48.91%)   0.6993* C  35 s( 27.65%)p 2.61( 72.30%)d 0.00(  0.05%)
                                            0.0003  0.5258  0.0004 -0.2892  0.0180
                                           -0.5878 -0.0120  0.5415 -0.0101  0.0087
                                           -0.0092 -0.0181 -0.0075  0.0023
    87. (1.97249) BD ( 1) C  33 - H  83  
                ( 61.65%)   0.7852* C  33 s( 22.75%)p 3.39( 77.20%)d 0.00(  0.05%)
                                           -0.0003  0.4767 -0.0154  0.3007  0.0128
                                            0.1783 -0.0099  0.8059 -0.0080  0.0039
                                            0.0118  0.0075  0.0012  0.0170
                ( 38.35%)   0.6193* H  83 s( 99.91%)p 0.00(  0.09%)
                                            0.9995 -0.0077 -0.0093 -0.0070 -0.0275
    88. (1.99013) BD ( 1) O  34 - H  84  
                ( 73.56%)   0.8577* O  34 s( 20.05%)p 3.98( 79.87%)d 0.00(  0.08%)
                                            0.0002  0.4472  0.0223  0.1692  0.0159
                                           -0.5234 -0.0330  0.7032  0.0149 -0.0005
                                            0.0033 -0.0160 -0.0019  0.0231
                ( 26.44%)   0.5142* H  84 s( 99.61%)p 0.00(  0.39%)
                                            0.9981 -0.0027 -0.0128  0.0356 -0.0496
    89. (1.99093) BD ( 1) C  35 - O  36  
                ( 32.22%)   0.5677* C  35 s( 19.40%)p 4.14( 80.32%)d 0.01(  0.27%)
                                           -0.0001  0.4387  0.0391  0.8926  0.0363
                                            0.0167  0.0102  0.0682 -0.0145  0.0003
                                            0.0090 -0.0012  0.0444 -0.0260
                ( 67.78%)   0.8233* O  36 s( 33.78%)p 1.96( 66.15%)d 0.00(  0.07%)
                                           -0.0001  0.5812 -0.0016 -0.8089  0.0023
                                           -0.0187  0.0044 -0.0827 -0.0025  0.0110
                                            0.0045  0.0019  0.0174 -0.0151
    90. (1.97203) BD ( 1) C  35 - H  85  
                ( 61.78%)   0.7860* C  35 s( 23.54%)p 3.25( 76.41%)d 0.00(  0.05%)
                                            0.0003 -0.4851  0.0107  0.1709 -0.0198
                                            0.2398  0.0017  0.8228 -0.0016 -0.0025
                                           -0.0095 -0.0106  0.0019 -0.0163
                ( 38.22%)   0.6182* H  85 s( 99.91%)p 0.00(  0.09%)
                                           -0.9995  0.0077 -0.0084 -0.0089 -0.0276
    91. (1.98778) BD ( 1) O  36 - H  86  
                ( 73.95%)   0.8600* O  36 s( 20.32%)p 3.92( 79.60%)d 0.00(  0.08%)
                                           -0.0002 -0.4504 -0.0171 -0.3469 -0.0328
                                            0.8198  0.0208  0.0454 -0.0009  0.0032
                                            0.0005 -0.0040  0.0249  0.0132
                ( 26.05%)   0.5104* H  86 s( 99.59%)p 0.00(  0.41%)
                                           -0.9979  0.0111  0.0212 -0.0604 -0.0036
    92. (1.99919) CR ( 1) C   1           s(100.00%)p 0.00(  0.00%)
                                            1.0000 -0.0003  0.0000  0.0002 -0.0000
                                            0.0004 -0.0000 -0.0004 -0.0000 -0.0000
                                            0.0000  0.0000  0.0000 -0.0000
    93. (1.99883) CR ( 1) C   2           s(100.00%)p 0.00(  0.00%)
                                            1.0000 -0.0002  0.0000  0.0000 -0.0000
                                            0.0001 -0.0000  0.0001  0.0000  0.0000
                                            0.0000  0.0000  0.0000  0.0000
    94. (1.99919) CR ( 1) C   3           s(100.00%)p 0.00(  0.00%)
                                            1.0000 -0.0002  0.0000  0.0001 -0.0000
                                            0.0002 -0.0000  0.0004 -0.0000 -0.0000
                                           -0.0000 -0.0000 -0.0000 -0.0000
    95. (1.99905) CR ( 1) C   4           s(100.00%)p 0.00(  0.00%)
                                            1.0000 -0.0002  0.0000 -0.0004  0.0000
                                            0.0003 -0.0000 -0.0003 -0.0000 -0.0000
                                            0.0000  0.0000 -0.0000  0.0000
    96. (1.99894) CR ( 1) C   5           s(100.00%)p 0.00(  0.00%)
                                            1.0000 -0.0002 -0.0000  0.0002 -0.0000
                                            0.0003 -0.0000  0.0003 -0.0000  0.0000
                                            0.0000  0.0000 -0.0000  0.0000
    97. (1.99879) CR ( 1) C   6           s(100.00%)
                                            1.0000  0.0000 -0.0000 -0.0000  0.0000
                                           -0.0001  0.0000  0.0000 -0.0000  0.0000
                                           -0.0000  0.0000  0.0000  0.0000
    98. (1.99875) CR ( 1) C   7           s(100.00%)p 0.00(  0.00%)
                                            1.0000  0.0002 -0.0000  0.0001 -0.0000
                                            0.0003  0.0000  0.0003  0.0000  0.0000
                                            0.0000  0.0000  0.0000 -0.0000
    99. (1.99910) CR ( 1) C   8           s(100.00%)p 0.00(  0.00%)
                                            1.0000 -0.0001 -0.0000 -0.0002 -0.0000
                                            0.0002 -0.0000  0.0002 -0.0000 -0.0000
                                           -0.0000 -0.0000 -0.0000  0.0000
   100. (1.99897) CR ( 1) C   9           s(100.00%)p 0.00(  0.00%)
                                            1.0000 -0.0002 -0.0000  0.0002 -0.0000
                                            0.0003 -0.0000 -0.0004  0.0000  0.0000
                                            0.0000 -0.0000 -0.0000  0.0000
   101. (1.99886) CR ( 1) C  10           s(100.00%)p 0.00(  0.00%)
                                            1.0000 -0.0002  0.0000 -0.0001 -0.0000
                                           -0.0001 -0.0000  0.0002 -0.0000  0.0000
                                           -0.0000 -0.0000 -0.0000  0.0000
   102. (1.99919) CR ( 1) C  11           s(100.00%)p 0.00(  0.00%)
                                            1.0000 -0.0002  0.0000 -0.0001 -0.0000
                                           -0.0001 -0.0000  0.0004 -0.0000 -0.0000
                                            0.0000  0.0000  0.0000 -0.0000
   103. (1.99908) CR ( 1) C  12           s(100.00%)p 0.00(  0.00%)
                                            1.0000 -0.0002  0.0000  0.0002 -0.0000
                                            0.0005 -0.0000 -0.0001 -0.0000  0.0000
                                           -0.0000  0.0000  0.0000  0.0000
   104. (1.99906) CR ( 1) C  13           s(100.00%)p 0.00(  0.00%)
                                            1.0000 -0.0001 -0.0000 -0.0001  0.0000
                                            0.0002 -0.0000  0.0003  0.0000 -0.0000
                                           -0.0000 -0.0000 -0.0000  0.0000
   105. (1.99881) CR ( 1) C  14           s(100.00%)p 0.00(  0.00%)
                                            1.0000 -0.0001  0.0000 -0.0001 -0.0000
                                            0.0002 -0.0000 -0.0004  0.0000  0.0000
                                           -0.0000 -0.0000  0.0000  0.0000
   106. (1.99973) CR ( 1) O  15           s(100.00%)p 0.00(  0.00%)
                                            1.0000 -0.0000 -0.0000  0.0001  0.0000
                                           -0.0002 -0.0000  0.0000 -0.0000  0.0000
                                            0.0000  0.0000  0.0000  0.0000
   107. (1.99883) CR ( 1) C  16           s(100.00%)p 0.00(  0.00%)
                                            1.0000 -0.0002  0.0000 -0.0001  0.0000
                                           -0.0002  0.0000  0.0000  0.0000  0.0000
                                           -0.0000 -0.0000  0.0000  0.0000
   108. (1.99921) CR ( 1) C  17           s(100.00%)p 0.00(  0.00%)
                                            1.0000 -0.0003  0.0000 -0.0001  0.0000
                                           -0.0002  0.0000 -0.0005  0.0000 -0.0000
                                           -0.0000 -0.0000  0.0000 -0.0000
   109. (1.99901) CR ( 1) C  18           s(100.00%)p 0.00(  0.00%)
                                            1.0000 -0.0001  0.0000 -0.0001 -0.0000
                                           -0.0003  0.0000  0.0004 -0.0000 -0.0000
                                            0.0000  0.0000 -0.0000 -0.0000
   110. (1.99976) CR ( 1) O  19           s(100.00%)p 0.00(  0.00%)
                                            1.0000 -0.0001 -0.0000  0.0001  0.0000
                                           -0.0000 -0.0000  0.0000  0.0000  0.0000
                                           -0.0000  0.0000  0.0000 -0.0000
   111. (1.99896) CR ( 1) C  20           s(100.00%)p 0.00(  0.00%)
                                            1.0000 -0.0002 -0.0000  0.0003 -0.0000
                                            0.0001  0.0000 -0.0005  0.0000  0.0000
                                           -0.0000 -0.0000 -0.0000  0.0000
   112. (1.99910) CR ( 1) C  21           s(100.00%)p 0.00(  0.00%)
                                            1.0000 -0.0001 -0.0000 -0.0002  0.0000
                                           -0.0003  0.0000  0.0001  0.0000  0.0000
                                            0.0000 -0.0000 -0.0000  0.0000
   113. (1.99907) CR ( 1) C  22           s(100.00%)p 0.00(  0.00%)
                                            1.0000 -0.0002  0.0000  0.0001 -0.0000
                                           -0.0002  0.0000 -0.0004  0.0000 -0.0000
                                           -0.0000 -0.0000 -0.0000  0.0000
   114. (1.99889) CR ( 1) C  23           s(100.00%)p 0.00(  0.00%)
                                            1.0000 -0.0002  0.0000 -0.0002  0.0000
                                           -0.0001  0.0000  0.0002  0.0000 -0.0000
                                            0.0000 -0.0000 -0.0000  0.0000
   115. (1.99919) CR ( 1) C  24           s(100.00%)p 0.00(  0.00%)
                                            1.0000 -0.0002  0.0000  0.0000  0.0000
                                           -0.0002  0.0000  0.0004 -0.0000  0.0000
                                           -0.0000  0.0000  0.0000 -0.0000
   116. (1.99885) CR ( 1) C  25           s(100.00%)p 0.00(  0.00%)
                                            1.0000 -0.0002  0.0000  0.0002 -0.0000
                                            0.0001  0.0000 -0.0002  0.0000 -0.0000
                                            0.0000 -0.0000 -0.0000  0.0000
   117. (1.99919) CR ( 1) C  26           s(100.00%)p 0.00(  0.00%)
                                            1.0000 -0.0003  0.0000 -0.0001 -0.0000
                                            0.0003  0.0000 -0.0005  0.0000  0.0000
                                            0.0000  0.0000  0.0000 -0.0000
   118. (1.99907) CR ( 1) C  27           s(100.00%)p 0.00(  0.00%)
                                            1.0000 -0.0002  0.0000 -0.0002  0.0000
                                           -0.0004  0.0000 -0.0000  0.0000  0.0000
                                            0.0000 -0.0000 -0.0000  0.0000
   119. (1.99883) CR ( 1) C  28           s(100.00%)p 0.00(  0.00%)
                                            1.0000 -0.0001  0.0000  0.0001 -0.0000
                                           -0.0003  0.0000 -0.0002  0.0000 -0.0000
                                           -0.0000 -0.0000 -0.0000 -0.0000
   120. (1.99973) CR ( 1) O  29           s(100.00%)p 0.00(  0.00%)
                                            1.0000 -0.0001 -0.0000 -0.0000  0.0000
                                            0.0001  0.0000  0.0002  0.0000 -0.0000
                                           -0.0000 -0.0000  0.0000  0.0000
   121. (1.99879) CR ( 1) C  30           s(100.00%)
                                            1.0000 -0.0002 -0.0000 -0.0001 -0.0000
                                            0.0001  0.0000  0.0000 -0.0000 -0.0000
                                           -0.0000  0.0000 -0.0000  0.0000
   122. (1.99899) CR ( 1) C  31           s(100.00%)p 0.00(  0.00%)
                                            1.0000 -0.0002  0.0000 -0.0001  0.0000
                                           -0.0005  0.0000  0.0004  0.0000 -0.0000
                                            0.0000  0.0000  0.0000 -0.0000
   123. (1.99976) CR ( 1) O  32           s(100.00%)p 0.00(  0.00%)
                                            1.0000 -0.0001 -0.0000  0.0000  0.0000
                                           -0.0001 -0.0000 -0.0001 -0.0000  0.0000
                                            0.0000 -0.0000  0.0000  0.0000
   124. (1.99876) CR ( 1) C  33           s(100.00%)p 0.00(  0.00%)
                                            1.0000 -0.0001 -0.0000  0.0004 -0.0000
                                           -0.0000  0.0000  0.0003 -0.0000 -0.0000
                                            0.0000  0.0000 -0.0000  0.0000
   125. (1.99975) CR ( 1) O  34           s(100.00%)p 0.00(  0.00%)
                                            1.0000 -0.0000 -0.0000 -0.0001 -0.0000
                                            0.0002  0.0000 -0.0001 -0.0000 -0.0000
                                           -0.0000  0.0000 -0.0000 -0.0000
   126. (1.99874) CR ( 1) C  35           s(100.00%)p 0.00(  0.00%)
                                            1.0000 -0.0001  0.0000  0.0002  0.0000
                                           -0.0001  0.0000 -0.0004  0.0000  0.0000
                                            0.0000  0.0000  0.0000  0.0000
   127. (1.99974) CR ( 1) O  36           s(100.00%)p 0.00(  0.00%)
                                            1.0000 -0.0001 -0.0000 -0.0001 -0.0000
                                            0.0001  0.0000  0.0000 -0.0000  0.0000
                                            0.0000 -0.0000  0.0000  0.0000
   128. (1.96828) LP ( 1) O  15           s( 29.32%)p 2.41( 70.64%)d 0.00(  0.03%)
                                            0.0000  0.5415 -0.0020 -0.3996  0.0035
                                           -0.4099  0.0056 -0.6153  0.0061 -0.0118
                                           -0.0083 -0.0111  0.0006  0.0020
   129. (1.95318) LP ( 2) O  15           s( 15.65%)p 5.39( 84.32%)d 0.00(  0.03%)
                                           -0.0001  0.3954 -0.0111 -0.3127  0.0022
                                           -0.3546  0.0072  0.7871 -0.0120 -0.0093
                                            0.0086  0.0116  0.0014  0.0051
   130. (1.97711) LP ( 1) O  19           s( 44.88%)p 1.23( 55.08%)d 0.00(  0.04%)
                                            0.0001  0.6699 -0.0074 -0.3780  0.0053
                                           -0.6378  0.0084 -0.0324 -0.0002 -0.0155
                                            0.0013 -0.0014  0.0086  0.0072
   131. (1.95104) LP ( 2) O  19           s(  0.02%)p99.99( 99.93%)d 2.57(  0.05%)
                                            0.0000  0.0124  0.0072 -0.2601  0.0072
                                            0.1186 -0.0014  0.9577 -0.0163 -0.0039
                                            0.0114  0.0187 -0.0056 -0.0000
   132. (1.97402) LP ( 1) O  29           s( 45.97%)p 1.17( 54.00%)d 0.00(  0.03%)
                                            0.0000  0.6779 -0.0090  0.3410 -0.0031
                                            0.6400 -0.0065 -0.1187 -0.0023 -0.0108
                                            0.0015  0.0043  0.0070  0.0112
   133. (1.95354) LP ( 2) O  29           s(  0.03%)p99.99( 99.93%)d 1.61(  0.05%)
                                           -0.0000  0.0157 -0.0062 -0.8919  0.0152
                                            0.4458 -0.0057 -0.0687 -0.0007  0.0126
                                           -0.0004  0.0017  0.0172 -0.0000
   134. (1.97933) LP ( 1) O  32           s( 45.80%)p 1.18( 54.16%)d 0.00(  0.04%)
                                            0.0001  0.6767 -0.0093  0.6190 -0.0075
                                           -0.1887  0.0035  0.3504 -0.0023  0.0064
                                           -0.0120  0.0079 -0.0099  0.0029
   135. (1.94898) LP ( 2) O  32           s(  0.20%)p99.99( 99.75%)d 0.26(  0.05%)
                                            0.0000  0.0436  0.0079 -0.5565  0.0096
                                           -0.5922  0.0095  0.5803 -0.0121  0.0056
                                           -0.0044  0.0117  0.0150 -0.0102
   136. (1.98102) LP ( 1) O  34           s( 43.60%)p 1.29( 56.37%)d 0.00(  0.03%)
                                            0.0000  0.6602 -0.0098 -0.0113  0.0021
                                           -0.3395  0.0004 -0.6695  0.0053 -0.0009
                                            0.0024 -0.0121  0.0001 -0.0131
   137. (1.94770) LP ( 2) O  34           s(  2.12%)p46.22( 97.84%)d 0.02(  0.04%)
                                            0.0000  0.1455  0.0023  0.9223 -0.0174
                                            0.3532 -0.0054 -0.0514  0.0013  0.0032
                                            0.0191  0.0066 -0.0053 -0.0000
   138. (1.97644) LP ( 1) O  36           s( 45.74%)p 1.19( 54.22%)d 0.00(  0.03%)
                                            0.0001  0.6763 -0.0075  0.4569 -0.0034
                                            0.5560 -0.0059  0.1560 -0.0022 -0.0162
                                           -0.0026 -0.0037  0.0036  0.0051
   139. (1.95604) LP ( 2) O  36           s(  0.15%)p99.99( 99.81%)d 0.33(  0.05%)
                                            0.0000  0.0376  0.0070  0.1244 -0.0036
                                            0.1279 -0.0021 -0.9828  0.0150 -0.0041
                                            0.0120  0.0174  0.0003  0.0047
   140. (0.00455) RY*( 1) C   1           s(  0.53%)p99.99( 94.46%)d 9.43(  5.01%)
                                           -0.0000  0.0039  0.0728  0.0058  0.5402
                                           -0.0111 -0.7486 -0.0026 -0.3037 -0.0591
                                            0.0766 -0.0477 -0.1653 -0.1057
   141. (0.00404) RY*( 2) C   1           s(  0.05%)p99.99( 93.57%)d99.99(  6.38%)
                                            0.0000 -0.0013  0.0221  0.0117  0.7296
                                            0.0050  0.3035  0.0062  0.5577 -0.1059
                                            0.1013  0.0007 -0.0485  0.2000
   142. (0.00166) RY*( 3) C   1           s( 65.09%)p 0.53( 34.26%)d 0.01(  0.65%)
                                           -0.0000  0.0177  0.8066 -0.0030 -0.2428
                                            0.0010 -0.2968  0.0003  0.4422  0.0167
                                           -0.0000  0.0491  0.0513  0.0350
   143. (0.00018) RY*( 4) C   1           s( 32.50%)p 1.95( 63.34%)d 0.13(  4.16%)
                                           -0.0000 -0.0247  0.5695 -0.0026  0.2252
                                           -0.0130  0.4861  0.0138 -0.5882 -0.0601
                                            0.1130  0.1284 -0.0446 -0.0823
   144. (0.00002) RY*( 5) C   1           s(  0.08%)p22.61(  1.86%)d99.99( 98.06%)
   145. (0.00001) RY*( 6) C   1           s(  0.56%)p 4.21(  2.37%)d99.99( 97.07%)
   146. (0.00002) RY*( 7) C   1           s(  1.23%)p 0.74(  0.92%)d79.24( 97.85%)
   147. (0.00002) RY*( 8) C   1           s(  0.00%)p 1.00(  3.42%)d28.27( 96.58%)
   148. (0.00001) RY*( 9) C   1           s(  0.04%)p99.99(  5.90%)d99.99( 94.06%)
   149. (0.00500) RY*( 1) C   2           s(  3.10%)p29.76( 92.30%)d 1.48(  4.60%)
                                           -0.0000  0.0184  0.1751 -0.0081 -0.2961
                                           -0.0214 -0.3358  0.0095  0.8497  0.0702
                                           -0.1170 -0.1504 -0.0681  0.0095
   150. (0.00453) RY*( 2) C   2           s(  0.81%)p99.99( 95.79%)d 4.19(  3.40%)
                                            0.0000 -0.0072  0.0897 -0.0020  0.8932
                                            0.0060  0.1617 -0.0018  0.3659 -0.0867
                                           -0.0150 -0.0369  0.1126 -0.1105
   151. (0.00236) RY*( 3) C   2           s(  0.03%)p99.99( 94.81%)d99.99(  5.16%)
                                           -0.0000  0.0153 -0.0090 -0.0086  0.2767
                                            0.0001 -0.8942  0.0064 -0.2681  0.1186
                                            0.0918 -0.1256  0.0950  0.0659
   152. (0.00086) RY*( 4) C   2           s( 85.59%)p 0.03(  2.82%)d 0.14( 11.59%)
                                            0.0000 -0.0035  0.9251  0.0028 -0.0426
                                           -0.0059  0.0439 -0.0013 -0.1564  0.2036
                                            0.1415  0.1180  0.0777 -0.1856
   153. (0.00056) RY*( 5) C   2           s(  6.17%)p 0.08(  0.48%)d15.12( 93.35%)
                                           -0.0000 -0.0000  0.2485 -0.0088  0.0377
                                           -0.0072 -0.0276 -0.0034 -0.0493 -0.3307
                                           -0.4868  0.1980  0.1579  0.7232
   154. (0.00054) RY*( 6) C   2           s(  0.43%)p 6.49(  2.76%)d99.99( 96.81%)
                                            0.0000 -0.0023  0.0652  0.0015 -0.0510
                                           -0.0143  0.1492 -0.0050  0.0504 -0.1292
                                            0.6487 -0.5154  0.2396  0.4556
   155. (0.00051) RY*( 7) C   2           s(  3.42%)p 0.57(  1.94%)d27.71( 94.65%)
                                           -0.0000  0.0007  0.1848 -0.0186  0.0405
                                            0.0135 -0.0899  0.0090 -0.0950 -0.6283
                                            0.0488 -0.2244 -0.6967 -0.1165
   156. (0.00039) RY*( 8) C   2           s(  0.40%)p 9.82(  3.95%)d99.99( 95.64%)
                                            0.0000 -0.0028  0.0634  0.0119 -0.0774
                                           -0.0013  0.0738  0.0201 -0.1660 -0.0895
                                           -0.5085 -0.6966  0.3439 -0.2937
   157. (0.00021) RY*( 9) C   2           s(  0.11%)p49.28(  5.28%)d99.99( 94.62%)
                                           -0.0000 -0.0060  0.0322 -0.0109  0.1555
                                           -0.0117  0.1495  0.0060 -0.0770  0.6348
                                           -0.1966 -0.3247 -0.5301  0.3436
   158. (0.00460) RY*( 1) C   3           s(  5.37%)p17.02( 91.37%)d 0.61(  3.27%)
                                           -0.0000  0.0085  0.2315  0.0014  0.4207
                                           -0.0105 -0.8582 -0.0009 -0.0108 -0.0090
                                           -0.0730  0.1154 -0.1039 -0.0561
   159. (0.00355) RY*( 2) C   3           s(  0.04%)p99.99( 93.09%)d99.99(  6.87%)
                                            0.0000 -0.0027  0.0203  0.0122  0.7542
                                            0.0059  0.3794 -0.0053 -0.4669 -0.0768
                                           -0.1290 -0.0748 -0.0734  0.1874
   160. (0.00228) RY*( 3) C   3           s( 59.67%)p 0.64( 38.42%)d 0.03(  1.90%)
                                           -0.0000  0.0173  0.7723 -0.0057 -0.3532
                                            0.0010  0.0144 -0.0005 -0.5091  0.0172
                                            0.0190 -0.1116  0.0647  0.0416
   161. (0.00021) RY*( 4) C   3           s( 33.97%)p 1.84( 62.47%)d 0.10(  3.56%)
                                           -0.0000 -0.0253  0.5823 -0.0019  0.2520
                                           -0.0081  0.3029 -0.0174  0.6849 -0.0533
                                           -0.1123  0.0236 -0.0886 -0.1086
   162. (0.00006) RY*( 5) C   3           s(  0.17%)p41.76(  7.06%)d99.99( 92.77%)
   163. (0.00002) RY*( 6) C   3           s(  0.52%)p 4.26(  2.20%)d99.99( 97.29%)
   164. (0.00002) RY*( 7) C   3           s(  0.14%)p26.88(  3.79%)d99.99( 96.07%)
   165. (0.00001) RY*( 8) C   3           s(  0.19%)p 7.87(  1.52%)d99.99( 98.29%)
   166. (0.00001) RY*( 9) C   3           s(  0.02%)p 7.06(  0.15%)d99.99( 99.82%)
   167. (0.00691) RY*( 1) C   4           s(  0.32%)p99.99( 95.98%)d11.41(  3.70%)
                                           -0.0000  0.0148  0.0550  0.0061  0.1619
                                           -0.0207 -0.7619 -0.0084 -0.5938 -0.1133
                                           -0.0557 -0.0122 -0.0704 -0.1262
   168. (0.00347) RY*( 2) C   4           s( 11.90%)p 6.79( 80.80%)d 0.61(  7.30%)
                                            0.0000 -0.0198  0.3444 -0.0024  0.1222
                                           -0.0009  0.5746  0.0004 -0.6803  0.1688
                                           -0.1967 -0.0742 -0.0092 -0.0159
   169. (0.00299) RY*( 3) C   4           s( 13.42%)p 6.00( 80.52%)d 0.45(  6.05%)
                                            0.0000 -0.0147  0.3661  0.0002 -0.8871
                                            0.0005 -0.1289 -0.0049 -0.0417  0.0914
                                           -0.0781  0.0537  0.1513 -0.1425
   170. (0.00198) RY*( 4) C   4           s( 73.25%)p 0.35( 25.48%)d 0.02(  1.27%)
                                           -0.0000  0.0126  0.8557  0.0064  0.3420
                                            0.0003 -0.1471  0.0001  0.3408  0.0084
                                            0.0916  0.0334 -0.0139  0.0542
   171. (0.00030) RY*( 5) C   4           s(  0.15%)p 2.13(  0.31%)d99.99( 99.55%)
                                            0.0000 -0.0001  0.0381  0.0029 -0.0435
                                            0.0030 -0.0307  0.0037 -0.0147 -0.4826
                                           -0.4404 -0.1132  0.3478  0.6594
   172. (0.00010) RY*( 6) C   4           s(  0.36%)p17.36(  6.20%)d99.99( 93.44%)
   173. (0.00006) RY*( 7) C   4           s(  0.52%)p12.49(  6.50%)d99.99( 92.98%)
   174. (0.00004) RY*( 8) C   4           s(  0.11%)p36.55(  4.15%)d99.99( 95.73%)
   175. (0.00002) RY*( 9) C   4           s(  0.07%)p 1.67(  0.12%)d99.99( 99.81%)
   176. (0.00935) RY*( 1) C   5           s(  4.83%)p19.17( 92.55%)d 0.54(  2.62%)
                                            0.0000 -0.0159  0.2191  0.0048  0.0545
                                            0.0066  0.2957  0.0164  0.9137 -0.0474
                                           -0.0759 -0.0960 -0.0108 -0.0941
   177. (0.00468) RY*( 2) C   5           s(  0.56%)p99.99( 95.52%)d 6.96(  3.92%)
                                            0.0000  0.0058  0.0748  0.0104  0.9699
                                            0.0073  0.0653 -0.0039 -0.1004  0.0248
                                           -0.0087  0.0275  0.1731 -0.0883
   178. (0.00367) RY*( 3) C   5           s(  3.81%)p24.17( 92.08%)d 1.08(  4.11%)
                                           -0.0000  0.0156  0.1946  0.0017  0.0849
                                            0.0053 -0.9230 -0.0013  0.2484  0.1075
                                            0.0682 -0.1451 -0.0296  0.0542
   179. (0.00228) RY*( 4) C   5           s( 90.10%)p 0.09(  8.51%)d 0.02(  1.38%)
                                            0.0000 -0.0022  0.9492  0.0092 -0.1147
                                           -0.0077  0.1007  0.0060 -0.2483 -0.0019
                                           -0.0432  0.1051  0.0198 -0.0230
   180. (0.00055) RY*( 5) C   5           s(  0.14%)p 2.18(  0.31%)d99.99( 99.55%)
                                            0.0000  0.0011  0.0376 -0.0044  0.0486
                                            0.0148 -0.0176 -0.0046 -0.0125 -0.6639
                                            0.6672 -0.0310 -0.2596 -0.2031
   181. (0.00043) RY*( 6) C   5           s(  0.00%)p 1.00(  0.73%)d99.99( 99.27%)
                                           -0.0000  0.0017  0.0031  0.0060 -0.0390
                                           -0.0026 -0.0561 -0.0083  0.0500 -0.5414
                                           -0.1277  0.0442  0.6131  0.5526
   182. (0.00017) RY*( 7) C   5           s(  0.50%)p 9.45(  4.70%)d99.99( 94.80%)
                                           -0.0000 -0.0005  0.0705 -0.0140  0.1180
                                           -0.0126  0.1549  0.0064 -0.0931  0.0184
                                           -0.0137 -0.6816 -0.4125  0.5592
   183. (0.00011) RY*( 8) C   5           s(  0.04%)p68.20(  2.96%)d99.99( 97.00%)
                                            0.0000 -0.0038  0.0205  0.0162 -0.1320
                                           -0.0104  0.0872  0.0074 -0.0643  0.2471
                                            0.3750 -0.5812  0.5940 -0.2787
   184. (0.00005) RY*( 9) C   5           s(  0.05%)p56.55(  2.78%)d99.99( 97.17%)
   185. (0.00744) RY*( 1) C   6           s(  0.87%)p99.99( 94.84%)d 4.92(  4.29%)
                                            0.0000  0.0051  0.0932  0.0057  0.1253
                                            0.0123  0.6545 -0.0109 -0.7100  0.0559
                                           -0.0736 -0.0202  0.0601  0.1740
   186. (0.00502) RY*( 2) C   6           s(  1.21%)p77.05( 93.18%)d 4.64(  5.61%)
                                           -0.0000 -0.0268  0.1067 -0.0137 -0.7771
                                           -0.0146  0.4752 -0.0110  0.3187  0.0875
                                            0.0552 -0.0961  0.1802 -0.0609
   187. (0.00398) RY*( 3) C   6           s( 10.94%)p 7.71( 84.39%)d 0.43(  4.67%)
                                            0.0000  0.0291  0.3295 -0.0113 -0.5004
                                           -0.0038 -0.5444 -0.0022 -0.5450 -0.1340
                                           -0.1129 -0.0630  0.1020 -0.0400
   188. (0.00295) RY*( 4) C   6           s( 86.66%)p 0.14( 12.27%)d 0.01(  1.07%)
                                            0.0000 -0.0090  0.9309  0.0159  0.2512
                                           -0.0243  0.0663 -0.0143  0.2328  0.0228
                                            0.0511 -0.0006 -0.0645  0.0583
   189. (0.00040) RY*( 5) C   6           s(  0.06%)p29.82(  1.88%)d99.99( 98.05%)
                                            0.0000 -0.0039  0.0248 -0.0030  0.0668
                                           -0.0119  0.0892 -0.0095  0.0785  0.0101
                                           -0.8683 -0.1668 -0.0794 -0.4387
   190. (0.00027) RY*( 6) C   6           s(  0.07%)p45.00(  3.00%)d99.99( 96.93%)
                                           -0.0000  0.0030  0.0257  0.0028 -0.0957
                                            0.0094 -0.0864  0.0102 -0.1150  0.8560
                                            0.0560  0.2865 -0.3393 -0.1905
   191. (0.00015) RY*( 7) C   6           s(  0.01%)p 1.00(  5.98%)d15.73( 94.01%)
                                            0.0000  0.0047  0.0083 -0.0142  0.2270
                                            0.0093 -0.0729  0.0075 -0.0510  0.3180
                                            0.2255 -0.4202  0.6772 -0.3911
   192. (0.00006) RY*( 8) C   6           s(  0.20%)p19.61(  3.98%)d99.99( 95.82%)
   193. (0.00004) RY*( 9) C   6           s(  0.10%)p 5.48(  0.55%)d99.99( 99.35%)
   194. (0.00652) RY*( 1) C   7           s(  2.49%)p37.04( 92.11%)d 2.17(  5.40%)
                                            0.0000 -0.0255  0.1556  0.0242  0.7594
                                            0.0114  0.3604  0.0107  0.4623 -0.1214
                                           -0.1390 -0.0730  0.1050 -0.0602
   195. (0.00269) RY*( 2) C   7           s( 10.71%)p 7.66( 82.02%)d 0.68(  7.27%)
                                            0.0000  0.0080  0.3272 -0.0103  0.4123
                                            0.0139  0.0513  0.0002 -0.8045 -0.0882
                                            0.2242 -0.0294  0.0095 -0.1171
   196. (0.00213) RY*( 3) C   7           s(  5.88%)p13.79( 81.08%)d 2.22( 13.04%)
                                            0.0000  0.0138  0.2421 -0.0145  0.2885
                                           -0.0053 -0.8458  0.0165  0.1084  0.2749
                                           -0.1503 -0.0221  0.1472  0.1007
   197. (0.00069) RY*( 4) C   7           s( 79.68%)p 0.24( 18.76%)d 0.02(  1.55%)
                                           -0.0000 -0.0048  0.8926  0.0126 -0.3762
                                           -0.0041  0.1342  0.0039  0.1670 -0.0889
                                           -0.0758  0.0389  0.0180 -0.0070
   198. (0.00021) RY*( 5) C   7           s(  0.01%)p 1.00( 17.05%)d 4.87( 82.95%)
                                           -0.0000 -0.0029  0.0066  0.0008  0.0006
                                           -0.0134  0.3336  0.0112 -0.2426  0.5625
                                           -0.4915  0.0552  0.2164  0.4708
   199. (0.00015) RY*( 6) C   7           s(  0.02%)p99.99(  3.72%)d99.99( 96.26%)
                                           -0.0000 -0.0038  0.0126  0.0171 -0.0846
                                           -0.0141  0.1223 -0.0124  0.1203  0.4713
                                            0.5336 -0.2470  0.5701 -0.2639
   200. (0.00004) RY*( 7) C   7           s(  1.13%)p 1.97(  2.23%)d85.43( 96.64%)
   201. (0.00003) RY*( 8) C   7           s(  0.21%)p12.60(  2.59%)d99.99( 97.21%)
   202. (0.00001) RY*( 9) C   7           s(  0.00%)p 1.00(  0.51%)d99.99( 99.49%)
   203. (0.00363) RY*( 1) C   8           s(  0.83%)p99.99( 91.77%)d 8.90(  7.40%)
                                            0.0000 -0.0155  0.0898 -0.0055 -0.5677
                                            0.0176  0.7714 -0.0037  0.0051  0.1164
                                            0.0931 -0.0796  0.2000  0.0735
   204. (0.00350) RY*( 2) C   8           s(  6.22%)p14.18( 88.25%)d 0.89(  5.52%)
                                           -0.0000  0.0167  0.2489  0.0000 -0.7138
                                           -0.0121 -0.5326  0.0073  0.2987 -0.0084
                                            0.0260 -0.0018 -0.0107 -0.2332
   205. (0.00270) RY*( 3) C   8           s(  0.45%)p99.99( 92.87%)d14.87(  6.68%)
                                            0.0000 -0.0227  0.0631 -0.0135  0.3017
                                           -0.0050  0.1953  0.0009  0.8940  0.1004
                                            0.1887  0.0098 -0.0407 -0.1392
   206. (0.00089) RY*( 4) C   8           s( 88.67%)p 0.07(  6.07%)d 0.06(  5.26%)
                                            0.0000 -0.0020  0.9416 -0.0138  0.2163
                                           -0.0002  0.0176 -0.0019 -0.1160  0.1480
                                           -0.1010  0.0172  0.0434  0.1352
   207. (0.00044) RY*( 5) C   8           s(  2.21%)p 0.07(  0.16%)d44.24( 97.64%)
                                           -0.0000  0.0004  0.1486  0.0004  0.0009
                                           -0.0034 -0.0023  0.0018 -0.0393 -0.7018
                                            0.6592 -0.0444 -0.0477  0.2121
   208. (0.00012) RY*( 6) C   8           s(  0.10%)p77.20(  8.06%)d99.99( 91.83%)
                                           -0.0000 -0.0046  0.0320  0.0017 -0.1041
                                           -0.0098  0.1307 -0.0157  0.2289 -0.4923
                                           -0.6512 -0.0963 -0.3825  0.3104
   209. (0.00010) RY*( 7) C   8           s(  0.25%)p 8.32(  2.05%)d99.99( 97.71%)
   210. (0.00002) RY*( 8) C   8           s(  0.05%)p19.18(  0.95%)d99.99( 99.00%)
   211. (0.00003) RY*( 9) C   8           s(  1.31%)p 7.58(  9.90%)d68.04( 88.80%)
   212. (0.00790) RY*( 1) C   9           s(  4.22%)p21.95( 92.53%)d 0.77(  3.25%)
                                            0.0000 -0.0052  0.2053 -0.0038 -0.0472
                                            0.0010  0.2383 -0.0112 -0.9307  0.0111
                                            0.0443  0.1464  0.0334 -0.0887
   213. (0.00459) RY*( 2) C   9           s(  3.20%)p28.53( 91.34%)d 1.71(  5.46%)
                                           -0.0000 -0.0127  0.1785  0.0136  0.7554
                                           -0.0055  0.5665 -0.0047  0.1470 -0.1069
                                           -0.1017 -0.0516  0.1374 -0.1063
   214. (0.00381) RY*( 3) C   9           s(  3.72%)p24.52( 91.17%)d 1.37(  5.11%)
                                           -0.0000  0.0145  0.1923  0.0135  0.5654
                                           -0.0011 -0.7477 -0.0002 -0.1812  0.1979
                                            0.0045 -0.0342  0.0951  0.0412
   215. (0.00200) RY*( 4) C   9           s( 87.99%)p 0.12( 10.68%)d 0.02(  1.32%)
                                            0.0000 -0.0029  0.9380 -0.0058 -0.2483
                                           -0.0036 -0.0014 -0.0141  0.2120  0.0148
                                            0.0538 -0.0655 -0.0706 -0.0289
   216. (0.00038) RY*( 5) C   9           s(  0.02%)p48.38(  0.87%)d99.99( 99.11%)
                                            0.0000  0.0007  0.0134 -0.0075  0.0885
                                            0.0065 -0.0061 -0.0017  0.0279  0.1922
                                           -0.5133  0.4032 -0.7093 -0.1583
   217. (0.00032) RY*( 6) C   9           s(  0.81%)p 0.58(  0.47%)d99.99( 98.72%)
                                            0.0000  0.0011  0.0900 -0.0005  0.0083
                                            0.0013 -0.0595  0.0058 -0.0320 -0.5124
                                           -0.3402  0.3097  0.1282  0.7047
   218. (0.00014) RY*( 7) C   9           s(  0.04%)p99.99(  3.91%)d99.99( 96.06%)
                                           -0.0000 -0.0028  0.0193  0.0111 -0.1448
                                           -0.0106  0.1057 -0.0104  0.0810  0.6306
                                           -0.4061  0.2482  0.5768  0.0604
   219. (0.00011) RY*( 8) C   9           s(  0.00%)p 1.00(  5.61%)d16.81( 94.38%)
                                            0.0000  0.0029  0.0026  0.0133 -0.1274
                                            0.0207 -0.1925  0.0050 -0.0472 -0.4468
                                           -0.5578 -0.2272  0.2622 -0.5592
   220. (0.00003) RY*( 9) C   9           s(  0.01%)p99.99(  3.58%)d99.99( 96.40%)
   221. (0.00524) RY*( 1) C  10           s(  1.22%)p76.70( 93.80%)d 4.07(  4.98%)
                                           -0.0000  0.0039  0.1105  0.0109  0.2732
                                           -0.0057 -0.9279 -0.0070  0.0461 -0.1015
                                            0.0003  0.0170 -0.1659 -0.1082
   222. (0.00444) RY*( 2) C  10           s( 11.10%)p 7.74( 85.89%)d 0.27(  3.01%)
                                            0.0000 -0.0078  0.3331 -0.0085 -0.6354
                                            0.0057 -0.1197 -0.0085  0.6638  0.0083
                                            0.0164  0.0554  0.1087 -0.1219
   223. (0.00387) RY*( 3) C  10           s(  0.05%)p99.99( 94.21%)d99.99(  5.74%)
                                           -0.0000 -0.0108  0.0205  0.0114  0.6587
                                           -0.0010  0.2359  0.0003  0.6726  0.0314
                                            0.1711  0.1282 -0.0811  0.0639
   224. (0.00098) RY*( 4) C  10           s( 83.46%)p 0.13( 10.59%)d 0.07(  5.95%)
                                           -0.0000  0.0010  0.9136  0.0006  0.1793
                                           -0.0004  0.1315 -0.0103 -0.2373 -0.1431
                                            0.0121 -0.0794  0.0752  0.1642
   225. (0.00055) RY*( 5) C  10           s(  0.01%)p17.12(  0.20%)d99.99( 99.79%)
                                           -0.0000  0.0004  0.0107  0.0041 -0.0254
                                           -0.0053  0.0246 -0.0058  0.0251  0.1613
                                            0.5035 -0.7957 -0.2134 -0.1993
   226. (0.00051) RY*( 6) C  10           s(  2.80%)p 0.52(  1.46%)d34.15( 95.74%)
                                            0.0000 -0.0005  0.1674 -0.0033  0.0934
                                           -0.0026  0.0763 -0.0053  0.0050  0.6246
                                           -0.5689 -0.0546 -0.2912 -0.3946
   227. (0.00044) RY*( 7) C  10           s(  0.62%)p 7.20(  4.45%)d99.99( 94.94%)
                                            0.0000  0.0023  0.0785 -0.0064  0.0517
                                           -0.0114  0.0993  0.0221 -0.1769 -0.0665
                                            0.4076  0.4030  0.1209 -0.7758
   228. (0.00023) RY*( 8) C  10           s(  0.73%)p 6.47(  4.70%)d99.99( 94.58%)
                                           -0.0000  0.0022  0.0852  0.0154 -0.1650
                                            0.0128 -0.0581  0.0097 -0.1261  0.4979
                                            0.4593  0.4144 -0.4252  0.3665
   229. (0.00014) RY*( 9) C  10           s(  0.01%)p 1.00(  4.90%)d19.40( 95.09%)
                                           -0.0000 -0.0009  0.0090  0.0117 -0.1268
                                           -0.0183  0.1788 -0.0017  0.0221 -0.5471
                                           -0.1257  0.0572 -0.7887 -0.1019
   230. (0.00338) RY*( 1) C  11           s(  0.01%)p99.99( 94.15%)d99.99(  5.84%)
                                           -0.0000  0.0039  0.0108 -0.0109 -0.5600
                                           -0.0051 -0.6932 -0.0056 -0.3836 -0.0405
                                            0.1055  0.1301  0.0477  0.1626
   231. (0.00331) RY*( 2) C  11           s(  0.93%)p99.31( 92.43%)d 7.14(  6.64%)
                                           -0.0000 -0.0002  0.0965 -0.0137 -0.7447
                                            0.0093  0.6071 -0.0004 -0.0296 -0.0144
                                            0.1684 -0.1237 -0.1482 -0.0240
   232. (0.00194) RY*( 3) C  11           s( 58.93%)p 0.69( 40.83%)d 0.00(  0.24%)
                                           -0.0000  0.0229  0.7673  0.0006  0.2306
                                           -0.0041  0.1405  0.0001 -0.5791 -0.0145
                                           -0.0097  0.0187  0.0130 -0.0403
   233. (0.00026) RY*( 4) C  11           s( 38.74%)p 1.52( 59.03%)d 0.06(  2.22%)
                                           -0.0000 -0.0270  0.6218  0.0065 -0.1613
                                            0.0071 -0.2889 -0.0173  0.6932 -0.0384
                                           -0.0239 -0.0923 -0.0365 -0.1017
   234. (0.00006) RY*( 5) C  11           s(  0.03%)p99.99(  5.17%)d99.99( 94.79%)
   235. (0.00002) RY*( 6) C  11           s(  0.14%)p 2.40(  0.33%)d99.99( 99.54%)
   236. (0.00002) RY*( 7) C  11           s(  0.37%)p11.19(  4.09%)d99.99( 95.54%)
   237. (0.00002) RY*( 8) C  11           s(  0.08%)p24.79(  1.95%)d99.99( 97.98%)
   238. (0.00002) RY*( 9) C  11           s(  0.89%)p 2.32(  2.07%)d99.99( 97.04%)
   239. (0.00663) RY*( 1) C  12           s(  1.72%)p54.75( 94.27%)d 2.33(  4.01%)
                                           -0.0000  0.0129  0.1306 -0.0077  0.0205
                                           -0.0080 -0.1157 -0.0243 -0.9634  0.0147
                                            0.1029  0.1696 -0.0155 -0.0167
   240. (0.00362) RY*( 2) C  12           s(  9.58%)p 8.76( 83.93%)d 0.68(  6.49%)
                                            0.0000 -0.0071  0.3094  0.0069  0.9025
                                            0.0016  0.1538  0.0042  0.0324 -0.1913
                                           -0.0320 -0.0117  0.1554 -0.0545
   241. (0.00153) RY*( 3) C  12           s( 31.70%)p 1.85( 58.73%)d 0.30(  9.57%)
                                           -0.0000  0.0278  0.5624 -0.0069  0.0010
                                           -0.0034 -0.7493 -0.0031  0.1604  0.2780
                                            0.0234 -0.0671 -0.0351  0.1099
   242. (0.00105) RY*( 4) C  12           s( 50.91%)p 0.66( 33.82%)d 0.30( 15.26%)
                                            0.0000 -0.0183  0.7133  0.0153 -0.3640
                                           -0.0069  0.4524 -0.0018  0.0285 -0.2879
                                            0.1998 -0.1412 -0.0951 -0.0296
   243. (0.00024) RY*( 5) C  12           s(  5.01%)p 0.55(  2.75%)d18.43( 92.25%)
                                           -0.0000 -0.0045  0.2237  0.0036 -0.1084
                                           -0.0062  0.1253  0.0015  0.0021  0.0946
                                           -0.8464  0.4360  0.0049 -0.0831
   244. (0.00013) RY*( 6) C  12           s(  0.92%)p11.95( 10.98%)d95.89( 88.10%)
                                           -0.0000 -0.0125  0.0950  0.0147 -0.0335
                                           -0.0220  0.3265  0.0046 -0.0367  0.6751
                                            0.0899 -0.0904  0.6045  0.2087
   245. (0.00008) RY*( 7) C  12           s(  0.07%)p99.99( 11.07%)d99.99( 88.85%)
   246. (0.00003) RY*( 8) C  12           s(  0.12%)p35.53(  4.25%)d99.99( 95.63%)
   247. (0.00002) RY*( 9) C  12           s(  0.10%)p 2.26(  0.23%)d99.99( 99.67%)
   248. (0.00593) RY*( 1) C  13           s(  2.49%)p37.59( 93.61%)d 1.57(  3.90%)
                                           -0.0000  0.0282  0.1553  0.0044  0.2834
                                           -0.0383 -0.8470  0.0042  0.3700 -0.1175
                                            0.0305  0.0326 -0.0973 -0.1173
   249. (0.00285) RY*( 2) C  13           s(  1.19%)p80.46( 95.41%)d 2.87(  3.40%)
                                            0.0000 -0.0074  0.1087  0.0144 -0.9439
                                            0.0062 -0.2402  0.0162  0.0704  0.0234
                                            0.1014  0.0482 -0.0313 -0.1409
   250. (0.00127) RY*( 3) C  13           s( 10.80%)p 6.14( 66.33%)d 2.12( 22.87%)
                                            0.0000 -0.0216  0.3280 -0.0121  0.0477
                                           -0.0021  0.3788 -0.0004  0.7193  0.1718
                                            0.4379  0.0757  0.0404  0.0071
   251. (0.00076) RY*( 4) C  13           s( 71.58%)p 0.27( 19.45%)d 0.13(  8.97%)
                                           -0.0000  0.0076  0.8460 -0.0022  0.0720
                                            0.0042 -0.0652  0.0050 -0.4302  0.1692
                                            0.0547 -0.1109  0.2080  0.0499
   252. (0.00030) RY*( 5) C  13           s(  0.01%)p 1.00(  1.18%)d83.46( 98.81%)
                                           -0.0000  0.0014  0.0078  0.0066 -0.0636
                                            0.0017 -0.0417  0.0049 -0.0774 -0.6388
                                            0.4244 -0.1188  0.0128  0.6210
   253. (0.00014) RY*( 6) C  13           s(  5.34%)p 0.46(  2.45%)d17.27( 92.21%)
                                           -0.0000 -0.0038  0.2310  0.0171 -0.0679
                                            0.0032  0.0478 -0.0011  0.1317  0.1182
                                           -0.4748  0.2878 -0.5717  0.5225
   254. (0.00012) RY*( 7) C  13           s(  3.74%)p 3.83( 14.30%)d21.94( 81.96%)
                                            0.0000 -0.0110  0.1929 -0.0111 -0.0860
                                           -0.0071  0.1519 -0.0199  0.3346 -0.4446
                                           -0.6060 -0.3781  0.3244 -0.0812
   255. (0.00003) RY*( 8) C  13           s(  2.26%)p 1.75(  3.95%)d41.50( 93.79%)
   256. (0.00003) RY*( 9) C  13           s(  2.75%)p 1.21(  3.33%)d34.18( 93.92%)
   257. (0.00668) RY*( 1) C  14           s(  0.35%)p99.99( 95.49%)d11.99(  4.16%)
                                            0.0000 -0.0257  0.0530  0.0083 -0.8869
                                           -0.0061 -0.3426  0.0126  0.2252  0.0044
                                           -0.1120 -0.0505 -0.1214  0.1086
   258. (0.00541) RY*( 2) C  14           s( 28.70%)p 2.31( 66.40%)d 0.17(  4.90%)
                                            0.0000 -0.0143  0.5355  0.0364 -0.0688
                                           -0.0011 -0.2808 -0.0111 -0.7609 -0.1174
                                            0.0015  0.1761 -0.0138 -0.0637
   259. (0.00274) RY*( 3) C  14           s( 44.19%)p 0.73( 32.25%)d 0.53( 23.57%)
                                           -0.0000  0.0117  0.6646  0.0285  0.1758
                                           -0.0049 -0.1659 -0.0047  0.5130 -0.1951
                                            0.4130 -0.1457  0.0695 -0.0316
   260. (0.00128) RY*( 4) C  14           s( 18.96%)p 2.54( 48.07%)d 1.74( 32.97%)
                                            0.0000 -0.0291  0.4344  0.0217 -0.2284
                                           -0.0053  0.6530 -0.0061  0.0390  0.4894
                                           -0.1699  0.0354  0.0381 -0.2421
   261. (0.00120) RY*( 5) C  14           s(  3.16%)p 1.15(  3.64%)d29.51( 93.20%)
                                           -0.0000  0.0043  0.1777  0.0090  0.1197
                                            0.0061  0.0551  0.0142  0.1368 -0.5032
                                           -0.7956 -0.1839 -0.0039 -0.1100
   262. (0.00074) RY*( 6) C  14           s(  0.72%)p35.09( 25.23%)d99.99( 74.05%)
                                           -0.0000  0.0180  0.0829  0.0122  0.2063
                                           -0.0158 -0.4551  0.0148  0.0449  0.5844
                                           -0.3230 -0.2084  0.4664  0.1836
   263. (0.00055) RY*( 7) C  14           s(  1.56%)p 8.26( 12.90%)d54.75( 85.53%)
                                           -0.0000  0.0237  0.1227 -0.0440  0.2574
                                            0.0041 -0.1992 -0.0042  0.1454  0.3109
                                           -0.1886  0.2397 -0.8061  0.1258
   264. (0.00024) RY*( 8) C  14           s(  2.18%)p 3.23(  7.05%)d41.60( 90.77%)
                                            0.0000 -0.0040  0.1477 -0.0107 -0.0136
                                           -0.0163  0.2622 -0.0069  0.0340 -0.1267
                                           -0.0660  0.3518  0.1650  0.8581
   265. (0.00004) RY*( 9) C  14           s(  0.26%)p36.51(  9.34%)d99.99( 90.40%)
   266. (0.00188) RY*( 1) O  15           s(  0.00%)p 1.00( 93.70%)d 0.07(  6.30%)
                                            0.0000  0.0006 -0.0000  0.0011  0.0622
                                           -0.0035  0.1875  0.0089  0.9475  0.0649
                                            0.2421  0.0118 -0.0018  0.0095
   267. (0.00152) RY*( 2) O  15           s( 27.51%)p 2.30( 63.38%)d 0.33(  9.12%)
                                            0.0000  0.0079  0.5244 -0.0034 -0.0081
                                           -0.0013 -0.7795  0.0074  0.1612 -0.2892
                                            0.0536 -0.0037 -0.0548 -0.0408
   268. (0.00025) RY*( 3) O  15           s( 52.35%)p 0.77( 40.10%)d 0.14(  7.55%)
                                            0.0000  0.0018  0.7235  0.0015  0.5103
                                           -0.0059  0.3645  0.0057 -0.0875  0.2346
                                           -0.1335 -0.0378  0.0177  0.0305
   269. (0.00011) RY*( 4) O  15           s( 12.85%)p 4.77( 61.26%)d 2.01( 25.88%)
                                           -0.0000 -0.0159  0.3581  0.0145 -0.7403
                                           -0.0453  0.2488  0.0049  0.0208  0.1014
                                           -0.1005 -0.1465 -0.4264 -0.1876
   270. (0.00003) RY*( 5) O  15           s(  0.33%)p44.73( 14.85%)d99.99( 84.82%)
   271. (0.00002) RY*( 6) O  15           s(  2.61%)p 5.31( 13.85%)d32.00( 83.54%)
   272. (0.00002) RY*( 7) O  15           s(  0.72%)p 1.63(  1.17%)d99.99( 98.11%)
   273. (0.00001) RY*( 8) O  15           s(  2.92%)p 2.99(  8.74%)d30.28( 88.35%)
   274. (0.00002) RY*( 9) O  15           s(  0.72%)p 4.38(  3.16%)d99.99( 96.12%)
   275. (0.00557) RY*( 1) C  16           s(  0.24%)p99.99( 95.89%)d15.79(  3.86%)
                                           -0.0000  0.0150  0.0472  0.0054  0.4850
                                            0.0121  0.4436  0.0075  0.7257  0.0880
                                            0.0822  0.1144 -0.0326  0.1000
   276. (0.00453) RY*( 2) C  16           s(  0.76%)p99.99( 97.36%)d 2.48(  1.88%)
                                            0.0000 -0.0011  0.0870 -0.0009 -0.8304
                                           -0.0014  0.4708  0.0019  0.2497  0.0399
                                            0.0288  0.0632  0.1109 -0.0091
   277. (0.00327) RY*( 3) C  16           s(  8.37%)p10.52( 88.06%)d 0.43(  3.57%)
                                           -0.0000 -0.0036  0.2893  0.0010 -0.2077
                                            0.0034 -0.7185  0.0001  0.5667 -0.1245
                                            0.0776  0.0667 -0.0292 -0.0942
   278. (0.00123) RY*( 4) C  16           s( 88.55%)p 0.09(  8.32%)d 0.04(  3.13%)
                                           -0.0000 -0.0020  0.9410  0.0008  0.1240
                                            0.0047  0.1351 -0.0009 -0.2226  0.1008
                                           -0.0973 -0.0020  0.1080 -0.0007
   279. (0.00061) RY*( 5) C  16           s(  0.24%)p 3.84(  0.93%)d99.99( 98.83%)
                                            0.0000  0.0001  0.0491 -0.0069  0.0209
                                           -0.0139  0.0797  0.0006 -0.0472  0.1981
                                            0.6530 -0.2669 -0.2536 -0.6222
   280. (0.00053) RY*( 6) C  16           s(  0.06%)p 5.15(  0.32%)d99.99( 99.61%)
                                           -0.0000  0.0002  0.0251 -0.0028 -0.0029
                                            0.0121 -0.0350 -0.0026  0.0431 -0.1161
                                            0.3922 -0.6633  0.3693  0.5025
   281. (0.00044) RY*( 7) C  16           s(  0.20%)p11.59(  2.35%)d99.99( 97.44%)
                                           -0.0000  0.0010  0.0451  0.0186 -0.0791
                                           -0.0045  0.0313 -0.0145  0.1254  0.1241
                                           -0.4629 -0.5915 -0.6257  0.0578
   282. (0.00035) RY*( 8) C  16           s(  1.57%)p 1.92(  3.02%)d60.64( 95.41%)
                                            0.0000  0.0009  0.1254  0.0086 -0.0270
                                           -0.0150  0.1302  0.0143 -0.1096 -0.6949
                                            0.3015  0.1951 -0.5243  0.2595
   283. (0.00012) RY*( 9) C  16           s(  0.02%)p99.99(  3.91%)d99.99( 96.07%)
                                           -0.0000 -0.0026  0.0128  0.0089 -0.0954
                                            0.0109 -0.1464  0.0124 -0.0907  0.6432
                                            0.3021  0.2811 -0.3262  0.5199
   284. (0.00575) RY*( 1) C  17           s(  3.96%)p23.59( 93.45%)d 0.65(  2.59%)
                                           -0.0000  0.0021  0.1990 -0.0025 -0.5269
                                           -0.0044 -0.5523  0.0018  0.5930 -0.0505
                                           -0.0693 -0.0693  0.0096  0.1169
   285. (0.00410) RY*( 2) C  17           s(  4.29%)p21.13( 90.68%)d 1.17(  5.03%)
                                           -0.0000  0.0031  0.2071 -0.0102 -0.6256
                                            0.0122  0.7163 -0.0024  0.0465 -0.0284
                                           -0.1266  0.0942 -0.1507 -0.0429
   286. (0.00236) RY*( 3) C  17           s( 54.45%)p 0.81( 44.17%)d 0.03(  1.38%)
                                           -0.0000  0.0209  0.7376  0.0106  0.4886
                                           -0.0004  0.2040 -0.0003  0.4015  0.0162
                                            0.0774 -0.0104  0.0276 -0.0818
   287. (0.00025) RY*( 4) C  17           s( 33.93%)p 1.64( 55.78%)d 0.30( 10.30%)
                                           -0.0000 -0.0247  0.5819 -0.0000 -0.1758
                                            0.0056 -0.2817  0.0217 -0.6686  0.0370
                                           -0.2404 -0.2025  0.0444  0.0279
   288. (0.00008) RY*( 5) C  17           s(  1.17%)p 6.22(  7.30%)d77.97( 91.52%)
   289. (0.00003) RY*( 6) C  17           s(  1.84%)p 2.65(  4.88%)d50.69( 93.28%)
   290. (0.00003) RY*( 7) C  17           s(  0.24%)p11.72(  2.80%)d99.99( 96.96%)
   291. (0.00001) RY*( 8) C  17           s(  0.00%)p 1.00(  0.07%)d99.99( 99.92%)
   292. (0.00002) RY*( 9) C  17           s(  0.21%)p 4.47(  0.94%)d99.99( 98.85%)
   293. (0.00607) RY*( 1) C  18           s(  0.21%)p99.99( 96.49%)d15.67(  3.30%)
                                           -0.0000  0.0394  0.0236 -0.0293  0.5076
                                            0.0030  0.8049  0.0107  0.2416  0.0756
                                           -0.0678 -0.0510 -0.0239 -0.1398
   294. (0.00517) RY*( 2) C  18           s(  0.80%)p99.99( 86.49%)d15.84( 12.71%)
                                           -0.0000 -0.0187  0.0876  0.0137 -0.7769
                                            0.0297  0.4964 -0.0076  0.1175 -0.1790
                                            0.2659 -0.0470 -0.1353  0.0613
   295. (0.00298) RY*( 3) C  18           s( 52.76%)p 0.65( 34.32%)d 0.24( 12.92%)
                                           -0.0000  0.0091  0.7263  0.0225 -0.0205
                                            0.0129  0.1334  0.0093 -0.5694 -0.0968
                                           -0.3208 -0.0802  0.0885 -0.0515
   296. (0.00166) RY*( 4) C  18           s( 25.20%)p 2.15( 54.15%)d 0.82( 20.65%)
                                           -0.0000 -0.0279  0.5012  0.0393 -0.0069
                                            0.0148 -0.2437  0.0086  0.6929 -0.2090
                                            0.0078 -0.0703  0.2635 -0.2973
   297. (0.00133) RY*( 5) C  18           s( 17.93%)p 0.07(  1.26%)d 4.51( 80.81%)
                                           -0.0000 -0.0028  0.4234  0.0242  0.0891
                                           -0.0055 -0.0396 -0.0074  0.0495  0.6029
                                            0.5029  0.3356 -0.1579  0.2327
   298. (0.00094) RY*( 6) C  18           s(  0.74%)p17.63( 13.00%)d99.99( 86.26%)
                                           -0.0000  0.0164  0.0843 -0.0100  0.3410
                                            0.0010 -0.0121 -0.0122 -0.1156 -0.7003
                                            0.4990  0.0853 -0.0186  0.3400
   299. (0.00011) RY*( 7) C  18           s(  2.01%)p 2.48(  4.97%)d46.32( 93.02%)
                                            0.0000  0.0033  0.1417 -0.0353  0.0893
                                            0.0020 -0.1529 -0.0032  0.1308 -0.0490
                                           -0.1075 -0.4126 -0.8633  0.0261
   300. (0.00005) RY*( 8) C  18           s(  0.45%)p18.86(  8.44%)d99.99( 91.11%)
   301. (0.00002) RY*( 9) C  18           s(  0.02%)p71.77(  1.18%)d99.99( 98.80%)
   302. (0.00185) RY*( 1) O  19           s(  3.17%)p28.98( 91.75%)d 1.61(  5.08%)
                                           -0.0000  0.0021  0.1779  0.0071  0.3465
                                           -0.0009 -0.0355 -0.0135 -0.8922 -0.0146
                                           -0.1957 -0.0534  0.0467 -0.0855
   303. (0.00101) RY*( 2) O  19           s(  3.25%)p24.54( 79.80%)d 5.21( 16.95%)
                                           -0.0000  0.0005  0.1803 -0.0046 -0.2304
                                           -0.0025 -0.8630 -0.0021 -0.0107 -0.3880
                                            0.0550 -0.1017  0.0393 -0.0635
   304. (0.00013) RY*( 3) O  19           s( 88.99%)p 0.09(  7.58%)d 0.04(  3.43%)
                                            0.0000 -0.0038  0.9433  0.0072  0.0171
                                           -0.0127  0.2316 -0.0034  0.1473 -0.0864
                                            0.1483  0.0270  0.0085  0.0634
   305. (0.00006) RY*( 4) O  19           s(  0.03%)p99.99( 94.55%)d99.99(  5.42%)
   306. (0.00001) RY*( 5) O  19           s(  2.95%)p 4.83( 14.26%)d28.05( 82.78%)
   307. (0.00001) RY*( 6) O  19           s(  1.43%)p 3.42(  4.89%)d65.56( 93.68%)
   308. (0.00000) RY*( 7) O  19           s(  0.00%)p 1.00(  1.45%)d68.13( 98.55%)
   309. (0.00001) RY*( 8) O  19           s(  0.06%)p25.14(  1.52%)d99.99( 98.42%)
   310. (0.00001) RY*( 9) O  19           s(  0.13%)p33.62(  4.43%)d99.99( 95.43%)
   311. (0.00832) RY*( 1) C  20           s(  8.70%)p10.14( 88.23%)d 0.35(  3.07%)
                                            0.0000 -0.0050  0.2949  0.0096  0.3314
                                            0.0072  0.5176 -0.0047 -0.7102 -0.0532
                                            0.0847  0.0913  0.0155 -0.1102
   312. (0.00465) RY*( 2) C  20           s(  1.10%)p84.46( 92.58%)d 5.77(  6.33%)
                                            0.0000 -0.0122  0.1040  0.0165  0.5190
                                           -0.0012 -0.7652  0.0015 -0.2657  0.0990
                                            0.0811  0.0382  0.2101  0.0353
   313. (0.00310) RY*( 3) C  20           s(  1.01%)p91.05( 92.28%)d 6.62(  6.70%)
                                           -0.0000  0.0154  0.0995  0.0147  0.7071
                                           -0.0055  0.2936  0.0019  0.5800 -0.0555
                                           -0.1249 -0.1296  0.1257 -0.1256
   314. (0.00197) RY*( 4) C  20           s( 88.22%)p 0.12( 10.24%)d 0.02(  1.55%)
                                            0.0000 -0.0020  0.9392 -0.0000 -0.2343
                                            0.0135 -0.1066 -0.0067  0.1894 -0.0314
                                           -0.0761  0.0448 -0.0124  0.0807
   315. (0.00042) RY*( 5) C  20           s(  0.05%)p28.82(  1.49%)d99.99( 98.46%)
                                           -0.0000 -0.0021  0.0226  0.0069 -0.1097
                                            0.0030  0.0064  0.0083 -0.0522 -0.4921
                                            0.3584 -0.6571  0.4085  0.1233
   316. (0.00033) RY*( 6) C  20           s(  0.77%)p 0.88(  0.68%)d99.99( 98.55%)
                                            0.0000  0.0017  0.0879 -0.0018  0.0063
                                           -0.0089  0.0687 -0.0011  0.0441  0.7335
                                            0.4734 -0.4253 -0.1909 -0.0777
   317. (0.00012) RY*( 7) C  20           s(  0.04%)p99.99(  5.14%)d99.99( 94.81%)
                                           -0.0000 -0.0041  0.0207  0.0104 -0.1742
                                            0.0115 -0.0950  0.0100 -0.1083  0.1060
                                           -0.4258 -0.2769  0.2337 -0.7902
   318. (0.00010) RY*( 8) C  20           s(  0.06%)p98.50(  5.98%)d99.99( 93.96%)
   319. (0.00004) RY*( 9) C  20           s(  0.06%)p62.74(  3.55%)d99.99( 96.39%)
   320. (0.00584) RY*( 1) C  21           s(  0.41%)p99.99( 95.29%)d10.48(  4.30%)
                                           -0.0000  0.0218  0.0602  0.0162  0.4753
                                            0.0118  0.2506  0.0245  0.8143  0.0876
                                            0.1034  0.1496 -0.0328 -0.0341
   321. (0.00328) RY*( 2) C  21           s( 13.21%)p 6.16( 81.39%)d 0.41(  5.40%)
                                           -0.0000  0.0014  0.3635  0.0032 -0.7976
                                           -0.0008  0.0263  0.0047  0.4208 -0.1081
                                            0.0092  0.1316  0.1512 -0.0448
   322. (0.00146) RY*( 3) C  21           s(  0.14%)p99.99( 80.80%)d99.99( 19.06%)
                                           -0.0000  0.0273 -0.0264  0.0117 -0.1646
                                           -0.0044  0.8669 -0.0019 -0.1711  0.3774
                                           -0.0829 -0.1326 -0.0465  0.1468
   323. (0.00071) RY*( 4) C  21           s( 82.12%)p 0.16( 12.93%)d 0.06(  4.96%)
                                            0.0000  0.0011  0.9062 -0.0049  0.2784
                                            0.0016  0.0681  0.0032 -0.2170 -0.1241
                                            0.0565 -0.1625 -0.0675  0.0031
   324. (0.00029) RY*( 5) C  21           s(  0.97%)p 1.10(  1.07%)d99.99( 97.97%)
                                            0.0000 -0.0003  0.0984 -0.0044  0.0963
                                            0.0012 -0.0054  0.0011 -0.0368 -0.0462
                                           -0.8103  0.5111  0.0183  0.2437
   325. (0.00015) RY*( 6) C  21           s(  1.34%)p14.82( 19.92%)d58.60( 78.74%)
                                           -0.0000 -0.0123  0.1153  0.0025 -0.1003
                                            0.0176 -0.3974 -0.0091  0.1756  0.6478
                                           -0.1501 -0.3077 -0.3935  0.3094
   326. (0.00011) RY*( 7) C  21           s(  0.83%)p 4.12(  3.42%)d99.99( 95.75%)
                                            0.0000 -0.0048  0.0910 -0.0222  0.1126
                                            0.0146 -0.1363  0.0060 -0.0471  0.4680
                                            0.0049 -0.0063  0.8585 -0.0382
   327. (0.00005) RY*( 8) C  21           s(  1.02%)p 5.07(  5.17%)d92.04( 93.81%)
   328. (0.00002) RY*( 9) C  21           s(  0.09%)p 0.57(  0.05%)d99.99( 99.86%)
   329. (0.00681) RY*( 1) C  22           s(  0.14%)p99.99( 95.81%)d28.06(  4.05%)
                                           -0.0000  0.0131  0.0357 -0.0140 -0.2339
                                            0.0222  0.8050 -0.0084 -0.5045 -0.0847
                                           -0.0030  0.0813 -0.0726 -0.1463
   330. (0.00383) RY*( 2) C  22           s(  9.05%)p 9.51( 86.09%)d 0.54(  4.86%)
                                            0.0000 -0.0064  0.3007  0.0052  0.8391
                                           -0.0034 -0.0103 -0.0020 -0.3958  0.1183
                                            0.0321 -0.0490  0.1282 -0.1216
   331. (0.00179) RY*( 3) C  22           s( 39.18%)p 1.38( 54.08%)d 0.17(  6.73%)
                                           -0.0000  0.0265  0.6254 -0.0064  0.1246
                                            0.0039  0.3914 -0.0003  0.6100 -0.2069
                                           -0.0608 -0.0298 -0.0452  0.1336
   332. (0.00113) RY*( 4) C  22           s( 45.11%)p 0.84( 38.07%)d 0.37( 16.83%)
                                           -0.0000 -0.0196  0.6713  0.0131 -0.4326
                                            0.0055 -0.3315 -0.0006 -0.2888  0.1048
                                            0.3734  0.0513  0.1041 -0.0661
   333. (0.00025) RY*( 5) C  22           s(  4.66%)p 0.37(  1.72%)d20.10( 93.62%)
                                           -0.0000 -0.0030  0.2158  0.0039 -0.1070
                                            0.0023 -0.0603  0.0038 -0.0453  0.5718
                                           -0.6571 -0.0371 -0.4105 -0.0869
   334. (0.00013) RY*( 6) C  22           s(  1.66%)p 7.31( 12.14%)d51.93( 86.20%)
                                           -0.0000 -0.0126  0.1282  0.0176 -0.1035
                                            0.0135 -0.2054  0.0158 -0.2603 -0.6280
                                           -0.5550 -0.3486  0.1883  0.0499
   335. (0.00009) RY*( 7) C  22           s(  0.17%)p44.62(  7.81%)d99.99( 92.02%)
   336. (0.00002) RY*( 8) C  22           s(  0.16%)p 1.75(  0.28%)d99.99( 99.55%)
   337. (0.00002) RY*( 9) C  22           s(  0.00%)p 1.00(  4.04%)d23.74( 95.96%)
   338. (0.00581) RY*( 1) C  23           s(  1.02%)p93.16( 95.13%)d 3.77(  3.85%)
                                           -0.0000 -0.0001  0.1010  0.0061  0.3793
                                            0.0084 -0.1693 -0.0024  0.8824  0.0292
                                            0.0500  0.1638  0.0000 -0.0915
   339. (0.00427) RY*( 2) C  23           s(  3.03%)p30.68( 93.06%)d 1.29(  3.90%)
                                            0.0000 -0.0156  0.1735 -0.0101 -0.2913
                                           -0.0020 -0.9171 -0.0037 -0.0674 -0.1223
                                           -0.0979 -0.0165  0.0753 -0.0924
   340. (0.00354) RY*( 3) C  23           s(  9.83%)p 8.64( 84.90%)d 0.54(  5.27%)
                                            0.0000  0.0012  0.3135 -0.0128 -0.7944
                                           -0.0010  0.2937 -0.0014  0.3625  0.1311
                                           -0.0761 -0.0239  0.1665 -0.0382
   341. (0.00110) RY*( 4) C  23           s( 84.69%)p 0.15( 12.49%)d 0.03(  2.83%)
                                           -0.0000  0.0010  0.9203  0.0060  0.2866
                                            0.0075  0.0901 -0.0023 -0.1857 -0.0319
                                            0.0301 -0.1305 -0.0943  0.0208
   342. (0.00057) RY*( 5) C  23           s(  0.61%)p 0.38(  0.23%)d99.99( 99.16%)
                                           -0.0000  0.0003  0.0781  0.0014  0.0224
                                            0.0089 -0.0248  0.0037 -0.0332 -0.1341
                                            0.0593  0.4720  0.4466  0.7402
   343. (0.00052) RY*( 6) C  23           s(  0.14%)p 3.87(  0.54%)d99.99( 99.31%)
                                            0.0000 -0.0002  0.0375 -0.0039  0.0439
                                           -0.0065  0.0070  0.0074 -0.0580  0.3111
                                           -0.8035  0.4039 -0.2941  0.0330
   344. (0.00029) RY*( 7) C  23           s(  0.19%)p19.42(  3.76%)d99.99( 96.04%)
                                           -0.0000  0.0018  0.0440  0.0154 -0.1301
                                           -0.0191  0.1394  0.0007 -0.0255 -0.7328
                                            0.0606  0.5074 -0.2816 -0.2882
   345. (0.00024) RY*( 8) C  23           s(  0.34%)p16.35(  5.58%)d99.99( 94.08%)
                                            0.0000  0.0003  0.0584 -0.0004  0.1092
                                           -0.0030  0.0290  0.0246 -0.2060  0.3217
                                            0.1401  0.4298  0.5488 -0.5759
   346. (0.00021) RY*( 9) C  23           s(  0.17%)p26.73(  4.47%)d99.99( 95.36%)
                                           -0.0000 -0.0030  0.0408  0.0144 -0.1626
                                            0.0127 -0.1209  0.0060 -0.0573  0.4586
                                            0.5553  0.3561 -0.5394  0.1308
   347. (0.00350) RY*( 1) C  24           s(  0.09%)p99.99( 93.63%)d71.01(  6.29%)
                                           -0.0000  0.0039  0.0295  0.0005  0.1303
                                            0.0100  0.8312  0.0036  0.4778 -0.0574
                                           -0.0668 -0.1095 -0.1003 -0.1818
   348. (0.00344) RY*( 2) C  24           s(  2.27%)p40.58( 92.09%)d 2.49(  5.64%)
                                           -0.0000  0.0005  0.1506 -0.0176 -0.9510
                                            0.0035  0.1079  0.0013  0.0673 -0.1209
                                            0.1953  0.0437 -0.0242 -0.0334
   349. (0.00195) RY*( 3) C  24           s( 63.06%)p 0.58( 36.45%)d 0.01(  0.49%)
                                           -0.0000  0.0220  0.7938  0.0033  0.1141
                                            0.0005  0.2725 -0.0035 -0.5265  0.0303
                                           -0.0101  0.0483  0.0345  0.0189
   350. (0.00023) RY*( 4) C  24           s( 33.87%)p 1.93( 65.53%)d 0.02(  0.60%)
                                           -0.0000 -0.0290  0.5813  0.0009  0.0894
                                            0.0121 -0.4212 -0.0191  0.6851  0.0258
                                           -0.0152  0.0644  0.0233 -0.0211
   351. (0.00005) RY*( 5) C  24           s(  0.06%)p84.05(  5.13%)d99.99( 94.81%)
   352. (0.00004) RY*( 6) C  24           s(  0.75%)p 3.67(  2.76%)d99.99( 96.49%)
   353. (0.00004) RY*( 7) C  24           s(  0.00%)p 1.00(  3.94%)d24.38( 96.06%)
   354. (0.00002) RY*( 8) C  24           s(  0.01%)p10.48(  0.15%)d99.99( 99.84%)
   355. (0.00001) RY*( 9) C  24           s(  0.00%)p 1.00(  0.37%)d99.99( 99.63%)
   356. (0.00584) RY*( 1) C  25           s(  0.02%)p99.99( 95.61%)d99.99(  4.37%)
                                            0.0000 -0.0062  0.0112  0.0147  0.7067
                                           -0.0055 -0.6574 -0.0094  0.1555  0.1124
                                           -0.0158 -0.1530  0.0767  0.0388
   357. (0.00509) RY*( 2) C  25           s(  0.74%)p99.99( 94.50%)d 6.41(  4.76%)
                                           -0.0000 -0.0108  0.0855  0.0111  0.2229
                                           -0.0027  0.0196 -0.0012 -0.9459  0.0839
                                            0.0332  0.0947  0.1413 -0.1024
   358. (0.00393) RY*( 3) C  25           s(  7.42%)p11.87( 87.99%)d 0.62(  4.60%)
                                            0.0000  0.0022  0.2723  0.0058  0.6049
                                           -0.0038  0.6944 -0.0037  0.1783 -0.1317
                                           -0.1362 -0.0245  0.0966 -0.0113
   359. (0.00159) RY*( 4) C  25           s( 91.01%)p 0.09(  8.17%)d 0.01(  0.82%)
                                           -0.0000 -0.0017  0.9540 -0.0066 -0.2082
                                            0.0008 -0.1940  0.0052  0.0263  0.0153
                                            0.0090  0.0028  0.0057  0.0885
   360. (0.00062) RY*( 5) C  25           s(  0.47%)p 0.10(  0.05%)d99.99( 99.48%)
                                           -0.0000 -0.0007  0.0687  0.0022 -0.0048
                                            0.0105 -0.0160 -0.0008  0.0099  0.2198
                                           -0.3933 -0.1520 -0.4483 -0.7535
   361. (0.00052) RY*( 6) C  25           s(  0.19%)p 0.72(  0.14%)d99.99( 99.68%)
                                           -0.0000  0.0007  0.0434 -0.0085  0.0265
                                            0.0013  0.0139  0.0081 -0.0178 -0.4069
                                            0.7069 -0.4494 -0.0680 -0.3534
   362. (0.00026) RY*( 7) C  25           s(  0.16%)p26.37(  4.20%)d99.99( 95.64%)
                                            0.0000 -0.0004  0.0399 -0.0185  0.1796
                                           -0.0061  0.0175 -0.0159  0.0937  0.1917
                                            0.4747  0.7076 -0.4340 -0.0731
   363. (0.00022) RY*( 8) C  25           s(  0.00%)p 1.00(  4.57%)d20.89( 95.43%)
                                           -0.0000  0.0000  0.0007  0.0023  0.0330
                                           -0.0207  0.1832  0.0112 -0.1022  0.5271
                                            0.1600 -0.4897 -0.4659  0.4405
   364. (0.00014) RY*( 9) C  25           s(  0.01%)p99.99(  4.95%)d99.99( 95.04%)
                                            0.0000  0.0026  0.0114  0.0056 -0.0845
                                           -0.0106  0.1152 -0.0160  0.1693  0.6586
                                            0.2726 -0.0320  0.5946 -0.2962
   365. (0.00343) RY*( 1) C  26           s(  0.54%)p99.99( 93.04%)d11.96(  6.42%)
                                            0.0000  0.0007  0.0732  0.0056  0.4681
                                           -0.0078 -0.7586 -0.0078 -0.3684 -0.0992
                                            0.0520 -0.0951 -0.1144 -0.1718
   366. (0.00299) RY*( 2) C  26           s(  0.24%)p99.99( 92.51%)d30.77(  7.26%)
                                           -0.0000  0.0006  0.0486  0.0153  0.8459
                                            0.0033  0.4114  0.0013  0.1999 -0.0578
                                            0.2178  0.1079  0.0437  0.0908
   367. (0.00173) RY*( 3) C  26           s( 63.48%)p 0.56( 35.71%)d 0.01(  0.82%)
                                           -0.0000  0.0217  0.7964 -0.0018 -0.0744
                                            0.0002 -0.2484  0.0043  0.5383  0.0128
                                            0.0376  0.0727  0.0231  0.0278
   368. (0.00026) RY*( 4) C  26           s( 34.09%)p 1.85( 62.96%)d 0.09(  2.95%)
                                           -0.0000 -0.0278  0.5832  0.0034 -0.0675
                                           -0.0117  0.3927  0.0174 -0.6858 -0.1029
                                            0.0383  0.0233 -0.0179 -0.1289
   369. (0.00007) RY*( 5) C  26           s(  1.06%)p 6.12(  6.46%)d87.57( 92.48%)
   370. (0.00004) RY*( 6) C  26           s(  0.00%)p 1.00(  5.91%)d15.93( 94.09%)
   371. (0.00004) RY*( 7) C  26           s(  0.71%)p 3.99(  2.82%)d99.99( 96.48%)
   372. (0.00001) RY*( 8) C  26           s(  0.00%)p 1.00(  0.34%)d99.99( 99.66%)
   373. (0.00002) RY*( 9) C  26           s(  0.01%)p31.82(  0.32%)d99.99( 99.67%)
   374. (0.00657) RY*( 1) C  27           s(  0.02%)p99.99( 97.52%)d99.99(  2.46%)
                                           -0.0000  0.0130 -0.0025  0.0148 -0.0086
                                           -0.0004 -0.1219  0.0219  0.9796  0.0311
                                            0.0179  0.1456  0.0286  0.0359
   375. (0.00381) RY*( 2) C  27           s(  4.04%)p22.50( 90.89%)d 1.26(  5.08%)
                                            0.0000 -0.0149  0.2004 -0.0045 -0.8884
                                           -0.0007 -0.3430 -0.0045 -0.0426 -0.1458
                                           -0.0556 -0.0297  0.1547 -0.0399
   376. (0.00224) RY*( 3) C  27           s( 52.35%)p 0.86( 44.84%)d 0.05(  2.81%)
                                           -0.0000  0.0236  0.7232  0.0043 -0.1233
                                            0.0009  0.6520  0.0038  0.0902  0.1129
                                            0.0717 -0.0850 -0.0525  0.0142
   377. (0.00114) RY*( 4) C  27           s( 40.52%)p 1.17( 47.31%)d 0.30( 12.17%)
                                            0.0000 -0.0200  0.6363 -0.0135  0.4217
                                            0.0025 -0.5407  0.0009 -0.0517 -0.2881
                                           -0.1843  0.0242  0.0351 -0.0537
   378. (0.00024) RY*( 5) C  27           s(  0.55%)p 2.87(  1.59%)d99.99( 97.85%)
                                           -0.0000 -0.0041  0.0744 -0.0057 -0.0287
                                            0.0101 -0.0984  0.0031 -0.0726  0.6812
                                           -0.6043  0.2551  0.0476  0.2863
   379. (0.00013) RY*( 6) C  27           s(  0.74%)p 4.04(  2.99%)d99.99( 96.27%)
                                            0.0000 -0.0054  0.0858 -0.0206  0.1065
                                            0.0059 -0.1218  0.0101 -0.0562  0.4071
                                            0.4780  0.0421  0.7292 -0.1870
   380. (0.00009) RY*( 7) C  27           s(  0.10%)p31.65(  3.02%)d99.99( 96.88%)
   381. (0.00009) RY*( 8) C  27           s(  1.80%)p 6.49( 11.68%)d48.07( 86.52%)
   382. (0.00003) RY*( 9) C  27           s(  0.02%)p 8.00(  0.18%)d99.99( 99.79%)
   383. (0.00836) RY*( 1) C  28           s( 10.35%)p 8.54( 88.32%)d 0.13(  1.33%)
                                           -0.0000 -0.0176  0.3212 -0.0226  0.6909
                                           -0.0063  0.5699  0.0320 -0.2820 -0.0573
                                            0.0972  0.0210 -0.0088  0.0087
   384. (0.00621) RY*( 2) C  28           s(  3.02%)p30.40( 91.93%)d 1.67(  5.04%)
                                            0.0000 -0.0141  0.1733  0.0155  0.5989
                                           -0.0222 -0.7233  0.0021  0.1919  0.1200
                                            0.0552 -0.0819  0.1141  0.1151
   385. (0.00258) RY*( 3) C  28           s( 52.46%)p 0.36( 18.95%)d 0.55( 28.59%)
                                           -0.0000  0.0122  0.7242 -0.0007 -0.2481
                                           -0.0149  0.0902  0.0234  0.3451 -0.0698
                                           -0.2616  0.2341  0.2412  0.3155
   386. (0.00181) RY*( 4) C  28           s(  5.34%)p 6.98( 37.27%)d10.75( 57.39%)
                                            0.0000 -0.0262  0.2296  0.0139 -0.0992
                                           -0.0103 -0.1673  0.0177 -0.5781  0.4034
                                           -0.4591 -0.0263  0.2372 -0.3788
   387. (0.00111) RY*( 5) C  28           s( 21.12%)p 1.36( 28.66%)d 2.38( 50.21%)
                                            0.0000 -0.0166  0.4593 -0.0050 -0.2890
                                           -0.0072 -0.2137  0.0114 -0.3965 -0.0741
                                            0.5968 -0.2033 -0.3056  0.0759
   388. (0.00078) RY*( 6) C  28           s(  1.67%)p 2.76(  4.61%)d56.02( 93.71%)
                                           -0.0000  0.0016  0.1293 -0.0149  0.0178
                                           -0.0046  0.0869  0.0427  0.1903 -0.0202
                                           -0.4135 -0.7715 -0.4124  0.0213
   389. (0.00050) RY*( 7) C  28           s(  5.04%)p 4.08( 20.56%)d14.76( 74.40%)
                                           -0.0000  0.0237  0.2233  0.0133 -0.0120
                                            0.0198  0.0843 -0.0185  0.4443  0.0492
                                            0.2814 -0.0687  0.0921 -0.8057
   390. (0.00019) RY*( 8) C  28           s(  0.25%)p13.45(  3.32%)d99.99( 96.44%)
                                           -0.0000  0.0069  0.0492 -0.0150  0.0291
                                           -0.0053  0.0641 -0.0073  0.1670  0.6785
                                            0.0013  0.3647 -0.6068  0.0534
   391. (0.00008) RY*( 9) C  28           s(  0.80%)p 8.41(  6.75%)d99.99( 92.45%)
   392. (0.00200) RY*( 1) O  29           s(  4.80%)p18.77( 90.08%)d 1.07(  5.12%)
                                           -0.0000  0.0049  0.2190 -0.0130 -0.8455
                                            0.0042  0.4176 -0.0018  0.1068  0.0480
                                           -0.1525  0.1008  0.1243 -0.0057
   393. (0.00147) RY*( 2) O  29           s( 27.66%)p 2.31( 63.95%)d 0.30(  8.39%)
                                           -0.0000  0.0062  0.5259  0.0017  0.4444
                                            0.0023  0.5177 -0.0016  0.4171 -0.0539
                                            0.1007  0.1477  0.0324  0.2191
   394. (0.00031) RY*( 3) O  29           s( 42.54%)p 1.24( 52.78%)d 0.11(  4.68%)
                                            0.0000  0.0014  0.6522 -0.0016 -0.1570
                                            0.0063 -0.6556  0.0021  0.2707  0.0071
                                            0.0569 -0.1596 -0.0567 -0.1217
   395. (0.00010) RY*( 4) O  29           s( 18.91%)p 2.84( 53.71%)d 1.45( 27.38%)
   396. (0.00003) RY*( 5) O  29           s(  0.13%)p29.27(  3.85%)d99.99( 96.02%)
   397. (0.00004) RY*( 6) O  29           s(  1.34%)p10.82( 14.46%)d63.00( 84.20%)
   398. (0.00002) RY*( 7) O  29           s(  4.27%)p 4.15( 17.70%)d18.29( 78.03%)
   399. (0.00001) RY*( 8) O  29           s(  0.33%)p 7.95(  2.62%)d99.99( 97.05%)
   400. (0.00001) RY*( 9) O  29           s(  0.03%)p38.63(  1.07%)d99.99( 98.90%)
   401. (0.00664) RY*( 1) C  30           s(  2.17%)p43.76( 94.90%)d 1.35(  2.93%)
                                            0.0000  0.0064  0.1471  0.0165  0.3247
                                            0.0082  0.5975 -0.0005 -0.6973  0.0483
                                           -0.0475 -0.1239 -0.0648  0.0721
   402. (0.00420) RY*( 2) C  30           s(  1.95%)p49.57( 96.75%)d 0.67(  1.30%)
                                           -0.0000  0.0094  0.1394 -0.0008 -0.2993
                                           -0.0057  0.7662 -0.0090  0.5391  0.0513
                                            0.0894  0.0205  0.0384  0.0224
   403. (0.00376) RY*( 3) C  30           s( 11.73%)p 7.05( 82.68%)d 0.48(  5.59%)
                                           -0.0000  0.0114  0.3423 -0.0151 -0.8098
                                            0.0033 -0.1047  0.0016 -0.3998 -0.0232
                                            0.0432 -0.1289  0.1815 -0.0631
   404. (0.00176) RY*( 4) C  30           s( 83.17%)p 0.16( 13.67%)d 0.04(  3.16%)
                                            0.0000 -0.0100  0.9119  0.0000  0.2797
                                            0.0053 -0.1676  0.0027  0.1741 -0.0869
                                           -0.0437  0.0960 -0.0954  0.0616
   405. (0.00057) RY*( 5) C  30           s(  0.01%)p 1.00(  0.74%)d99.99( 99.25%)
                                            0.0000 -0.0023  0.0090  0.0075  0.0772
                                           -0.0026 -0.0357  0.0019  0.0112 -0.2608
                                            0.8431 -0.3934 -0.2183 -0.1064
   406. (0.00045) RY*( 6) C  30           s(  0.00%)p 1.00(  1.75%)d56.10( 98.25%)
                                            0.0000 -0.0006  0.0038  0.0011  0.0286
                                            0.0123 -0.0243  0.0234 -0.1241  0.2810
                                            0.5097  0.6270  0.3251  0.3807
   407. (0.00039) RY*( 7) C  30           s(  0.18%)p34.36(  6.07%)d99.99( 93.75%)
                                           -0.0000 -0.0044  0.0418 -0.0159  0.2135
                                            0.0112 -0.0397 -0.0076  0.1147  0.0918
                                           -0.0129 -0.5213  0.7975  0.1457
   408. (0.00030) RY*( 8) C  30           s(  0.72%)p 1.08(  0.78%)d99.99( 98.51%)
                                            0.0000 -0.0018  0.0847 -0.0030  0.0229
                                            0.0093 -0.0775 -0.0001  0.0335  0.8955
                                            0.0958 -0.1845 -0.1819 -0.3269
   409. (0.00014) RY*( 9) C  30           s(  0.11%)p26.59(  2.82%)d99.99( 97.07%)
                                           -0.0000 -0.0013  0.0326 -0.0112  0.1332
                                           -0.0154  0.0843  0.0111 -0.0539 -0.1715
                                            0.0768  0.3228  0.3597 -0.8377
   410. (0.00634) RY*( 1) C  31           s(  3.81%)p24.64( 93.95%)d 0.59(  2.23%)
                                           -0.0000 -0.0257  0.1936  0.0055  0.8946
                                           -0.0133 -0.1390 -0.0352  0.3441  0.0870
                                           -0.0863  0.0311  0.0669 -0.0434
   411. (0.00461) RY*( 2) C  31           s(  8.17%)p 9.14( 74.74%)d 2.09( 17.09%)
                                           -0.0000  0.0289  0.2845  0.0087  0.2037
                                           -0.0146 -0.3141  0.0115 -0.7790 -0.0848
                                           -0.0554 -0.1146  0.1437  0.3561
   412. (0.00263) RY*( 3) C  31           s( 22.35%)p 3.08( 68.80%)d 0.40(  8.84%)
                                           -0.0000  0.0170  0.4725 -0.0174  0.0775
                                            0.0060  0.8224 -0.0103 -0.0729 -0.1338
                                           -0.0700 -0.2341 -0.0853  0.0600
   413. (0.00157) RY*( 4) C  31           s( 27.22%)p 1.09( 29.73%)d 1.58( 43.05%)
                                            0.0000 -0.0281  0.5209 -0.0272 -0.2664
                                           -0.0061 -0.2905 -0.0328  0.3742 -0.2131
                                           -0.2067  0.2376 -0.3228  0.4263
   414. (0.00103) RY*( 5) C  31           s( 13.69%)p 0.68(  9.27%)d 5.63( 77.04%)
                                           -0.0000 -0.0180  0.3696 -0.0076 -0.1512
                                           -0.0132 -0.1391 -0.0318  0.2219  0.1084
                                            0.7088 -0.2801  0.4205  0.0324
   415. (0.00083) RY*( 6) C  31           s( 22.54%)p 0.30(  6.65%)d 3.14( 70.80%)
                                           -0.0000  0.0078  0.4747  0.0014 -0.0972
                                            0.0100 -0.0707 -0.0176 -0.2273  0.2612
                                           -0.0125  0.4542 -0.0495 -0.6564
   416. (0.00009) RY*( 7) C  31           s(  1.93%)p 4.73(  9.14%)d46.01( 88.92%)
   417. (0.00005) RY*( 8) C  31           s(  0.33%)p23.58(  7.86%)d99.99( 91.81%)
   418. (0.00002) RY*( 9) C  31           s(  0.03%)p 6.97(  0.20%)d99.99( 99.77%)
   419. (0.00192) RY*( 1) O  32           s(  3.45%)p26.46( 91.28%)d 1.53(  5.27%)
                                            0.0000  0.0040  0.1857  0.0075  0.5062
                                            0.0093  0.4958 -0.0107 -0.6407 -0.0907
                                           -0.0695 -0.0622 -0.0144  0.1887
   420. (0.00091) RY*( 2) O  32           s(  9.93%)p 6.96( 69.11%)d 2.11( 20.96%)
                                           -0.0000  0.0012  0.3151  0.0026  0.6392
                                            0.0011 -0.4793  0.0017  0.2297 -0.0703
                                           -0.2265  0.2649 -0.2861 -0.0373
   421. (0.00013) RY*( 3) O  32           s( 80.86%)p 0.20( 15.82%)d 0.04(  3.32%)
                                            0.0000 -0.0047  0.8992  0.0134 -0.3886
                                           -0.0097  0.0679 -0.0061 -0.0480  0.0939
                                            0.0962  0.0641 -0.0586 -0.0869
   422. (0.00006) RY*( 4) O  32           s(  0.55%)p99.99( 93.72%)d10.46(  5.73%)
   423. (0.00001) RY*( 5) O  32           s(  0.24%)p 8.50(  2.07%)d99.99( 97.69%)
   424. (0.00001) RY*( 6) O  32           s(  0.08%)p99.99(  9.61%)d99.99( 90.32%)
   425. (0.00001) RY*( 7) O  32           s(  2.07%)p 3.35(  6.95%)d43.89( 90.98%)
   426. (0.00001) RY*( 8) O  32           s(  2.34%)p 2.22(  5.21%)d39.47( 92.45%)
   427. (0.00001) RY*( 9) O  32           s(  0.47%)p13.67(  6.48%)d99.99( 93.04%)
   428. (0.00964) RY*( 1) C  33           s(  0.09%)p99.99( 97.96%)d21.75(  1.95%)
                                           -0.0000  0.0281  0.0104  0.0151 -0.3166
                                           -0.0022  0.4745  0.0003  0.8087 -0.0863
                                           -0.0894  0.0001  0.0170 -0.0614
   429. (0.00641) RY*( 2) C  33           s(  1.18%)p79.12( 93.38%)d 4.61(  5.44%)
                                           -0.0000  0.0125  0.1079  0.0042 -0.8013
                                           -0.0014 -0.5400 -0.0021 -0.0041 -0.0266
                                           -0.0630 -0.0053  0.1929  0.1115
   430. (0.00441) RY*( 3) C  33           s(  6.47%)p13.59( 87.93%)d 0.86(  5.60%)
                                            0.0000 -0.0372  0.2517 -0.0120  0.4353
                                            0.0036 -0.6276  0.0233  0.5435  0.1712
                                           -0.1148 -0.0788 -0.0843 -0.0117
   431. (0.00278) RY*( 4) C  33           s( 83.82%)p 0.08(  6.52%)d 0.12(  9.67%)
                                           -0.0000 -0.0023  0.9155 -0.0097 -0.0347
                                            0.0321  0.1901  0.0229 -0.1618 -0.1288
                                            0.0405 -0.1808 -0.0124 -0.2136
   432. (0.00105) RY*( 5) C  33           s(  2.26%)p 2.04(  4.61%)d41.17( 93.13%)
                                           -0.0000  0.0099  0.1501 -0.0118 -0.1967
                                           -0.0021  0.0821 -0.0052 -0.0219  0.5860
                                            0.1317  0.3323 -0.6504  0.1925
   433. (0.00089) RY*( 6) C  33           s(  3.91%)p 0.50(  1.94%)d24.07( 94.15%)
                                            0.0000 -0.0064  0.1977 -0.0006  0.1241
                                            0.0172  0.0532 -0.0027 -0.0294 -0.0411
                                           -0.4025  0.7950  0.3490  0.1545
   434. (0.00038) RY*( 7) C  33           s(  0.24%)p14.83(  3.52%)d99.99( 96.24%)
                                            0.0000  0.0120  0.0473  0.0252  0.0233
                                           -0.0421  0.1776 -0.0084 -0.0262  0.7332
                                           -0.0503 -0.2889  0.5678  0.1281
   435. (0.00029) RY*( 8) C  33           s(  1.22%)p 1.21(  1.49%)d79.43( 97.29%)
                                           -0.0000  0.0019  0.1107 -0.0112  0.0732
                                           -0.0142  0.0957 -0.0039 -0.0037 -0.2294
                                           -0.1854 -0.2779 -0.1060  0.8930
   436. (0.00010) RY*( 9) C  33           s(  0.91%)p 3.27(  2.97%)d99.99( 96.13%)
                                           -0.0000 -0.0000  0.0952  0.0031  0.0731
                                           -0.0029 -0.0396 -0.0190  0.1495 -0.0968
                                            0.8698  0.2392  0.2751  0.2498
   437. (0.00235) RY*( 1) O  34           s(  1.42%)p65.54( 93.36%)d 3.66(  5.22%)
                                            0.0000  0.0013  0.1193  0.0138  0.8413
                                            0.0046  0.3979 -0.0012 -0.2594  0.0864
                                            0.0660 -0.0472 -0.1953  0.0004
   438. (0.00147) RY*( 2) O  34           s( 27.41%)p 2.34( 64.10%)d 0.31(  8.48%)
                                           -0.0000  0.0068  0.5235 -0.0047 -0.3558
                                           -0.0056  0.1144  0.0023 -0.7080 -0.1002
                                            0.0723 -0.2389 -0.0018 -0.1116
   439. (0.00042) RY*( 3) O  34           s( 57.40%)p 0.57( 32.89%)d 0.17(  9.71%)
                                            0.0000  0.0002  0.7577 -0.0047 -0.0520
                                            0.0032  0.2648 -0.0162  0.5057  0.0389
                                           -0.0601  0.2618  0.0405  0.1475
   440. (0.00007) RY*( 4) O  34           s( 12.19%)p 5.66( 69.01%)d 1.54( 18.80%)
   441. (0.00003) RY*( 5) O  34           s(  0.23%)p15.19(  3.46%)d99.99( 96.31%)
   442. (0.00003) RY*( 6) O  34           s(  0.20%)p99.99( 25.78%)d99.99( 74.02%)
   443. (0.00001) RY*( 7) O  34           s(  0.38%)p13.47(  5.05%)d99.99( 94.57%)
   444. (0.00001) RY*( 8) O  34           s(  0.03%)p99.99(  4.56%)d99.99( 95.41%)
   445. (0.00001) RY*( 9) O  34           s(  0.73%)p 2.76(  2.01%)d99.99( 97.26%)
   446. (0.00744) RY*( 1) C  35           s(  2.53%)p37.45( 94.74%)d 1.08(  2.73%)
                                           -0.0000 -0.0325  0.1557 -0.0211  0.8272
                                           -0.0010  0.4929  0.0051  0.1403 -0.0741
                                            0.0558 -0.0088 -0.0995  0.0931
   447. (0.00586) RY*( 2) C  35           s( 21.59%)p 3.42( 73.76%)d 0.22(  4.65%)
                                           -0.0000 -0.0030  0.4646 -0.0304 -0.2438
                                           -0.0036  0.4689 -0.0132 -0.6762 -0.1150
                                           -0.0150 -0.1303  0.0603 -0.1116
   448. (0.00392) RY*( 3) C  35           s(  3.90%)p21.56( 83.99%)d 3.11( 12.11%)
                                           -0.0000  0.0333  0.1946 -0.0031 -0.4228
                                            0.0026  0.5049  0.0051  0.6373 -0.0595
                                           -0.3168  0.0781  0.0904  0.0544
   449. (0.00256) RY*( 4) C  35           s( 62.41%)p 0.50( 30.93%)d 0.11(  6.67%)
                                           -0.0000 -0.0147  0.7898 -0.0235  0.1303
                                           -0.0031 -0.5071 -0.0132  0.1854 -0.1341
                                           -0.1332  0.0411 -0.0529 -0.1627
   450. (0.00139) RY*( 5) C  35           s(  0.65%)p 6.86(  4.48%)d99.99( 94.87%)
                                           -0.0000  0.0097  0.0802 -0.0015 -0.1684
                                           -0.0075  0.0180  0.0176  0.1253 -0.5400
                                            0.7492  0.2137  0.0025  0.2239
   451. (0.00104) RY*( 6) C  35           s(  7.60%)p 0.22(  1.65%)d11.94( 90.75%)
                                           -0.0000  0.0027  0.2757 -0.0145 -0.0718
                                            0.0120  0.0739  0.0076  0.0739  0.8162
                                            0.4500  0.1511  0.0475  0.1172
   452. (0.00044) RY*( 7) C  35           s(  0.30%)p 8.23(  2.49%)d99.99( 97.20%)
                                            0.0000  0.0156  0.0528  0.0506 -0.1492
                                            0.0046  0.0009 -0.0013 -0.0106  0.0396
                                           -0.0452 -0.2283 -0.8912  0.3493
   453. (0.00021) RY*( 8) C  35           s(  1.04%)p 1.68(  1.76%)d93.05( 97.20%)
                                           -0.0000 -0.0017  0.1022 -0.0038  0.0262
                                            0.0180 -0.1286 -0.0006 -0.0014 -0.0098
                                           -0.0689 -0.5364  0.4199  0.7093
   454. (0.00007) RY*( 9) C  35           s(  0.09%)p72.40(  6.52%)d99.99( 93.39%)
   455. (0.00204) RY*( 1) O  36           s(  3.74%)p24.41( 91.28%)d 1.33(  4.98%)
                                           -0.0000  0.0035  0.1933 -0.0029 -0.1926
                                           -0.0018 -0.0150  0.0129  0.9356 -0.0178
                                           -0.2162 -0.0132  0.0137 -0.0484
   456. (0.00149) RY*( 2) O  36           s( 19.78%)p 3.57( 70.64%)d 0.48(  9.58%)
                                           -0.0000  0.0054  0.4448  0.0039  0.0287
                                           -0.0039  0.8366  0.0016 -0.0755 -0.3058
                                            0.0196  0.0004 -0.0216 -0.0369
   457. (0.00031) RY*( 3) O  36           s( 60.24%)p 0.55( 33.29%)d 0.11(  6.46%)
                                            0.0000  0.0011  0.7762 -0.0025 -0.3921
                                            0.0044 -0.3734  0.0080 -0.1992  0.1105
                                            0.1725  0.0401  0.0711  0.1266
   458. (0.00007) RY*( 4) O  36           s( 13.13%)p 6.11( 80.20%)d 0.51(  6.67%)
   459. (0.00002) RY*( 5) O  36           s(  0.73%)p14.53( 10.60%)d99.99( 88.67%)
   460. (0.00001) RY*( 6) O  36           s(  0.78%)p 9.05(  7.05%)d99.99( 92.17%)
   461. (0.00001) RY*( 7) O  36           s(  0.46%)p 1.72(  0.78%)d99.99( 98.76%)
   462. (0.00001) RY*( 8) O  36           s(  0.09%)p54.40(  4.83%)d99.99( 95.09%)
   463. (0.00001) RY*( 9) O  36           s(  1.05%)p 1.47(  1.55%)d92.45( 97.40%)
   464. (0.00144) RY*( 1) H  37           s( 98.25%)p 0.02(  1.75%)
                                            0.0047  0.9912 -0.0256 -0.0119 -0.1292
   465. (0.00023) RY*( 2) H  37           s(  0.00%)p 1.00(100.00%)
                                           -0.0002  0.0059  0.8279 -0.5568 -0.0674
   466. (0.00012) RY*( 3) H  37           s(  0.00%)p 1.00(100.00%)
                                            0.0063  0.0026 -0.5353 -0.8203  0.2011
   467. (0.00004) RY*( 4) H  37           s(  1.82%)p53.98( 98.18%)
   468. (0.00228) RY*( 1) H  38           s( 99.19%)p 0.01(  0.81%)
                                            0.0042  0.9959  0.0779 -0.0455 -0.0012
   469. (0.00021) RY*( 2) H  38           s(  0.16%)p99.99( 99.84%)
                                           -0.0001  0.0402 -0.0015  0.8631  0.5034
   470. (0.00013) RY*( 3) H  38           s(  0.13%)p99.99( 99.87%)
                                           -0.0042  0.0351 -0.1722  0.4945 -0.8512
   471. (0.00005) RY*( 4) H  38           s(  0.61%)p99.99( 99.39%)
   472. (0.00153) RY*( 1) H  39           s( 98.33%)p 0.02(  1.67%)
                                            0.0045  0.9916 -0.0312  0.1244 -0.0168
   473. (0.00022) RY*( 2) H  39           s(  0.00%)p 1.00(100.00%)
                                            0.0005  0.0038  0.8115  0.2452  0.5304
   474. (0.00012) RY*( 3) H  39           s(  0.02%)p99.99( 99.98%)
                                            0.0047  0.0124 -0.5191 -0.1143  0.8469
   475. (0.00004) RY*( 4) H  39           s(  1.73%)p56.72( 98.27%)
   476. (0.00239) RY*( 1) H  40           s( 98.97%)p 0.01(  1.03%)
                                            0.0048  0.9948  0.0827 -0.0506 -0.0300
   477. (0.00020) RY*( 2) H  40           s(  0.20%)p99.99( 99.80%)
                                           -0.0013  0.0447 -0.0467  0.9613 -0.2678
   478. (0.00013) RY*( 3) H  40           s(  0.32%)p99.99( 99.68%)
                                           -0.0054  0.0562 -0.1772  0.2532  0.9494
   479. (0.00005) RY*( 4) H  40           s(  0.59%)p99.99( 99.41%)
   480. (0.00184) RY*( 1) H  41           s( 99.48%)p 0.01(  0.52%)
                                            0.0032  0.9974 -0.0207 -0.0406  0.0560
   481. (0.00026) RY*( 2) H  41           s(  0.00%)p 1.00(100.00%)
                                           -0.0003  0.0032  0.8361 -0.5320 -0.1342
   482. (0.00015) RY*( 3) H  41           s(  0.08%)p99.99( 99.92%)
                                           -0.0080  0.0271  0.5462  0.7855  0.2896
   483. (0.00005) RY*( 4) H  41           s(  0.51%)p99.99( 99.49%)
   484. (0.00155) RY*( 1) H  42           s( 98.27%)p 0.02(  1.73%)
                                            0.0047  0.9913 -0.0337  0.1172  0.0496
   485. (0.00021) RY*( 2) H  42           s(  0.01%)p 1.00( 99.99%)
                                            0.0004  0.0072  0.7780  0.3755 -0.5036
   486. (0.00012) RY*( 3) H  42           s(  0.00%)p 1.00(100.00%)
                                            0.0053  0.0040 -0.5838  0.1362 -0.8003
   487. (0.00004) RY*( 4) H  42           s(  1.80%)p54.49( 98.20%)
   488. (0.00266) RY*( 1) H  43           s( 99.74%)p 0.00(  0.26%)
                                            0.0041  0.9987  0.0165 -0.0238 -0.0419
   489. (0.00023) RY*( 2) H  43           s(  0.14%)p99.99( 99.86%)
                                           -0.0108  0.0358 -0.1784  0.9539  0.2384
   490. (0.00013) RY*( 3) H  43           s(  0.02%)p99.99( 99.98%)
                                            0.0077  0.0129 -0.9808 -0.1919  0.0322
   491. (0.00007) RY*( 4) H  43           s(  0.18%)p99.99( 99.82%)
   492. (0.00231) RY*( 1) H  44           s( 99.40%)p 0.01(  0.60%)
                                            0.0049  0.9970 -0.0368  0.0675  0.0068
   493. (0.00017) RY*( 2) H  44           s(  0.00%)p 1.00(100.00%)
                                           -0.0037  0.0043 -0.2047 -0.0754 -0.9759
   494. (0.00012) RY*( 3) H  44           s(  0.00%)p 1.00(100.00%)
                                           -0.0012  0.0065  0.8861  0.4092 -0.2175
   495. (0.00004) RY*( 4) H  44           s(  0.67%)p99.99( 99.33%)
   496. (0.00493) RY*( 1) H  45           s( 99.68%)p 0.00(  0.32%)
                                            0.0074  0.9984  0.0213 -0.0341  0.0397
   497. (0.00019) RY*( 2) H  45           s(  0.01%)p 1.00( 99.99%)
                                           -0.0020  0.0097 -0.9723 -0.0599  0.2257
   498. (0.00015) RY*( 3) H  45           s(  0.27%)p99.99( 99.73%)
                                           -0.0037  0.0514 -0.1594  0.8734 -0.4573
   499. (0.00006) RY*( 4) H  45           s(  0.12%)p99.99( 99.88%)
   500. (0.00211) RY*( 1) H  46           s( 99.46%)p 0.01(  0.54%)
                                            0.0052  0.9973  0.0283  0.0489  0.0469
   501. (0.00021) RY*( 2) H  46           s(  0.00%)p 1.00(100.00%)
                                           -0.0011  0.0017 -0.0643 -0.6892  0.7217
   502. (0.00010) RY*( 3) H  46           s(  0.16%)p99.99( 99.84%)
                                           -0.0102  0.0383  0.5867 -0.6104 -0.5307
   503. (0.00006) RY*( 4) H  46           s(  0.47%)p99.99( 99.53%)
   504. (0.00205) RY*( 1) H  47           s( 99.11%)p 0.01(  0.89%)
                                            0.0049  0.9955 -0.0627  0.0684  0.0170
   505. (0.00021) RY*( 2) H  47           s(  0.20%)p99.99( 99.80%)
                                            0.0026  0.0443  0.7524  0.2013 -0.6257
   506. (0.00014) RY*( 3) H  47           s(  0.04%)p99.99( 99.96%)
                                           -0.0049  0.0196  0.6214  0.0910  0.7779
   507. (0.00004) RY*( 4) H  47           s(  0.73%)p99.99( 99.27%)
   508. (0.00224) RY*( 1) H  48           s( 99.28%)p 0.01(  0.72%)
                                            0.0054  0.9964 -0.0703  0.0074  0.0469
   509. (0.00022) RY*( 2) H  48           s(  0.21%)p99.99( 99.79%)
                                            0.0028  0.0461  0.6984 -0.6921  0.1762
   510. (0.00019) RY*( 3) H  48           s(  0.19%)p99.99( 99.81%)
                                           -0.0079  0.0433  0.6996  0.7130  0.0166
   511. (0.00006) RY*( 4) H  48           s(  0.39%)p99.99( 99.61%)
   512. (0.00311) RY*( 1) H  49           s( 99.85%)p 0.00(  0.15%)
                                            0.0044  0.9993 -0.0163 -0.0062 -0.0341
   513. (0.00017) RY*( 2) H  49           s(  0.02%)p99.99( 99.98%)
                                            0.0066  0.0140  0.9699  0.2240 -0.0945
   514. (0.00013) RY*( 3) H  49           s(  0.04%)p99.99( 99.96%)
                                           -0.0003  0.0202 -0.1471  0.8492  0.5067
   515. (0.00006) RY*( 4) H  49           s(  0.16%)p99.99( 99.84%)
   516. (0.00141) RY*( 1) H  50           s( 98.94%)p 0.01(  1.06%)
                                            0.0036  0.9947  0.0826 -0.0031  0.0616
   517. (0.00021) RY*( 2) H  50           s(  0.17%)p99.99( 99.83%)
                                           -0.0022  0.0410 -0.6633  0.6993  0.2634
   518. (0.00018) RY*( 3) H  50           s(  0.10%)p99.99( 99.90%)
                                           -0.0093  0.0307 -0.6271 -0.7136  0.3105
   519. (0.00006) RY*( 4) H  50           s(  0.87%)p99.99( 99.13%)
   520. (0.00160) RY*( 1) H  51           s( 99.15%)p 0.01(  0.85%)
                                            0.0036  0.9957 -0.0897  0.0139  0.0153
   521. (0.00026) RY*( 2) H  51           s(  0.14%)p99.99( 99.86%)
                                           -0.0029  0.0377  0.5991  0.6418  0.4772
   522. (0.00016) RY*( 3) H  51           s(  0.12%)p99.99( 99.88%)
                                           -0.0088  0.0332  0.3485 -0.7473  0.5648
   523. (0.00006) RY*( 4) H  51           s(  0.66%)p99.99( 99.34%)
   524. (0.00119) RY*( 1) H  52           s( 99.19%)p 0.01(  0.81%)
                                            0.0027  0.9959 -0.0436 -0.0735 -0.0291
   525. (0.00025) RY*( 2) H  52           s(  0.07%)p99.99( 99.93%)
                                            0.0038  0.0270  0.9702 -0.2336  0.0586
   526. (0.00017) RY*( 3) H  52           s(  0.37%)p99.99( 99.63%)
                                           -0.0089  0.0599  0.0469  0.4276  0.9007
   527. (0.00006) RY*( 4) H  52           s(  0.45%)p99.99( 99.55%)
   528. (0.00244) RY*( 1) H  53           s( 99.53%)p 0.00(  0.47%)
                                            0.0054  0.9977  0.0418  0.0168 -0.0513
   529. (0.00019) RY*( 2) H  53           s(  0.01%)p 1.00( 99.99%)
                                           -0.0025  0.0095  0.4503  0.5248  0.7224
   530. (0.00012) RY*( 3) H  53           s(  0.05%)p99.99( 99.95%)
                                           -0.0007  0.0213 -0.7630  0.6460  0.0061
   531. (0.00004) RY*( 4) H  53           s(  0.49%)p99.99( 99.51%)
   532. (0.00215) RY*( 1) H  54           s( 99.75%)p 0.00(  0.25%)
                                            0.0037  0.9988  0.0159  0.0211  0.0423
   533. (0.00019) RY*( 2) H  54           s(  0.01%)p 1.00( 99.99%)
                                           -0.0017  0.0095  0.6954  0.3192 -0.6437
   534. (0.00012) RY*( 3) H  54           s(  0.01%)p 1.00( 99.99%)
                                           -0.0016  0.0085 -0.6245  0.7116 -0.3217
   535. (0.00005) RY*( 4) H  54           s(  0.31%)p99.99( 99.69%)
   536. (0.00313) RY*( 1) H  55           s( 99.70%)p 0.00(  0.30%)
                                            0.0057  0.9985  0.0128 -0.0122  0.0518
   537. (0.00022) RY*( 2) H  55           s(  0.04%)p99.99( 99.96%)
                                           -0.0058  0.0190 -0.2085  0.9741 -0.0849
   538. (0.00013) RY*( 3) H  55           s(  0.12%)p99.99( 99.88%)
                                            0.0008  0.0344 -0.8295 -0.2227 -0.5110
   539. (0.00005) RY*( 4) H  55           s(  0.22%)p99.99( 99.78%)
   540. (0.00290) RY*( 1) H  56           s( 99.52%)p 0.00(  0.48%)
                                            0.0046  0.9976 -0.0149  0.0673  0.0083
   541. (0.00019) RY*( 2) H  56           s(  0.00%)p 1.00(100.00%)
                                            0.0031 -0.0010  0.5503  0.2353 -0.8011
   542. (0.00015) RY*( 3) H  56           s(  0.01%)p99.99( 99.99%)
                                           -0.0007  0.0111 -0.7591 -0.2583 -0.5974
   543. (0.00004) RY*( 4) H  56           s(  0.55%)p99.99( 99.45%)
   544. (0.00315) RY*( 1) H  57           s( 99.77%)p 0.00(  0.23%)
                                            0.0078  0.9988 -0.0112  0.0426 -0.0175
   545. (0.00017) RY*( 2) H  57           s(  0.04%)p99.99( 99.96%)
                                            0.0039  0.0203 -0.2708 -0.7796 -0.5644
   546. (0.00008) RY*( 3) H  57           s(  0.21%)p99.99( 99.79%)
   547. (0.00003) RY*( 4) H  57           s(  0.06%)p99.99( 99.94%)
   548. (0.00190) RY*( 1) H  58           s( 89.71%)p 0.11( 10.29%)
                                            0.0141  0.9471 -0.2939  0.0538 -0.1167
   549. (0.00156) RY*( 2) H  58           s(  1.08%)p91.37( 98.92%)
                                            0.0041  0.1040 -0.0583  0.0038  0.9929
   550. (0.00085) RY*( 3) H  58           s(  6.24%)p15.01( 93.76%)
                                            0.0069  0.2498  0.8727  0.4188  0.0235
   551. (0.00002) RY*( 4) H  58           s(  3.35%)p28.82( 96.65%)
   552. (0.00139) RY*( 1) H  59           s( 98.10%)p 0.02(  1.90%)
                                            0.0050  0.9905  0.0693  0.0461 -0.1098
   553. (0.00021) RY*( 2) H  59           s(  0.00%)p 1.00(100.00%)
                                            0.0010 -0.0001  0.6730 -0.7302  0.1180
   554. (0.00013) RY*( 3) H  59           s(  0.04%)p99.99( 99.96%)
                                           -0.0046  0.0184 -0.6040 -0.6346 -0.4818
   555. (0.00004) RY*( 4) H  59           s(  1.94%)p50.60( 98.06%)
   556. (0.00134) RY*( 1) H  60           s( 98.79%)p 0.01(  1.21%)
                                            0.0036  0.9939  0.0252 -0.1037 -0.0271
   557. (0.00025) RY*( 2) H  60           s(  0.10%)p99.99( 99.90%)
                                           -0.0010  0.0311 -0.9883  0.0192  0.1484
   558. (0.00012) RY*( 3) H  60           s(  0.01%)p 1.00( 99.99%)
                                            0.0070 -0.0065  0.1372 -0.2774  0.9509
   559. (0.00005) RY*( 4) H  60           s(  1.18%)p83.58( 98.82%)
   560. (0.00312) RY*( 1) H  61           s( 99.31%)p 0.01(  0.69%)
                                            0.0044  0.9965 -0.0673  0.0292  0.0388
   561. (0.00023) RY*( 2) H  61           s(  0.01%)p 1.00( 99.99%)
                                            0.0001  0.0086  0.2472  0.8624 -0.4417
   562. (0.00013) RY*( 3) H  61           s(  0.44%)p99.99( 99.56%)
                                           -0.0059  0.0658  0.2872 -0.5000 -0.8143
   563. (0.00005) RY*( 4) H  61           s(  0.33%)p99.99( 99.67%)
   564. (0.00150) RY*( 1) H  62           s( 99.71%)p 0.00(  0.29%)
                                            0.0038  0.9985 -0.0069 -0.0475 -0.0248
   565. (0.00020) RY*( 2) H  62           s(  0.11%)p99.99( 99.89%)
                                           -0.0047  0.0331 -0.2492  0.2418  0.9372
   566. (0.00011) RY*( 3) H  62           s(  0.18%)p99.99( 99.82%)
                                           -0.0135  0.0404  0.6290  0.7755 -0.0344
   567. (0.00005) RY*( 4) H  62           s(  0.08%)p99.99( 99.92%)
   568. (0.00210) RY*( 1) H  63           s( 99.32%)p 0.01(  0.68%)
                                            0.0042  0.9966  0.0114  0.0795 -0.0180
   569. (0.00022) RY*( 2) H  63           s(  0.68%)p99.99( 99.32%)
                                           -0.0038  0.0823 -0.1161 -0.9562  0.2556
   570. (0.00012) RY*( 3) H  63           s(  0.01%)p 1.00( 99.99%)
                                            0.0095  0.0005 -0.9189  0.2021  0.3386
   571. (0.00006) RY*( 4) H  63           s(  0.07%)p99.99( 99.93%)
   572. (0.00334) RY*( 1) H  64           s( 85.20%)p 0.17( 14.80%)
                                            0.0222  0.9228 -0.3566  0.0553  0.1332
   573. (0.00146) RY*( 2) H  64           s(  1.90%)p51.61( 98.10%)
                                            0.0114  0.1374 -0.0334 -0.1598 -0.9769
   574. (0.00082) RY*( 3) H  64           s(  5.65%)p16.69( 94.35%)
                                            0.0241  0.2365  0.6817  0.6844 -0.1017
   575. (0.00003) RY*( 4) H  64           s(  7.67%)p12.03( 92.33%)
   576. (0.00356) RY*( 1) H  65           s( 99.71%)p 0.00(  0.29%)
                                            0.0072  0.9985  0.0123  0.0458 -0.0254
   577. (0.00015) RY*( 2) H  65           s(  0.08%)p99.99( 99.92%)
                                            0.0011  0.0287  0.0130 -0.8859 -0.4628
   578. (0.00011) RY*( 3) H  65           s(  0.00%)p 1.00(100.00%)
                                            0.0011 -0.0004  0.9626 -0.1143  0.2457
   579. (0.00004) RY*( 4) H  65           s(  0.29%)p99.99( 99.71%)
   580. (0.00197) RY*( 1) H  66           s( 99.44%)p 0.01(  0.56%)
                                            0.0037  0.9972 -0.0651 -0.0271 -0.0261
   581. (0.00018) RY*( 2) H  66           s(  0.00%)p 1.00(100.00%)
                                            0.0040  0.0032  0.1235  0.5898 -0.7980
   582. (0.00014) RY*( 3) H  66           s(  0.22%)p99.99( 99.78%)
                                           -0.0033  0.0468  0.9205 -0.3662 -0.1280
   583. (0.00005) RY*( 4) H  66           s(  0.42%)p99.99( 99.58%)
   584. (0.00205) RY*( 1) H  67           s( 99.70%)p 0.00(  0.30%)
                                            0.0047  0.9985 -0.0174 -0.0141  0.0504
   585. (0.00023) RY*( 2) H  67           s(  0.05%)p99.99( 99.95%)
                                           -0.0051  0.0215 -0.4229 -0.5437 -0.7246
   586. (0.00015) RY*( 3) H  67           s(  0.04%)p99.99( 99.96%)
                                           -0.0025  0.0192  0.8828 -0.4274 -0.1938
   587. (0.00005) RY*( 4) H  67           s(  0.29%)p99.99( 99.71%)
   588. (0.00237) RY*( 1) H  68           s( 99.63%)p 0.00(  0.37%)
                                            0.0041  0.9982  0.0407  0.0210 -0.0395
   589. (0.00020) RY*( 2) H  68           s(  0.00%)p 1.00(100.00%)
                                            0.0034  0.0030 -0.4687  0.8812  0.0612
   590. (0.00017) RY*( 3) H  68           s(  0.26%)p99.99( 99.74%)
                                           -0.0086  0.0499 -0.8734 -0.4721  0.1078
   591. (0.00006) RY*( 4) H  68           s(  0.18%)p99.99( 99.82%)
   592. (0.00214) RY*( 1) H  69           s( 99.59%)p 0.00(  0.41%)
                                            0.0040  0.9979  0.0375 -0.0520  0.0052
   593. (0.00018) RY*( 2) H  69           s(  0.01%)p 1.00( 99.99%)
                                           -0.0033  0.0091  0.3079  0.3066 -0.9006
   594. (0.00013) RY*( 3) H  69           s(  0.03%)p99.99( 99.97%)
                                            0.0004  0.0175 -0.8570 -0.3215 -0.4022
   595. (0.00004) RY*( 4) H  69           s(  0.45%)p99.99( 99.55%)
   596. (0.00137) RY*( 1) H  70           s( 99.16%)p 0.01(  0.84%)
                                            0.0031  0.9958  0.0551  0.0606  0.0408
   597. (0.00023) RY*( 2) H  70           s(  0.04%)p99.99( 99.96%)
                                           -0.0027  0.0195 -0.9053  0.3027  0.2975
   598. (0.00012) RY*( 3) H  70           s(  0.24%)p99.99( 99.76%)
                                           -0.0070  0.0482 -0.1712 -0.9019  0.3935
   599. (0.00006) RY*( 4) H  70           s(  0.64%)p99.99( 99.36%)
   600. (0.00139) RY*( 1) H  71           s( 99.56%)p 0.00(  0.44%)
                                            0.0018  0.9978 -0.0476 -0.0438  0.0159
   601. (0.00024) RY*( 2) H  71           s(  0.06%)p99.99( 99.94%)
                                            0.0032  0.0238 -0.1448  0.8703  0.4702
   602. (0.00016) RY*( 3) H  71           s(  0.06%)p99.99( 99.94%)
                                           -0.0113  0.0217  0.8036 -0.1741  0.5686
   603. (0.00007) RY*( 4) H  71           s(  0.40%)p99.99( 99.60%)
   604. (0.00132) RY*( 1) H  72           s( 99.10%)p 0.01(  0.90%)
                                            0.0032  0.9955  0.0572 -0.0724  0.0211
   605. (0.00027) RY*( 2) H  72           s(  0.07%)p99.99( 99.93%)
                                           -0.0035  0.0272 -0.9340 -0.3170  0.1624
   606. (0.00015) RY*( 3) H  72           s(  0.01%)p 1.00( 99.99%)
                                            0.0085  0.0007 -0.0585 -0.3132 -0.9478
   607. (0.00006) RY*( 4) H  72           s(  0.88%)p99.99( 99.12%)
   608. (0.00302) RY*( 1) H  73           s( 98.43%)p 0.02(  1.57%)
                                            0.0058  0.9921  0.0990 -0.0744 -0.0183
   609. (0.00023) RY*( 2) H  73           s(  0.12%)p99.99( 99.88%)
                                            0.0043  0.0350  0.3466  0.8148  0.4633
   610. (0.00016) RY*( 3) H  73           s(  1.13%)p87.77( 98.87%)
                                           -0.0133  0.1053 -0.7256  0.5395 -0.4138
   611. (0.00007) RY*( 4) H  73           s(  0.40%)p99.99( 99.60%)
   612. (0.00123) RY*( 1) H  74           s( 98.70%)p 0.01(  1.30%)
                                            0.0038  0.9935 -0.0229  0.1105 -0.0165
   613. (0.00023) RY*( 2) H  74           s(  0.00%)p 1.00(100.00%)
                                            0.0026  0.0025 -0.9739 -0.2122  0.0809
   614. (0.00013) RY*( 3) H  74           s(  0.04%)p99.99( 99.96%)
                                           -0.0100  0.0172 -0.0140 -0.2992 -0.9539
   615. (0.00004) RY*( 4) H  74           s(  1.34%)p73.85( 98.66%)
   616. (0.00139) RY*( 1) H  75           s( 98.87%)p 0.01(  1.13%)
                                            0.0039  0.9943 -0.0578 -0.0096 -0.0888
   617. (0.00024) RY*( 2) H  75           s(  0.03%)p99.99( 99.97%)
                                           -0.0049  0.0151  0.9027 -0.1541 -0.4014
   618. (0.00016) RY*( 3) H  75           s(  0.01%)p 1.00( 99.99%)
                                            0.0091  0.0004 -0.0917 -0.9811  0.1704
   619. (0.00005) RY*( 4) H  75           s(  1.17%)p84.40( 98.83%)
   620. (0.00291) RY*( 1) H  76           s( 99.63%)p 0.00(  0.37%)
                                            0.0043  0.9982 -0.0211 -0.0321 -0.0469
   621. (0.00019) RY*( 2) H  76           s(  0.00%)p 1.00(100.00%)
                                            0.0039 -0.0031  0.4100  0.6169 -0.6718
   622. (0.00014) RY*( 3) H  76           s(  0.00%)p 1.00(100.00%)
                                            0.0027 -0.0005 -0.8372  0.5469 -0.0087
   623. (0.00004) RY*( 4) H  76           s(  0.44%)p99.99( 99.56%)
   624. (0.00220) RY*( 1) H  77           s( 99.73%)p 0.00(  0.27%)
                                            0.0030  0.9987 -0.0376 -0.0102  0.0339
   625. (0.00026) RY*( 2) H  77           s(  0.01%)p99.99( 99.99%)
                                           -0.0044  0.0099 -0.4037 -0.3518 -0.8445
   626. (0.00017) RY*( 3) H  77           s(  0.23%)p99.99( 99.77%)
                                           -0.0107  0.0469  0.9121 -0.0949 -0.3958
   627. (0.00007) RY*( 4) H  77           s(  0.10%)p99.99( 99.90%)
   628. (0.00413) RY*( 1) H  78           s( 99.70%)p 0.00(  0.30%)
                                            0.0083  0.9985  0.0530 -0.0110  0.0054
   629. (0.00022) RY*( 2) H  78           s(  0.21%)p99.99( 99.79%)
                                           -0.0040  0.0456 -0.8829 -0.2963 -0.3614
   630. (0.00007) RY*( 3) H  78           s(  0.08%)p99.99( 99.92%)
   631. (0.00004) RY*( 4) H  78           s(  0.10%)p99.99( 99.90%)
   632. (0.00178) RY*( 1) H  79           s( 80.61%)p 0.24( 19.39%)
                                            0.0129  0.8978  0.3813 -0.1044 -0.1937
   633. (0.00164) RY*( 2) H  79           s( 12.80%)p 6.81( 87.20%)
                                            0.0066  0.3577 -0.8261  0.3959 -0.1813
   634. (0.00096) RY*( 3) H  79           s(  3.82%)p25.18( 96.18%)
                                            0.0029  0.1954 -0.3805 -0.7208  0.5454
   635. (0.00002) RY*( 4) H  79           s(  3.16%)p30.68( 96.84%)
   636. (0.00158) RY*( 1) H  80           s( 99.20%)p 0.01(  0.80%)
                                            0.0030  0.9960 -0.0400  0.0728 -0.0324
   637. (0.00019) RY*( 2) H  80           s(  0.78%)p99.99( 99.22%)
                                           -0.0043  0.0883  0.3303 -0.8850  0.3160
   638. (0.00013) RY*( 3) H  80           s(  0.01%)p 1.00( 99.99%)
                                            0.0065  0.0040 -0.1575  0.2797  0.9470
   639. (0.00005) RY*( 4) H  80           s(  0.09%)p99.99( 99.91%)
   640. (0.00357) RY*( 1) H  81           s( 99.72%)p 0.00(  0.28%)
                                            0.0056  0.9986  0.0509 -0.0043 -0.0136
   641. (0.00019) RY*( 2) H  81           s(  0.25%)p99.99( 99.75%)
                                           -0.0029  0.0500 -0.8923 -0.2135  0.3945
   642. (0.00010) RY*( 3) H  81           s(  0.06%)p99.99( 99.94%)
   643. (0.00003) RY*( 4) H  81           s(  0.06%)p99.99( 99.94%)
   644. (0.00211) RY*( 1) H  82           s( 41.38%)p 1.42( 58.62%)
                                            0.0038  0.6433 -0.2847 -0.4025  0.5857
   645. (0.00128) RY*( 2) H  82           s( 15.47%)p 5.47( 84.53%)
                                            0.0085  0.3932  0.7486  0.4692  0.2545
   646. (0.00072) RY*( 3) H  82           s( 37.24%)p 1.69( 62.76%)
                                            0.0198  0.6100 -0.3700  0.3932 -0.5797
   647. (0.00002) RY*( 4) H  82           s(  6.28%)p14.91( 93.72%)
   648. (0.00558) RY*( 1) H  83           s( 99.15%)p 0.01(  0.85%)
                                            0.0088  0.9957 -0.0466 -0.0412  0.0684
   649. (0.00016) RY*( 2) H  83           s(  0.62%)p99.99( 99.38%)
                                           -0.0021  0.0790  0.8744  0.1889 -0.4398
   650. (0.00009) RY*( 3) H  83           s(  0.14%)p99.99( 99.86%)
   651. (0.00006) RY*( 4) H  83           s(  0.18%)p99.99( 99.82%)
   652. (0.00174) RY*( 1) H  84           s( 19.96%)p 4.01( 80.04%)
                                            0.0033  0.4468  0.8703  0.2042 -0.0350
   653. (0.00139) RY*( 2) H  84           s( 40.96%)p 1.44( 59.04%)
                                            0.0093  0.6399 -0.1791 -0.6874 -0.2930
   654. (0.00070) RY*( 3) H  84           s( 34.24%)p 1.92( 65.76%)
                                            0.0144  0.5850 -0.3634  0.3750  0.6204
   655. (0.00002) RY*( 4) H  84           s(  5.22%)p18.15( 94.78%)
   656. (0.00355) RY*( 1) H  85           s( 99.64%)p 0.00(  0.36%)
                                            0.0092  0.9981 -0.0359 -0.0327 -0.0359
   657. (0.00019) RY*( 2) H  85           s(  0.14%)p99.99( 99.86%)
                                           -0.0047  0.0366  0.5038  0.8283 -0.2424
   658. (0.00007) RY*( 3) H  85           s(  0.04%)p99.99( 99.96%)
   659. (0.00006) RY*( 4) H  85           s(  0.28%)p99.99( 99.72%)
   660. (0.00378) RY*( 1) H  86           s( 95.89%)p 0.04(  4.11%)
                                            0.0212  0.9790  0.1666 -0.1137  0.0196
   661. (0.00153) RY*( 2) H  86           s(  0.05%)p99.99( 99.95%)
                                           -0.0029  0.0224  0.0788  0.1378 -0.9871
   662. (0.00096) RY*( 3) H  86           s(  1.01%)p97.55( 98.99%)
                                            0.0099  0.1002 -0.8796 -0.4462 -0.1303
   663. (0.00002) RY*( 4) H  86           s(  3.45%)p27.98( 96.55%)
   664. (0.02225) BD*( 1) C   1 - C   2  
                ( 51.57%)   0.7181* C   1 s( 30.53%)p 2.27( 69.43%)d 0.00(  0.04%)
                                            0.0007  0.5525 -0.0071 -0.2532  0.0020
                                           -0.5120  0.0078  0.6067 -0.0022  0.0063
                                           -0.0079 -0.0154 -0.0047  0.0061
                ( 48.43%)  -0.6959* C   2 s( 25.01%)p 3.00( 74.95%)d 0.00(  0.05%)
                                            0.0001  0.5000  0.0081  0.2582 -0.0023
                                            0.5363  0.0016 -0.6286  0.0052  0.0064
                                           -0.0082 -0.0168 -0.0051  0.0065
   665. (0.00680) BD*( 1) C   1 - H  37  
                ( 39.26%)   0.6266* C   1 s( 22.92%)p 3.36( 77.04%)d 0.00(  0.04%)
                                           -0.0001  0.4787  0.0021 -0.2737  0.0096
                                           -0.2790  0.0164 -0.7856 -0.0098  0.0030
                                            0.0105  0.0109  0.0003  0.0141
                ( 60.74%)  -0.7793* H  37 s( 99.92%)p 0.00(  0.08%)
                                            0.9996 -0.0012  0.0081  0.0086  0.0252
   666. (0.00675) BD*( 1) C   1 - H  38  
                ( 38.38%)   0.6195* C   1 s( 23.47%)p 3.26( 76.49%)d 0.00(  0.04%)
                                            0.0000 -0.4845 -0.0033 -0.8720  0.0021
                                           -0.0575 -0.0107  0.0287  0.0149 -0.0019
                                            0.0009 -0.0009 -0.0174  0.0102
                ( 61.62%)  -0.7850* H  38 s( 99.92%)p 0.00(  0.08%)
                                           -0.9996  0.0020  0.0287  0.0003 -0.0006
   667. (0.00656) BD*( 1) C   1 - H  39  
                ( 39.39%)   0.6276* C   1 s( 22.99%)p 3.35( 76.96%)d 0.00(  0.04%)
                                            0.0000 -0.4795 -0.0032  0.3162 -0.0099
                                           -0.8099 -0.0067 -0.1150  0.0171  0.0124
                                            0.0012 -0.0049  0.0124  0.0100
                ( 60.61%)  -0.7785* H  39 s( 99.92%)p 0.00(  0.08%)
                                           -0.9996  0.0011 -0.0094  0.0260  0.0032
   668. (0.02770) BD*( 1) C   2 - C   3  
                ( 48.95%)   0.6997* C   2 s( 24.85%)p 3.02( 75.10%)d 0.00(  0.05%)
                                            0.0000 -0.4985 -0.0028 -0.2643 -0.0042
                                           -0.3063 -0.0137 -0.7662 -0.0000 -0.0038
                                           -0.0101 -0.0112  0.0002 -0.0147
                ( 51.05%)  -0.7145* C   3 s( 30.20%)p 2.31( 69.76%)d 0.00(  0.04%)
                                           -0.0006 -0.5494  0.0097  0.2718 -0.0028
                                            0.3165 -0.0083  0.7235 -0.0044 -0.0044
                                           -0.0101 -0.0114  0.0007 -0.0122
   669. (0.02963) BD*( 1) C   2 - C   4  
                ( 49.49%)   0.7035* C   2 s( 25.15%)p 2.97( 74.80%)d 0.00(  0.05%)
                                           -0.0001 -0.5015  0.0035  0.8626  0.0002
                                            0.0584 -0.0215  0.0055  0.0100 -0.0043
                                           -0.0008 -0.0001 -0.0180  0.0112
                ( 50.51%)  -0.7107* C   4 s( 28.66%)p 2.49( 71.30%)d 0.00(  0.04%)
                                           -0.0004 -0.5353  0.0043 -0.8413  0.0083
                                           -0.0579 -0.0183 -0.0371  0.0071 -0.0014
                                           -0.0022  0.0000 -0.0176  0.0105
   670. (0.04280) BD*( 1) C   2 - C  35  
                ( 49.15%)   0.7011* C   2 s( 24.93%)p 3.01( 75.02%)d 0.00(  0.05%)
                                           -0.0002 -0.4993  0.0051 -0.3444 -0.0145
                                            0.7836 -0.0085  0.1304  0.0156  0.0133
                                            0.0025 -0.0054  0.0133  0.0103
                ( 50.85%)  -0.7131* C  35 s( 29.30%)p 2.41( 70.65%)d 0.00(  0.04%)
                                           -0.0003 -0.5413  0.0049  0.2927 -0.0211
                                           -0.7721  0.0091 -0.1553  0.0128  0.0116
                                            0.0039 -0.0077  0.0127  0.0086
   671. (0.00743) BD*( 1) C   3 - H  40  
                ( 38.05%)   0.6168* C   3 s( 23.51%)p 3.25( 76.45%)d 0.00(  0.04%)
                                            0.0000 -0.4848 -0.0048 -0.8724  0.0007
                                           -0.0537 -0.0048 -0.0169 -0.0162 -0.0017
                                           -0.0006  0.0007 -0.0169  0.0104
                ( 61.95%)  -0.7871* H  40 s( 99.92%)p 0.00(  0.08%)
                                           -0.9996  0.0024  0.0288 -0.0001 -0.0004
   672. (0.00811) BD*( 1) C   3 - H  41  
                ( 39.60%)   0.6293* C   3 s( 23.33%)p 3.28( 76.63%)d 0.00(  0.04%)
                                           -0.0000  0.4830  0.0021 -0.2514  0.0122
                                           -0.4938  0.0146  0.6772  0.0160  0.0057
                                           -0.0084 -0.0157 -0.0041  0.0078
                ( 60.40%)  -0.7772* H  41 s( 99.93%)p 0.00(  0.07%)
                                            0.9996 -0.0013  0.0059  0.0143 -0.0222
   673. (0.00716) BD*( 1) C   3 - H  42  
                ( 39.28%)   0.6268* C   3 s( 22.88%)p 3.37( 77.08%)d 0.00(  0.04%)
                                            0.0001 -0.4783 -0.0039  0.3182 -0.0100
                                           -0.8078 -0.0030 -0.1293 -0.0166  0.0124
                                            0.0026 -0.0044  0.0122  0.0099
                ( 60.72%)  -0.7792* H  42 s( 99.92%)p 0.00(  0.08%)
                                           -0.9996  0.0011 -0.0092  0.0259  0.0044
   674. (0.02712) BD*( 1) C   4 - C   5  
                ( 51.71%)   0.7191* C   4 s( 27.07%)p 2.69( 72.89%)d 0.00(  0.04%)
                                           -0.0003 -0.5203 -0.0025  0.3152  0.0136
                                            0.5797 -0.0124 -0.5414 -0.0027 -0.0087
                                            0.0084  0.0159  0.0066 -0.0021
                ( 48.29%)  -0.6949* C   5 s( 26.65%)p 2.75( 73.31%)d 0.00(  0.04%)
                                           -0.0000 -0.5162 -0.0059 -0.3073  0.0127
                                           -0.5576 -0.0179  0.5721 -0.0056 -0.0082
                                            0.0077  0.0150  0.0052 -0.0027
   675. (0.01754) BD*( 1) C   4 - H  43  
                ( 37.97%)   0.6162* C   4 s( 22.60%)p 3.42( 77.35%)d 0.00(  0.04%)
                                           -0.0002  0.4754  0.0004 -0.2530 -0.0086
                                           -0.1996  0.0182 -0.8181 -0.0028  0.0020
                                            0.0095  0.0087 -0.0002  0.0163
                ( 62.03%)  -0.7876* H  43 s( 99.92%)p 0.00(  0.08%)
                                            0.9996 -0.0030  0.0075  0.0061  0.0268
   676. (0.01387) BD*( 1) C   4 - H  44  
                ( 38.59%)   0.6212* C   4 s( 21.57%)p 3.63( 78.39%)d 0.00(  0.04%)
                                            0.0002 -0.4644 -0.0048  0.3580  0.0066
                                           -0.7873  0.0014 -0.1885  0.0160  0.0132
                                            0.0030 -0.0076  0.0112  0.0085
                ( 61.41%)  -0.7837* H  44 s( 99.92%)p 0.00(  0.08%)
                                           -0.9996  0.0027 -0.0120  0.0254  0.0043
   677. (0.03317) BD*( 1) C   5 - C   6  
                ( 49.76%)   0.7054* C   5 s( 27.07%)p 2.69( 72.88%)d 0.00(  0.05%)
                                           -0.0003 -0.5202 -0.0097  0.8530 -0.0011
                                            0.0288 -0.0104  0.0166 -0.0076 -0.0024
                                           -0.0003  0.0002 -0.0190  0.0108
                ( 50.24%)  -0.7088* C   6 s( 31.47%)p 2.18( 68.49%)d 0.00(  0.04%)
                                           -0.0000 -0.5609  0.0078 -0.8269  0.0166
                                            0.0145 -0.0110  0.0184 -0.0160 -0.0013
                                            0.0008 -0.0020 -0.0170  0.0099
   678. (0.04122) BD*( 1) C   5 - C  30  
                ( 50.36%)   0.7096* C   5 s( 26.41%)p 2.79( 73.55%)d 0.00(  0.04%)
                                            0.0003  0.5139 -0.0053  0.3417  0.0015
                                           -0.7785  0.0050 -0.1115  0.0127 -0.0125
                                           -0.0017  0.0036 -0.0123 -0.0105
                ( 49.64%)  -0.7046* C  30 s( 25.66%)p 2.89( 74.29%)d 0.00(  0.04%)
                                            0.0000  0.5066 -0.0054 -0.3469  0.0086
                                            0.7854  0.0008  0.0749  0.0078 -0.0135
                                           -0.0011  0.0033 -0.0120 -0.0101
   679. (0.02629) BD*( 1) C   5 - H  45  
                ( 38.37%)   0.6194* C   5 s( 19.84%)p 4.04( 80.11%)d 0.00(  0.05%)
                                            0.0003 -0.4454  0.0072 -0.2459  0.0034
                                           -0.2853 -0.0053 -0.8119  0.0063 -0.0034
                                           -0.0093 -0.0107  0.0005 -0.0157
                ( 61.63%)  -0.7851* H  45 s( 99.93%)p 0.00(  0.07%)
                                           -0.9996  0.0066  0.0073  0.0096  0.0246
   680. (0.02302) BD*( 1) C   6 - C   7  
                ( 49.06%)   0.7004* C   6 s( 37.22%)p 1.69( 62.73%)d 0.00(  0.04%)
                                            0.0000  0.6096  0.0248 -0.3950 -0.0025
                                            0.4709  0.0266  0.4980  0.0289 -0.0108
                                           -0.0103  0.0134 -0.0018  0.0006
                ( 50.94%)  -0.7137* C   7 s( 39.60%)p 1.52( 60.36%)d 0.00(  0.04%)
                                            0.0001  0.6292  0.0025  0.3739  0.0189
                                           -0.5137  0.0029 -0.4467  0.0012 -0.0108
                                           -0.0097  0.0146 -0.0031  0.0003
   681. (0.08109) BD*( 2) C   6 - C   7  
                ( 50.44%)   0.7102* C   6 s(  0.01%)p99.99( 99.91%)d 7.44(  0.08%)
                                            0.0001  0.0074  0.0071 -0.0080 -0.0032
                                            0.7181 -0.0054 -0.6951  0.0105 -0.0096
                                            0.0098  0.0003 -0.0120 -0.0213
                ( 49.56%)  -0.7040* C   7 s(  0.04%)p99.99( 99.89%)d 1.75(  0.07%)
                                            0.0001  0.0196  0.0053  0.0328 -0.0016
                                            0.6822 -0.0082 -0.7295  0.0059  0.0080
                                           -0.0093  0.0015  0.0125  0.0203
   682. (0.04284) BD*( 1) C   6 - C  25  
                ( 50.58%)   0.7112* C   6 s( 31.17%)p 2.21( 68.78%)d 0.00(  0.04%)
                                           -0.0000  0.5581 -0.0157 -0.3993  0.0115
                                           -0.5106  0.0094 -0.5171  0.0080  0.0095
                                            0.0105  0.0146 -0.0000  0.0008
                ( 49.42%)  -0.7030* C  25 s( 25.44%)p 2.93( 74.51%)d 0.00(  0.05%)
                                            0.0001  0.5043  0.0013  0.4434  0.0066
                                            0.4890 -0.0007  0.5561  0.0017  0.0123
                                            0.0138  0.0137 -0.0008  0.0013
   683. (0.01705) BD*( 1) C   7 - C   8  
                ( 50.89%)   0.7133* C   7 s( 33.21%)p 2.01( 66.75%)d 0.00(  0.04%)
                                           -0.0001  0.5762  0.0067 -0.8111  0.0065
                                            0.0742  0.0327  0.0482  0.0271 -0.0019
                                           -0.0007  0.0021  0.0175 -0.0102
                ( 49.11%)  -0.7008* C   8 s( 28.52%)p 2.50( 71.43%)d 0.00(  0.05%)
                                            0.0002  0.5339  0.0133  0.8378  0.0113
                                           -0.0889  0.0223 -0.0609  0.0163 -0.0038
                                           -0.0025 -0.0003  0.0181 -0.0106
   684. (0.01765) BD*( 1) C   7 - H  46  
                ( 39.27%)   0.6267* C   7 s( 27.03%)p 2.70( 72.93%)d 0.00(  0.04%)
                                            0.0004 -0.5199  0.0068 -0.4471  0.0089
                                           -0.5141 -0.0041 -0.5148 -0.0025 -0.0103
                                           -0.0104 -0.0122  0.0010 -0.0009
                ( 60.73%)  -0.7793* H  46 s( 99.92%)p 0.00(  0.08%)
                                           -0.9996  0.0031  0.0159  0.0177  0.0168
   685. (0.02243) BD*( 1) C   8 - C   9  
                ( 50.46%)   0.7104* C   8 s( 28.77%)p 2.47( 71.19%)d 0.00(  0.04%)
                                            0.0002  0.5363 -0.0076 -0.4323 -0.0001
                                           -0.4800  0.0156 -0.5426 -0.0010  0.0093
                                            0.0106  0.0130 -0.0013  0.0021
                ( 49.54%)  -0.7038* C   9 s( 25.86%)p 2.87( 74.09%)d 0.00(  0.05%)
                                            0.0001  0.5083  0.0136  0.4251 -0.0048
                                            0.4762  0.0191  0.5771 -0.0002  0.0112
                                            0.0130  0.0135 -0.0008  0.0024
   686. (0.01631) BD*( 1) C   8 - H  47  
                ( 38.19%)   0.6180* C   8 s( 21.43%)p 3.66( 78.53%)d 0.00(  0.04%)
                                            0.0001 -0.4629 -0.0011  0.2138 -0.0055
                                           -0.8508  0.0026  0.1250 -0.0106  0.0067
                                            0.0005  0.0043  0.0164  0.0099
                ( 61.81%)  -0.7862* H  47 s( 99.92%)p 0.00(  0.08%)
                                           -0.9996  0.0026 -0.0072  0.0272 -0.0039
   687. (0.02221) BD*( 1) C   8 - H  48  
                ( 38.66%)   0.6218* C   8 s( 21.19%)p 3.72( 78.76%)d 0.00(  0.04%)
                                            0.0001 -0.4603  0.0050  0.2540 -0.0039
                                            0.1926 -0.0176 -0.8281 -0.0055 -0.0007
                                            0.0073  0.0073  0.0002 -0.0177
                ( 61.34%)  -0.7832* H  48 s( 99.92%)p 0.00(  0.08%)
                                           -0.9996  0.0037 -0.0075 -0.0046  0.0262
   688. (0.03530) BD*( 1) C   9 - C  10  
                ( 50.24%)   0.7088* C   9 s( 27.40%)p 2.65( 72.56%)d 0.00(  0.04%)
                                            0.0004  0.5235  0.0038 -0.8250  0.0126
                                           -0.0657  0.0075  0.2008  0.0011  0.0011
                                           -0.0072 -0.0002  0.0171 -0.0086
                ( 49.76%)  -0.7054* C  10 s( 25.29%)p 2.95( 74.66%)d 0.00(  0.04%)
                                            0.0002  0.5029 -0.0003  0.8559 -0.0089
                                            0.0029  0.0086 -0.1177  0.0040  0.0006
                                           -0.0062  0.0001  0.0177 -0.0100
   689. (0.03811) BD*( 1) C   9 - C  23  
                ( 50.11%)   0.7079* C   9 s( 27.13%)p 2.68( 72.83%)d 0.00(  0.04%)
                                            0.0002  0.5208 -0.0027  0.3670 -0.0086
                                           -0.7640  0.0051 -0.0986 -0.0018 -0.0150
                                           -0.0019  0.0048 -0.0092 -0.0098
                ( 49.89%)  -0.7063* C  23 s( 25.32%)p 2.95( 74.64%)d 0.00(  0.05%)
                                            0.0001  0.5032 -0.0037 -0.4157 -0.0022
                                            0.7424 -0.0032  0.1495 -0.0044 -0.0159
                                           -0.0032  0.0058 -0.0088 -0.0100
   690. (0.02245) BD*( 1) C   9 - H  49  
                ( 38.02%)   0.6166* C   9 s( 19.60%)p 4.10( 80.35%)d 0.00(  0.05%)
                                           -0.0004  0.4426 -0.0095  0.0555  0.0016
                                            0.4295  0.0086 -0.7848  0.0030  0.0015
                                           -0.0025 -0.0162 -0.0045  0.0148
                ( 61.98%)  -0.7873* H  49 s( 99.92%)p 0.00(  0.08%)
                                            0.9996 -0.0037 -0.0011 -0.0142  0.0242
   691. (0.02826) BD*( 1) C  10 - C  11  
                ( 48.98%)   0.6999* C  10 s( 24.97%)p 3.00( 74.98%)d 0.00(  0.05%)
                                            0.0001 -0.4997 -0.0096  0.1853  0.0005
                                            0.3310  0.0043 -0.7782 -0.0146 -0.0032
                                            0.0085  0.0120  0.0015 -0.0159
                ( 51.02%)  -0.7143* C  11 s( 29.83%)p 2.35( 70.13%)d 0.00(  0.04%)
                                           -0.0005 -0.5461  0.0090 -0.1900  0.0004
                                           -0.2853 -0.0009  0.7640 -0.0064 -0.0026
                                            0.0069  0.0109  0.0010 -0.0146
   692. (0.02821) BD*( 1) C  10 - C  12  
                ( 49.24%)   0.7017* C  10 s( 24.39%)p 3.10( 75.56%)d 0.00(  0.05%)
                                           -0.0001 -0.4938  0.0004  0.2983 -0.0092
                                           -0.8154 -0.0020  0.0411 -0.0045  0.0127
                                           -0.0010  0.0018  0.0148  0.0110
                ( 50.76%)  -0.7124* C  12 s( 28.73%)p 2.48( 71.23%)d 0.00(  0.04%)
                                           -0.0005 -0.5359  0.0110 -0.2890 -0.0046
                                            0.7908 -0.0096 -0.0562 -0.0076  0.0100
                                           -0.0011  0.0019  0.0137  0.0103
   693. (0.03770) BD*( 1) C  10 - C  20  
                ( 49.81%)   0.7058* C  10 s( 25.34%)p 2.94( 74.62%)d 0.00(  0.05%)
                                           -0.0001 -0.5033  0.0064  0.3786 -0.0025
                                            0.4742 -0.0041  0.6148 -0.0034 -0.0083
                                           -0.0124 -0.0142  0.0008 -0.0064
                ( 50.19%)  -0.7084* C  20 s( 26.89%)p 2.72( 73.07%)d 0.00(  0.04%)
                                           -0.0003 -0.5185  0.0018 -0.3065  0.0060
                                           -0.4419  0.0017 -0.6644  0.0027 -0.0074
                                           -0.0117 -0.0141  0.0020 -0.0072
   694. (0.01001) BD*( 1) C  11 - H  50  
                ( 38.88%)   0.6235* C  11 s( 23.20%)p 3.31( 76.76%)d 0.00(  0.04%)
                                            0.0000 -0.4816 -0.0050 -0.6115  0.0136
                                           -0.2315  0.0070 -0.5827 -0.0173 -0.0059
                                           -0.0164 -0.0070 -0.0067 -0.0035
                ( 61.12%)  -0.7818* H  50 s( 99.93%)p 0.00(  0.07%)
                                           -0.9996  0.0010  0.0177  0.0061  0.0197
   695. (0.00984) BD*( 1) C  11 - H  51  
                ( 39.03%)   0.6247* C  11 s( 23.34%)p 3.28( 76.62%)d 0.00(  0.04%)
                                           -0.0000  0.4831  0.0040 -0.7654  0.0059
                                            0.3224 -0.0083  0.2753  0.0231 -0.0109
                                           -0.0097  0.0046  0.0113 -0.0074
                ( 60.97%)  -0.7809* H  51 s( 99.93%)p 0.00(  0.07%)
                                            0.9996 -0.0012  0.0232 -0.0091 -0.0108
   696. (0.00868) BD*( 1) C  11 - H  52  
                ( 39.01%)   0.6246* C  11 s( 23.51%)p 3.25( 76.45%)d 0.00(  0.04%)
                                           -0.0000  0.4849  0.0007 -0.0585 -0.0075
                                           -0.8720 -0.0007  0.0064  0.0234  0.0026
                                            0.0005 -0.0007 -0.0168 -0.0107
                ( 60.99%)  -0.7809* H  52 s( 99.93%)p 0.00(  0.07%)
                                            0.9996 -0.0007  0.0027  0.0266 -0.0029
   697. (0.01578) BD*( 1) C  12 - C  13  
                ( 50.18%)   0.7084* C  12 s( 27.54%)p 2.63( 72.41%)d 0.00(  0.05%)
                                            0.0002  0.5247  0.0095 -0.8481 -0.0028
                                            0.0429  0.0340 -0.0410  0.0118 -0.0014
                                            0.0022  0.0002  0.0188 -0.0103
                ( 49.82%)  -0.7058* C  13 s( 28.21%)p 2.54( 71.75%)d 0.00(  0.04%)
                                            0.0002  0.5311  0.0024  0.8433  0.0037
                                           -0.0384  0.0309  0.0607  0.0120 -0.0029
                                            0.0004  0.0003  0.0171 -0.0102
   698. (0.01651) BD*( 1) C  12 - H  53  
                ( 38.86%)   0.6233* C  12 s( 21.35%)p 3.68( 78.60%)d 0.00(  0.05%)
                                            0.0002 -0.4621  0.0027 -0.3410 -0.0024
                                           -0.3868 -0.0208  0.7208 -0.0121 -0.0063
                                            0.0104  0.0132  0.0009 -0.0120
                ( 61.14%)  -0.7819* H  53 s( 99.92%)p 0.00(  0.08%)
                                           -0.9996  0.0036  0.0126  0.0139 -0.0214
   699. (0.01291) BD*( 1) C  12 - H  54  
                ( 38.36%)   0.6194* C  12 s( 22.24%)p 3.50( 77.72%)d 0.00(  0.04%)
                                            0.0001 -0.4715 -0.0057 -0.2825  0.0033
                                           -0.4715 -0.0138 -0.6890  0.0147 -0.0063
                                           -0.0080 -0.0151  0.0037 -0.0089
                ( 61.64%)  -0.7851* H  54 s( 99.92%)p 0.00(  0.08%)
                                           -0.9996  0.0023  0.0098  0.0160  0.0212
   700. (0.03065) BD*( 1) C  13 - C  14  
                ( 49.62%)   0.7044* C  13 s( 27.92%)p 2.58( 72.03%)d 0.00(  0.04%)
                                            0.0003  0.5284  0.0002 -0.3067 -0.0276
                                           -0.4485  0.0193 -0.6510 -0.0085  0.0063
                                            0.0101  0.0150 -0.0029  0.0083
                ( 50.38%)  -0.7098* C  14 s( 29.14%)p 2.43( 70.81%)d 0.00(  0.05%)
                                            0.0002  0.5398  0.0027  0.2693 -0.0165
                                            0.4510  0.0187  0.6568 -0.0087  0.0062
                                            0.0100  0.0165 -0.0046  0.0094
   701. (0.01968) BD*( 1) C  13 - H  55  
                ( 38.75%)   0.6225* C  13 s( 22.14%)p 3.52( 77.82%)d 0.00(  0.04%)
                                            0.0002 -0.4705  0.0056  0.3641  0.0084
                                            0.2852 -0.0254 -0.7507 -0.0048 -0.0051
                                            0.0127  0.0108 -0.0011 -0.0109
                ( 61.25%)  -0.7826* H  55 s( 99.92%)p 0.00(  0.08%)
                                           -0.9996  0.0045 -0.0137 -0.0069  0.0239
   702. (0.01337) BD*( 1) C  13 - H  56  
                ( 38.88%)   0.6236* C  13 s( 21.58%)p 3.63( 78.38%)d 0.00(  0.04%)
                                            0.0001 -0.4645 -0.0052  0.2473 -0.0029
                                           -0.8451  0.0104  0.0895 -0.0181  0.0097
                                           -0.0012  0.0049  0.0150  0.0098
                ( 61.12%)  -0.7818* H  56 s( 99.92%)p 0.00(  0.08%)
                                           -0.9996  0.0027 -0.0075  0.0273 -0.0011
   703. (0.02672) BD*( 1) C  14 - O  15  
                ( 68.76%)   0.8292* C  14 s( 18.76%)p 4.32( 80.96%)d 0.02(  0.29%)
                                           -0.0001  0.4309  0.0431 -0.8952 -0.0346
                                            0.0731  0.0038 -0.0379 -0.0158 -0.0083
                                            0.0027 -0.0003  0.0458 -0.0263
                ( 31.24%)  -0.5589* O  15 s( 34.79%)p 1.87( 65.15%)d 0.00(  0.06%)
                                           -0.0001  0.5898 -0.0023  0.8066 -0.0028
                                           -0.0263 -0.0024  0.0124 -0.0018  0.0076
                                            0.0025  0.0002  0.0176 -0.0151
   704. (0.04182) BD*( 1) C  14 - C  16  
                ( 50.45%)   0.7103* C  14 s( 29.69%)p 2.37( 70.27%)d 0.00(  0.04%)
                                            0.0003  0.5448 -0.0099  0.1943 -0.0162
                                           -0.8145  0.0159  0.0311 -0.0097 -0.0073
                                            0.0009 -0.0020 -0.0164 -0.0103
                ( 49.55%)  -0.7039* C  16 s( 24.37%)p 3.10( 75.58%)d 0.00(  0.05%)
                                            0.0002  0.4936 -0.0012 -0.2440 -0.0095
                                            0.8343 -0.0022 -0.0001 -0.0123 -0.0108
                                            0.0001 -0.0006 -0.0166 -0.0120
   705. (0.03553) BD*( 1) C  14 - H  57  
                ( 39.56%)   0.6290* C  14 s( 22.35%)p 3.47( 77.60%)d 0.00(  0.05%)
                                           -0.0003  0.4726 -0.0111  0.2882 -0.0216
                                            0.3566  0.0044 -0.7518  0.0027  0.0064
                                           -0.0125 -0.0136 -0.0019  0.0125
                ( 60.44%)  -0.7774* H  57 s( 99.91%)p 0.00(  0.09%)
                                            0.9995 -0.0070 -0.0097 -0.0104  0.0256
   706. (0.00915) BD*( 1) O  15 - H  58  
                ( 26.25%)   0.5124* O  15 s( 20.24%)p 3.94( 79.68%)d 0.00(  0.08%)
                                           -0.0002 -0.4494 -0.0203  0.3014  0.0331
                                           -0.8386 -0.0220 -0.0325 -0.0010  0.0021
                                            0.0004 -0.0031  0.0239  0.0129
                ( 73.75%)  -0.8588* H  58 s( 99.61%)p 0.00(  0.39%)
                                           -0.9980  0.0050 -0.0218  0.0587  0.0021
   707. (0.02167) BD*( 1) C  16 - C  17  
                ( 48.22%)   0.6944* C  16 s( 24.66%)p 3.05( 75.29%)d 0.00(  0.05%)
                                           -0.0001 -0.4966 -0.0037  0.2115  0.0009
                                            0.3556  0.0021  0.7627 -0.0014 -0.0035
                                           -0.0085 -0.0128  0.0010 -0.0145
                ( 51.78%)  -0.7196* C  17 s( 29.75%)p 2.36( 70.20%)d 0.00(  0.04%)
                                           -0.0006 -0.5454  0.0100 -0.2188  0.0054
                                           -0.3276  0.0034 -0.7394  0.0053 -0.0035
                                           -0.0082 -0.0123  0.0015 -0.0134
   708. (0.04659) BD*( 1) C  16 - C  18  
                ( 47.53%)   0.6894* C  16 s( 24.90%)p 3.01( 75.06%)d 0.00(  0.05%)
                                            0.0000 -0.4990 -0.0031  0.4170  0.0025
                                            0.4169  0.0073 -0.6347 -0.0009 -0.0084
                                            0.0143  0.0122 -0.0013 -0.0061
                ( 52.47%)  -0.7243* C  18 s( 30.56%)p 2.27( 69.40%)d 0.00(  0.05%)
                                           -0.0005 -0.5526  0.0145 -0.3807 -0.0023
                                           -0.4196  0.0123  0.6105 -0.0093 -0.0084
                                            0.0131  0.0140  0.0008 -0.0053
   709. (0.03666) BD*( 1) C  16 - C  20  
                ( 49.95%)   0.7068* C  16 s( 26.05%)p 2.84( 73.90%)d 0.00(  0.04%)
                                           -0.0001 -0.5104  0.0013 -0.8492  0.0048
                                            0.0536  0.0063 -0.1216  0.0085 -0.0002
                                           -0.0052  0.0000 -0.0175  0.0101
                ( 50.05%)  -0.7075* C  20 s( 27.66%)p 2.61( 72.30%)d 0.00(  0.04%)
                                           -0.0003 -0.5259 -0.0063  0.8494 -0.0130
                                           -0.0164  0.0089  0.0293  0.0103  0.0012
                                           -0.0028  0.0006 -0.0178  0.0105
   710. (0.00803) BD*( 1) C  17 - H  59  
                ( 39.49%)   0.6284* C  17 s( 22.85%)p 3.38( 77.11%)d 0.00(  0.04%)
                                            0.0001 -0.4780 -0.0008 -0.5062  0.0105
                                           -0.3175  0.0107  0.6430  0.0184 -0.0073
                                            0.0155  0.0102 -0.0036 -0.0055
                ( 60.51%)  -0.7779* H  59 s( 99.92%)p 0.00(  0.08%)
                                           -0.9996  0.0012  0.0151  0.0091 -0.0213
   711. (0.00623) BD*( 1) C  17 - H  60  
                ( 38.90%)   0.6237* C  17 s( 23.44%)p 3.27( 76.52%)d 0.00(  0.04%)
                                           -0.0000  0.4841  0.0035  0.0900 -0.0128
                                           -0.8698 -0.0012  0.0017 -0.0196 -0.0039
                                           -0.0004 -0.0005 -0.0169 -0.0105
                ( 61.10%)  -0.7817* H  60 s( 99.92%)p 0.00(  0.08%)
                                            0.9996 -0.0007 -0.0004  0.0276  0.0007
   712. (0.00728) BD*( 1) C  17 - H  61  
                ( 37.93%)   0.6159* C  17 s( 23.86%)p 3.19( 76.10%)d 0.00(  0.04%)
                                           -0.0000  0.4884  0.0060 -0.8289  0.0019
                                            0.1859 -0.0131 -0.1973 -0.0143 -0.0072
                                            0.0069 -0.0022  0.0146 -0.0091
                ( 62.07%)  -0.7879* H  61 s( 99.92%)p 0.00(  0.08%)
                                            0.9996 -0.0026  0.0278 -0.0052  0.0055
   713. (0.01058) BD*( 1) C  18 - O  19  
                ( 66.84%)   0.8175* C  18 s( 21.40%)p 3.66( 78.33%)d 0.01(  0.27%)
                                           -0.0000  0.4609  0.0406 -0.8542 -0.0451
                                           -0.1135 -0.0282 -0.1944  0.0099  0.0103
                                            0.0200  0.0019  0.0410 -0.0228
                ( 33.16%)  -0.5759* O  19 s( 32.30%)p 2.09( 67.63%)d 0.00(  0.07%)
                                           -0.0000  0.5683  0.0011  0.7906  0.0037
                                            0.1181 -0.0107  0.1928  0.0067  0.0159
                                            0.0075  0.0022  0.0141 -0.0142
   714. (0.01957) BD*( 1) C  18 - H  62  
                ( 39.79%)   0.6308* C  18 s( 23.47%)p 3.26( 76.48%)d 0.00(  0.05%)
                                           -0.0002  0.4844  0.0026  0.3442 -0.0272
                                           -0.7965  0.0034  0.1054  0.0111 -0.0151
                                            0.0012 -0.0035 -0.0136 -0.0093
                ( 60.21%)  -0.7760* H  62 s( 99.92%)p 0.00(  0.08%)
                                            0.9996 -0.0028 -0.0106  0.0259 -0.0044
   715. (0.03049) BD*( 1) C  18 - H  63  
                ( 40.63%)   0.6374* C  18 s( 24.46%)p 3.09( 75.49%)d 0.00(  0.05%)
                                            0.0001 -0.4945  0.0090 -0.0389  0.0151
                                           -0.4185  0.0235 -0.7599 -0.0081 -0.0009
                                           -0.0036 -0.0160  0.0068 -0.0146
                ( 59.37%)  -0.7705* H  63 s( 99.92%)p 0.00(  0.08%)
                                           -0.9996  0.0038  0.0014  0.0109  0.0253
   716. (0.02621) BD*( 1) O  19 - H  64  
                ( 24.94%)   0.4994* O  19 s( 22.80%)p 3.38( 77.12%)d 0.00(  0.08%)
                                           -0.0001 -0.4773 -0.0131  0.4035  0.0359
                                           -0.7505 -0.0171  0.2087  0.0114  0.0066
                                           -0.0012  0.0087  0.0230  0.0123
                ( 75.06%)  -0.8664* H  64 s( 99.57%)p 0.00(  0.43%)
                                           -0.9978  0.0123 -0.0283  0.0564 -0.0182
   717. (0.02349) BD*( 1) C  20 - C  21  
                ( 48.92%)   0.6994* C  20 s( 26.51%)p 2.77( 73.45%)d 0.00(  0.05%)
                                           -0.0001 -0.5147 -0.0112 -0.3035  0.0121
                                            0.8012  0.0086  0.0089  0.0124  0.0135
                                            0.0005 -0.0009  0.0129  0.0105
                ( 51.08%)  -0.7147* C  21 s( 27.87%)p 2.59( 72.08%)d 0.00(  0.04%)
                                           -0.0003 -0.5279  0.0057  0.3461  0.0097
                                           -0.7746  0.0056 -0.0282  0.0113  0.0124
                                            0.0006 -0.0010  0.0126  0.0105
   718. (0.02442) BD*( 1) C  20 - H  65  
                ( 38.33%)   0.6191* C  20 s( 18.93%)p 4.28( 81.02%)d 0.00(  0.05%)
                                            0.0004 -0.4349  0.0116 -0.3025  0.0036
                                           -0.4021  0.0057  0.7463  0.0060 -0.0055
                                            0.0114  0.0145  0.0019 -0.0115
                ( 61.67%)  -0.7853* H  65 s( 99.92%)p 0.00(  0.08%)
                                           -0.9996  0.0059  0.0087  0.0118 -0.0244
   719. (0.01387) BD*( 1) C  21 - C  22  
                ( 50.10%)   0.7078* C  21 s( 27.63%)p 2.62( 72.33%)d 0.00(  0.04%)
                                            0.0002  0.5256  0.0050  0.8358 -0.0006
                                            0.0205 -0.0303 -0.1521 -0.0163  0.0025
                                           -0.0061 -0.0002  0.0174 -0.0095
                ( 49.90%)  -0.7064* C  22 s( 27.88%)p 2.58( 72.07%)d 0.00(  0.04%)
                                            0.0002  0.5280  0.0077 -0.8264 -0.0047
                                           -0.0347 -0.0313  0.1880 -0.0154  0.0008
                                           -0.0079 -0.0004  0.0171 -0.0088
   720. (0.01280) BD*( 1) C  21 - H  66  
                ( 38.27%)   0.6186* C  21 s( 22.36%)p 3.47( 77.59%)d 0.00(  0.04%)
                                           -0.0001  0.4729  0.0055 -0.3990  0.0067
                                           -0.4774 -0.0107 -0.6232  0.0153  0.0089
                                            0.0111  0.0136 -0.0021  0.0061
                ( 61.73%)  -0.7857* H  66 s( 99.92%)p 0.00(  0.08%)
                                            0.9996 -0.0019  0.0129  0.0164  0.0191
   721. (0.01926) BD*( 1) C  21 - H  67  
                ( 39.14%)   0.6257* C  21 s( 22.00%)p 3.54( 77.95%)d 0.00(  0.04%)
                                           -0.0002  0.4690 -0.0040 -0.1463 -0.0077
                                           -0.4132 -0.0235  0.7659 -0.0113  0.0030
                                           -0.0049 -0.0143 -0.0035  0.0138
                ( 60.86%)  -0.7801* H  67 s( 99.92%)p 0.00(  0.08%)
                                            0.9996 -0.0033  0.0056  0.0156 -0.0221
   722. (0.02957) BD*( 1) C  22 - C  23  
                ( 51.08%)   0.7147* C  22 s( 28.57%)p 2.50( 71.38%)d 0.00(  0.04%)
                                            0.0004  0.5345 -0.0079  0.4430  0.0049
                                            0.4817 -0.0092  0.5343 -0.0037  0.0101
                                            0.0112  0.0133 -0.0012  0.0018
                ( 48.92%)  -0.6995* C  23 s( 25.38%)p 2.94( 74.57%)d 0.00(  0.05%)
                                            0.0001  0.5037  0.0042 -0.4552  0.0084
                                           -0.4853 -0.0053 -0.5504 -0.0023  0.0117
                                            0.0132  0.0133 -0.0007  0.0012
   723. (0.01775) BD*( 1) C  22 - H  68  
                ( 38.93%)   0.6239* C  22 s( 21.56%)p 3.64( 78.40%)d 0.00(  0.05%)
                                           -0.0002  0.4643 -0.0022  0.0971  0.0007
                                            0.3089 -0.0240 -0.8237 -0.0087  0.0003
                                           -0.0028 -0.0128 -0.0025  0.0168
                ( 61.07%)  -0.7815* H  68 s( 99.92%)p 0.00(  0.08%)
                                            0.9996 -0.0028 -0.0029 -0.0072  0.0265
   724. (0.01319) BD*( 1) C  22 - H  69  
                ( 38.64%)   0.6216* C  22 s( 21.85%)p 3.58( 78.11%)d 0.00(  0.04%)
                                           -0.0001  0.4674  0.0042  0.3321 -0.0095
                                           -0.8188  0.0019 -0.0045 -0.0183 -0.0128
                                           -0.0006  0.0002 -0.0131 -0.0099
                ( 61.36%)  -0.7833* H  69 s( 99.92%)p 0.00(  0.08%)
                                            0.9996 -0.0023 -0.0102  0.0261  0.0017
   725. (0.02459) BD*( 1) C  23 - C  24  
                ( 48.96%)   0.6997* C  23 s( 24.50%)p 3.08( 75.45%)d 0.00(  0.05%)
                                            0.0001 -0.4949 -0.0045 -0.1006  0.0025
                                            0.4295  0.0121 -0.7482 -0.0081  0.0014
                                           -0.0026  0.0166  0.0050 -0.0137
                ( 51.04%)  -0.7144* C  24 s( 29.85%)p 2.35( 70.11%)d 0.00(  0.04%)
                                           -0.0005 -0.5462  0.0123  0.0711  0.0003
                                           -0.4296  0.0064  0.7152 -0.0043  0.0019
                                           -0.0026  0.0148  0.0039 -0.0117
   726. (0.04518) BD*( 1) C  23 - C  25  
                ( 50.31%)   0.7093* C  23 s( 24.79%)p 3.03( 75.17%)d 0.00(  0.04%)
                                            0.0003  0.4979 -0.0021  0.7804 -0.0122
                                            0.1677 -0.0101 -0.3380 -0.0039  0.0071
                                           -0.0130 -0.0031  0.0136 -0.0058
                ( 49.69%)  -0.7049* C  25 s( 25.61%)p 2.90( 74.35%)d 0.00(  0.04%)
                                            0.0003  0.5060 -0.0035 -0.7795  0.0157
                                           -0.1800 -0.0075  0.3211 -0.0093  0.0064
                                           -0.0127 -0.0025  0.0131 -0.0048
   727. (0.00757) BD*( 1) C  24 - H  70  
                ( 38.68%)   0.6220* C  24 s( 23.49%)p 3.25( 76.47%)d 0.00(  0.04%)
                                            0.0001 -0.4847 -0.0026 -0.4388  0.0038
                                           -0.4579  0.0153 -0.6016 -0.0163 -0.0084
                                           -0.0117 -0.0132 -0.0005 -0.0042
                ( 61.32%)  -0.7830* H  70 s( 99.92%)p 0.00(  0.08%)
                                           -0.9996  0.0008  0.0139  0.0136  0.0193
   728. (0.00845) BD*( 1) C  24 - H  71  
                ( 38.76%)   0.6226* C  24 s( 23.62%)p 3.23( 76.34%)d 0.00(  0.04%)
                                           -0.0000  0.4859  0.0059 -0.7839  0.0115
                                           -0.1978 -0.0139  0.3303  0.0183  0.0077
                                           -0.0121 -0.0026  0.0129 -0.0062
                ( 61.24%)  -0.7826* H  71 s( 99.92%)p 0.00(  0.08%)
                                            0.9996 -0.0002  0.0239  0.0067 -0.0118
   729. (0.00875) BD*( 1) C  24 - H  72  
                ( 39.26%)   0.6266* C  24 s( 22.93%)p 3.36( 77.03%)d 0.00(  0.04%)
                                            0.0000 -0.4788 -0.0041 -0.4325  0.0072
                                            0.7523  0.0085  0.1292 -0.0218  0.0144
                                            0.0020 -0.0042  0.0092  0.0104
                ( 60.74%)  -0.7794* H  72 s( 99.93%)p 0.00(  0.07%)
                                           -0.9996  0.0008  0.0116 -0.0240 -0.0018
   730. (0.02419) BD*( 1) C  25 - C  26  
                ( 48.13%)   0.6937* C  25 s( 23.99%)p 3.17( 75.97%)d 0.00(  0.05%)
                                            0.0001 -0.4897 -0.0031  0.0914  0.0011
                                           -0.4325 -0.0006  0.7511  0.0108  0.0002
                                           -0.0009  0.0166  0.0058 -0.0126
                ( 51.87%)  -0.7202* C  26 s( 29.16%)p 2.43( 70.80%)d 0.00(  0.04%)
                                           -0.0006 -0.5399  0.0116 -0.0305 -0.0018
                                            0.4179 -0.0014 -0.7296  0.0078  0.0010
                                           -0.0017  0.0155  0.0040 -0.0121
   731. (0.03090) BD*( 1) C  25 - C  27  
                ( 49.20%)   0.7014* C  25 s( 24.96%)p 3.00( 74.99%)d 0.00(  0.05%)
                                           -0.0000 -0.4996 -0.0034 -0.4319  0.0107
                                            0.7353  0.0044  0.1504  0.0018  0.0174
                                            0.0033 -0.0063  0.0072  0.0092
                ( 50.80%)  -0.7128* C  27 s( 28.53%)p 2.50( 71.43%)d 0.00(  0.04%)
                                           -0.0003 -0.5341  0.0066  0.3973  0.0052
                                           -0.7264  0.0086 -0.1694  0.0056  0.0137
                                            0.0031 -0.0062  0.0088  0.0089
   732. (0.01218) BD*( 1) C  26 - H  73  
                ( 37.82%)   0.6150* C  26 s( 24.27%)p 3.12( 75.69%)d 0.00(  0.04%)
                                           -0.0000 -0.4926 -0.0039 -0.7869  0.0114
                                           -0.0538 -0.0089  0.3665  0.0171 -0.0018
                                            0.0134 -0.0000 -0.0143  0.0052
                ( 62.18%)  -0.7885* H  73 s( 99.92%)p 0.00(  0.08%)
                                           -0.9996  0.0031  0.0263  0.0008 -0.0121
   733. (0.00730) BD*( 1) C  26 - H  74  
                ( 39.04%)   0.6248* C  26 s( 23.56%)p 3.24( 76.40%)d 0.00(  0.04%)
                                            0.0000 -0.4853 -0.0031  0.3047 -0.0041
                                           -0.8104 -0.0071 -0.1177  0.0217  0.0109
                                            0.0014 -0.0046  0.0130  0.0105
                ( 60.96%)  -0.7808* H  74 s( 99.92%)p 0.00(  0.08%)
                                           -0.9996  0.0007 -0.0082  0.0262  0.0024
   734. (0.01010) BD*( 1) C  26 - H  75  
                ( 39.35%)   0.6273* C  26 s( 22.90%)p 3.36( 77.06%)d 0.00(  0.04%)
                                           -0.0001  0.4785  0.0043 -0.5351  0.0037
                                           -0.4063  0.0153 -0.5645 -0.0183  0.0096
                                            0.0136  0.0116  0.0025  0.0028
                ( 60.65%)  -0.7787* H  75 s( 99.93%)p 0.00(  0.07%)
                                            0.9996 -0.0012  0.0158  0.0111  0.0191
   735. (0.03114) BD*( 1) C  27 - C  28  
                ( 49.17%)   0.7012* C  27 s( 27.92%)p 2.58( 72.03%)d 0.00(  0.04%)
                                           -0.0003 -0.5284 -0.0065 -0.8419 -0.0032
                                           -0.0848  0.0265  0.0558  0.0218 -0.0028
                                            0.0029  0.0002 -0.0182  0.0098
                ( 50.83%)  -0.7129* C  28 s( 28.90%)p 2.46( 71.05%)d 0.00(  0.05%)
                                           -0.0002 -0.5376  0.0006  0.8414 -0.0026
                                            0.0297  0.0292 -0.0221  0.0182 -0.0008
                                            0.0019 -0.0012 -0.0195  0.0111
   736. (0.01392) BD*( 1) C  27 - H  76  
                ( 38.58%)   0.6212* C  27 s( 21.36%)p 3.68( 78.60%)d 0.00(  0.04%)
                                           -0.0002  0.4621  0.0032 -0.3074  0.0014
                                           -0.3299 -0.0155 -0.7631  0.0109  0.0057
                                            0.0094  0.0122 -0.0011  0.0128
                ( 61.42%)  -0.7837* H  76 s( 99.92%)p 0.00(  0.08%)
                                            0.9996 -0.0027  0.0107  0.0117  0.0231
   737. (0.01647) BD*( 1) C  27 - H  77  
                ( 38.55%)   0.6209* C  27 s( 22.05%)p 3.53( 77.91%)d 0.00(  0.04%)
                                           -0.0002  0.4696 -0.0009 -0.1943 -0.0031
                                           -0.5964 -0.0193  0.6204 -0.0172  0.0048
                                           -0.0032 -0.0179 -0.0080  0.0054
                ( 61.45%)  -0.7839* H  77 s( 99.92%)p 0.00(  0.08%)
                                            0.9996 -0.0020  0.0066  0.0206 -0.0170
   738. (0.03047) BD*( 1) C  28 - O  29  
                ( 68.32%)   0.8266* C  28 s( 19.13%)p 4.21( 80.59%)d 0.01(  0.28%)
                                           -0.0001  0.4356  0.0396  0.2443  0.0224
                                            0.3828  0.0102 -0.7732 -0.0333  0.0100
                                           -0.0216 -0.0338 -0.0052  0.0327
                ( 31.68%)  -0.5629* O  29 s( 34.19%)p 1.92( 65.75%)d 0.00(  0.06%)
                                           -0.0001  0.5847 -0.0009 -0.2277  0.0035
                                           -0.3708  0.0012  0.6842 -0.0002  0.0117
                                           -0.0109 -0.0167 -0.0071  0.0070
   739. (0.04255) BD*( 1) C  28 - C  30  
                ( 51.11%)   0.7149* C  28 s( 29.17%)p 2.43( 70.78%)d 0.00(  0.05%)
                                            0.0003  0.5400 -0.0104  0.3469  0.0080
                                            0.4365 -0.0138  0.6296 -0.0162  0.0073
                                            0.0111  0.0149 -0.0024  0.0072
                ( 48.89%)  -0.6992* C  30 s( 25.27%)p 2.96( 74.68%)d 0.00(  0.05%)
                                            0.0001  0.5027  0.0045 -0.3359  0.0150
                                           -0.4072 -0.0087 -0.6840 -0.0089  0.0073
                                            0.0124  0.0138 -0.0013  0.0087
   740. (0.03086) BD*( 1) C  28 - H  78  
                ( 38.75%)   0.6225* C  28 s( 22.74%)p 3.39( 77.20%)d 0.00(  0.05%)
                                           -0.0002  0.4769 -0.0080  0.3323  0.0027
                                           -0.8126  0.0124 -0.0288 -0.0158 -0.0134
                                            0.0011  0.0011 -0.0144 -0.0116
                ( 61.25%)  -0.7826* H  78 s( 99.91%)p 0.00(  0.09%)
                                            0.9995 -0.0073 -0.0134  0.0265 -0.0010
   741. (0.00752) BD*( 1) O  29 - H  79  
                ( 26.51%)   0.5149* O  29 s( 19.82%)p 4.04( 80.10%)d 0.00(  0.08%)
                                           -0.0002 -0.4447 -0.0216  0.1886 -0.0032
                                            0.5029  0.0041  0.7149  0.0386 -0.0117
                                           -0.0096 -0.0213  0.0108  0.0007
                ( 73.49%)  -0.8572* H  79 s( 99.61%)p 0.00(  0.39%)
                                           -0.9980  0.0043 -0.0117 -0.0349 -0.0506
   742. (0.04301) BD*( 1) C  30 - C  31  
                ( 48.00%)   0.6928* C  30 s( 23.24%)p 3.30( 76.71%)d 0.00(  0.05%)
                                           -0.0001 -0.4820 -0.0029  0.1862 -0.0092
                                            0.4618  0.0001 -0.7205 -0.0043 -0.0048
                                            0.0073  0.0170  0.0047 -0.0108
                ( 52.00%)  -0.7211* C  31 s( 30.72%)p 2.25( 69.24%)d 0.00(  0.04%)
                                           -0.0006 -0.5540  0.0172 -0.1880  0.0051
                                           -0.4729  0.0138  0.6581 -0.0080 -0.0034
                                            0.0063  0.0159  0.0049 -0.0098
   743. (0.04881) BD*( 1) C  30 - C  33  
                ( 48.09%)   0.6935* C  30 s( 25.80%)p 2.87( 74.16%)d 0.00(  0.04%)
                                           -0.0002 -0.5079 -0.0049 -0.8551  0.0044
                                           -0.0580  0.0153  0.0814 -0.0091 -0.0016
                                            0.0023  0.0003 -0.0185  0.0097
                ( 51.91%)  -0.7205* C  33 s( 29.60%)p 2.38( 70.35%)d 0.00(  0.04%)
                                           -0.0003 -0.5441  0.0034  0.8332 -0.0115
                                            0.0948  0.0071 -0.0100 -0.0043 -0.0037
                                            0.0010  0.0007 -0.0180  0.0101
   744. (0.01007) BD*( 1) C  31 - O  32  
                ( 67.72%)   0.8229* C  31 s( 20.70%)p 3.82( 79.01%)d 0.01(  0.28%)
                                            0.0000  0.4531  0.0415  0.3457  0.0175
                                            0.3564 -0.0049  0.7353  0.0513  0.0137
                                            0.0292  0.0312 -0.0006  0.0286
                ( 32.28%)  -0.5682* O  32 s( 33.54%)p 1.98( 66.40%)d 0.00(  0.07%)
                                           -0.0001  0.5791  0.0008 -0.3411  0.0026
                                           -0.2999 -0.0097 -0.6764  0.0015  0.0016
                                            0.0210  0.0072  0.0063  0.0119
   745. (0.02327) BD*( 1) C  31 - H  80  
                ( 39.84%)   0.6312* C  31 s( 25.19%)p 2.97( 74.76%)d 0.00(  0.05%)
                                           -0.0001  0.5018 -0.0074 -0.8516  0.0125
                                           -0.0741 -0.0190  0.1264  0.0183  0.0026
                                           -0.0057 -0.0006  0.0178 -0.0126
                ( 60.16%)  -0.7756* H  80 s( 99.92%)p 0.00(  0.08%)
                                            0.9996 -0.0023  0.0277  0.0041 -0.0034
   746. (0.02109) BD*( 1) C  31 - H  81  
                ( 39.86%)   0.6314* C  31 s( 23.30%)p 3.29( 76.65%)d 0.00(  0.05%)
                                           -0.0003  0.4827  0.0021  0.3438 -0.0116
                                           -0.8015  0.0022 -0.0714  0.0257 -0.0141
                                           -0.0024  0.0022 -0.0124 -0.0129
                ( 60.14%)  -0.7755* H  81 s( 99.92%)p 0.00(  0.08%)
                                            0.9996 -0.0050 -0.0088  0.0272  0.0028
   747. (0.00892) BD*( 1) O  32 - H  82  
                ( 26.54%)   0.5152* O  32 s( 20.47%)p 3.88( 79.45%)d 0.00(  0.08%)
                                           -0.0001 -0.4521 -0.0173  0.4353  0.0037
                                           -0.7223 -0.0296 -0.2856 -0.0279  0.0245
                                            0.0022 -0.0015  0.0031  0.0144
                ( 73.46%)  -0.8571* H  82 s( 99.62%)p 0.00(  0.38%)
                                           -0.9981  0.0038 -0.0292  0.0494  0.0221
   748. (0.02488) BD*( 1) C  33 - O  34  
                ( 68.49%)   0.8276* C  33 s( 18.49%)p 4.39( 81.23%)d 0.01(  0.28%)
                                           -0.0001  0.4285  0.0369  0.3674  0.0243
                                           -0.7938 -0.0245 -0.2144 -0.0061 -0.0339
                                           -0.0088  0.0184 -0.0269 -0.0218
                ( 31.51%)  -0.5613* O  34 s( 34.24%)p 1.92( 65.70%)d 0.00(  0.06%)
                                           -0.0001  0.5851 -0.0021 -0.3459  0.0017
                                            0.6961 -0.0010  0.2297 -0.0032 -0.0144
                                           -0.0089  0.0151 -0.0103 -0.0010
   749. (0.04287) BD*( 1) C  33 - C  35  
                ( 48.91%)   0.6993* C  33 s( 29.06%)p 2.44( 70.90%)d 0.00(  0.05%)
                                           -0.0001 -0.5390 -0.0041 -0.2810 -0.0272
                                           -0.5708  0.0244  0.5504 -0.0031 -0.0094
                                            0.0095  0.0159  0.0052 -0.0038
                ( 51.09%)  -0.7148* C  35 s( 27.65%)p 2.61( 72.30%)d 0.00(  0.05%)
                                           -0.0003 -0.5258 -0.0004  0.2892 -0.0180
                                            0.5878  0.0120 -0.5415  0.0101 -0.0087
                                            0.0092  0.0181  0.0075 -0.0023
   750. (0.03033) BD*( 1) C  33 - H  83  
                ( 38.35%)   0.6193* C  33 s( 22.75%)p 3.39( 77.20%)d 0.00(  0.05%)
                                            0.0003 -0.4767  0.0154 -0.3007 -0.0128
                                           -0.1783  0.0099 -0.8059  0.0080 -0.0039
                                           -0.0118 -0.0075 -0.0012 -0.0170
                ( 61.65%)  -0.7852* H  83 s( 99.91%)p 0.00(  0.09%)
                                           -0.9995  0.0077  0.0093  0.0070  0.0275
   751. (0.00530) BD*( 1) O  34 - H  84  
                ( 26.44%)   0.5142* O  34 s( 20.05%)p 3.98( 79.87%)d 0.00(  0.08%)
                                           -0.0002 -0.4472 -0.0223 -0.1692 -0.0159
                                            0.5234  0.0330 -0.7032 -0.0149  0.0005
                                           -0.0033  0.0160  0.0019 -0.0231
                ( 73.56%)  -0.8577* H  84 s( 99.61%)p 0.00(  0.39%)
                                           -0.9981  0.0027  0.0128 -0.0356  0.0496
   752. (0.02353) BD*( 1) C  35 - O  36  
                ( 67.78%)   0.8233* C  35 s( 19.40%)p 4.14( 80.32%)d 0.01(  0.27%)
                                           -0.0001  0.4387  0.0391  0.8926  0.0363
                                            0.0167  0.0102  0.0682 -0.0145  0.0003
                                            0.0090 -0.0012  0.0444 -0.0260
                ( 32.22%)  -0.5677* O  36 s( 33.78%)p 1.96( 66.15%)d 0.00(  0.07%)
                                           -0.0001  0.5812 -0.0016 -0.8089  0.0023
                                           -0.0187  0.0044 -0.0827 -0.0025  0.0110
                                            0.0045  0.0019  0.0174 -0.0151
   753. (0.03692) BD*( 1) C  35 - H  85  
                ( 38.22%)   0.6182* C  35 s( 23.54%)p 3.25( 76.41%)d 0.00(  0.05%)
                                           -0.0003  0.4851 -0.0107 -0.1709  0.0198
                                           -0.2398 -0.0017 -0.8228  0.0016  0.0025
                                            0.0095  0.0106 -0.0019  0.0163
                ( 61.78%)  -0.7860* H  85 s( 99.91%)p 0.00(  0.09%)
                                            0.9995 -0.0077  0.0084  0.0089  0.0276
   754. (0.01542) BD*( 1) O  36 - H  86  
                ( 26.05%)   0.5104* O  36 s( 20.32%)p 3.92( 79.60%)d 0.00(  0.08%)
                                            0.0002  0.4504  0.0171  0.3469  0.0328
                                           -0.8198 -0.0208 -0.0454  0.0009 -0.0032
                                           -0.0005  0.0040 -0.0249 -0.0132
                ( 73.95%)  -0.8600* H  86 s( 99.59%)p 0.00(  0.41%)
                                            0.9979 -0.0111 -0.0212  0.0604  0.0036


 NHO Directionality and "Bond Bending" (deviations from line of nuclear centers)

         [Thresholds for printing:  angular deviation  >  1.0 degree]
                                    hybrid p-character > 25.0%
                                    orbital occupancy  >  0.10e

                                Line of Centers        Hybrid 1              Hybrid 2
                                ---------------  -------------------   ------------------
                NBO               Theta   Phi    Theta   Phi    Dev    Theta   Phi    Dev
 ========================================================================================
     2. BD (   1) C   1 - H  37   153.0  226.1   154.9  224.8   2.0      --     --    --
     3. BD (   1) C   1 - H  38    91.4    3.0    92.9    4.5   2.1      --     --    --
     4. BD (   1) C   1 - H  39    82.1  111.6    83.6  110.6   1.9      --     --    --
     6. BD (   1) C   2 - C   4    91.5  184.4    91.0  182.5   2.0      --     --    --
     7. BD (   1) C   2 - C  35    99.8  292.8    99.7  294.8   2.0     80.0  109.6   3.1
     8. BD (   1) C   3 - H  40    89.3    2.8    87.8    3.8   1.8      --     --    --
     9. BD (   1) C   3 - H  41    38.8  243.6    37.7  243.5   1.1      --     --    --
    10. BD (   1) C   3 - H  42    81.8  111.7    80.5  110.8   1.7      --     --    --
    11. BD (   1) C   4 - C   5    50.1  241.0     --     --    --     131.2   62.9   2.0
    12. BD (   1) C   4 - H  43   159.0  219.8   158.8  214.7   1.8      --     --    --
    13. BD (   1) C   4 - H  44    77.7  114.4    78.7  114.9   1.2      --     --    --
    14. BD (   1) C   5 - C   6    89.5  181.2    90.6  181.2   1.1     90.2  359.8   1.5
    17. BD (   1) C   6 - C   7    53.1  128.0    50.4  128.6   2.7    124.7  307.6   2.3
    18. BD (   2) C   6 - C   7    53.1  128.0   133.8   90.9  87.5    137.0   87.3  88.5
    19. BD (   1) C   6 - C  25   129.2  229.6   128.8  232.3   2.1     50.0   47.3   1.9
    20. BD (   1) C   7 - C   8    86.5  174.5    84.7  172.4   2.7     93.0  355.5   1.1
    21. BD (   1) C   7 - H  46    53.2   48.3    52.7   49.8   1.2      --     --    --
    22. BD (   1) C   8 - C   9   130.6  227.9     --     --    --      48.4   49.7   1.7
    25. BD (   1) C   9 - C  10    79.4  181.9    76.1  184.1   4.0     97.6    0.8   3.1
    26. BD (   1) C   9 - C  23    98.8  298.2    96.8  295.3   3.5     80.3  119.5   1.6
    27. BD (   1) C   9 - H  49   151.5   84.6   150.5   82.6   1.4      --     --    --
    28. BD (   1) C  10 - C  11    24.9  237.9    25.8  241.0   1.6      --     --    --
    29. BD (   1) C  10 - C  12    93.4  110.2    92.4  109.5   1.2     85.6  290.6   1.0
    30. BD (   1) C  10 - C  20   138.1  232.3   135.4  231.3   2.8     38.9   55.7   3.7
    34. BD (   1) C  12 - C  13    93.2  177.1    92.0  174.8   2.5     85.1  359.5   3.0
    35. BD (   1) C  12 - H  53   144.5   47.9   143.1   49.9   1.8      --     --    --
    36. BD (   1) C  12 - H  54    38.5   59.4    39.7   60.1   1.2      --     --    --
    37. BD (   1) C  13 - C  14   140.3  236.0   140.5  232.1   2.5     39.5   61.7   3.6
    38. BD (   1) C  13 - H  55    32.4  217.0    31.0  214.9   1.8      --     --    --
    39. BD (   1) C  13 - H  56    96.0  106.3    94.7  106.3   1.3      --     --    --
    40. BD (   1) C  14 - O  15    92.0  177.0    93.3  175.3   2.1     89.2  358.0   1.6
    41. BD (   1) C  14 - C  16    88.9  285.3    88.5  282.6   2.8     90.8  106.9   1.7
    42. BD (   1) C  14 - H  57   147.3   45.6   149.1   53.6   4.5      --     --    --
    43. BD (   1) O  15 - H  58    87.4  105.9    87.9  111.2   5.3      --     --    --
    45. BD (   1) C  16 - C  18    44.1  224.8     --     --    --     137.1   46.8   1.8
    46. BD (   1) C  16 - C  20    84.2  358.0    82.4  355.9   2.8     92.7  179.5   3.4
    47. BD (   1) C  17 - H  59   136.8   32.3   138.6   31.8   1.8      --     --    --
    48. BD (   1) C  17 - H  60    89.8  275.1    91.2  275.1   1.4      --     --    --
    49. BD (   1) C  17 - H  61   102.6  167.6   104.1  168.2   1.6      --     --    --
    50. BD (   1) C  18 - O  19   102.5  189.3   101.5  189.0   1.0     76.0    7.7   2.2
    51. BD (   1) C  18 - H  62    83.0  294.9    82.2  291.8   3.2      --     --    --
    52. BD (   1) C  18 - H  63    29.1   78.9    27.3   86.5   4.0      --     --    --
    53. BD (   1) O  19 - H  64   104.1  112.4   104.0  119.8   7.2      --     --    --
    54. BD (   1) C  20 - C  21    91.4  292.8    91.4  289.8   3.0     88.9  114.8   2.0
    56. BD (   1) C  21 - C  22   101.4    2.0   101.4  359.3   2.6     78.3  184.5   2.5
    58. BD (   1) C  21 - H  67    30.5  250.5    31.5  250.6   1.0      --     --    --
    60. BD (   1) C  22 - H  68   158.7   74.2   160.1   71.1   1.8      --     --    --
    61. BD (   1) C  22 - H  69    90.5  291.9    91.5  291.6   1.1      --     --    --
    63. BD (   1) C  23 - C  25   113.1   13.0   113.6   11.6   1.4     68.4  193.8   1.6
    65. BD (   1) C  24 - H  71    67.5  194.7    66.5  195.3   1.1      --     --    --
    67. BD (   1) C  25 - C  26   149.6   97.7   149.8  102.1   2.2     30.1  274.4   1.7
    68. BD (   1) C  25 - C  27   101.1  300.1   100.1  299.7   1.0      --     --    --
    69. BD (   1) C  26 - H  73   114.9    3.4   116.2    4.6   1.8      --     --    --
    70. BD (   1) C  26 - H  74    82.6  109.7    83.7  110.2   1.2      --     --    --
    71. BD (   1) C  26 - H  75   130.8  217.8   131.5  216.3   1.3      --     --    --
    72. BD (   1) C  27 - C  28    93.8    3.7    95.2    3.9   1.4     89.7  184.0   3.6
    74. BD (   1) C  27 - H  77    46.1  253.3    47.0  252.2   1.2      --     --    --
    75. BD (   1) C  28 - O  29   148.4   57.1   149.5   55.8   1.3     32.3  238.8   1.1
    76. BD (   1) C  28 - C  30    38.9   50.5    42.0   50.0   3.1    142.8  232.3   2.1
    77. BD (   1) C  28 - H  78    89.0  292.1    92.9  292.7   4.0      --     --    --
    78. BD (   1) O  29 - H  79   139.1  248.6   144.4  249.9   5.3      --     --    --
    79. BD (   1) C  30 - C  31    35.0  248.8     --     --    --     142.8   68.3   2.2
    80. BD (   1) C  30 - C  33    93.3    4.2    94.9    2.9   2.0     89.0  187.1   3.7
    81. BD (   1) C  31 - O  32    33.3   42.5    32.7   44.1   1.0      --     --    --
    82. BD (   1) C  31 - H  80    83.8  185.8    80.3  186.3   3.5      --     --    --
    83. BD (   1) C  31 - H  81    96.4  292.3    93.0  292.6   3.4      --     --    --
    84. BD (   1) O  32 - H  82    74.1  123.5    70.2  120.3   5.0      --     --    --
    85. BD (   1) C  33 - O  34   105.1  296.1   103.7  295.6   1.5     73.7  116.3   1.2
    86. BD (   1) C  33 - C  35   129.1   62.8   131.1   60.6   2.6     51.1  245.7   2.3
    87. BD (   1) C  33 - H  83    23.9   38.2    24.0   28.2   4.0      --     --    --
    88. BD (   1) O  34 - H  84    33.6  287.9    39.2  288.4   5.6      --     --    --
    89. BD (   1) C  35 - O  36    85.1    1.9    86.7    1.7   1.6     96.0  181.0   1.4
    90. BD (   1) C  35 - H  85   157.8  226.9   160.9  238.0   4.9      --     --    --
    91. BD (   1) O  36 - H  86    93.5  287.3    92.8  294.3   7.1      --     --    --
   128. LP (   1) O  15             --     --    137.1  225.6   --       --     --    --
   129. LP (   2) O  15             --     --     31.0  228.2   --       --     --    --
   130. LP (   1) O  19             --     --     92.6  239.4   --       --     --    --
   131. LP (   2) O  19             --     --     16.5  155.2   --       --     --    --
   132. LP (   1) O  29             --     --     99.6   61.9   --       --     --    --
   133. LP (   2) O  29             --     --     94.0  153.3   --       --     --    --
   134. LP (   1) O  32             --     --     61.4  343.2   --       --     --    --
   135. LP (   2) O  32             --     --     54.6  226.8   --       --     --    --
   136. LP (   1) O  34             --     --    152.9  268.4   --       --     --    --
   137. LP (   2) O  34             --     --     93.0   21.0   --       --     --    --
   138. LP (   1) O  36             --     --     77.8   50.5   --       --     --    --
   139. LP (   2) O  36             --     --    169.8   46.1   --       --     --    --


 Second Order Perturbation Theory Analysis of Fock Matrix in NBO Basis

     Threshold for printing:   0.50 kcal/mol
                                                                              E(2)  E(j)-E(i) F(i,j)
         Donor NBO (i)                     Acceptor NBO (j)                 kcal/mol   a.u.    a.u. 
 ===================================================================================================

 within unit  1
   1. BD (   1) C   1 - C   2        /159. RY*(   2) C   3                    0.88    1.39    0.031
   1. BD (   1) C   1 - C   2        /168. RY*(   2) C   4                    1.57    1.44    0.043
   1. BD (   1) C   1 - C   2        /447. RY*(   2) C  35                    0.86    1.57    0.033
   1. BD (   1) C   1 - C   2        /665. BD*(   1) C   1 - H  37            0.59    1.02    0.022
   1. BD (   1) C   1 - C   2        /666. BD*(   1) C   1 - H  38            0.63    1.04    0.023
   1. BD (   1) C   1 - C   2        /667. BD*(   1) C   1 - H  39            0.59    1.02    0.022
   1. BD (   1) C   1 - C   2        /668. BD*(   1) C   2 - C   3            1.44    0.96    0.033
   1. BD (   1) C   1 - C   2        /669. BD*(   1) C   2 - C   4            1.79    0.97    0.037
   1. BD (   1) C   1 - C   2        /670. BD*(   1) C   2 - C  35            1.71    0.97    0.036
   1. BD (   1) C   1 - C   2        /672. BD*(   1) C   3 - H  41            2.17    1.03    0.042
   1. BD (   1) C   1 - C   2        /674. BD*(   1) C   4 - C   5            2.82    0.97    0.047
   1. BD (   1) C   1 - C   2        /749. BD*(   1) C  33 - C  35            2.65    0.98    0.046
   2. BD (   1) C   1 - H  37        /668. BD*(   1) C   2 - C   3            3.29    0.86    0.048
   3. BD (   1) C   1 - H  38        /664. BD*(   1) C   1 - C   2            0.58    0.87    0.020
   3. BD (   1) C   1 - H  38        /669. BD*(   1) C   2 - C   4            3.31    0.87    0.048
   4. BD (   1) C   1 - H  39        /149. RY*(   1) C   2                    0.52    1.56    0.026
   4. BD (   1) C   1 - H  39        /670. BD*(   1) C   2 - C  35            3.16    0.87    0.047
   5. BD (   1) C   2 - C   3        /141. RY*(   2) C   1                    0.96    1.37    0.033
   5. BD (   1) C   2 - C   3        /167. RY*(   1) C   4                    0.88    1.65    0.034
   5. BD (   1) C   2 - C   3        /447. RY*(   2) C  35                    0.66    1.57    0.029
   5. BD (   1) C   2 - C   3        /664. BD*(   1) C   1 - C   2            1.38    0.97    0.033
   5. BD (   1) C   2 - C   3        /665. BD*(   1) C   1 - H  37            1.89    1.03    0.040
   5. BD (   1) C   2 - C   3        /669. BD*(   1) C   2 - C   4            1.54    0.97    0.035
   5. BD (   1) C   2 - C   3        /670. BD*(   1) C   2 - C  35            1.42    0.97    0.033
   5. BD (   1) C   2 - C   3        /671. BD*(   1) C   3 - H  40            0.70    1.04    0.024
   5. BD (   1) C   2 - C   3        /672. BD*(   1) C   3 - H  41            0.69    1.03    0.024
   5. BD (   1) C   2 - C   3        /673. BD*(   1) C   3 - H  42            0.63    1.02    0.023
   5. BD (   1) C   2 - C   3        /675. BD*(   1) C   4 - H  43            1.78    1.04    0.039
   5. BD (   1) C   2 - C   3        /753. BD*(   1) C  35 - H  85            1.75    1.05    0.038
   6. BD (   1) C   2 - C   4        /141. RY*(   2) C   1                    0.90    1.36    0.032
   6. BD (   1) C   2 - C   4        /159. RY*(   2) C   3                    0.75    1.39    0.029
   6. BD (   1) C   2 - C   4        /177. RY*(   2) C   5                    0.76    1.56    0.031
   6. BD (   1) C   2 - C   4        /446. RY*(   1) C  35                    0.92    1.46    0.033
   6. BD (   1) C   2 - C   4        /664. BD*(   1) C   1 - C   2            1.41    0.97    0.033
   6. BD (   1) C   2 - C   4        /666. BD*(   1) C   1 - H  38            1.68    1.04    0.038
   6. BD (   1) C   2 - C   4        /668. BD*(   1) C   2 - C   3            1.35    0.96    0.032
   6. BD (   1) C   2 - C   4        /670. BD*(   1) C   2 - C  35            1.45    0.97    0.034
   6. BD (   1) C   2 - C   4        /671. BD*(   1) C   3 - H  40            1.64    1.04    0.037
   6. BD (   1) C   2 - C   4        /674. BD*(   1) C   4 - C   5            1.60    0.97    0.035
   6. BD (   1) C   2 - C   4        /675. BD*(   1) C   4 - H  43            0.86    1.04    0.027
   6. BD (   1) C   2 - C   4        /676. BD*(   1) C   4 - H  44            0.78    1.02    0.025
   6. BD (   1) C   2 - C   4        /677. BD*(   1) C   5 - C   6            2.20    1.00    0.042
   6. BD (   1) C   2 - C   4        /752. BD*(   1) C  35 - O  36            3.01    0.89    0.046
   7. BD (   1) C   2 - C  35        /140. RY*(   1) C   1                    1.37    1.37    0.039
   7. BD (   1) C   2 - C  35        /158. RY*(   1) C   3                    1.16    1.36    0.036
   7. BD (   1) C   2 - C  35        /167. RY*(   1) C   4                    1.19    1.65    0.040
   7. BD (   1) C   2 - C  35        /428. RY*(   1) C  33                    1.33    1.54    0.041
   7. BD (   1) C   2 - C  35        /456. RY*(   2) O  36                    0.85    2.01    0.037
   7. BD (   1) C   2 - C  35        /664. BD*(   1) C   1 - C   2            1.47    0.97    0.034
   7. BD (   1) C   2 - C  35        /667. BD*(   1) C   1 - H  39            1.74    1.02    0.038
   7. BD (   1) C   2 - C  35        /668. BD*(   1) C   2 - C   3            1.35    0.96    0.032
   7. BD (   1) C   2 - C  35        /669. BD*(   1) C   2 - C   4            1.50    0.97    0.034
   7. BD (   1) C   2 - C  35        /673. BD*(   1) C   3 - H  42            1.64    1.02    0.037
   7. BD (   1) C   2 - C  35        /676. BD*(   1) C   4 - H  44            2.00    1.02    0.041
   7. BD (   1) C   2 - C  35        /748. BD*(   1) C  33 - O  34            2.31    0.86    0.040
   7. BD (   1) C   2 - C  35        /749. BD*(   1) C  33 - C  35            1.61    0.98    0.035
   7. BD (   1) C   2 - C  35        /753. BD*(   1) C  35 - H  85            0.90    1.05    0.028
   7. BD (   1) C   2 - C  35        /754. BD*(   1) O  36 - H  86            1.68    1.02    0.037
   8. BD (   1) C   3 - H  40        /149. RY*(   1) C   2                    0.55    1.55    0.026
   8. BD (   1) C   3 - H  40        /668. BD*(   1) C   2 - C   3            0.68    0.86    0.022
   8. BD (   1) C   3 - H  40        /669. BD*(   1) C   2 - C   4            3.61    0.87    0.050
   9. BD (   1) C   3 - H  41        /150. RY*(   2) C   2                    0.66    1.40    0.027
   9. BD (   1) C   3 - H  41        /664. BD*(   1) C   1 - C   2            2.93    0.88    0.045
   9. BD (   1) C   3 - H  41        /668. BD*(   1) C   2 - C   3            0.54    0.87    0.019
  10. BD (   1) C   3 - H  42        /150. RY*(   2) C   2                    0.54    1.39    0.025
  10. BD (   1) C   3 - H  42        /668. BD*(   1) C   2 - C   3            0.59    0.87    0.020
  10. BD (   1) C   3 - H  42        /670. BD*(   1) C   2 - C  35            3.53    0.87    0.050
  11. BD (   1) C   4 - C   5        /149. RY*(   1) C   2                    0.73    1.66    0.031
  11. BD (   1) C   4 - C   5        /150. RY*(   2) C   2                    0.52    1.49    0.025
  11. BD (   1) C   4 - C   5        /185. RY*(   1) C   6                    1.55    1.43    0.042
  11. BD (   1) C   4 - C   5        /401. RY*(   1) C  30                    0.68    1.64    0.030
  11. BD (   1) C   4 - C   5        /664. BD*(   1) C   1 - C   2            1.81    0.97    0.038
  11. BD (   1) C   4 - C   5        /669. BD*(   1) C   2 - C   4            1.53    0.97    0.035
  11. BD (   1) C   4 - C   5        /675. BD*(   1) C   4 - H  43            0.82    1.05    0.026
  11. BD (   1) C   4 - C   5        /676. BD*(   1) C   4 - H  44            0.69    1.03    0.024
  11. BD (   1) C   4 - C   5        /677. BD*(   1) C   5 - C   6            2.37    1.00    0.044
  11. BD (   1) C   4 - C   5        /678. BD*(   1) C   5 - C  30            2.17    0.95    0.041
  11. BD (   1) C   4 - C   5        /679. BD*(   1) C   5 - H  45            1.09    1.01    0.030
  11. BD (   1) C   4 - C   5        /680. BD*(   1) C   6 - C   7            0.51    1.24    0.023
  11. BD (   1) C   4 - C   5        /681. BD*(   2) C   6 - C   7            2.89    0.64    0.039
  11. BD (   1) C   4 - C   5        /682. BD*(   1) C   6 - C  25            0.57    0.99    0.021
  11. BD (   1) C   4 - C   5        /742. BD*(   1) C  30 - C  31            2.10    0.93    0.040
  12. BD (   1) C   4 - H  43        /149. RY*(   1) C   2                    0.51    1.55    0.025
  12. BD (   1) C   4 - H  43        /178. RY*(   3) C   5                    0.53    1.36    0.024
  12. BD (   1) C   4 - H  43        /668. BD*(   1) C   2 - C   3            3.60    0.86    0.050
  12. BD (   1) C   4 - H  43        /669. BD*(   1) C   2 - C   4            0.73    0.87    0.023
  12. BD (   1) C   4 - H  43        /674. BD*(   1) C   4 - C   5            0.55    0.87    0.019
  12. BD (   1) C   4 - H  43        /679. BD*(   1) C   5 - H  45            2.74    0.90    0.044
  12. BD (   1) C   4 - H  43        /732. BD*(   1) C  26 - H  73            0.55    0.94    0.020
  13. BD (   1) C   4 - H  44        /150. RY*(   2) C   2                    0.75    1.38    0.029
  13. BD (   1) C   4 - H  44        /669. BD*(   1) C   2 - C   4            0.75    0.87    0.023
  13. BD (   1) C   4 - H  44        /670. BD*(   1) C   2 - C  35            3.19    0.87    0.047
  13. BD (   1) C   4 - H  44        /674. BD*(   1) C   4 - C   5            0.53    0.86    0.019
  13. BD (   1) C   4 - H  44        /678. BD*(   1) C   5 - C  30            3.99    0.85    0.052
  14. BD (   1) C   5 - C   6        /169. RY*(   3) C   4                    1.13    1.48    0.037
  14. BD (   1) C   5 - C   6        /194. RY*(   1) C   7                    1.75    1.74    0.050
  14. BD (   1) C   5 - C   6        /356. RY*(   1) C  25                    0.63    1.72    0.030
  14. BD (   1) C   5 - C   6        /357. RY*(   2) C  25                    0.89    1.66    0.035
  14. BD (   1) C   5 - C   6        /403. RY*(   3) C  30                    0.84    1.67    0.034
  14. BD (   1) C   5 - C   6        /669. BD*(   1) C   2 - C   4            2.04    1.00    0.040
  14. BD (   1) C   5 - C   6        /674. BD*(   1) C   4 - C   5            2.11    0.99    0.041
  14. BD (   1) C   5 - C   6        /678. BD*(   1) C   5 - C  30            2.30    0.98    0.042
  14. BD (   1) C   5 - C   6        /679. BD*(   1) C   5 - H  45            1.09    1.03    0.030
  14. BD (   1) C   5 - C   6        /680. BD*(   1) C   6 - C   7            4.70    1.27    0.069
  14. BD (   1) C   5 - C   6        /682. BD*(   1) C   6 - C  25            2.29    1.01    0.043
  14. BD (   1) C   5 - C   6        /683. BD*(   1) C   7 - C   8            4.05    1.05    0.058
  14. BD (   1) C   5 - C   6        /726. BD*(   1) C  23 - C  25            1.31    0.93    0.031
  14. BD (   1) C   5 - C   6        /743. BD*(   1) C  30 - C  33            2.09    0.98    0.040
  15. BD (   1) C   5 - C  30        /167. RY*(   1) C   4                    1.27    1.65    0.041
  15. BD (   1) C   5 - C  30        /187. RY*(   3) C   6                    1.00    1.74    0.038
  15. BD (   1) C   5 - C  30        /384. RY*(   2) C  28                    0.97    1.65    0.036
  15. BD (   1) C   5 - C  30        /429. RY*(   2) C  33                    0.53    1.44    0.025
  15. BD (   1) C   5 - C  30        /674. BD*(   1) C   4 - C   5            1.76    0.98    0.037
  15. BD (   1) C   5 - C  30        /676. BD*(   1) C   4 - H  44            1.37    1.03    0.034
  15. BD (   1) C   5 - C  30        /677. BD*(   1) C   5 - C   6            1.98    1.01    0.040
  15. BD (   1) C   5 - C  30        /679. BD*(   1) C   5 - H  45            1.01    1.01    0.029
  15. BD (   1) C   5 - C  30        /680. BD*(   1) C   6 - C   7            1.95    1.25    0.044
  15. BD (   1) C   5 - C  30        /681. BD*(   2) C   6 - C   7            0.76    0.64    0.020
  15. BD (   1) C   5 - C  30        /739. BD*(   1) C  28 - C  30            1.87    0.95    0.038
  15. BD (   1) C   5 - C  30        /740. BD*(   1) C  28 - H  78            1.58    1.02    0.036
  15. BD (   1) C   5 - C  30        /742. BD*(   1) C  30 - C  31            1.42    0.93    0.033
  15. BD (   1) C   5 - C  30        /743. BD*(   1) C  30 - C  33            1.67    0.96    0.036
  15. BD (   1) C   5 - C  30        /746. BD*(   1) C  31 - H  81            1.49    1.01    0.035
  15. BD (   1) C   5 - C  30        /748. BD*(   1) C  33 - O  34            2.89    0.86    0.045
  16. BD (   1) C   5 - H  45        /674. BD*(   1) C   4 - C   5            0.65    0.87    0.021
  16. BD (   1) C   5 - H  45        /675. BD*(   1) C   4 - H  43            3.12    0.95    0.049
  16. BD (   1) C   5 - H  45        /677. BD*(   1) C   5 - C   6            0.88    0.90    0.025
  16. BD (   1) C   5 - H  45        /678. BD*(   1) C   5 - C  30            0.81    0.86    0.024
  16. BD (   1) C   5 - H  45        /681. BD*(   2) C   6 - C   7            0.63    0.54    0.017
  16. BD (   1) C   5 - H  45        /682. BD*(   1) C   6 - C  25            4.43    0.89    0.056
  16. BD (   1) C   5 - H  45        /739. BD*(   1) C  28 - C  30            3.78    0.85    0.051
  17. BD (   1) C   6 - C   7        /176. RY*(   1) C   5                    1.28    1.82    0.043
  17. BD (   1) C   6 - C   7        /205. RY*(   3) C   8                    1.20    1.48    0.038
  17. BD (   1) C   6 - C   7        /356. RY*(   1) C  25                    0.89    1.84    0.036
  17. BD (   1) C   6 - C   7        /677. BD*(   1) C   5 - C   6            4.67    1.14    0.065
  17. BD (   1) C   6 - C   7        /678. BD*(   1) C   5 - C  30            1.08    1.09    0.031
  17. BD (   1) C   6 - C   7        /682. BD*(   1) C   6 - C  25            4.73    1.13    0.065
  17. BD (   1) C   6 - C   7        /683. BD*(   1) C   7 - C   8            3.42    1.16    0.056
  17. BD (   1) C   6 - C   7        /684. BD*(   1) C   7 - H  46            2.15    1.17    0.045
  17. BD (   1) C   6 - C   7        /686. BD*(   1) C   8 - H  47            0.61    1.15    0.024
  17. BD (   1) C   6 - C   7        /731. BD*(   1) C  25 - C  27            1.08    1.08    0.031
  18. BD (   2) C   6 - C   7        /674. BD*(   1) C   4 - C   5            3.43    0.67    0.043
  18. BD (   2) C   6 - C   7        /678. BD*(   1) C   5 - C  30            1.63    0.65    0.029
  18. BD (   2) C   6 - C   7        /686. BD*(   1) C   8 - H  47            2.32    0.71    0.036
  18. BD (   2) C   6 - C   7        /687. BD*(   1) C   8 - H  48            3.05    0.70    0.041
  18. BD (   2) C   6 - C   7        /730. BD*(   1) C  25 - C  26            2.81    0.63    0.038
  18. BD (   2) C   6 - C   7        /731. BD*(   1) C  25 - C  27            1.24    0.64    0.025
  18. BD (   2) C   6 - C   7        /734. BD*(   1) C  26 - H  75            0.54    0.71    0.018
  19. BD (   1) C   6 - C  25        /176. RY*(   1) C   5                    1.22    1.70    0.041
  19. BD (   1) C   6 - C  25        /194. RY*(   1) C   7                    0.96    1.73    0.037
  19. BD (   1) C   6 - C  25        /338. RY*(   1) C  23                    0.84    1.71    0.034
  19. BD (   1) C   6 - C  25        /366. RY*(   2) C  26                    0.75    1.46    0.030
  19. BD (   1) C   6 - C  25        /677. BD*(   1) C   5 - C   6            2.07    1.02    0.041
  19. BD (   1) C   6 - C  25        /679. BD*(   1) C   5 - H  45            0.76    1.02    0.025
  19. BD (   1) C   6 - C  25        /680. BD*(   1) C   6 - C   7            4.63    1.26    0.069
  19. BD (   1) C   6 - C  25        /684. BD*(   1) C   7 - H  46            3.07    1.05    0.051
  19. BD (   1) C   6 - C  25        /722. BD*(   1) C  22 - C  23            1.74    0.97    0.037
  19. BD (   1) C   6 - C  25        /726. BD*(   1) C  23 - C  25            1.92    0.92    0.038
  19. BD (   1) C   6 - C  25        /730. BD*(   1) C  25 - C  26            1.51    0.95    0.034
  19. BD (   1) C   6 - C  25        /731. BD*(   1) C  25 - C  27            1.83    0.96    0.038
  19. BD (   1) C   6 - C  25        /734. BD*(   1) C  26 - H  75            1.99    1.03    0.041
  19. BD (   1) C   6 - C  25        /736. BD*(   1) C  27 - H  76            1.58    1.02    0.036
  20. BD (   1) C   7 - C   8        /187. RY*(   3) C   6                    2.22    1.78    0.056
  20. BD (   1) C   7 - C   8        /188. RY*(   4) C   6                    0.63    1.42    0.027
  20. BD (   1) C   7 - C   8        /214. RY*(   3) C   9                    0.74    1.61    0.031
  20. BD (   1) C   7 - C   8        /677. BD*(   1) C   5 - C   6            4.25    1.04    0.060
  20. BD (   1) C   7 - C   8        /680. BD*(   1) C   6 - C   7            4.48    1.28    0.068
  20. BD (   1) C   7 - C   8        /684. BD*(   1) C   7 - H  46            0.63    1.07    0.023
  20. BD (   1) C   7 - C   8        /685. BD*(   1) C   8 - C   9            1.86    1.01    0.039
  20. BD (   1) C   7 - C   8        /686. BD*(   1) C   8 - H  47            0.92    1.05    0.028
  20. BD (   1) C   7 - C   8        /687. BD*(   1) C   8 - H  48            0.87    1.05    0.027
  20. BD (   1) C   7 - C   8        /688. BD*(   1) C   9 - C  10            2.27    0.98    0.042
  21. BD (   1) C   7 - H  46        /186. RY*(   2) C   6                    1.50    1.64    0.044
  21. BD (   1) C   7 - H  46        /680. BD*(   1) C   6 - C   7            2.31    1.17    0.046
  21. BD (   1) C   7 - H  46        /682. BD*(   1) C   6 - C  25            6.73    0.91    0.070
  21. BD (   1) C   7 - H  46        /685. BD*(   1) C   8 - C   9            3.05    0.89    0.047
  22. BD (   1) C   8 - C   9        /195. RY*(   2) C   7                    0.65    1.33    0.026
  22. BD (   1) C   8 - C   9        /222. RY*(   2) C  10                    0.73    1.62    0.031
  22. BD (   1) C   8 - C   9        /223. RY*(   3) C  10                    0.60    1.65    0.028
  22. BD (   1) C   8 - C   9        /338. RY*(   1) C  23                    1.00    1.71    0.037
  22. BD (   1) C   8 - C   9        /683. BD*(   1) C   7 - C   8            1.71    1.04    0.038
  22. BD (   1) C   8 - C   9        /684. BD*(   1) C   7 - H  46            2.24    1.04    0.043
  22. BD (   1) C   8 - C   9        /686. BD*(   1) C   8 - H  47            0.88    1.02    0.027
  22. BD (   1) C   8 - C   9        /687. BD*(   1) C   8 - H  48            0.86    1.02    0.026
  22. BD (   1) C   8 - C   9        /688. BD*(   1) C   9 - C  10            1.76    0.95    0.037
  22. BD (   1) C   8 - C   9        /689. BD*(   1) C   9 - C  23            1.92    0.96    0.038
  22. BD (   1) C   8 - C   9        /690. BD*(   1) C   9 - H  49            1.18    1.03    0.031
  22. BD (   1) C   8 - C   9        /693. BD*(   1) C  10 - C  20            1.68    0.96    0.036
  22. BD (   1) C   8 - C   9        /722. BD*(   1) C  22 - C  23            2.12    0.97    0.041
  23. BD (   1) C   8 - H  47        /196. RY*(   3) C   7                    0.64    1.32    0.026
  23. BD (   1) C   8 - H  47        /680. BD*(   1) C   6 - C   7            2.27    1.15    0.046
  23. BD (   1) C   8 - H  47        /681. BD*(   2) C   6 - C   7            3.70    0.54    0.041
  23. BD (   1) C   8 - H  47        /683. BD*(   1) C   7 - C   8            0.58    0.93    0.021
  23. BD (   1) C   8 - H  47        /685. BD*(   1) C   8 - C   9            0.69    0.88    0.022
  23. BD (   1) C   8 - H  47        /689. BD*(   1) C   9 - C  23            3.33    0.86    0.048
  24. BD (   1) C   8 - H  48        /195. RY*(   2) C   7                    0.56    1.23    0.024
  24. BD (   1) C   8 - H  48        /196. RY*(   3) C   7                    0.56    1.33    0.024
  24. BD (   1) C   8 - H  48        /213. RY*(   2) C   9                    0.91    1.52    0.033
  24. BD (   1) C   8 - H  48        /680. BD*(   1) C   6 - C   7            1.68    1.15    0.039
  24. BD (   1) C   8 - H  48        /681. BD*(   2) C   6 - C   7            4.52    0.55    0.045
  24. BD (   1) C   8 - H  48        /683. BD*(   1) C   7 - C   8            0.51    0.93    0.019
  24. BD (   1) C   8 - H  48        /685. BD*(   1) C   8 - C   9            0.55    0.88    0.020
  24. BD (   1) C   8 - H  48        /690. BD*(   1) C   9 - H  49            2.43    0.93    0.043
  24. BD (   1) C   8 - H  48        /694. BD*(   1) C  11 - H  50            0.79    0.93    0.024
  25. BD (   1) C   9 - C  10        /204. RY*(   2) C   8                    0.51    1.47    0.025
  25. BD (   1) C   9 - C  10        /231. RY*(   2) C  11                    0.62    1.42    0.027
  25. BD (   1) C   9 - C  10        /240. RY*(   2) C  12                    0.97    1.44    0.034
  25. BD (   1) C   9 - C  10        /311. RY*(   1) C  20                    0.67    1.70    0.030
  25. BD (   1) C   9 - C  10        /312. RY*(   2) C  20                    0.61    1.63    0.028
  25. BD (   1) C   9 - C  10        /339. RY*(   2) C  23                    1.01    1.60    0.036
  25. BD (   1) C   9 - C  10        /683. BD*(   1) C   7 - C   8            1.62    1.01    0.036
  25. BD (   1) C   9 - C  10        /685. BD*(   1) C   8 - C   9            1.55    0.96    0.035
  25. BD (   1) C   9 - C  10        /689. BD*(   1) C   9 - C  23            2.31    0.94    0.042
  25. BD (   1) C   9 - C  10        /690. BD*(   1) C   9 - H  49            0.97    1.01    0.028
  25. BD (   1) C   9 - C  10        /691. BD*(   1) C  10 - C  11            1.57    0.94    0.034
  25. BD (   1) C   9 - C  10        /692. BD*(   1) C  10 - C  12            1.47    0.93    0.033
  25. BD (   1) C   9 - C  10        /693. BD*(   1) C  10 - C  20            1.85    0.94    0.037
  25. BD (   1) C   9 - C  10        /695. BD*(   1) C  11 - H  51            1.49    1.01    0.035
  25. BD (   1) C   9 - C  10        /697. BD*(   1) C  12 - C  13            2.14    0.96    0.041
  25. BD (   1) C   9 - C  10        /709. BD*(   1) C  16 - C  20            3.15    0.94    0.049
  25. BD (   1) C   9 - C  10        /726. BD*(   1) C  23 - C  25            1.51    0.90    0.033
  26. BD (   1) C   9 - C  23        /203. RY*(   1) C   8                    0.75    1.44    0.030
  26. BD (   1) C   9 - C  23        /221. RY*(   1) C  10                    0.95    1.66    0.036
  26. BD (   1) C   9 - C  23        /329. RY*(   1) C  22                    0.85    1.63    0.034
  26. BD (   1) C   9 - C  23        /347. RY*(   1) C  24                    0.60    1.44    0.026
  26. BD (   1) C   9 - C  23        /356. RY*(   1) C  25                    0.91    1.70    0.035
  26. BD (   1) C   9 - C  23        /358. RY*(   3) C  25                    0.81    1.60    0.032
  26. BD (   1) C   9 - C  23        /685. BD*(   1) C   8 - C   9            1.65    0.96    0.036
  26. BD (   1) C   9 - C  23        /686. BD*(   1) C   8 - H  47            1.53    1.01    0.035
  26. BD (   1) C   9 - C  23        /688. BD*(   1) C   9 - C  10            2.25    0.94    0.041
  26. BD (   1) C   9 - C  23        /690. BD*(   1) C   9 - H  49            1.01    1.01    0.029
  26. BD (   1) C   9 - C  23        /692. BD*(   1) C  10 - C  12            1.25    0.94    0.031
  26. BD (   1) C   9 - C  23        /722. BD*(   1) C  22 - C  23            1.78    0.95    0.037
  26. BD (   1) C   9 - C  23        /724. BD*(   1) C  22 - H  69            1.75    1.01    0.038
  26. BD (   1) C   9 - C  23        /725. BD*(   1) C  23 - C  24            1.46    0.94    0.033
  26. BD (   1) C   9 - C  23        /726. BD*(   1) C  23 - C  25            1.72    0.90    0.035
  26. BD (   1) C   9 - C  23        /729. BD*(   1) C  24 - H  72            1.79    1.01    0.038
  26. BD (   1) C   9 - C  23        /731. BD*(   1) C  25 - C  27            1.98    0.94    0.039
  27. BD (   1) C   9 - H  49        /204. RY*(   2) C   8                    0.52    1.38    0.024
  27. BD (   1) C   9 - H  49        /223. RY*(   3) C  10                    0.71    1.53    0.030
  27. BD (   1) C   9 - H  49        /685. BD*(   1) C   8 - C   9            0.62    0.86    0.021
  27. BD (   1) C   9 - H  49        /687. BD*(   1) C   8 - H  48            3.16    0.90    0.048
  27. BD (   1) C   9 - H  49        /688. BD*(   1) C   9 - C  10            0.60    0.83    0.020
  27. BD (   1) C   9 - H  49        /689. BD*(   1) C   9 - C  23            0.87    0.84    0.024
  27. BD (   1) C   9 - H  49        /691. BD*(   1) C  10 - C  11            4.18    0.84    0.053
  27. BD (   1) C   9 - H  49        /725. BD*(   1) C  23 - C  24            3.78    0.84    0.051
  28. BD (   1) C  10 - C  11        /212. RY*(   1) C   9                    1.01    1.73    0.037
  28. BD (   1) C  10 - C  11        /239. RY*(   1) C  12                    0.78    1.62    0.032
  28. BD (   1) C  10 - C  11        /311. RY*(   1) C  20                    0.72    1.73    0.032
  28. BD (   1) C  10 - C  11        /688. BD*(   1) C   9 - C  10            1.66    0.95    0.036
  28. BD (   1) C  10 - C  11        /690. BD*(   1) C   9 - H  49            1.13    1.03    0.030
  28. BD (   1) C  10 - C  11        /692. BD*(   1) C  10 - C  12            1.36    0.96    0.032
  28. BD (   1) C  10 - C  11        /693. BD*(   1) C  10 - C  20            1.71    0.96    0.036
  28. BD (   1) C  10 - C  11        /694. BD*(   1) C  11 - H  50            0.82    1.03    0.026
  28. BD (   1) C  10 - C  11        /695. BD*(   1) C  11 - H  51            0.83    1.03    0.026
  28. BD (   1) C  10 - C  11        /696. BD*(   1) C  11 - H  52            0.81    1.03    0.026
  28. BD (   1) C  10 - C  11        /698. BD*(   1) C  12 - H  53            1.80    1.02    0.038
  28. BD (   1) C  10 - C  11        /718. BD*(   1) C  20 - H  65            1.35    1.01    0.033
  29. BD (   1) C  10 - C  12        /214. RY*(   3) C   9                    1.03    1.58    0.036
  29. BD (   1) C  10 - C  12        /231. RY*(   2) C  11                    0.85    1.44    0.031
  29. BD (   1) C  10 - C  12        /248. RY*(   1) C  13                    0.98    1.55    0.035
  29. BD (   1) C  10 - C  12        /311. RY*(   1) C  20                    0.61    1.72    0.029
  29. BD (   1) C  10 - C  12        /312. RY*(   2) C  20                    0.60    1.64    0.028
  29. BD (   1) C  10 - C  12        /688. BD*(   1) C   9 - C  10            1.92    0.94    0.038
  29. BD (   1) C  10 - C  12        /689. BD*(   1) C   9 - C  23            2.94    0.95    0.047
  29. BD (   1) C  10 - C  12        /691. BD*(   1) C  10 - C  11            1.28    0.95    0.031
  29. BD (   1) C  10 - C  12        /693. BD*(   1) C  10 - C  20            1.85    0.95    0.037
  29. BD (   1) C  10 - C  12        /696. BD*(   1) C  11 - H  52            1.82    1.02    0.039
  29. BD (   1) C  10 - C  12        /697. BD*(   1) C  12 - C  13            1.40    0.98    0.033
  29. BD (   1) C  10 - C  12        /698. BD*(   1) C  12 - H  53            0.69    1.01    0.024
  29. BD (   1) C  10 - C  12        /699. BD*(   1) C  12 - H  54            0.87    1.02    0.027
  29. BD (   1) C  10 - C  12        /702. BD*(   1) C  13 - H  56            1.63    1.00    0.036
  29. BD (   1) C  10 - C  12        /717. BD*(   1) C  20 - C  21            2.44    0.98    0.044
  30. BD (   1) C  10 - C  20        /212. RY*(   1) C   9                    1.08    1.71    0.039
  30. BD (   1) C  10 - C  20        /230. RY*(   1) C  11                    0.88    1.42    0.032
  30. BD (   1) C  10 - C  20        /239. RY*(   1) C  12                    0.99    1.60    0.036
  30. BD (   1) C  10 - C  20        /275. RY*(   1) C  16                    0.53    1.61    0.026
  30. BD (   1) C  10 - C  20        /276. RY*(   2) C  16                    1.02    1.47    0.035
  30. BD (   1) C  10 - C  20        /320. RY*(   1) C  21                    1.19    1.59    0.039
  30. BD (   1) C  10 - C  20        /685. BD*(   1) C   8 - C   9            2.41    0.96    0.043
  30. BD (   1) C  10 - C  20        /688. BD*(   1) C   9 - C  10            1.81    0.94    0.037
  30. BD (   1) C  10 - C  20        /691. BD*(   1) C  10 - C  11            1.46    0.94    0.033
  30. BD (   1) C  10 - C  20        /692. BD*(   1) C  10 - C  12            1.67    0.94    0.036
  30. BD (   1) C  10 - C  20        /694. BD*(   1) C  11 - H  50            1.45    1.02    0.035
  30. BD (   1) C  10 - C  20        /699. BD*(   1) C  12 - H  54            1.96    1.01    0.040
  30. BD (   1) C  10 - C  20        /707. BD*(   1) C  16 - C  17            1.40    0.95    0.033
  30. BD (   1) C  10 - C  20        /709. BD*(   1) C  16 - C  20            2.03    0.95    0.039
  30. BD (   1) C  10 - C  20        /717. BD*(   1) C  20 - C  21            1.75    0.97    0.037
  30. BD (   1) C  10 - C  20        /718. BD*(   1) C  20 - H  65            0.80    0.99    0.025
  30. BD (   1) C  10 - C  20        /720. BD*(   1) C  21 - H  66            1.73    1.03    0.038
  31. BD (   1) C  11 - H  50        /222. RY*(   2) C  10                    0.89    1.53    0.033
  31. BD (   1) C  11 - H  50        /687. BD*(   1) C   8 - H  48            0.72    0.92    0.023
  31. BD (   1) C  11 - H  50        /691. BD*(   1) C  10 - C  11            0.78    0.86    0.023
  31. BD (   1) C  11 - H  50        /693. BD*(   1) C  10 - C  20            3.05    0.86    0.046
  32. BD (   1) C  11 - H  51        /221. RY*(   1) C  10                    0.55    1.59    0.026
  32. BD (   1) C  11 - H  51        /688. BD*(   1) C   9 - C  10            2.90    0.86    0.045
  32. BD (   1) C  11 - H  51        /691. BD*(   1) C  10 - C  11            0.75    0.87    0.023
  32. BD (   1) C  11 - H  51        /715. BD*(   1) C  18 - H  63            0.68    0.95    0.023
  33. BD (   1) C  11 - H  52        /222. RY*(   2) C  10                    0.52    1.53    0.025
  33. BD (   1) C  11 - H  52        /691. BD*(   1) C  10 - C  11            0.67    0.87    0.022
  33. BD (   1) C  11 - H  52        /692. BD*(   1) C  10 - C  12            2.40    0.87    0.041
  33. BD (   1) C  11 - H  52        /728. BD*(   1) C  24 - H  71            0.82    0.95    0.025
  34. BD (   1) C  12 - C  13        /257. RY*(   1) C  14                    0.65    1.53    0.028
  34. BD (   1) C  12 - C  13        /258. RY*(   2) C  14                    0.61    1.54    0.027
  34. BD (   1) C  12 - C  13        /688. BD*(   1) C   9 - C  10            1.96    0.97    0.039
  34. BD (   1) C  12 - C  13        /692. BD*(   1) C  10 - C  12            1.76    0.97    0.037
  34. BD (   1) C  12 - C  13        /698. BD*(   1) C  12 - H  53            0.63    1.03    0.023
  34. BD (   1) C  12 - C  13        /699. BD*(   1) C  12 - H  54            0.78    1.04    0.026
  34. BD (   1) C  12 - C  13        /700. BD*(   1) C  13 - C  14            1.26    1.00    0.032
  34. BD (   1) C  12 - C  13        /701. BD*(   1) C  13 - H  55            0.77    1.04    0.025
  34. BD (   1) C  12 - C  13        /702. BD*(   1) C  13 - H  56            0.84    1.03    0.026
  34. BD (   1) C  12 - C  13        /703. BD*(   1) C  14 - O  15            3.23    0.88    0.048
  35. BD (   1) C  12 - H  53        /221. RY*(   1) C  10                    0.68    1.58    0.029
  35. BD (   1) C  12 - H  53        /691. BD*(   1) C  10 - C  11            3.12    0.86    0.046
  35. BD (   1) C  12 - H  53        /692. BD*(   1) C  10 - C  12            0.52    0.86    0.019
  35. BD (   1) C  12 - H  53        /701. BD*(   1) C  13 - H  55            3.42    0.92    0.050
  36. BD (   1) C  12 - H  54        /250. RY*(   3) C  13                    0.52    1.49    0.025
  36. BD (   1) C  12 - H  54        /692. BD*(   1) C  10 - C  12            0.67    0.86    0.022
  36. BD (   1) C  12 - H  54        /693. BD*(   1) C  10 - C  20            2.98    0.86    0.045
  36. BD (   1) C  12 - H  54        /700. BD*(   1) C  13 - C  14            3.45    0.88    0.049
  37. BD (   1) C  13 - C  14        /239. RY*(   1) C  12                    1.34    1.65    0.042
  37. BD (   1) C  13 - C  14        /266. RY*(   1) O  15                    0.86    1.77    0.035
  37. BD (   1) C  13 - C  14        /275. RY*(   1) C  16                    0.86    1.65    0.034
  37. BD (   1) C  13 - C  14        /277. RY*(   3) C  16                    0.52    1.58    0.026
  37. BD (   1) C  13 - C  14        /697. BD*(   1) C  12 - C  13            1.63    1.01    0.036
  37. BD (   1) C  13 - C  14        /699. BD*(   1) C  12 - H  54            1.80    1.06    0.039
  37. BD (   1) C  13 - C  14        /701. BD*(   1) C  13 - H  55            0.73    1.05    0.025
  37. BD (   1) C  13 - C  14        /702. BD*(   1) C  13 - H  56            0.77    1.04    0.025
  37. BD (   1) C  13 - C  14        /704. BD*(   1) C  14 - C  16            2.24    0.98    0.042
  37. BD (   1) C  13 - C  14        /705. BD*(   1) C  14 - H  57            0.62    1.04    0.023
  37. BD (   1) C  13 - C  14        /707. BD*(   1) C  16 - C  17            1.83    0.99    0.038
  38. BD (   1) C  13 - H  55        /257. RY*(   1) C  14                    0.61    1.42    0.026
  38. BD (   1) C  13 - H  55        /698. BD*(   1) C  12 - H  53            2.91    0.92    0.046
  38. BD (   1) C  13 - H  55        /703. BD*(   1) C  14 - O  15            0.57    0.77    0.019
  38. BD (   1) C  13 - H  55        /705. BD*(   1) C  14 - H  57            3.12    0.92    0.048
  39. BD (   1) C  13 - H  56        /692. BD*(   1) C  10 - C  12            3.74    0.86    0.051
  39. BD (   1) C  13 - H  56        /697. BD*(   1) C  12 - C  13            0.56    0.89    0.020
  39. BD (   1) C  13 - H  56        /703. BD*(   1) C  14 - O  15            0.60    0.77    0.019
  39. BD (   1) C  13 - H  56        /704. BD*(   1) C  14 - C  16            3.87    0.86    0.052
  40. BD (   1) C  14 - O  15        /697. BD*(   1) C  12 - C  13            1.51    1.24    0.039
  40. BD (   1) C  14 - O  15        /709. BD*(   1) C  16 - C  20            1.61    1.22    0.040
  41. BD (   1) C  14 - C  16        /248. RY*(   1) C  13                    1.47    1.56    0.043
  41. BD (   1) C  14 - C  16        /267. RY*(   2) O  15                    0.84    2.07    0.038
  41. BD (   1) C  14 - C  16        /285. RY*(   2) C  17                    1.11    1.39    0.035
  41. BD (   1) C  14 - C  16        /294. RY*(   2) C  18                    0.86    1.51    0.033
  41. BD (   1) C  14 - C  16        /311. RY*(   1) C  20                    0.61    1.73    0.029
  41. BD (   1) C  14 - C  16        /312. RY*(   2) C  20                    0.81    1.65    0.033
  41. BD (   1) C  14 - C  16        /700. BD*(   1) C  13 - C  14            1.73    0.98    0.037
  41. BD (   1) C  14 - C  16        /702. BD*(   1) C  13 - H  56            1.67    1.02    0.037
  41. BD (   1) C  14 - C  16        /705. BD*(   1) C  14 - H  57            0.73    1.02    0.024
  41. BD (   1) C  14 - C  16        /706. BD*(   1) O  15 - H  58            1.91    1.00    0.039
  41. BD (   1) C  14 - C  16        /707. BD*(   1) C  16 - C  17            1.39    0.97    0.033
  41. BD (   1) C  14 - C  16        /708. BD*(   1) C  16 - C  18            1.20    0.96    0.030
  41. BD (   1) C  14 - C  16        /709. BD*(   1) C  16 - C  20            1.81    0.97    0.037
  41. BD (   1) C  14 - C  16        /711. BD*(   1) C  17 - H  60            1.74    1.04    0.038
  41. BD (   1) C  14 - C  16        /714. BD*(   1) C  18 - H  62            1.37    1.05    0.034
  41. BD (   1) C  14 - C  16        /717. BD*(   1) C  20 - C  21            2.65    0.99    0.046
  42. BD (   1) C  14 - H  57        /249. RY*(   2) C  13                    0.64    1.18    0.025
  42. BD (   1) C  14 - H  57        /266. RY*(   1) O  15                    0.50    1.65    0.026
  42. BD (   1) C  14 - H  57        /276. RY*(   2) C  16                    0.76    1.39    0.029
  42. BD (   1) C  14 - H  57        /701. BD*(   1) C  13 - H  55            3.39    0.93    0.050
  42. BD (   1) C  14 - H  57        /704. BD*(   1) C  14 - C  16            0.66    0.86    0.021
  42. BD (   1) C  14 - H  57        /708. BD*(   1) C  16 - C  18            3.52    0.87    0.050
  43. BD (   1) O  15 - H  58        /257. RY*(   1) C  14                    0.58    1.65    0.028
  43. BD (   1) O  15 - H  58        /276. RY*(   2) C  16                    0.66    1.62    0.029
  43. BD (   1) O  15 - H  58        /704. BD*(   1) C  14 - C  16            2.79    1.09    0.050
  44. BD (   1) C  16 - C  17        /258. RY*(   2) C  14                    1.19    1.52    0.038
  44. BD (   1) C  16 - C  17        /293. RY*(   1) C  18                    1.11    1.37    0.035
  44. BD (   1) C  16 - C  17        /313. RY*(   3) C  20                    0.62    1.65    0.029
  44. BD (   1) C  16 - C  17        /693. BD*(   1) C  10 - C  20            3.13    0.95    0.049
  44. BD (   1) C  16 - C  17        /700. BD*(   1) C  13 - C  14            2.77    0.97    0.046
  44. BD (   1) C  16 - C  17        /704. BD*(   1) C  14 - C  16            1.50    0.94    0.034
  44. BD (   1) C  16 - C  17        /708. BD*(   1) C  16 - C  18            1.24    0.95    0.031
  44. BD (   1) C  16 - C  17        /709. BD*(   1) C  16 - C  20            2.22    0.95    0.041
  44. BD (   1) C  16 - C  17        /710. BD*(   1) C  17 - H  59            0.54    1.02    0.021
  44. BD (   1) C  16 - C  17        /711. BD*(   1) C  17 - H  60            0.62    1.03    0.023
  44. BD (   1) C  16 - C  17        /712. BD*(   1) C  17 - H  61            0.67    1.05    0.024
  44. BD (   1) C  16 - C  17        /715. BD*(   1) C  18 - H  63            1.91    1.03    0.040
  45. BD (   1) C  16 - C  18        /257. RY*(   1) C  14                    0.54    1.51    0.026
  45. BD (   1) C  16 - C  18        /284. RY*(   1) C  17                    1.16    1.34    0.035
  45. BD (   1) C  16 - C  18        /302. RY*(   1) O  19                    0.63    1.78    0.030
  45. BD (   1) C  16 - C  18        /311. RY*(   1) C  20                    0.88    1.72    0.035
  45. BD (   1) C  16 - C  18        /704. BD*(   1) C  14 - C  16            1.42    0.95    0.033
  45. BD (   1) C  16 - C  18        /705. BD*(   1) C  14 - H  57            1.75    1.01    0.038
  45. BD (   1) C  16 - C  18        /707. BD*(   1) C  16 - C  17            1.28    0.96    0.031
  45. BD (   1) C  16 - C  18        /709. BD*(   1) C  16 - C  20            1.82    0.96    0.037
  45. BD (   1) C  16 - C  18        /710. BD*(   1) C  17 - H  59            1.91    1.03    0.040
  45. BD (   1) C  16 - C  18        /714. BD*(   1) C  18 - H  62            0.76    1.04    0.025
  45. BD (   1) C  16 - C  18        /715. BD*(   1) C  18 - H  63            0.58    1.04    0.022
  45. BD (   1) C  16 - C  18        /718. BD*(   1) C  20 - H  65            1.27    1.01    0.032
  46. BD (   1) C  16 - C  20        /222. RY*(   2) C  10                    1.00    1.61    0.036
  46. BD (   1) C  16 - C  20        /257. RY*(   1) C  14                    0.84    1.50    0.032
  46. BD (   1) C  16 - C  20        /321. RY*(   2) C  21                    0.61    1.43    0.027
  46. BD (   1) C  16 - C  20        /688. BD*(   1) C   9 - C  10            1.37    0.94    0.032
  46. BD (   1) C  16 - C  20        /693. BD*(   1) C  10 - C  20            2.28    0.95    0.042
  46. BD (   1) C  16 - C  20        /703. BD*(   1) C  14 - O  15            2.85    0.85    0.044
  46. BD (   1) C  16 - C  20        /704. BD*(   1) C  14 - C  16            1.35    0.94    0.032
  46. BD (   1) C  16 - C  20        /707. BD*(   1) C  16 - C  17            1.56    0.95    0.035
  46. BD (   1) C  16 - C  20        /708. BD*(   1) C  16 - C  18            1.50    0.95    0.034
  46. BD (   1) C  16 - C  20        /712. BD*(   1) C  17 - H  61            1.45    1.04    0.035
  46. BD (   1) C  16 - C  20        /713. BD*(   1) C  18 - O  19            2.13    0.91    0.040
  46. BD (   1) C  16 - C  20        /717. BD*(   1) C  20 - C  21            1.68    0.97    0.036
  46. BD (   1) C  16 - C  20        /718. BD*(   1) C  20 - H  65            0.77    1.00    0.025
  46. BD (   1) C  16 - C  20        /719. BD*(   1) C  21 - C  22            1.56    0.98    0.035
  47. BD (   1) C  17 - H  59        /275. RY*(   1) C  16                    0.83    1.52    0.032
  47. BD (   1) C  17 - H  59        /708. BD*(   1) C  16 - C  18            3.00    0.86    0.046
  48. BD (   1) C  17 - H  60        /704. BD*(   1) C  14 - C  16            2.91    0.85    0.045
  48. BD (   1) C  17 - H  60        /707. BD*(   1) C  16 - C  17            0.55    0.86    0.019
  49. BD (   1) C  17 - H  61        /707. BD*(   1) C  16 - C  17            0.68    0.86    0.022
  49. BD (   1) C  17 - H  61        /709. BD*(   1) C  16 - C  20            3.31    0.85    0.048
  50. BD (   1) C  18 - O  19        /708. BD*(   1) C  16 - C  18            0.52    1.18    0.022
  50. BD (   1) C  18 - O  19        /709. BD*(   1) C  16 - C  20            1.57    1.19    0.039
  51. BD (   1) C  18 - H  62        /303. RY*(   2) O  19                    0.67    1.95    0.033
  51. BD (   1) C  18 - H  62        /704. BD*(   1) C  14 - C  16            3.64    0.85    0.050
  51. BD (   1) C  18 - H  62        /708. BD*(   1) C  16 - C  18            0.62    0.86    0.021
  51. BD (   1) C  18 - H  62        /716. BD*(   1) O  19 - H  64            2.56    0.95    0.044
  52. BD (   1) C  18 - H  63        /277. RY*(   3) C  16                    0.62    1.45    0.027
  52. BD (   1) C  18 - H  63        /302. RY*(   1) O  19                    0.57    1.69    0.028
  52. BD (   1) C  18 - H  63        /707. BD*(   1) C  16 - C  17            3.02    0.87    0.046
  53. BD (   1) O  19 - H  64        /293. RY*(   1) C  18                    1.48    1.48    0.042
  53. BD (   1) O  19 - H  64        /298. RY*(   6) C  18                    0.65    2.69    0.037
  53. BD (   1) O  19 - H  64        /714. BD*(   1) C  18 - H  62            2.85    1.14    0.051
  54. BD (   1) C  20 - C  21        /221. RY*(   1) C  10                    0.81    1.68    0.033
  54. BD (   1) C  20 - C  21        /275. RY*(   1) C  16                    0.61    1.62    0.028
  54. BD (   1) C  20 - C  21        /277. RY*(   3) C  16                    0.96    1.55    0.035
  54. BD (   1) C  20 - C  21        /329. RY*(   1) C  22                    1.38    1.64    0.043
  54. BD (   1) C  20 - C  21        /692. BD*(   1) C  10 - C  12            2.08    0.96    0.040
  54. BD (   1) C  20 - C  21        /693. BD*(   1) C  10 - C  20            2.05    0.96    0.040
  54. BD (   1) C  20 - C  21        /704. BD*(   1) C  14 - C  16            1.69    0.95    0.036
  54. BD (   1) C  20 - C  21        /709. BD*(   1) C  16 - C  20            2.07    0.96    0.040
  54. BD (   1) C  20 - C  21        /718. BD*(   1) C  20 - H  65            0.96    1.01    0.028
  54. BD (   1) C  20 - C  21        /719. BD*(   1) C  21 - C  22            1.50    0.99    0.035
  54. BD (   1) C  20 - C  21        /720. BD*(   1) C  21 - H  66            0.93    1.04    0.028
  54. BD (   1) C  20 - C  21        /721. BD*(   1) C  21 - H  67            0.76    1.03    0.025
  54. BD (   1) C  20 - C  21        /724. BD*(   1) C  22 - H  69            1.72    1.03    0.038
  55. BD (   1) C  20 - H  65        /691. BD*(   1) C  10 - C  11            4.28    0.84    0.054
  55. BD (   1) C  20 - H  65        /693. BD*(   1) C  10 - C  20            0.59    0.84    0.020
  55. BD (   1) C  20 - H  65        /708. BD*(   1) C  16 - C  18            4.23    0.84    0.053
  55. BD (   1) C  20 - H  65        /709. BD*(   1) C  16 - C  20            0.67    0.84    0.021
  55. BD (   1) C  20 - H  65        /717. BD*(   1) C  20 - C  21            0.55    0.86    0.020
  55. BD (   1) C  20 - H  65        /721. BD*(   1) C  21 - H  67            3.53    0.91    0.051
  56. BD (   1) C  21 - C  22        /311. RY*(   1) C  20                    0.85    1.73    0.034
  56. BD (   1) C  21 - C  22        /340. RY*(   3) C  23                    0.95    1.65    0.035
  56. BD (   1) C  21 - C  22        /709. BD*(   1) C  16 - C  20            2.86    0.96    0.047
  56. BD (   1) C  21 - C  22        /717. BD*(   1) C  20 - C  21            1.81    0.98    0.038
  56. BD (   1) C  21 - C  22        /720. BD*(   1) C  21 - H  66            0.84    1.04    0.026
  56. BD (   1) C  21 - C  22        /721. BD*(   1) C  21 - H  67            0.82    1.03    0.026
  56. BD (   1) C  21 - C  22        /722. BD*(   1) C  22 - C  23            2.00    0.97    0.039
  56. BD (   1) C  21 - C  22        /723. BD*(   1) C  22 - H  68            0.80    1.03    0.026
  56. BD (   1) C  21 - C  22        /724. BD*(   1) C  22 - H  69            0.83    1.03    0.026
  56. BD (   1) C  21 - C  22        /726. BD*(   1) C  23 - C  25            2.16    0.92    0.040
  57. BD (   1) C  21 - H  66        /693. BD*(   1) C  10 - C  20            3.43    0.85    0.048
  57. BD (   1) C  21 - H  66        /717. BD*(   1) C  20 - C  21            0.75    0.88    0.023
  57. BD (   1) C  21 - H  66        /719. BD*(   1) C  21 - C  22            0.69    0.89    0.022
  57. BD (   1) C  21 - H  66        /722. BD*(   1) C  22 - C  23            3.98    0.86    0.052
  58. BD (   1) C  21 - H  67        /312. RY*(   2) C  20                    0.69    1.54    0.029
  58. BD (   1) C  21 - H  67        /717. BD*(   1) C  20 - C  21            0.56    0.88    0.020
  58. BD (   1) C  21 - H  67        /718. BD*(   1) C  20 - H  65            2.83    0.91    0.045
  58. BD (   1) C  21 - H  67        /723. BD*(   1) C  22 - H  68            2.70    0.93    0.045
  59. BD (   1) C  22 - C  23        /212. RY*(   1) C   9                    0.60    1.72    0.029
  59. BD (   1) C  22 - C  23        /320. RY*(   1) C  21                    0.95    1.60    0.035
  59. BD (   1) C  22 - C  23        /347. RY*(   1) C  24                    0.78    1.44    0.030
  59. BD (   1) C  22 - C  23        /357. RY*(   2) C  25                    1.16    1.64    0.039
  59. BD (   1) C  22 - C  23        /682. BD*(   1) C   6 - C  25            1.71    0.99    0.037
  59. BD (   1) C  22 - C  23        /685. BD*(   1) C   8 - C   9            2.27    0.97    0.042
  59. BD (   1) C  22 - C  23        /689. BD*(   1) C   9 - C  23            2.11    0.95    0.040
  59. BD (   1) C  22 - C  23        /719. BD*(   1) C  21 - C  22            1.55    0.99    0.035
  59. BD (   1) C  22 - C  23        /720. BD*(   1) C  21 - H  66            1.35    1.03    0.034
  59. BD (   1) C  22 - C  23        /723. BD*(   1) C  22 - H  68            0.81    1.03    0.026
  59. BD (   1) C  22 - C  23        /724. BD*(   1) C  22 - H  69            0.83    1.02    0.026
  59. BD (   1) C  22 - C  23        /725. BD*(   1) C  23 - C  24            1.39    0.95    0.033
  59. BD (   1) C  22 - C  23        /726. BD*(   1) C  23 - C  25            1.83    0.91    0.037
  59. BD (   1) C  22 - C  23        /727. BD*(   1) C  24 - H  70            2.00    1.03    0.041
  60. BD (   1) C  22 - H  68        /339. RY*(   2) C  23                    0.95    1.52    0.034
  60. BD (   1) C  22 - H  68        /721. BD*(   1) C  21 - H  67            3.44    0.92    0.050
  60. BD (   1) C  22 - H  68        /722. BD*(   1) C  22 - C  23            0.67    0.86    0.021
  60. BD (   1) C  22 - H  68        /725. BD*(   1) C  23 - C  24            3.01    0.85    0.045
  60. BD (   1) C  22 - H  68        /734. BD*(   1) C  26 - H  75            0.65    0.92    0.022
  61. BD (   1) C  22 - H  69        /322. RY*(   3) C  21                    0.58    1.42    0.026
  61. BD (   1) C  22 - H  69        /338. RY*(   1) C  23                    0.66    1.61    0.029
  61. BD (   1) C  22 - H  69        /689. BD*(   1) C   9 - C  23            3.34    0.85    0.048
  61. BD (   1) C  22 - H  69        /717. BD*(   1) C  20 - C  21            3.41    0.88    0.049
  61. BD (   1) C  22 - H  69        /722. BD*(   1) C  22 - C  23            0.70    0.86    0.022
  62. BD (   1) C  23 - C  24        /212. RY*(   1) C   9                    0.97    1.72    0.037
  62. BD (   1) C  23 - C  24        /329. RY*(   1) C  22                    0.99    1.64    0.036
  62. BD (   1) C  23 - C  24        /356. RY*(   1) C  25                    1.07    1.71    0.038
  62. BD (   1) C  23 - C  24        /689. BD*(   1) C   9 - C  23            1.69    0.96    0.036
  62. BD (   1) C  23 - C  24        /690. BD*(   1) C   9 - H  49            1.58    1.02    0.036
  62. BD (   1) C  23 - C  24        /722. BD*(   1) C  22 - C  23            1.51    0.97    0.034
  62. BD (   1) C  23 - C  24        /723. BD*(   1) C  22 - H  68            1.89    1.03    0.039
  62. BD (   1) C  23 - C  24        /726. BD*(   1) C  23 - C  25            1.61    0.92    0.034
  62. BD (   1) C  23 - C  24        /727. BD*(   1) C  24 - H  70            0.83    1.03    0.026
  62. BD (   1) C  23 - C  24        /728. BD*(   1) C  24 - H  71            0.89    1.04    0.027
  62. BD (   1) C  23 - C  24        /729. BD*(   1) C  24 - H  72            0.83    1.02    0.026
  62. BD (   1) C  23 - C  24        /730. BD*(   1) C  25 - C  26            2.08    0.94    0.040
  63. BD (   1) C  23 - C  25        /185. RY*(   1) C   6                    0.52    1.41    0.024
  63. BD (   1) C  23 - C  25        /186. RY*(   2) C   6                    0.98    1.69    0.037
  63. BD (   1) C  23 - C  25        /213. RY*(   2) C   9                    0.94    1.59    0.035
  63. BD (   1) C  23 - C  25        /330. RY*(   2) C  22                    0.95    1.41    0.033
  63. BD (   1) C  23 - C  25        /348. RY*(   2) C  24                    0.77    1.45    0.030
  63. BD (   1) C  23 - C  25        /366. RY*(   2) C  26                    0.61    1.42    0.027
  63. BD (   1) C  23 - C  25        /375. RY*(   2) C  27                    0.72    1.40    0.029
  63. BD (   1) C  23 - C  25        /677. BD*(   1) C   5 - C   6            3.10    0.98    0.049
  63. BD (   1) C  23 - C  25        /682. BD*(   1) C   6 - C  25            2.00    0.96    0.039
  63. BD (   1) C  23 - C  25        /688. BD*(   1) C   9 - C  10            2.92    0.91    0.046
  63. BD (   1) C  23 - C  25        /689. BD*(   1) C   9 - C  23            1.64    0.92    0.035
  63. BD (   1) C  23 - C  25        /719. BD*(   1) C  21 - C  22            2.01    0.96    0.039
  63. BD (   1) C  23 - C  25        /722. BD*(   1) C  22 - C  23            1.52    0.93    0.034
  63. BD (   1) C  23 - C  25        /725. BD*(   1) C  23 - C  24            1.21    0.92    0.030
  63. BD (   1) C  23 - C  25        /728. BD*(   1) C  24 - H  71            1.59    1.01    0.036
  63. BD (   1) C  23 - C  25        /730. BD*(   1) C  25 - C  26            1.37    0.91    0.032
  63. BD (   1) C  23 - C  25        /731. BD*(   1) C  25 - C  27            1.43    0.92    0.032
  63. BD (   1) C  23 - C  25        /732. BD*(   1) C  26 - H  73            1.23    1.02    0.032
  63. BD (   1) C  23 - C  25        /735. BD*(   1) C  27 - C  28            2.02    0.94    0.039
  64. BD (   1) C  24 - H  70        /339. RY*(   2) C  23                    0.58    1.53    0.027
  64. BD (   1) C  24 - H  70        /722. BD*(   1) C  22 - C  23            2.69    0.87    0.043
  64. BD (   1) C  24 - H  70        /725. BD*(   1) C  23 - C  24            0.71    0.86    0.022
  65. BD (   1) C  24 - H  71        /338. RY*(   1) C  23                    0.78    1.62    0.032
  65. BD (   1) C  24 - H  71        /725. BD*(   1) C  23 - C  24            0.87    0.87    0.025
  65. BD (   1) C  24 - H  71        /726. BD*(   1) C  23 - C  25            3.51    0.83    0.048
  66. BD (   1) C  24 - H  72        /338. RY*(   1) C  23                    0.61    1.62    0.028
  66. BD (   1) C  24 - H  72        /689. BD*(   1) C   9 - C  23            3.14    0.87    0.047
  66. BD (   1) C  24 - H  72        /725. BD*(   1) C  23 - C  24            0.77    0.86    0.023
  66. BD (   1) C  24 - H  72        /737. BD*(   1) C  27 - H  77            1.21    0.94    0.030
  67. BD (   1) C  25 - C  26        /185. RY*(   1) C   6                    1.55    1.43    0.042
  67. BD (   1) C  25 - C  26        /338. RY*(   1) C  23                    1.01    1.70    0.037
  67. BD (   1) C  25 - C  26        /374. RY*(   1) C  27                    1.24    1.57    0.040
  67. BD (   1) C  25 - C  26        /677. BD*(   1) C   5 - C   6            0.57    1.00    0.021
  67. BD (   1) C  25 - C  26        /680. BD*(   1) C   6 - C   7            0.65    1.24    0.026
  67. BD (   1) C  25 - C  26        /681. BD*(   2) C   6 - C   7            3.61    0.64    0.043
  67. BD (   1) C  25 - C  26        /682. BD*(   1) C   6 - C  25            2.07    0.99    0.040
  67. BD (   1) C  25 - C  26        /725. BD*(   1) C  23 - C  24            1.91    0.95    0.038
  67. BD (   1) C  25 - C  26        /726. BD*(   1) C  23 - C  25            1.68    0.91    0.035
  67. BD (   1) C  25 - C  26        /731. BD*(   1) C  25 - C  27            1.45    0.94    0.033
  67. BD (   1) C  25 - C  26        /732. BD*(   1) C  26 - H  73            0.77    1.05    0.025
  67. BD (   1) C  25 - C  26        /733. BD*(   1) C  26 - H  74            0.65    1.02    0.023
  67. BD (   1) C  25 - C  26        /734. BD*(   1) C  26 - H  75            0.67    1.02    0.023
  67. BD (   1) C  25 - C  26        /737. BD*(   1) C  27 - H  77            1.85    1.02    0.039
  68. BD (   1) C  25 - C  27        /186. RY*(   2) C   6                    0.59    1.73    0.029
  68. BD (   1) C  25 - C  27        /339. RY*(   2) C  23                    1.17    1.62    0.039
  68. BD (   1) C  25 - C  27        /365. RY*(   1) C  26                    1.03    1.42    0.034
  68. BD (   1) C  25 - C  27        /383. RY*(   1) C  28                    1.21    1.33    0.036
  68. BD (   1) C  25 - C  27        /680. BD*(   1) C   6 - C   7            1.98    1.25    0.045
  68. BD (   1) C  25 - C  27        /681. BD*(   2) C   6 - C   7            0.75    0.64    0.020
  68. BD (   1) C  25 - C  27        /682. BD*(   1) C   6 - C  25            2.04    0.99    0.040
  68. BD (   1) C  25 - C  27        /689. BD*(   1) C   9 - C  23            1.75    0.95    0.036
  68. BD (   1) C  25 - C  27        /726. BD*(   1) C  23 - C  25            1.77    0.91    0.036
  68. BD (   1) C  25 - C  27        /730. BD*(   1) C  25 - C  26            1.34    0.94    0.032
  68. BD (   1) C  25 - C  27        /733. BD*(   1) C  26 - H  74            1.91    1.03    0.040
  68. BD (   1) C  25 - C  27        /735. BD*(   1) C  27 - C  28            1.50    0.97    0.034
  68. BD (   1) C  25 - C  27        /736. BD*(   1) C  27 - H  76            0.84    1.01    0.026
  68. BD (   1) C  25 - C  27        /737. BD*(   1) C  27 - H  77            0.89    1.03    0.027
  68. BD (   1) C  25 - C  27        /740. BD*(   1) C  28 - H  78            1.13    1.03    0.030
  69. BD (   1) C  26 - H  73        /356. RY*(   1) C  25                    0.55    1.61    0.027
  69. BD (   1) C  26 - H  73        /675. BD*(   1) C   4 - H  43            0.56    0.96    0.021
  69. BD (   1) C  26 - H  73        /726. BD*(   1) C  23 - C  25            3.64    0.82    0.049
  69. BD (   1) C  26 - H  73        /730. BD*(   1) C  25 - C  26            0.78    0.85    0.023
  70. BD (   1) C  26 - H  74        /357. RY*(   2) C  25                    0.86    1.55    0.033
  70. BD (   1) C  26 - H  74        /690. BD*(   1) C   9 - H  49            0.77    0.93    0.024
  70. BD (   1) C  26 - H  74        /731. BD*(   1) C  25 - C  27            2.57    0.86    0.042
  71. BD (   1) C  26 - H  75        /682. BD*(   1) C   6 - C  25            2.46    0.90    0.042
  71. BD (   1) C  26 - H  75        /723. BD*(   1) C  22 - H  68            1.02    0.94    0.028
  72. BD (   1) C  27 - C  28        /358. RY*(   3) C  25                    1.43    1.63    0.043
  72. BD (   1) C  27 - C  28        /392. RY*(   1) O  29                    1.00    1.86    0.039
  72. BD (   1) C  27 - C  28        /402. RY*(   2) C  30                    0.96    1.53    0.034
  72. BD (   1) C  27 - C  28        /726. BD*(   1) C  23 - C  25            1.75    0.94    0.036
  72. BD (   1) C  27 - C  28        /731. BD*(   1) C  25 - C  27            1.98    0.97    0.039
  72. BD (   1) C  27 - C  28        /736. BD*(   1) C  27 - H  76            0.87    1.03    0.027
  72. BD (   1) C  27 - C  28        /737. BD*(   1) C  27 - H  77            1.06    1.05    0.030
  72. BD (   1) C  27 - C  28        /739. BD*(   1) C  28 - C  30            2.20    0.98    0.042
  72. BD (   1) C  27 - C  28        /740. BD*(   1) C  28 - H  78            0.73    1.05    0.025
  72. BD (   1) C  27 - C  28        /743. BD*(   1) C  30 - C  33            2.42    0.99    0.044
  73. BD (   1) C  27 - H  76        /356. RY*(   1) C  25                    0.67    1.61    0.030
  73. BD (   1) C  27 - H  76        /682. BD*(   1) C   6 - C  25            3.12    0.90    0.048
  73. BD (   1) C  27 - H  76        /731. BD*(   1) C  25 - C  27            0.71    0.86    0.022
  73. BD (   1) C  27 - H  76        /738. BD*(   1) C  28 - O  29            1.09    0.77    0.026
  73. BD (   1) C  27 - H  76        /739. BD*(   1) C  28 - C  30            3.65    0.86    0.050
  74. BD (   1) C  27 - H  77        /357. RY*(   2) C  25                    0.74    1.55    0.030
  74. BD (   1) C  27 - H  77        /384. RY*(   2) C  28                    0.63    1.56    0.028
  74. BD (   1) C  27 - H  77        /729. BD*(   1) C  24 - H  72            0.55    0.93    0.020
  74. BD (   1) C  27 - H  77        /730. BD*(   1) C  25 - C  26            2.41    0.85    0.041
  74. BD (   1) C  27 - H  77        /731. BD*(   1) C  25 - C  27            0.75    0.86    0.023
  74. BD (   1) C  27 - H  77        /738. BD*(   1) C  28 - O  29            4.88    0.78    0.055
  75. BD (   1) C  28 - O  29        /737. BD*(   1) C  27 - H  77            1.13    1.28    0.034
  75. BD (   1) C  28 - O  29        /742. BD*(   1) C  30 - C  31            1.60    1.19    0.039
  76. BD (   1) C  28 - C  30        /176. RY*(   1) C   5                    0.67    1.71    0.030
  76. BD (   1) C  28 - C  30        /179. RY*(   4) C   5                    0.60    1.69    0.029
  76. BD (   1) C  28 - C  30        /374. RY*(   1) C  27                    0.91    1.59    0.034
  76. BD (   1) C  28 - C  30        /393. RY*(   2) O  29                    0.89    2.15    0.040
  76. BD (   1) C  28 - C  30        /428. RY*(   1) C  33                    1.95    1.57    0.050
  76. BD (   1) C  28 - C  30        /678. BD*(   1) C   5 - C  30            2.19    0.98    0.041
  76. BD (   1) C  28 - C  30        /679. BD*(   1) C   5 - H  45            1.71    1.03    0.038
  76. BD (   1) C  28 - C  30        /735. BD*(   1) C  27 - C  28            1.61    0.99    0.036
  76. BD (   1) C  28 - C  30        /736. BD*(   1) C  27 - H  76            1.56    1.02    0.036
  76. BD (   1) C  28 - C  30        /740. BD*(   1) C  28 - H  78            0.92    1.04    0.028
  76. BD (   1) C  28 - C  30        /741. BD*(   1) O  29 - H  79            1.80    1.01    0.038
  76. BD (   1) C  28 - C  30        /742. BD*(   1) C  30 - C  31            1.08    0.95    0.029
  76. BD (   1) C  28 - C  30        /743. BD*(   1) C  30 - C  33            1.88    0.98    0.038
  76. BD (   1) C  28 - C  30        /744. BD*(   1) C  31 - O  32            2.56    0.89    0.043
  76. BD (   1) C  28 - C  30        /750. BD*(   1) C  33 - H  83            1.14    1.06    0.031
  77. BD (   1) C  28 - H  78        /403. RY*(   3) C  30                    0.61    1.56    0.028
  77. BD (   1) C  28 - H  78        /678. BD*(   1) C   5 - C  30            3.79    0.87    0.052
  77. BD (   1) C  28 - H  78        /731. BD*(   1) C  25 - C  27            4.06    0.86    0.053
  77. BD (   1) C  28 - H  78        /739. BD*(   1) C  28 - C  30            0.88    0.87    0.025
  78. BD (   1) O  29 - H  79        /383. RY*(   1) C  28                    0.86    1.46    0.032
  78. BD (   1) O  29 - H  79        /401. RY*(   1) C  30                    0.55    1.77    0.028
  78. BD (   1) O  29 - H  79        /739. BD*(   1) C  28 - C  30            3.13    1.08    0.052
  79. BD (   1) C  30 - C  31        /176. RY*(   1) C   5                    1.12    1.70    0.039
  79. BD (   1) C  30 - C  31        /419. RY*(   1) O  32                    0.92    1.77    0.036
  79. BD (   1) C  30 - C  31        /430. RY*(   3) C  33                    1.47    1.41    0.041
  79. BD (   1) C  30 - C  31        /674. BD*(   1) C   4 - C   5            2.80    0.98    0.047
  79. BD (   1) C  30 - C  31        /678. BD*(   1) C   5 - C  30            1.91    0.97    0.038
  79. BD (   1) C  30 - C  31        /738. BD*(   1) C  28 - O  29            3.29    0.87    0.048
  79. BD (   1) C  30 - C  31        /739. BD*(   1) C  28 - C  30            1.25    0.96    0.031
  79. BD (   1) C  30 - C  31        /743. BD*(   1) C  30 - C  33            1.75    0.97    0.037
  79. BD (   1) C  30 - C  31        /745. BD*(   1) C  31 - H  80            0.67    1.04    0.024
  79. BD (   1) C  30 - C  31        /746. BD*(   1) C  31 - H  81            0.64    1.02    0.023
  79. BD (   1) C  30 - C  31        /749. BD*(   1) C  33 - C  35            2.74    1.00    0.047
  80. BD (   1) C  30 - C  33        /177. RY*(   2) C   5                    0.97    1.58    0.035
  80. BD (   1) C  30 - C  33        /383. RY*(   1) C  28                    0.62    1.34    0.026
  80. BD (   1) C  30 - C  33        /384. RY*(   2) C  28                    0.53    1.66    0.027
  80. BD (   1) C  30 - C  33        /410. RY*(   1) C  31                    1.42    1.40    0.040
  80. BD (   1) C  30 - C  33        /437. RY*(   1) O  34                    0.62    1.78    0.030
  80. BD (   1) C  30 - C  33        /447. RY*(   2) C  35                    1.11    1.59    0.038
  80. BD (   1) C  30 - C  33        /677. BD*(   1) C   5 - C   6            2.30    1.02    0.043
  80. BD (   1) C  30 - C  33        /678. BD*(   1) C   5 - C  30            2.17    0.97    0.041
  80. BD (   1) C  30 - C  33        /735. BD*(   1) C  27 - C  28            2.13    0.98    0.041
  80. BD (   1) C  30 - C  33        /739. BD*(   1) C  28 - C  30            2.12    0.96    0.040
  80. BD (   1) C  30 - C  33        /742. BD*(   1) C  30 - C  31            1.53    0.94    0.034
  80. BD (   1) C  30 - C  33        /745. BD*(   1) C  31 - H  80            1.78    1.04    0.039
  80. BD (   1) C  30 - C  33        /749. BD*(   1) C  33 - C  35            1.81    1.00    0.038
  80. BD (   1) C  30 - C  33        /750. BD*(   1) C  33 - H  83            0.75    1.05    0.025
[truncated: 92,818 more chars]
