# Supplementary material for: Machine-Learning-Guided Discovery of Electrochemical Reactions
Source: J Am Chem Soc. 2022 Dec 2;144(49):22599–610. doi: 10.1021/jacs.2c08997 (PMC9756344; doi:10.1021/jacs.2c08997)
Supplement: Supplementary file 3 — ja2c08997_si_003.zip [file ja2c08997_si_003.zip › Oxidation Site Selectivity/Nlogs_notimes/49.log]

 Entering Gaussian System, Link 0=g16
 Input=49.com
 Output=49.log
 Initial command:
  
 Copyright (c) 1988-2019, Gaussian, Inc.  All Rights Reserved.
  
 This is part of the Gaussian(R) 16 program.  It is based on
 the Gaussian(R) 09 system (copyright 2009, Gaussian, Inc.),
 the Gaussian(R) 03 system (copyright 2003, Gaussian, Inc.),
 the Gaussian(R) 98 system (copyright 1998, Gaussian, Inc.),
 the Gaussian(R) 94 system (copyright 1995, Gaussian, Inc.),
 the Gaussian 92(TM) system (copyright 1992, Gaussian, Inc.),
 the Gaussian 90(TM) system (copyright 1990, Gaussian, Inc.),
 the Gaussian 88(TM) system (copyright 1988, Gaussian, Inc.),
 the Gaussian 86(TM) system (copyright 1986, Carnegie Mellon
 University), and the Gaussian 82(TM) system (copyright 1983,
 Carnegie Mellon University). Gaussian is a federally registered
 trademark of Gaussian, Inc.
  
 This software contains proprietary and confidential information,
 including trade secrets, belonging to Gaussian, Inc.
  
 This software is provided under written license and may be
 used, copied, transmitted, or stored only in accord with that
 written license.
  
 The following legend is applicable only to US Government
 contracts under FAR:
  
                    RESTRICTED RIGHTS LEGEND
  
 Use, reproduction and disclosure by the US Government is
 subject to restrictions as set forth in subparagraphs (a)
 and (c) of the Commercial Computer Software - Restricted
 Rights clause in FAR 52.227-19.
  
 Gaussian, Inc.
 340 Quinnipiac St., Bldg. 40, Wallingford CT 06492
  
  
 ---------------------------------------------------------------
 Warning -- This program may not be used in any manner that
 competes with the business of Gaussian, Inc. or will provide
 assistance to any competitor of Gaussian, Inc.  The licensee
 of this program is prohibited from giving any competitor of
 Gaussian, Inc. access to this program.  By using this program,
 the user acknowledges that Gaussian, Inc. is engaged in the
 business of creating and licensing software in the field of
 computational chemistry and represents and warrants to the
 licensee that it is not a competitor of Gaussian, Inc. and that
 it will not use this program in any manner prohibited above.
 ---------------------------------------------------------------
  

 Cite this work as:
 Gaussian 16, Revision C.01,
 M. J. Frisch, G. W. Trucks, H. B. Schlegel, G. E. Scuseria, 
 M. A. Robb, J. R. Cheeseman, G. Scalmani, V. Barone, 
 G. A. Petersson, H. Nakatsuji, X. Li, M. Caricato, A. V. Marenich, 
 J. Bloino, B. G. Janesko, R. Gomperts, B. Mennucci, H. P. Hratchian, 
 J. V. Ortiz, A. F. Izmaylov, J. L. Sonnenberg, D. Williams-Young, 
 F. Ding, F. Lipparini, F. Egidi, J. Goings, B. Peng, A. Petrone, 
 T. Henderson, D. Ranasinghe, V. G. Zakrzewski, J. Gao, N. Rega, 
 G. Zheng, W. Liang, M. Hada, M. Ehara, K. Toyota, R. Fukuda, 
 J. Hasegawa, M. Ishida, T. Nakajima, Y. Honda, O. Kitao, H. Nakai, 
 T. Vreven, K. Throssell, J. A. Montgomery, Jr., J. E. Peralta, 
 F. Ogliaro, M. J. Bearpark, J. J. Heyd, E. N. Brothers, K. N. Kudin, 
 V. N. Staroverov, T. A. Keith, R. Kobayashi, J. Normand, 
 K. Raghavachari, A. P. Rendell, J. C. Burant, S. S. Iyengar, 
 J. Tomasi, M. Cossi, J. M. Millam, M. Klene, C. Adamo, R. Cammi, 
 J. W. Ochterski, R. L. Martin, K. Morokuma, O. Farkas, 
 J. B. Foresman, and D. J. Fox, Gaussian, Inc., Wallingford CT, 2019.
 
 ******************************************
 Gaussian 16:  ES64L-G16RevC.01  3-Jul-2019
                 9-Jan-2021 
 ******************************************
 %nprocshared=3
 Will use up to    3 processors via shared memory.
 %mem=1GB
 -----------------------------------------
 # b3lyp/def2svp pop=NBO geom=NewRedundant
 -----------------------------------------
 1/29=4000,38=1,172=1/1;
 2/12=2,17=6,18=5,40=1/2;
 3/5=43,7=101,11=2,25=1,30=1,74=-5/1,2,3;
 4//1;
 5/5=2,38=5/2;
 6/7=2,8=2,9=2,10=2,28=1,40=1/1,7;
 99/5=1,9=1/99;
 --
 49
 --
 Symbolic Z-matrix:
 Charge =  0 Multiplicity = 1
 C                    -1.17186   2.50185  -1.74221 
 C                    -0.40015   3.01316  -0.5129 
 C                    -0.41779   4.54944  -0.53465 
 C                     1.05957   2.52382  -0.54869 
 C                     1.24163   1.00276  -0.35791 
 C                     2.71056   0.60909  -0.44899 
 C                     3.22655   0.28588  -1.64305 
 C                     4.6617   -0.05429  -1.91628 
 C                     5.58878   0.05653  -0.69388 
 C                     7.00482  -0.58961  -0.92067 
 C                     6.94427  -2.09388  -1.26842 
 C                     7.66642   0.15473  -2.10608 
 C                     9.1636   -0.11902  -2.22891 
 C                     9.90916   0.22532  -0.94571 
 O                     11.30605  -0.05145  -1.0796 
 C                     9.38033  -0.52463   0.3003 
 C                     10.04165   0.11129   1.54011 
 C                     9.77822  -2.02274   0.25428 
 O                     11.14406  -2.24766   0.5102 
 C                     7.83657  -0.28709   0.36594 
 C                     7.15196  -0.89205   1.59608 
 C                     5.78235  -0.25242   1.82575 
 C                     4.82974  -0.33186   0.61155 
 C                     4.29465  -1.77729   0.52681 
 C                     3.62307   0.70334   0.78292 
 C                     4.1234    2.17258   0.86622 
 C                     2.8553    0.42226   2.10482 
 C                     1.4253    0.96394   2.14297 
 C                     0.57833   0.485     0.94444 
 C                     0.51388  -1.04978   0.92548 
 C                    -0.85787   1.03712   1.09645 
 O                    -1.75832   0.3414    0.22116 
 C                    -2.9503   -0.0912    0.74219 
 O                    -2.83368  -1.46656   1.0888 
 C                    -4.00681  -1.95723   1.70067 
 C                    -5.1677   -1.98415   0.70788 
 O                    -4.98539  -2.9708   -0.29497 
 C                    -5.36057  -0.57459   0.10621 
 O                    -6.12538  -0.54734  -1.09435 
 C                    -7.51562  -0.57448  -1.0575 
 O                    -7.99001   0.51164  -0.294 
 C                    -9.39906   0.69357  -0.38347 
 C                    -9.77285   1.9405    0.41535 
 O                    -11.09774   2.3351    0.18359 
 C                    -10.11227  -0.56798   0.12067 
 O                    -11.50887  -0.39644  -0.02979 
 C                    -9.62395  -1.79548  -0.63241 
 O                    -10.26233  -2.92534  -0.08187 
 C                    -8.10988  -1.88429  -0.52257 
 O                    -7.67493  -3.01156  -1.23158 
 C                    -4.03436   0.05986  -0.3189 
 O                    -4.21628   1.4323   -0.58655 
 C                    -1.01462   2.54418   0.83215 
 O                    -2.35616   2.93964   1.01288 
 H                    -2.22789   2.80581  -1.70757 
 H                    -1.15532   1.40906  -1.82581 
 H                    -0.72997   2.93114  -2.65595 
 H                    -1.44842   4.92348  -0.45288 
 H                     0.02313   4.93287  -1.46873 
 H                     0.15828   4.96569   0.30803 
 H                     1.51685   2.80892  -1.50995 
 H                     1.62224   3.07063   0.22088 
 H                     0.73125   0.51183  -1.20077 
 H                     2.55576   0.25488  -2.51024 
 H                     5.03079   0.60013  -2.72463 
 H                     4.69616  -1.07132  -2.34627 
 H                     5.82462   1.12417  -0.57899 
 H                     7.81015  -2.4016   -1.86765 
 H                     6.05248  -2.33259  -1.86273 
 H                     6.92892  -2.74103  -0.38419 
 H                     7.51518   1.24008  -1.96888 
 H                     7.16649  -0.11174  -3.04997 
 H                     9.35732  -1.17256  -2.48442 
 H                     9.58075   0.47956  -3.05893 
 H                     9.77126   1.30874  -0.75075 
 H                     11.62816   0.35865  -1.89217 
 H                     9.65994   1.13286   1.69977 
 H                     9.85265  -0.47534   2.44977 
 H                     11.12882   0.16341   1.41082 
 H                     9.21683  -2.564     1.03192 
 H                     9.4838   -2.46761  -0.7119 
 H                     11.62184  -1.66619  -0.10286 
 H                     7.75081   0.80946   0.48756 
 H                     7.05715  -1.98334   1.49 
 H                     7.76557  -0.73225   2.49351 
 H                     5.29959  -0.71634   2.70018 
 H                     5.95967   0.7984    2.09588 
 H                     5.11674  -2.49842   0.48075 
 H                     3.70785  -2.03918   1.41705 
 H                     3.65714  -1.94055  -0.35038 
 H                     3.31648   2.82913   1.21569 
 H                     4.4481    2.56018  -0.10772 
 H                     4.95015   2.28564   1.58117 
 H                     2.81595  -0.65489   2.30233 
 H                     3.42508   0.85719   2.9406 
 H                     1.4398    2.06376   2.17923 
 H                     0.94568   0.63859   3.08166 
 H                     1.50596  -1.49074   0.7743 
 H                    -0.13881  -1.39502   0.11473 
 H                     0.09829  -1.43766   1.8694 
 H                    -1.18153   0.84493   2.13411 
 H                    -3.23067   0.48973   1.64455 
 H                    -3.79468  -2.97885   2.0455 
 H                    -4.28241  -1.33975   2.5794 
 H                    -6.07216  -2.28627   1.25228 
 H                    -4.13532  -2.81072  -0.73146 
 H                    -5.82553   0.07519   0.86687 
 H                    -7.81917  -0.46158  -2.11619 
 H                    -9.69328   0.86068  -1.43871 
 H                    -9.56235   1.74405   1.48854 
 H                    -9.10827   2.76124   0.10184 
 H                    -11.6508   1.53984   0.25307 
 H                    -9.85199  -0.70239   1.18999 
 H                    -11.92331  -1.24962   0.16769 
 H                    -9.89153  -1.67976  -1.70287 
 H                    -9.83968  -3.70267  -0.47632 
 H                    -7.87535  -1.95785   0.55586 
 H                    -6.7109   -3.10563  -1.09961 
 H                    -3.67192  -0.47168  -1.21984 
 H                    -4.99215   1.51783  -1.16031 
 H                    -0.45325   3.06221   1.62747 
 H                    -2.91189   2.54271   0.31956 
 
 Stoichiometry    C41H68O13
 Framework group  C1[X(C41H68O13)]
 Deg. of freedom   360
 Full point group                 C1      NOp   1
 Largest Abelian subgroup         C1      NOp   1
 Largest concise Abelian subgroup C1      NOp   1
                         Standard orientation:                         
 ---------------------------------------------------------------------
 Center     Atomic      Atomic             Coordinates (Angstroms)
 Number     Number       Type             X           Y           Z
 ---------------------------------------------------------------------
      1          6           0        1.171863    2.501847    1.742211
      2          6           0        0.400150    3.013164    0.512904
      3          6           0        0.417789    4.549436    0.534651
      4          6           0       -1.059565    2.523817    0.548688
      5          6           0       -1.241627    1.002764    0.357912
      6          6           0       -2.710556    0.609089    0.448986
      7          6           0       -3.226554    0.285882    1.643045
      8          6           0       -4.661697   -0.054286    1.916280
      9          6           0       -5.588782    0.056534    0.693880
     10          6           0       -7.004818   -0.589610    0.920673
     11          6           0       -6.944265   -2.093879    1.268415
     12          6           0       -7.666415    0.154733    2.106080
     13          6           0       -9.163599   -0.119017    2.228906
     14          6           0       -9.909160    0.225324    0.945711
     15          8           0      -11.306045   -0.051445    1.079599
     16          6           0       -9.380330   -0.524630   -0.300304
     17          6           0      -10.041652    0.111289   -1.540106
     18          6           0       -9.778217   -2.022737   -0.254281
     19          8           0      -11.144061   -2.247663   -0.510202
     20          6           0       -7.836568   -0.287088   -0.365939
     21          6           0       -7.151961   -0.892052   -1.596080
     22          6           0       -5.782347   -0.252424   -1.825751
     23          6           0       -4.829743   -0.331857   -0.611551
     24          6           0       -4.294653   -1.777291   -0.526806
     25          6           0       -3.623074    0.703340   -0.782916
     26          6           0       -4.123400    2.172584   -0.866221
     27          6           0       -2.855295    0.422257   -2.104816
     28          6           0       -1.425296    0.963939   -2.142970
     29          6           0       -0.578332    0.485003   -0.944439
     30          6           0       -0.513884   -1.049785   -0.925483
     31          6           0        0.857870    1.037120   -1.096451
     32          8           0        1.758324    0.341397   -0.221164
     33          6           0        2.950303   -0.091195   -0.742187
     34          8           0        2.833684   -1.466564   -1.088801
     35          6           0        4.006808   -1.957232   -1.700667
     36          6           0        5.167703   -1.984151   -0.707884
     37          8           0        4.985385   -2.970803    0.294972
     38          6           0        5.360573   -0.574590   -0.106213
     39          8           0        6.125384   -0.547335    1.094355
     40          6           0        7.515618   -0.574475    1.057505
     41          8           0        7.990012    0.511638    0.293999
     42          6           0        9.399056    0.693570    0.383474
     43          6           0        9.772846    1.940496   -0.415349
     44          8           0       11.097737    2.335098   -0.183586
     45          6           0       10.112272   -0.567980   -0.120666
     46          8           0       11.508870   -0.396442    0.029790
     47          6           0        9.623946   -1.795480    0.632408
     48          8           0       10.262330   -2.925344    0.081865
     49          6           0        8.109876   -1.884290    0.522567
     50          8           0        7.674931   -3.011558    1.231575
     51          6           0        4.034361    0.059855    0.318901
     52          8           0        4.216281    1.432301    0.586546
     53          6           0        1.014618    2.544180   -0.832150
     54          8           0        2.356161    2.939643   -1.012883
     55          1           0        2.227889    2.805806    1.707566
     56          1           0        1.155320    1.409055    1.825811
     57          1           0        0.729971    2.931144    2.655951
     58          1           0        1.448424    4.923484    0.452880
     59          1           0       -0.023125    4.932869    1.468727
     60          1           0       -0.158283    4.965694   -0.308032
     61          1           0       -1.516854    2.808921    1.509946
     62          1           0       -1.622238    3.070631   -0.220876
     63          1           0       -0.731250    0.511829    1.200766
     64          1           0       -2.555757    0.254876    2.510236
     65          1           0       -5.030789    0.600126    2.724628
     66          1           0       -4.696164   -1.071318    2.346273
     67          1           0       -5.824624    1.124167    0.578990
     68          1           0       -7.810145   -2.401604    1.867654
     69          1           0       -6.052482   -2.332587    1.862729
     70          1           0       -6.928923   -2.741031    0.384190
     71          1           0       -7.515181    1.240076    1.968877
     72          1           0       -7.166487   -0.111740    3.049966
     73          1           0       -9.357324   -1.172556    2.484423
     74          1           0       -9.580746    0.479561    3.058927
     75          1           0       -9.771265    1.308736    0.750747
     76          1           0      -11.628158    0.358651    1.892165
     77          1           0       -9.659939    1.132859   -1.699769
     78          1           0       -9.852649   -0.475341   -2.449771
     79          1           0      -11.128821    0.163414   -1.410820
     80          1           0       -9.216829   -2.564002   -1.031918
     81          1           0       -9.483802   -2.467609    0.711898
     82          1           0      -11.621843   -1.666189    0.102863
     83          1           0       -7.750808    0.809464   -0.487563
     84          1           0       -7.057153   -1.983340   -1.490001
     85          1           0       -7.765567   -0.732251   -2.493512
     86          1           0       -5.299587   -0.716337   -2.700183
     87          1           0       -5.959671    0.798395   -2.095879
     88          1           0       -5.116743   -2.498415   -0.480752
     89          1           0       -3.707853   -2.039182   -1.417046
     90          1           0       -3.657136   -1.940550    0.350375
     91          1           0       -3.316477    2.829128   -1.215689
     92          1           0       -4.448104    2.560176    0.107722
     93          1           0       -4.950148    2.285636   -1.581172
     94          1           0       -2.815950   -0.654889   -2.302332
     95          1           0       -3.425078    0.857194   -2.940595
     96          1           0       -1.439802    2.063763   -2.179229
     97          1           0       -0.945676    0.638587   -3.081664
     98          1           0       -1.505964   -1.490737   -0.774304
     99          1           0        0.138805   -1.395020   -0.114734
    100          1           0       -0.098287   -1.437662   -1.869400
    101          1           0        1.181529    0.844930   -2.134109
    102          1           0        3.230665    0.489734   -1.644545
    103          1           0        3.794678   -2.978849   -2.045502
    104          1           0        4.282409   -1.339745   -2.579402
    105          1           0        6.072164   -2.286273   -1.252278
    106          1           0        4.135319   -2.810718    0.731462
    107          1           0        5.825533    0.075187   -0.866872
    108          1           0        7.819174   -0.461575    2.116189
    109          1           0        9.693284    0.860683    1.438713
    110          1           0        9.562349    1.744051   -1.488540
    111          1           0        9.108267    2.761239   -0.101839
    112          1           0       11.650801    1.539840   -0.253070
    113          1           0        9.851988   -0.702388   -1.189985
    114          1           0       11.923309   -1.249625   -0.167691
    115          1           0        9.891530   -1.679755    1.702871
    116          1           0        9.839682   -3.702670    0.476315
    117          1           0        7.875353   -1.957845   -0.555859
    118          1           0        6.710901   -3.105627    1.099614
    119          1           0        3.671915   -0.471678    1.219838
    120          1           0        4.992150    1.517827    1.160308
    121          1           0        0.453245    3.062214   -1.627469
    122          1           0        2.911894    2.542714   -0.319564
 ---------------------------------------------------------------------
 Rotational constants (GHZ):           0.1600724           0.0142257           0.0137346
 Standard basis: def2SVP (5D, 7F)
 There are  1150 symmetry adapted cartesian basis functions of A   symmetry.
 There are  1096 symmetry adapted basis functions of A   symmetry.
  1096 basis functions,  1826 primitive gaussians,  1150 cartesian basis functions
   209 alpha electrons      209 beta electrons
       nuclear repulsion energy      8131.5379620627 Hartrees.
 NAtoms=  122 NActive=  122 NUniq=  122 SFac= 1.00D+00 NAtFMM=   60 NAOKFM=T Big=T
 Integral buffers will be    131072 words long.
 Raffenetti 2 integral format.
 Two-electron integral symmetry is turned on.
 One-electron integrals computed using PRISM.
   1 Symmetry operations used in ECPInt.
 ECPInt:  NShTT=  139656 NPrTT=  489472 LenC2=   86400 LenP2D=  195145.
 LDataN:  DoStor=T MaxTD1= 4 Len=   56
 NBasis=  1096 RedAO= T EigKep=  3.89D-04  NBF=  1096
 NBsUse=  1096 1.00D-06 EigRej= -1.00D+00 NBFU=  1096
 ExpMin= 1.22D-01 ExpMax= 2.27D+03 ExpMxC= 3.41D+02 IAcc=3 IRadAn=         5 AccDes= 0.00D+00
 Harris functional with IExCor=  402 and IRadAn=       5 diagonalized for initial guess.
 HarFok:  IExCor=  402 AccDes= 0.00D+00 IRadAn=         5 IDoV= 1 UseB2=F ITyADJ=14
 ICtDFT=  3500011 ScaDFX=  1.000000  1.000000  1.000000  1.000000
 FoFCou: FMM=F IPFlag=           0 FMFlag=      100000 FMFlg1=        2001
         NFxFlg=           0 DoJE=T BraDBF=F KetDBF=T FulRan=T
         wScrn=  0.000000 ICntrl=       500 IOpCl=  0 I1Cent=   200000004 NGrid=           0
         NMat0=    1 NMatS0=      1 NMatT0=    0 NMatD0=    1 NMtDS0=    0 NMtDT0=    0
 Petite list used in FoFCou.
 Requested convergence on RMS density matrix=1.00D-08 within 128 cycles.
 Requested convergence on MAX density matrix=1.00D-06.
 Requested convergence on             energy=1.00D-06.
 No special actions if energy rises.
 Integral accuracy reduced to 1.0D-05 until final iterations.
 Initial convergence to 1.0D-05 achieved.  Increase integral accuracy.
 SCF Done:  E(RB3LYP) =  -2579.26568527     A.U. after   14 cycles
            NFock= 14  Conv=0.55D-08     -V/T= 2.0101
 Hyperfine terms turned off by default for NAtoms > 100.

 **********************************************************************

            Population analysis using the SCF Density.

 **********************************************************************

 Orbital symmetries:
       Occupied  (A) (A) (A) (A) (A) (A) (A) (A) (A) (A) (A) (A)
                 (A) (A) (A) (A) (A) (A) (A) (A) (A) (A) (A) (A)
                 (A) (A) (A) (A) (A) (A) (A) (A) (A) (A) (A) (A)
                 (A) (A) (A) (A) (A) (A) (A) (A) (A) (A) (A) (A)
                 (A) (A) (A) (A) (A) (A) (A) (A) (A) (A) (A) (A)
                 (A) (A) (A) (A) (A) (A) (A) (A) (A) (A) (A) (A)
                 (A) (A) (A) (A) (A) (A) (A) (A) (A) (A) (A) (A)
                 (A) (A) (A) (A) (A) (A) (A) (A) (A) (A) (A) (A)
                 (A) (A) (A) (A) (A) (A) (A) (A) (A) (A) (A) (A)
                 (A) (A) (A) (A) (A) (A) (A) (A) (A) (A) (A) (A)
                 (A) (A) (A) (A) (A) (A) (A) (A) (A) (A) (A) (A)
                 (A) (A) (A) (A) (A) (A) (A) (A) (A) (A) (A) (A)
                 (A) (A) (A) (A) (A) (A) (A) (A) (A) (A) (A) (A)
                 (A) (A) (A) (A) (A) (A) (A) (A) (A) (A) (A) (A)
                 (A) (A) (A) (A) (A) (A) (A) (A) (A) (A) (A) (A)
                 (A) (A) (A) (A) (A) (A) (A) (A) (A) (A) (A) (A)
                 (A) (A) (A) (A) (A) (A) (A) (A) (A) (A) (A) (A)
                 (A) (A) (A) (A) (A)
       Virtual   (A) (A) (A) (A) (A) (A) (A) (A) (A) (A) (A) (A)
                 (A) (A) (A) (A) (A) (A) (A) (A) (A) (A) (A) (A)
                 (A) (A) (A) (A) (A) (A) (A) (A) (A) (A) (A) (A)
                 (A) (A) (A) (A) (A) (A) (A) (A) (A) (A) (A) (A)
                 (A) (A) (A) (A) (A) (A) (A) (A) (A) (A) (A) (A)
                 (A) (A) (A) (A) (A) (A) (A) (A) (A) (A) (A) (A)
                 (A) (A) (A) (A) (A) (A) (A) (A) (A) (A) (A) (A)
                 (A) (A) (A) (A) (A) (A) (A) (A) (A) (A) (A) (A)
                 (A) (A) (A) (A) (A) (A) (A) (A) (A) (A) (A) (A)
                 (A) (A) (A) (A) (A) (A) (A) (A) (A) (A) (A) (A)
                 (A) (A) (A) (A) (A) (A) (A) (A) (A) (A) (A) (A)
                 (A) (A) (A) (A) (A) (A) (A) (A) (A) (A) (A) (A)
                 (A) (A) (A) (A) (A) (A) (A) (A) (A) (A) (A) (A)
                 (A) (A) (A) (A) (A) (A) (A) (A) (A) (A) (A) (A)
                 (A) (A) (A) (A) (A) (A) (A) (A) (A) (A) (A) (A)
                 (A) (A) (A) (A) (A) (A) (A) (A) (A) (A) (A) (A)
                 (A) (A) (A) (A) (A) (A) (A) (A) (A) (A) (A) (A)
                 (A) (A) (A) (A) (A) (A) (A) (A) (A) (A) (A) (A)
                 (A) (A) (A) (A) (A) (A) (A) (A) (A) (A) (A) (A)
                 (A) (A) (A) (A) (A) (A) (A) (A) (A) (A) (A) (A)
                 (A) (A) (A) (A) (A) (A) (A) (A) (A) (A) (A) (A)
                 (A) (A) (A) (A) (A) (A) (A) (A) (A) (A) (A) (A)
                 (A) (A) (A) (A) (A) (A) (A) (A) (A) (A) (A) (A)
                 (A) (A) (A) (A) (A) (A) (A) (A) (A) (A) (A) (A)
                 (A) (A) (A) (A) (A) (A) (A) (A) (A) (A) (A) (A)
                 (A) (A) (A) (A) (A) (A) (A) (A) (A) (A) (A) (A)
                 (A) (A) (A) (A) (A) (A) (A) (A) (A) (A) (A) (A)
                 (A) (A) (A) (A) (A) (A) (A) (A) (A) (A) (A) (A)
                 (A) (A) (A) (A) (A) (A) (A) (A) (A) (A) (A) (A)
                 (A) (A) (A) (A) (A) (A) (A) (A) (A) (A) (A) (A)
                 (A) (A) (A) (A) (A) (A) (A) (A) (A) (A) (A) (A)
                 (A) (A) (A) (A) (A) (A) (A) (A) (A) (A) (A) (A)
                 (A) (A) (A) (A) (A) (A) (A) (A) (A) (A) (A) (A)
                 (A) (A) (A) (A) (A) (A) (A) (A) (A) (A) (A) (A)
                 (A) (A) (A) (A) (A) (A) (A) (A) (A) (A) (A) (A)
                 (A) (A) (A) (A) (A) (A) (A) (A) (A) (A) (A) (A)
                 (A) (A) (A) (A) (A) (A) (A) (A) (A) (A) (A) (A)
                 (A) (A) (A) (A) (A) (A) (A) (A) (A) (A) (A) (A)
                 (A) (A) (A) (A) (A) (A) (A) (A) (A) (A) (A) (A)
                 (A) (A) (A) (A) (A) (A) (A) (A) (A) (A) (A) (A)
                 (A) (A) (A) (A) (A) (A) (A) (A) (A) (A) (A) (A)
                 (A) (A) (A) (A) (A) (A) (A) (A) (A) (A) (A) (A)
                 (A) (A) (A) (A) (A) (A) (A) (A) (A) (A) (A) (A)
                 (A) (A) (A) (A) (A) (A) (A) (A) (A) (A) (A) (A)
                 (A) (A) (A) (A) (A) (A) (A) (A) (A) (A) (A) (A)
                 (A) (A) (A) (A) (A) (A) (A) (A) (A) (A) (A) (A)
                 (A) (A) (A) (A) (A) (A) (A) (A) (A) (A) (A) (A)
                 (A) (A) (A) (A) (A) (A) (A) (A) (A) (A) (A) (A)
                 (A) (A) (A) (A) (A) (A) (A) (A) (A) (A) (A) (A)
                 (A) (A) (A) (A) (A) (A) (A) (A) (A) (A) (A) (A)
                 (A) (A) (A) (A) (A) (A) (A) (A) (A) (A) (A) (A)
                 (A) (A) (A) (A) (A) (A) (A) (A) (A) (A) (A) (A)
                 (A) (A) (A) (A) (A) (A) (A) (A) (A) (A) (A) (A)
                 (A) (A) (A) (A) (A) (A) (A) (A) (A) (A) (A) (A)
                 (A) (A) (A) (A) (A) (A) (A) (A) (A) (A) (A) (A)
                 (A) (A) (A) (A) (A) (A) (A) (A) (A) (A) (A) (A)
                 (A) (A) (A) (A) (A) (A) (A) (A) (A) (A) (A) (A)
                 (A) (A) (A) (A) (A) (A) (A) (A) (A) (A) (A) (A)
                 (A) (A) (A) (A) (A) (A) (A) (A) (A) (A) (A) (A)
                 (A) (A) (A) (A) (A) (A) (A) (A) (A) (A) (A) (A)
                 (A) (A) (A) (A) (A) (A) (A) (A) (A) (A) (A) (A)
                 (A) (A) (A) (A) (A) (A) (A) (A) (A) (A) (A) (A)
                 (A) (A) (A) (A) (A) (A) (A) (A) (A) (A) (A) (A)
                 (A) (A) (A) (A) (A) (A) (A) (A) (A) (A) (A) (A)
                 (A) (A) (A) (A) (A) (A) (A) (A) (A) (A) (A) (A)
                 (A) (A) (A) (A) (A) (A) (A) (A) (A) (A) (A) (A)
                 (A) (A) (A) (A) (A) (A) (A) (A) (A) (A) (A) (A)
                 (A) (A) (A) (A) (A) (A) (A) (A) (A) (A) (A) (A)
                 (A) (A) (A) (A) (A) (A) (A) (A) (A) (A) (A) (A)
                 (A) (A) (A) (A) (A) (A) (A) (A) (A) (A) (A) (A)
                 (A) (A) (A) (A) (A) (A) (A) (A) (A) (A) (A) (A)
                 (A) (A) (A) (A) (A) (A) (A) (A) (A) (A) (A) (A)
                 (A) (A) (A) (A) (A) (A) (A) (A) (A) (A) (A) (A)
                 (A) (A) (A) (A) (A) (A) (A) (A) (A) (A) (A)
 The electronic state is 1-A.
 Alpha  occ. eigenvalues --  -19.17372 -19.17342 -19.16446 -19.16319 -19.16185
 Alpha  occ. eigenvalues --  -19.15846 -19.15366 -19.14978 -19.14824 -19.14109
 Alpha  occ. eigenvalues --  -19.11598 -19.11287 -19.09868 -10.30432 -10.30143
 Alpha  occ. eigenvalues --  -10.26722 -10.26480 -10.26117 -10.25662 -10.25143
 Alpha  occ. eigenvalues --  -10.25095 -10.24801 -10.24776 -10.23804 -10.23505
 Alpha  occ. eigenvalues --  -10.23197 -10.22269 -10.21381 -10.19917 -10.19837
 Alpha  occ. eigenvalues --  -10.19449 -10.19351 -10.19151 -10.18948 -10.18729
 Alpha  occ. eigenvalues --  -10.18628 -10.18578 -10.18374 -10.18351 -10.18336
 Alpha  occ. eigenvalues --  -10.18288 -10.17888 -10.17884 -10.17741 -10.17702
 Alpha  occ. eigenvalues --  -10.17617 -10.17573 -10.17464 -10.17284 -10.16888
 Alpha  occ. eigenvalues --  -10.16718 -10.16688 -10.16624 -10.16453  -1.09851
 Alpha  occ. eigenvalues --   -1.08811  -1.05462  -1.05061  -1.04308  -1.03222
 Alpha  occ. eigenvalues --   -1.02708  -1.02528  -1.02374  -1.01139  -0.99827
 Alpha  occ. eigenvalues --   -0.99140  -0.98108  -0.86751  -0.85151  -0.82741
 Alpha  occ. eigenvalues --   -0.81239  -0.79952  -0.79335  -0.79036  -0.78728
 Alpha  occ. eigenvalues --   -0.77490  -0.77052  -0.76609  -0.74267  -0.74106
 Alpha  occ. eigenvalues --   -0.71853  -0.71513  -0.69757  -0.69578  -0.69090
 Alpha  occ. eigenvalues --   -0.67640  -0.67298  -0.67043  -0.66568  -0.66397
 Alpha  occ. eigenvalues --   -0.65553  -0.65047  -0.64046  -0.63839  -0.62614
 Alpha  occ. eigenvalues --   -0.61906  -0.61335  -0.61093  -0.60654  -0.60048
 Alpha  occ. eigenvalues --   -0.59178  -0.58814  -0.56742  -0.56603  -0.56030
 Alpha  occ. eigenvalues --   -0.55487  -0.54951  -0.54220  -0.54107  -0.53413
 Alpha  occ. eigenvalues --   -0.53141  -0.52615  -0.52154  -0.51936  -0.51355
 Alpha  occ. eigenvalues --   -0.51232  -0.50599  -0.49845  -0.49675  -0.49285
 Alpha  occ. eigenvalues --   -0.49164  -0.48592  -0.48388  -0.48264  -0.47356
 Alpha  occ. eigenvalues --   -0.47255  -0.46792  -0.46308  -0.46135  -0.45817
 Alpha  occ. eigenvalues --   -0.45752  -0.45355  -0.45275  -0.44726  -0.44698
 Alpha  occ. eigenvalues --   -0.44488  -0.44231  -0.43478  -0.43447  -0.43240
 Alpha  occ. eigenvalues --   -0.42808  -0.41980  -0.41807  -0.41673  -0.41556
 Alpha  occ. eigenvalues --   -0.41241  -0.40654  -0.40433  -0.40230  -0.40150
 Alpha  occ. eigenvalues --   -0.39933  -0.39565  -0.39304  -0.39000  -0.38937
 Alpha  occ. eigenvalues --   -0.38536  -0.38503  -0.38320  -0.37896  -0.37518
 Alpha  occ. eigenvalues --   -0.37394  -0.37235  -0.37184  -0.37019  -0.36979
 Alpha  occ. eigenvalues --   -0.36831  -0.36654  -0.36437  -0.36371  -0.36056
 Alpha  occ. eigenvalues --   -0.35982  -0.35803  -0.35572  -0.35461  -0.35227
 Alpha  occ. eigenvalues --   -0.34912  -0.34653  -0.34447  -0.34190  -0.33962
 Alpha  occ. eigenvalues --   -0.33181  -0.33027  -0.32767  -0.32586  -0.32225
 Alpha  occ. eigenvalues --   -0.32082  -0.31918  -0.31636  -0.31460  -0.31340
 Alpha  occ. eigenvalues --   -0.30631  -0.30608  -0.30429  -0.30267  -0.29956
 Alpha  occ. eigenvalues --   -0.29690  -0.29352  -0.29132  -0.29059  -0.28547
 Alpha  occ. eigenvalues --   -0.28191  -0.27916  -0.27464  -0.27195  -0.26905
 Alpha  occ. eigenvalues --   -0.26292  -0.25056  -0.24529  -0.22923
 Alpha virt. eigenvalues --    0.01635   0.02503   0.03229   0.03436   0.03575
 Alpha virt. eigenvalues --    0.04298   0.04929   0.05118   0.05407   0.05578
 Alpha virt. eigenvalues --    0.06128   0.06318   0.06892   0.06995   0.07320
 Alpha virt. eigenvalues --    0.07673   0.07742   0.08181   0.08457   0.08960
 Alpha virt. eigenvalues --    0.09326   0.09437   0.09649   0.09802   0.09959
 Alpha virt. eigenvalues --    0.09997   0.10705   0.11181   0.11415   0.11573
 Alpha virt. eigenvalues --    0.11707   0.11916   0.11964   0.12142   0.12447
 Alpha virt. eigenvalues --    0.12532   0.12838   0.13071   0.13287   0.13409
 Alpha virt. eigenvalues --    0.13798   0.13897   0.13939   0.14178   0.14311
 Alpha virt. eigenvalues --    0.14341   0.14532   0.14769   0.14953   0.15588
 Alpha virt. eigenvalues --    0.15590   0.15740   0.15967   0.16336   0.16462
 Alpha virt. eigenvalues --    0.16609   0.16798   0.16983   0.17369   0.17585
 Alpha virt. eigenvalues --    0.17734   0.17898   0.18058   0.18227   0.18498
 Alpha virt. eigenvalues --    0.18715   0.18964   0.19059   0.19256   0.19328
 Alpha virt. eigenvalues --    0.19600   0.19690   0.20035   0.20176   0.20414
 Alpha virt. eigenvalues --    0.20482   0.20720   0.20883   0.21018   0.21359
 Alpha virt. eigenvalues --    0.21600   0.21654   0.21899   0.22090   0.22442
 Alpha virt. eigenvalues --    0.22564   0.22900   0.23145   0.23530   0.23805
 Alpha virt. eigenvalues --    0.24151   0.24216   0.24346   0.24445   0.24714
 Alpha virt. eigenvalues --    0.25038   0.25225   0.25623   0.25875   0.26200
 Alpha virt. eigenvalues --    0.26339   0.26372   0.26624   0.27155   0.27437
 Alpha virt. eigenvalues --    0.27534   0.27846   0.28481   0.28743   0.28788
 Alpha virt. eigenvalues --    0.29070   0.29433   0.29709   0.29905   0.30145
 Alpha virt. eigenvalues --    0.30336   0.30700   0.31187   0.31589   0.32051
 Alpha virt. eigenvalues --    0.32668   0.33259   0.33587   0.33990   0.34455
 Alpha virt. eigenvalues --    0.34702   0.36138   0.37159   0.39403   0.40843
 Alpha virt. eigenvalues --    0.41123   0.42031   0.42162   0.42586   0.43133
 Alpha virt. eigenvalues --    0.43250   0.43434   0.43678   0.43865   0.44693
 Alpha virt. eigenvalues --    0.44874   0.45375   0.45583   0.45816   0.46015
 Alpha virt. eigenvalues --    0.46435   0.46814   0.47248   0.47470   0.47594
 Alpha virt. eigenvalues --    0.48057   0.48439   0.48692   0.48952   0.49134
 Alpha virt. eigenvalues --    0.49315   0.49670   0.49901   0.50073   0.50828
 Alpha virt. eigenvalues --    0.50955   0.52126   0.52319   0.52398   0.52729
 Alpha virt. eigenvalues --    0.52809   0.53149   0.53310   0.54053   0.54256
 Alpha virt. eigenvalues --    0.54526   0.54893   0.54993   0.55196   0.55412
 Alpha virt. eigenvalues --    0.55677   0.56100   0.56437   0.56573   0.56831
 Alpha virt. eigenvalues --    0.57089   0.57255   0.57598   0.58009   0.58305
 Alpha virt. eigenvalues --    0.58502   0.58597   0.58762   0.59190   0.59540
 Alpha virt. eigenvalues --    0.59613   0.59874   0.60039   0.60092   0.60464
 Alpha virt. eigenvalues --    0.60763   0.60993   0.61274   0.61418   0.61563
 Alpha virt. eigenvalues --    0.61673   0.61787   0.62089   0.62317   0.62440
 Alpha virt. eigenvalues --    0.62648   0.62743   0.62966   0.63242   0.63431
 Alpha virt. eigenvalues --    0.63634   0.63795   0.63965   0.64125   0.64219
 Alpha virt. eigenvalues --    0.64450   0.64589   0.64812   0.64902   0.65171
 Alpha virt. eigenvalues --    0.65219   0.65306   0.65539   0.65672   0.65930
 Alpha virt. eigenvalues --    0.65990   0.66104   0.66263   0.66501   0.66781
 Alpha virt. eigenvalues --    0.66862   0.67120   0.67245   0.67445   0.67487
 Alpha virt. eigenvalues --    0.67850   0.67871   0.68171   0.68305   0.68381
 Alpha virt. eigenvalues --    0.68665   0.68834   0.68908   0.69036   0.69236
 Alpha virt. eigenvalues --    0.69405   0.69506   0.69815   0.70077   0.70184
 Alpha virt. eigenvalues --    0.70436   0.70563   0.70643   0.70727   0.70955
 Alpha virt. eigenvalues --    0.71133   0.71521   0.71624   0.71797   0.72103
 Alpha virt. eigenvalues --    0.72305   0.72494   0.72631   0.72785   0.72872
 Alpha virt. eigenvalues --    0.73221   0.73368   0.73642   0.73831   0.74013
 Alpha virt. eigenvalues --    0.74321   0.74636   0.75094   0.75254   0.75418
 Alpha virt. eigenvalues --    0.75582   0.76071   0.76203   0.76411   0.76554
 Alpha virt. eigenvalues --    0.76848   0.77267   0.77686   0.78047   0.78524
 Alpha virt. eigenvalues --    0.79056   0.79115   0.79463   0.79768   0.80504
 Alpha virt. eigenvalues --    0.80939   0.81287   0.81351   0.82226   0.82580
 Alpha virt. eigenvalues --    0.82818   0.83477   0.84282   0.84751   0.85458
 Alpha virt. eigenvalues --    0.86192   0.86507   0.86816   0.87164   0.87710
 Alpha virt. eigenvalues --    0.88082   0.88682   0.89110   0.90087   0.90910
 Alpha virt. eigenvalues --    0.91530   0.92051   0.92497   0.93291   0.94054
 Alpha virt. eigenvalues --    0.94548   0.95054   0.95614   0.96807   0.98106
 Alpha virt. eigenvalues --    0.98520   0.99162   0.99706   0.99969   1.00401
 Alpha virt. eigenvalues --    1.00913   1.01492   1.02326   1.03133   1.03699
 Alpha virt. eigenvalues --    1.03988   1.04469   1.04626   1.05062   1.05490
 Alpha virt. eigenvalues --    1.05988   1.06319   1.06436   1.07005   1.08166
 Alpha virt. eigenvalues --    1.08213   1.08917   1.09460   1.09545   1.10130
 Alpha virt. eigenvalues --    1.10620   1.10841   1.11058   1.11123   1.12001
 Alpha virt. eigenvalues --    1.12459   1.12565   1.13014   1.13216   1.13627
 Alpha virt. eigenvalues --    1.14311   1.14646   1.14781   1.15321   1.15477
 Alpha virt. eigenvalues --    1.15835   1.15975   1.16715   1.16949   1.17783
 Alpha virt. eigenvalues --    1.18334   1.18433   1.18860   1.19019   1.19742
 Alpha virt. eigenvalues --    1.19843   1.21203   1.21643   1.21874   1.22065
 Alpha virt. eigenvalues --    1.22945   1.23177   1.23817   1.24044   1.24365
 Alpha virt. eigenvalues --    1.24811   1.24911   1.25496   1.26597   1.26776
 Alpha virt. eigenvalues --    1.27405   1.27659   1.28187   1.28229   1.28517
 Alpha virt. eigenvalues --    1.29093   1.29655   1.29712   1.30316   1.30517
 Alpha virt. eigenvalues --    1.31003   1.31673   1.31896   1.32624   1.32729
 Alpha virt. eigenvalues --    1.33017   1.33850   1.34375   1.34728   1.35432
 Alpha virt. eigenvalues --    1.36081   1.36785   1.37044   1.37943   1.38445
 Alpha virt. eigenvalues --    1.38698   1.39283   1.39649   1.39834   1.40596
 Alpha virt. eigenvalues --    1.41409   1.41644   1.41790   1.42311   1.42736
 Alpha virt. eigenvalues --    1.43721   1.44154   1.44454   1.44678   1.45183
 Alpha virt. eigenvalues --    1.45717   1.45983   1.46621   1.47346   1.47448
 Alpha virt. eigenvalues --    1.47760   1.48151   1.48598   1.49340   1.49851
 Alpha virt. eigenvalues --    1.50358   1.50806   1.51369   1.52049   1.52410
 Alpha virt. eigenvalues --    1.52920   1.53289   1.53960   1.54480   1.54660
 Alpha virt. eigenvalues --    1.54821   1.55283   1.55886   1.56041   1.56297
 Alpha virt. eigenvalues --    1.56543   1.56760   1.57134   1.57942   1.58426
 Alpha virt. eigenvalues --    1.58658   1.59198   1.59558   1.59919   1.60356
 Alpha virt. eigenvalues --    1.60632   1.60902   1.61177   1.61257   1.62361
 Alpha virt. eigenvalues --    1.62693   1.63002   1.63772   1.64278   1.64797
 Alpha virt. eigenvalues --    1.64920   1.65420   1.65808   1.66494   1.66829
 Alpha virt. eigenvalues --    1.67349   1.67961   1.68242   1.69027   1.69292
 Alpha virt. eigenvalues --    1.69600   1.70075   1.70803   1.71141   1.71622
 Alpha virt. eigenvalues --    1.72137   1.72548   1.72679   1.73039   1.73249
 Alpha virt. eigenvalues --    1.73455   1.73842   1.74616   1.74809   1.75041
 Alpha virt. eigenvalues --    1.75235   1.75333   1.75727   1.76198   1.76344
 Alpha virt. eigenvalues --    1.76516   1.76737   1.76836   1.77142   1.77466
 Alpha virt. eigenvalues --    1.77851   1.78240   1.78283   1.78595   1.78661
 Alpha virt. eigenvalues --    1.79098   1.79167   1.79372   1.79569   1.79701
 Alpha virt. eigenvalues --    1.80193   1.80614   1.80838   1.80953   1.81491
 Alpha virt. eigenvalues --    1.81768   1.81906   1.82205   1.82453   1.82619
 Alpha virt. eigenvalues --    1.82775   1.82934   1.83053   1.83264   1.83647
 Alpha virt. eigenvalues --    1.83894   1.84232   1.84307   1.84810   1.84994
 Alpha virt. eigenvalues --    1.85207   1.85244   1.85476   1.85648   1.85995
 Alpha virt. eigenvalues --    1.86074   1.86204   1.86550   1.86822   1.87205
 Alpha virt. eigenvalues --    1.87259   1.87656   1.87853   1.88076   1.88185
 Alpha virt. eigenvalues --    1.88318   1.88549   1.88922   1.89173   1.89419
 Alpha virt. eigenvalues --    1.89468   1.89962   1.90027   1.90317   1.90886
 Alpha virt. eigenvalues --    1.90983   1.91275   1.91353   1.91508   1.91839
 Alpha virt. eigenvalues --    1.92153   1.92377   1.92586   1.92796   1.93076
 Alpha virt. eigenvalues --    1.93389   1.93762   1.93826   1.94124   1.94218
 Alpha virt. eigenvalues --    1.94282   1.95388   1.95657   1.95889   1.96147
 Alpha virt. eigenvalues --    1.96475   1.96938   1.96959   1.97526   1.97719
 Alpha virt. eigenvalues --    1.98085   1.98229   1.98355   1.98811   1.99316
 Alpha virt. eigenvalues --    1.99741   2.00028   2.00163   2.00380   2.00594
 Alpha virt. eigenvalues --    2.00898   2.01019   2.01383   2.01804   2.02244
 Alpha virt. eigenvalues --    2.02951   2.03224   2.03359   2.03829   2.04082
 Alpha virt. eigenvalues --    2.04474   2.04656   2.04806   2.05078   2.05563
 Alpha virt. eigenvalues --    2.05782   2.06065   2.06893   2.07155   2.07362
 Alpha virt. eigenvalues --    2.07722   2.07746   2.08255   2.08434   2.08682
 Alpha virt. eigenvalues --    2.09238   2.09585   2.09932   2.10019   2.10701
 Alpha virt. eigenvalues --    2.11260   2.11710   2.12495   2.12555   2.13122
 Alpha virt. eigenvalues --    2.14052   2.14216   2.14513   2.15300   2.15693
 Alpha virt. eigenvalues --    2.16003   2.16298   2.16957   2.17075   2.17557
 Alpha virt. eigenvalues --    2.18088   2.18716   2.19107   2.19465   2.19647
 Alpha virt. eigenvalues --    2.20039   2.20737   2.20797   2.21624   2.22164
 Alpha virt. eigenvalues --    2.22334   2.22600   2.22906   2.23318   2.23423
 Alpha virt. eigenvalues --    2.24266   2.24448   2.25133   2.25325   2.25578
 Alpha virt. eigenvalues --    2.26483   2.26775   2.26947   2.27682   2.28808
 Alpha virt. eigenvalues --    2.29439   2.29919   2.30301   2.30324   2.30702
 Alpha virt. eigenvalues --    2.31093   2.31566   2.31988   2.32465   2.32747
 Alpha virt. eigenvalues --    2.32901   2.33239   2.33746   2.34530   2.34836
 Alpha virt. eigenvalues --    2.35150   2.35896   2.36431   2.37061   2.37604
 Alpha virt. eigenvalues --    2.37891   2.38307   2.38473   2.38748   2.38897
 Alpha virt. eigenvalues --    2.40208   2.40407   2.40557   2.40949   2.41572
 Alpha virt. eigenvalues --    2.42251   2.42757   2.42837   2.43149   2.43877
 Alpha virt. eigenvalues --    2.44325   2.44786   2.45432   2.46191   2.46265
 Alpha virt. eigenvalues --    2.46655   2.46873   2.47311   2.47918   2.48502
 Alpha virt. eigenvalues --    2.49477   2.49908   2.50622   2.50795   2.51333
 Alpha virt. eigenvalues --    2.52132   2.52320   2.53180   2.53461   2.53868
 Alpha virt. eigenvalues --    2.54410   2.54790   2.55313   2.55618   2.55934
 Alpha virt. eigenvalues --    2.56573   2.57171   2.57452   2.57745   2.58463
 Alpha virt. eigenvalues --    2.59087   2.59606   2.60272   2.60421   2.60735
 Alpha virt. eigenvalues --    2.61912   2.62197   2.62504   2.62729   2.63140
 Alpha virt. eigenvalues --    2.64029   2.64186   2.64742   2.65399   2.65736
 Alpha virt. eigenvalues --    2.66290   2.66420   2.67061   2.68431   2.68741
 Alpha virt. eigenvalues --    2.69795   2.70006   2.70719   2.71289   2.71619
 Alpha virt. eigenvalues --    2.72311   2.72827   2.74349   2.74468   2.77215
 Alpha virt. eigenvalues --    2.77978   2.78405   2.79898   2.81055   2.81272
 Alpha virt. eigenvalues --    2.81859   2.82107   2.82239   2.82792   2.83182
 Alpha virt. eigenvalues --    2.84180   2.84559   2.85584   2.86142   2.86425
 Alpha virt. eigenvalues --    2.86751   2.87081   2.88008   2.88247   2.88689
 Alpha virt. eigenvalues --    2.89295   2.89818   2.89843   2.90242   2.90530
 Alpha virt. eigenvalues --    2.90866   2.91313   2.91893   2.92068   2.92827
 Alpha virt. eigenvalues --    2.93181   2.93378   2.93909   2.94134   2.94821
 Alpha virt. eigenvalues --    2.95088   2.95475   2.95723   2.95900   2.96426
 Alpha virt. eigenvalues --    2.96665   2.97032   2.97144   2.97868   2.98731
 Alpha virt. eigenvalues --    2.98868   2.98910   2.99056   2.99480   2.99994
 Alpha virt. eigenvalues --    3.00155   3.00315   3.00966   3.01358   3.02029
 Alpha virt. eigenvalues --    3.02173   3.02491   3.02999   3.03089   3.03163
 Alpha virt. eigenvalues --    3.03548   3.03943   3.04527   3.04764   3.05208
 Alpha virt. eigenvalues --    3.05460   3.05787   3.05940   3.06326   3.07018
 Alpha virt. eigenvalues --    3.07351   3.07453   3.07959   3.08449   3.08783
 Alpha virt. eigenvalues --    3.09450   3.09710   3.10196   3.10620   3.11422
 Alpha virt. eigenvalues --    3.11569   3.11752   3.12232   3.13244   3.13352
 Alpha virt. eigenvalues --    3.14328   3.14668   3.15366   3.15397   3.15832
 Alpha virt. eigenvalues --    3.16162   3.16798   3.17329   3.18069   3.18314
 Alpha virt. eigenvalues --    3.18865   3.19032   3.19876   3.20660   3.24002
 Alpha virt. eigenvalues --    3.26393   3.29013   3.30237   3.33970   3.36150
 Alpha virt. eigenvalues --    3.36517   3.37863   3.40822   3.40895   3.41996
 Alpha virt. eigenvalues --    3.42759   3.43625   3.47975   3.48519   3.52013
 Alpha virt. eigenvalues --    3.55858   3.60713   3.65661   3.74878   3.76204
 Alpha virt. eigenvalues --    3.77220   3.77927   3.78044   3.80192   3.81704
 Alpha virt. eigenvalues --    3.82270   3.86556
          Condensed to atoms (all electrons):
 Mulliken charges:
               1
     1  C    0.070965
     2  C   -0.272638
     3  C    0.120554
     4  C    0.147990
     5  C    0.075581
     6  C   -0.018004
     7  C   -0.121389
     8  C    0.175433
     9  C    0.041755
    10  C   -0.232909
    11  C    0.118073
    12  C    0.076994
    13  C    0.105242
    14  C    0.160390
    15  O   -0.302358
    16  C   -0.282147
    17  C    0.118483
    18  C    0.309483
    19  O   -0.325105
    20  C   -0.009039
    21  C    0.132775
    22  C    0.119855
    23  C   -0.253358
    24  C    0.123659
    25  C   -0.191232
    26  C    0.124218
    27  C    0.135313
    28  C    0.098309
    29  C   -0.278704
    30  C    0.126623
    31  C    0.271615
    32  O   -0.368183
    33  C    0.315082
    34  O   -0.373469
    35  C    0.276876
    36  C    0.124364
    37  O   -0.325736
    38  C    0.138113
    39  O   -0.366043
    40  C    0.339431
    41  O   -0.381206
    42  C    0.076493
    43  C    0.308961
    44  O   -0.321006
    45  C    0.142063
    46  O   -0.306494
    47  C    0.171085
    48  O   -0.299496
    49  C    0.110431
    50  O   -0.307476
    51  C    0.175871
    52  O   -0.290995
    53  C    0.232430
    54  O   -0.326759
    55  H   -0.009308
    56  H    0.018132
    57  H   -0.011085
    58  H    0.004863
    59  H   -0.006229
    60  H   -0.012413
    61  H   -0.025233
    62  H   -0.036121
    63  H   -0.030336
    64  H   -0.037617
    65  H   -0.002749
    66  H   -0.004207
    67  H   -0.038541
    68  H   -0.002601
    69  H   -0.008561
    70  H    0.008178
    71  H   -0.022474
    72  H   -0.001843
    73  H   -0.010468
    74  H   -0.020201
    75  H   -0.033189
    76  H    0.170593
    77  H   -0.013076
    78  H    0.010557
    79  H    0.006303
    80  H   -0.015846
    81  H   -0.029907
    82  H    0.158504
    83  H   -0.042802
    84  H   -0.013184
    85  H   -0.019006
    86  H   -0.014162
    87  H   -0.030552
    88  H   -0.018622
    89  H   -0.001519
    90  H    0.016430
    91  H   -0.001971
    92  H    0.012456
    93  H   -0.005600
    94  H   -0.017623
    95  H   -0.014345
    96  H   -0.011437
    97  H   -0.018821
    98  H   -0.010218
    99  H    0.008214
   100  H   -0.011359
   101  H   -0.021186
   102  H   -0.016279
   103  H    0.023233
   104  H   -0.008300
   105  H    0.004208
   106  H    0.180693
   107  H    0.007094
   108  H   -0.018780
   109  H   -0.009472
   110  H   -0.024833
   111  H    0.003175
   112  H    0.162386
   113  H   -0.017752
   114  H    0.184948
   115  H   -0.017746
   116  H    0.179051
   117  H   -0.030102
   118  H    0.174055
   119  H   -0.007698
   120  H    0.184360
   121  H   -0.028902
   122  H    0.176081
 Sum of Mulliken charges =  -0.00000
 Mulliken charges with hydrogens summed into heavy atoms:
               1
     1  C    0.068703
     2  C   -0.272638
     3  C    0.106775
     4  C    0.086636
     5  C    0.045246
     6  C   -0.018004
     7  C   -0.159006
     8  C    0.168477
     9  C    0.003214
    10  C   -0.232909
    11  C    0.115089
    12  C    0.052677
    13  C    0.074573
    14  C    0.127200
    15  O   -0.131765
    16  C   -0.282147
    17  C    0.122267
    18  C    0.263730
    19  O   -0.166601
    20  C   -0.051841
    21  C    0.100585
    22  C    0.075140
    23  C   -0.253358
    24  C    0.119948
    25  C   -0.191232
    26  C    0.129103
    27  C    0.103345
    28  C    0.068051
    29  C   -0.278704
    30  C    0.113260
    31  C    0.250428
    32  O   -0.368183
    33  C    0.298803
    34  O   -0.373469
    35  C    0.291808
    36  C    0.128572
    37  O   -0.145044
    38  C    0.145207
    39  O   -0.366043
    40  C    0.320652
    41  O   -0.381206
    42  C    0.067021
    43  C    0.287304
    44  O   -0.158620
    45  C    0.124311
    46  O   -0.121546
    47  C    0.153339
    48  O   -0.120445
    49  C    0.080329
    50  O   -0.133421
    51  C    0.168173
    52  O   -0.106635
    53  C    0.203529
    54  O   -0.150679
 Electronic spatial extent (au):  <R**2>=          74259.6157
 Charge=              0.0000 electrons
 Dipole moment (field-independent basis, Debye):
    X=              0.2004    Y=             -1.7222    Z=              1.5050  Tot=              2.2959
 Quadrupole moment (field-independent basis, Debye-Ang):
   XX=           -374.3603   YY=           -349.5834   ZZ=           -321.3805
   XY=            -56.2979   XZ=            -30.5727   YZ=              4.3232
 Traceless Quadrupole moment (field-independent basis, Debye-Ang):
   XX=            -25.9189   YY=             -1.1420   ZZ=             27.0609
   XY=            -56.2979   XZ=            -30.5727   YZ=              4.3232
 Octapole moment (field-independent basis, Debye-Ang**2):
  XXX=            277.4387  YYY=            -65.2685  ZZZ=             15.3459  XYY=             41.7871
  XXY=             -3.5561  XXZ=            279.4674  XZZ=             48.6132  YZZ=            -13.9688
  YYZ=             17.8492  XYZ=             41.8108
 Hexadecapole moment (field-independent basis, Debye-Ang**3):
 XXXX=         -95122.3751 YYYY=          -6327.7384 ZZZZ=          -3038.9755 XXXY=          -7039.4871
 XXXZ=          -3975.4435 YYYX=           -572.9213 YYYZ=             12.0514 ZZZX=           -111.3943
 ZZZY=              8.9485 XXYY=         -17025.6863 XXZZ=         -14349.8070 YYZZ=          -1538.5300
 XXYZ=              1.1131 YYXZ=            -14.8804 ZZXY=            -70.0529
 N-N= 8.131537962063D+03 E-N=-2.226993518700D+04  KE= 2.553427126240D+03
 ******************************Gaussian NBO Version 3.1******************************
             N A T U R A L   A T O M I C   O R B I T A L   A N D
          N A T U R A L   B O N D   O R B I T A L   A N A L Y S I S
 ******************************Gaussian NBO Version 3.1******************************
       /RESON  / : Allow strongly delocalized NBO set

 Analyzing the SCF density

 Job title: 49                                                              

 Storage needed:   3649518 in NPA,   4823050 in NBO ( 134142088 available)
 GSVD:  LWork=      748072 too small for GESVD, short by      153950 words or      153950 for optimal perf.


 NATURAL POPULATIONS:  Natural atomic orbital occupancies 
                                                          
   NAO  Atom  No  lang   Type(AO)    Occupancy      Energy
 ----------------------------------------------------------
     1    C    1  S      Cor( 1S)     1.99918     -10.03907
     2    C    1  S      Val( 2S)     1.06682      -0.20442
     3    C    1  S      Ryd( 3S)     0.00190       0.92261
     4    C    1  px     Val( 2p)     1.19834      -0.06127
     5    C    1  px     Ryd( 3p)     0.00356       0.67992
     6    C    1  py     Val( 2p)     1.22376      -0.05989
     7    C    1  py     Ryd( 3p)     0.00348       0.69529
     8    C    1  pz     Val( 2p)     1.13516      -0.05836
     9    C    1  pz     Ryd( 3p)     0.00352       0.61274
    10    C    1  dxy    Ryd( 3d)     0.00023       2.22019
    11    C    1  dxz    Ryd( 3d)     0.00045       2.27896
    12    C    1  dyz    Ryd( 3d)     0.00038       2.26027
    13    C    1  dx2y2  Ryd( 3d)     0.00076       2.49289
    14    C    1  dz2    Ryd( 3d)     0.00066       2.35196

    15    C    2  S      Cor( 1S)     1.99883     -10.05229
    16    C    2  S      Val( 2S)     0.87324      -0.14972
    17    C    2  S      Ryd( 3S)     0.00106       1.05256
    18    C    2  px     Val( 2p)     1.05904      -0.07403
    19    C    2  px     Ryd( 3p)     0.00414       0.80588
    20    C    2  py     Val( 2p)     1.07156      -0.07960
    21    C    2  py     Ryd( 3p)     0.00567       0.95816
    22    C    2  pz     Val( 2p)     1.06754      -0.07865
    23    C    2  pz     Ryd( 3p)     0.00255       0.81042
    24    C    2  dxy    Ryd( 3d)     0.00072       2.12407
    25    C    2  dxz    Ryd( 3d)     0.00084       2.22011
    26    C    2  dyz    Ryd( 3d)     0.00078       2.12608
    27    C    2  dx2y2  Ryd( 3d)     0.00100       2.33974
    28    C    2  dz2    Ryd( 3d)     0.00103       2.28016

    29    C    3  S      Cor( 1S)     1.99918     -10.04237
    30    C    3  S      Val( 2S)     1.07033      -0.20848
    31    C    3  S      Ryd( 3S)     0.00131       0.94736
    32    C    3  px     Val( 2p)     1.23465      -0.06441
    33    C    3  px     Ryd( 3p)     0.00395       0.69690
    34    C    3  py     Val( 2p)     1.08065      -0.05345
    35    C    3  py     Ryd( 3p)     0.00213       0.53823
    36    C    3  pz     Val( 2p)     1.22167      -0.06413
    37    C    3  pz     Ryd( 3p)     0.00443       0.70588
    38    C    3  dxy    Ryd( 3d)     0.00049       2.25132
    39    C    3  dxz    Ryd( 3d)     0.00045       2.34171
    40    C    3  dyz    Ryd( 3d)     0.00049       2.26278
    41    C    3  dx2y2  Ryd( 3d)     0.00059       2.33917
    42    C    3  dz2    Ryd( 3d)     0.00049       2.34536

    43    C    4  S      Cor( 1S)     1.99906     -10.04052
    44    C    4  S      Val( 2S)     0.98025      -0.17425
    45    C    4  S      Ryd( 3S)     0.00245       1.06209
    46    C    4  px     Val( 2p)     1.10647      -0.06423
    47    C    4  px     Ryd( 3p)     0.00300       0.73646
    48    C    4  py     Val( 2p)     1.07647      -0.05694
    49    C    4  py     Ryd( 3p)     0.00345       0.73245
    50    C    4  pz     Val( 2p)     1.23768      -0.07538
    51    C    4  pz     Ryd( 3p)     0.00687       0.95954
    52    C    4  dxy    Ryd( 3d)     0.00060       2.25359
    53    C    4  dxz    Ryd( 3d)     0.00067       2.34690
    54    C    4  dyz    Ryd( 3d)     0.00057       2.28858
    55    C    4  dx2y2  Ryd( 3d)     0.00076       2.30864
    56    C    4  dz2    Ryd( 3d)     0.00052       2.31576

    57    C    5  S      Cor( 1S)     1.99892     -10.04349
    58    C    5  S      Val( 2S)     0.90361      -0.14303
    59    C    5  S      Ryd( 3S)     0.00279       1.12224
    60    C    5  px     Val( 2p)     1.09380      -0.06752
    61    C    5  px     Ryd( 3p)     0.00512       0.90258
    62    C    5  py     Val( 2p)     1.09052      -0.06948
    63    C    5  py     Ryd( 3p)     0.00460       0.87295
    64    C    5  pz     Val( 2p)     1.14628      -0.07230
    65    C    5  pz     Ryd( 3p)     0.00736       0.94240
    66    C    5  dxy    Ryd( 3d)     0.00064       2.17784
    67    C    5  dxz    Ryd( 3d)     0.00066       2.33949
    68    C    5  dyz    Ryd( 3d)     0.00070       2.28090
    69    C    5  dx2y2  Ryd( 3d)     0.00090       2.34402
    70    C    5  dz2    Ryd( 3d)     0.00073       2.28544

    71    C    6  S      Cor( 1S)     1.99879     -10.03472
    72    C    6  S      Val( 2S)     0.83127      -0.08322
    73    C    6  S      Ryd( 3S)     0.00400       0.76737
    74    C    6  px     Val( 2p)     1.05816      -0.03821
    75    C    6  px     Ryd( 3p)     0.00450       1.13252
    76    C    6  py     Val( 2p)     1.01110      -0.08191
    77    C    6  py     Ryd( 3p)     0.00700       0.82890
    78    C    6  pz     Val( 2p)     1.09350      -0.04795
    79    C    6  pz     Ryd( 3p)     0.00597       1.00251
    80    C    6  dxy    Ryd( 3d)     0.00048       2.10943
    81    C    6  dxz    Ryd( 3d)     0.00088       2.42911
    82    C    6  dyz    Ryd( 3d)     0.00077       2.10385
    83    C    6  dx2y2  Ryd( 3d)     0.00058       2.22997
    84    C    6  dz2    Ryd( 3d)     0.00075       2.41139

    85    C    7  S      Cor( 1S)     1.99874     -10.03370
    86    C    7  S      Val( 2S)     0.91485      -0.11012
    87    C    7  S      Ryd( 3S)     0.00117       0.64249
    88    C    7  px     Val( 2p)     1.08009      -0.03069
    89    C    7  px     Ryd( 3p)     0.00518       0.94793
    90    C    7  py     Val( 2p)     1.02488      -0.08813
    91    C    7  py     Ryd( 3p)     0.00220       0.62759
    92    C    7  pz     Val( 2p)     1.16143      -0.03798
    93    C    7  pz     Ryd( 3p)     0.00468       0.81571
    94    C    7  dxy    Ryd( 3d)     0.00041       2.06050
    95    C    7  dxz    Ryd( 3d)     0.00083       2.52899
    96    C    7  dyz    Ryd( 3d)     0.00065       2.07402
    97    C    7  dx2y2  Ryd( 3d)     0.00053       2.21690
    98    C    7  dz2    Ryd( 3d)     0.00059       2.41200

    99    C    8  S      Cor( 1S)     1.99910     -10.05169
   100    C    8  S      Val( 2S)     0.98524      -0.18245
   101    C    8  S      Ryd( 3S)     0.00130       1.02692
   102    C    8  px     Val( 2p)     1.08017      -0.06495
   103    C    8  px     Ryd( 3p)     0.00338       0.73954
   104    C    8  py     Val( 2p)     1.21793      -0.07756
   105    C    8  py     Ryd( 3p)     0.00293       0.80003
   106    C    8  pz     Val( 2p)     1.15223      -0.06664
   107    C    8  pz     Ryd( 3p)     0.00393       0.63415
   108    C    8  dxy    Ryd( 3d)     0.00052       2.14076
   109    C    8  dxz    Ryd( 3d)     0.00064       2.28267
   110    C    8  dyz    Ryd( 3d)     0.00074       2.40153
   111    C    8  dx2y2  Ryd( 3d)     0.00079       2.40444
   112    C    8  dz2    Ryd( 3d)     0.00048       2.24199

   113    C    9  S      Cor( 1S)     1.99897     -10.04397
   114    C    9  S      Val( 2S)     0.89900      -0.15419
   115    C    9  S      Ryd( 3S)     0.00267       1.09904
   116    C    9  px     Val( 2p)     1.06152      -0.07024
   117    C    9  px     Ryd( 3p)     0.00454       0.97416
   118    C    9  py     Val( 2p)     1.19458      -0.07996
   119    C    9  py     Ryd( 3p)     0.00676       0.97801
   120    C    9  pz     Val( 2p)     1.06179      -0.07379
   121    C    9  pz     Ryd( 3p)     0.00456       0.90162
   122    C    9  dxy    Ryd( 3d)     0.00053       2.21450
   123    C    9  dxz    Ryd( 3d)     0.00094       2.33845
   124    C    9  dyz    Ryd( 3d)     0.00040       2.10302
   125    C    9  dx2y2  Ryd( 3d)     0.00085       2.40255
   126    C    9  dz2    Ryd( 3d)     0.00083       2.33938

   127    C   10  S      Cor( 1S)     1.99886     -10.06142
   128    C   10  S      Val( 2S)     0.85159      -0.14619
   129    C   10  S      Ryd( 3S)     0.00154       1.15428
   130    C   10  px     Val( 2p)     1.05954      -0.07849
   131    C   10  px     Ryd( 3p)     0.00407       0.97091
   132    C   10  py     Val( 2p)     1.05938      -0.08533
   133    C   10  py     Ryd( 3p)     0.00425       0.96606
   134    C   10  pz     Val( 2p)     1.05894      -0.08191
   135    C   10  pz     Ryd( 3p)     0.00467       0.95473
   136    C   10  dxy    Ryd( 3d)     0.00079       2.17722
   137    C   10  dxz    Ryd( 3d)     0.00082       2.28820
   138    C   10  dyz    Ryd( 3d)     0.00085       2.18108
   139    C   10  dx2y2  Ryd( 3d)     0.00098       2.29876
   140    C   10  dz2    Ryd( 3d)     0.00079       2.23960

   141    C   11  S      Cor( 1S)     1.99918     -10.04786
   142    C   11  S      Val( 2S)     1.05572      -0.21211
   143    C   11  S      Ryd( 3S)     0.00143       0.98186
   144    C   11  px     Val( 2p)     1.23435      -0.07919
   145    C   11  px     Ryd( 3p)     0.00334       0.79175
   146    C   11  py     Val( 2p)     1.10677      -0.06309
   147    C   11  py     Ryd( 3p)     0.00268       0.56399
   148    C   11  pz     Val( 2p)     1.22587      -0.07686
   149    C   11  pz     Ryd( 3p)     0.00319       0.72705
   150    C   11  dxy    Ryd( 3d)     0.00032       2.21544
   151    C   11  dxz    Ryd( 3d)     0.00060       2.48720
   152    C   11  dyz    Ryd( 3d)     0.00067       2.38481
   153    C   11  dx2y2  Ryd( 3d)     0.00063       2.40137
   154    C   11  dz2    Ryd( 3d)     0.00023       2.20210

   155    C   12  S      Cor( 1S)     1.99908     -10.05557
   156    C   12  S      Val( 2S)     0.98717      -0.19333
   157    C   12  S      Ryd( 3S)     0.00177       1.03421
   158    C   12  px     Val( 2p)     1.07315      -0.07529
   159    C   12  px     Ryd( 3p)     0.00327       0.76182
   160    C   12  py     Val( 2p)     1.18880      -0.08123
   161    C   12  py     Ryd( 3p)     0.00449       0.76825
   162    C   12  pz     Val( 2p)     1.16036      -0.07628
   163    C   12  pz     Ryd( 3p)     0.00509       0.74771
   164    C   12  dxy    Ryd( 3d)     0.00040       2.14402
   165    C   12  dxz    Ryd( 3d)     0.00071       2.27688
   166    C   12  dyz    Ryd( 3d)     0.00037       2.18719
   167    C   12  dx2y2  Ryd( 3d)     0.00092       2.43002
   168    C   12  dz2    Ryd( 3d)     0.00073       2.36864

   169    C   13  S      Cor( 1S)     1.99906     -10.06001
   170    C   13  S      Val( 2S)     1.00128      -0.20353
   171    C   13  S      Ryd( 3S)     0.00094       1.02208
   172    C   13  px     Val( 2p)     1.07828      -0.07853
   173    C   13  px     Ryd( 3p)     0.00448       0.61619
   174    C   13  py     Val( 2p)     1.21831      -0.08666
   175    C   13  py     Ryd( 3p)     0.00411       0.80580
   176    C   13  pz     Val( 2p)     1.13840      -0.08155
   177    C   13  pz     Ryd( 3p)     0.00403       0.66341
   178    C   13  dxy    Ryd( 3d)     0.00048       2.15739
   179    C   13  dxz    Ryd( 3d)     0.00069       2.23611
   180    C   13  dyz    Ryd( 3d)     0.00058       2.30384
   181    C   13  dx2y2  Ryd( 3d)     0.00075       2.37888
   182    C   13  dz2    Ryd( 3d)     0.00057       2.24421

   183    C   14  S      Cor( 1S)     1.99880     -10.11757
   184    C   14  S      Val( 2S)     0.90068      -0.17821
   185    C   14  S      Ryd( 3S)     0.00438       0.96265
   186    C   14  px     Val( 2p)     0.71678      -0.06327
   187    C   14  px     Ryd( 3p)     0.00714       0.75986
   188    C   14  py     Val( 2p)     1.16132      -0.08809
   189    C   14  py     Ryd( 3p)     0.00436       0.82932
   190    C   14  pz     Val( 2p)     1.05175      -0.08217
   191    C   14  pz     Ryd( 3p)     0.00323       0.72392
   192    C   14  dxy    Ryd( 3d)     0.00127       2.06955
   193    C   14  dxz    Ryd( 3d)     0.00142       2.18700
   194    C   14  dyz    Ryd( 3d)     0.00069       2.15944
   195    C   14  dx2y2  Ryd( 3d)     0.00209       2.44684
   196    C   14  dz2    Ryd( 3d)     0.00132       2.26466

   197    O   15  S      Cor( 1S)     1.99973     -18.95857
   198    O   15  S      Val( 2S)     1.66043      -0.86975
   199    O   15  S      Ryd( 3S)     0.00140       1.48676
   200    O   15  px     Val( 2p)     1.54123      -0.30924
   201    O   15  px     Ryd( 3p)     0.00198       1.14177
   202    O   15  py     Val( 2p)     1.86970      -0.31148
   203    O   15  py     Ryd( 3p)     0.00168       1.20735
   204    O   15  pz     Val( 2p)     1.69102      -0.30022
   205    O   15  pz     Ryd( 3p)     0.00218       1.26405
   206    O   15  dxy    Ryd( 3d)     0.00054       2.84010
   207    O   15  dxz    Ryd( 3d)     0.00065       2.94920
   208    O   15  dyz    Ryd( 3d)     0.00079       3.02639
   209    O   15  dx2y2  Ryd( 3d)     0.00076       2.97563
   210    O   15  dz2    Ryd( 3d)     0.00088       3.03655

   211    C   16  S      Cor( 1S)     1.99883     -10.05697
   212    C   16  S      Val( 2S)     0.87476      -0.15808
   213    C   16  S      Ryd( 3S)     0.00145       1.05527
   214    C   16  px     Val( 2p)     1.06410      -0.08023
   215    C   16  px     Ryd( 3p)     0.00499       0.86644
   216    C   16  py     Val( 2p)     1.08519      -0.09175
   217    C   16  py     Ryd( 3p)     0.00318       0.89177
   218    C   16  pz     Val( 2p)     1.06421      -0.08974
   219    C   16  pz     Ryd( 3p)     0.00497       0.93307
   220    C   16  dxy    Ryd( 3d)     0.00067       2.12096
   221    C   16  dxz    Ryd( 3d)     0.00066       2.17584
   222    C   16  dyz    Ryd( 3d)     0.00098       2.22115
   223    C   16  dx2y2  Ryd( 3d)     0.00101       2.33918
   224    C   16  dz2    Ryd( 3d)     0.00090       2.25948

   225    C   17  S      Cor( 1S)     1.99921     -10.04210
   226    C   17  S      Val( 2S)     1.06741      -0.20865
   227    C   17  S      Ryd( 3S)     0.00197       0.95092
   228    C   17  px     Val( 2p)     1.22125      -0.06510
   229    C   17  px     Ryd( 3p)     0.00361       0.70591
   230    C   17  py     Val( 2p)     1.19406      -0.06355
   231    C   17  py     Ryd( 3p)     0.00517       0.67769
   232    C   17  pz     Val( 2p)     1.13286      -0.05927
   233    C   17  pz     Ryd( 3p)     0.00320       0.60244
   234    C   17  dxy    Ryd( 3d)     0.00027       2.22843
   235    C   17  dxz    Ryd( 3d)     0.00032       2.20319
   236    C   17  dyz    Ryd( 3d)     0.00055       2.34577
   237    C   17  dx2y2  Ryd( 3d)     0.00070       2.47471
   238    C   17  dz2    Ryd( 3d)     0.00065       2.35918

   239    C   18  S      Cor( 1S)     1.99901     -10.10015
   240    C   18  S      Val( 2S)     0.96342      -0.17899
   241    C   18  S      Ryd( 3S)     0.00367       0.89668
   242    C   18  px     Val( 2p)     0.78291      -0.04407
   243    C   18  px     Ryd( 3p)     0.00655       0.72096
   244    C   18  py     Val( 2p)     1.07132      -0.05145
   245    C   18  py     Ryd( 3p)     0.00438       0.57911
   246    C   18  pz     Val( 2p)     1.19532      -0.06405
   247    C   18  pz     Ryd( 3p)     0.00569       0.80885
   248    C   18  dxy    Ryd( 3d)     0.00166       2.18423
   249    C   18  dxz    Ryd( 3d)     0.00167       2.26131
   250    C   18  dyz    Ryd( 3d)     0.00065       2.33916
   251    C   18  dx2y2  Ryd( 3d)     0.00170       2.30826
   252    C   18  dz2    Ryd( 3d)     0.00099       2.29379

   253    O   19  S      Cor( 1S)     1.99976     -18.90788
   254    O   19  S      Val( 2S)     1.66253      -0.82189
   255    O   19  S      Ryd( 3S)     0.00066       1.52446
   256    O   19  px     Val( 2p)     1.44100      -0.25144
   257    O   19  px     Ryd( 3p)     0.00245       1.22480
   258    O   19  py     Val( 2p)     1.84005      -0.26467
   259    O   19  py     Ryd( 3p)     0.00213       1.18430
   260    O   19  pz     Val( 2p)     1.81289      -0.26351
   261    O   19  pz     Ryd( 3p)     0.00160       1.18556
   262    O   19  dxy    Ryd( 3d)     0.00070       2.98126
   263    O   19  dxz    Ryd( 3d)     0.00078       3.01181
   264    O   19  dyz    Ryd( 3d)     0.00111       3.13012
   265    O   19  dx2y2  Ryd( 3d)     0.00076       3.06251
   266    O   19  dz2    Ryd( 3d)     0.00086       2.89649

   267    C   20  S      Cor( 1S)     1.99897     -10.04686
   268    C   20  S      Val( 2S)     0.90361      -0.16038
   269    C   20  S      Ryd( 3S)     0.00281       1.08344
   270    C   20  px     Val( 2p)     1.05665      -0.07217
   271    C   20  px     Ryd( 3p)     0.00362       0.99666
   272    C   20  py     Val( 2p)     1.20034      -0.08571
   273    C   20  py     Ryd( 3p)     0.00749       0.98355
   274    C   20  pz     Val( 2p)     1.06615      -0.07614
   275    C   20  pz     Ryd( 3p)     0.00436       0.88120
   276    C   20  dxy    Ryd( 3d)     0.00037       2.10795
   277    C   20  dxz    Ryd( 3d)     0.00084       2.29871
   278    C   20  dyz    Ryd( 3d)     0.00044       2.13374
   279    C   20  dx2y2  Ryd( 3d)     0.00106       2.48458
   280    C   20  dz2    Ryd( 3d)     0.00089       2.31012

   281    C   21  S      Cor( 1S)     1.99910     -10.04546
   282    C   21  S      Val( 2S)     0.97947      -0.17780
   283    C   21  S      Ryd( 3S)     0.00115       1.07283
   284    C   21  px     Val( 2p)     1.09517      -0.06435
   285    C   21  px     Ryd( 3p)     0.00424       0.77458
   286    C   21  py     Val( 2p)     1.18178      -0.06766
   287    C   21  py     Ryd( 3p)     0.00270       0.73857
   288    C   21  pz     Val( 2p)     1.14518      -0.06445
   289    C   21  pz     Ryd( 3p)     0.00497       0.75337
   290    C   21  dxy    Ryd( 3d)     0.00045       2.19977
   291    C   21  dxz    Ryd( 3d)     0.00082       2.36822
   292    C   21  dyz    Ryd( 3d)     0.00035       2.16958
   293    C   21  dx2y2  Ryd( 3d)     0.00088       2.41498
   294    C   21  dz2    Ryd( 3d)     0.00065       2.35231

   295    C   22  S      Cor( 1S)     1.99907     -10.04280
   296    C   22  S      Val( 2S)     0.97795      -0.17732
   297    C   22  S      Ryd( 3S)     0.00173       1.09516
   298    C   22  px     Val( 2p)     1.07714      -0.06234
   299    C   22  px     Ryd( 3p)     0.00366       0.78607
   300    C   22  py     Val( 2p)     1.20276      -0.07216
   301    C   22  py     Ryd( 3p)     0.00559       0.87857
   302    C   22  pz     Val( 2p)     1.14495      -0.06419
   303    C   22  pz     Ryd( 3p)     0.00425       0.68887
   304    C   22  dxy    Ryd( 3d)     0.00053       2.22954
   305    C   22  dxz    Ryd( 3d)     0.00079       2.33475
   306    C   22  dyz    Ryd( 3d)     0.00040       2.27473
   307    C   22  dx2y2  Ryd( 3d)     0.00074       2.36792
   308    C   22  dz2    Ryd( 3d)     0.00062       2.29227

   309    C   23  S      Cor( 1S)     1.99889     -10.05676
   310    C   23  S      Val( 2S)     0.84898      -0.14453
   311    C   23  S      Ryd( 3S)     0.00153       1.07214
   312    C   23  px     Val( 2p)     1.05684      -0.07779
   313    C   23  px     Ryd( 3p)     0.00428       0.99756
   314    C   23  py     Val( 2p)     1.05572      -0.08299
   315    C   23  py     Ryd( 3p)     0.00471       0.97875
   316    C   23  pz     Val( 2p)     1.06491      -0.07954
   317    C   23  pz     Ryd( 3p)     0.00430       0.94543
   318    C   23  dxy    Ryd( 3d)     0.00095       2.28232
   319    C   23  dxz    Ryd( 3d)     0.00098       2.35253
   320    C   23  dyz    Ryd( 3d)     0.00060       2.05842
   321    C   23  dx2y2  Ryd( 3d)     0.00074       2.19768
   322    C   23  dz2    Ryd( 3d)     0.00088       2.27299

   323    C   24  S      Cor( 1S)     1.99919     -10.04033
   324    C   24  S      Val( 2S)     1.05379      -0.20457
   325    C   24  S      Ryd( 3S)     0.00161       0.98441
   326    C   24  px     Val( 2p)     1.21946      -0.07090
   327    C   24  px     Ryd( 3p)     0.00326       0.77230
   328    C   24  py     Val( 2p)     1.11363      -0.05883
   329    C   24  py     Ryd( 3p)     0.00274       0.61823
   330    C   24  pz     Val( 2p)     1.23618      -0.07245
   331    C   24  pz     Ryd( 3p)     0.00333       0.76176
   332    C   24  dxy    Ryd( 3d)     0.00070       2.43838
   333    C   24  dxz    Ryd( 3d)     0.00064       2.49788
   334    C   24  dyz    Ryd( 3d)     0.00028       2.17407
   335    C   24  dx2y2  Ryd( 3d)     0.00035       2.23998
   336    C   24  dz2    Ryd( 3d)     0.00048       2.37904

   337    C   25  S      Cor( 1S)     1.99885     -10.06140
   338    C   25  S      Val( 2S)     0.85447      -0.14350
   339    C   25  S      Ryd( 3S)     0.00179       1.11478
   340    C   25  px     Val( 2p)     1.06659      -0.07979
   341    C   25  px     Ryd( 3p)     0.00485       0.98480
   342    C   25  py     Val( 2p)     1.06155      -0.08717
   343    C   25  py     Ryd( 3p)     0.00444       0.95786
   344    C   25  pz     Val( 2p)     1.07077      -0.08004
   345    C   25  pz     Ryd( 3p)     0.00465       0.97478
   346    C   25  dxy    Ryd( 3d)     0.00088       2.24858
   347    C   25  dxz    Ryd( 3d)     0.00104       2.35338
   348    C   25  dyz    Ryd( 3d)     0.00062       2.03614
   349    C   25  dx2y2  Ryd( 3d)     0.00077       2.20898
   350    C   25  dz2    Ryd( 3d)     0.00087       2.29244

   351    C   26  S      Cor( 1S)     1.99920     -10.05122
   352    C   26  S      Val( 2S)     1.06426      -0.21550
   353    C   26  S      Ryd( 3S)     0.00141       0.98058
   354    C   26  px     Val( 2p)     1.21378      -0.07734
   355    C   26  px     Ryd( 3p)     0.00291       0.73080
   356    C   26  py     Val( 2p)     1.09782      -0.06436
   357    C   26  py     Ryd( 3p)     0.00258       0.59516
   358    C   26  pz     Val( 2p)     1.23199      -0.07607
   359    C   26  pz     Ryd( 3p)     0.00289       0.74090
   360    C   26  dxy    Ryd( 3d)     0.00060       2.36872
   361    C   26  dxz    Ryd( 3d)     0.00063       2.45349
   362    C   26  dyz    Ryd( 3d)     0.00046       2.26141
   363    C   26  dx2y2  Ryd( 3d)     0.00042       2.26979
   364    C   26  dz2    Ryd( 3d)     0.00044       2.30994

   365    C   27  S      Cor( 1S)     1.99910     -10.04626
   366    C   27  S      Val( 2S)     0.97844      -0.18044
   367    C   27  S      Ryd( 3S)     0.00163       1.07964
   368    C   27  px     Val( 2p)     1.08403      -0.06608
   369    C   27  px     Ryd( 3p)     0.00372       0.79017
   370    C   27  py     Val( 2p)     1.21390      -0.07460
   371    C   27  py     Ryd( 3p)     0.00500       0.86732
   372    C   27  pz     Val( 2p)     1.12941      -0.06607
   373    C   27  pz     Ryd( 3p)     0.00432       0.69135
   374    C   27  dxy    Ryd( 3d)     0.00047       2.21798
   375    C   27  dxz    Ryd( 3d)     0.00078       2.32083
   376    C   27  dyz    Ryd( 3d)     0.00036       2.23319
   377    C   27  dx2y2  Ryd( 3d)     0.00077       2.42652
   378    C   27  dz2    Ryd( 3d)     0.00066       2.31399

   379    C   28  S      Cor( 1S)     1.99908     -10.05039
   380    C   28  S      Val( 2S)     0.98151      -0.18401
   381    C   28  S      Ryd( 3S)     0.00182       1.04254
   382    C   28  px     Val( 2p)     1.07668      -0.06913
   383    C   28  px     Ryd( 3p)     0.00316       0.74990
   384    C   28  py     Val( 2p)     1.19983      -0.07485
   385    C   28  py     Ryd( 3p)     0.00427       0.80938
   386    C   28  pz     Val( 2p)     1.14838      -0.07182
   387    C   28  pz     Ryd( 3p)     0.00518       0.72810
   388    C   28  dxy    Ryd( 3d)     0.00043       2.19211
   389    C   28  dxz    Ryd( 3d)     0.00075       2.29453
   390    C   28  dyz    Ryd( 3d)     0.00029       2.19393
   391    C   28  dx2y2  Ryd( 3d)     0.00091       2.42702
   392    C   28  dz2    Ryd( 3d)     0.00072       2.35438

   393    C   29  S      Cor( 1S)     1.99882     -10.05646
   394    C   29  S      Val( 2S)     0.85678      -0.14736
   395    C   29  S      Ryd( 3S)     0.00153       1.08095
   396    C   29  px     Val( 2p)     1.05859      -0.08645
   397    C   29  px     Ryd( 3p)     0.00390       0.95493
   398    C   29  py     Val( 2p)     1.07760      -0.08811
   399    C   29  py     Ryd( 3p)     0.00578       1.01047
   400    C   29  pz     Val( 2p)     1.06203      -0.07868
   401    C   29  pz     Ryd( 3p)     0.00325       0.85093
   402    C   29  dxy    Ryd( 3d)     0.00078       2.18071
   403    C   29  dxz    Ryd( 3d)     0.00081       2.26316
   404    C   29  dyz    Ryd( 3d)     0.00078       2.14024
   405    C   29  dx2y2  Ryd( 3d)     0.00092       2.33349
   406    C   29  dz2    Ryd( 3d)     0.00100       2.26807

   407    C   30  S      Cor( 1S)     1.99918     -10.03943
   408    C   30  S      Val( 2S)     1.06110      -0.20392
   409    C   30  S      Ryd( 3S)     0.00142       0.98516
   410    C   30  px     Val( 2p)     1.23411      -0.06313
   411    C   30  px     Ryd( 3p)     0.00416       0.75406
   412    C   30  py     Val( 2p)     1.08104      -0.05305
   413    C   30  py     Ryd( 3p)     0.00238       0.56431
   414    C   30  pz     Val( 2p)     1.23921      -0.06805
   415    C   30  pz     Ryd( 3p)     0.00393       0.72708
   416    C   30  dxy    Ryd( 3d)     0.00047       2.32141
   417    C   30  dxz    Ryd( 3d)     0.00047       2.39409
   418    C   30  dyz    Ryd( 3d)     0.00043       2.24923
   419    C   30  dx2y2  Ryd( 3d)     0.00058       2.34305
   420    C   30  dz2    Ryd( 3d)     0.00051       2.35305

   421    C   31  S      Cor( 1S)     1.99875     -10.11159
   422    C   31  S      Val( 2S)     0.90709      -0.17495
   423    C   31  S      Ryd( 3S)     0.00362       1.06934
   424    C   31  px     Val( 2p)     0.94045      -0.07027
   425    C   31  px     Ryd( 3p)     0.00600       0.84252
   426    C   31  py     Val( 2p)     0.98828      -0.08003
   427    C   31  py     Ryd( 3p)     0.00629       0.80148
   428    C   31  pz     Val( 2p)     1.02409      -0.07726
   429    C   31  pz     Ryd( 3p)     0.00914       0.96477
   430    C   31  dxy    Ryd( 3d)     0.00123       2.22496
   431    C   31  dxz    Ryd( 3d)     0.00139       2.27740
   432    C   31  dyz    Ryd( 3d)     0.00105       2.15819
   433    C   31  dx2y2  Ryd( 3d)     0.00146       2.28209
   434    C   31  dz2    Ryd( 3d)     0.00114       2.39555

   435    O   32  S      Cor( 1S)     1.99964     -18.94314
   436    O   32  S      Val( 2S)     1.57364      -0.83939
   437    O   32  S      Ryd( 3S)     0.00183       1.55624
   438    O   32  px     Val( 2p)     1.49678      -0.31482
   439    O   32  px     Ryd( 3p)     0.00151       1.54000
   440    O   32  py     Val( 2p)     1.78038      -0.30883
   441    O   32  py     Ryd( 3p)     0.00291       1.36175
   442    O   32  pz     Val( 2p)     1.75615      -0.32745
   443    O   32  pz     Ryd( 3p)     0.00223       1.29093
   444    O   32  dxy    Ryd( 3d)     0.00046       2.95566
   445    O   32  dxz    Ryd( 3d)     0.00116       3.06217
   446    O   32  dyz    Ryd( 3d)     0.00093       2.84257
   447    O   32  dx2y2  Ryd( 3d)     0.00043       2.93699
   448    O   32  dz2    Ryd( 3d)     0.00098       2.81041

   449    C   33  S      Cor( 1S)     1.99886     -10.19415
   450    C   33  S      Val( 2S)     0.88102      -0.19779
   451    C   33  S      Ryd( 3S)     0.00603       0.88453
   452    C   33  px     Val( 2p)     0.81053      -0.07446
   453    C   33  px     Ryd( 3p)     0.00749       0.77735
   454    C   33  py     Val( 2p)     0.75613      -0.07504
   455    C   33  py     Ryd( 3p)     0.00909       0.74582
   456    C   33  pz     Val( 2p)     1.07391      -0.10948
   457    C   33  pz     Ryd( 3p)     0.00447       0.71774
   458    C   33  dxy    Ryd( 3d)     0.00221       2.12073
   459    C   33  dxz    Ryd( 3d)     0.00193       2.31336
   460    C   33  dyz    Ryd( 3d)     0.00206       2.22036
   461    C   33  dx2y2  Ryd( 3d)     0.00322       2.30964
   462    C   33  dz2    Ryd( 3d)     0.00149       2.14836

   463    O   34  S      Cor( 1S)     1.99970     -18.96010
   464    O   34  S      Val( 2S)     1.61136      -0.86138
   465    O   34  S      Ryd( 3S)     0.00152       1.52785
   466    O   34  px     Val( 2p)     1.66652      -0.32903
   467    O   34  px     Ryd( 3p)     0.00212       1.28538
   468    O   34  py     Val( 2p)     1.52283      -0.32194
   469    O   34  py     Ryd( 3p)     0.00133       1.36195
   470    O   34  pz     Val( 2p)     1.81438      -0.31784
   471    O   34  pz     Ryd( 3p)     0.00261       1.26534
   472    O   34  dxy    Ryd( 3d)     0.00097       2.86327
   473    O   34  dxz    Ryd( 3d)     0.00093       2.86000
   474    O   34  dyz    Ryd( 3d)     0.00048       2.83090
   475    O   34  dx2y2  Ryd( 3d)     0.00135       3.05505
   476    O   34  dz2    Ryd( 3d)     0.00058       2.80005

   477    C   35  S      Cor( 1S)     1.99903     -10.15134
   478    C   35  S      Val( 2S)     0.99783      -0.24213
   479    C   35  S      Ryd( 3S)     0.00216       0.88780
   480    C   35  px     Val( 2p)     0.82405      -0.08641
   481    C   35  px     Ryd( 3p)     0.00614       0.52099
   482    C   35  py     Val( 2p)     1.17618      -0.11774
   483    C   35  py     Ryd( 3p)     0.00586       0.83821
   484    C   35  pz     Val( 2p)     1.06671      -0.10617
   485    C   35  pz     Ryd( 3p)     0.00214       0.53872
   486    C   35  dxy    Ryd( 3d)     0.00124       2.10369
   487    C   35  dxz    Ryd( 3d)     0.00182       2.23862
   488    C   35  dyz    Ryd( 3d)     0.00094       2.27018
   489    C   35  dx2y2  Ryd( 3d)     0.00159       2.28341
   490    C   35  dz2    Ryd( 3d)     0.00095       2.14520

   491    C   36  S      Cor( 1S)     1.99889     -10.15341
   492    C   36  S      Val( 2S)     0.92650      -0.22591
   493    C   36  S      Ryd( 3S)     0.00224       0.90352
   494    C   36  px     Val( 2p)     1.14404      -0.12738
   495    C   36  px     Ryd( 3p)     0.00574       0.84919
   496    C   36  py     Val( 2p)     0.90809      -0.10285
   497    C   36  py     Ryd( 3p)     0.00676       0.58858
   498    C   36  pz     Val( 2p)     0.92202      -0.10985
   499    C   36  pz     Ryd( 3p)     0.00414       0.74885
   500    C   36  dxy    Ryd( 3d)     0.00096       2.07792
   501    C   36  dxz    Ryd( 3d)     0.00143       2.36251
   502    C   36  dyz    Ryd( 3d)     0.00191       2.25636
   503    C   36  dx2y2  Ryd( 3d)     0.00142       2.30761
   504    C   36  dz2    Ryd( 3d)     0.00133       2.00048

   505    O   37  S      Cor( 1S)     1.99974     -18.98501
   506    O   37  S      Val( 2S)     1.66110      -0.89352
   507    O   37  S      Ryd( 3S)     0.00109       1.47415
   508    O   37  px     Val( 2p)     1.65955      -0.32525
   509    O   37  px     Ryd( 3p)     0.00240       1.30874
   510    O   37  py     Val( 2p)     1.76527      -0.34047
   511    O   37  py     Ryd( 3p)     0.00199       1.07903
   512    O   37  pz     Val( 2p)     1.66585      -0.32730
   513    O   37  pz     Ryd( 3p)     0.00286       1.15546
   514    O   37  dxy    Ryd( 3d)     0.00080       2.86197
   515    O   37  dxz    Ryd( 3d)     0.00062       3.04924
   516    O   37  dyz    Ryd( 3d)     0.00090       2.99504
   517    O   37  dx2y2  Ryd( 3d)     0.00111       3.01961
   518    O   37  dz2    Ryd( 3d)     0.00039       2.81884

   519    C   38  S      Cor( 1S)     1.99881     -10.14803
   520    C   38  S      Val( 2S)     0.92978      -0.22147
   521    C   38  S      Ryd( 3S)     0.00335       0.91686
   522    C   38  px     Val( 2p)     0.99037      -0.11815
   523    C   38  px     Ryd( 3p)     0.00591       0.79299
   524    C   38  py     Val( 2p)     1.10846      -0.12399
   525    C   38  py     Ryd( 3p)     0.00509       0.73275
   526    C   38  pz     Val( 2p)     0.89648      -0.09316
   527    C   38  pz     Ryd( 3p)     0.00698       0.74554
   528    C   38  dxy    Ryd( 3d)     0.00092       2.16806
   529    C   38  dxz    Ryd( 3d)     0.00185       2.26331
   530    C   38  dyz    Ryd( 3d)     0.00154       2.24792
   531    C   38  dx2y2  Ryd( 3d)     0.00092       2.17016
   532    C   38  dz2    Ryd( 3d)     0.00131       2.16924

   533    O   39  S      Cor( 1S)     1.99966     -18.96867
   534    O   39  S      Val( 2S)     1.57918      -0.85616
   535    O   39  S      Ryd( 3S)     0.00195       1.50801
   536    O   39  px     Val( 2p)     1.47720      -0.33898
   537    O   39  px     Ryd( 3p)     0.00174       1.50995
   538    O   39  py     Val( 2p)     1.89888      -0.32935
   539    O   39  py     Ryd( 3p)     0.00401       1.22718
   540    O   39  pz     Val( 2p)     1.65710      -0.34047
   541    O   39  pz     Ryd( 3p)     0.00151       1.28846
   542    O   39  dxy    Ryd( 3d)     0.00036       2.76095
   543    O   39  dxz    Ryd( 3d)     0.00101       2.98437
   544    O   39  dyz    Ryd( 3d)     0.00065       2.71669
   545    O   39  dx2y2  Ryd( 3d)     0.00072       3.02398
   546    O   39  dz2    Ryd( 3d)     0.00116       2.94286

   547    C   40  S      Cor( 1S)     1.99888     -10.19963
   548    C   40  S      Val( 2S)     0.88143      -0.19528
   549    C   40  S      Ryd( 3S)     0.00376       0.96186
   550    C   40  px     Val( 2p)     0.70859      -0.06598
   551    C   40  px     Ryd( 3p)     0.00867       0.74557
   552    C   40  py     Val( 2p)     0.85111      -0.09037
   553    C   40  py     Ryd( 3p)     0.00788       0.56952
   554    C   40  pz     Val( 2p)     1.07193      -0.10579
   555    C   40  pz     Ryd( 3p)     0.00644       0.84011
   556    C   40  dxy    Ryd( 3d)     0.00258       2.10798
   557    C   40  dxz    Ryd( 3d)     0.00162       2.13511
   558    C   40  dyz    Ryd( 3d)     0.00163       2.16280
   559    C   40  dx2y2  Ryd( 3d)     0.00274       2.26931
   560    C   40  dz2    Ryd( 3d)     0.00202       2.35099

   561    O   41  S      Cor( 1S)     1.99968     -18.95843
   562    O   41  S      Val( 2S)     1.59798      -0.85946
   563    O   41  S      Ryd( 3S)     0.00163       1.55533
   564    O   41  px     Val( 2p)     1.51050      -0.32437
   565    O   41  px     Ryd( 3p)     0.00095       1.41246
   566    O   41  py     Val( 2p)     1.70075      -0.32796
   567    O   41  py     Ryd( 3p)     0.00242       1.29184
   568    O   41  pz     Val( 2p)     1.81629      -0.32618
   569    O   41  pz     Ryd( 3p)     0.00221       1.26100
   570    O   41  dxy    Ryd( 3d)     0.00070       2.85082
   571    O   41  dxz    Ryd( 3d)     0.00062       2.78971
   572    O   41  dyz    Ryd( 3d)     0.00091       2.90727
   573    O   41  dx2y2  Ryd( 3d)     0.00109       3.05934
   574    O   41  dz2    Ryd( 3d)     0.00075       2.81975

   575    C   42  S      Cor( 1S)     1.99889     -10.13585
   576    C   42  S      Val( 2S)     0.93915      -0.21466
   577    C   42  S      Ryd( 3S)     0.00421       0.87423
   578    C   42  px     Val( 2p)     0.71035      -0.06796
   579    C   42  px     Ryd( 3p)     0.00730       0.68324
   580    C   42  py     Val( 2p)     1.06863      -0.10783
   581    C   42  py     Ryd( 3p)     0.00344       0.71772
   582    C   42  pz     Val( 2p)     1.18185      -0.10938
   583    C   42  pz     Ryd( 3p)     0.00314       0.79962
   584    C   42  dxy    Ryd( 3d)     0.00147       2.12904
   585    C   42  dxz    Ryd( 3d)     0.00135       2.07933
   586    C   42  dyz    Ryd( 3d)     0.00076       2.18306
   587    C   42  dx2y2  Ryd( 3d)     0.00188       2.23972
   588    C   42  dz2    Ryd( 3d)     0.00133       2.35546

   589    C   43  S      Cor( 1S)     1.99908     -10.12414
   590    C   43  S      Val( 2S)     0.98695      -0.21026
   591    C   43  S      Ryd( 3S)     0.00210       0.79704
   592    C   43  px     Val( 2p)     0.80951      -0.05814
   593    C   43  px     Ryd( 3p)     0.00658       0.60360
   594    C   43  py     Val( 2p)     1.07864      -0.07452
   595    C   43  py     Ryd( 3p)     0.00590       0.61499
   596    C   43  pz     Val( 2p)     1.14595      -0.07662
   597    C   43  pz     Ryd( 3p)     0.00236       0.63855
   598    C   43  dxy    Ryd( 3d)     0.00174       2.28470
   599    C   43  dxz    Ryd( 3d)     0.00161       2.09711
   600    C   43  dyz    Ryd( 3d)     0.00071       2.19603
   601    C   43  dx2y2  Ryd( 3d)     0.00155       2.18281
   602    C   43  dz2    Ryd( 3d)     0.00126       2.35923

   603    O   44  S      Cor( 1S)     1.99976     -18.93022
   604    O   44  S      Val( 2S)     1.66273      -0.83625
   605    O   44  S      Ryd( 3S)     0.00070       1.44007
   606    O   44  px     Val( 2p)     1.43163      -0.26626
   607    O   44  px     Ryd( 3p)     0.00258       1.21373
   608    O   44  py     Val( 2p)     1.71874      -0.28306
   609    O   44  py     Ryd( 3p)     0.00149       1.19271
   610    O   44  pz     Val( 2p)     1.93303      -0.27819
   611    O   44  pz     Ryd( 3p)     0.00205       1.08731
   612    O   44  dxy    Ryd( 3d)     0.00127       3.21544
   613    O   44  dxz    Ryd( 3d)     0.00029       2.82611
   614    O   44  dyz    Ryd( 3d)     0.00095       2.81157
   615    O   44  dx2y2  Ryd( 3d)     0.00106       3.08897
   616    O   44  dz2    Ryd( 3d)     0.00074       3.03494

   617    C   45  S      Cor( 1S)     1.99882     -10.13440
   618    C   45  S      Val( 2S)     0.92003      -0.20695
   619    C   45  S      Ryd( 3S)     0.00451       0.88643
   620    C   45  px     Val( 2p)     0.73567      -0.08206
   621    C   45  px     Ryd( 3p)     0.00733       0.73149
   622    C   45  py     Val( 2p)     1.05774      -0.11020
   623    C   45  py     Ryd( 3p)     0.00537       0.69824
   624    C   45  pz     Val( 2p)     1.16966      -0.10584
   625    C   45  pz     Ryd( 3p)     0.00286       0.79003
   626    C   45  dxy    Ryd( 3d)     0.00151       2.15817
   627    C   45  dxz    Ryd( 3d)     0.00166       2.06888
   628    C   45  dyz    Ryd( 3d)     0.00081       2.15848
   629    C   45  dx2y2  Ryd( 3d)     0.00171       2.26996
   630    C   45  dz2    Ryd( 3d)     0.00128       2.37108

   631    O   46  S      Cor( 1S)     1.99973     -18.96944
   632    O   46  S      Val( 2S)     1.65997      -0.87925
   633    O   46  S      Ryd( 3S)     0.00145       1.48408
   634    O   46  px     Val( 2p)     1.48089      -0.31578
   635    O   46  px     Ryd( 3p)     0.00212       1.13457
   636    O   46  py     Val( 2p)     1.68149      -0.31777
   637    O   46  py     Ryd( 3p)     0.00179       1.31698
   638    O   46  pz     Val( 2p)     1.93742      -0.31923
   639    O   46  pz     Ryd( 3p)     0.00207       1.08480
   640    O   46  dxy    Ryd( 3d)     0.00089       3.02568
   641    O   46  dxz    Ryd( 3d)     0.00040       2.80483
   642    O   46  dyz    Ryd( 3d)     0.00072       2.83282
   643    O   46  dx2y2  Ryd( 3d)     0.00109       3.17066
   644    O   46  dz2    Ryd( 3d)     0.00068       2.97916

   645    C   47  S      Cor( 1S)     1.99879     -10.13052
   646    C   47  S      Val( 2S)     0.90950      -0.19847
   647    C   47  S      Ryd( 3S)     0.00359       0.87411
   648    C   47  px     Val( 2p)     0.99451      -0.09775
   649    C   47  px     Ryd( 3p)     0.00740       0.64615
   650    C   47  py     Val( 2p)     0.84834      -0.09087
   651    C   47  py     Ryd( 3p)     0.00617       0.69786
   652    C   47  pz     Val( 2p)     1.12380      -0.10069
   653    C   47  pz     Ryd( 3p)     0.00450       0.81114
   654    C   47  dxy    Ryd( 3d)     0.00146       2.14692
   655    C   47  dxz    Ryd( 3d)     0.00079       2.11042
   656    C   47  dyz    Ryd( 3d)     0.00163       2.16521
   657    C   47  dx2y2  Ryd( 3d)     0.00163       2.24968
   658    C   47  dz2    Ryd( 3d)     0.00156       2.34880

   659    O   48  S      Cor( 1S)     1.99973     -18.95846
   660    O   48  S      Val( 2S)     1.66182      -0.87021
   661    O   48  S      Ryd( 3S)     0.00137       1.44790
   662    O   48  px     Val( 2p)     1.82147      -0.31742
   663    O   48  px     Ryd( 3p)     0.00204       1.12370
   664    O   48  py     Val( 2p)     1.42786      -0.29342
   665    O   48  py     Ryd( 3p)     0.00268       1.21218
   666    O   48  pz     Val( 2p)     1.84386      -0.31414
   667    O   48  pz     Ryd( 3p)     0.00161       1.11338
   668    O   48  dxy    Ryd( 3d)     0.00083       3.10920
   669    O   48  dxz    Ryd( 3d)     0.00100       2.90728
   670    O   48  dyz    Ryd( 3d)     0.00072       3.04584
   671    O   48  dx2y2  Ryd( 3d)     0.00060       2.94361
   672    O   48  dz2    Ryd( 3d)     0.00083       2.84611

   673    C   49  S      Cor( 1S)     1.99880     -10.13094
   674    C   49  S      Val( 2S)     0.91934      -0.20469
   675    C   49  S      Ryd( 3S)     0.00405       0.90803
   676    C   49  px     Val( 2p)     1.04807      -0.11246
   677    C   49  px     Ryd( 3p)     0.00466       0.77352
   678    C   49  py     Val( 2p)     0.86659      -0.09101
   679    C   49  py     Ryd( 3p)     0.00955       0.66911
   680    C   49  pz     Val( 2p)     1.08394      -0.09782
   681    C   49  pz     Ryd( 3p)     0.00374       0.86843
   682    C   49  dxy    Ryd( 3d)     0.00121       2.16532
   683    C   49  dxz    Ryd( 3d)     0.00085       2.08739
   684    C   49  dyz    Ryd( 3d)     0.00159       2.18932
   685    C   49  dx2y2  Ryd( 3d)     0.00170       2.32431
   686    C   49  dz2    Ryd( 3d)     0.00173       2.38090

   687    O   50  S      Cor( 1S)     1.99972     -18.94648
   688    O   50  S      Val( 2S)     1.65200      -0.86090
   689    O   50  S      Ryd( 3S)     0.00124       1.52742
   690    O   50  px     Val( 2p)     1.59680      -0.29779
   691    O   50  px     Ryd( 3p)     0.00257       1.34551
   692    O   50  py     Val( 2p)     1.68040      -0.30768
   693    O   50  py     Ryd( 3p)     0.00248       1.12946
   694    O   50  pz     Val( 2p)     1.84330      -0.30705
   695    O   50  pz     Ryd( 3p)     0.00181       1.09799
   696    O   50  dxy    Ryd( 3d)     0.00056       2.91488
   697    O   50  dxz    Ryd( 3d)     0.00055       2.89165
   698    O   50  dyz    Ryd( 3d)     0.00089       2.95714
   699    O   50  dx2y2  Ryd( 3d)     0.00106       3.25435
   700    O   50  dz2    Ryd( 3d)     0.00082       2.91945

   701    C   51  S      Cor( 1S)     1.99880     -10.13981
   702    C   51  S      Val( 2S)     0.91859      -0.21358
   703    C   51  S      Ryd( 3S)     0.00440       0.86865
   704    C   51  px     Val( 2p)     1.05355      -0.11439
   705    C   51  px     Ryd( 3p)     0.00526       0.70945
   706    C   51  py     Val( 2p)     0.77425      -0.08526
   707    C   51  py     Ryd( 3p)     0.00960       0.76385
   708    C   51  pz     Val( 2p)     1.13974      -0.11407
   709    C   51  pz     Ryd( 3p)     0.00375       0.71669
   710    C   51  dxy    Ryd( 3d)     0.00154       2.13799
   711    C   51  dxz    Ryd( 3d)     0.00096       2.26588
   712    C   51  dyz    Ryd( 3d)     0.00177       2.19931
   713    C   51  dx2y2  Ryd( 3d)     0.00175       2.26401
   714    C   51  dz2    Ryd( 3d)     0.00095       2.17378

   715    O   52  S      Cor( 1S)     1.99972     -18.97331
   716    O   52  S      Val( 2S)     1.65591      -0.88056
   717    O   52  S      Ryd( 3S)     0.00151       1.50486
   718    O   52  px     Val( 2p)     1.71584      -0.31498
   719    O   52  px     Ryd( 3p)     0.00235       1.28329
   720    O   52  py     Val( 2p)     1.56782      -0.32910
   721    O   52  py     Ryd( 3p)     0.00161       1.21270
   722    O   52  pz     Val( 2p)     1.81592      -0.31840
   723    O   52  pz     Ryd( 3p)     0.00228       1.21151
   724    O   52  dxy    Ryd( 3d)     0.00067       2.83673
   725    O   52  dxz    Ryd( 3d)     0.00080       3.18265
   726    O   52  dyz    Ryd( 3d)     0.00063       2.83548
   727    O   52  dx2y2  Ryd( 3d)     0.00115       3.12481
   728    O   52  dz2    Ryd( 3d)     0.00047       2.84291

   729    C   53  S      Cor( 1S)     1.99874     -10.10129
   730    C   53  S      Val( 2S)     0.88696      -0.15818
   731    C   53  S      Ryd( 3S)     0.00369       0.97567
   732    C   53  px     Val( 2p)     0.79118      -0.05192
   733    C   53  px     Ryd( 3p)     0.00916       0.86301
   734    C   53  py     Val( 2p)     1.04917      -0.06853
   735    C   53  py     Ryd( 3p)     0.00625       0.79926
   736    C   53  pz     Val( 2p)     1.11726      -0.06944
   737    C   53  pz     Ryd( 3p)     0.00503       0.77403
   738    C   53  dxy    Ryd( 3d)     0.00161       2.20131
   739    C   53  dxz    Ryd( 3d)     0.00171       2.27559
   740    C   53  dyz    Ryd( 3d)     0.00074       2.24994
   741    C   53  dx2y2  Ryd( 3d)     0.00186       2.32970
   742    C   53  dz2    Ryd( 3d)     0.00112       2.23617

   743    O   54  S      Cor( 1S)     1.99974     -18.91452
   744    O   54  S      Val( 2S)     1.64602      -0.83153
   745    O   54  S      Ryd( 3S)     0.00062       1.56365
   746    O   54  px     Val( 2p)     1.46213      -0.26704
   747    O   54  px     Ryd( 3p)     0.00260       1.30748
   748    O   54  py     Val( 2p)     1.87243      -0.28065
   749    O   54  py     Ryd( 3p)     0.00245       1.19368
   750    O   54  pz     Val( 2p)     1.78995      -0.27988
   751    O   54  pz     Ryd( 3p)     0.00197       1.24205
   752    O   54  dxy    Ryd( 3d)     0.00064       2.99606
   753    O   54  dxz    Ryd( 3d)     0.00082       3.12142
   754    O   54  dyz    Ryd( 3d)     0.00098       3.00101
   755    O   54  dx2y2  Ryd( 3d)     0.00068       3.02703
   756    O   54  dz2    Ryd( 3d)     0.00087       2.94675

   757    H   55  S      Val( 1S)     0.77676       0.08889
   758    H   55  S      Ryd( 2S)     0.00288       0.45122
   759    H   55  px     Ryd( 2p)     0.00067       2.38163
   760    H   55  py     Ryd( 2p)     0.00024       1.89451
   761    H   55  pz     Ryd( 2p)     0.00018       1.81890

   762    H   56  S      Val( 1S)     0.77169       0.09975
   763    H   56  S      Ryd( 2S)     0.00218       0.49974
   764    H   56  px     Ryd( 2p)     0.00021       1.85822
   765    H   56  py     Ryd( 2p)     0.00070       2.43863
   766    H   56  pz     Ryd( 2p)     0.00018       1.84423

   767    H   57  S      Val( 1S)     0.78519       0.07876
   768    H   57  S      Ryd( 2S)     0.00164       0.39367
   769    H   57  px     Ryd( 2p)     0.00024       1.91178
   770    H   57  py     Ryd( 2p)     0.00025       1.91113
   771    H   57  pz     Ryd( 2p)     0.00051       2.21777

   772    H   58  S      Val( 1S)     0.76803       0.09524
   773    H   58  S      Ryd( 2S)     0.00293       0.39908
   774    H   58  px     Ryd( 2p)     0.00065       2.33224
   775    H   58  py     Ryd( 2p)     0.00018       1.87699
   776    H   58  pz     Ryd( 2p)     0.00023       1.85148

   777    H   59  S      Val( 1S)     0.78439       0.07964
   778    H   59  S      Ryd( 2S)     0.00152       0.38806
   779    H   59  px     Ryd( 2p)     0.00028       1.92922
   780    H   59  py     Ryd( 2p)     0.00019       1.87082
   781    H   59  pz     Ryd( 2p)     0.00055       2.22847

   782    H   60  S      Val( 1S)     0.78718       0.07769
   783    H   60  S      Ryd( 2S)     0.00139       0.40437
   784    H   60  px     Ryd( 2p)     0.00035       1.99128
   785    H   60  py     Ryd( 2p)     0.00021       1.89153
   786    H   60  pz     Ryd( 2p)     0.00048       2.15838

   787    H   61  S      Val( 1S)     0.76345       0.09015
   788    H   61  S      Ryd( 2S)     0.00240       0.42565
   789    H   61  px     Ryd( 2p)     0.00024       2.03484
   790    H   61  py     Ryd( 2p)     0.00017       1.97572
   791    H   61  pz     Ryd( 2p)     0.00057       2.30620

   792    H   62  S      Val( 1S)     0.78313       0.08281
   793    H   62  S      Ryd( 2S)     0.00254       0.56349
   794    H   62  px     Ryd( 2p)     0.00032       2.06188
   795    H   62  py     Ryd( 2p)     0.00029       2.05153
   796    H   62  pz     Ryd( 2p)     0.00042       2.20288

   797    H   63  S      Val( 1S)     0.75290       0.09744
   798    H   63  S      Ryd( 2S)     0.00316       0.50559
   799    H   63  px     Ryd( 2p)     0.00028       2.12091
   800    H   63  py     Ryd( 2p)     0.00026       2.07946
   801    H   63  pz     Ryd( 2p)     0.00041       2.24160

   802    H   64  S      Val( 1S)     0.78462       0.08392
   803    H   64  S      Ryd( 2S)     0.00204       0.36678
   804    H   64  px     Ryd( 2p)     0.00035       2.17551
   805    H   64  py     Ryd( 2p)     0.00020       1.74960
   806    H   64  pz     Ryd( 2p)     0.00053       2.24218

   807    H   65  S      Val( 1S)     0.76228       0.07839
   808    H   65  S      Ryd( 2S)     0.00204       0.41053
   809    H   65  px     Ryd( 2p)     0.00024       1.94380
   810    H   65  py     Ryd( 2p)     0.00038       2.09740
   811    H   65  pz     Ryd( 2p)     0.00042       2.16914

   812    H   66  S      Val( 1S)     0.77307       0.07415
   813    H   66  S      Ryd( 2S)     0.00225       0.46603
   814    H   66  px     Ryd( 2p)     0.00021       1.91034
   815    H   66  py     Ryd( 2p)     0.00061       2.32247
   816    H   66  pz     Ryd( 2p)     0.00025       1.99035

   817    H   67  S      Val( 1S)     0.76161       0.08819
   818    H   67  S      Ryd( 2S)     0.00310       0.57328
   819    H   67  px     Ryd( 2p)     0.00018       2.07124
   820    H   67  py     Ryd( 2p)     0.00066       2.42918
   821    H   67  pz     Ryd( 2p)     0.00014       2.00692

   822    H   68  S      Val( 1S)     0.78147       0.07585
   823    H   68  S      Ryd( 2S)     0.00158       0.46675
   824    H   68  px     Ryd( 2p)     0.00051       2.19880
   825    H   68  py     Ryd( 2p)     0.00019       1.85493
   826    H   68  pz     Ryd( 2p)     0.00037       2.02972

   827    H   69  S      Val( 1S)     0.77711       0.07866
   828    H   69  S      Ryd( 2S)     0.00139       0.45443
   829    H   69  px     Ryd( 2p)     0.00052       2.21908
   830    H   69  py     Ryd( 2p)     0.00019       1.85052
   831    H   69  pz     Ryd( 2p)     0.00034       2.02427

   832    H   70  S      Val( 1S)     0.77954       0.07725
   833    H   70  S      Ryd( 2S)     0.00118       0.49729
   834    H   70  px     Ryd( 2p)     0.00024       1.88705
   835    H   70  py     Ryd( 2p)     0.00034       2.02193
   836    H   70  pz     Ryd( 2p)     0.00048       2.20649

   837    H   71  S      Val( 1S)     0.77843       0.06879
   838    H   71  S      Ryd( 2S)     0.00242       0.42120
   839    H   71  px     Ryd( 2p)     0.00016       1.92155
   840    H   71  py     Ryd( 2p)     0.00067       2.37266
   841    H   71  pz     Ryd( 2p)     0.00017       1.88853

   842    H   72  S      Val( 1S)     0.76641       0.07946
   843    H   72  S      Ryd( 2S)     0.00213       0.41273
   844    H   72  px     Ryd( 2p)     0.00026       2.03674
   845    H   72  py     Ryd( 2p)     0.00020       1.91086
   846    H   72  pz     Ryd( 2p)     0.00054       2.26502

   847    H   73  S      Val( 1S)     0.77693       0.06951
   848    H   73  S      Ryd( 2S)     0.00310       0.43647
   849    H   73  px     Ryd( 2p)     0.00017       1.87425
   850    H   73  py     Ryd( 2p)     0.00066       2.35026
   851    H   73  pz     Ryd( 2p)     0.00022       1.91157

   852    H   74  S      Val( 1S)     0.77619       0.06063
   853    H   74  S      Ryd( 2S)     0.00289       0.35711
   854    H   74  px     Ryd( 2p)     0.00022       1.91901
   855    H   74  py     Ryd( 2p)     0.00033       2.02266
   856    H   74  pz     Ryd( 2p)     0.00049       2.13833

   857    H   75  S      Val( 1S)     0.80277       0.06382
   858    H   75  S      Ryd( 2S)     0.00311       0.38815
   859    H   75  px     Ryd( 2p)     0.00008       2.01912
   860    H   75  py     Ryd( 2p)     0.00073       2.34327
   861    H   75  pz     Ryd( 2p)     0.00020       1.88961

   862    H   76  S      Val( 1S)     0.52729       0.09538
   863    H   76  S      Ryd( 2S)     0.00177       0.40978
   864    H   76  px     Ryd( 2p)     0.00113       1.88292
   865    H   76  py     Ryd( 2p)     0.00151       1.83839
   866    H   76  pz     Ryd( 2p)     0.00195       2.23278

   867    H   77  S      Val( 1S)     0.78954       0.07429
   868    H   77  S      Ryd( 2S)     0.00137       0.40129
   869    H   77  px     Ryd( 2p)     0.00024       1.89389
   870    H   77  py     Ryd( 2p)     0.00061       2.31704
   871    H   77  pz     Ryd( 2p)     0.00017       1.84620

   872    H   78  S      Val( 1S)     0.77615       0.08768
   873    H   78  S      Ryd( 2S)     0.00132       0.42765
   874    H   78  px     Ryd( 2p)     0.00023       1.87957
   875    H   78  py     Ryd( 2p)     0.00030       1.97584
   876    H   78  pz     Ryd( 2p)     0.00050       2.22595

   877    H   79  S      Val( 1S)     0.75787       0.10283
   878    H   79  S      Ryd( 2S)     0.00310       0.40166
   879    H   79  px     Ryd( 2p)     0.00070       2.41312
   880    H   79  py     Ryd( 2p)     0.00021       1.85159
   881    H   79  pz     Ryd( 2p)     0.00017       1.81929

   882    H   80  S      Val( 1S)     0.79923       0.08073
   883    H   80  S      Ryd( 2S)     0.00148       0.43214
   884    H   80  px     Ryd( 2p)     0.00021       2.05865
   885    H   80  py     Ryd( 2p)     0.00033       1.97639
   886    H   80  pz     Ryd( 2p)     0.00049       2.14665

   887    H   81  S      Val( 1S)     0.82425       0.07420
   888    H   81  S      Ryd( 2S)     0.00207       0.48353
   889    H   81  px     Ryd( 2p)     0.00013       1.93975
   890    H   81  py     Ryd( 2p)     0.00034       1.93913
   891    H   81  pz     Ryd( 2p)     0.00059       2.27442

   892    H   82  S      Val( 1S)     0.51369       0.15081
   893    H   82  S      Ryd( 2S)     0.00286       0.49010
   894    H   82  px     Ryd( 2p)     0.00132       2.01520
   895    H   82  py     Ryd( 2p)     0.00177       2.07744
   896    H   82  pz     Ryd( 2p)     0.00161       2.04976

   897    H   83  S      Val( 1S)     0.76796       0.07466
   898    H   83  S      Ryd( 2S)     0.00354       0.48810
   899    H   83  px     Ryd( 2p)     0.00012       2.01882
   900    H   83  py     Ryd( 2p)     0.00067       2.41001
   901    H   83  pz     Ryd( 2p)     0.00016       1.98617

   902    H   84  S      Val( 1S)     0.78478       0.07876
   903    H   84  S      Ryd( 2S)     0.00204       0.49188
   904    H   84  px     Ryd( 2p)     0.00018       1.93912
   905    H   84  py     Ryd( 2p)     0.00067       2.41139
   906    H   84  pz     Ryd( 2p)     0.00020       1.90672

   907    H   85  S      Val( 1S)     0.76435       0.09111
   908    H   85  S      Ryd( 2S)     0.00196       0.44206
   909    H   85  px     Ryd( 2p)     0.00032       2.05611
   910    H   85  py     Ryd( 2p)     0.00019       1.91861
   911    H   85  pz     Ryd( 2p)     0.00050       2.23228

   912    H   86  S      Val( 1S)     0.77022       0.08546
   913    H   86  S      Ryd( 2S)     0.00209       0.42253
   914    H   86  px     Ryd( 2p)     0.00022       2.02223
   915    H   86  py     Ryd( 2p)     0.00026       2.01559
   916    H   86  pz     Ryd( 2p)     0.00049       2.21246

   917    H   87  S      Val( 1S)     0.78142       0.08273
   918    H   87  S      Ryd( 2S)     0.00237       0.48782
   919    H   87  px     Ryd( 2p)     0.00018       1.95660
   920    H   87  py     Ryd( 2p)     0.00063       2.36234
   921    H   87  pz     Ryd( 2p)     0.00023       1.95100

   922    H   88  S      Val( 1S)     0.77700       0.08623
   923    H   88  S      Ryd( 2S)     0.00139       0.49269
   924    H   88  px     Ryd( 2p)     0.00045       2.16228
   925    H   88  py     Ryd( 2p)     0.00037       2.09746
   926    H   88  pz     Ryd( 2p)     0.00025       1.88302

   927    H   89  S      Val( 1S)     0.78205       0.07971
   928    H   89  S      Ryd( 2S)     0.00122       0.46736
   929    H   89  px     Ryd( 2p)     0.00037       2.03579
   930    H   89  py     Ryd( 2p)     0.00021       1.87224
   931    H   89  pz     Ryd( 2p)     0.00048       2.21545

   932    H   90  S      Val( 1S)     0.77007       0.08861
   933    H   90  S      Ryd( 2S)     0.00119       0.48560
   934    H   90  px     Ryd( 2p)     0.00040       2.09746
   935    H   90  py     Ryd( 2p)     0.00013       1.85974
   936    H   90  pz     Ryd( 2p)     0.00048       2.23045

   937    H   91  S      Val( 1S)     0.77889       0.07875
   938    H   91  S      Ryd( 2S)     0.00135       0.48897
   939    H   91  px     Ryd( 2p)     0.00045       2.13525
   940    H   91  py     Ryd( 2p)     0.00033       2.03694
   941    H   91  pz     Ryd( 2p)     0.00028       1.91702

   942    H   92  S      Val( 1S)     0.77557       0.08059
   943    H   92  S      Ryd( 2S)     0.00123       0.44014
   944    H   92  px     Ryd( 2p)     0.00025       1.90842
   945    H   92  py     Ryd( 2p)     0.00020       1.88839
   946    H   92  pz     Ryd( 2p)     0.00057       2.28068

   947    H   93  S      Val( 1S)     0.78152       0.07674
   948    H   93  S      Ryd( 2S)     0.00135       0.43814
   949    H   93  px     Ryd( 2p)     0.00049       2.17893
   950    H   93  py     Ryd( 2p)     0.00017       1.82626
   951    H   93  pz     Ryd( 2p)     0.00039       2.09343

   952    H   94  S      Val( 1S)     0.77499       0.08827
   953    H   94  S      Ryd( 2S)     0.00206       0.51314
   954    H   94  px     Ryd( 2p)     0.00018       1.96463
   955    H   94  py     Ryd( 2p)     0.00066       2.41109
   956    H   94  pz     Ryd( 2p)     0.00021       1.90988

   957    H   95  S      Val( 1S)     0.76754       0.08341
   958    H   95  S      Ryd( 2S)     0.00209       0.41745
   959    H   95  px     Ryd( 2p)     0.00028       2.05551
   960    H   95  py     Ryd( 2p)     0.00025       2.00593
   961    H   95  pz     Ryd( 2p)     0.00046       2.18773

   962    H   96  S      Val( 1S)     0.78139       0.07714
   963    H   96  S      Ryd( 2S)     0.00183       0.49976
   964    H   96  px     Ryd( 2p)     0.00017       1.94394
   965    H   96  py     Ryd( 2p)     0.00067       2.42042
   966    H   96  pz     Ryd( 2p)     0.00018       1.90250

   967    H   97  S      Val( 1S)     0.76889       0.07958
   968    H   97  S      Ryd( 2S)     0.00231       0.39379
   969    H   97  px     Ryd( 2p)     0.00022       1.99060
   970    H   97  py     Ryd( 2p)     0.00022       1.95458
   971    H   97  pz     Ryd( 2p)     0.00054       2.25052

   972    H   98  S      Val( 1S)     0.77892       0.09301
   973    H   98  S      Ryd( 2S)     0.00132       0.59923
   974    H   98  px     Ryd( 2p)     0.00056       2.33276
   975    H   98  py     Ryd( 2p)     0.00022       1.93231
   976    H   98  pz     Ryd( 2p)     0.00024       1.88174

   977    H   99  S      Val( 1S)     0.76156       0.09918
   978    H   99  S      Ryd( 2S)     0.00281       0.43785
   979    H   99  px     Ryd( 2p)     0.00046       2.08648
   980    H   99  py     Ryd( 2p)     0.00017       1.88560
   981    H   99  pz     Ryd( 2p)     0.00043       2.17140

   982    H  100  S      Val( 1S)     0.78019       0.07947
   983    H  100  S      Ryd( 2S)     0.00194       0.40760
   984    H  100  px     Ryd( 2p)     0.00030       1.97123
   985    H  100  py     Ryd( 2p)     0.00020       1.88541
   986    H  100  pz     Ryd( 2p)     0.00052       2.24653

   987    H  101  S      Val( 1S)     0.78322       0.06687
   988    H  101  S      Ryd( 2S)     0.00447       0.42844
   989    H  101  px     Ryd( 2p)     0.00016       2.03090
   990    H  101  py     Ryd( 2p)     0.00014       1.99561
   991    H  101  pz     Ryd( 2p)     0.00066       2.36358

   992    H  102  S      Val( 1S)     0.80994       0.03419
   993    H  102  S      Ryd( 2S)     0.00643       0.42522
   994    H  102  px     Ryd( 2p)     0.00015       2.01787
   995    H  102  py     Ryd( 2p)     0.00034       2.11199
   996    H  102  pz     Ryd( 2p)     0.00058       2.21334

   997    H  103  S      Val( 1S)     0.76861       0.05451
   998    H  103  S      Ryd( 2S)     0.00256       0.31020
   999    H  103  px     Ryd( 2p)     0.00013       1.78515
  1000    H  103  py     Ryd( 2p)     0.00071       2.26973
  1001    H  103  pz     Ryd( 2p)     0.00020       1.88735

  1002    H  104  S      Val( 1S)     0.80437       0.02178
  1003    H  104  S      Ryd( 2S)     0.00315       0.35647
  1004    H  104  px     Ryd( 2p)     0.00016       1.77824
  1005    H  104  py     Ryd( 2p)     0.00032       2.00109
  1006    H  104  pz     Ryd( 2p)     0.00062       2.15868

  1007    H  105  S      Val( 1S)     0.77598       0.04620
  1008    H  105  S      Ryd( 2S)     0.00302       0.40803
  1009    H  105  px     Ryd( 2p)     0.00061       2.19613
  1010    H  105  py     Ryd( 2p)     0.00016       1.88470
  1011    H  105  pz     Ryd( 2p)     0.00028       2.03265

  1012    H  106  S      Val( 1S)     0.51668       0.08335
  1013    H  106  S      Ryd( 2S)     0.00357       0.42680
  1014    H  106  px     Ryd( 2p)     0.00193       2.27631
  1015    H  106  py     Ryd( 2p)     0.00116       1.76533
  1016    H  106  pz     Ryd( 2p)     0.00144       1.88799

  1017    H  107  S      Val( 1S)     0.76351       0.05093
  1018    H  107  S      Ryd( 2S)     0.00576       0.37771
  1019    H  107  px     Ryd( 2p)     0.00031       2.02948
  1020    H  107  py     Ryd( 2p)     0.00042       2.06464
  1021    H  107  pz     Ryd( 2p)     0.00035       2.17370

  1022    H  108  S      Val( 1S)     0.80121       0.04365
  1023    H  108  S      Ryd( 2S)     0.00432       0.34600
  1024    H  108  px     Ryd( 2p)     0.00012       1.99940
  1025    H  108  py     Ryd( 2p)     0.00014       1.86458
  1026    H  108  pz     Ryd( 2p)     0.00080       2.31186

  1027    H  109  S      Val( 1S)     0.79057       0.05328
  1028    H  109  S      Ryd( 2S)     0.00683       0.36885
  1029    H  109  px     Ryd( 2p)     0.00015       1.96252
  1030    H  109  py     Ryd( 2p)     0.00019       1.95565
  1031    H  109  pz     Ryd( 2p)     0.00070       2.31503

  1032    H  110  S      Val( 1S)     0.82650       0.04861
  1033    H  110  S      Ryd( 2S)     0.00391       0.36940
  1034    H  110  px     Ryd( 2p)     0.00010       1.87344
  1035    H  110  py     Ryd( 2p)     0.00024       1.82553
  1036    H  110  pz     Ryd( 2p)     0.00077       2.32167

  1037    H  111  S      Val( 1S)     0.79120       0.07015
  1038    H  111  S      Ryd( 2S)     0.00276       0.34680
  1039    H  111  px     Ryd( 2p)     0.00031       2.03231
  1040    H  111  py     Ryd( 2p)     0.00052       2.11667
  1041    H  111  pz     Ryd( 2p)     0.00025       1.85634

  1042    H  112  S      Val( 1S)     0.51329       0.13675
  1043    H  112  S      Ryd( 2S)     0.00293       0.46177
  1044    H  112  px     Ryd( 2p)     0.00150       2.03400
  1045    H  112  py     Ryd( 2p)     0.00180       2.32012
  1046    H  112  pz     Ryd( 2p)     0.00148       1.70177

  1047    H  113  S      Val( 1S)     0.79726       0.04964
  1048    H  113  S      Ryd( 2S)     0.00528       0.37491
  1049    H  113  px     Ryd( 2p)     0.00007       2.01153
  1050    H  113  py     Ryd( 2p)     0.00016       1.93279
  1051    H  113  pz     Ryd( 2p)     0.00075       2.32189

  1052    H  114  S      Val( 1S)     0.50888       0.10134
  1053    H  114  S      Ryd( 2S)     0.00284       0.41121
  1054    H  114  px     Ryd( 2p)     0.00120       1.94036
  1055    H  114  py     Ryd( 2p)     0.00196       2.28693
  1056    H  114  pz     Ryd( 2p)     0.00141       1.71485

  1057    H  115  S      Val( 1S)     0.79584       0.05145
  1058    H  115  S      Ryd( 2S)     0.00540       0.36197
  1059    H  115  px     Ryd( 2p)     0.00022       1.93739
  1060    H  115  py     Ryd( 2p)     0.00008       1.95181
  1061    H  115  pz     Ryd( 2p)     0.00072       2.32961

  1062    H  116  S      Val( 1S)     0.51391       0.10325
  1063    H  116  S      Ryd( 2S)     0.00309       0.41506
  1064    H  116  px     Ryd( 2p)     0.00146       1.84638
  1065    H  116  py     Ryd( 2p)     0.00179       2.24550
  1066    H  116  pz     Ryd( 2p)     0.00139       1.84489

  1067    H  117  S      Val( 1S)     0.80997       0.03750
  1068    H  117  S      Ryd( 2S)     0.00671       0.47681
  1069    H  117  px     Ryd( 2p)     0.00020       1.91716
  1070    H  117  py     Ryd( 2p)     0.00014       1.93862
  1071    H  117  pz     Ryd( 2p)     0.00071       2.36750

  1072    H  118  S      Val( 1S)     0.49294       0.12675
  1073    H  118  S      Ryd( 2S)     0.00386       0.50050
  1074    H  118  px     Ryd( 2p)     0.00221       2.51377
  1075    H  118  py     Ryd( 2p)     0.00107       1.77046
  1076    H  118  pz     Ryd( 2p)     0.00117       1.78442

  1077    H  119  S      Val( 1S)     0.78702       0.04836
  1078    H  119  S      Ryd( 2S)     0.00633       0.37566
  1079    H  119  px     Ryd( 2p)     0.00025       2.02962
  1080    H  119  py     Ryd( 2p)     0.00016       2.09631
  1081    H  119  pz     Ryd( 2p)     0.00060       2.21560

  1082    H  120  S      Val( 1S)     0.50675       0.09972
  1083    H  120  S      Ryd( 2S)     0.00385       0.43876
  1084    H  120  px     Ryd( 2p)     0.00200       2.19205
  1085    H  120  py     Ryd( 2p)     0.00094       1.83826
  1086    H  120  pz     Ryd( 2p)     0.00164       1.97808

  1087    H  121  S      Val( 1S)     0.78348       0.07963
  1088    H  121  S      Ryd( 2S)     0.00216       0.44299
  1089    H  121  px     Ryd( 2p)     0.00021       2.15949
  1090    H  121  py     Ryd( 2p)     0.00031       2.06101
  1091    H  121  pz     Ryd( 2p)     0.00047       2.16617

  1092    H  122  S      Val( 1S)     0.50604       0.14886
  1093    H  122  S      Ryd( 2S)     0.00295       0.61740
  1094    H  122  px     Ryd( 2p)     0.00134       2.13923
  1095    H  122  py     Ryd( 2p)     0.00148       1.94493
  1096    H  122  pz     Ryd( 2p)     0.00162       2.15980

 WARNING:  1 low occupancy (<1.9990e) core orbital  found on  C    2
           1 low occupancy (<1.9990e) core orbital  found on  C    5
           1 low occupancy (<1.9990e) core orbital  found on  C    6
           1 low occupancy (<1.9990e) core orbital  found on  C    7
           1 low occupancy (<1.9990e) core orbital  found on  C    9
           1 low occupancy (<1.9990e) core orbital  found on  C   10
           1 low occupancy (<1.9990e) core orbital  found on  C   14
           1 low occupancy (<1.9990e) core orbital  found on  C   16
           1 low occupancy (<1.9990e) core orbital  found on  C   20
           1 low occupancy (<1.9990e) core orbital  found on  C   23
           1 low occupancy (<1.9990e) core orbital  found on  C   25
           1 low occupancy (<1.9990e) core orbital  found on  C   29
           1 low occupancy (<1.9990e) core orbital  found on  C   31
           1 low occupancy (<1.9990e) core orbital  found on  C   33
           1 low occupancy (<1.9990e) core orbital  found on  C   36
           1 low occupancy (<1.9990e) core orbital  found on  C   38
           1 low occupancy (<1.9990e) core orbital  found on  C   40
           1 low occupancy (<1.9990e) core orbital  found on  C   42
           1 low occupancy (<1.9990e) core orbital  found on  C   45
           1 low occupancy (<1.9990e) core orbital  found on  C   47
           1 low occupancy (<1.9990e) core orbital  found on  C   49
           1 low occupancy (<1.9990e) core orbital  found on  C   51
           1 low occupancy (<1.9990e) core orbital  found on  C   53


 Summary of Natural Population Analysis:                  
                                                          
                                       Natural Population 
                Natural  -----------------------------------------------
    Atom  No    Charge         Core      Valence    Rydberg      Total
 -----------------------------------------------------------------------
      C    1   -0.63820      1.99918     4.62408    0.01495     6.63820
      C    2   -0.08800      1.99883     4.07138    0.01779     6.08800
      C    3   -0.62081      1.99918     4.60730    0.01432     6.62081
      C    4   -0.41881      1.99906     4.40087    0.01888     6.41881
      C    5   -0.25664      1.99892     4.23421    0.02350     6.25664
      C    6   -0.01775      1.99879     3.99404    0.02492     6.01775
      C    7   -0.19623      1.99874     4.18125    0.01624     6.19623
      C    8   -0.44939      1.99910     4.43558    0.01472     6.44939
      C    9   -0.23795      1.99897     4.21689    0.02208     6.23795
      C   10   -0.04705      1.99886     4.02945    0.01874     6.04705
      C   11   -0.63498      1.99918     4.62270    0.01309     6.63498
      C   12   -0.42631      1.99908     4.40948    0.01775     6.42631
      C   13   -0.45196      1.99906     4.43626    0.01664     6.45196
      C   14    0.14477      1.99880     3.83052    0.02591     5.85523
      O   15   -0.77295      1.99973     6.76238    0.01085     8.77295
      C   16   -0.10588      1.99883     4.08826    0.01880     6.10588
      C   17   -0.63122      1.99921     4.61557    0.01643     6.63122
      C   18   -0.03894      1.99901     4.01297    0.02696     6.03894
      O   19   -0.76728      1.99976     6.75646    0.01106     8.76728
      C   20   -0.24761      1.99897     4.22676    0.02189     6.24761
      C   21   -0.41692      1.99910     4.40160    0.01622     6.41692
      C   22   -0.42021      1.99907     4.40281    0.01832     6.42021
      C   23   -0.04431      1.99889     4.02645    0.01897     6.04431
      C   24   -0.63564      1.99919     4.62306    0.01339     6.63564
      C   25   -0.07215      1.99885     4.05339    0.01991     6.07215
      C   26   -0.61938      1.99920     4.60785    0.01233     6.61938
      C   27   -0.42260      1.99910     4.40579    0.01771     6.42260
      C   28   -0.42302      1.99908     4.40640    0.01754     6.42302
      C   29   -0.07256      1.99882     4.05501    0.01873     6.07256
      C   30   -0.62899      1.99918     4.61547    0.01435     6.62899
      C   31    0.11001      1.99875     3.85992    0.03132     5.88999
      O   32   -0.61902      1.99964     6.60694    0.01243     8.61902
      C   33    0.44156      1.99886     3.52160    0.03799     5.55844
      O   34   -0.62666      1.99970     6.61508    0.01189     8.62666
      C   35   -0.08663      1.99903     4.06476    0.02284     6.08663
      C   36    0.07453      1.99889     3.90065    0.02593     5.92547
      O   37   -0.76367      1.99974     6.75177    0.01215     8.76367
      C   38    0.04825      1.99881     3.92508    0.02786     5.95175
      O   39   -0.62511      1.99966     6.61235    0.01310     8.62511
      C   40    0.45073      1.99888     3.51305    0.03734     5.54927
      O   41   -0.63649      1.99968     6.62552    0.01129     8.63649
      C   42    0.07624      1.99889     3.89999    0.02488     5.92376
      C   43   -0.04395      1.99908     4.02105    0.02382     6.04395
      O   44   -0.75701      1.99976     6.74613    0.01113     8.75701
      C   45    0.09104      1.99882     3.88309    0.02704     5.90896
      O   46   -0.77070      1.99973     6.75976    0.01121     8.77070
      C   47    0.09633      1.99879     3.87615    0.02873     5.90367
      O   48   -0.76643      1.99973     6.75501    0.01169     8.76643
      C   49    0.05420      1.99880     3.91793    0.02908     5.94580
      O   50   -0.78421      1.99972     6.77250    0.01199     8.78421
      C   51    0.08509      1.99880     3.88613    0.02998     5.91491
      O   52   -0.76668      1.99972     6.75549    0.01147     8.76668
      C   53    0.12553      1.99874     3.84457    0.03115     5.87447
      O   54   -0.78190      1.99974     6.77053    0.01163     8.78190
      H   55    0.21928      0.00000     0.77676    0.00397     0.78072
      H   56    0.22506      0.00000     0.77169    0.00326     0.77494
      H   57    0.21217      0.00000     0.78519    0.00264     0.78783
      H   58    0.22798      0.00000     0.76803    0.00399     0.77202
      H   59    0.21307      0.00000     0.78439    0.00254     0.78693
      H   60    0.21040      0.00000     0.78718    0.00242     0.78960
      H   61    0.23316      0.00000     0.76345    0.00339     0.76684
      H   62    0.21332      0.00000     0.78313    0.00356     0.78668
      H   63    0.24298      0.00000     0.75290    0.00412     0.75702
      H   64    0.21227      0.00000     0.78462    0.00311     0.78773
      H   65    0.23465      0.00000     0.76228    0.00307     0.76535
      H   66    0.22360      0.00000     0.77307    0.00333     0.77640
      H   67    0.23431      0.00000     0.76161    0.00407     0.76569
      H   68    0.21587      0.00000     0.78147    0.00265     0.78413
      H   69    0.22046      0.00000     0.77711    0.00243     0.77954
      H   70    0.21822      0.00000     0.77954    0.00224     0.78178
      H   71    0.21814      0.00000     0.77843    0.00343     0.78186
      H   72    0.23046      0.00000     0.76641    0.00313     0.76954
      H   73    0.21892      0.00000     0.77693    0.00415     0.78108
      H   74    0.21988      0.00000     0.77619    0.00393     0.78012
      H   75    0.19312      0.00000     0.80277    0.00411     0.80688
      H   76    0.46634      0.00000     0.52729    0.00636     0.53366
      H   77    0.20807      0.00000     0.78954    0.00239     0.79193
      H   78    0.22149      0.00000     0.77615    0.00236     0.77851
      H   79    0.23795      0.00000     0.75787    0.00417     0.76205
      H   80    0.19825      0.00000     0.79923    0.00252     0.80175
      H   81    0.17262      0.00000     0.82425    0.00313     0.82738
      H   82    0.47875      0.00000     0.51369    0.00756     0.52125
      H   83    0.22756      0.00000     0.76796    0.00448     0.77244
      H   84    0.21213      0.00000     0.78478    0.00309     0.78787
      H   85    0.23267      0.00000     0.76435    0.00298     0.76733
      H   86    0.22671      0.00000     0.77022    0.00307     0.77329
      H   87    0.21517      0.00000     0.78142    0.00341     0.78483
      H   88    0.22055      0.00000     0.77700    0.00245     0.77945
      H   89    0.21567      0.00000     0.78205    0.00228     0.78433
      H   90    0.22772      0.00000     0.77007    0.00221     0.77228
      H   91    0.21870      0.00000     0.77889    0.00241     0.78130
      H   92    0.22218      0.00000     0.77557    0.00226     0.77782
      H   93    0.21607      0.00000     0.78152    0.00241     0.78393
      H   94    0.22189      0.00000     0.77499    0.00311     0.77811
      H   95    0.22939      0.00000     0.76754    0.00307     0.77061
      H   96    0.21574      0.00000     0.78139    0.00287     0.78426
      H   97    0.22782      0.00000     0.76889    0.00328     0.77218
      H   98    0.21874      0.00000     0.77892    0.00234     0.78126
      H   99    0.23457      0.00000     0.76156    0.00388     0.76543
      H  100    0.21685      0.00000     0.78019    0.00296     0.78315
      H  101    0.21135      0.00000     0.78322    0.00544     0.78865
      H  102    0.18256      0.00000     0.80994    0.00750     0.81744
      H  103    0.22779      0.00000     0.76861    0.00360     0.77221
      H  104    0.19138      0.00000     0.80437    0.00425     0.80862
      H  105    0.21995      0.00000     0.77598    0.00407     0.78005
      H  106    0.47521      0.00000     0.51668    0.00810     0.52479
      H  107    0.22965      0.00000     0.76351    0.00684     0.77035
      H  108    0.19341      0.00000     0.80121    0.00538     0.80659
      H  109    0.20156      0.00000     0.79057    0.00787     0.79844
      H  110    0.16848      0.00000     0.82650    0.00502     0.83152
      H  111    0.20496      0.00000     0.79120    0.00384     0.79504
      H  112    0.47902      0.00000     0.51329    0.00770     0.52098
      H  113    0.19647      0.00000     0.79726    0.00627     0.80353
      H  114    0.48371      0.00000     0.50888    0.00741     0.51629
      H  115    0.19775      0.00000     0.79584    0.00642     0.80225
      H  116    0.47835      0.00000     0.51391    0.00774     0.52165
      H  117    0.18227      0.00000     0.80997    0.00776     0.81773
      H  118    0.49876      0.00000     0.49294    0.00831     0.50124
      H  119    0.20564      0.00000     0.78702    0.00735     0.79436
      H  120    0.48481      0.00000     0.50675    0.00844     0.51519
      H  121    0.21337      0.00000     0.78348    0.00314     0.78663
      H  122    0.48658      0.00000     0.50604    0.00738     0.51342
 =======================================================================
   * Total *    0.00000    107.95370   308.71497    1.33134   418.00000

                                 Natural Population      
 --------------------------------------------------------
   Core                     107.95370 ( 99.9571% of 108)
   Valence                  308.71497 ( 99.5855% of 310)
   Natural Minimal Basis    416.66866 ( 99.6815% of 418)
   Natural Rydberg Basis      1.33134 (  0.3185% of 418)
 --------------------------------------------------------

    Atom  No          Natural Electron Configuration
 ----------------------------------------------------------------------------
      C    1      [core]2S( 1.07)2p( 3.56)3p( 0.01)
      C    2      [core]2S( 0.87)2p( 3.20)3p( 0.01)
      C    3      [core]2S( 1.07)2p( 3.54)3p( 0.01)
      C    4      [core]2S( 0.98)2p( 3.42)3p( 0.01)
      C    5      [core]2S( 0.90)2p( 3.33)3p( 0.02)
      C    6      [core]2S( 0.83)2p( 3.16)3p( 0.02)
      C    7      [core]2S( 0.91)2p( 3.27)3p( 0.01)
      C    8      [core]2S( 0.99)2p( 3.45)3p( 0.01)
      C    9      [core]2S( 0.90)2p( 3.32)3p( 0.02)
      C   10      [core]2S( 0.85)2p( 3.18)3p( 0.01)
      C   11      [core]2S( 1.06)2p( 3.57)3p( 0.01)
      C   12      [core]2S( 0.99)2p( 3.42)3p( 0.01)
      C   13      [core]2S( 1.00)2p( 3.43)3p( 0.01)
      C   14      [core]2S( 0.90)2p( 2.93)3p( 0.01)3d( 0.01)
      O   15      [core]2S( 1.66)2p( 5.10)3p( 0.01)
      C   16      [core]2S( 0.87)2p( 3.21)3p( 0.01)
      C   17      [core]2S( 1.07)2p( 3.55)3p( 0.01)
      C   18      [core]2S( 0.96)2p( 3.05)3p( 0.02)3d( 0.01)
      O   19      [core]2S( 1.66)2p( 5.09)3p( 0.01)
      C   20      [core]2S( 0.90)2p( 3.32)3p( 0.02)
      C   21      [core]2S( 0.98)2p( 3.42)3p( 0.01)
      C   22      [core]2S( 0.98)2p( 3.42)3p( 0.01)
      C   23      [core]2S( 0.85)2p( 3.18)3p( 0.01)
      C   24      [core]2S( 1.05)2p( 3.57)3p( 0.01)
      C   25      [core]2S( 0.85)2p( 3.20)3p( 0.01)
      C   26      [core]2S( 1.06)2p( 3.54)3p( 0.01)
      C   27      [core]2S( 0.98)2p( 3.43)3p( 0.01)
      C   28      [core]2S( 0.98)2p( 3.42)3p( 0.01)
      C   29      [core]2S( 0.86)2p( 3.20)3p( 0.01)
      C   30      [core]2S( 1.06)2p( 3.55)3p( 0.01)
      C   31      [core]2S( 0.91)2p( 2.95)3p( 0.02)3d( 0.01)
      O   32      [core]2S( 1.57)2p( 5.03)3p( 0.01)
      C   33      [core]2S( 0.88)2p( 2.64)3S( 0.01)3p( 0.02)3d( 0.01)
      O   34      [core]2S( 1.61)2p( 5.00)3p( 0.01)
      C   35      [core]2S( 1.00)2p( 3.07)3p( 0.01)3d( 0.01)
      C   36      [core]2S( 0.93)2p( 2.97)3p( 0.02)3d( 0.01)
      O   37      [core]2S( 1.66)2p( 5.09)3p( 0.01)
      C   38      [core]2S( 0.93)2p( 3.00)3p( 0.02)3d( 0.01)
      O   39      [core]2S( 1.58)2p( 5.03)3p( 0.01)
      C   40      [core]2S( 0.88)2p( 2.63)3p( 0.02)3d( 0.01)
      O   41      [core]2S( 1.60)2p( 5.03)3p( 0.01)
      C   42      [core]2S( 0.94)2p( 2.96)3p( 0.01)3d( 0.01)
      C   43      [core]2S( 0.99)2p( 3.03)3p( 0.01)3d( 0.01)
      O   44      [core]2S( 1.66)2p( 5.08)3p( 0.01)
      C   45      [core]2S( 0.92)2p( 2.96)3p( 0.02)3d( 0.01)
      O   46      [core]2S( 1.66)2p( 5.10)3p( 0.01)
      C   47      [core]2S( 0.91)2p( 2.97)3p( 0.02)3d( 0.01)
      O   48      [core]2S( 1.66)2p( 5.09)3p( 0.01)
      C   49      [core]2S( 0.92)2p( 3.00)3p( 0.02)3d( 0.01)
      O   50      [core]2S( 1.65)2p( 5.12)3p( 0.01)
      C   51      [core]2S( 0.92)2p( 2.97)3p( 0.02)3d( 0.01)
      O   52      [core]2S( 1.66)2p( 5.10)3p( 0.01)
      C   53      [core]2S( 0.89)2p( 2.96)3p( 0.02)3d( 0.01)
      O   54      [core]2S( 1.65)2p( 5.12)3p( 0.01)
      H   55            1S( 0.78)
      H   56            1S( 0.77)
      H   57            1S( 0.79)
      H   58            1S( 0.77)
      H   59            1S( 0.78)
      H   60            1S( 0.79)
      H   61            1S( 0.76)
      H   62            1S( 0.78)
      H   63            1S( 0.75)
      H   64            1S( 0.78)
      H   65            1S( 0.76)
      H   66            1S( 0.77)
      H   67            1S( 0.76)
      H   68            1S( 0.78)
      H   69            1S( 0.78)
      H   70            1S( 0.78)
      H   71            1S( 0.78)
      H   72            1S( 0.77)
      H   73            1S( 0.78)
      H   74            1S( 0.78)
      H   75            1S( 0.80)
      H   76            1S( 0.53)
      H   77            1S( 0.79)
      H   78            1S( 0.78)
      H   79            1S( 0.76)
      H   80            1S( 0.80)
      H   81            1S( 0.82)
      H   82            1S( 0.51)
      H   83            1S( 0.77)
      H   84            1S( 0.78)
      H   85            1S( 0.76)
      H   86            1S( 0.77)
      H   87            1S( 0.78)
      H   88            1S( 0.78)
      H   89            1S( 0.78)
      H   90            1S( 0.77)
      H   91            1S( 0.78)
      H   92            1S( 0.78)
      H   93            1S( 0.78)
      H   94            1S( 0.77)
      H   95            1S( 0.77)
      H   96            1S( 0.78)
      H   97            1S( 0.77)
      H   98            1S( 0.78)
      H   99            1S( 0.76)
      H  100            1S( 0.78)
      H  101            1S( 0.78)
      H  102            1S( 0.81)2S( 0.01)
      H  103            1S( 0.77)
      H  104            1S( 0.80)
      H  105            1S( 0.78)
      H  106            1S( 0.52)
      H  107            1S( 0.76)2S( 0.01)
      H  108            1S( 0.80)
      H  109            1S( 0.79)2S( 0.01)
      H  110            1S( 0.83)
      H  111            1S( 0.79)
      H  112            1S( 0.51)
      H  113            1S( 0.80)2S( 0.01)
      H  114            1S( 0.51)
      H  115            1S( 0.80)2S( 0.01)
      H  116            1S( 0.51)
      H  117            1S( 0.81)2S( 0.01)
      H  118            1S( 0.49)
      H  119            1S( 0.79)2S( 0.01)
      H  120            1S( 0.51)
      H  121            1S( 0.78)
      H  122            1S( 0.51)


 NATURAL BOND ORBITAL ANALYSIS:

                       Occupancies       Lewis Structure    Low   High
           Occ.    -------------------  -----------------   occ   occ
  Cycle   Thresh.   Lewis   Non-Lewis     CR  BD  3C  LP    (L)   (NL)   Dev
 =============================================================================
   1(1)    1.90   413.42138   4.57862     54 130   0  25     1      1    0.05
   2(2)    1.90   413.42138   4.57862     54 130   0  25     1      1    0.05
   3(1)    1.80   413.68838   4.31162     54 129   0  26     0      0    0.05
 -----------------------------------------------------------------------------

 Structure accepted: No low occupancy Lewis orbitals

 WARNING:  1 low occupancy (<1.9990e) core orbital  found on  C    2
           1 low occupancy (<1.9990e) core orbital  found on  C    5
           1 low occupancy (<1.9990e) core orbital  found on  C    6
           1 low occupancy (<1.9990e) core orbital  found on  C    7
           1 low occupancy (<1.9990e) core orbital  found on  C    9
           1 low occupancy (<1.9990e) core orbital  found on  C   10
           1 low occupancy (<1.9990e) core orbital  found on  C   14
           1 low occupancy (<1.9990e) core orbital  found on  C   16
           1 low occupancy (<1.9990e) core orbital  found on  C   20
           1 low occupancy (<1.9990e) core orbital  found on  C   23
           1 low occupancy (<1.9990e) core orbital  found on  C   25
           1 low occupancy (<1.9990e) core orbital  found on  C   29
           1 low occupancy (<1.9990e) core orbital  found on  C   31
           1 low occupancy (<1.9990e) core orbital  found on  C   33
           1 low occupancy (<1.9990e) core orbital  found on  C   36
           1 low occupancy (<1.9990e) core orbital  found on  C   38
           1 low occupancy (<1.9990e) core orbital  found on  C   40
           1 low occupancy (<1.9990e) core orbital  found on  C   42
           1 low occupancy (<1.9990e) core orbital  found on  C   45
           1 low occupancy (<1.9990e) core orbital  found on  C   47
           1 low occupancy (<1.9990e) core orbital  found on  C   49
           1 low occupancy (<1.9990e) core orbital  found on  C   51
           1 low occupancy (<1.9990e) core orbital  found on  C   53

 --------------------------------------------------------
   Core                    107.95378 ( 99.957% of 108)
   Valence Lewis           305.73460 ( 98.624% of 310)
  ==================       ============================
   Total Lewis             413.68838 ( 98.969% of 418)
  -----------------------------------------------------
   Valence non-Lewis         3.32377 (  0.795% of 418)
   Rydberg non-Lewis         0.98785 (  0.236% of 418)
  ==================       ============================
   Total non-Lewis           4.31162 (  1.031% of 418)
 --------------------------------------------------------


       (Occupancy)   Bond orbital/ Coefficients/ Hybrids
 ---------------------------------------------------------------------------------
     1. (1.96957) BD ( 1) C   1 - C   2  
                ( 48.78%)   0.6985* C   1 s( 29.98%)p 2.33( 69.98%)d 0.00(  0.04%)
                                            0.0006  0.5475 -0.0082 -0.4138  0.0026
                                            0.2646  0.0025 -0.6771  0.0073 -0.0057
                                            0.0137 -0.0089  0.0026  0.0098
                ( 51.22%)   0.7156* C   2 s( 25.14%)p 2.98( 74.81%)d 0.00(  0.04%)
                                           -0.0000  0.5014  0.0040  0.4417  0.0036
                                           -0.3043  0.0067  0.6784  0.0086 -0.0064
                                            0.0146 -0.0103  0.0025  0.0091
     2. (1.98690) BD ( 1) C   1 - H  55  
                ( 61.16%)   0.7820* C   1 s( 23.24%)p 3.30( 76.72%)d 0.00(  0.04%)
                                           -0.0000  0.4820  0.0035  0.8400  0.0033
                                            0.2457 -0.0090 -0.0277  0.0188  0.0097
                                           -0.0015  0.0001  0.0146 -0.0103
                ( 38.84%)   0.6232* H  55 s( 99.92%)p 0.00(  0.08%)
                                            0.9996 -0.0029 -0.0270 -0.0067 -0.0004
     3. (1.98739) BD ( 1) C   1 - H  56  
                ( 61.41%)   0.7837* C   1 s( 23.91%)p 3.18( 76.05%)d 0.00(  0.04%)
                                            0.0000 -0.4890 -0.0023  0.0245 -0.0135
                                            0.8685 -0.0015 -0.0710 -0.0166 -0.0010
                                            0.0008  0.0024  0.0172  0.0101
                ( 38.59%)   0.6212* H  56 s( 99.92%)p 0.00(  0.08%)
                                           -0.9996  0.0017  0.0017 -0.0278  0.0013
     4. (1.98707) BD ( 1) C   1 - H  57  
                ( 60.72%)   0.7793* C   1 s( 22.78%)p 3.39( 77.18%)d 0.00(  0.04%)
                                           -0.0001  0.4772  0.0034 -0.3490  0.0128
                                            0.3386 -0.0083  0.7314  0.0117 -0.0053
                                           -0.0122  0.0119  0.0000  0.0105
                ( 39.28%)   0.6267* H  57 s( 99.92%)p 0.00(  0.08%)
                                            0.9996 -0.0015  0.0104 -0.0104 -0.0235
     5. (1.96827) BD ( 1) C   2 - C   3  
                ( 51.47%)   0.7174* C   2 s( 24.88%)p 3.02( 75.07%)d 0.00(  0.05%)
                                            0.0001  0.4988  0.0069  0.0079  0.0003
                                            0.8663 -0.0026  0.0150  0.0046  0.0001
                                           -0.0003  0.0002 -0.0187 -0.0110
                ( 48.53%)   0.6967* C   3 s( 30.56%)p 2.27( 69.40%)d 0.00(  0.04%)
                                            0.0007  0.5528 -0.0078 -0.0141  0.0005
                                           -0.8328  0.0070 -0.0139  0.0050  0.0006
                                           -0.0002  0.0003 -0.0172 -0.0099
     6. (1.96019) BD ( 1) C   2 - C   4  
                ( 50.46%)   0.7104* C   2 s( 25.21%)p 2.97( 74.75%)d 0.00(  0.05%)
                                            0.0001  0.5021 -0.0025 -0.8163 -0.0060
                                           -0.2820  0.0179  0.0338  0.0112  0.0121
                                            0.0001  0.0004  0.0146 -0.0105
                ( 49.54%)   0.7038* C   4 s( 28.83%)p 2.47( 71.13%)d 0.00(  0.04%)
                                            0.0004  0.5369 -0.0026  0.8050 -0.0110
                                            0.2500  0.0129 -0.0176  0.0110  0.0099
                                           -0.0017 -0.0003  0.0149 -0.0101
     7. (1.96063) BD ( 1) C   2 - C  53  
                ( 50.91%)   0.7135* C   2 s( 24.72%)p 3.04( 75.23%)d 0.00(  0.05%)
                                            0.0001  0.4971 -0.0057  0.3711  0.0119
                                           -0.2767  0.0192 -0.7332  0.0009 -0.0047
                                           -0.0130  0.0106  0.0011  0.0135
                ( 49.09%)   0.7007* C  53 s( 29.99%)p 2.33( 69.97%)d 0.00(  0.04%)
                                            0.0004  0.5475 -0.0130 -0.2814  0.0077
                                            0.2504  0.0102  0.7466 -0.0128 -0.0045
                                           -0.0118  0.0078  0.0010  0.0144
     8. (1.98779) BD ( 1) C   3 - H  58  
                ( 61.56%)   0.7846* C   3 s( 23.43%)p 3.27( 76.53%)d 0.00(  0.04%)
                                           -0.0000  0.4840  0.0034  0.8163 -0.0075
                                            0.3084  0.0174 -0.0592 -0.0007  0.0115
                                           -0.0023 -0.0009  0.0138 -0.0092
                ( 38.44%)   0.6200* H  58 s( 99.92%)p 0.00(  0.08%)
                                            0.9996 -0.0025 -0.0268 -0.0093  0.0033
     9. (1.98838) BD ( 1) C   3 - H  59  
                ( 60.72%)   0.7793* C   3 s( 23.07%)p 3.33( 76.89%)d 0.00(  0.04%)
                                           -0.0000  0.4803  0.0034 -0.3492  0.0036
                                            0.3122  0.0195  0.7410 -0.0063 -0.0052
                                           -0.0121  0.0106  0.0015  0.0119
                ( 39.28%)   0.6267* H  59 s( 99.92%)p 0.00(  0.08%)
                                            0.9996 -0.0011  0.0107 -0.0106 -0.0235
    10. (1.98871) BD ( 1) C   3 - H  60  
                ( 60.60%)   0.7785* C   3 s( 22.85%)p 3.37( 77.10%)d 0.00(  0.04%)
                                            0.0001 -0.4780 -0.0023  0.4592 -0.0045
                                           -0.3363 -0.0209  0.6682 -0.0066  0.0074
                                           -0.0141  0.0105 -0.0033 -0.0081
                ( 39.40%)   0.6277* H  60 s( 99.92%)p 0.00(  0.08%)
                                           -0.9996  0.0012 -0.0140  0.0118 -0.0208
    11. (1.96313) BD ( 1) C   4 - C   5  
                ( 49.20%)   0.7014* C   4 s( 27.59%)p 2.62( 72.37%)d 0.00(  0.04%)
                                           -0.0003 -0.5252 -0.0002  0.0929  0.0109
                                            0.8377 -0.0026  0.1139 -0.0160 -0.0036
                                           -0.0004 -0.0054  0.0173  0.0093
                ( 50.80%)   0.7128* C   5 s( 25.77%)p 2.88( 74.18%)d 0.00(  0.04%)
                                           -0.0000 -0.5077 -0.0041 -0.0980  0.0082
                                           -0.8505 -0.0047 -0.0902 -0.0245 -0.0030
                                           -0.0003 -0.0035  0.0171  0.0104
    12. (1.97792) BD ( 1) C   4 - H  61  
                ( 61.80%)   0.7861* C   4 s( 21.70%)p 3.61( 78.25%)d 0.00(  0.04%)
                                            0.0002 -0.4658 -0.0071  0.3642  0.0096
                                           -0.2271 -0.0073 -0.7734  0.0095  0.0045
                                            0.0129 -0.0078 -0.0022 -0.0133
                ( 38.20%)   0.6181* H  61 s( 99.92%)p 0.00(  0.08%)
                                           -0.9996  0.0029 -0.0128  0.0082  0.0242
    13. (1.97668) BD ( 1) C   4 - H  62  
                ( 60.90%)   0.7804* C   4 s( 21.77%)p 3.59( 78.18%)d 0.00(  0.05%)
                                            0.0002 -0.4666  0.0010  0.4583  0.0137
                                           -0.4284 -0.0138  0.6226 -0.0161  0.0093
                                           -0.0133  0.0126 -0.0005 -0.0063
                ( 39.10%)   0.6253* H  62 s( 99.93%)p 0.00(  0.07%)
                                           -0.9996  0.0026 -0.0148  0.0155 -0.0169
    14. (1.96087) BD ( 1) C   5 - C   6  
                ( 50.19%)   0.7084* C   5 s( 26.91%)p 2.71( 73.04%)d 0.00(  0.05%)
                                            0.0003  0.5187  0.0085 -0.8255  0.0049
                                           -0.2182 -0.0051  0.0329  0.0146  0.0090
                                           -0.0004 -0.0001  0.0167 -0.0114
                ( 49.81%)   0.7058* C   6 s( 31.48%)p 2.18( 68.48%)d 0.00(  0.04%)
                                            0.0000  0.5610 -0.0083  0.7980 -0.0130
                                            0.2009 -0.0139 -0.0824  0.0211  0.0098
                                           -0.0014 -0.0012  0.0152 -0.0082
    15. (1.95327) BD ( 1) C   5 - C  29  
                ( 49.71%)   0.7051* C   5 s( 26.66%)p 2.75( 73.30%)d 0.00(  0.04%)
                                            0.0003  0.5163 -0.0049  0.3682  0.0054
                                           -0.2741 -0.0139 -0.7224  0.0151 -0.0039
                                           -0.0127  0.0099  0.0015  0.0122
                ( 50.29%)   0.7091* C  29 s( 25.19%)p 2.97( 74.76%)d 0.00(  0.05%)
                                            0.0001  0.5019 -0.0077 -0.3631  0.0134
                                            0.2872 -0.0101  0.7300  0.0076 -0.0059
                                           -0.0127  0.0113  0.0013  0.0113
    16. (1.96660) BD ( 1) C   5 - H  63  
                ( 62.37%)   0.7898* C   5 s( 20.60%)p 3.85( 79.36%)d 0.00(  0.04%)
                                           -0.0003  0.4538 -0.0036  0.4154 -0.0052
                                           -0.3911  0.0017  0.6842 -0.0030 -0.0069
                                            0.0132 -0.0119  0.0004  0.0083
                ( 37.63%)   0.6134* H  63 s( 99.92%)p 0.00(  0.08%)
                                            0.9996 -0.0046 -0.0130  0.0144 -0.0208
    17. (1.97181) BD ( 1) C   6 - C   7  
                ( 50.92%)   0.7136* C   6 s( 37.35%)p 1.68( 62.61%)d 0.00(  0.04%)
                                            0.0000  0.6106  0.0247 -0.3034  0.0040
                                           -0.2179 -0.0096  0.6964  0.0386  0.0037
                                           -0.0122 -0.0073  0.0025  0.0136
                ( 49.08%)   0.7006* C   7 s( 39.67%)p 1.52( 60.29%)d 0.00(  0.04%)
                                            0.0001  0.6298  0.0025  0.2956  0.0192
                                            0.1645  0.0041 -0.6986  0.0024  0.0033
                                           -0.0114 -0.0075  0.0024  0.0152
    18. (1.94666) BD ( 2) C   6 - C   7  
                ( 49.59%)   0.7042* C   6 s(  0.00%)p 1.00( 99.92%)d 0.00(  0.08%)
                                            0.0001 -0.0015  0.0008 -0.2182 -0.0024
                                            0.9538 -0.0111  0.2045 -0.0008 -0.0088
                                           -0.0072  0.0226  0.0091  0.0079
                ( 50.41%)   0.7100* C   7 s(  0.03%)p99.99( 99.90%)d 2.86(  0.07%)
                                            0.0000  0.0159  0.0015 -0.1873 -0.0011
                                            0.9681 -0.0094  0.1629 -0.0032  0.0077
                                            0.0063 -0.0227 -0.0078 -0.0072
    19. (1.95442) BD ( 1) C   6 - C  25  
                ( 49.32%)   0.7023* C   6 s( 31.03%)p 2.22( 68.93%)d 0.00(  0.04%)
                                           -0.0001  0.5568 -0.0155 -0.4719  0.0125
                                            0.0391  0.0012 -0.6817  0.0109 -0.0004
                                            0.0158 -0.0028  0.0082  0.0098
                ( 50.68%)   0.7119* C  25 s( 25.51%)p 2.92( 74.43%)d 0.00(  0.05%)
                                            0.0001  0.5051  0.0009  0.5272  0.0067
                                           -0.0668 -0.0010  0.6796 -0.0011 -0.0012
                                            0.0196 -0.0008  0.0079  0.0091
    20. (1.97580) BD ( 1) C   7 - C   8  
                ( 49.00%)   0.7000* C   7 s( 33.09%)p 2.02( 66.87%)d 0.00(  0.04%)
                                           -0.0001  0.5752  0.0065 -0.7821  0.0102
                                           -0.1850 -0.0017  0.1445  0.0420  0.0078
                                           -0.0039 -0.0017  0.0167 -0.0081
                ( 51.00%)   0.7142* C   8 s( 28.58%)p 2.50( 71.37%)d 0.00(  0.05%)
                                            0.0002  0.5345  0.0129  0.8042  0.0126
                                            0.1956  0.0020 -0.1666  0.0268  0.0080
                                           -0.0068 -0.0015  0.0157 -0.0100
    21. (1.97581) BD ( 1) C   7 - H  64  
                ( 60.79%)   0.7797* C   7 s( 27.09%)p 2.69( 72.87%)d 0.00(  0.04%)
                                           -0.0004  0.5204 -0.0067  0.5142 -0.0071
                                           -0.0237 -0.0029  0.6810  0.0041 -0.0004
                                            0.0157 -0.0010  0.0062  0.0086
                ( 39.21%)   0.6262* H  64 s( 99.92%)p 0.00(  0.08%)
                                            0.9996 -0.0031 -0.0184  0.0008 -0.0226
    22. (1.97334) BD ( 1) C   8 - C   9  
                ( 49.49%)   0.7035* C   8 s( 28.75%)p 2.48( 71.21%)d 0.00(  0.04%)
                                            0.0002  0.5362 -0.0073 -0.5085 -0.0016
                                            0.0534  0.0096 -0.6712  0.0119 -0.0011
                                            0.0156 -0.0018  0.0062  0.0095
                ( 50.51%)   0.7107* C   9 s( 25.89%)p 2.86( 74.06%)d 0.00(  0.05%)
                                            0.0001  0.5086  0.0137  0.5111 -0.0061
                                           -0.0828  0.0099  0.6871  0.0157 -0.0016
                                            0.0184 -0.0016  0.0072  0.0093
    23. (1.96699) BD ( 1) C   8 - H  65  
                ( 61.73%)   0.7857* C   8 s( 21.37%)p 3.68( 78.58%)d 0.00(  0.04%)
                                           -0.0001  0.4623  0.0011 -0.3036  0.0080
                                            0.5311 -0.0082  0.6414  0.0038 -0.0055
                                           -0.0086  0.0158 -0.0056  0.0069
                ( 38.27%)   0.6186* H  65 s( 99.92%)p 0.00(  0.08%)
                                            0.9996 -0.0026  0.0099 -0.0167 -0.0206
    24. (1.96594) BD ( 1) C   8 - H  66  
                ( 61.34%)   0.7832* C   8 s( 21.21%)p 3.71( 78.75%)d 0.00(  0.04%)
                                            0.0001 -0.4605  0.0049  0.0378 -0.0042
                                            0.8222 -0.0065 -0.3312 -0.0171  0.0014
                                            0.0004  0.0126  0.0151  0.0055
                ( 38.66%)   0.6218* H  66 s( 99.92%)p 0.00(  0.08%)
                                           -0.9996  0.0038 -0.0006 -0.0250  0.0116
    25. (1.95645) BD ( 1) C   9 - C  10  
                ( 49.71%)   0.7050* C   9 s( 27.36%)p 2.65( 72.59%)d 0.00(  0.04%)
                                            0.0004  0.5231  0.0039 -0.7419  0.0115
                                           -0.4023  0.0064  0.1161  0.0059  0.0135
                                           -0.0049 -0.0027  0.0108 -0.0095
                ( 50.29%)   0.7092* C  10 s( 25.34%)p 2.95( 74.62%)d 0.00(  0.04%)
                                            0.0002  0.5034 -0.0004  0.7965 -0.0084
                                            0.3108 -0.0006 -0.1224  0.0100  0.0132
                                           -0.0050 -0.0020  0.0124 -0.0096
    26. (1.95905) BD ( 1) C   9 - C  23  
                ( 49.95%)   0.7068* C   9 s( 27.18%)p 2.68( 72.77%)d 0.00(  0.04%)
                                            0.0002  0.5214 -0.0030  0.3954 -0.0091
                                           -0.2568  0.0021 -0.7109  0.0041 -0.0047
                                           -0.0146  0.0074  0.0039  0.0112
                ( 50.05%)   0.7074* C  23 s( 25.27%)p 2.96( 74.68%)d 0.00(  0.05%)
                                            0.0001  0.5027 -0.0037 -0.4292 -0.0029
                                            0.1919  0.0011  0.7251 -0.0046 -0.0041
                                           -0.0161  0.0067  0.0043  0.0119
    27. (1.96397) BD ( 1) C   9 - H  67  
                ( 61.88%)   0.7867* C   9 s( 19.55%)p 4.11( 80.40%)d 0.00(  0.05%)
                                           -0.0004  0.4420 -0.0095 -0.1768  0.0017
                                            0.8744  0.0028 -0.0901  0.0088 -0.0071
                                            0.0009 -0.0040 -0.0181 -0.0108
                ( 38.12%)   0.6174* H  67 s( 99.92%)p 0.00(  0.08%)
                                            0.9996 -0.0036  0.0060 -0.0274  0.0020
    28. (1.97164) BD ( 1) C  10 - C  11  
                ( 51.02%)   0.7143* C  10 s( 24.97%)p 3.00( 74.99%)d 0.00(  0.05%)
                                           -0.0001  0.4996  0.0095  0.0417  0.0036
                                           -0.8474 -0.0140  0.1729  0.0046 -0.0007
                                            0.0000 -0.0084 -0.0181 -0.0090
                ( 48.98%)   0.6998* C  11 s( 29.82%)p 2.35( 70.14%)d 0.00(  0.04%)
                                            0.0005  0.5460 -0.0090 -0.0308  0.0012
                                            0.8120 -0.0049 -0.2027  0.0044 -0.0014
                                            0.0003 -0.0078 -0.0159 -0.0084
    29. (1.96307) BD ( 1) C  10 - C  12  
                ( 50.72%)   0.7122* C  10 s( 24.37%)p 3.10( 75.58%)d 0.00(  0.05%)
                                            0.0002  0.4937 -0.0003 -0.3683  0.0098
                                            0.4100 -0.0000  0.6723  0.0036 -0.0082
                                           -0.0127  0.0141 -0.0007  0.0088
                ( 49.28%)   0.7020* C  12 s( 28.75%)p 2.48( 71.21%)d 0.00(  0.04%)
                                            0.0005  0.5361 -0.0111  0.3604  0.0055
                                           -0.4105  0.0006 -0.6431  0.0120 -0.0067
                                           -0.0102  0.0136 -0.0010  0.0079
    30. (1.95757) BD ( 1) C  10 - C  20  
                ( 50.17%)   0.7083* C  10 s( 25.32%)p 2.95( 74.63%)d 0.00(  0.05%)
                                            0.0001  0.5032 -0.0064 -0.4769  0.0030
                                            0.1284  0.0003 -0.7088  0.0051 -0.0039
                                            0.0169 -0.0056  0.0060  0.0099
                ( 49.83%)   0.7059* C  20 s( 26.90%)p 2.72( 73.06%)d 0.00(  0.04%)
                                            0.0003  0.5186 -0.0018  0.4221 -0.0062
                                           -0.2036 -0.0003  0.7148 -0.0026 -0.0045
                                            0.0159 -0.0059  0.0046  0.0107
    31. (1.98567) BD ( 1) C  11 - H  68  
                ( 60.91%)   0.7805* C  11 s( 23.32%)p 3.29( 76.64%)d 0.00(  0.04%)
                                            0.0000 -0.4829 -0.0039  0.6961 -0.0120
                                            0.2321  0.0214 -0.4768 -0.0057 -0.0080
                                            0.0149  0.0051 -0.0103  0.0009
                ( 39.09%)   0.6252* H  68 s( 99.93%)p 0.00(  0.07%)
                                           -0.9996  0.0012 -0.0204 -0.0093  0.0152
    32. (1.98578) BD ( 1) C  11 - H  69  
                ( 61.15%)   0.7820* C  11 s( 23.22%)p 3.30( 76.74%)d 0.00(  0.04%)
                                           -0.0000  0.4819  0.0050  0.7166 -0.0081
                                           -0.1793 -0.0211  0.4703  0.0045 -0.0064
                                            0.0152 -0.0041  0.0110 -0.0003
                ( 38.85%)   0.6233* H  69 s( 99.93%)p 0.00(  0.07%)
                                            0.9996 -0.0010 -0.0216  0.0078 -0.0146
    33. (1.98657) BD ( 1) C  11 - H  70  
                ( 61.00%)   0.7810* C  11 s( 23.52%)p 3.25( 76.44%)d 0.00(  0.04%)
                                            0.0000 -0.4850 -0.0008 -0.0159  0.0009
                                            0.5038  0.0208  0.7139 -0.0129  0.0003
                                            0.0003 -0.0170  0.0052 -0.0094
                ( 39.00%)   0.6245* H  70 s( 99.93%)p 0.00(  0.07%)
                                           -0.9996  0.0007  0.0005 -0.0177 -0.0203
    34. (1.97644) BD ( 1) C  12 - C  13  
                ( 49.78%)   0.7056* C  12 s( 27.52%)p 2.63( 72.43%)d 0.00(  0.05%)
                                            0.0002  0.5246  0.0095 -0.8324 -0.0028
                                           -0.1579  0.0088  0.0719  0.0349  0.0068
                                           -0.0023 -0.0009  0.0175 -0.0106
                ( 50.22%)   0.7086* C  13 s( 28.23%)p 2.54( 71.73%)d 0.00(  0.04%)
                                            0.0002  0.5313  0.0024  0.8321  0.0038
                                            0.1439  0.0086 -0.0562  0.0320  0.0067
                                           -0.0045 -0.0009  0.0160 -0.0092
    35. (1.97795) BD ( 1) C  12 - H  71  
                ( 61.12%)   0.7818* C  12 s( 21.35%)p 3.68( 78.61%)d 0.00(  0.05%)
                                           -0.0002  0.4620 -0.0027  0.1174  0.0036
                                            0.8721  0.0025 -0.1054  0.0237  0.0035
                                            0.0005 -0.0051 -0.0179 -0.0104
                ( 38.88%)   0.6235* H  71 s( 99.92%)p 0.00(  0.08%)
                                            0.9996 -0.0036 -0.0057 -0.0278  0.0014
    36. (1.97893) BD ( 1) C  12 - H  72  
                ( 61.64%)   0.7851* C  12 s( 22.24%)p 3.49( 77.72%)d 0.00(  0.04%)
                                           -0.0001  0.4715  0.0057  0.4029 -0.0079
                                           -0.2128  0.0184  0.7544  0.0033 -0.0033
                                            0.0137 -0.0077  0.0019  0.0127
                ( 38.36%)   0.6193* H  72 s( 99.92%)p 0.00(  0.08%)
                                            0.9996 -0.0023 -0.0134  0.0055 -0.0243
    37. (1.97874) BD ( 1) C  13 - C  14  
                ( 50.37%)   0.7097* C  13 s( 27.92%)p 2.58( 72.03%)d 0.00(  0.04%)
                                            0.0003  0.5284  0.0002 -0.4187 -0.0304
                                            0.1901  0.0106 -0.7125  0.0131 -0.0045
                                            0.0147 -0.0071  0.0036  0.0120
                ( 49.63%)   0.7045* C  14 s( 29.14%)p 2.43( 70.80%)d 0.00(  0.05%)
                                            0.0002  0.5398  0.0027  0.3835 -0.0196
                                           -0.2026  0.0131  0.7206  0.0117 -0.0050
                                            0.0150 -0.0077  0.0026  0.0143
    38. (1.97510) BD ( 1) C  13 - H  73  
                ( 61.24%)   0.7826* C  13 s( 22.14%)p 3.52( 77.82%)d 0.00(  0.04%)
                                            0.0002 -0.4704  0.0056  0.1410  0.0090
                                            0.8455 -0.0081 -0.2069 -0.0242 -0.0059
                                            0.0016  0.0067  0.0160  0.0093
                ( 38.76%)   0.6225* H  73 s( 99.92%)p 0.00(  0.08%)
                                           -0.9996  0.0046 -0.0067 -0.0263  0.0085
    39. (1.97535) BD ( 1) C  13 - H  74  
                ( 61.09%)   0.7816* C  13 s( 21.57%)p 3.63( 78.39%)d 0.00(  0.04%)
                                           -0.0001  0.4644  0.0052 -0.3337  0.0082
                                            0.4768 -0.0194  0.6669  0.0013 -0.0079
                                           -0.0104  0.0149 -0.0033  0.0061
                ( 38.91%)   0.6238* H  74 s( 99.92%)p 0.00(  0.08%)
                                            0.9996 -0.0027  0.0098 -0.0141 -0.0225
    40. (1.99239) BD ( 1) C  14 - O  15  
                ( 31.22%)   0.5588* C  14 s( 18.74%)p 4.32( 80.98%)d 0.02(  0.29%)
                                           -0.0001  0.4307  0.0431 -0.8799 -0.0376
                                           -0.1544  0.0060  0.1015 -0.0033  0.0160
                                           -0.0114 -0.0025  0.0427 -0.0257
                ( 68.78%)   0.8293* O  15 s( 34.78%)p 1.87( 65.16%)d 0.00(  0.06%)
                                           -0.0001  0.5898 -0.0023  0.7841 -0.0029
                                            0.1780 -0.0005 -0.0712 -0.0028  0.0124
                                            0.0039  0.0049  0.0172 -0.0105
    41. (1.95714) BD ( 1) C  14 - C  16  
                ( 49.57%)   0.7041* C  14 s( 29.70%)p 2.37( 70.25%)d 0.00(  0.04%)
                                            0.0003  0.5449 -0.0099  0.2644 -0.0193
                                           -0.4279  0.0124 -0.6700  0.0088 -0.0060
                                           -0.0082  0.0153 -0.0033  0.0091
                ( 50.43%)   0.7102* C  16 s( 24.36%)p 3.10( 75.58%)d 0.00(  0.05%)
                                            0.0002  0.4936 -0.0012 -0.3067 -0.0119
                                            0.4020  0.0062  0.7070 -0.0080 -0.0065
                                           -0.0117  0.0154 -0.0016  0.0107
    42. (1.97624) BD ( 1) C  14 - H  75  
                ( 60.43%)   0.7774* C  14 s( 22.35%)p 3.47( 77.60%)d 0.00(  0.05%)
                                           -0.0003  0.4726 -0.0111  0.0624 -0.0206
                                            0.8665 -0.0051 -0.1439  0.0066  0.0045
                                           -0.0005 -0.0053 -0.0199 -0.0099
                ( 39.57%)   0.6290* H  75 s( 99.91%)p 0.00(  0.09%)
                                            0.9995 -0.0070 -0.0022 -0.0285  0.0063
    43. (1.98939) BD ( 1) O  15 - H  76  
                ( 73.73%)   0.8587* O  15 s( 20.23%)p 3.94( 79.69%)d 0.00(  0.08%)
                                            0.0002  0.4494  0.0203 -0.3529 -0.0336
                                            0.3608  0.0031  0.7353  0.0212 -0.0027
                                           -0.0045  0.0197 -0.0059  0.0174
                ( 26.27%)   0.5125* H  76 s( 99.61%)p 0.00(  0.39%)
                                            0.9980 -0.0051  0.0253 -0.0252 -0.0514
    44. (1.96822) BD ( 1) C  16 - C  17  
                ( 51.77%)   0.7195* C  16 s( 24.66%)p 3.05( 75.30%)d 0.00(  0.05%)
                                            0.0001  0.4965  0.0037 -0.3629 -0.0002
                                            0.3533 -0.0024 -0.7046 -0.0009 -0.0068
                                            0.0127 -0.0127  0.0006  0.0094
                ( 48.23%)   0.6945* C  17 s( 29.76%)p 2.36( 70.20%)d 0.00(  0.04%)
                                            0.0006  0.5455 -0.0100  0.3663 -0.0062
                                           -0.3484  0.0010  0.6681 -0.0054 -0.0064
                                            0.0122 -0.0116  0.0005  0.0094
    45. (1.96921) BD ( 1) C  16 - C  18  
                ( 52.46%)   0.7243* C  16 s( 24.89%)p 3.02( 75.06%)d 0.00(  0.05%)
                                           -0.0000  0.4989  0.0031 -0.2097 -0.0015
                                           -0.8397 -0.0054  0.0384 -0.0054  0.0102
                                           -0.0011 -0.0025 -0.0154 -0.0106
                ( 47.54%)   0.6895* C  18 s( 30.56%)p 2.27( 69.39%)d 0.00(  0.05%)
                                            0.0005  0.5526 -0.0145  0.1803  0.0056
                                            0.8129 -0.0136 -0.0203 -0.0052  0.0086
                                           -0.0010 -0.0000 -0.0165 -0.0108
    46. (1.95643) BD ( 1) C  16 - C  20  
                ( 50.09%)   0.7077* C  16 s( 26.07%)p 2.83( 73.89%)d 0.00(  0.04%)
                                            0.0001  0.5106 -0.0014  0.8542 -0.0063
                                            0.0883  0.0020 -0.0360 -0.0096  0.0050
                                            0.0005  0.0004  0.0174 -0.0103
                ( 49.91%)   0.7065* C  20 s( 27.63%)p 2.62( 72.33%)d 0.00(  0.04%)
                                            0.0003  0.5256  0.0063 -0.8287  0.0107
                                           -0.1817  0.0065  0.0564 -0.0140  0.0060
                                           -0.0020  0.0001  0.0168 -0.0107
    47. (1.98847) BD ( 1) C  17 - H  77  
                ( 60.51%)   0.7779* C  17 s( 22.85%)p 3.38( 77.11%)d 0.00(  0.04%)
                                           -0.0001  0.4780  0.0008  0.3018 -0.0137
                                            0.8138  0.0059 -0.1314 -0.0183  0.0117
                                           -0.0025 -0.0042 -0.0133 -0.0101
                ( 39.49%)   0.6284* H  77 s( 99.92%)p 0.00(  0.08%)
                                            0.9996 -0.0012 -0.0086 -0.0257  0.0054
    48. (1.98737) BD ( 1) C  17 - H  78  
                ( 61.11%)   0.7817* C  17 s( 23.44%)p 3.26( 76.52%)d 0.00(  0.04%)
                                            0.0000 -0.4841 -0.0036 -0.1617  0.0170
                                            0.4618 -0.0116  0.7247  0.0110  0.0032
                                            0.0060 -0.0155  0.0042 -0.0104
                ( 38.89%)   0.6236* H  78 s( 99.92%)p 0.00(  0.08%)
                                           -0.9996  0.0007  0.0027 -0.0147 -0.0233
    49. (1.98682) BD ( 1) C  17 - H  79  
                ( 62.05%)   0.7877* C  17 s( 23.85%)p 3.19( 76.11%)d 0.00(  0.04%)
                                            0.0000 -0.4884 -0.0060  0.8648  0.0006
                                           -0.0500 -0.0045 -0.1016  0.0189  0.0017
                                            0.0046 -0.0009 -0.0167  0.0098
                ( 37.95%)   0.6160* H  79 s( 99.92%)p 0.00(  0.08%)
                                           -0.9996  0.0026 -0.0286  0.0002  0.0032
    50. (1.99519) BD ( 1) C  18 - O  19  
                ( 33.15%)   0.5758* C  18 s( 21.39%)p 3.66( 78.34%)d 0.01(  0.27%)
                                           -0.0000  0.4607  0.0405 -0.8631 -0.0387
                                           -0.1246 -0.0349 -0.1415 -0.0146  0.0113
                                            0.0135  0.0029  0.0424 -0.0242
                ( 66.85%)   0.8176* O  19 s( 32.29%)p 2.09( 67.64%)d 0.00(  0.07%)
                                           -0.0000  0.5683  0.0011  0.8009  0.0061
                                            0.1122 -0.0104  0.1488 -0.0054  0.0124
                                            0.0136  0.0075  0.0159 -0.0082
    51. (1.98118) BD ( 1) C  18 - H  80  
                ( 60.22%)   0.7760* C  18 s( 23.48%)p 3.26( 76.47%)d 0.00(  0.05%)
                                            0.0002 -0.4845 -0.0026 -0.4254  0.0237
                                            0.4391  0.0137  0.6246 -0.0110  0.0101
                                            0.0143 -0.0125  0.0010 -0.0070
                ( 39.78%)   0.6307* H  80 s( 99.92%)p 0.00(  0.08%)
                                           -0.9996  0.0028  0.0136 -0.0151 -0.0197
    52. (1.98608) BD ( 1) C  18 - H  81  
                ( 59.38%)   0.7706* C  18 s( 24.46%)p 3.09( 75.49%)d 0.00(  0.05%)
                                            0.0001 -0.4945  0.0089 -0.1908  0.0104
                                            0.3597  0.0233 -0.7670  0.0139  0.0058
                                           -0.0086  0.0125  0.0030 -0.0159
                ( 40.62%)   0.6374* H  81 s( 99.92%)p 0.00(  0.08%)
                                           -0.9996  0.0038  0.0068 -0.0136  0.0231
    53. (1.98809) BD ( 1) O  19 - H  82  
                ( 75.06%)   0.8664* O  19 s( 22.81%)p 3.38( 77.11%)d 0.00(  0.08%)
                                            0.0001  0.4774  0.0131 -0.5042 -0.0389
                                            0.4818  0.0095  0.5320  0.0104 -0.0085
                                           -0.0090  0.0225 -0.0091  0.0075
                ( 24.94%)   0.4994* H  82 s( 99.57%)p 0.00(  0.43%)
                                            0.9978 -0.0123  0.0365 -0.0387 -0.0384
    54. (1.97259) BD ( 1) C  20 - C  21  
                ( 51.11%)   0.7149* C  20 s( 26.54%)p 2.77( 73.42%)d 0.00(  0.05%)
                                            0.0001  0.5150  0.0112  0.3590 -0.0138
                                           -0.3616  0.0022 -0.6886 -0.0131 -0.0066
                                           -0.0135  0.0114  0.0008  0.0101
                ( 48.89%)   0.6992* C  21 s( 27.87%)p 2.59( 72.09%)d 0.00(  0.04%)
                                            0.0003  0.5278 -0.0055 -0.3928 -0.0117
                                            0.3218  0.0036  0.6803 -0.0102 -0.0059
                                           -0.0127  0.0115  0.0007  0.0099
    55. (1.96481) BD ( 1) C  20 - H  83  
                ( 61.65%)   0.7852* C  20 s( 18.92%)p 4.28( 81.03%)d 0.00(  0.05%)
                                           -0.0004  0.4349 -0.0115  0.0731 -0.0043
                                            0.8910  0.0007 -0.1047 -0.0078  0.0034
                                           -0.0011 -0.0042 -0.0191 -0.0106
                ( 38.35%)   0.6193* H  83 s( 99.92%)p 0.00(  0.08%)
                                            0.9996 -0.0059 -0.0014 -0.0280  0.0045
    56. (1.97724) BD ( 1) C  21 - C  22  
                ( 49.96%)   0.7068* C  21 s( 27.66%)p 2.61( 72.29%)d 0.00(  0.04%)
                                            0.0002  0.5259  0.0049  0.7687 -0.0022
                                            0.3395 -0.0042 -0.1251 -0.0342  0.0137
                                           -0.0034 -0.0017  0.0116 -0.0099
                ( 50.04%)   0.7074* C  22 s( 27.84%)p 2.59( 72.12%)d 0.00(  0.04%)
                                            0.0002  0.5275  0.0077 -0.7506 -0.0059
                                           -0.3723 -0.0064  0.1339 -0.0339  0.0137
                                           -0.0056 -0.0026  0.0107 -0.0097
    57. (1.97606) BD ( 1) C  21 - H  84  
                ( 60.85%)   0.7801* C  21 s( 21.99%)p 3.55( 77.96%)d 0.00(  0.04%)
                                            0.0002 -0.4689  0.0040 -0.0796  0.0080
                                            0.8738  0.0061 -0.0951  0.0252  0.0034
                                           -0.0009  0.0044  0.0177  0.0098
                ( 39.15%)   0.6257* H  84 s( 99.92%)p 0.00(  0.08%)
                                           -0.9996  0.0033  0.0013 -0.0276 -0.0002
    58. (1.97698) BD ( 1) C  21 - H  85  
                ( 61.71%)   0.7855* C  21 s( 22.35%)p 3.47( 77.61%)d 0.00(  0.04%)
                                            0.0001 -0.4727 -0.0055  0.4974 -0.0112
                                           -0.1304  0.0163  0.7151  0.0009  0.0032
                                           -0.0165  0.0047 -0.0044 -0.0102
                ( 38.29%)   0.6188* H  85 s( 99.92%)p 0.00(  0.08%)
                                           -0.9996  0.0019 -0.0156  0.0029 -0.0233
    59. (1.96613) BD ( 1) C  22 - C  23  
                ( 48.96%)   0.6997* C  22 s( 28.60%)p 2.49( 71.36%)d 0.00(  0.04%)
                                            0.0004  0.5347 -0.0080  0.5161  0.0045
                                           -0.0425 -0.0008  0.6673 -0.0102 -0.0008
                                            0.0164 -0.0015  0.0066  0.0096
                ( 51.04%)   0.7144* C  23 s( 25.35%)p 2.94( 74.60%)d 0.00(  0.05%)
                                            0.0001  0.5035  0.0041 -0.5322  0.0082
                                            0.0535  0.0008 -0.6780 -0.0063 -0.0012
                                            0.0187 -0.0008  0.0078  0.0090
    60. (1.97888) BD ( 1) C  22 - H  86  
                ( 61.45%)   0.7839* C  22 s( 21.88%)p 3.57( 78.07%)d 0.00(  0.04%)
                                           -0.0001  0.4678  0.0042  0.3893 -0.0132
                                           -0.3733  0.0134 -0.6995 -0.0080 -0.0066
                                           -0.0129  0.0116 -0.0003  0.0094
                ( 38.55%)   0.6209* H  86 s( 99.92%)p 0.00(  0.08%)
                                            0.9996 -0.0023 -0.0119  0.0107  0.0231
    61. (1.97602) BD ( 1) C  22 - H  87  
                ( 60.97%)   0.7809* C  22 s( 21.54%)p 3.64( 78.41%)d 0.00(  0.05%)
                                           -0.0002  0.4641 -0.0022 -0.1321  0.0008
                                            0.8482 -0.0065 -0.2159 -0.0250 -0.0069
                                            0.0009 -0.0080 -0.0164 -0.0091
                ( 39.03%)   0.6247* H  87 s( 99.92%)p 0.00(  0.08%)
                                            0.9996 -0.0027  0.0043 -0.0255  0.0095
    62. (1.97169) BD ( 1) C  23 - C  24  
                ( 51.16%)   0.7152* C  23 s( 24.54%)p 3.07( 75.41%)d 0.00(  0.05%)
                                           -0.0001  0.4954  0.0043  0.3148  0.0007
                                           -0.8072 -0.0133  0.0568 -0.0056 -0.0118
                                            0.0009 -0.0021 -0.0152 -0.0108
                ( 48.84%)   0.6989* C  24 s( 29.77%)p 2.36( 70.19%)d 0.00(  0.04%)
                                            0.0005  0.5455 -0.0120 -0.2809  0.0013
                                            0.7883 -0.0069 -0.0376 -0.0029 -0.0111
                                            0.0003 -0.0018 -0.0127 -0.0100
    63. (1.94897) BD ( 1) C  23 - C  25  
                ( 49.67%)   0.7048* C  23 s( 24.81%)p 3.03( 75.14%)d 0.00(  0.04%)
                                            0.0003  0.4981 -0.0018  0.6577 -0.0113
                                            0.5550 -0.0059 -0.1028 -0.0103  0.0181
                                           -0.0028 -0.0023  0.0022 -0.0101
                ( 50.33%)   0.7094* C  25 s( 25.64%)p 2.90( 74.32%)d 0.00(  0.04%)
                                            0.0003  0.5063 -0.0036 -0.6610  0.0142
                                           -0.5468  0.0061  0.0828 -0.0134  0.0169
                                           -0.0030 -0.0031  0.0027 -0.0094
    64. (1.98458) BD ( 1) C  24 - H  88  
                ( 61.08%)   0.7815* C  24 s( 23.54%)p 3.25( 76.42%)d 0.00(  0.04%)
                                            0.0000 -0.4852 -0.0055  0.6615 -0.0165
                                            0.5694  0.0195 -0.0414  0.0018 -0.0179
                                            0.0010  0.0007 -0.0027  0.0096
                ( 38.92%)   0.6239* H  88 s( 99.93%)p 0.00(  0.07%)
                                           -0.9996  0.0002 -0.0195 -0.0191  0.0016
    65. (1.98530) BD ( 1) C  24 - H  89  
                ( 60.85%)   0.7800* C  24 s( 22.98%)p 3.35( 76.97%)d 0.00(  0.04%)
                                           -0.0000  0.4794  0.0043  0.4763 -0.0003
                                           -0.1958 -0.0234 -0.7099  0.0057 -0.0043
                                           -0.0150  0.0075  0.0044  0.0100
                ( 39.15%)   0.6257* H  89 s( 99.93%)p 0.00(  0.07%)
                                            0.9996 -0.0007 -0.0142  0.0083  0.0212
    66. (1.98827) BD ( 1) C  24 - H  90  
                ( 61.46%)   0.7840* C  24 s( 23.59%)p 3.24( 76.37%)d 0.00(  0.04%)
                                           -0.0001  0.4856  0.0024  0.5059  0.0024
                                           -0.1223 -0.0220  0.7016 -0.0044 -0.0025
                                            0.0155 -0.0047  0.0062  0.0094
                ( 38.54%)   0.6208* H  90 s( 99.92%)p 0.00(  0.08%)
                                            0.9996 -0.0006 -0.0168  0.0045 -0.0214
    67. (1.96176) BD ( 1) C  25 - C  26  
                ( 51.43%)   0.7171* C  25 s( 23.69%)p 3.22( 76.26%)d 0.00(  0.05%)
                                           -0.0001  0.4867  0.0036 -0.3077 -0.0044
                                            0.8161  0.0099 -0.0425 -0.0051 -0.0102
                                            0.0005 -0.0007 -0.0164 -0.0106
                ( 48.57%)   0.6969* C  26 s( 29.67%)p 2.37( 70.29%)d 0.00(  0.04%)
                                            0.0006  0.5445 -0.0125  0.2527 -0.0001
                                           -0.7976  0.0088  0.0537 -0.0038 -0.0102
                                            0.0004 -0.0016 -0.0133 -0.0104
    68. (1.96456) BD ( 1) C  25 - C  27  
                ( 51.19%)   0.7155* C  25 s( 25.15%)p 2.97( 74.81%)d 0.00(  0.05%)
                                            0.0000  0.5015  0.0033  0.4353 -0.0095
                                           -0.1726 -0.0042 -0.7271 -0.0028 -0.0038
                                           -0.0166  0.0041  0.0051  0.0120
                ( 48.81%)   0.6986* C  27 s( 28.06%)p 2.56( 71.90%)d 0.00(  0.04%)
                                            0.0004  0.5297 -0.0081 -0.4053 -0.0059
                                            0.1504 -0.0006  0.7294 -0.0091 -0.0030
                                           -0.0138  0.0059  0.0038  0.0128
    69. (1.98457) BD ( 1) C  26 - H  91  
                ( 60.98%)   0.7809* C  26 s( 23.43%)p 3.27( 76.52%)d 0.00(  0.04%)
                                            0.0000  0.4841  0.0050  0.6484 -0.0168
                                            0.5172  0.0180 -0.2770 -0.0011  0.0162
                                           -0.0082 -0.0068  0.0037 -0.0068
                ( 39.02%)   0.6247* H  91 s( 99.93%)p 0.00(  0.07%)
                                            0.9996 -0.0005 -0.0190 -0.0174  0.0087
    70. (1.98879) BD ( 1) C  26 - H  92  
                ( 61.17%)   0.7821* C  26 s( 23.57%)p 3.24( 76.39%)d 0.00(  0.04%)
                                           -0.0000  0.4854  0.0027 -0.2695 -0.0024
                                            0.2984  0.0210  0.7757 -0.0068 -0.0031
                                           -0.0092  0.0119  0.0001  0.0137
                ( 38.83%)   0.6231* H  92 s( 99.92%)p 0.00(  0.08%)
                                            0.9996 -0.0007  0.0079 -0.0107 -0.0243
    71. (1.98526) BD ( 1) C  26 - H  93  
                ( 60.93%)   0.7806* C  26 s( 23.21%)p 3.31( 76.74%)d 0.00(  0.04%)
                                            0.0001 -0.4818 -0.0049  0.6651  0.0010
                                           -0.0803 -0.0241  0.5639 -0.0010  0.0028
                                           -0.0171  0.0031 -0.0100 -0.0037
                ( 39.07%)   0.6251* H  93 s( 99.93%)p 0.00(  0.07%)
                                           -0.9996  0.0013 -0.0206  0.0046 -0.0174
    72. (1.97908) BD ( 1) C  27 - C  28  
                ( 49.92%)   0.7065* C  27 s( 27.76%)p 2.60( 72.20%)d 0.00(  0.04%)
                                            0.0002  0.5268  0.0081  0.7891  0.0024
                                            0.3131  0.0025 -0.0088 -0.0354  0.0122
                                           -0.0001 -0.0003  0.0131 -0.0107
                ( 50.08%)   0.7077* C  28 s( 27.80%)p 2.60( 72.16%)d 0.00(  0.04%)
                                            0.0002  0.5272  0.0069 -0.7960 -0.0046
                                           -0.2936  0.0044  0.0250 -0.0342  0.0116
                                           -0.0022 -0.0006  0.0135 -0.0102
    73. (1.97700) BD ( 1) C  27 - H  94  
                ( 61.31%)   0.7830* C  27 s( 22.24%)p 3.49( 77.71%)d 0.00(  0.04%)
                                            0.0002 -0.4716  0.0016 -0.0271  0.0044
                                            0.8681 -0.0045  0.1486  0.0255  0.0026
                                           -0.0004 -0.0060  0.0173  0.0099
                ( 38.69%)   0.6220* H  94 s( 99.93%)p 0.00(  0.07%)
                                           -0.9996  0.0022  0.0006 -0.0263 -0.0073
    74. (1.97762) BD ( 1) C  27 - H  95  
                ( 61.54%)   0.7845* C  27 s( 21.80%)p 3.59( 78.16%)d 0.00(  0.04%)
                                            0.0001 -0.4669 -0.0033  0.4596 -0.0100
                                           -0.3535  0.0154  0.6671  0.0087  0.0070
                                           -0.0145  0.0108 -0.0014 -0.0076
                ( 38.46%)   0.6201* H  95 s( 99.92%)p 0.00(  0.08%)
                                           -0.9996  0.0022 -0.0145  0.0098 -0.0221
    75. (1.95915) BD ( 1) C  28 - C  29  
                ( 49.06%)   0.7005* C  28 s( 28.32%)p 2.53( 71.64%)d 0.00(  0.04%)
                                            0.0005  0.5321 -0.0110  0.4689  0.0082
                                           -0.2593 -0.0010  0.6550 -0.0135 -0.0057
                                            0.0148 -0.0088  0.0036  0.0088
                ( 50.94%)   0.7137* C  29 s( 24.54%)p 3.07( 75.42%)d 0.00(  0.05%)
                                            0.0000  0.4953 -0.0027 -0.4715  0.0117
                                            0.2650 -0.0036 -0.6792 -0.0152 -0.0066
                                            0.0154 -0.0101  0.0031  0.0088
    76. (1.97815) BD ( 1) C  28 - H  96  
                ( 60.99%)   0.7809* C  28 s( 22.04%)p 3.54( 77.92%)d 0.00(  0.05%)
                                           -0.0002  0.4694 -0.0013 -0.0141  0.0030
                                            0.8819  0.0007 -0.0226 -0.0280 -0.0006
                                           -0.0003 -0.0002 -0.0185 -0.0105
                ( 39.01%)   0.6246* H  96 s( 99.92%)p 0.00(  0.08%)
                                            0.9996 -0.0027  0.0002 -0.0275  0.0034
    77. (1.97800) BD ( 1) C  28 - H  97  
                ( 61.52%)   0.7843* C  28 s( 21.69%)p 3.61( 78.26%)d 0.00(  0.04%)
                                            0.0001 -0.4657 -0.0065 -0.3813  0.0090
                                            0.2610 -0.0170  0.7541  0.0042  0.0043
                                            0.0136 -0.0091 -0.0011 -0.0124
                ( 38.48%)   0.6203* H  97 s( 99.92%)p 0.00(  0.08%)
                                           -0.9996  0.0029  0.0120 -0.0075 -0.0245
    78. (1.96898) BD ( 1) C  29 - C  30  
                ( 51.87%)   0.7202* C  29 s( 25.14%)p 2.98( 74.81%)d 0.00(  0.04%)
                                            0.0001  0.5014  0.0069  0.0277  0.0080
                                           -0.8644 -0.0017  0.0092 -0.0021 -0.0018
                                            0.0004  0.0005 -0.0178 -0.0109
                ( 48.13%)   0.6937* C  30 s( 29.73%)p 2.36( 70.23%)d 0.00(  0.04%)
                                            0.0006  0.5452 -0.0092 -0.0360  0.0000
                                            0.8371 -0.0053 -0.0168 -0.0004 -0.0021
                                           -0.0000 -0.0009 -0.0173 -0.0103
    79. (1.96043) BD ( 1) C  29 - C  31  
                ( 50.42%)   0.7101* C  29 s( 25.08%)p 2.98( 74.87%)d 0.00(  0.05%)
                                            0.0003  0.5008  0.0069  0.8026  0.0016
                                            0.3153 -0.0170 -0.0690 -0.0053  0.0134
                                           -0.0030 -0.0012  0.0142 -0.0111
                ( 49.58%)   0.7041* C  31 s( 30.38%)p 2.29( 69.57%)d 0.00(  0.04%)
                                            0.0002  0.5512  0.0045 -0.7676  0.0204
                                           -0.3034 -0.0172  0.1173 -0.0087  0.0122
                                           -0.0054 -0.0016  0.0130 -0.0087
    80. (1.98483) BD ( 1) C  30 - H  98  
                ( 60.96%)   0.7808* C  30 s( 23.99%)p 3.17( 75.96%)d 0.00(  0.04%)
                                            0.0000 -0.4898 -0.0024  0.7896 -0.0108
                                            0.3506  0.0220 -0.1126 -0.0019 -0.0123
                                            0.0041  0.0015 -0.0127  0.0093
                ( 39.04%)   0.6248* H  98 s( 99.93%)p 0.00(  0.07%)
                                           -0.9996  0.0002 -0.0240 -0.0123  0.0045
    81. (1.98665) BD ( 1) C  30 - H  99  
                ( 61.90%)   0.7868* C  30 s( 23.49%)p 3.26( 76.47%)d 0.00(  0.04%)
                                           -0.0000  0.4846  0.0041  0.5176 -0.0022
                                           -0.2803 -0.0183  0.6464 -0.0071 -0.0064
                                            0.0148 -0.0082  0.0050  0.0071
                ( 38.10%)   0.6172* H  99 s( 99.92%)p 0.00(  0.08%)
                                            0.9996 -0.0028 -0.0187  0.0085 -0.0197
    82. (1.98787) BD ( 1) C  30 - H 100  
                ( 60.93%)   0.7805* C  30 s( 22.69%)p 3.40( 77.27%)d 0.00(  0.04%)
                                            0.0001 -0.4764 -0.0028 -0.3267 -0.0005
                                            0.3112  0.0206  0.7540 -0.0073  0.0041
                                            0.0111 -0.0105 -0.0010 -0.0129
                ( 39.07%)   0.6251* H 100 s( 99.92%)p 0.00(  0.08%)
                                           -0.9996  0.0014  0.0113 -0.0116 -0.0226
    83. (1.98552) BD ( 1) C  31 - O  32  
                ( 30.16%)   0.5492* C  31 s( 17.96%)p 4.55( 81.76%)d 0.02(  0.28%)
                                            0.0001 -0.4233 -0.0218 -0.5646 -0.0003
                                            0.4508  0.0131 -0.5426 -0.0313  0.0288
                                           -0.0349  0.0262 -0.0078 -0.0021
                ( 69.84%)   0.8357* O  32 s( 32.23%)p 2.10( 67.71%)d 0.00(  0.06%)
                                           -0.0001 -0.5677 -0.0006  0.5253  0.0037
                                           -0.3932 -0.0005  0.4965 -0.0047  0.0079
                                           -0.0131  0.0143 -0.0003 -0.0109
    84. (1.97566) BD ( 1) C  31 - C  53  
                ( 51.00%)   0.7141* C  31 s( 28.77%)p 2.47( 71.18%)d 0.00(  0.05%)
                                            0.0001  0.5364  0.0040  0.0882  0.0238
                                            0.8203  0.0038  0.1735 -0.0225  0.0054
                                            0.0006  0.0081 -0.0180 -0.0091
                ( 49.00%)   0.7000* C  53 s( 28.13%)p 2.55( 71.82%)d 0.00(  0.05%)
                                            0.0002  0.5303  0.0013 -0.0605  0.0192
                                           -0.8343  0.0074 -0.1323 -0.0217  0.0032
                                            0.0012  0.0062 -0.0196 -0.0107
    85. (1.97604) BD ( 1) C  31 - H 101  
                ( 61.13%)   0.7819* C  31 s( 22.89%)p 3.37( 77.06%)d 0.00(  0.05%)
                                            0.0003 -0.4783  0.0129 -0.2864  0.0098
                                            0.1712 -0.0075  0.8119 -0.0046  0.0021
                                            0.0128 -0.0075 -0.0016 -0.0168
                ( 38.87%)   0.6234* H 101 s( 99.92%)p 0.00(  0.08%)
                                           -0.9996  0.0062  0.0073 -0.0039 -0.0279
    86. (1.98764) BD ( 1) O  32 - C  33  
                ( 68.38%)   0.8269* O  32 s( 33.32%)p 2.00( 66.62%)d 0.00(  0.07%)
                                           -0.0000  0.5771  0.0125  0.7162  0.0073
                                           -0.2527 -0.0089 -0.2986  0.0041 -0.0081
                                           -0.0198  0.0053  0.0128 -0.0005
                ( 31.62%)   0.5623* C  33 s( 22.41%)p 3.45( 77.29%)d 0.01(  0.29%)
                                           -0.0001  0.4720  0.0368 -0.7771 -0.0173
                                            0.2664 -0.0162  0.3115  0.0218 -0.0251
                                           -0.0305  0.0105  0.0319 -0.0152
    87. (1.98701) BD ( 1) C  33 - O  34  
                ( 31.03%)   0.5570* C  33 s( 20.82%)p 3.79( 78.88%)d 0.01(  0.30%)
                                           -0.0001  0.4556  0.0253 -0.1023 -0.0447
                                           -0.8530 -0.0289 -0.2187 -0.0094  0.0052
                                            0.0026  0.0207 -0.0453 -0.0221
                ( 68.97%)   0.8305* O  34 s( 30.00%)p 2.33( 69.93%)d 0.00(  0.07%)
                                            0.0001  0.5477  0.0003  0.0518 -0.0137
                                            0.8093  0.0046  0.2038  0.0043  0.0142
                                            0.0016  0.0068 -0.0169 -0.0127
    88. (1.97000) BD ( 1) C  33 - C  51  
                ( 49.12%)   0.7009* C  33 s( 30.05%)p 2.33( 69.89%)d 0.00(  0.06%)
                                            0.0001  0.5482  0.0078  0.5923 -0.0335
                                            0.0724  0.0214  0.5841  0.0094  0.0025
                                            0.0205  0.0018  0.0111  0.0071
                ( 50.88%)   0.7133* C  51 s( 28.21%)p 2.54( 71.74%)d 0.00(  0.05%)
                                            0.0002  0.5311  0.0089 -0.6006 -0.0056
                                           -0.0571  0.0119 -0.5942  0.0134  0.0018
                                            0.0191  0.0028  0.0090  0.0074
    89. (1.98227) BD ( 1) C  33 - H 102  
                ( 60.56%)   0.7782* C  33 s( 26.73%)p 2.74( 73.22%)d 0.00(  0.05%)
                                            0.0002 -0.5159  0.0339 -0.1747  0.0024
                                           -0.4366  0.0051  0.7149 -0.0068 -0.0057
                                            0.0082  0.0164  0.0032 -0.0114
                ( 39.44%)   0.6280* H 102 s( 99.91%)p 0.00(  0.09%)
                                           -0.9995  0.0125  0.0059  0.0184 -0.0238
    90. (1.98693) BD ( 1) O  34 - C  35  
                ( 68.05%)   0.8249* O  34 s( 29.50%)p 2.39( 70.42%)d 0.00(  0.07%)
                                            0.0001  0.5431  0.0061  0.6808 -0.0015
                                           -0.3164 -0.0173 -0.3745 -0.0096 -0.0043
                                           -0.0165  0.0018  0.0192 -0.0082
                ( 31.95%)   0.5653* C  35 s( 20.60%)p 3.84( 79.11%)d 0.01(  0.29%)
                                           -0.0000  0.4535  0.0190 -0.7345 -0.0575
                                            0.3253 -0.0198  0.3769  0.0012 -0.0287
                                           -0.0343  0.0162  0.0237 -0.0105
    91. (1.98061) BD ( 1) C  35 - C  36  
                ( 49.01%)   0.7001* C  35 s( 29.94%)p 2.34( 70.01%)d 0.00(  0.05%)
                                            0.0004  0.5471 -0.0058  0.6221  0.0108
                                           -0.0030 -0.0325  0.5584 -0.0088  0.0015
                                            0.0203  0.0006  0.0094  0.0049
                ( 50.99%)   0.7141* C  36 s( 28.45%)p 2.51( 71.50%)d 0.00(  0.05%)
                                            0.0002  0.5334  0.0028 -0.6569  0.0142
                                           -0.0111 -0.0224 -0.5315 -0.0114 -0.0023
                                            0.0189 -0.0006  0.0127  0.0012
    92. (1.97900) BD ( 1) C  35 - H 103  
                ( 61.62%)   0.7850* C  35 s( 24.64%)p 3.06( 75.31%)d 0.00(  0.05%)
                                            0.0002 -0.4962 -0.0127  0.1899  0.0141
                                            0.7997 -0.0254  0.2769  0.0032 -0.0079
                                           -0.0031 -0.0079  0.0168  0.0064
                ( 38.38%)   0.6195* H 103 s( 99.91%)p 0.00(  0.09%)
                                           -0.9995  0.0036 -0.0057 -0.0278 -0.0105
    93. (1.98198) BD ( 1) C  35 - H 104  
                ( 60.29%)   0.7764* C  35 s( 24.70%)p 3.05( 75.25%)d 0.00(  0.05%)
                                            0.0001 -0.4967  0.0176 -0.1782  0.0098
                                           -0.5019  0.0252  0.6840  0.0172 -0.0077
                                            0.0067  0.0168  0.0073 -0.0075
                ( 39.71%)   0.6302* H 104 s( 99.91%)p 0.00(  0.09%)
                                           -0.9995  0.0070  0.0062  0.0133 -0.0262
    94. (1.99165) BD ( 1) C  36 - O  37  
                ( 31.86%)   0.5644* C  36 s( 19.56%)p 4.10( 80.16%)d 0.01(  0.28%)
                                           -0.0001  0.4414  0.0272 -0.1467  0.0094
                                           -0.6084 -0.0461  0.6382  0.0210  0.0104
                                           -0.0112 -0.0445 -0.0184  0.0150
                ( 68.14%)   0.8255* O  37 s( 33.93%)p 1.95( 66.01%)d 0.00(  0.06%)
                                           -0.0001  0.5825  0.0011  0.0973  0.0077
                                            0.5682 -0.0043 -0.5724 -0.0037 -0.0044
                                            0.0006 -0.0221 -0.0117  0.0003
    95. (1.97501) BD ( 1) C  36 - C  38  
                ( 49.64%)   0.7045* C  36 s( 28.29%)p 2.53( 71.66%)d 0.00(  0.05%)
                                            0.0003  0.5318 -0.0097  0.1163  0.0229
                                            0.7497 -0.0026  0.3747 -0.0081  0.0026
                                            0.0016  0.0153 -0.0147 -0.0066
                ( 50.36%)   0.7097* C  38 s( 29.09%)p 2.44( 70.86%)d 0.00(  0.05%)
                                            0.0002  0.5394  0.0026 -0.0687  0.0185
                                           -0.7883 -0.0037 -0.2866  0.0021  0.0056
                                            0.0010  0.0122 -0.0152 -0.0079
    96. (1.96605) BD ( 1) C  36 - H 105  
                ( 61.26%)   0.7827* C  36 s( 23.60%)p 3.24( 76.35%)d 0.00(  0.05%)
                                           -0.0003  0.4857 -0.0057  0.7293 -0.0207
                                           -0.2526 -0.0127 -0.4089  0.0071 -0.0090
                                           -0.0142  0.0073  0.0124 -0.0028
                ( 38.74%)   0.6224* H 105 s( 99.91%)p 0.00(  0.09%)
                                            0.9996 -0.0039 -0.0235  0.0086  0.0160
    97. (1.98923) BD ( 1) O  37 - H 106  
                ( 74.42%)   0.8627* O  37 s( 20.83%)p 3.80( 79.09%)d 0.00(  0.08%)
                                           -0.0001 -0.4561 -0.0156  0.7705  0.0220
                                           -0.0993  0.0152 -0.4309 -0.0315  0.0159
                                            0.0125 -0.0056 -0.0152  0.0100
                ( 25.58%)   0.5058* H 106 s( 99.59%)p 0.00(  0.41%)
                                           -0.9979  0.0095 -0.0555  0.0042  0.0314
    98. (1.98645) BD ( 1) C  38 - O  39  
                ( 31.48%)   0.5610* C  38 s( 19.22%)p 4.19( 80.51%)d 0.01(  0.27%)
                                            0.0001 -0.4377 -0.0248 -0.5281  0.0091
                                            0.0106 -0.0043 -0.7248 -0.0260 -0.0001
                                           -0.0421 -0.0004 -0.0141 -0.0272
                ( 68.52%)   0.8278* O  39 s( 31.41%)p 2.18( 68.53%)d 0.00(  0.06%)
                                           -0.0000 -0.5604 -0.0028  0.4224  0.0067
                                            0.0237  0.0013  0.7116  0.0022 -0.0005
                                           -0.0108 -0.0021 -0.0026 -0.0217
    99. (1.97033) BD ( 1) C  38 - C  51  
                ( 50.73%)   0.7122* C  38 s( 27.66%)p 2.61( 72.29%)d 0.00(  0.05%)
                                           -0.0001 -0.5258 -0.0090  0.7430 -0.0282
                                           -0.3418 -0.0180 -0.2289 -0.0198  0.0133
                                            0.0115 -0.0049 -0.0116  0.0079
                ( 49.27%)   0.7019* C  51 s( 28.40%)p 2.52( 71.55%)d 0.00(  0.05%)
                                           -0.0004 -0.5329  0.0056 -0.7391 -0.0042
                                            0.3345 -0.0149  0.2384 -0.0149  0.0137
                                            0.0103 -0.0061 -0.0119  0.0074
   100. (1.97230) BD ( 1) C  38 - H 107  
                ( 62.20%)   0.7886* C  38 s( 24.00%)p 3.16( 75.95%)d 0.00(  0.04%)
                                           -0.0003  0.4896 -0.0182  0.4024 -0.0010
                                            0.5106  0.0042 -0.5803  0.0043  0.0082
                                           -0.0114 -0.0148 -0.0038  0.0041
                ( 37.80%)   0.6149* H 107 s( 99.90%)p 0.00(  0.10%)
                                            0.9995 -0.0089 -0.0136 -0.0203  0.0194
   101. (1.98881) BD ( 1) O  39 - C  40  
                ( 69.11%)   0.8313* O  39 s( 33.59%)p 1.97( 66.34%)d 0.00(  0.06%)
                                            0.0000  0.5795  0.0078  0.8135  0.0056
                                           -0.0261  0.0040 -0.0261  0.0133 -0.0014
                                           -0.0118  0.0006  0.0202 -0.0090
                ( 30.89%)   0.5558* C  40 s( 21.38%)p 3.66( 78.31%)d 0.01(  0.30%)
                                           -0.0001  0.4611  0.0346 -0.8827 -0.0231
                                            0.0237  0.0186 -0.0282  0.0418 -0.0028
                                            0.0038  0.0003  0.0481 -0.0267
   102. (1.98799) BD ( 1) C  40 - O  41  
                ( 31.10%)   0.5576* C  40 s( 21.69%)p 3.60( 78.01%)d 0.01(  0.30%)
                                            0.0000  0.4654  0.0167  0.2767 -0.0140
                                            0.6910  0.0439 -0.4730 -0.0139  0.0252
                                           -0.0176 -0.0398 -0.0224 -0.0013
                ( 68.90%)   0.8301* O  41 s( 30.13%)p 2.32( 69.80%)d 0.00(  0.07%)
                                            0.0001  0.5489  0.0039 -0.3013 -0.0143
                                           -0.6366  0.0016  0.4492  0.0007  0.0041
                                           -0.0021 -0.0217 -0.0139 -0.0004
   103. (1.97888) BD ( 1) C  40 - C  49  
                ( 49.47%)   0.7034* C  40 s( 31.75%)p 2.15( 68.20%)d 0.00(  0.05%)
                                            0.0003  0.5632 -0.0175  0.2853 -0.0195
                                           -0.7074 -0.0111 -0.3151  0.0187 -0.0121
                                           -0.0053  0.0138 -0.0115 -0.0063
                ( 50.53%)   0.7108* C  49 s( 27.62%)p 2.62( 72.33%)d 0.00(  0.05%)
                                            0.0003  0.5256 -0.0007 -0.3756 -0.0078
                                            0.6954 -0.0012  0.3138  0.0039 -0.0121
                                           -0.0046  0.0128 -0.0113 -0.0082
   104. (1.97420) BD ( 1) C  40 - H 108  
                ( 60.59%)   0.7784* C  40 s( 24.97%)p 3.00( 74.97%)d 0.00(  0.06%)
                                           -0.0005  0.4997 -0.0063  0.2384 -0.0453
                                            0.1291  0.0081  0.8210 -0.0103  0.0013
                                            0.0102  0.0049  0.0007  0.0205
                ( 39.41%)   0.6278* H 108 s( 99.91%)p 0.00(  0.09%)
                                            0.9995 -0.0097 -0.0061 -0.0025 -0.0299
   105. (1.98124) BD ( 1) O  41 - C  42  
                ( 68.87%)   0.8299* O  41 s( 31.07%)p 2.22( 68.87%)d 0.00(  0.07%)
                                            0.0001  0.5574  0.0023  0.8198  0.0021
                                            0.1212  0.0099  0.0412 -0.0050 -0.0046
                                            0.0091 -0.0021  0.0207 -0.0113
                ( 31.13%)   0.5579* C  42 s( 19.56%)p 4.10( 80.16%)d 0.01(  0.28%)
                                           -0.0001  0.4417  0.0214 -0.8846 -0.0343
                                           -0.1230  0.0283 -0.0419 -0.0117  0.0151
                                            0.0062  0.0008  0.0432 -0.0264
   106. (1.98020) BD ( 1) C  42 - C  43  
                ( 52.46%)   0.7243* C  42 s( 28.63%)p 2.49( 71.33%)d 0.00(  0.04%)
                                            0.0000  0.5346  0.0217  0.1932 -0.0218
                                            0.6881  0.0010 -0.4490  0.0185  0.0060
                                           -0.0049 -0.0166 -0.0106 -0.0001
                ( 47.54%)   0.6895* C  43 s( 29.74%)p 2.36( 70.20%)d 0.00(  0.06%)
                                            0.0005  0.5454 -0.0002 -0.1774 -0.0199
                                           -0.6872  0.0118  0.4447  0.0071  0.0066
                                           -0.0055 -0.0172 -0.0133 -0.0023
   107. (1.97098) BD ( 1) C  42 - C  45  
                ( 49.45%)   0.7032* C  42 s( 28.46%)p 2.51( 71.48%)d 0.00(  0.06%)
                                            0.0003  0.5334 -0.0065  0.3766  0.0146
                                           -0.7026  0.0116 -0.2811 -0.0085 -0.0144
                                           -0.0067  0.0110 -0.0108 -0.0080
                ( 50.55%)   0.7110* C  45 s( 28.15%)p 2.55( 71.80%)d 0.00(  0.05%)
                                            0.0001  0.5306  0.0021 -0.3656  0.0122
                                            0.7118 -0.0069  0.2782 -0.0035 -0.0140
                                           -0.0077  0.0117 -0.0088 -0.0064
   108. (1.97482) BD ( 1) C  42 - H 109  
                ( 61.11%)   0.7817* C  42 s( 23.37%)p 3.28( 76.58%)d 0.00(  0.05%)
                                           -0.0003  0.4829 -0.0232  0.1831 -0.0012
                                            0.1266  0.0190  0.8461 -0.0076  0.0019
                                            0.0086  0.0033  0.0006  0.0196
                ( 38.89%)   0.6236* H 109 s( 99.91%)p 0.00(  0.09%)
                                            0.9995 -0.0114 -0.0095 -0.0077 -0.0277
   109. (1.99353) BD ( 1) C  43 - O  44  
                ( 33.29%)   0.5769* C  43 s( 22.07%)p 3.52( 77.66%)d 0.01(  0.27%)
                                           -0.0000 -0.4685 -0.0347 -0.8389 -0.0389
                                           -0.2338 -0.0386 -0.1233  0.0005 -0.0189
                                           -0.0150 -0.0031 -0.0390  0.0251
                ( 66.71%)   0.8168* O  44 s( 32.12%)p 2.11( 67.81%)d 0.00(  0.07%)
                                            0.0001 -0.5667 -0.0023  0.7775  0.0076
                                            0.2246 -0.0117  0.1516  0.0023 -0.0188
                                           -0.0078 -0.0054 -0.0094  0.0139
   110. (1.98676) BD ( 1) C  43 - H 110  
                ( 59.42%)   0.7708* C  43 s( 24.17%)p 3.14( 75.78%)d 0.00(  0.05%)
                                            0.0001 -0.4913  0.0161  0.1121 -0.0011
                                            0.1327 -0.0259  0.8526 -0.0031  0.0002
                                           -0.0069 -0.0088  0.0020 -0.0196
                ( 40.58%)   0.6370* H 110 s( 99.92%)p 0.00(  0.08%)
                                           -0.9995  0.0084 -0.0062 -0.0023 -0.0283
   111. (1.97978) BD ( 1) C  43 - H 111  
                ( 60.60%)   0.7785* C  43 s( 23.98%)p 3.17( 75.97%)d 0.00(  0.05%)
                                           -0.0001  0.4897 -0.0002 -0.4972  0.0216
                                            0.6730 -0.0018  0.2426 -0.0155 -0.0169
                                           -0.0082  0.0085 -0.0040 -0.0061
                ( 39.40%)   0.6277* H 111 s( 99.91%)p 0.00(  0.09%)
                                            0.9996 -0.0042  0.0181 -0.0222 -0.0071
   112. (1.98817) BD ( 1) O  44 - H 112  
                ( 74.97%)   0.8659* O  44 s( 22.84%)p 3.37( 77.08%)d 0.00(  0.08%)
                                           -0.0001 -0.4778 -0.0120 -0.5547 -0.0394
                                            0.6765  0.0113  0.0612 -0.0035  0.0153
                                            0.0022 -0.0060  0.0189  0.0132
                ( 25.03%)   0.5003* H 112 s( 99.56%)p 0.00(  0.44%)
                                           -0.9977  0.0123  0.0431 -0.0502 -0.0019
   113. (1.99062) BD ( 1) C  45 - O  46  
                ( 32.17%)   0.5672* C  45 s( 20.08%)p 3.97( 79.65%)d 0.01(  0.27%)
                                            0.0001 -0.4460 -0.0427 -0.8835 -0.0365
                                           -0.0900 -0.0124 -0.0799  0.0066 -0.0088
                                           -0.0102 -0.0006 -0.0428  0.0261
                ( 67.83%)   0.8236* O  46 s( 33.89%)p 1.95( 66.04%)d 0.00(  0.06%)
                                            0.0001 -0.5822  0.0002  0.8005 -0.0004
                                            0.0977 -0.0051  0.1007  0.0020 -0.0125
                                           -0.0069 -0.0039 -0.0151  0.0142
   114. (1.96937) BD ( 1) C  45 - C  47  
                ( 49.83%)   0.7059* C  45 s( 28.78%)p 2.47( 71.17%)d 0.00(  0.05%)
                                            0.0004  0.5364 -0.0026 -0.2395  0.0257
                                           -0.6887 -0.0032  0.4235 -0.0089  0.0086
                                           -0.0073 -0.0168 -0.0110 -0.0026
                ( 50.17%)   0.7083* C  47 s( 27.94%)p 2.58( 72.01%)d 0.00(  0.05%)
                                            0.0002  0.5285  0.0040  0.2981  0.0273
                                            0.6722 -0.0247 -0.4220 -0.0016  0.0092
                                           -0.0065 -0.0172 -0.0094 -0.0018
   115. (1.97390) BD ( 1) C  45 - H 113  
                ( 60.80%)   0.7798* C  45 s( 22.97%)p 3.35( 76.98%)d 0.00(  0.05%)
                                            0.0003 -0.4789  0.0175  0.1534 -0.0188
                                            0.1006 -0.0009  0.8578 -0.0012 -0.0007
                                           -0.0096 -0.0050  0.0004 -0.0192
                ( 39.20%)   0.6261* H 113 s( 99.91%)p 0.00(  0.09%)
                                           -0.9995  0.0099 -0.0051 -0.0034 -0.0290
   116. (1.98763) BD ( 1) O  46 - H 114  
                ( 74.76%)   0.8647* O  46 s( 20.70%)p 3.83( 79.23%)d 0.00(  0.08%)
                                           -0.0002 -0.4546 -0.0183 -0.4432 -0.0358
                                            0.7523  0.0137  0.1684  0.0029  0.0087
                                            0.0027 -0.0114  0.0210  0.0106
                ( 25.24%)   0.5024* H 114 s( 99.57%)p 0.00(  0.43%)
                                           -0.9978  0.0088  0.0314 -0.0563 -0.0112
   117. (1.99118) BD ( 1) C  47 - O  48  
                ( 32.53%)   0.5703* C  47 s( 20.28%)p 3.92( 79.45%)d 0.01(  0.27%)
                                           -0.0000  0.4485  0.0409  0.3901  0.0266
                                           -0.7315 -0.0210 -0.3256 -0.0025 -0.0308
                                           -0.0159  0.0286 -0.0211 -0.0154
                ( 67.47%)   0.8214* O  48 s( 33.86%)p 1.95( 66.07%)d 0.00(  0.07%)
                                           -0.0001  0.5819  0.0014 -0.3616  0.0043
                                            0.6481  0.0020  0.3315 -0.0002 -0.0151
                                           -0.0156  0.0134 -0.0027 -0.0037
   118. (1.96566) BD ( 1) C  47 - C  49  
                ( 49.50%)   0.7035* C  47 s( 28.59%)p 2.50( 71.36%)d 0.00(  0.05%)
                                           -0.0004 -0.5346  0.0029  0.8371 -0.0056
                                            0.0900  0.0255  0.0636 -0.0066 -0.0019
                                           -0.0043  0.0008 -0.0188  0.0116
                ( 50.50%)   0.7107* C  49 s( 27.97%)p 2.57( 71.98%)d 0.00(  0.05%)
                                           -0.0001 -0.5288 -0.0041 -0.8441  0.0156
                                           -0.0245  0.0384 -0.0702 -0.0050 -0.0026
                                           -0.0050 -0.0010 -0.0187  0.0112
   119. (1.97197) BD ( 1) C  47 - H 115  
                ( 60.88%)   0.7803* C  47 s( 23.04%)p 3.34( 76.91%)d 0.00(  0.05%)
                                           -0.0003  0.4796 -0.0179  0.2379  0.0127
                                            0.0454 -0.0193  0.8425 -0.0109  0.0032
                                            0.0078  0.0041  0.0013  0.0199
                ( 39.12%)   0.6255* H 115 s( 99.91%)p 0.00(  0.09%)
                                            0.9995 -0.0104 -0.0089 -0.0014 -0.0285
   120. (1.98722) BD ( 1) O  48 - H 116  
                ( 74.46%)   0.8629* O  48 s( 20.46%)p 3.88( 79.46%)d 0.00(  0.08%)
                                            0.0002  0.4521  0.0164 -0.3400  0.0027
                                           -0.7586 -0.0375  0.3195 -0.0009  0.0176
                                           -0.0141 -0.0166 -0.0012 -0.0019
                ( 25.54%)   0.5054* H 116 s( 99.58%)p 0.00(  0.42%)
                                            0.9979 -0.0087  0.0267  0.0542 -0.0238
   121. (1.99081) BD ( 1) C  49 - O  50  
                ( 33.15%)   0.5758* C  49 s( 21.08%)p 3.73( 78.67%)d 0.01(  0.26%)
                                            0.0001 -0.4573 -0.0406  0.3040  0.0044
                                            0.7073  0.0371 -0.4387 -0.0126 -0.0223
                                            0.0152  0.0360  0.0222  0.0062
                ( 66.85%)   0.8176* O  50 s( 33.70%)p 1.97( 66.23%)d 0.00(  0.07%)
                                            0.0001 -0.5805 -0.0006 -0.2515 -0.0059
                                           -0.6519 -0.0010  0.4172  0.0018 -0.0034
                                            0.0014  0.0220  0.0132  0.0023
   122. (1.97043) BD ( 1) C  49 - H 117  
                ( 60.17%)   0.7757* C  49 s( 23.26%)p 3.30( 76.69%)d 0.00(  0.05%)
                                            0.0003 -0.4819  0.0204  0.2295 -0.0083
                                            0.1099  0.0184  0.8376 -0.0082  0.0006
                                           -0.0078 -0.0014 -0.0026 -0.0204
                ( 39.83%)   0.6311* H 117 s( 99.92%)p 0.00(  0.08%)
                                           -0.9995  0.0100 -0.0036 -0.0040 -0.0280
   123. (1.98683) BD ( 1) O  50 - H 118  
                ( 76.36%)   0.8738* O  50 s( 23.59%)p 3.24( 76.34%)d 0.00(  0.07%)
                                           -0.0001 -0.4855 -0.0135  0.8582  0.0250
                                            0.1443  0.0259  0.0684 -0.0115  0.0057
                                           -0.0127  0.0010 -0.0207  0.0101
                ( 23.64%)   0.4862* H 118 s( 99.54%)p 0.00(  0.46%)
                                           -0.9976  0.0166 -0.0665 -0.0114 -0.0055
   124. (1.99020) BD ( 1) C  51 - O  52  
                ( 32.20%)   0.5674* C  51 s( 20.46%)p 3.88( 79.27%)d 0.01(  0.27%)
                                           -0.0001  0.4505  0.0401  0.1263 -0.0107
                                            0.8590  0.0335  0.1933  0.0144  0.0131
                                            0.0033  0.0167 -0.0408 -0.0244
                ( 67.80%)   0.8234* O  52 s( 33.99%)p 1.94( 65.95%)d 0.00(  0.06%)
                                           -0.0001  0.5830  0.0010 -0.1120 -0.0072
                                           -0.7925  0.0013 -0.1373 -0.0011 -0.0029
                                            0.0032  0.0027 -0.0212 -0.0131
   125. (1.96911) BD ( 1) C  51 - H 119  
                ( 61.17%)   0.7821* C  51 s( 22.89%)p 3.37( 77.06%)d 0.00(  0.05%)
                                           -0.0003  0.4781 -0.0198 -0.2762 -0.0004
                                           -0.3769  0.0253  0.7427  0.0027  0.0056
                                           -0.0087 -0.0165 -0.0009  0.0093
                ( 38.83%)   0.6231* H 119 s( 99.91%)p 0.00(  0.09%)
                                            0.9995 -0.0102  0.0109  0.0117 -0.0251
   126. (1.98750) BD ( 1) O  52 - H 120  
                ( 74.94%)   0.8657* O  52 s( 20.93%)p 3.77( 78.99%)d 0.00(  0.07%)
                                            0.0002  0.4572  0.0176  0.7028  0.0185
                                            0.1461  0.0297  0.5227  0.0163 -0.0062
                                            0.0213 -0.0044  0.0152 -0.0001
                ( 25.06%)   0.5006* H 120 s( 99.57%)p 0.00(  0.43%)
                                            0.9978 -0.0110 -0.0521 -0.0094 -0.0386
   127. (1.99226) BD ( 1) C  53 - O  54  
                ( 32.72%)   0.5720* C  53 s( 20.12%)p 3.96( 79.61%)d 0.01(  0.27%)
                                            0.0001 -0.4473 -0.0340 -0.8545 -0.0279
                                           -0.2371 -0.0278  0.0856  0.0291 -0.0214
                                            0.0096  0.0036 -0.0383  0.0256
                ( 67.28%)   0.8203* O  54 s( 34.44%)p 1.90( 65.49%)d 0.00(  0.07%)
                                            0.0000 -0.5869  0.0006  0.7715  0.0063
                                            0.2230 -0.0047 -0.0995  0.0072 -0.0152
                                            0.0110  0.0076 -0.0134  0.0085
   128. (1.96273) BD ( 1) C  53 - H 121  
                ( 60.85%)   0.7801* C  53 s( 21.51%)p 3.65( 78.43%)d 0.00(  0.05%)
                                            0.0005 -0.4638  0.0037  0.4272 -0.0350
                                           -0.4289 -0.0067  0.6454  0.0048  0.0094
                                           -0.0154  0.0124 -0.0002 -0.0081
                ( 39.15%)   0.6257* H 121 s( 99.92%)p 0.00(  0.08%)
                                           -0.9996  0.0042 -0.0132  0.0149 -0.0211
   129. (1.98792) BD ( 1) O  54 - H 122  
                ( 75.73%)   0.8702* O  54 s( 24.29%)p 3.11( 75.64%)d 0.00(  0.07%)
                                            0.0001  0.4927  0.0121  0.5439  0.0383
                                           -0.3221  0.0017  0.5960  0.0104 -0.0086
                                            0.0127 -0.0188 -0.0038  0.0118
                ( 24.27%)   0.4926* H 122 s( 99.59%)p 0.00(  0.41%)
                                            0.9979 -0.0128 -0.0412  0.0229 -0.0431
   130. (1.99918) CR ( 1) C   1           s(100.00%)p 0.00(  0.00%)
                                            1.0000 -0.0002  0.0000  0.0002  0.0000
                                           -0.0001 -0.0000  0.0004 -0.0000  0.0000
                                           -0.0000  0.0000 -0.0000 -0.0000
   131. (1.99883) CR ( 1) C   2           s(100.00%)p 0.00(  0.00%)
                                            1.0000 -0.0002  0.0000  0.0000 -0.0000
                                           -0.0001 -0.0000  0.0001 -0.0000 -0.0000
                                            0.0000 -0.0000  0.0000  0.0000
   132. (1.99919) CR ( 1) C   3           s(100.00%)p 0.00(  0.00%)
                                            1.0000 -0.0003  0.0000 -0.0000 -0.0000
                                            0.0006 -0.0000 -0.0000 -0.0000 -0.0000
                                            0.0000 -0.0000  0.0000  0.0000
   133. (1.99906) CR ( 1) C   4           s(100.00%)p 0.00(  0.00%)
                                            1.0000 -0.0002  0.0000 -0.0005  0.0000
                                            0.0003 -0.0000  0.0001 -0.0000 -0.0000
                                            0.0000 -0.0000 -0.0000  0.0000
   134. (1.99892) CR ( 1) C   5           s(100.00%)p 0.00(  0.00%)
                                            1.0000 -0.0001 -0.0000  0.0002 -0.0000
                                           -0.0000  0.0000  0.0004 -0.0000 -0.0000
                                            0.0000 -0.0000 -0.0000  0.0000
   135. (1.99879) CR ( 1) C   6           s(100.00%)
                                            1.0000 -0.0000 -0.0000 -0.0000  0.0000
                                           -0.0001  0.0000 -0.0001 -0.0000  0.0000
                                            0.0000 -0.0000 -0.0000 -0.0000
   136. (1.99874) CR ( 1) C   7           s(100.00%)p 0.00(  0.00%)
                                            1.0000  0.0002 -0.0000  0.0001 -0.0000
                                           -0.0001 -0.0000  0.0004  0.0000 -0.0000
                                            0.0000  0.0000  0.0000  0.0000
   137. (1.99910) CR ( 1) C   8           s(100.00%)p 0.00(  0.00%)
                                            1.0000 -0.0001 -0.0000 -0.0002 -0.0000
                                           -0.0001 -0.0000  0.0003 -0.0000 -0.0000
                                           -0.0000  0.0000 -0.0000  0.0000
   138. (1.99897) CR ( 1) C   9           s(100.00%)p 0.00(  0.00%)
                                            1.0000 -0.0002 -0.0000  0.0001 -0.0000
                                            0.0005 -0.0000  0.0000 -0.0000 -0.0000
                                            0.0000 -0.0000 -0.0000 -0.0000
   139. (1.99886) CR ( 1) C  10           s(100.00%)p 0.00(  0.00%)
                                            1.0000 -0.0002  0.0000 -0.0000  0.0000
                                           -0.0002 -0.0000  0.0000 -0.0000 -0.0000
                                            0.0000 -0.0000 -0.0000 -0.0000
   140. (1.99919) CR ( 1) C  11           s(100.00%)p 0.00(  0.00%)
                                            1.0000 -0.0002  0.0000  0.0000 -0.0000
                                           -0.0004  0.0000  0.0001 -0.0000  0.0000
                                            0.0000  0.0000  0.0000  0.0000
   141. (1.99908) CR ( 1) C  12           s(100.00%)p 0.00(  0.00%)
                                            1.0000 -0.0002  0.0000  0.0001 -0.0000
                                            0.0004  0.0000  0.0004 -0.0000  0.0000
                                            0.0000 -0.0000 -0.0000 -0.0000
   142. (1.99906) CR ( 1) C  13           s(100.00%)p 0.00(  0.00%)
                                            1.0000 -0.0001 -0.0000 -0.0001  0.0000
                                           -0.0002 -0.0000  0.0003 -0.0000  0.0000
                                           -0.0000  0.0000 -0.0000 -0.0000
   143. (1.99880) CR ( 1) C  14           s(100.00%)p 0.00(  0.00%)
                                            1.0000 -0.0001  0.0000 -0.0002  0.0000
                                            0.0004 -0.0000  0.0000 -0.0000  0.0000
                                           -0.0000 -0.0000 -0.0000 -0.0000
   144. (1.99973) CR ( 1) O  15           s(100.00%)p 0.00(  0.00%)
                                            1.0000 -0.0000 -0.0000  0.0001  0.0000
                                           -0.0001  0.0000 -0.0001 -0.0000  0.0000
                                            0.0000 -0.0000  0.0000 -0.0000
   145. (1.99883) CR ( 1) C  16           s(100.00%)p 0.00(  0.00%)
                                            1.0000 -0.0002  0.0000 -0.0000  0.0000
                                           -0.0002 -0.0000 -0.0001  0.0000  0.0000
                                            0.0000 -0.0000 -0.0000 -0.0000
   146. (1.99921) CR ( 1) C  17           s(100.00%)p 0.00(  0.00%)
                                            1.0000 -0.0003  0.0000 -0.0002  0.0000
                                            0.0003  0.0000 -0.0004  0.0000  0.0000
                                           -0.0000  0.0000 -0.0000 -0.0000
   147. (1.99901) CR ( 1) C  18           s(100.00%)p 0.00(  0.00%)
                                            1.0000 -0.0001  0.0000  0.0000 -0.0000
                                           -0.0005  0.0000 -0.0000  0.0000 -0.0000
                                           -0.0000  0.0000  0.0000  0.0000
   148. (1.99976) CR ( 1) O  19           s(100.00%)p 0.00(  0.00%)
                                            1.0000 -0.0001 -0.0000  0.0001  0.0000
                                            0.0000 -0.0000 -0.0000 -0.0000  0.0000
                                            0.0000 -0.0000  0.0000 -0.0000
   149. (1.99896) CR ( 1) C  20           s(100.00%)p 0.00(  0.00%)
                                            1.0000 -0.0002 -0.0000  0.0002 -0.0000
                                            0.0005 -0.0000 -0.0002  0.0000  0.0000
                                           -0.0000 -0.0000 -0.0000 -0.0000
   150. (1.99910) CR ( 1) C  21           s(100.00%)p 0.00(  0.00%)
                                            1.0000 -0.0001 -0.0000 -0.0001  0.0000
                                           -0.0003 -0.0000 -0.0002  0.0000 -0.0000
                                            0.0000 -0.0000 -0.0000 -0.0000
   151. (1.99908) CR ( 1) C  22           s(100.00%)p 0.00(  0.00%)
                                            1.0000 -0.0002  0.0000  0.0000 -0.0000
                                            0.0002  0.0000 -0.0004  0.0000 -0.0000
                                           -0.0000  0.0000 -0.0000 -0.0000
   152. (1.99889) CR ( 1) C  23           s(100.00%)p 0.00(  0.00%)
                                            1.0000 -0.0002  0.0000 -0.0001  0.0000
                                           -0.0002  0.0000  0.0001  0.0000 -0.0000
                                            0.0000  0.0000 -0.0000  0.0000
   153. (1.99919) CR ( 1) C  24           s(100.00%)p 0.00(  0.00%)
                                            1.0000 -0.0002  0.0000  0.0001  0.0000
                                           -0.0004  0.0000  0.0000  0.0000  0.0000
                                            0.0000  0.0000  0.0000  0.0000
   154. (1.99885) CR ( 1) C  25           s(100.00%)p 0.00(  0.00%)
                                            1.0000 -0.0002  0.0000  0.0001 -0.0000
                                            0.0002 -0.0000 -0.0000  0.0000 -0.0000
                                            0.0000  0.0000 -0.0000  0.0000
   155. (1.99920) CR ( 1) C  26           s(100.00%)p 0.00(  0.00%)
                                            1.0000 -0.0003  0.0000 -0.0002  0.0000
                                            0.0005 -0.0000 -0.0001  0.0000  0.0000
                                            0.0000  0.0000  0.0000  0.0000
   156. (1.99910) CR ( 1) C  27           s(100.00%)p 0.00(  0.00%)
                                            1.0000 -0.0002  0.0000 -0.0001  0.0000
                                           -0.0002 -0.0000 -0.0004  0.0000 -0.0000
                                            0.0000 -0.0000 -0.0000 -0.0000
   157. (1.99908) CR ( 1) C  28           s(100.00%)p 0.00(  0.00%)
                                            1.0000 -0.0002  0.0000 -0.0000 -0.0000
                                            0.0003  0.0000 -0.0004  0.0000  0.0000
                                           -0.0000  0.0000 -0.0000 -0.0000
   158. (1.99882) CR ( 1) C  29           s(100.00%)p 0.00(  0.00%)
                                            1.0000 -0.0002 -0.0000 -0.0002 -0.0000
                                           -0.0000  0.0000 -0.0000  0.0000 -0.0000
                                            0.0000 -0.0000 -0.0000  0.0000
   159. (1.99918) CR ( 1) C  30           s(100.00%)p 0.00(  0.00%)
                                            1.0000 -0.0003  0.0000  0.0000  0.0000
                                           -0.0005  0.0000 -0.0000  0.0000  0.0000
                                           -0.0000  0.0000  0.0000  0.0000
   160. (1.99875) CR ( 1) C  31           s(100.00%)p 0.00(  0.00%)
                                            1.0000 -0.0000 -0.0000  0.0003 -0.0000
                                           -0.0001  0.0000 -0.0002  0.0000 -0.0000
                                            0.0000 -0.0000  0.0000  0.0000
   161. (1.99964) CR ( 1) O  32           s(100.00%)
                                            1.0000 -0.0001  0.0000  0.0001  0.0000
                                           -0.0001  0.0000 -0.0001 -0.0000  0.0000
                                           -0.0000  0.0000 -0.0000  0.0000
   162. (1.99886) CR ( 1) C  33           s(100.00%)p 0.00(  0.00%)
                                            1.0000  0.0002 -0.0000 -0.0001 -0.0000
                                            0.0000 -0.0000 -0.0002  0.0000  0.0000
                                           -0.0000 -0.0000 -0.0000 -0.0000
   163. (1.99970) CR ( 1) O  34           s(100.00%)
                                            1.0000 -0.0002 -0.0000  0.0000  0.0000
                                            0.0000  0.0000  0.0000  0.0000  0.0000
                                            0.0000 -0.0000 -0.0000  0.0000
   164. (1.99903) CR ( 1) C  35           s(100.00%)p 0.00(  0.00%)
                                            1.0000 -0.0000  0.0000 -0.0003 -0.0000
                                           -0.0001  0.0000 -0.0004  0.0000  0.0000
                                           -0.0000 -0.0000 -0.0000 -0.0000
   165. (1.99889) CR ( 1) C  36           s(100.00%)p 0.00(  0.00%)
                                            1.0000 -0.0001  0.0000  0.0003 -0.0000
                                           -0.0003 -0.0000 -0.0001  0.0000 -0.0000
                                           -0.0000 -0.0000  0.0000  0.0000
   166. (1.99974) CR ( 1) O  37           s(100.00%)p 0.00(  0.00%)
                                            1.0000 -0.0000 -0.0000  0.0001  0.0000
                                            0.0001  0.0000 -0.0001 -0.0000  0.0000
                                            0.0000 -0.0000 -0.0000  0.0000
   167. (1.99881) CR ( 1) C  38           s(100.00%)p 0.00(  0.00%)
                                            1.0000  0.0000 -0.0000  0.0002 -0.0000
                                            0.0003  0.0000 -0.0001  0.0000  0.0000
                                           -0.0000 -0.0000  0.0000  0.0000
   168. (1.99966) CR ( 1) O  39           s(100.00%)p 0.00(  0.00%)
                                            1.0000 -0.0002  0.0000  0.0001 -0.0000
                                           -0.0000  0.0000 -0.0001  0.0000 -0.0000
                                           -0.0000  0.0000 -0.0000  0.0000
   169. (1.99888) CR ( 1) C  40           s(100.00%)p 0.00(  0.00%)
                                            1.0000  0.0002  0.0000 -0.0000 -0.0000
                                            0.0003  0.0000  0.0005 -0.0000  0.0000
                                            0.0000 -0.0000  0.0000  0.0000
   170. (1.99968) CR ( 1) O  41           s(100.00%)
                                            1.0000 -0.0002 -0.0000  0.0000  0.0000
                                           -0.0000 -0.0000 -0.0000  0.0000 -0.0000
                                            0.0000  0.0000 -0.0000  0.0000
   171. (1.99890) CR ( 1) C  42           s(100.00%)p 0.00(  0.00%)
                                            1.0000 -0.0000 -0.0000 -0.0002 -0.0000
                                            0.0002  0.0000  0.0003 -0.0000  0.0000
                                            0.0000 -0.0000  0.0000  0.0000
   172. (1.99909) CR ( 1) C  43           s(100.00%)p 0.00(  0.00%)
                                            1.0000 -0.0002 -0.0000  0.0000  0.0000
                                            0.0004 -0.0000 -0.0003 -0.0000 -0.0000
                                            0.0000  0.0000  0.0000  0.0000
   173. (1.99976) CR ( 1) O  44           s(100.00%)p 0.00(  0.00%)
                                            1.0000 -0.0001 -0.0000 -0.0001 -0.0000
                                           -0.0000  0.0000  0.0000 -0.0000  0.0000
                                            0.0000 -0.0000  0.0000 -0.0000
   174. (1.99883) CR ( 1) C  45           s(100.00%)p 0.00(  0.00%)
                                            1.0000 -0.0001 -0.0000  0.0002 -0.0000
                                            0.0002  0.0000 -0.0005  0.0000 -0.0000
                                            0.0000  0.0000  0.0000  0.0000
   175. (1.99973) CR ( 1) O  46           s(100.00%)p 0.00(  0.00%)
                                            1.0000 -0.0000 -0.0000 -0.0001 -0.0000
                                            0.0001  0.0000  0.0000  0.0000  0.0000
                                            0.0000 -0.0000  0.0000  0.0000
   176. (1.99880) CR ( 1) C  47           s(100.00%)p 0.00(  0.00%)
                                            1.0000 -0.0001 -0.0000  0.0004 -0.0000
                                           -0.0001  0.0000  0.0004 -0.0000 -0.0000
                                            0.0000  0.0000 -0.0000  0.0000
   177. (1.99973) CR ( 1) O  48           s(100.00%)p 0.00(  0.00%)
                                            1.0000 -0.0001 -0.0000 -0.0000  0.0000
                                            0.0002  0.0000 -0.0000  0.0000 -0.0000
                                            0.0000  0.0000  0.0000 -0.0000
   178. (1.99880) CR ( 1) C  49           s(100.00%)p 0.00(  0.00%)
                                            1.0000 -0.0000 -0.0000 -0.0001  0.0000
                                           -0.0003 -0.0000 -0.0003  0.0000  0.0000
                                            0.0000 -0.0000 -0.0000  0.0000
   179. (1.99972) CR ( 1) O  50           s(100.00%)p 0.00(  0.00%)
                                            1.0000 -0.0001 -0.0000  0.0001  0.0000
                                            0.0001  0.0000 -0.0000 -0.0000 -0.0000
                                           -0.0000 -0.0000 -0.0000  0.0000
   180. (1.99881) CR ( 1) C  51           s(100.00%)p 0.00(  0.00%)
                                            1.0000 -0.0001 -0.0000 -0.0002 -0.0000
                                            0.0001  0.0000  0.0005 -0.0000  0.0000
                                           -0.0000 -0.0000 -0.0000  0.0000
   181. (1.99972) CR ( 1) O  52           s(100.00%)p 0.00(  0.00%)
                                            1.0000 -0.0000 -0.0000 -0.0001 -0.0000
                                           -0.0001 -0.0000 -0.0001 -0.0000  0.0000
                                           -0.0000  0.0000 -0.0000 -0.0000
   182. (1.99874) CR ( 1) C  53           s(100.00%)p 0.00(  0.00%)
                                            1.0000 -0.0000  0.0000 -0.0000  0.0000
                                            0.0003  0.0000 -0.0006  0.0000 -0.0000
                                            0.0000 -0.0000  0.0000 -0.0000
   183. (1.99974) CR ( 1) O  54           s(100.00%)p 0.00(  0.00%)
                                            1.0000 -0.0001 -0.0000 -0.0001 -0.0000
                                           -0.0000  0.0000 -0.0000 -0.0000  0.0000
                                           -0.0000  0.0000  0.0000 -0.0000
   184. (1.96842) LP ( 1) O  15           s( 29.24%)p 2.42( 70.73%)d 0.00(  0.03%)
                                            0.0000  0.5407 -0.0019 -0.5033  0.0044
                                            0.1655 -0.0009 -0.6531  0.0078 -0.0029
                                           -0.0151 -0.0015 -0.0064 -0.0076
   185. (1.95305) LP ( 2) O  15           s( 15.74%)p 5.35( 84.22%)d 0.00(  0.03%)
                                           -0.0001  0.3966 -0.0111 -0.0793 -0.0014
                                           -0.8998  0.0141  0.1613 -0.0009 -0.0098
                                           -0.0001 -0.0086  0.0089  0.0086
   186. (1.97716) LP ( 1) O  19           s( 44.87%)p 1.23( 55.09%)d 0.00(  0.04%)
                                            0.0001  0.6698 -0.0074 -0.3191  0.0044
                                           -0.4252  0.0062 -0.5179  0.0064 -0.0091
                                           -0.0102 -0.0114  0.0049 -0.0049
   187. (1.95116) LP ( 2) O  19           s(  0.02%)p99.99( 99.93%)d 2.59(  0.05%)
                                            0.0000  0.0123  0.0072 -0.0237  0.0030
                                           -0.7571  0.0139  0.6521 -0.0108 -0.0078
                                            0.0057 -0.0021  0.0105  0.0179
   188. (1.95439) LP ( 1) O  32           s( 34.28%)p 1.92( 65.68%)d 0.00(  0.03%)
                                            0.0001  0.5855 -0.0070 -0.1677 -0.0009
                                           -0.0722 -0.0008  0.7896 -0.0029 -0.0028
                                            0.0079  0.0023  0.0006 -0.0162
   189. (1.88797) LP ( 2) O  32           s(  0.16%)p99.99( 99.79%)d 0.30(  0.05%)
                                           -0.0001  0.0399  0.0001 -0.4265 -0.0015
                                           -0.8808  0.0036 -0.2007  0.0009 -0.0091
                                            0.0065  0.0169 -0.0017  0.0079
   190. (1.95378) LP ( 1) O  34           s( 40.47%)p 1.47( 59.49%)d 0.00(  0.04%)
                                            0.0001  0.6361 -0.0011 -0.6206  0.0015
                                           -0.4302  0.0013  0.1572 -0.0004 -0.0157
                                            0.0035  0.0041 -0.0072  0.0076
   191. (1.91408) LP ( 2) O  34           s(  0.02%)p99.99( 99.94%)d 3.09(  0.05%)
                                            0.0000  0.0092  0.0084 -0.3843  0.0046
                                            0.2427 -0.0024 -0.8904  0.0048  0.0001
                                           -0.0153 -0.0105 -0.0098  0.0059
   192. (1.96740) LP ( 1) O  37           s( 33.20%)p 2.01( 66.76%)d 0.00(  0.04%)
                                            0.0000  0.5762 -0.0042  0.1448 -0.0027
                                           -0.7860  0.0069 -0.1697  0.0034  0.0115
                                            0.0002 -0.0017  0.0125  0.0089
   193. (1.94121) LP ( 2) O  37           s( 12.02%)p 7.31( 87.94%)d 0.00(  0.04%)
                                           -0.0000  0.3467 -0.0082  0.6113 -0.0141
                                            0.2209 -0.0034  0.6757 -0.0101  0.0064
                                           -0.0115  0.0088 -0.0100 -0.0013
   194. (1.95485) LP ( 1) O  39           s( 34.99%)p 1.86( 64.98%)d 0.00(  0.03%)
                                            0.0002  0.5915 -0.0047 -0.3972  0.0054
                                            0.0468 -0.0022  0.6999 -0.0013  0.0004
                                            0.0145 -0.0014 -0.0023 -0.0113
   195. (1.90020) LP ( 2) O  39           s(  0.00%)p 1.00( 99.96%)d 0.00(  0.04%)
                                            0.0000  0.0008  0.0003  0.0299  0.0012
                                            0.9981 -0.0036 -0.0504 -0.0023  0.0107
                                           -0.0013 -0.0168  0.0011  0.0010
   196. (1.94819) LP ( 1) O  41           s( 38.75%)p 1.58( 61.21%)d 0.00(  0.04%)
                                            0.0001  0.6225 -0.0016 -0.4647  0.0021
                                            0.4363 -0.0002 -0.4536  0.0019  0.0126
                                           -0.0107  0.0091  0.0013 -0.0004
   197. (1.92165) LP ( 2) O  41           s(  0.03%)p99.99( 99.92%)d 1.25(  0.04%)
                                            0.0000  0.0166  0.0082 -0.1421  0.0001
                                            0.6237 -0.0031  0.7682 -0.0012  0.0092
                                            0.0075 -0.0032  0.0065  0.0154
   198. (1.97597) LP ( 1) O  44           s( 44.97%)p 1.22( 54.99%)d 0.00(  0.04%)
                                            0.0001  0.6705 -0.0078  0.2561 -0.0036
                                            0.6644 -0.0098  0.2069 -0.0027 -0.0117
                                           -0.0021 -0.0069  0.0131  0.0051
   199. (1.94937) LP ( 2) O  44           s(  0.07%)p99.99( 99.88%)d 0.85(  0.06%)
                                            0.0000  0.0244  0.0075  0.1420 -0.0045
                                            0.2209 -0.0051 -0.9641  0.0159 -0.0053
                                            0.0074  0.0196  0.0035  0.0085
   200. (1.96832) LP ( 1) O  46           s( 35.95%)p 1.78( 64.02%)d 0.00(  0.03%)
                                           -0.0000  0.5995 -0.0097  0.3087  0.0008
                                            0.4060 -0.0066  0.6165 -0.0053 -0.0103
                                           -0.0081 -0.0122  0.0035 -0.0018
   201. (1.95159) LP ( 2) O  46           s(  9.45%)p 9.58( 90.51%)d 0.00(  0.04%)
                                           -0.0000  0.3074  0.0004  0.2573 -0.0044
                                            0.5078 -0.0111 -0.7621  0.0102 -0.0102
                                            0.0064  0.0104  0.0053  0.0101
   202. (1.97390) LP ( 1) O  48           s( 45.01%)p 1.22( 54.96%)d 0.00(  0.03%)
                                            0.0000  0.6708 -0.0093  0.4544 -0.0056
                                           -0.0499 -0.0031 -0.5836  0.0061  0.0018
                                            0.0133 -0.0016 -0.0092 -0.0074
   203. (1.95414) LP ( 2) O  48           s(  0.65%)p99.99( 99.30%)d 0.07(  0.05%)
                                            0.0000  0.0807  0.0054  0.7391 -0.0126
                                           -0.0017  0.0008  0.6682 -0.0083  0.0009
                                           -0.0003  0.0001 -0.0122  0.0179
   204. (1.97133) LP ( 1) O  50           s( 41.84%)p 1.39( 58.12%)d 0.00(  0.03%)
                                            0.0001  0.6468 -0.0079  0.3884 -0.0075
                                           -0.3864  0.0039  0.5300 -0.0048  0.0106
                                           -0.0104  0.0097  0.0018 -0.0038
   205. (1.94434) LP ( 2) O  50           s(  0.84%)p99.99( 99.11%)d 0.05(  0.05%)
                                            0.0000  0.0918  0.0039  0.2173 -0.0031
                                           -0.6356  0.0112 -0.7346  0.0091  0.0099
                                            0.0055 -0.0025  0.0069  0.0167
   206. (1.95681) LP ( 1) O  52           s(  7.02%)p13.24( 92.94%)d 0.01(  0.04%)
                                           -0.0000  0.2648 -0.0089  0.3896 -0.0033
                                            0.2842 -0.0006 -0.8347  0.0112 -0.0031
                                           -0.0058  0.0153  0.0087 -0.0070
   207. (1.95545) LP ( 2) O  52           s( 38.05%)p 1.63( 61.92%)d 0.00(  0.03%)
                                           -0.0000  0.6168 -0.0061 -0.5832  0.0106
                                            0.5185 -0.0064  0.1000  0.0016  0.0149
                                            0.0011  0.0021  0.0011  0.0078
   208. (1.97353) LP ( 1) O  54           s( 41.26%)p 1.42( 58.71%)d 0.00(  0.04%)
                                            0.0001  0.6423 -0.0061  0.2869 -0.0036
                                            0.4525 -0.0052 -0.5477  0.0060 -0.0068
                                            0.0095  0.0125  0.0057 -0.0053
   209. (1.94311) LP ( 2) O  54           s(  0.00%)p 1.00( 99.95%)d 0.00(  0.05%)
                                           -0.0000  0.0011 -0.0010  0.1578 -0.0038
                                           -0.8005  0.0138 -0.5775  0.0083  0.0038
                                            0.0071 -0.0049 -0.0120 -0.0158
   210. (0.00486) RY*( 1) C   1           s(  3.99%)p23.37( 93.33%)d 0.67(  2.67%)
                                           -0.0000  0.0067  0.1997  0.0063  0.5782
                                           -0.0020 -0.3743 -0.0080 -0.6774  0.0465
                                           -0.0543  0.0280 -0.0376  0.1393
   211. (0.00369) RY*( 2) C   1           s(  0.07%)p99.99( 93.20%)d95.10(  6.73%)
                                            0.0000  0.0032  0.0264 -0.0092 -0.5256
                                           -0.0117 -0.8097 -0.0018  0.0011  0.0714
                                            0.0795  0.1441  0.1873  0.0029
   212. (0.00243) RY*( 3) C   1           s( 60.83%)p 0.61( 37.40%)d 0.03(  1.77%)
                                           -0.0000  0.0173  0.7798 -0.0023 -0.4302
                                            0.0016  0.2893  0.0015 -0.3244 -0.0240
                                            0.0064 -0.0387 -0.0266 -0.1220
   213. (0.00028) RY*( 4) C   1           s( 32.70%)p 1.98( 64.90%)d 0.07(  2.39%)
                                           -0.0000 -0.0252  0.5713 -0.0114  0.4233
                                            0.0063 -0.2467 -0.0132  0.6393  0.0367
                                           -0.0171  0.0187  0.0181 -0.1470
   214. (0.00009) RY*( 5) C   1           s(  1.26%)p 2.48(  3.12%)d75.92( 95.62%)
   215. (0.00002) RY*( 6) C   1           s(  0.54%)p 2.28(  1.23%)d99.99( 98.23%)
   216. (0.00002) RY*( 7) C   1           s(  0.55%)p 4.30(  2.37%)d99.99( 97.08%)
   217. (0.00001) RY*( 8) C   1           s(  0.09%)p43.52(  3.75%)d99.99( 96.17%)
   218. (0.00001) RY*( 9) C   1           s(  0.05%)p14.69(  0.76%)d99.99( 99.18%)
   219. (0.00546) RY*( 1) C   2           s(  3.96%)p23.27( 92.18%)d 0.97(  3.86%)
                                           -0.0000  0.0175  0.1983 -0.0025 -0.0752
                                           -0.0199 -0.9427 -0.0107  0.1640  0.0272
                                           -0.0136  0.0373 -0.1617 -0.1006
   220. (0.00412) RY*( 2) C   2           s(  0.38%)p99.99( 97.59%)d 5.34(  2.03%)
                                            0.0000 -0.0073  0.0612 -0.0067  0.9591
                                            0.0022 -0.0205  0.0060  0.2355  0.0490
                                           -0.0846  0.0337  0.0583 -0.0787
   221. (0.00228) RY*( 3) C   2           s(  0.54%)p99.99( 94.48%)d 9.15(  4.97%)
                                            0.0000 -0.0145  0.0723  0.0061 -0.2338
                                            0.0054  0.1819 -0.0012  0.9257  0.0247
                                           -0.1605  0.0453  0.0110  0.1456
   222. (0.00079) RY*( 4) C   2           s( 78.15%)p 0.04(  2.78%)d 0.24( 19.07%)
                                            0.0000 -0.0028  0.8840  0.0042 -0.0503
                                            0.0018  0.1331 -0.0055 -0.0865  0.0755
                                            0.1836  0.2219  0.3169 -0.0403
   223. (0.00057) RY*( 5) C   2           s(  7.99%)p 0.04(  0.31%)d11.48( 91.70%)
                                            0.0000 -0.0011  0.2827 -0.0006  0.0013
                                           -0.0044  0.0518 -0.0136  0.0145 -0.0503
                                           -0.1121 -0.9391 -0.0861 -0.1119
   224. (0.00055) RY*( 6) C   2           s(  0.39%)p 5.26(  2.05%)d99.99( 97.56%)
                                           -0.0000  0.0015  0.0624  0.0006  0.0164
                                            0.0024 -0.0167  0.0078 -0.1410  0.7937
                                           -0.2745 -0.0407 -0.1409  0.4988
   225. (0.00049) RY*( 7) C   2           s(  5.79%)p 0.50(  2.88%)d15.77( 91.33%)
                                           -0.0000  0.0013  0.2407 -0.0208  0.0620
                                           -0.0029  0.0195  0.0135 -0.1548 -0.5670
                                           -0.4948  0.1336 -0.3228  0.4742
   226. (0.00042) RY*( 8) C   2           s(  0.11%)p25.10(  2.73%)d99.99( 97.16%)
                                            0.0000  0.0004  0.0330  0.0159 -0.1095
                                           -0.0082  0.0883  0.0140 -0.0837  0.1508
                                           -0.7166  0.1655  0.0128 -0.6386
   227. (0.00023) RY*( 9) C   2           s(  2.73%)p 1.88(  5.13%)d33.70( 92.13%)
                                            0.0000 -0.0058  0.1652 -0.0026  0.0298
                                           -0.0192  0.2194 -0.0031  0.0438  0.1168
                                            0.2941  0.1308 -0.8589 -0.2577
   228. (0.00474) RY*( 1) C   3           s(  0.51%)p99.99( 94.85%)d 9.16(  4.64%)
                                           -0.0000  0.0048  0.0710  0.0044  0.4238
                                           -0.0031 -0.0873 -0.0117 -0.8724 -0.0945
                                           -0.0347  0.1860 -0.0212  0.0352
   229. (0.00405) RY*( 2) C   3           s(  0.08%)p99.99( 93.52%)d81.98(  6.40%)
                                            0.0000 -0.0010  0.0279  0.0132  0.8671
                                            0.0016 -0.0204  0.0058  0.4276 -0.2195
                                            0.0335 -0.1076 -0.0309  0.0464
   230. (0.00172) RY*( 3) C   3           s( 64.26%)p 0.54( 34.97%)d 0.01(  0.78%)
                                           -0.0000  0.0183  0.8014 -0.0028 -0.0766
                                           -0.0006 -0.5825  0.0012  0.0673  0.0208
                                            0.0359 -0.0698  0.0333  0.0072
   231. (0.00020) RY*( 4) C   3           s( 33.00%)p 1.83( 60.40%)d 0.20(  6.60%)
                                           -0.0000 -0.0246  0.5740  0.0030 -0.0064
                                           -0.0195  0.7768 -0.0034  0.0087 -0.0748
                                           -0.0605  0.1403  0.1326  0.1395
   232. (0.00002) RY*( 5) C   3           s(  0.17%)p37.25(  6.17%)d99.99( 93.67%)
   233. (0.00001) RY*( 6) C   3           s(  0.01%)p 1.00(  0.71%)d99.99( 99.28%)
   234. (0.00002) RY*( 7) C   3           s(  0.16%)p43.16(  7.03%)d99.99( 92.81%)
   235. (0.00002) RY*( 8) C   3           s(  1.08%)p 0.92(  0.99%)d90.98( 97.93%)
   236. (0.00001) RY*( 9) C   3           s(  0.84%)p 1.70(  1.43%)d99.99( 97.74%)
   237. (0.00664) RY*( 1) C   4           s(  0.13%)p99.99( 95.81%)d31.10(  4.06%)
                                           -0.0000  0.0166  0.0321  0.0034  0.0437
                                           -0.0056  0.0684 -0.0237 -0.9752 -0.0063
                                           -0.1654  0.1061  0.0022  0.0438
   238. (0.00343) RY*( 2) C   4           s( 20.92%)p 3.40( 71.07%)d 0.38(  8.00%)
                                            0.0000 -0.0220  0.4569 -0.0010 -0.2462
                                           -0.0023  0.8045  0.0024  0.0533  0.2284
                                            0.0123  0.0035 -0.1505 -0.0710
   239. (0.00278) RY*( 3) C   4           s( 11.30%)p 7.32( 82.72%)d 0.53(  5.98%)
                                            0.0000 -0.0091  0.3360 -0.0015 -0.7851
                                            0.0009 -0.4557 -0.0035 -0.0567  0.1872
                                           -0.0020  0.0153  0.1517 -0.0388
   240. (0.00200) RY*( 4) C   4           s( 66.54%)p 0.48( 31.77%)d 0.03(  1.70%)
                                           -0.0000  0.0145  0.8156  0.0041  0.4919
                                            0.0009 -0.2739 -0.0062  0.0245 -0.0940
                                            0.0552  0.0096  0.0539  0.0457
   241. (0.00030) RY*( 5) C   4           s(  0.31%)p 1.11(  0.35%)d99.99( 99.34%)
                                           -0.0000  0.0002  0.0559  0.0040 -0.0412
                                           -0.0016 -0.0354  0.0039 -0.0218 -0.1614
                                           -0.4540 -0.8396 -0.2044 -0.1204
   242. (0.00012) RY*( 6) C   4           s(  0.66%)p10.86(  7.18%)d99.99( 92.16%)
                                           -0.0000 -0.0054  0.0811  0.0200 -0.2644
                                            0.0015  0.0344  0.0035 -0.0166 -0.8049
                                            0.2143  0.1350 -0.4244  0.1718
   243. (0.00006) RY*( 7) C   4           s(  0.13%)p54.26(  6.98%)d99.99( 92.89%)
   244. (0.00003) RY*( 8) C   4           s(  0.12%)p34.83(  4.02%)d99.99( 95.86%)
   245. (0.00002) RY*( 9) C   4           s(  0.00%)p 1.00(  0.17%)d99.99( 99.83%)
   246. (0.00897) RY*( 1) C   5           s(  7.46%)p12.01( 89.54%)d 0.40(  3.00%)
                                            0.0000 -0.0245  0.2719  0.0093  0.2144
                                           -0.0091 -0.4910  0.0183  0.7797  0.0368
                                           -0.1283  0.0849 -0.0293 -0.0642
   247. (0.00533) RY*( 2) C   5           s(  5.15%)p17.84( 91.78%)d 0.60(  3.07%)
                                            0.0000  0.0065  0.2267  0.0101  0.9067
                                            0.0071  0.2579  0.0019 -0.1703  0.0846
                                           -0.0024 -0.0225  0.1248 -0.0867
   248. (0.00299) RY*( 3) C   5           s(  0.25%)p99.99( 93.60%)d24.85(  6.15%)
                                           -0.0000  0.0093  0.0489 -0.0026  0.1257
                                            0.0111 -0.7879  0.0021 -0.5470 -0.0826
                                            0.1134  0.0529 -0.1461 -0.1330
   249. (0.00199) RY*( 4) C   5           s( 86.77%)p 0.13( 11.68%)d 0.02(  1.55%)
                                           -0.0000  0.0026  0.9315  0.0047 -0.2814
                                           -0.0034  0.1115 -0.0075 -0.1584 -0.0079
                                            0.0417 -0.0244 -0.0142  0.1135
   250. (0.00055) RY*( 5) C   5           s(  0.02%)p10.99(  0.18%)d99.99( 99.81%)
                                            0.0000  0.0007  0.0127 -0.0049  0.0333
                                            0.0108  0.0020  0.0083 -0.0210 -0.8506
                                           -0.2745  0.2279  0.3740  0.0862
   251. (0.00041) RY*( 6) C   5           s(  0.02%)p40.39(  0.89%)d99.99( 99.08%)
                                           -0.0000  0.0005  0.0149  0.0040 -0.0354
                                            0.0051 -0.0862 -0.0078 -0.0118 -0.0948
                                           -0.3251 -0.9018  0.1450 -0.2049
   252. (0.00013) RY*( 7) C   5           s(  0.09%)p66.32(  5.75%)d99.99( 94.16%)
                                           -0.0000 -0.0002  0.0295 -0.0100  0.0658
                                           -0.0193  0.2080 -0.0081  0.0970 -0.4406
                                            0.1392 -0.0742 -0.7776 -0.3433
   253. (0.00010) RY*( 8) C   5           s(  0.28%)p11.63(  3.23%)d99.99( 96.49%)
                                            0.0000 -0.0021  0.0526  0.0200 -0.1618
                                           -0.0071  0.0686 -0.0065  0.0299  0.0484
                                            0.2277  0.1697  0.3856 -0.8563
   254. (0.00004) RY*( 9) C   5           s(  0.04%)p85.98(  3.45%)d99.99( 96.51%)
   255. (0.00732) RY*( 1) C   6           s(  1.70%)p55.31( 93.89%)d 2.60(  4.41%)
                                            0.0000  0.0064  0.1301  0.0048 -0.0663
                                            0.0176  0.9534  0.0025  0.1586  0.0413
                                            0.0468 -0.1589 -0.1079 -0.0574
   256. (0.00510) RY*( 2) C   6           s(  0.98%)p95.63( 93.45%)d 5.71(  5.58%)
                                            0.0000 -0.0277  0.0949 -0.0164 -0.7014
                                           -0.0025 -0.1700 -0.0164  0.6427  0.0537
                                            0.0722  0.0230  0.1039 -0.1907
   257. (0.00403) RY*( 3) C   6           s( 13.97%)p 5.83( 81.42%)d 0.33(  4.61%)
                                            0.0000  0.0295  0.3726 -0.0098 -0.5774
                                           -0.0029  0.0232 -0.0044 -0.6929  0.0427
                                           -0.1819 -0.0376  0.0338 -0.0928
   258. (0.00276) RY*( 4) C   6           s( 83.11%)p 0.19( 15.71%)d 0.01(  1.17%)
                                            0.0000 -0.0113  0.9116  0.0126  0.3167
                                            0.0074 -0.1367 -0.0282  0.1927 -0.0556
                                            0.0615  0.0116 -0.0538  0.0427
   259. (0.00038) RY*( 5) C   6           s(  0.02%)p80.39(  1.47%)d99.99( 98.51%)
                                            0.0000 -0.0035  0.0131 -0.0048  0.0668
                                            0.0011 -0.0060 -0.0138  0.0999  0.7476
                                           -0.5054  0.2910 -0.2934 -0.0007
   260. (0.00027) RY*( 6) C   6           s(  0.03%)p99.99(  3.36%)d99.99( 96.61%)
                                           -0.0000  0.0034  0.0177  0.0046 -0.1199
                                           -0.0019  0.0151  0.0146 -0.1370  0.3846
                                            0.7704  0.3038 -0.1207  0.3431
   261. (0.00014) RY*( 7) C   6           s(  0.02%)p99.99(  6.07%)d99.99( 93.91%)
                                           -0.0000  0.0045  0.0137 -0.0121  0.2170
                                           -0.0039  0.0524  0.0125 -0.1027  0.2323
                                            0.2196  0.2253  0.4524 -0.7625
   262. (0.00007) RY*( 8) C   6           s(  0.19%)p21.77(  4.19%)d99.99( 95.61%)
   263. (0.00004) RY*( 9) C   6           s(  0.11%)p 4.50(  0.50%)d99.99( 99.39%)
   264. (0.00654) RY*( 1) C   7           s(  2.26%)p40.80( 92.36%)d 2.38(  5.38%)
                                            0.0000 -0.0264  0.1481  0.0246  0.8128
                                            0.0051  0.0172  0.0142  0.5117  0.0680
                                           -0.1965 -0.0210  0.0299 -0.0959
   265. (0.00269) RY*( 2) C   7           s( 10.81%)p 7.60( 82.15%)d 0.65(  7.04%)
                                            0.0000  0.0086  0.3286 -0.0112  0.2169
                                            0.0064  0.7589  0.0121 -0.4453 -0.1685
                                            0.0183  0.1241  0.1591 -0.0316
   266. (0.00211) RY*( 3) C   7           s(  4.70%)p17.45( 82.10%)d 2.81( 13.20%)
                                            0.0000  0.0124  0.2165 -0.0114  0.3841
                                           -0.0179 -0.4978  0.0053 -0.6520  0.2578
                                            0.1571 -0.1278 -0.0929 -0.1260
   267. (0.00068) RY*( 4) C   7           s( 80.97%)p 0.21( 17.36%)d 0.02(  1.68%)
                                           -0.0000 -0.0043  0.8998  0.0128 -0.3240
                                           -0.0006 -0.1448 -0.0011  0.2179  0.0462
                                           -0.0994 -0.0600 -0.0014  0.0339
   268. (0.00020) RY*( 5) C   7           s(  0.04%)p99.99( 17.03%)d99.99( 82.93%)
                                            0.0000  0.0022  0.0194 -0.0041  0.0711
                                            0.0163 -0.3845  0.0044 -0.1311 -0.5651
                                           -0.3070  0.4851  0.4093  0.1134
   269. (0.00015) RY*( 6) C   7           s(  0.05%)p82.73(  3.73%)d99.99( 96.23%)
                                           -0.0000 -0.0038  0.0209  0.0151 -0.0671
                                            0.0059 -0.0441 -0.0195  0.1738  0.0663
                                            0.5621  0.1826  0.4899 -0.6072
   270. (0.00004) RY*( 7) C   7           s(  1.04%)p 1.89(  1.96%)d93.37( 97.00%)
   271. (0.00003) RY*( 8) C   7           s(  0.26%)p11.20(  2.90%)d99.99( 96.84%)
   272. (0.00001) RY*( 9) C   7           s(  0.01%)p 1.00(  0.48%)d99.99( 99.51%)
   273. (0.00361) RY*( 1) C   8           s(  2.17%)p42.08( 91.35%)d 2.99(  6.48%)
                                            0.0000 -0.0108  0.1469 -0.0069 -0.7356
                                            0.0075  0.1072  0.0109  0.6005  0.0216
                                            0.1314 -0.0417  0.0910 -0.1925
   274. (0.00343) RY*( 2) C   8           s(  5.02%)p17.61( 88.34%)d 1.32(  6.64%)
                                           -0.0000  0.0197  0.2231  0.0040 -0.4025
                                           -0.0151 -0.7615 -0.0083 -0.3758  0.0513
                                           -0.0817  0.2095  0.0980  0.0603
   275. (0.00266) RY*( 3) C   8           s(  0.42%)p99.99( 93.12%)d15.54(  6.47%)
                                            0.0000 -0.0228  0.0603 -0.0126  0.4911
                                           -0.0064 -0.5199 -0.0028  0.6477 -0.0441
                                            0.1506  0.1722  0.1014  0.0103
   276. (0.00089) RY*( 4) C   8           s( 88.39%)p 0.07(  6.17%)d 0.06(  5.44%)
                                            0.0000 -0.0020  0.9402 -0.0132  0.1810
                                           -0.0014  0.1568  0.0001 -0.0645  0.1201
                                            0.1072 -0.1319 -0.1031 -0.0210
   277. (0.00044) RY*( 5) C   8           s(  2.31%)p 0.07(  0.17%)d42.23( 97.52%)
                                           -0.0000  0.0004  0.1520  0.0011 -0.0094
                                           -0.0040  0.0316 -0.0019 -0.0246 -0.9261
                                           -0.1754 -0.0886  0.2803  0.0204
   278. (0.00012) RY*( 6) C   8           s(  0.18%)p44.00(  7.71%)d99.99( 92.11%)
                                           -0.0000 -0.0047  0.0416 -0.0034 -0.0453
                                            0.0069 -0.1257 -0.0174  0.2427 -0.0069
                                           -0.7282 -0.2289 -0.5526  0.1818
   279. (0.00010) RY*( 7) C   8           s(  0.27%)p 8.64(  2.29%)d99.99( 97.45%)
   280. (0.00004) RY*( 8) C   8           s(  1.19%)p 8.03(  9.56%)d74.94( 89.25%)
   281. (0.00002) RY*( 9) C   8           s(  0.15%)p 9.00(  1.37%)d99.99( 98.47%)
   282. (0.00789) RY*( 1) C   9           s(  4.34%)p21.30( 92.40%)d 0.75(  3.26%)
                                            0.0000 -0.0052  0.2082 -0.0065 -0.2961
                                            0.0086  0.8549 -0.0056 -0.3246  0.0444
                                            0.0346  0.0137  0.1413  0.0965
   283. (0.00454) RY*( 2) C   9           s(  3.52%)p25.82( 90.95%)d 1.57(  5.52%)
                                           -0.0000 -0.0128  0.1873  0.0123  0.7207
                                            0.0040  0.3887 -0.0083  0.4887  0.0824
                                           -0.1713 -0.0055  0.0917 -0.1033
   284. (0.00383) RY*( 3) C   9           s(  3.91%)p23.29( 91.00%)d 1.30(  5.09%)
                                           -0.0000  0.0147  0.1971  0.0127  0.5566
                                            0.0029 -0.1407 -0.0022 -0.7617  0.1045
                                            0.1670 -0.0301 -0.0217 -0.1037
   285. (0.00198) RY*( 4) C   9           s( 87.40%)p 0.13( 11.28%)d 0.02(  1.32%)
                                            0.0000 -0.0029  0.9349 -0.0086 -0.1960
                                            0.0075 -0.2344 -0.0106  0.1385 -0.0583
                                            0.0211  0.0878 -0.0365 -0.0175
   286. (0.00038) RY*( 5) C   9           s(  0.02%)p41.60(  0.88%)d99.99( 99.10%)
                                            0.0000  0.0005  0.0145 -0.0084  0.0930
                                            0.0032 -0.0027  0.0048  0.0075  0.3938
                                           -0.0820  0.2827 -0.4351  0.7483
   287. (0.00033) RY*( 6) C   9           s(  0.77%)p 0.59(  0.45%)d99.99( 98.79%)
                                            0.0000  0.0011  0.0875  0.0006  0.0068
                                           -0.0038 -0.0060  0.0042 -0.0662 -0.1412
                                           -0.3677 -0.8584 -0.1829  0.2500
   288. (0.00014) RY*( 7) C   9           s(  0.04%)p99.99(  3.94%)d99.99( 96.03%)
                                           -0.0000 -0.0028  0.0188  0.0089 -0.1275
                                            0.0053 -0.0419 -0.0156  0.1450  0.8073
                                            0.3628 -0.3701  0.1022 -0.1718
   289. (0.00011) RY*( 8) C   9           s(  0.00%)p 1.00(  5.66%)d16.67( 94.34%)
                                            0.0000  0.0030  0.0025  0.0124 -0.1211
                                            0.0111 -0.1034  0.0187 -0.1749  0.3861
                                           -0.8159  0.1899  0.1900 -0.2375
   290. (0.00003) RY*( 9) C   9           s(  0.02%)p99.99(  3.61%)d99.99( 96.37%)
   291. (0.00523) RY*( 1) C  10           s(  1.27%)p73.58( 93.73%)d 3.92(  4.99%)
                                           -0.0000  0.0039  0.1128  0.0094  0.3540
                                            0.0052 -0.4894 -0.0094 -0.7565 -0.0600
                                           -0.1052  0.1393 -0.0134  0.1252
   292. (0.00444) RY*( 2) C  10           s( 11.07%)p 7.76( 85.90%)d 0.27(  3.03%)
                                            0.0000 -0.0077  0.3326 -0.0110 -0.4487
                                            0.0077 -0.7468  0.0006  0.3159  0.0789
                                           -0.0057  0.0256  0.1516 -0.0191
   293. (0.00388) RY*( 3) C  10           s(  0.07%)p99.99( 94.22%)d86.68(  5.71%)
                                           -0.0000 -0.0109  0.0232  0.0110  0.7767
                                            0.0021 -0.2409 -0.0014  0.5300 -0.1215
                                            0.1494 -0.0165  0.0455  0.1331
   294. (0.00098) RY*( 4) C  10           s( 83.29%)p 0.13( 10.59%)d 0.07(  6.13%)
                                           -0.0000  0.0010  0.9126 -0.0019  0.1029
                                            0.0080  0.3063 -0.0062 -0.0367 -0.1376
                                           -0.0814 -0.1560 -0.0311 -0.1020
   295. (0.00055) RY*( 5) C  10           s(  0.01%)p 1.00(  0.20%)d99.99( 99.80%)
                                           -0.0000  0.0004  0.0074  0.0031 -0.0217
                                            0.0023 -0.0125 -0.0078  0.0356 -0.4354
                                            0.2219  0.6565 -0.1608 -0.5499
   296. (0.00051) RY*( 6) C  10           s(  2.96%)p 0.50(  1.49%)d32.27( 95.55%)
                                            0.0000 -0.0006  0.1721 -0.0043  0.0857
                                            0.0021  0.0634 -0.0049  0.0594  0.7552
                                            0.1061  0.4593 -0.3889  0.1082
   297. (0.00044) RY*( 7) C  10           s(  0.62%)p 7.24(  4.46%)d99.99( 94.93%)
                                            0.0000  0.0023  0.0784  0.0003 -0.0031
                                           -0.0254  0.2084  0.0035 -0.0216  0.0657
                                            0.0369  0.4569  0.8153  0.2648
   298. (0.00024) RY*( 8) C  10           s(  0.72%)p 6.50(  4.67%)d99.99( 94.62%)
                                           -0.0000  0.0022  0.0847  0.0161 -0.1843
                                            0.0034  0.0250  0.0150 -0.1076 -0.2271
                                            0.7918 -0.0511 -0.1653  0.4875
   299. (0.00014) RY*( 9) C  10           s(  0.01%)p99.99(  4.92%)d99.99( 95.07%)
                                           -0.0000 -0.0009  0.0100  0.0125 -0.1323
                                           -0.0058  0.0504 -0.0169  0.1694 -0.3747
                                           -0.5202  0.3191 -0.3226  0.5776
   300. (0.00337) RY*( 1) C  11           s(  0.05%)p99.99( 94.34%)d99.99(  5.60%)
                                           -0.0000  0.0039  0.0229 -0.0135 -0.6853
                                           -0.0009 -0.1960 -0.0055 -0.6596 -0.1357
                                            0.0884 -0.1526  0.0502  0.0634
   301. (0.00333) RY*( 2) C  11           s(  0.75%)p99.99( 92.45%)d 9.10(  6.80%)
                                           -0.0000 -0.0007  0.0865 -0.0119 -0.6849
                                            0.0020  0.1995  0.0092  0.6445 -0.1665
                                            0.0377  0.1862 -0.0570 -0.0304
   302. (0.00194) RY*( 3) C  11           s( 59.10%)p 0.69( 40.67%)d 0.00(  0.23%)
                                           -0.0000  0.0229  0.7684  0.0007  0.0596
                                           -0.0020  0.5960 -0.0033 -0.2190  0.0187
                                           -0.0225  0.0151  0.0331  0.0102
   303. (0.00026) RY*( 4) C  11           s( 38.72%)p 1.53( 59.06%)d 0.06(  2.21%)
                                           -0.0000 -0.0270  0.6217  0.0012  0.0413
                                            0.0191 -0.7505 -0.0041  0.1589 -0.0025
                                           -0.0770  0.1187 -0.0155 -0.0431
   304. (0.00006) RY*( 5) C  11           s(  0.02%)p99.99(  5.14%)d99.99( 94.84%)
   305. (0.00002) RY*( 6) C  11           s(  0.35%)p 1.29(  0.45%)d99.99( 99.20%)
   306. (0.00002) RY*( 7) C  11           s(  1.07%)p 5.92(  6.31%)d86.82( 92.62%)
   307. (0.00003) RY*( 8) C  11           s(  0.02%)p48.63(  1.07%)d99.99( 98.91%)
   308. (0.00002) RY*( 9) C  11           s(  0.03%)p16.28(  0.55%)d99.99( 99.42%)
   309. (0.00663) RY*( 1) C  12           s(  1.76%)p53.69( 94.24%)d 2.28(  4.00%)
                                           -0.0000  0.0130  0.1318 -0.0128 -0.2080
                                            0.0129  0.7042 -0.0197 -0.6345 -0.0288
                                            0.0877 -0.0160  0.1122  0.1366
   310. (0.00363) RY*( 2) C  12           s(  9.70%)p 8.64( 83.86%)d 0.66(  6.44%)
                                            0.0000 -0.0071  0.3114  0.0074  0.8661
                                           -0.0009  0.2856  0.0031  0.0824 -0.0139
                                           -0.1837 -0.0672  0.1407 -0.0781
   311. (0.00153) RY*( 3) C  12           s( 30.76%)p 1.93( 59.46%)d 0.32(  9.78%)
                                           -0.0000  0.0280  0.5539 -0.0073  0.1068
                                           -0.0013 -0.5455 -0.0041 -0.5344  0.0686
                                            0.2539  0.0073 -0.1560 -0.0656
   312. (0.00105) RY*( 4) C  12           s( 51.72%)p 0.64( 33.20%)d 0.29( 15.08%)
                                            0.0000 -0.0180  0.7189  0.0150 -0.3825
                                            0.0014  0.1307 -0.0078  0.4103 -0.3338
                                           -0.1541  0.1068  0.0495 -0.0421
   313. (0.00024) RY*( 5) C  12           s(  5.00%)p 0.54(  2.72%)d18.46( 92.28%)
                                           -0.0000 -0.0045  0.2235  0.0043 -0.1147
                                           -0.0037  0.0391 -0.0045  0.1117  0.7611
                                           -0.3168 -0.2387 -0.1650  0.3988
   314. (0.00013) RY*( 6) C  12           s(  0.91%)p12.03( 10.95%)d96.81( 88.14%)
                                           -0.0000 -0.0124  0.0946  0.0172 -0.0706
                                           -0.0121  0.2016 -0.0166  0.2513  0.3731
                                            0.6251 -0.2865  0.1014 -0.5090
   315. (0.00008) RY*( 7) C  12           s(  0.07%)p99.99( 11.13%)d99.99( 88.80%)
   316. (0.00003) RY*( 8) C  12           s(  0.21%)p18.20(  3.79%)d99.99( 96.01%)
   317. (0.00002) RY*( 9) C  12           s(  0.01%)p46.62(  0.69%)d99.99( 99.29%)
   318. (0.00592) RY*( 1) C  13           s(  2.47%)p37.88( 93.61%)d 1.58(  3.91%)
                                           -0.0000  0.0282  0.1547  0.0086  0.4384
                                           -0.0233 -0.6914 -0.0297 -0.5142 -0.0637
                                           -0.1025  0.1107  0.0542  0.0970
   319. (0.00285) RY*( 2) C  13           s(  1.21%)p79.11( 95.38%)d 2.83(  3.41%)
                                            0.0000 -0.0073  0.1096  0.0172 -0.8727
                                           -0.0058 -0.4274  0.0133 -0.0952 -0.0104
                                            0.0456  0.1302  0.1104  0.0529
   320. (0.00126) RY*( 3) C  13           s( 11.03%)p 5.98( 65.97%)d 2.09( 23.00%)
                                            0.0000 -0.0216  0.3314 -0.0116  0.1913
                                           -0.0039 -0.3465 -0.0011  0.7092 -0.1944
                                            0.3813  0.0643  0.2063 -0.0107
   321. (0.00076) RY*( 4) C  13           s( 71.33%)p 0.28( 19.78%)d 0.12(  8.89%)
                                           -0.0000  0.0078  0.8445 -0.0011 -0.0312
                                           -0.0022  0.3247  0.0064 -0.3023  0.0685
                                            0.1591 -0.0604  0.0350 -0.2325
   322. (0.00030) RY*( 5) C  13           s(  0.00%)p 1.00(  1.18%)d83.45( 98.81%)
                                            0.0000  0.0014  0.0062  0.0074 -0.0770
                                           -0.0014  0.0225  0.0037 -0.0730 -0.8593
                                           -0.1636 -0.4638 -0.0164 -0.0876
   323. (0.00014) RY*( 6) C  13           s(  5.42%)p 0.48(  2.62%)d16.96( 91.96%)
                                            0.0000 -0.0039  0.2328  0.0157 -0.0371
                                            0.0071 -0.0982  0.0006  0.1221  0.1104
                                            0.0055 -0.3024 -0.7061  0.5633
   324. (0.00012) RY*( 7) C  13           s(  3.66%)p 3.87( 14.17%)d22.42( 82.16%)
                                           -0.0000 -0.0110  0.1911 -0.0153 -0.0132
                                            0.0090 -0.2018 -0.0162  0.3167  0.2393
                                           -0.7495 -0.1531 -0.0869 -0.4142
   325. (0.00003) RY*( 8) C  13           s(  2.45%)p 1.73(  4.22%)d38.15( 93.33%)
   326. (0.00003) RY*( 9) C  13           s(  2.58%)p 1.19(  3.07%)d36.58( 94.35%)
   327. (0.00668) RY*( 1) C  14           s(  0.36%)p99.99( 95.47%)d11.52(  4.17%)
                                           -0.0000 -0.0257  0.0544  0.0117 -0.7723
                                           -0.0113 -0.5902  0.0014 -0.0982 -0.0014
                                           -0.0373 -0.0289 -0.1956  0.0349
   328. (0.00541) RY*( 2) C  14           s( 28.70%)p 2.31( 66.39%)d 0.17(  4.91%)
                                           -0.0000 -0.0143  0.5355  0.0325 -0.2288
                                            0.0173  0.4323 -0.0096 -0.6505 -0.0076
                                           -0.0806 -0.0250  0.1249  0.1623
   329. (0.00274) RY*( 3) C  14           s( 44.24%)p 0.73( 32.29%)d 0.53( 23.47%)
                                           -0.0000  0.0118  0.6650  0.0268  0.3106
                                            0.0081 -0.4550 -0.0086  0.1362 -0.3891
                                            0.0260  0.0890  0.2184 -0.1642
   330. (0.00128) RY*( 4) C  14           s( 19.77%)p 2.43( 48.12%)d 1.62( 32.11%)
                                           -0.0000 -0.0287  0.4437  0.0206 -0.2570
                                            0.0069  0.2704 -0.0085  0.5843  0.4891
                                            0.1997  0.1988 -0.0422 -0.0273
   331. (0.00120) RY*( 5) C  14           s(  2.24%)p 1.58(  3.55%)d41.97( 94.20%)
                                            0.0000  0.0059  0.1497  0.0103  0.1584
                                           -0.0060 -0.0618  0.0128  0.0795  0.2679
                                           -0.8895 -0.1037 -0.2594 -0.0327
   332. (0.00074) RY*( 6) C  14           s(  0.73%)p34.64( 25.31%)d99.99( 73.96%)
                                           -0.0000  0.0180  0.0835  0.0167  0.2498
                                           -0.0175 -0.2365 -0.0056 -0.3662  0.5589
                                            0.3104 -0.2551 -0.1779 -0.4840
   333. (0.00055) RY*( 7) C  14           s(  1.58%)p 8.13( 12.84%)d54.22( 85.58%)
                                            0.0000  0.0237  0.1234 -0.0438  0.3008
                                           -0.0054 -0.1604  0.0040 -0.1011  0.0663
                                            0.2169  0.2208 -0.5832  0.6446
   334. (0.00024) RY*( 8) C  14           s(  2.18%)p 3.24(  7.07%)d41.60( 90.75%)
                                           -0.0000 -0.0040  0.1476 -0.0106 -0.0274
                                           -0.0062  0.1153 -0.0166  0.2371 -0.1899
                                            0.1251 -0.8914 -0.1778  0.1718
   335. (0.00004) RY*( 9) C  14           s(  0.26%)p36.24(  9.34%)d99.99( 90.40%)
   336. (0.00187) RY*( 1) O  15           s(  0.00%)p 1.00( 93.67%)d 0.07(  6.33%)
                                            0.0000  0.0006  0.0018  0.0035  0.2786
                                           -0.0089 -0.6357  0.0019  0.6744 -0.1397
                                            0.1815  0.0481  0.0914 -0.0124
   337. (0.00152) RY*( 2) O  15           s( 27.55%)p 2.30( 63.35%)d 0.33(  9.10%)
                                            0.0000  0.0079  0.5248 -0.0013  0.0972
                                           -0.0075 -0.5583  0.0033 -0.5588 -0.1879
                                           -0.2165  0.0198  0.0732  0.0562
   338. (0.00025) RY*( 3) O  15           s( 52.20%)p 0.77( 40.20%)d 0.15(  7.60%)
                                            0.0000  0.0018  0.7225  0.0034  0.4413
                                           -0.0074  0.3994 -0.0018  0.2183  0.2020
                                            0.1217 -0.0059 -0.1308 -0.0569
   339. (0.00011) RY*( 4) O  15           s( 12.94%)p 4.73( 61.21%)d 2.00( 25.85%)
                                           -0.0000 -0.0158  0.3593  0.0190 -0.7299
                                           -0.0253 -0.0653 -0.0358  0.2698  0.0347
                                           -0.0398  0.3941 -0.2855  0.1372
   340. (0.00002) RY*( 5) O  15           s(  0.47%)p20.59(  9.71%)d99.99( 89.81%)
   341. (0.00002) RY*( 6) O  15           s(  0.16%)p57.30(  9.34%)d99.99( 90.50%)
   342. (0.00002) RY*( 7) O  15           s(  3.57%)p 3.90( 13.91%)d23.15( 82.52%)
   343. (0.00002) RY*( 8) O  15           s(  2.96%)p 2.31(  6.84%)d30.50( 90.21%)
   344. (0.00001) RY*( 9) O  15           s(  0.15%)p12.84(  1.97%)d99.99( 97.88%)
   345. (0.00556) RY*( 1) C  16           s(  0.25%)p99.99( 95.87%)d15.69(  3.88%)
                                           -0.0000  0.0150  0.0474  0.0061  0.6083
                                            0.0021 -0.2069  0.0139  0.7387 -0.0323
                                            0.1556 -0.0698 -0.0035  0.0930
   346. (0.00452) RY*( 2) C  16           s(  0.75%)p99.99( 97.36%)d 2.52(  1.89%)
                                            0.0000 -0.0011  0.0865 -0.0004 -0.7810
                                           -0.0025 -0.1452 -0.0000  0.5853  0.0490
                                            0.0550 -0.0554  0.0998 -0.0208
   347. (0.00327) RY*( 3) C  16           s(  8.44%)p10.43( 87.99%)d 0.42(  3.57%)
                                           -0.0000 -0.0036  0.2904  0.0007  0.0007
                                            0.0022 -0.9001  0.0028 -0.2639 -0.0808
                                           -0.0721  0.0571  0.1190  0.0812
   348. (0.00123) RY*( 4) C  16           s( 88.52%)p 0.09(  8.36%)d 0.04(  3.11%)
                                           -0.0000 -0.0020  0.9409  0.0003  0.0527
                                            0.0035  0.2836  0.0033 -0.0205  0.1507
                                            0.0301 -0.0525 -0.0044 -0.0688
   349. (0.00061) RY*( 5) C  16           s(  0.25%)p 3.77(  0.93%)d99.99( 98.83%)
                                            0.0000  0.0001  0.0496 -0.0053  0.0019
                                           -0.0099  0.0869 -0.0106  0.0383 -0.2740
                                            0.3087  0.8507  0.2877 -0.1075
   350. (0.00053) RY*( 6) C  16           s(  0.06%)p 5.32(  0.33%)d99.99( 99.61%)
                                           -0.0000  0.0002  0.0248 -0.0044  0.0109
                                            0.0080 -0.0544  0.0088 -0.0051 -0.5367
                                            0.1279 -0.2764 -0.1081 -0.7769
   351. (0.00044) RY*( 7) C  16           s(  0.19%)p12.70(  2.38%)d99.99( 97.43%)
                                           -0.0000  0.0011  0.0433  0.0147 -0.0480
                                            0.0138 -0.1031 -0.0131  0.1015  0.0666
                                           -0.2208  0.3887 -0.8727 -0.0920
   352. (0.00035) RY*( 8) C  16           s(  1.56%)p 1.94(  3.02%)d61.29( 95.43%)
                                            0.0000  0.0009  0.1248  0.0132 -0.0648
                                           -0.0176  0.1519 -0.0051  0.0490 -0.7685
                                           -0.3117 -0.0725 -0.0679  0.5066
   353. (0.00012) RY*( 9) C  16           s(  0.02%)p99.99(  3.92%)d99.99( 96.06%)
                                           -0.0000 -0.0027  0.0124  0.0107 -0.1023
                                           -0.0015 -0.0338  0.0154 -0.1652 -0.0946
                                            0.8419 -0.1711 -0.3387  0.3144
   354. (0.00574) RY*( 1) C  17           s(  3.96%)p23.57( 93.44%)d 0.65(  2.60%)
                                           -0.0000  0.0021  0.1991 -0.0016 -0.3152
                                           -0.0045 -0.9095 -0.0025 -0.0886 -0.0285
                                           -0.0597 -0.0924 -0.1001 -0.0551
   355. (0.00410) RY*( 2) C  17           s(  4.31%)p21.04( 90.66%)d 1.17(  5.03%)
                                           -0.0000  0.0032  0.2075 -0.0114 -0.6528
                                            0.0061  0.2041  0.0095  0.6623  0.0644
                                           -0.0847  0.0427 -0.0767  0.1769
   356. (0.00236) RY*( 3) C  17           s( 54.40%)p 0.81( 44.22%)d 0.03(  1.39%)
                                           -0.0000  0.0209  0.7372  0.0101  0.5540
                                            0.0027 -0.0818 -0.0012  0.3584 -0.0124
                                            0.0324  0.0708  0.0824 -0.0290
   357. (0.00025) RY*( 4) C  17           s( 33.96%)p 1.64( 55.74%)d 0.30( 10.29%)
                                           -0.0000 -0.0246  0.5822  0.0049 -0.3110
                                           -0.0140  0.3288  0.0166 -0.5934  0.1492
                                           -0.1200 -0.0137 -0.1861 -0.1774
   358. (0.00008) RY*( 5) C  17           s(  1.19%)p 6.18(  7.33%)d77.18( 91.49%)
   359. (0.00002) RY*( 6) C  17           s(  0.88%)p 2.04(  1.80%)d99.99( 97.31%)
   360. (0.00003) RY*( 7) C  17           s(  0.10%)p38.25(  3.81%)d99.99( 96.09%)
   361. (0.00001) RY*( 8) C  17           s(  0.25%)p 4.01(  1.01%)d99.99( 98.74%)
   362. (0.00002) RY*( 9) C  17           s(  1.05%)p 1.96(  2.05%)d92.48( 96.90%)
   363. (0.00606) RY*( 1) C  18           s(  0.21%)p99.99( 96.50%)d15.79(  3.29%)
                                           -0.0000  0.0393  0.0232 -0.0259  0.4821
                                           -0.0141  0.3841  0.0105  0.7642  0.1163
                                           -0.0158  0.1355 -0.0134 -0.0249
   364. (0.00517) RY*( 2) C  18           s(  0.84%)p99.99( 86.49%)d15.00( 12.67%)
                                           -0.0000 -0.0186  0.0900  0.0090 -0.7627
                                            0.0260 -0.0125  0.0194  0.5310 -0.3481
                                            0.0012  0.0561  0.0275  0.0398
   365. (0.00297) RY*( 3) C  18           s( 52.68%)p 0.65( 34.39%)d 0.25( 12.92%)
                                           -0.0000  0.0092  0.7258  0.0228 -0.1699
                                            0.0055  0.5211  0.0142 -0.2069  0.2015
                                           -0.2702 -0.0555 -0.0759 -0.0823
   366. (0.00166) RY*( 4) C  18           s( 25.43%)p 2.13( 54.15%)d 0.80( 20.42%)
                                           -0.0000 -0.0280  0.5036  0.0389  0.1863
                                            0.0114 -0.6861  0.0142  0.1851  0.0522
                                           -0.2413  0.0926  0.3200 -0.1795
   367. (0.00133) RY*( 5) C  18           s( 17.73%)p 0.07(  1.23%)d 4.57( 81.04%)
                                           -0.0000 -0.0027  0.4211  0.0217  0.1013
                                            0.0089 -0.0350 -0.0105 -0.0129 -0.0997
                                            0.8562 -0.0189  0.0205  0.2582
   368. (0.00094) RY*( 6) C  18           s(  0.72%)p17.87( 12.93%)d99.99( 86.35%)
                                           -0.0000  0.0162  0.0835 -0.0127  0.3017
                                            0.0077  0.1683 -0.0052 -0.0982 -0.8149
                                           -0.2096 -0.3003  0.2336  0.1040
   369. (0.00011) RY*( 7) C  18           s(  2.02%)p 2.46(  4.97%)d46.14( 93.02%)
                                            0.0000  0.0033  0.1419 -0.0349  0.1317
                                           -0.0053 -0.1655  0.0025 -0.0608 -0.2941
                                           -0.1550  0.5083 -0.7248  0.1897
   370. (0.00005) RY*( 8) C  18           s(  0.45%)p18.62(  8.47%)d99.99( 91.07%)
   371. (0.00002) RY*( 9) C  18           s(  0.02%)p71.51(  1.18%)d99.99( 98.80%)
   372. (0.00185) RY*( 1) O  19           s(  3.14%)p29.18( 91.75%)d 1.62(  5.10%)
                                            0.0000  0.0021  0.1773  0.0036  0.1161
                                            0.0120  0.7739 -0.0088 -0.5522  0.1617
                                           -0.1428  0.0206 -0.0358 -0.0524
   373. (0.00101) RY*( 2) O  19           s(  3.25%)p24.53( 79.77%)d 5.22( 16.98%)
                                           -0.0000  0.0005  0.1803 -0.0047 -0.1528
                                           -0.0009 -0.5296 -0.0029 -0.7027 -0.2267
                                           -0.3147  0.0101  0.1217 -0.0664
   374. (0.00013) RY*( 3) O  19           s( 89.00%)p 0.09(  7.59%)d 0.04(  3.41%)
                                            0.0000 -0.0037  0.9434  0.0071  0.0368
                                           -0.0026  0.0164 -0.0128  0.2721 -0.1617
                                            0.0269 -0.0472  0.0697  0.0124
   375. (0.00005) RY*( 4) O  19           s(  0.02%)p99.99( 94.54%)d99.99(  5.44%)
   376. (0.00002) RY*( 5) O  19           s(  0.41%)p12.45(  5.14%)d99.99( 94.45%)
   377. (0.00001) RY*( 6) O  19           s(  0.26%)p39.91( 10.44%)d99.99( 89.30%)
   378. (0.00000) RY*( 7) O  19           s(  0.32%)p 2.58(  0.82%)d99.99( 98.86%)
   379. (0.00000) RY*( 8) O  19           s(  3.56%)p 2.69(  9.56%)d24.40( 86.87%)
   380. (0.00000) RY*( 9) O  19           s(  0.04%)p17.15(  0.62%)d99.99( 99.35%)
   381. (0.00832) RY*( 1) C  20           s(  8.71%)p10.13( 88.22%)d 0.35(  3.07%)
                                            0.0000 -0.0051  0.2951  0.0074  0.0991
                                            0.0102  0.9338  0.0028  0.0109 -0.0263
                                           -0.0107  0.0532  0.1503  0.0672
   382. (0.00465) RY*( 2) C  20           s(  1.11%)p83.13( 92.56%)d 5.68(  6.33%)
                                            0.0000 -0.0123  0.1048  0.0163  0.5000
                                            0.0022 -0.0817 -0.0013 -0.8177  0.0506
                                            0.1373 -0.1073  0.1355 -0.1095
   383. (0.00311) RY*( 3) C  20           s(  1.04%)p88.66( 92.29%)d 6.41(  6.67%)
                                           -0.0000  0.0153  0.1009  0.0151  0.8011
                                           -0.0009 -0.1190 -0.0044  0.5165  0.1117
                                           -0.1586  0.0470  0.0389 -0.1592
   384. (0.00197) RY*( 4) C  20           s( 88.17%)p 0.12( 10.29%)d 0.02(  1.55%)
                                            0.0000 -0.0019  0.9390 -0.0028 -0.1715
                                            0.0127 -0.2685  0.0074  0.0333  0.0155
                                           -0.0385 -0.0918 -0.0545  0.0487
   385. (0.00042) RY*( 5) C  20           s(  0.05%)p27.88(  1.49%)d99.99( 98.45%)
                                           -0.0000 -0.0021  0.0231  0.0085 -0.1194
                                           -0.0032  0.0175  0.0066 -0.0158 -0.5615
                                           -0.2783 -0.0722  0.1672 -0.7474
   386. (0.00033) RY*( 6) C  20           s(  0.77%)p 0.86(  0.66%)d99.99( 98.57%)
                                            0.0000  0.0017  0.0878 -0.0013  0.0109
                                           -0.0046  0.0050 -0.0077  0.0799 -0.0669
                                            0.7498  0.5174 -0.2112 -0.3267
   387. (0.00012) RY*( 7) C  20           s(  0.04%)p99.99(  5.12%)d99.99( 94.83%)
                                           -0.0000 -0.0041  0.0207  0.0114 -0.1844
                                            0.0011 -0.0109  0.0146 -0.1295  0.6288
                                           -0.3755  0.5295  0.1910 -0.3082
   388. (0.00010) RY*( 8) C  20           s(  0.06%)p99.99(  5.99%)d99.99( 93.95%)
   389. (0.00004) RY*( 9) C  20           s(  0.06%)p61.39(  3.55%)d99.99( 96.40%)
   390. (0.00582) RY*( 1) C  21           s(  0.39%)p99.99( 95.30%)d11.08(  4.31%)
                                           -0.0000  0.0219  0.0584  0.0207  0.6371
                                           -0.0087 -0.3854  0.0223  0.6305  0.0050
                                            0.1405  0.0252  0.0858  0.1240
   391. (0.00328) RY*( 2) C  21           s( 13.28%)p 6.12( 81.29%)d 0.41(  5.43%)
                                           -0.0000  0.0014  0.3644  0.0041 -0.6679
                                           -0.0035 -0.5197  0.0017  0.3111  0.0224
                                           -0.0726 -0.0993  0.1946  0.0281
   392. (0.00145) RY*( 3) C  21           s(  0.11%)p99.99( 80.89%)d99.99( 19.00%)
                                           -0.0000  0.0272 -0.0192  0.0111 -0.2758
                                            0.0019  0.5785 -0.0056  0.6310  0.1641
                                            0.2728  0.0016 -0.2743 -0.1158
   393. (0.00070) RY*( 4) C  21           s( 81.91%)p 0.16( 12.84%)d 0.06(  5.24%)
                                            0.0000  0.0009  0.9051 -0.0039  0.2126
                                           -0.0028  0.2750  0.0033 -0.0868 -0.1623
                                           -0.0982  0.0805 -0.0566 -0.0823
   394. (0.00030) RY*( 5) C  21           s(  1.07%)p 1.01(  1.08%)d91.58( 97.85%)
                                            0.0000 -0.0005  0.1034 -0.0041  0.0863
                                           -0.0010  0.0468  0.0019 -0.0342  0.5745
                                           -0.3220 -0.5365 -0.2420  0.4454
   395. (0.00015) RY*( 6) C  21           s(  1.40%)p14.29( 20.05%)d55.98( 78.55%)
                                           -0.0000 -0.0124  0.1178 -0.0018 -0.0186
                                            0.0176 -0.3847  0.0098 -0.2275  0.1684
                                            0.4832  0.1339 -0.7053 -0.0906
   396. (0.00011) RY*( 7) C  21           s(  0.83%)p 3.96(  3.30%)d99.99( 95.87%)
                                            0.0000 -0.0046  0.0912 -0.0212  0.1103
                                           -0.0025 -0.0010  0.0166 -0.1417  0.4933
                                            0.3570 -0.2992  0.4358 -0.5555
   397. (0.00005) RY*( 8) C  21           s(  1.05%)p 4.98(  5.23%)d89.13( 93.72%)
   398. (0.00002) RY*( 9) C  21           s(  0.08%)p 0.63(  0.05%)d99.99( 99.86%)
   399. (0.00682) RY*( 1) C  22           s(  0.17%)p99.99( 95.80%)d23.17(  4.02%)
                                           -0.0000  0.0130  0.0396 -0.0173 -0.4095
                                            0.0160  0.7959  0.0142  0.3952  0.0037
                                           -0.0911  0.1056  0.0813  0.1191
   400. (0.00381) RY*( 2) C  22           s(  8.99%)p 9.58( 86.15%)d 0.54(  4.86%)
                                            0.0000 -0.0067  0.2998  0.0046  0.7201
                                            0.0008  0.5079 -0.0040 -0.2913  0.1045
                                            0.0790  0.0733  0.1006 -0.1262
   401. (0.00179) RY*( 3) C  22           s( 37.99%)p 1.45( 55.12%)d 0.18(  6.90%)
                                           -0.0000  0.0268  0.6157 -0.0066  0.2425
                                            0.0008 -0.2330  0.0036  0.6618 -0.1291
                                           -0.1722 -0.1191 -0.0890  0.0239
   402. (0.00112) RY*( 4) C  22           s( 46.26%)p 0.80( 37.17%)d 0.36( 16.58%)
                                           -0.0000 -0.0193  0.6798  0.0121 -0.4569
                                            0.0066 -0.0661  0.0031 -0.3979 -0.1485
                                            0.2713  0.0695  0.2500 -0.0523
   403. (0.00025) RY*( 5) C  22           s(  4.77%)p 0.37(  1.74%)d19.59( 93.48%)
                                           -0.0000 -0.0030  0.2184  0.0045 -0.1085
                                           -0.0006 -0.0245  0.0039 -0.0710  0.6626
                                            0.0754  0.2415 -0.6248  0.2035
   404. (0.00013) RY*( 6) C  22           s(  1.64%)p 7.25( 11.86%)d52.88( 86.50%)
                                           -0.0000 -0.0125  0.1273  0.0197 -0.1437
                                           -0.0007  0.0667  0.0186 -0.3046  0.0253
                                           -0.8353 -0.2242 -0.1574 -0.3028
   405. (0.00009) RY*( 7) C  22           s(  0.15%)p51.54(  7.90%)d99.99( 91.95%)
   406. (0.00002) RY*( 8) C  22           s(  0.14%)p14.27(  2.03%)d99.99( 97.82%)
   407. (0.00002) RY*( 9) C  22           s(  0.03%)p73.72(  2.26%)d99.99( 97.71%)
   408. (0.00581) RY*( 1) C  23           s(  1.01%)p93.90( 95.14%)d 3.80(  3.85%)
                                           -0.0000 -0.0001  0.1007  0.0048  0.5984
                                            0.0076 -0.6934  0.0053  0.3353  0.0429
                                            0.0549  0.0292  0.1276  0.1284
   409. (0.00430) RY*( 2) C  23           s(  3.19%)p29.19( 93.00%)d 1.20(  3.81%)
                                            0.0000 -0.0157  0.1778 -0.0106 -0.1993
                                           -0.0008 -0.5281 -0.0026 -0.7819  0.0509
                                           -0.1718  0.0029  0.0695 -0.0336
   410. (0.00356) RY*( 3) C  23           s(  9.95%)p 8.52( 84.81%)d 0.53(  5.23%)
                                            0.0000  0.0013  0.3155 -0.0124 -0.7088
                                           -0.0027 -0.3314 -0.0010  0.4855  0.1753
                                            0.0534 -0.0363  0.0489 -0.1227
   411. (0.00109) RY*( 4) C  23           s( 84.40%)p 0.15( 12.86%)d 0.03(  2.74%)
                                           -0.0000  0.0011  0.9187  0.0044  0.2251
                                            0.0070  0.2763  0.0042 -0.0391 -0.0907
                                           -0.0386  0.0752 -0.0990 -0.0474
   412. (0.00057) RY*( 5) C  23           s(  0.64%)p 0.35(  0.23%)d99.99( 99.13%)
                                           -0.0000  0.0004  0.0803  0.0020  0.0148
                                            0.0028  0.0188  0.0096 -0.0401 -0.1781
                                            0.1791 -0.9413  0.1843  0.0868
   413. (0.00053) RY*( 6) C  23           s(  0.13%)p 4.05(  0.53%)d99.99( 99.33%)
                                            0.0000 -0.0003  0.0363 -0.0019  0.0274
                                           -0.0102  0.0577 -0.0002 -0.0338  0.7130
                                           -0.0831 -0.1817 -0.4299  0.5102
   414. (0.00029) RY*( 7) C  23           s(  0.14%)p26.89(  3.75%)d99.99( 96.11%)
                                           -0.0000  0.0020  0.0373  0.0170 -0.1455
                                           -0.0077  0.0659 -0.0165  0.1069 -0.2854
                                           -0.5426  0.0828  0.3758  0.6612
   415. (0.00024) RY*( 8) C  23           s(  0.25%)p23.13(  5.73%)d99.99( 94.02%)
                                            0.0000  0.0006  0.0498  0.0042  0.0694
                                           -0.0215  0.2109  0.0102 -0.0860  0.5312
                                            0.1992  0.0978  0.7782 -0.0566
   416. (0.00021) RY*( 9) C  23           s(  0.31%)p13.39(  4.11%)d99.99( 95.58%)
                                           -0.0000 -0.0030  0.0553  0.0147 -0.1484
                                            0.0039 -0.0379  0.0140 -0.1312 -0.2292
                                            0.7678  0.2380 -0.0278  0.5064
   417. (0.00352) RY*( 1) C  24           s(  0.74%)p99.99( 93.37%)d 7.93(  5.89%)
                                           -0.0000  0.0040  0.0861 -0.0060 -0.2196
                                            0.0011  0.0035  0.0118  0.9409 -0.0492
                                           -0.1281  0.1985  0.0250  0.0062
   418. (0.00342) RY*( 2) C  24           s(  1.66%)p55.49( 92.37%)d 3.59(  5.97%)
                                           -0.0000 -0.0007  0.1290 -0.0151 -0.8997
                                           -0.0045 -0.2595 -0.0005 -0.2158 -0.1835
                                            0.0599 -0.0491  0.1315  0.0522
   419. (0.00195) RY*( 3) C  24           s( 62.57%)p 0.59( 36.94%)d 0.01(  0.49%)
                                           -0.0000  0.0220  0.7907  0.0020 -0.0429
                                            0.0035  0.6022 -0.0014 -0.0702  0.0380
                                            0.0313 -0.0421  0.0213  0.0144
   420. (0.00023) RY*( 4) C  24           s( 34.21%)p 1.90( 64.96%)d 0.02(  0.84%)
                                           -0.0000 -0.0287  0.5841 -0.0043  0.2880
                                            0.0221 -0.7518 -0.0006  0.0292  0.0722
                                            0.0219 -0.0321  0.0300  0.0272
   421. (0.00004) RY*( 5) C  24           s(  0.20%)p21.02(  4.14%)d99.99( 95.67%)
   422. (0.00004) RY*( 6) C  24           s(  0.30%)p19.31(  5.84%)d99.99( 93.86%)
   423. (0.00004) RY*( 7) C  24           s(  0.43%)p 4.58(  1.95%)d99.99( 97.63%)
   424. (0.00001) RY*( 8) C  24           s(  0.00%)p 1.00(  0.32%)d99.99( 99.68%)
   425. (0.00002) RY*( 9) C  24           s(  0.00%)p 1.00(  0.17%)d99.99( 99.83%)
   426. (0.00575) RY*( 1) C  25           s(  0.01%)p 1.00( 95.64%)d 0.05(  4.35%)
                                           -0.0000  0.0062  0.0037 -0.0112 -0.7385
                                           -0.0096  0.3991  0.0104  0.5014 -0.0411
                                           -0.0680 -0.0104  0.0799  0.1752
   427. (0.00479) RY*( 2) C  25           s(  0.08%)p99.99( 94.74%)d64.66(  5.18%)
                                           -0.0000 -0.0111  0.0260  0.0109 -0.0907
                                            0.0015  0.6927 -0.0040 -0.6777  0.1029
                                            0.1164  0.0146  0.1639 -0.0244
   428. (0.00355) RY*( 3) C  25           s(  8.53%)p10.13( 86.43%)d 0.59(  5.04%)
                                           -0.0000 -0.0003  0.2921  0.0080  0.6060
                                            0.0031  0.5254 -0.0053  0.4700  0.0983
                                           -0.1682 -0.0606  0.0645 -0.0681
   429. (0.00159) RY*( 4) C  25           s( 90.52%)p 0.10(  8.60%)d 0.01(  0.88%)
                                           -0.0000 -0.0018  0.9514 -0.0050 -0.1894
                                           -0.0058 -0.1821  0.0039 -0.1301 -0.0352
                                            0.0391 -0.0708 -0.0261 -0.0174
   430. (0.00062) RY*( 5) C  25           s(  0.62%)p 0.12(  0.07%)d99.99( 99.31%)
                                           -0.0000 -0.0004  0.0788 -0.0005 -0.0084
                                            0.0056 -0.0205  0.0077 -0.0120  0.4101
                                           -0.1920  0.8553 -0.1497  0.1846
   431. (0.00052) RY*( 6) C  25           s(  0.05%)p 2.88(  0.14%)d99.99( 99.81%)
                                           -0.0000  0.0010  0.0223 -0.0036  0.0073
                                           -0.0096  0.0351  0.0055  0.0039 -0.7227
                                           -0.1235  0.4571  0.3106 -0.3938
   432. (0.00026) RY*( 7) C  25           s(  0.20%)p21.57(  4.36%)d99.99( 95.43%)
                                            0.0000 -0.0003  0.0450 -0.0209  0.1955
                                            0.0030 -0.0004 -0.0139  0.0691 -0.2702
                                            0.5753  0.1512  0.2388  0.6859
   433. (0.00022) RY*( 8) C  25           s(  0.00%)p 1.00(  4.90%)d19.39( 95.09%)
                                           -0.0000 -0.0001  0.0048  0.0083 -0.0070
                                           -0.0212  0.2067 -0.0092  0.0752 -0.2155
                                            0.4535  0.1185 -0.7980 -0.2191
   434. (0.00013) RY*( 9) C  25           s(  0.00%)p 1.00(  5.28%)d17.94( 94.72%)
                                            0.0000  0.0027 -0.0017  0.0039 -0.0674
                                            0.0068 -0.0850 -0.0177  0.2016  0.4081
                                            0.6022  0.1165  0.3858 -0.5056
   435. (0.00322) RY*( 1) C  26           s(  0.18%)p99.99( 92.04%)d44.35(  7.79%)
                                            0.0000 -0.0019  0.0419  0.0067  0.5003
                                            0.0041  0.0660 -0.0110 -0.8158 -0.1206
                                           -0.1040  0.2247  0.0425  0.0145
   436. (0.00295) RY*( 2) C  26           s(  0.33%)p99.99( 91.89%)d23.67(  7.78%)
                                           -0.0000 -0.0002  0.0573  0.0145  0.7721
                                            0.0043  0.2965  0.0038  0.4843 -0.1688
                                            0.1197 -0.1226  0.1358  0.0394
   437. (0.00163) RY*( 3) C  26           s( 66.50%)p 0.49( 32.89%)d 0.01(  0.61%)
                                           -0.0000  0.0217  0.8152  0.0012  0.0959
                                           -0.0048 -0.5626  0.0015  0.0569 -0.0320
                                            0.0227 -0.0124  0.0542  0.0377
   438. (0.00024) RY*( 4) C  26           s( 32.14%)p 2.03( 65.27%)d 0.08(  2.59%)
                                           -0.0000 -0.0293  0.5661  0.0040 -0.2625
                                           -0.0208  0.7623  0.0018 -0.0472  0.0933
                                           -0.0960  0.0832  0.0319  0.0051
   439. (0.00005) RY*( 5) C  26           s(  0.06%)p99.99(  8.29%)d99.99( 91.65%)
   440. (0.00003) RY*( 6) C  26           s(  0.31%)p 5.35(  1.67%)d99.99( 98.02%)
   441. (0.00003) RY*( 7) C  26           s(  0.41%)p13.23(  5.42%)d99.99( 94.17%)
   442. (0.00003) RY*( 8) C  26           s(  0.18%)p12.79(  2.33%)d99.99( 97.49%)
   443. (0.00001) RY*( 9) C  26           s(  0.01%)p 1.00(  0.24%)d99.99( 99.75%)
   444. (0.00612) RY*( 1) C  27           s(  0.12%)p99.99( 96.00%)d32.66(  3.88%)
                                           -0.0000  0.0136  0.0317  0.0181  0.3989
                                           -0.0167 -0.7833  0.0119  0.4320 -0.0061
                                            0.0980 -0.0832  0.0970  0.1134
   445. (0.00372) RY*( 2) C  27           s(  5.77%)p15.56( 89.74%)d 0.78(  4.49%)
                                            0.0000 -0.0070  0.2400 -0.0035 -0.8056
                                           -0.0002 -0.4805 -0.0034 -0.1325  0.0554
                                           -0.1300 -0.0847  0.1047 -0.0824
   446. (0.00183) RY*( 3) C  27           s( 31.27%)p 1.98( 61.88%)d 0.22(  6.85%)
                                           -0.0000  0.0289  0.5585  0.0077 -0.1855
                                            0.0006  0.3049  0.0009  0.7010 -0.0537
                                            0.1907  0.1143 -0.1105 -0.0625
   447. (0.00116) RY*( 4) C  27           s( 57.40%)p 0.52( 29.82%)d 0.22( 12.78%)
                                            0.0000 -0.0174  0.7574 -0.0131  0.3593
                                           -0.0048 -0.0266  0.0057 -0.4101 -0.1757
                                           -0.2770 -0.0032  0.1417  0.0125
   448. (0.00029) RY*( 5) C  27           s(  3.45%)p 0.36(  1.26%)d27.62( 95.29%)
                                           -0.0000 -0.0027  0.1857 -0.0064  0.0789
                                            0.0027 -0.0072  0.0054 -0.0787  0.7552
                                            0.0031 -0.3322 -0.5013  0.1450
   449. (0.00012) RY*( 6) C  27           s(  1.46%)p 7.48( 10.94%)d59.84( 87.59%)
                                           -0.0000 -0.0125  0.1203 -0.0147  0.0608
                                            0.0031 -0.1105  0.0206 -0.3047  0.0740
                                            0.8059  0.1264  0.0058 -0.4527
   450. (0.00009) RY*( 7) C  27           s(  0.41%)p13.58(  5.56%)d99.99( 94.03%)
   451. (0.00003) RY*( 8) C  27           s(  0.26%)p13.19(  3.41%)d99.99( 96.33%)
   452. (0.00002) RY*( 9) C  27           s(  0.00%)p 1.00(  1.42%)d69.51( 98.58%)
   453. (0.00625) RY*( 1) C  28           s(  0.49%)p99.99( 94.99%)d 9.30(  4.53%)
                                           -0.0000  0.0178  0.0675 -0.0133 -0.3560
                                            0.0149  0.6651  0.0208  0.6164 -0.0094
                                           -0.1080  0.0483  0.0940  0.1495
   454. (0.00336) RY*( 2) C  28           s(  8.16%)p10.42( 85.03%)d 0.83(  6.81%)
                                            0.0000 -0.0108  0.2855  0.0038  0.7494
                                            0.0015  0.5164 -0.0016 -0.1482  0.0290
                                            0.1310  0.0990  0.1840 -0.0803
   455. (0.00172) RY*( 3) C  28           s( 49.52%)p 0.92( 45.66%)d 0.10(  4.82%)
                                           -0.0000  0.0245  0.7033 -0.0039  0.1806
                                           -0.0003 -0.4179  0.0052  0.4993 -0.0353
                                           -0.1255 -0.0740 -0.1451 -0.0684
   456. (0.00114) RY*( 4) C  28           s( 37.44%)p 1.28( 47.79%)d 0.39( 14.76%)
                                            0.0000 -0.0208  0.6116  0.0136 -0.4928
                                            0.0035  0.1146  0.0067 -0.4708 -0.2012
                                            0.2558  0.0257  0.2015  0.0217
   457. (0.00029) RY*( 5) C  28           s(  2.41%)p 0.85(  2.05%)d39.69( 95.54%)
                                           -0.0000 -0.0047  0.1551  0.0051 -0.0812
                                           -0.0063  0.0608  0.0060 -0.1008  0.7437
                                            0.1589  0.3254 -0.4661  0.2323
   458. (0.00013) RY*( 6) C  28           s(  1.36%)p 6.55(  8.87%)d66.21( 89.77%)
                                           -0.0000 -0.0113  0.1159  0.0203 -0.1094
                                           -0.0048  0.1247  0.0170 -0.2460  0.2638
                                           -0.7947 -0.0078  0.0528 -0.4401
   459. (0.00008) RY*( 7) C  28           s(  0.55%)p17.11(  9.39%)d99.99( 90.06%)
   460. (0.00001) RY*( 8) C  28           s(  0.11%)p 7.16(  0.77%)d99.99( 99.13%)
   461. (0.00002) RY*( 9) C  28           s(  0.12%)p45.00(  5.47%)d99.99( 94.41%)
   462. (0.00582) RY*( 1) C  29           s(  0.09%)p99.99( 96.19%)d42.46(  3.72%)
                                            0.0000 -0.0155  0.0252 -0.0071  0.0972
                                           -0.0115 -0.9523 -0.0064  0.2131 -0.0011
                                           -0.0002 -0.0412  0.1616  0.0967
   463. (0.00419) RY*( 2) C  29           s(  4.33%)p20.77( 89.97%)d 1.32(  5.70%)
                                           -0.0000  0.0088  0.2079 -0.0156 -0.8503
                                           -0.0021 -0.1562  0.0054 -0.3898  0.0552
                                           -0.1534  0.0274  0.1401 -0.1003
   464. (0.00273) RY*( 3) C  29           s(  3.87%)p23.64( 91.48%)d 1.20(  4.65%)
                                           -0.0000  0.0148  0.1962 -0.0068 -0.3790
                                            0.0067  0.1390 -0.0088  0.8670  0.0208
                                            0.1089 -0.0457 -0.0315 -0.1764
   465. (0.00127) RY*( 4) C  29           s( 83.67%)p 0.08(  6.99%)d 0.11(  9.34%)
                                            0.0000 -0.0063  0.9147 -0.0051  0.2389
                                            0.0061  0.0136  0.0055 -0.1121  0.0024
                                            0.1963  0.2321 -0.0159  0.0277
   466. (0.00057) RY*( 5) C  29           s(  0.90%)p 0.91(  0.81%)d99.99( 98.28%)
                                            0.0000 -0.0027  0.0949  0.0054  0.0490
                                            0.0067 -0.0324  0.0063 -0.0677 -0.8348
                                           -0.0504 -0.3576 -0.0060 -0.3944
   467. (0.00052) RY*( 6) C  29           s(  2.80%)p 0.30(  0.83%)d34.45( 96.38%)
                                           -0.0000  0.0007  0.1673  0.0000 -0.0173
                                           -0.0008  0.0368  0.0187 -0.0791  0.2699
                                            0.1946 -0.8846 -0.0701  0.2560
   468. (0.00041) RY*( 7) C  29           s(  0.23%)p18.85(  4.27%)d99.99( 95.50%)
                                            0.0000  0.0051  0.0473  0.0208 -0.1719
                                           -0.0025  0.0449 -0.0094  0.1033 -0.4263
                                           -0.1898  0.0891 -0.2450  0.8181
   469. (0.00026) RY*( 8) C  29           s(  3.74%)p 0.86(  3.21%)d24.90( 93.05%)
                                            0.0000 -0.0025  0.1933 -0.0088  0.1554
                                            0.0070 -0.0113 -0.0162  0.0863  0.2055
                                           -0.8873 -0.1306 -0.2490 -0.1478
   470. (0.00017) RY*( 9) C  29           s(  0.43%)p14.83(  6.38%)d99.99( 93.19%)
                                           -0.0000  0.0022  0.0655 -0.0033  0.1002
                                           -0.0193  0.2104 -0.0028  0.0953 -0.0511
                                           -0.2488 -0.0767  0.9086  0.1898
   471. (0.00444) RY*( 1) C  30           s(  1.40%)p67.53( 94.84%)d 2.68(  3.76%)
                                           -0.0000  0.0013  0.1185  0.0086  0.8168
                                            0.0010  0.1422 -0.0068 -0.5108  0.1518
                                            0.0063 -0.1162 -0.0062 -0.0306
   472. (0.00395) RY*( 2) C  30           s(  0.01%)p 1.00( 94.66%)d 0.06(  5.34%)
                                           -0.0000 -0.0010  0.0093  0.0092  0.5121
                                            0.0022  0.0563  0.0121  0.8252  0.1069
                                           -0.0705  0.1913 -0.0108 -0.0154
   473. (0.00181) RY*( 3) C  30           s( 61.99%)p 0.61( 37.63%)d 0.01(  0.38%)
                                           -0.0000  0.0201  0.7871 -0.0041 -0.1703
                                           -0.0000  0.5867 -0.0003  0.0554 -0.0350
                                           -0.0195  0.0231  0.0243  0.0326
   474. (0.00026) RY*( 4) C  30           s( 35.52%)p 1.76( 62.61%)d 0.05(  1.87%)
                                           -0.0000 -0.0255  0.5955  0.0009  0.0614
                                            0.0211 -0.7886  0.0006  0.0000 -0.0036
                                            0.0177  0.0557  0.1201  0.0288
   475. (0.00010) RY*( 5) C  30           s(  0.02%)p99.99(  2.92%)d99.99( 97.06%)
   476. (0.00002) RY*( 6) C  30           s(  0.16%)p32.66(  5.33%)d99.99( 94.51%)
   477. (0.00002) RY*( 7) C  30           s(  0.75%)p 1.55(  1.16%)d99.99( 98.09%)
   478. (0.00002) RY*( 8) C  30           s(  0.22%)p 0.39(  0.09%)d99.99( 99.69%)
   479. (0.00001) RY*( 9) C  30           s(  0.02%)p53.88(  0.85%)d99.99( 99.14%)
   480. (0.00859) RY*( 1) C  31           s(  4.10%)p22.60( 92.57%)d 0.81(  3.34%)
                                            0.0000 -0.0132  0.2019  0.0273  0.3456
                                           -0.0258 -0.3243 -0.0126 -0.8363  0.0144
                                            0.0879 -0.0180 -0.0008 -0.1585
   481. (0.00667) RY*( 2) C  31           s( 14.52%)p 5.71( 82.88%)d 0.18(  2.60%)
                                            0.0000 -0.0104  0.3809  0.0004  0.0793
                                            0.0214 -0.7934 -0.0219  0.4383  0.0673
                                           -0.0554  0.1117  0.0347 -0.0691
   482. (0.00483) RY*( 3) C  31           s(  1.04%)p89.84( 93.20%)d 5.55(  5.76%)
                                            0.0000 -0.0136  0.1009  0.0086  0.8724
                                           -0.0124  0.3079 -0.0104  0.2753 -0.0315
                                           -0.1750  0.0045 -0.0668 -0.1467
   483. (0.00247) RY*( 4) C  31           s( 73.92%)p 0.28( 20.38%)d 0.08(  5.70%)
                                           -0.0000  0.0003  0.8598 -0.0137 -0.2320
                                            0.0080  0.3865 -0.0170 -0.0084 -0.1162
                                            0.0769 -0.0089  0.1463 -0.1268
   484. (0.00138) RY*( 5) C  31           s(  0.39%)p 6.34(  2.47%)d99.99( 97.15%)
                                           -0.0000  0.0014  0.0624 -0.0123 -0.1412
                                           -0.0065 -0.0669 -0.0067 -0.0010 -0.3373
                                           -0.2686 -0.4130 -0.7540 -0.2155
   485. (0.00068) RY*( 6) C  31           s(  4.33%)p 0.21(  0.91%)d21.87( 94.76%)
                                            0.0000  0.0025  0.2082  0.0128  0.0172
                                           -0.0160  0.0774  0.0129 -0.0472  0.7783
                                           -0.0957 -0.1179 -0.3655  0.4303
   486. (0.00034) RY*( 7) C  31           s(  0.07%)p70.63(  4.92%)d99.99( 95.02%)
                                           -0.0000 -0.0107  0.0241 -0.0254  0.1638
                                            0.0287 -0.0761 -0.0325  0.1184 -0.1372
                                            0.5872 -0.6920  0.1225  0.3045
   487. (0.00024) RY*( 8) C  31           s(  0.44%)p 1.98(  0.87%)d99.99( 98.69%)
                                           -0.0000 -0.0027  0.0662 -0.0180  0.0867
                                           -0.0088  0.0216 -0.0039  0.0170 -0.2774
                                            0.5040  0.5681 -0.4734  0.3302
   488. (0.00014) RY*( 9) C  31           s(  1.19%)p 1.88(  2.24%)d81.09( 96.57%)
                                           -0.0000 -0.0009  0.1091 -0.0035  0.0609
                                            0.0069 -0.0622  0.0171 -0.1203 -0.4056
                                           -0.5207 -0.0153  0.1766  0.7061
   489. (0.00398) RY*( 1) O  32           s( 19.96%)p 3.91( 78.05%)d 0.10(  1.99%)
                                            0.0000 -0.0019  0.4468 -0.0012  0.2408
                                            0.0010  0.6378  0.0056  0.5618 -0.0672
                                            0.0310 -0.0510  0.0152 -0.1078
   490. (0.00277) RY*( 2) O  32           s( 15.09%)p 5.21( 78.60%)d 0.42(  6.31%)
                                            0.0000 -0.0076  0.3884 -0.0043 -0.4323
                                            0.0010 -0.5884  0.0042  0.5028 -0.0714
                                            0.1314  0.0612  0.1259 -0.1455
   491. (0.00097) RY*( 3) O  32           s(  0.66%)p99.99( 91.24%)d12.21(  8.09%)
                                           -0.0000  0.0037  0.0813  0.0027 -0.8164
                                            0.0023  0.4443 -0.0023 -0.2203 -0.0622
                                           -0.2455  0.0946 -0.0217 -0.0860
   492. (0.00055) RY*( 4) O  32           s( 63.13%)p 0.50( 31.83%)d 0.08(  5.03%)
                                            0.0000  0.0006  0.7946 -0.0060  0.1282
                                            0.0006 -0.0924  0.0068 -0.5416  0.1070
                                            0.0628 -0.0344 -0.0738  0.1683
   493. (0.00017) RY*( 5) O  32           s(  0.02%)p40.96(  1.02%)d99.99( 98.96%)
                                           -0.0000  0.0002  0.0158  0.0062  0.0319
                                            0.0005 -0.0952 -0.0037  0.0068 -0.4499
                                           -0.0329 -0.0511 -0.8581 -0.2172
   494. (0.00009) RY*( 6) O  32           s(  0.99%)p 8.44(  8.39%)d91.16( 90.61%)
   495. (0.00004) RY*( 7) O  32           s(  0.05%)p68.66(  3.52%)d99.99( 96.43%)
   496. (0.00004) RY*( 8) O  32           s(  0.06%)p99.99(  6.17%)d99.99( 93.77%)
   497. (0.00002) RY*( 9) O  32           s(  0.03%)p49.00(  1.37%)d99.99( 98.60%)
   498. (0.01042) RY*( 1) C  33           s(  0.24%)p99.99( 88.17%)d49.23( 11.60%)
                                           -0.0000 -0.0247  0.0418  0.0271 -0.3024
                                            0.0404 -0.8604  0.0139 -0.2177 -0.2529
                                           -0.0355  0.0800 -0.2103 -0.0095
   499. (0.00656) RY*( 2) C  33           s( 28.75%)p 2.30( 66.24%)d 0.17(  5.01%)
                                           -0.0000 -0.0449  0.5343  0.0135 -0.6588
                                            0.0216  0.1148 -0.0392  0.4615 -0.0180
                                            0.1895  0.0183  0.1124 -0.0302
   500. (0.00425) RY*( 3) C  33           s( 37.38%)p 1.09( 40.93%)d 0.58( 21.69%)
                                           -0.0000  0.0066  0.6114  0.0197  0.1967
                                            0.0226  0.2230 -0.0254 -0.5651 -0.3465
                                            0.1058  0.2110  0.0041 -0.2027
   501. (0.00279) RY*( 4) C  33           s( 14.43%)p 4.17( 60.13%)d 1.76( 25.44%)
                                           -0.0000  0.0108  0.3797  0.0302  0.5524
                                           -0.0179 -0.3831 -0.0127  0.3847  0.1802
                                           -0.0401  0.2818  0.3387  0.1616
   502. (0.00221) RY*( 5) C  33           s(  0.32%)p21.98(  6.97%)d99.99( 92.72%)
                                           -0.0000  0.0036  0.0562  0.0077 -0.0002
                                           -0.0273 -0.1850 -0.0075 -0.1860  0.0759
                                            0.0710 -0.6747  0.6091 -0.3001
   503. (0.00118) RY*( 6) C  33           s(  0.39%)p54.97( 21.21%)d99.99( 78.40%)
                                           -0.0000 -0.0029  0.0621  0.0329  0.1982
                                           -0.0177  0.0492 -0.0001  0.4111 -0.6200
                                           -0.4774 -0.3030 -0.1775 -0.2199
   504. (0.00090) RY*( 7) C  33           s(  0.48%)p25.26( 12.18%)d99.99( 87.33%)
                                            0.0000  0.0086  0.0689 -0.0148  0.2598
                                            0.0310 -0.1083  0.0141  0.2031  0.2061
                                            0.5430 -0.1822 -0.5093 -0.4934
   505. (0.00050) RY*( 8) C  33           s( 16.55%)p 0.17(  2.79%)d 4.87( 80.65%)
                                           -0.0000 -0.0029  0.4069  0.0058 -0.0258
                                            0.0202 -0.0025  0.0122 -0.1633  0.5305
                                           -0.5116 -0.3185 -0.3763  0.1426
   506. (0.00032) RY*( 9) C  33           s(  1.45%)p 1.43(  2.08%)d66.30( 96.46%)
                                            0.0000  0.0146  0.1197 -0.0262  0.1406
                                           -0.0158  0.0050  0.0037 -0.0093 -0.2616
                                            0.3989 -0.4321 -0.1471  0.7271
   507. (0.00353) RY*( 1) O  34           s(  5.79%)p15.87( 91.94%)d 0.39(  2.27%)
                                           -0.0000  0.0043  0.2407  0.0039  0.5151
                                            0.0016 -0.2124  0.0049  0.7804  0.0013
                                            0.0986  0.0672  0.0817 -0.0417
   508. (0.00161) RY*( 2) O  34           s(  0.04%)p99.99( 89.66%)d99.99( 10.30%)
                                           -0.0000  0.0104  0.0160  0.0035  0.7017
                                            0.0053  0.5578  0.0027 -0.3050  0.1709
                                           -0.0556 -0.2118  0.1538  0.0471
   509. (0.00128) RY*( 3) O  34           s( 89.88%)p 0.06(  5.59%)d 0.05(  4.53%)
                                            0.0000 -0.0051  0.9481 -0.0003 -0.1254
                                            0.0011  0.1141  0.0091 -0.1645 -0.1872
                                           -0.0822  0.0246 -0.0536 -0.0026
   510. (0.00039) RY*( 4) O  34           s(  0.21%)p99.99( 79.84%)d94.44( 19.95%)
                                            0.0000 -0.0032  0.0458 -0.0062  0.3774
                                            0.0072 -0.6833  0.0079 -0.4347 -0.0716
                                            0.1268 -0.2367 -0.2301 -0.2633
   511. (0.00013) RY*( 5) O  34           s(  0.49%)p 6.99(  3.46%)d99.99( 96.05%)
                                           -0.0000 -0.0008  0.0703  0.0086  0.1324
                                           -0.0137 -0.0824 -0.0039 -0.0999  0.5241
                                           -0.0263  0.5219 -0.5050  0.3971
   512. (0.00011) RY*( 6) O  34           s(  0.13%)p99.99( 15.72%)d99.99( 84.15%)
                                           -0.0000  0.0033  0.0363  0.0135 -0.1490
                                           -0.0247  0.3183 -0.0133  0.1808  0.2310
                                            0.4705 -0.3380 -0.5544 -0.3810
   513. (0.00004) RY*( 7) O  34           s(  3.28%)p 2.71(  8.89%)d26.75( 87.83%)
   514. (0.00001) RY*( 8) O  34           s(  0.04%)p99.99(  3.90%)d99.99( 96.06%)
   515. (0.00001) RY*( 9) O  34           s(  0.14%)p 8.45(  1.22%)d99.99( 98.64%)
   516. (0.00432) RY*( 1) C  35           s(  0.51%)p99.99( 94.72%)d 9.29(  4.77%)
                                           -0.0000 -0.0338  0.0631  0.0463 -0.8707
                                           -0.0228 -0.3341 -0.0111  0.2734 -0.0526
                                           -0.1215  0.0533 -0.1038  0.1286
   517. (0.00406) RY*( 2) C  35           s(  0.37%)p99.99( 79.22%)d54.78( 20.40%)
                                           -0.0000  0.0103  0.0602  0.0275 -0.2844
                                            0.0350  0.8205  0.0172 -0.1895  0.0206
                                           -0.0734  0.2558 -0.3355  0.1422
   518. (0.00268) RY*( 3) C  35           s( 43.42%)p 0.45( 19.51%)d 0.85( 37.07%)
                                           -0.0000  0.0097  0.6589  0.0157  0.0328
                                            0.0231  0.1470 -0.0169  0.4139 -0.2808
                                            0.4160  0.0335 -0.0087 -0.3429
   519. (0.00142) RY*( 4) C  35           s(  1.38%)p44.47( 61.52%)d26.81( 37.09%)
                                            0.0000 -0.0245  0.1150  0.0233 -0.2667
                                           -0.0153 -0.0716 -0.0113 -0.7335 -0.3576
                                            0.0120 -0.0432  0.2477 -0.4239
   520. (0.00060) RY*( 5) C  35           s(  9.99%)p 0.69(  6.86%)d 8.32( 83.14%)
                                           -0.0000 -0.0002  0.3161  0.0162 -0.1484
                                            0.0021  0.2132 -0.0040  0.0297  0.5994
                                           -0.1870 -0.1445  0.6446 -0.0268
   521. (0.00032) RY*( 6) C  35           s( 31.82%)p 0.22(  6.99%)d 1.92( 61.19%)
                                           -0.0000 -0.0027  0.5641  0.0163  0.2016
                                           -0.0087 -0.1150  0.0010 -0.1254 -0.2103
                                           -0.5997 -0.2403 -0.2054  0.3288
   522. (0.00015) RY*( 7) C  35           s(  1.08%)p 7.34(  7.89%)d84.61( 91.03%)
                                            0.0000 -0.0003  0.1037 -0.0347 -0.1241
                                            0.0071 -0.0204  0.0219 -0.2477  0.2613
                                            0.5103 -0.6662 -0.2953  0.2250
   523. (0.00005) RY*( 8) C  35           s( 10.84%)p 2.05( 22.25%)d 6.17( 66.91%)
   524. (0.00001) RY*( 9) C  35           s(  0.70%)p 1.92(  1.35%)d99.99( 97.95%)
   525. (0.00663) RY*( 1) C  36           s(  0.23%)p99.99( 97.76%)d 8.71(  2.01%)
                                           -0.0000  0.0388 -0.0282 -0.0226 -0.6238
                                           -0.0212  0.7113  0.0282 -0.2841 -0.0922
                                            0.0134  0.0705  0.0342 -0.0725
   526. (0.00426) RY*( 2) C  36           s( 11.85%)p 6.99( 82.91%)d 0.44(  5.24%)
                                           -0.0000 -0.0015  0.3443 -0.0181 -0.5050
                                            0.0321 -0.1570 -0.0040  0.7403 -0.0358
                                           -0.1471  0.1450  0.0841 -0.0371
   527. (0.00327) RY*( 3) C  36           s(  4.20%)p18.47( 77.53%)d 4.35( 18.27%)
                                            0.0000  0.0148  0.2044  0.0028  0.5029
                                           -0.0182  0.6018 -0.0148  0.3995  0.0999
                                            0.0122 -0.0056 -0.2683 -0.3172
   528. (0.00160) RY*( 4) C  36           s(  5.49%)p 3.61( 19.80%)d13.60( 74.70%)
                                            0.0000 -0.0078  0.2342 -0.0019 -0.1682
                                            0.0009 -0.2612 -0.0100 -0.3185  0.4388
                                           -0.2401  0.0719 -0.2927 -0.6371
   529. (0.00136) RY*( 5) C  36           s( 40.01%)p 0.12(  4.69%)d 1.38( 55.31%)
                                            0.0000 -0.0088  0.6324  0.0227 -0.0528
                                            0.0152 -0.1062 -0.0100 -0.1787 -0.3158
                                            0.5874 -0.2282 -0.2360  0.0233
   530. (0.00087) RY*( 6) C  36           s( 24.98%)p 0.31(  7.64%)d 2.70( 67.38%)
                                            0.0000  0.0040  0.4997  0.0082  0.1675
                                           -0.0069  0.1185  0.0105 -0.1847  0.4415
                                            0.0135  0.3919  0.4819  0.3048
   531. (0.00052) RY*( 7) C  36           s(  7.22%)p 0.22(  1.58%)d12.63( 91.20%)
                                           -0.0000 -0.0045  0.2687  0.0038 -0.0129
                                            0.0396  0.0996 -0.0281 -0.0578  0.1056
                                           -0.5158 -0.7554  0.0561  0.2469
   532. (0.00017) RY*( 8) C  36           s(  3.19%)p 1.87(  5.98%)d28.48( 90.83%)
                                           -0.0000 -0.0013  0.1786 -0.0070  0.1956
                                           -0.0065 -0.0296  0.0198 -0.1419 -0.6265
                                           -0.3156  0.0906  0.4771 -0.4248
   533. (0.00014) RY*( 9) C  36           s(  2.93%)p 0.83(  2.44%)d32.26( 94.62%)
                                            0.0000 -0.0010  0.1713 -0.0096  0.0637
                                           -0.0078  0.0003 -0.0112 -0.1418 -0.2986
                                           -0.4570  0.4266 -0.5608  0.3895
   534. (0.00277) RY*( 1) O  37           s(  4.20%)p22.08( 92.68%)d 0.74(  3.12%)
                                            0.0000  0.0015  0.2049  0.0119  0.3754
                                            0.0059  0.6299  0.0066  0.6236  0.0616
                                           -0.0465  0.0071 -0.0682 -0.1434
   535. (0.00129) RY*( 2) O  37           s(  0.00%)p 1.00( 89.61%)d 0.12( 10.38%)
                                            0.0000  0.0017  0.0057  0.0035  0.7554
                                           -0.0024 -0.5605  0.0079  0.1065  0.1127
                                           -0.2521  0.0402  0.1542  0.0467
   536. (0.00052) RY*( 3) O  37           s( 90.02%)p 0.06(  5.48%)d 0.05(  4.49%)
                                            0.0000 -0.0022  0.9488  0.0121 -0.0651
                                           -0.0009 -0.0184 -0.0026 -0.2238  0.0306
                                           -0.0994  0.0209  0.1489  0.1074
   537. (0.00011) RY*( 4) O  37           s(  0.66%)p99.99( 88.44%)d16.49( 10.90%)
                                            0.0000 -0.0177  0.0794  0.0379 -0.4600
                                            0.0032 -0.4115 -0.0205  0.7082 -0.0704
                                           -0.0042 -0.0383  0.3202  0.0006
   538. (0.00007) RY*( 5) O  37           s(  1.14%)p 5.68(  6.48%)d81.02( 92.38%)
   539. (0.00003) RY*( 6) O  37           s(  0.03%)p56.63(  1.58%)d99.99( 98.39%)
   540. (0.00001) RY*( 7) O  37           s(  0.12%)p 4.44(  0.54%)d99.99( 99.34%)
   541. (0.00001) RY*( 8) O  37           s(  3.61%)p 3.67( 13.24%)d23.06( 83.15%)
   542. (0.00001) RY*( 9) O  37           s(  0.24%)p 9.07(  2.13%)d99.99( 97.63%)
   543. (0.00660) RY*( 1) C  38           s(  1.10%)p85.86( 94.11%)d 4.37(  4.79%)
                                           -0.0000 -0.0311  0.1000  0.0167  0.3082
                                           -0.0108  0.3967 -0.0173  0.8295 -0.1113
                                           -0.0701 -0.1091  0.0500 -0.1272
   544. (0.00533) RY*( 2) C  38           s( 13.22%)p 6.23( 82.37%)d 0.33(  4.41%)
                                            0.0000 -0.0094  0.3635  0.0264  0.7106
                                            0.0088  0.3140 -0.0020 -0.4684 -0.0452
                                            0.0634  0.1221  0.0675 -0.1361
   545. (0.00480) RY*( 3) C  38           s(  0.01%)p 1.00( 93.33%)d 0.07(  6.66%)
                                            0.0000  0.0048  0.0057 -0.0116 -0.5023
                                           -0.0108  0.7983 -0.0116 -0.2083 -0.1069
                                            0.2030 -0.1045  0.0538  0.0112
   546. (0.00265) RY*( 4) C  38           s( 66.93%)p 0.26( 17.19%)d 0.24( 15.88%)
                                            0.0000 -0.0019  0.8181 -0.0105 -0.3345
                                            0.0114 -0.1998 -0.0333  0.1367  0.1361
                                            0.2100  0.1691  0.1300 -0.2252
   547. (0.00127) RY*( 5) C  38           s(  3.93%)p 1.36(  5.34%)d23.07( 90.73%)
                                            0.0000  0.0058  0.1982 -0.0015  0.0026
                                           -0.0109 -0.1983 -0.0004 -0.1180 -0.4737
                                           -0.0242 -0.8209  0.0569 -0.0722
   548. (0.00068) RY*( 6) C  38           s( 11.84%)p 0.12(  1.40%)d 7.33( 86.76%)
                                           -0.0000  0.0001  0.3441  0.0058 -0.0788
                                            0.0029  0.0874  0.0056 -0.0077 -0.2662
                                           -0.4890  0.1514 -0.5793  0.4462
   549. (0.00037) RY*( 7) C  38           s(  1.96%)p 1.54(  3.03%)d48.46( 95.01%)
                                           -0.0000 -0.0132  0.1394 -0.0300  0.1473
                                           -0.0026  0.0079 -0.0302  0.0820  0.3329
                                            0.3827 -0.2432  0.1279  0.7857
   550. (0.00024) RY*( 8) C  38           s(  0.95%)p 2.64(  2.51%)d99.99( 96.54%)
                                           -0.0000  0.0058  0.0974  0.0109 -0.0765
                                           -0.0163  0.1056  0.0157 -0.0864  0.3780
                                           -0.7193 -0.1556  0.5264  0.0625
   551. (0.00017) RY*( 9) C  38           s(  0.09%)p11.84(  1.10%)d99.99( 98.81%)
                                           -0.0000  0.0028  0.0303 -0.0044  0.0293
                                            0.0061  0.0908  0.0251 -0.0347  0.6375
                                           -0.0142 -0.3914 -0.5833 -0.2967
   552. (0.00428) RY*( 1) O  39           s( 11.13%)p 7.70( 85.67%)d 0.29(  3.20%)
                                           -0.0000 -0.0039  0.3335 -0.0076 -0.3752
                                            0.0026  0.7846  0.0039  0.3167  0.0278
                                            0.1124 -0.0886  0.0893 -0.0531
   553. (0.00362) RY*( 2) O  39           s( 28.79%)p 2.33( 67.15%)d 0.14(  4.06%)
                                           -0.0000 -0.0049  0.5365 -0.0035 -0.3967
                                            0.0010 -0.6022  0.0038  0.3891 -0.0214
                                            0.1382  0.0713  0.0914 -0.0874
   554. (0.00069) RY*( 3) O  39           s( 35.89%)p 1.54( 55.17%)d 0.25(  8.94%)
                                           -0.0000 -0.0032  0.5991 -0.0026  0.7333
                                           -0.0020  0.0669  0.0011  0.0978  0.0043
                                            0.0876 -0.0918 -0.1665  0.2134
   555. (0.00046) RY*( 4) O  39           s( 23.45%)p 2.72( 63.77%)d 0.54( 12.78%)
                                           -0.0000  0.0061  0.4842 -0.0009 -0.2347
                                           -0.0024  0.0245  0.0033 -0.7629 -0.0318
                                           -0.3333 -0.0669 -0.0044 -0.1058
   556. (0.00020) RY*( 5) O  39           s(  0.04%)p99.99(  7.07%)d99.99( 92.89%)
                                            0.0000  0.0009  0.0212  0.0196 -0.1703
                                           -0.0029 -0.0017  0.0108 -0.2029  0.7062
                                            0.3557  0.2823 -0.1879  0.4343
   557. (0.00011) RY*( 6) O  39           s(  0.18%)p43.13(  7.77%)d99.99( 92.05%)
                                           -0.0000  0.0030  0.0423 -0.0185  0.1675
                                            0.0005  0.0388 -0.0113  0.2185  0.5231
                                           -0.5049  0.3381 -0.0731 -0.5218
   558. (0.00004) RY*( 7) O  39           s(  0.17%)p47.45(  7.93%)d99.99( 91.90%)
   559. (0.00002) RY*( 8) O  39           s(  0.06%)p75.99(  4.31%)d99.99( 95.63%)
   560. (0.00001) RY*( 9) O  39           s(  0.31%)p 4.34(  1.33%)d99.99( 98.36%)
   561. (0.00861) RY*( 1) C  40           s(  0.84%)p99.99( 87.17%)d14.32( 11.99%)
                                           -0.0000 -0.0218  0.0889 -0.0052 -0.0504
                                           -0.0543  0.8553  0.0063 -0.3670  0.3174
                                           -0.0397 -0.0265  0.1065  0.0745
   562. (0.00634) RY*( 2) C  40           s(  3.89%)p23.59( 91.77%)d 1.11(  4.33%)
                                           -0.0000 -0.0556  0.1892  0.0321 -0.8178
                                            0.0023  0.1307 -0.0174  0.4801  0.0067
                                            0.1783  0.0303  0.1028  0.0055
   563. (0.00468) RY*( 3) C  40           s( 14.62%)p 4.42( 64.64%)d 1.42( 20.74%)
                                           -0.0000 -0.0021  0.3824  0.0539  0.4600
                                           -0.0041  0.1908  0.0296  0.6282  0.1108
                                           -0.2735 -0.0266  0.2541 -0.2346
   564. (0.00281) RY*( 4) C  40           s( 54.20%)p 0.27( 14.80%)d 0.57( 31.00%)
                                           -0.0000  0.0032  0.7362  0.0168 -0.0076
                                           -0.0097 -0.1521  0.0026 -0.3527 -0.0117
                                            0.3067  0.1706 -0.1372 -0.4096
   565. (0.00196) RY*( 5) C  40           s(  2.88%)p 1.59(  4.58%)d32.11( 92.54%)
                                           -0.0000  0.0016  0.1697  0.0228  0.0498
                                            0.0118  0.1695 -0.0145 -0.1171 -0.8238
                                            0.0033  0.0680  0.4201  0.2561
   566. (0.00109) RY*( 6) C  40           s(  6.96%)p 3.27( 22.72%)d10.11( 70.32%)
                                           -0.0000  0.0012  0.2638  0.0121 -0.1214
                                           -0.0108 -0.3993 -0.0128 -0.2294  0.3949
                                           -0.2653 -0.1080  0.5680  0.3776
   567. (0.00083) RY*( 7) C  40           s(  4.74%)p 1.31(  6.22%)d18.78( 89.04%)
                                           -0.0000  0.0055  0.2177 -0.0090  0.2035
                                           -0.0267  0.0233  0.0045  0.1394  0.0347
                                            0.5122 -0.6334 -0.1821  0.4388
   568. (0.00054) RY*( 8) C  40           s(  8.51%)p 0.51(  4.35%)d10.24( 87.14%)
                                            0.0000 -0.0132  0.2914 -0.0282 -0.1936
                                           -0.0243  0.0132  0.0188 -0.0640 -0.1943
                                           -0.6810 -0.3090 -0.5109  0.1151
   569. (0.00023) RY*( 9) C  40           s(  3.57%)p 1.19(  4.25%)d25.85( 92.18%)
                                            0.0000  0.0120  0.1885 -0.0163  0.1328
                                            0.0152  0.0234 -0.0137  0.1538  0.1112
                                            0.0272  0.6737 -0.3137  0.5970
   570. (0.00329) RY*( 1) O  41           s( 13.29%)p 6.32( 84.04%)d 0.20(  2.66%)
                                           -0.0000  0.0020  0.3646  0.0004  0.0915
                                           -0.0018 -0.6046 -0.0016 -0.6830 -0.0421
                                           -0.0778  0.0253 -0.0294 -0.1315
   571. (0.00218) RY*( 2) O  41           s( 21.87%)p 3.19( 69.79%)d 0.38(  8.34%)
                                            0.0000 -0.0104  0.4675 -0.0018 -0.3256
                                            0.0023  0.6694 -0.0057 -0.3792  0.2429
                                           -0.1455 -0.0379  0.0115 -0.0404
   572. (0.00096) RY*( 3) O  41           s( 61.29%)p 0.59( 35.96%)d 0.04(  2.75%)
                                           -0.0000  0.0005  0.7829  0.0019  0.0736
                                           -0.0060 -0.1840 -0.0061  0.5659  0.0506
                                            0.0890  0.0695  0.0974  0.0517
   573. (0.00051) RY*( 4) O  41           s(  0.98%)p90.35( 88.80%)d10.40( 10.22%)
                                           -0.0000  0.0030  0.0991 -0.0024  0.8883
                                           -0.0053  0.2981  0.0033 -0.0994 -0.0821
                                           -0.1889 -0.1549 -0.0896  0.1666
   574. (0.00016) RY*( 5) O  41           s(  0.03%)p52.26(  1.64%)d99.99( 98.33%)
                                            0.0000  0.0016  0.0176  0.0075  0.1205
                                            0.0063  0.0355 -0.0034 -0.0218  0.3520
                                            0.5810  0.0647 -0.6890 -0.2072
   575. (0.00010) RY*( 6) O  41           s(  0.29%)p33.56(  9.60%)d99.99( 90.11%)
                                            0.0000  0.0010  0.0535  0.0226 -0.2550
                                            0.0168 -0.1503 -0.0131  0.0863 -0.0730
                                           -0.3323 -0.5149 -0.5569  0.4583
   576. (0.00004) RY*( 7) O  41           s(  1.21%)p 5.48(  6.61%)d76.47( 92.19%)
   577. (0.00002) RY*( 8) O  41           s(  1.04%)p 3.49(  3.62%)d92.07( 95.35%)
   578. (0.00002) RY*( 9) O  41           s(  0.02%)p 5.56(  0.14%)d99.99( 99.84%)
   579. (0.00655) RY*( 1) C  42           s(  0.17%)p99.99( 94.83%)d28.98(  5.00%)
                                            0.0000  0.0234  0.0343 -0.0326  0.9419
                                            0.0178 -0.1698  0.0013  0.1760 -0.1967
                                           -0.0107 -0.0321  0.0556 -0.0840
   580. (0.00470) RY*( 2) C  42           s( 47.15%)p 0.89( 41.93%)d 0.23( 10.92%)
                                            0.0000  0.0022  0.6866  0.0084 -0.1678
                                           -0.0290 -0.2920  0.0372  0.5510  0.1174
                                           -0.1851 -0.1352 -0.1374 -0.1551
   581. (0.00244) RY*( 3) C  42           s( 20.02%)p 3.34( 66.90%)d 0.65( 13.08%)
                                            0.0000 -0.0253  0.4468  0.0307  0.1465
                                            0.0119  0.7821  0.0059 -0.1864  0.0563
                                           -0.2291  0.1025  0.1403 -0.2120
   582. (0.00200) RY*( 4) C  42           s(  6.34%)p 7.92( 50.24%)d 6.85( 43.42%)
                                            0.0000  0.0068  0.2517  0.0003 -0.0711
                                            0.0083 -0.3867  0.0105 -0.5896 -0.4294
                                           -0.4805 -0.0650  0.1186  0.0257
   583. (0.00083) RY*( 5) C  42           s( 17.10%)p 1.70( 29.05%)d 3.15( 53.85%)
                                            0.0000  0.0040  0.4135  0.0047  0.1259
                                           -0.0001 -0.1815  0.0017 -0.4916  0.2868
                                            0.6177  0.0413 -0.2688 -0.0279
   584. (0.00073) RY*( 6) C  42           s(  0.10%)p61.76(  6.28%)d99.99( 93.62%)
                                            0.0000 -0.0044  0.0316 -0.0102 -0.1601
                                            0.0085  0.1492  0.0076  0.1211 -0.7660
                                            0.3423  0.1130 -0.3274 -0.3352
   585. (0.00044) RY*( 7) C  42           s(  3.51%)p 0.69(  2.41%)d26.82( 94.08%)
                                            0.0000 -0.0080  0.1871  0.0412 -0.1102
                                           -0.0049 -0.0371 -0.0029  0.0942 -0.1869
                                            0.4247 -0.1364  0.8365  0.0841
   586. (0.00021) RY*( 8) C  42           s(  0.18%)p34.62(  6.12%)d99.99( 93.71%)
                                           -0.0000 -0.0029  0.0419 -0.0160  0.0371
                                           -0.0170  0.2419 -0.0023 -0.0265 -0.1333
                                            0.0531 -0.8524 -0.2235  0.3741
   587. (0.00018) RY*( 9) C  42           s(  5.42%)p 0.50(  2.69%)d16.97( 91.89%)
                                           -0.0000  0.0044  0.2327 -0.0241  0.0374
                                           -0.0029  0.0913 -0.0116  0.1284 -0.1945
                                            0.0129  0.4538 -0.1142  0.8136
   588. (0.00597) RY*( 1) C  43           s(  0.32%)p99.99( 88.79%)d34.57( 10.89%)
                                           -0.0000 -0.0325  0.0458 -0.0349  0.8071
                                           -0.0313  0.4801  0.0096  0.0604 -0.2361
                                            0.1911  0.0172  0.0813  0.0988
   589. (0.00478) RY*( 2) C  43           s(  2.24%)p40.76( 91.30%)d 2.88(  6.46%)
                                           -0.0000  0.0155  0.1489  0.0098  0.3816
                                           -0.0308 -0.6906 -0.0133 -0.5379 -0.1680
                                            0.1201  0.0860 -0.0488 -0.1101
   590. (0.00192) RY*( 3) C  43           s( 23.09%)p 0.59( 13.72%)d 2.74( 63.19%)
                                            0.0000 -0.0029  0.4805 -0.0162  0.2001
                                           -0.0091 -0.1160 -0.0242  0.2877 -0.0332
                                           -0.6923 -0.2400  0.1267 -0.2792
   591. (0.00121) RY*( 4) C  43           s(  9.74%)p 1.99( 19.38%)d 7.28( 70.88%)
                                            0.0000  0.0003  0.3121 -0.0176  0.2228
                                            0.0048 -0.1762 -0.0006  0.3359  0.7010
                                            0.2432  0.1706 -0.3343  0.1322
   592. (0.00101) RY*( 5) C  43           s( 21.46%)p 2.65( 56.95%)d 1.01( 21.60%)
                                            0.0000 -0.0233  0.4626 -0.0378 -0.1572
                                           -0.0108  0.4574 -0.0093 -0.5779  0.2938
                                            0.0346  0.1559  0.1080 -0.3041
   593. (0.00068) RY*( 6) C  43           s( 31.71%)p 0.46( 14.65%)d 1.69( 53.64%)
                                           -0.0000  0.0032  0.5631 -0.0188 -0.2502
                                           -0.0038 -0.1205  0.0008  0.2628 -0.3448
                                            0.3884  0.1553  0.4248  0.2492
   594. (0.00010) RY*( 7) C  43           s(  5.09%)p 2.06( 10.50%)d16.58( 84.41%)
   595. (0.00005) RY*( 8) C  43           s(  6.31%)p 0.74(  4.64%)d14.10( 89.04%)
   596. (0.00002) RY*( 9) C  43           s(  0.08%)p 5.38(  0.46%)d99.99( 99.46%)
   597. (0.00181) RY*( 1) O  44           s(  3.88%)p23.36( 90.75%)d 1.38(  5.36%)
                                            0.0000  0.0012  0.1971 -0.0050 -0.1920
                                           -0.0024 -0.2520  0.0137  0.8983  0.0343
                                           -0.2052 -0.0531  0.0049 -0.0868
   598. (0.00098) RY*( 2) O  44           s(  1.71%)p47.59( 81.41%)d 9.87( 16.88%)
                                           -0.0000  0.0003  0.1308  0.0049  0.0944
                                            0.0036  0.8695  0.0019  0.2218 -0.3557
                                           -0.0709 -0.0236  0.1690 -0.0899
   599. (0.00019) RY*( 3) O  44           s( 90.55%)p 0.07(  6.75%)d 0.03(  2.70%)
                                           -0.0000 -0.0025  0.9516 -0.0029 -0.0751
                                            0.0068 -0.1103  0.0080 -0.2226 -0.0729
                                            0.1167  0.0171  0.0813  0.0340
   600. (0.00005) RY*( 4) O  44           s(  0.24%)p99.99( 92.91%)d28.47(  6.85%)
   601. (0.00001) RY*( 5) O  44           s(  2.04%)p 8.55( 17.40%)d39.58( 80.56%)
   602. (0.00000) RY*( 6) O  44           s(  0.43%)p13.42(  5.70%)d99.99( 93.87%)
   603. (0.00000) RY*( 7) O  44           s(  0.00%)p 1.00(  0.39%)d99.99( 99.61%)
   604. (0.00001) RY*( 8) O  44           s(  1.14%)p 2.38(  2.71%)d84.50( 96.16%)
   605. (0.00001) RY*( 9) O  44           s(  0.02%)p99.99(  2.22%)d99.99( 97.76%)
   606. (0.00691) RY*( 1) C  45           s( 10.58%)p 8.19( 86.60%)d 0.27(  2.82%)
                                            0.0000 -0.0298  0.3239 -0.0345  0.5576
                                            0.0022  0.7416 -0.0036 -0.0619 -0.1238
                                            0.0908 -0.0653  0.0156  0.0129
   607. (0.00527) RY*( 2) C  45           s( 29.61%)p 2.16( 64.02%)d 0.21(  6.37%)
                                           -0.0000  0.0190  0.5438 -0.0192 -0.6576
                                           -0.0085  0.2362 -0.0170 -0.3890 -0.0024
                                           -0.1393 -0.0764  0.0596 -0.1867
   608. (0.00355) RY*( 3) C  45           s(  7.28%)p11.64( 84.74%)d 1.10(  7.98%)
                                            0.0000 -0.0277  0.2684 -0.0155  0.4103
                                            0.0008 -0.5009 -0.0112 -0.6540  0.0089
                                            0.2241  0.0335 -0.0881 -0.1435
   609. (0.00186) RY*( 4) C  45           s( 24.20%)p 1.28( 30.98%)d 1.85( 44.82%)
                                            0.0000 -0.0121  0.4918 -0.0133  0.2316
                                           -0.0089 -0.3128 -0.0181  0.3971 -0.2066
                                           -0.6223  0.0081  0.0291 -0.1314
   610. (0.00133) RY*( 5) C  45           s(  1.79%)p 3.02(  5.42%)d51.71( 92.78%)
                                           -0.0000  0.0087  0.1337  0.0047 -0.1575
                                           -0.0170 -0.1117  0.0090  0.1287 -0.8282
                                            0.4235  0.1358  0.0726  0.1970
   611. (0.00074) RY*( 6) C  45           s( 21.70%)p 0.62( 13.34%)d 2.99( 64.96%)
                                           -0.0000 -0.0018  0.4658 -0.0312 -0.0305
                                           -0.0043 -0.1008  0.0071  0.3483  0.4974
                                            0.4355  0.3478  0.2182  0.2096
   612. (0.00048) RY*( 7) C  45           s(  3.41%)p 0.44(  1.49%)d27.90( 95.11%)
                                            0.0000  0.0123  0.1842  0.0407 -0.0754
                                            0.0077 -0.0052  0.0013  0.0861  0.0614
                                            0.0379 -0.1104 -0.9044  0.3403
   613. (0.00021) RY*( 8) C  45           s(  1.42%)p 2.21(  3.14%)d67.17( 95.44%)
                                            0.0000 -0.0016  0.1192 -0.0108  0.0117
                                            0.0175 -0.1502 -0.0010  0.0910  0.0666
                                            0.1562 -0.8939  0.2484  0.2544
   614. (0.00013) RY*( 9) C  45           s(  0.03%)p99.99( 10.66%)d99.99( 89.30%)
                                            0.0000 -0.0006  0.0184 -0.0128 -0.0249
                                           -0.0018 -0.0060 -0.0134  0.3250  0.0043
                                            0.3737 -0.1938 -0.2305 -0.8141
   615. (0.00213) RY*( 1) O  46           s(  7.76%)p11.29( 87.60%)d 0.60(  4.64%)
                                           -0.0000  0.0029  0.2785 -0.0022 -0.1991
                                           -0.0050 -0.1064  0.0093  0.9083 -0.0069
                                           -0.2042 -0.0286  0.0105 -0.0613
   616. (0.00154) RY*( 2) O  46           s( 26.32%)p 2.49( 65.41%)d 0.31(  8.27%)
                                           -0.0000  0.0057  0.5130  0.0056 -0.0421
                                            0.0052  0.8042 -0.0005 -0.0741 -0.2834
                                            0.0073  0.0092  0.0452 -0.0153
   617. (0.00038) RY*( 3) O  46           s( 56.13%)p 0.69( 38.79%)d 0.09(  5.08%)
                                            0.0000 -0.0017  0.7492 -0.0056 -0.2594
                                            0.0071 -0.4814  0.0085 -0.2978  0.0991
                                            0.1597  0.0021 -0.0309  0.1204
   618. (0.00011) RY*( 4) O  46           s(  6.51%)p10.12( 65.83%)d 4.25( 27.66%)
                                            0.0000 -0.0172  0.2545 -0.0267  0.7911
                                            0.0369 -0.1726  0.0026  0.0246 -0.2104
                                           -0.1717 -0.0212 -0.3963 -0.2131
   619. (0.00005) RY*( 5) O  46           s(  0.05%)p99.99(  8.04%)d99.99( 91.91%)
   620. (0.00001) RY*( 6) O  46           s(  0.04%)p99.99(  9.57%)d99.99( 90.39%)
   621. (0.00002) RY*( 7) O  46           s(  3.19%)p 6.19( 19.78%)d24.11( 77.02%)
   622. (0.00002) RY*( 8) O  46           s(  0.02%)p99.99(  4.75%)d99.99( 95.23%)
   623. (0.00000) RY*( 9) O  46           s(  0.00%)p 1.00(  0.43%)d99.99( 99.57%)
   624. (0.00779) RY*( 1) C  47           s(  0.92%)p99.99( 94.98%)d 4.46(  4.10%)
                                            0.0000 -0.0380  0.0881 -0.0207  0.7955
                                           -0.0007 -0.1721  0.0039 -0.5357  0.1246
                                            0.1083  0.0117 -0.1048  0.0515
   625. (0.00484) RY*( 2) C  47           s( 13.78%)p 5.44( 74.99%)d 0.82( 11.24%)
                                           -0.0000  0.0193  0.3707 -0.0125  0.2987
                                            0.0182  0.7768  0.0224  0.2372 -0.1280
                                            0.0337 -0.0050 -0.1605 -0.2628
   626. (0.00337) RY*( 3) C  47           s(  6.58%)p12.44( 81.90%)d 1.75( 11.52%)
                                            0.0000 -0.0340  0.2543 -0.0079  0.3159
                                            0.0122 -0.4675  0.0206  0.7071  0.1535
                                           -0.1490  0.1940 -0.1777 -0.0146
   627. (0.00230) RY*( 4) C  47           s( 49.49%)p 0.42( 20.81%)d 0.60( 29.70%)
                                            0.0000 -0.0127  0.7034 -0.0032 -0.2581
                                            0.0121 -0.3096  0.0262 -0.2117 -0.0856
                                            0.0569 -0.4182 -0.0247 -0.3330
   628. (0.00123) RY*( 5) C  47           s(  3.07%)p 3.60( 11.06%)d27.97( 85.87%)
                                           -0.0000  0.0165  0.1745 -0.0106 -0.2906
                                           -0.0072  0.1181 -0.0080 -0.1093  0.5501
                                            0.2588  0.1578 -0.6107  0.3020
   629. (0.00082) RY*( 6) C  47           s( 24.43%)p 0.17(  4.24%)d 2.92( 71.34%)
                                           -0.0000  0.0003  0.4942 -0.0100 -0.0759
                                            0.0240  0.0924  0.0023 -0.1655 -0.0713
                                           -0.3667  0.4446  0.3640  0.4936
   630. (0.00037) RY*( 7) C  47           s(  0.27%)p10.14(  2.78%)d99.99( 96.95%)
                                            0.0000  0.0114  0.0511  0.0266  0.0462
                                           -0.0277  0.1180 -0.0091  0.1008  0.7298
                                            0.1510 -0.1310  0.6127 -0.1466
   631. (0.00024) RY*( 8) C  47           s(  0.19%)p17.48(  3.31%)d99.99( 96.50%)
                                            0.0000 -0.0063  0.0431  0.0052 -0.1042
                                            0.0283 -0.1164  0.0020 -0.0889 -0.1254
                                            0.4943  0.7055  0.1157 -0.4402
   632. (0.00013) RY*( 9) C  47           s(  1.42%)p 4.36(  6.21%)d64.91( 92.37%)
                                            0.0000  0.0012  0.1193  0.0058  0.0825
                                           -0.0082 -0.0239 -0.0149  0.2332 -0.2829
                                            0.7020 -0.2205  0.1895  0.5161
   633. (0.00218) RY*( 1) O  48           s( 10.89%)p 7.76( 84.48%)d 0.42(  4.63%)
                                           -0.0000  0.0044  0.3300 -0.0087 -0.4681
                                           -0.0017  0.2424 -0.0086 -0.7528 -0.0765
                                            0.0384 -0.1445 -0.0114 -0.1339
   634. (0.00191) RY*( 2) O  48           s( 12.45%)p 6.47( 80.50%)d 0.57(  7.05%)
                                            0.0000  0.0062  0.3527  0.0040  0.7700
                                           -0.0069  0.4236 -0.0000 -0.1806  0.0940
                                            0.0829 -0.0266 -0.2315 -0.0219
   635. (0.00044) RY*( 3) O  48           s( 62.32%)p 0.50( 31.05%)d 0.11(  6.63%)
                                           -0.0000  0.0007  0.7895  0.0006 -0.2603
                                            0.0041  0.1019 -0.0094  0.4819  0.0131
                                           -0.0003  0.1043  0.1217  0.2010
   636. (0.00009) RY*( 4) O  48           s( 10.55%)p 6.06( 63.97%)d 2.41( 25.48%)
   637. (0.00002) RY*( 5) O  48           s(  0.17%)p50.72(  8.54%)d99.99( 91.30%)
   638. (0.00001) RY*( 6) O  48           s(  0.80%)p 3.01(  2.41%)d99.99( 96.78%)
   639. (0.00001) RY*( 7) O  48           s(  0.42%)p21.62(  9.14%)d99.99( 90.44%)
   640. (0.00001) RY*( 8) O  48           s(  2.19%)p 5.58( 12.20%)d39.13( 85.61%)
   641. (0.00001) RY*( 9) O  48           s(  0.21%)p37.00(  7.92%)d99.99( 91.87%)
   642. (0.00806) RY*( 1) C  49           s(  0.57%)p99.99( 94.24%)d 9.06(  5.19%)
                                            0.0000 -0.0442  0.0614 -0.0136  0.2248
                                            0.0302 -0.8982  0.0002  0.2900  0.0797
                                           -0.0798 -0.0044  0.1579  0.1191
   643. (0.00445) RY*( 2) C  49           s(  7.76%)p11.03( 85.61%)d 0.85(  6.63%)
                                           -0.0000  0.0147  0.2782  0.0081  0.7650
                                            0.0078  0.0713 -0.0046 -0.5154  0.1128
                                           -0.2004  0.0038  0.0695 -0.0926
   644. (0.00349) RY*( 3) C  49           s( 34.70%)p 1.65( 57.39%)d 0.23(  7.92%)
                                            0.0000 -0.0176  0.5888 -0.0109 -0.5773
                                            0.0225 -0.2123 -0.0339 -0.4402  0.1476
                                           -0.1552 -0.0824  0.1151 -0.1150
   645. (0.00277) RY*( 4) C  49           s( 31.26%)p 1.12( 34.96%)d 1.08( 33.78%)
                                            0.0000 -0.0046  0.5591  0.0040  0.1167
                                            0.0066  0.1691 -0.0250  0.5538  0.1521
                                            0.1115  0.3053 -0.1202 -0.4412
   646. (0.00108) RY*( 5) C  49           s(  6.68%)p 2.76( 18.44%)d11.22( 74.88%)
                                           -0.0000  0.0116  0.2581 -0.0019  0.0220
                                            0.0038  0.3210  0.0101  0.2842  0.0721
                                           -0.1721 -0.0981  0.6307  0.5537
   647. (0.00091) RY*( 6) C  49           s( 17.38%)p 0.09(  1.56%)d 4.66( 81.05%)
                                           -0.0000 -0.0062  0.4169  0.0169  0.1007
                                            0.0140 -0.0227 -0.0109  0.0663 -0.6301
                                            0.1523 -0.3875 -0.3943  0.2910
   648. (0.00045) RY*( 7) C  49           s(  0.01%)p 1.00(  2.72%)d35.78( 97.27%)
                                            0.0000  0.0083 -0.0032 -0.0200 -0.0213
                                           -0.0382 -0.0705  0.0146 -0.1403 -0.6749
                                            0.1251  0.5047  0.4586 -0.1912
   649. (0.00025) RY*( 8) C  49           s(  0.10%)p 5.80(  0.58%)d99.99( 99.32%)
                                            0.0000  0.0020  0.0315  0.0149 -0.0730
                                           -0.0122  0.0070  0.0004  0.0063 -0.0591
                                           -0.5863  0.5804 -0.4097  0.3759
   650. (0.00017) RY*( 9) C  49           s(  1.62%)p 2.99(  4.84%)d57.84( 93.55%)
                                           -0.0000  0.0045  0.1271 -0.0028  0.0237
                                           -0.0055 -0.0532  0.0180 -0.2112  0.2723
                                            0.7102  0.3835 -0.1008  0.4468
   651. (0.00235) RY*( 1) O  50           s(  3.07%)p30.38( 93.16%)d 1.23(  3.77%)
                                           -0.0000  0.0016  0.1751 -0.0049 -0.1542
                                            0.0076  0.6649  0.0084  0.6824 -0.0098
                                            0.0603  0.0653 -0.1087 -0.1338
   652. (0.00205) RY*( 2) O  50           s( 18.15%)p 4.16( 75.45%)d 0.35(  6.39%)
                                           -0.0000  0.0056  0.4260 -0.0003  0.7924
                                           -0.0047 -0.2135  0.0049  0.2846  0.1742
                                           -0.0581  0.0605  0.1380 -0.0867
   653. (0.00059) RY*( 3) O  50           s( 62.11%)p 0.53( 32.76%)d 0.08(  5.13%)
                                           -0.0000  0.0023  0.7881 -0.0003 -0.1115
                                           -0.0007  0.2854  0.0062 -0.4835 -0.1168
                                            0.0547 -0.0426 -0.0573  0.1718
   654. (0.00009) RY*( 4) O  50           s( 14.15%)p 4.71( 66.71%)d 1.35( 19.15%)
   655. (0.00001) RY*( 5) O  50           s(  0.03%)p99.99(  4.55%)d99.99( 95.42%)
   656. (0.00001) RY*( 6) O  50           s(  0.02%)p99.99(  1.98%)d99.99( 98.00%)
   657. (0.00002) RY*( 7) O  50           s(  0.90%)p 5.44(  4.88%)d99.99( 94.23%)
   658. (0.00001) RY*( 8) O  50           s(  1.59%)p 7.45( 11.87%)d54.35( 86.54%)
   659. (0.00001) RY*( 9) O  50           s(  0.00%)p 1.00(  8.84%)d10.31( 91.15%)
   660. (0.00837) RY*( 1) C  51           s(  1.45%)p66.07( 95.98%)d 1.77(  2.56%)
                                           -0.0000  0.0407  0.1135 -0.0023  0.2876
                                            0.0093 -0.9324  0.0159 -0.0858 -0.1231
                                            0.0155  0.0880 -0.0502  0.0009
   661. (0.00590) RY*( 2) C  51           s( 21.63%)p 3.40( 73.62%)d 0.22(  4.75%)
                                           -0.0000  0.0004  0.4651  0.0034 -0.8210
                                           -0.0302 -0.1704  0.0090 -0.1793  0.0624
                                            0.0341  0.2002  0.0228 -0.0431
   662. (0.00338) RY*( 3) C  51           s( 10.62%)p 7.86( 83.45%)d 0.56(  5.93%)
                                            0.0000 -0.0235  0.3250 -0.0032  0.0047
                                           -0.0248 -0.0556  0.0106  0.9114  0.0777
                                            0.1367 -0.0529 -0.0282 -0.1760
   663. (0.00243) RY*( 4) C  51           s( 44.94%)p 0.71( 32.12%)d 0.51( 22.94%)
                                            0.0000 -0.0108  0.6703 -0.0008  0.4619
                                           -0.0252  0.2690  0.0116 -0.1861  0.0154
                                            0.1422  0.3870  0.1611  0.1823
   664. (0.00148) RY*( 5) C  51           s(  1.92%)p 2.31(  4.44%)d48.78( 93.64%)
                                            0.0000  0.0086  0.1383  0.0163  0.0833
                                            0.0013 -0.1023 -0.0066 -0.1633  0.8019
                                            0.1221 -0.4997  0.1691  0.0140
   665. (0.00082) RY*( 6) C  51           s( 18.35%)p 0.26(  4.72%)d 4.19( 76.93%)
                                           -0.0000 -0.0049  0.4284 -0.0071  0.0791
                                           -0.0214  0.0988 -0.0127 -0.1746 -0.3518
                                           -0.2540 -0.6003 -0.3994 -0.2472
   666. (0.00048) RY*( 7) C  51           s(  0.39%)p 2.54(  0.99%)d99.99( 98.62%)
                                            0.0000  0.0095  0.0617  0.0010 -0.0631
                                            0.0445 -0.0426  0.0142  0.0438 -0.3825
                                           -0.0589 -0.3388  0.8438  0.0980
   667. (0.00029) RY*( 8) C  51           s(  0.06%)p14.29(  0.91%)d99.99( 99.03%)
                                           -0.0000 -0.0016  0.0251 -0.0200  0.0909
                                           -0.0037 -0.0020 -0.0065  0.0187  0.2349
                                           -0.7759  0.2633  0.2164 -0.4659
   668. (0.00012) RY*( 9) C  51           s(  0.67%)p 6.22(  4.16%)d99.99( 95.17%)
                                            0.0000  0.0017  0.0817  0.0049 -0.0651
                                            0.0123 -0.0443 -0.0086  0.1875  0.0779
                                           -0.5237 -0.0700 -0.1460  0.8032
   669. (0.00221) RY*( 1) O  52           s(  6.32%)p14.08( 89.05%)d 0.73(  4.62%)
                                            0.0000  0.0033  0.2514  0.0053  0.4995
                                           -0.0002 -0.0659 -0.0085 -0.7979 -0.1121
                                            0.0190  0.1760  0.0173  0.0451
   670. (0.00167) RY*( 2) O  52           s( 28.35%)p 2.28( 64.58%)d 0.25(  7.07%)
                                           -0.0000  0.0059  0.5324  0.0003 -0.7323
                                            0.0097  0.1335 -0.0011 -0.3026  0.2089
                                            0.0996  0.0971  0.0680  0.0554
   671. (0.00043) RY*( 3) O  52           s( 50.22%)p 0.90( 45.37%)d 0.09(  4.42%)
                                            0.0000 -0.0007  0.7086 -0.0004  0.2242
                                           -0.0011 -0.5168 -0.0065  0.3691 -0.0017
                                           -0.1299 -0.1501 -0.0691  0.0029
   672. (0.00017) RY*( 4) O  52           s( 13.04%)p 5.51( 71.91%)d 1.15( 15.05%)
                                            0.0000 -0.0162  0.3608 -0.0364  0.3205
                                           -0.0095  0.7379 -0.0279  0.2640 -0.0765
                                            0.2771 -0.0621  0.2514  0.0274
   673. (0.00006) RY*( 5) O  52           s(  0.59%)p12.50(  7.34%)d99.99( 92.07%)
   674. (0.00001) RY*( 6) O  52           s(  0.39%)p22.91(  8.82%)d99.99( 90.79%)
   675. (0.00001) RY*( 7) O  52           s(  0.34%)p17.01(  5.73%)d99.99( 93.94%)
   676. (0.00002) RY*( 8) O  52           s(  0.60%)p12.06(  7.21%)d99.99( 92.19%)
   677. (0.00001) RY*( 9) O  52           s(  0.17%)p 1.12(  0.19%)d99.99( 99.64%)
   678. (0.00768) RY*( 1) C  53           s(  1.93%)p49.10( 94.95%)d 1.61(  3.12%)
                                           -0.0000 -0.0571  0.1268 -0.0223  0.6602
                                           -0.0046  0.6016  0.0157 -0.3885 -0.0769
                                            0.0948  0.1220 -0.0326 -0.0189
   679. (0.00657) RY*( 2) C  53           s(  5.41%)p16.51( 89.31%)d 0.98(  5.28%)
                                            0.0000  0.0034  0.2325 -0.0269 -0.7067
                                            0.0030  0.5563 -0.0165 -0.2885  0.0083
                                           -0.1777  0.0689  0.0793 -0.1006
   680. (0.00322) RY*( 3) C  53           s(  8.08%)p 9.62( 77.71%)d 1.76( 14.22%)
                                           -0.0000  0.0134  0.2839  0.0043  0.0806
                                           -0.0118  0.3657  0.0023  0.7979 -0.3167
                                           -0.1606 -0.0298  0.0602  0.1075
   681. (0.00255) RY*( 4) C  53           s( 73.54%)p 0.09(  6.69%)d 0.27( 19.77%)
                                           -0.0000 -0.0046  0.8575 -0.0296  0.0789
                                            0.0060 -0.2433  0.0126 -0.0209  0.3731
                                            0.0314 -0.0540 -0.2174 -0.0853
   682. (0.00130) RY*( 5) C  53           s(  3.19%)p 5.48( 17.47%)d24.91( 79.35%)
                                            0.0000 -0.0128  0.1780 -0.0137  0.1414
                                           -0.0113 -0.2597 -0.0074 -0.2947 -0.3453
                                           -0.6989 -0.1685  0.3457  0.1944
   683. (0.00099) RY*( 6) C  53           s(  7.62%)p 0.80(  6.07%)d11.33( 86.31%)
                                           -0.0000  0.0040  0.2760 -0.0036 -0.1020
                                           -0.0086 -0.1895  0.0113 -0.1191 -0.5628
                                            0.6045  0.0914  0.4071 -0.0832
   684. (0.00049) RY*( 7) C  53           s(  0.32%)p11.00(  3.53%)d99.99( 96.15%)
                                            0.0000  0.0118  0.0554  0.0368 -0.0962
                                            0.0171 -0.1310 -0.0147 -0.0840 -0.3286
                                           -0.0709  0.6190 -0.5522  0.4006
   685. (0.00019) RY*( 8) C  53           s(  0.12%)p 4.17(  0.52%)d99.99( 99.36%)
                                            0.0000 -0.0015  0.0352 -0.0065 -0.0073
                                           -0.0168  0.0572 -0.0071  0.0385  0.4312
                                            0.1354  0.2481  0.4936  0.6958
   686. (0.00012) RY*( 9) C  53           s(  0.05%)p85.52(  3.93%)d99.99( 96.03%)
                                           -0.0000  0.0039  0.0211  0.0280 -0.0991
                                           -0.0031  0.1044  0.0067 -0.1330 -0.1552
                                            0.2343 -0.7035 -0.3258  0.5294
   687. (0.00263) RY*( 1) O  54           s(  0.35%)p99.99( 96.18%)d 9.96(  3.47%)
                                            0.0000 -0.0010  0.0590 -0.0029 -0.1601
                                            0.0120  0.7774  0.0064  0.5759 -0.1345
                                           -0.1065 -0.0198  0.0649  0.0260
   688. (0.00129) RY*( 2) O  54           s(  2.21%)p38.48( 85.15%)d 5.71( 12.63%)
                                            0.0000 -0.0031  0.1487 -0.0021  0.2385
                                            0.0061  0.5550 -0.0070 -0.6975 -0.1700
                                            0.2849  0.0061  0.1236 -0.0313
   689. (0.00034) RY*( 3) O  54           s( 87.17%)p 0.12( 10.13%)d 0.03(  2.70%)
                                            0.0000  0.0006  0.9337 -0.0015 -0.2662
                                           -0.0014 -0.1666 -0.0027  0.0515 -0.0716
                                            0.1055  0.0638  0.0810 -0.0122
   690. (0.00012) RY*( 4) O  54           s(  5.32%)p17.62( 93.70%)d 0.19(  0.99%)
                                            0.0000 -0.0130  0.2302 -0.0301  0.9112
                                            0.0105 -0.0611 -0.0269  0.3182 -0.0141
                                            0.0349  0.0189 -0.0499  0.0750
   691. (0.00004) RY*( 5) O  54           s(  2.13%)p 2.25(  4.80%)d43.64( 93.07%)
   692. (0.00001) RY*( 6) O  54           s(  1.41%)p 4.48(  6.31%)d65.57( 92.28%)
   693. (0.00000) RY*( 7) O  54           s(  0.39%)p 0.33(  0.13%)d99.99( 99.48%)
   694. (0.00001) RY*( 8) O  54           s(  0.97%)p 3.38(  3.29%)d98.61( 95.74%)
   695. (0.00001) RY*( 9) O  54           s(  0.07%)p 8.15(  0.53%)d99.99( 99.40%)
   696. (0.00292) RY*( 1) H  55           s( 98.96%)p 0.01(  1.04%)
                                            0.0053  0.9948  0.0917 -0.0148 -0.0421
   697. (0.00025) RY*( 2) H  55           s(  0.37%)p99.99( 99.63%)
                                           -0.0018  0.0611 -0.2668  0.7537  0.5975
   698. (0.00014) RY*( 3) H  55           s(  0.05%)p99.99( 99.95%)
                                           -0.0033  0.0226  0.0149 -0.6188  0.7850
   699. (0.00006) RY*( 4) H  55           s(  0.69%)p99.99( 99.31%)
   700. (0.00220) RY*( 1) H  56           s( 98.90%)p 0.01(  1.10%)
                                            0.0044  0.9945  0.0101 -0.0973 -0.0381
   701. (0.00025) RY*( 2) H  56           s(  0.20%)p99.99( 99.80%)
                                           -0.0042  0.0449 -0.7670  0.1342  0.6259
   702. (0.00015) RY*( 3) H  56           s(  0.39%)p99.99( 99.61%)
                                           -0.0102  0.0620  0.6132  0.4410  0.6523
   703. (0.00005) RY*( 4) H  56           s(  0.58%)p99.99( 99.42%)
   704. (0.00166) RY*( 1) H  57           s( 98.45%)p 0.02(  1.55%)
                                            0.0049  0.9922 -0.0249  0.0355  0.1167
   705. (0.00020) RY*( 2) H  57           s(  0.00%)p 1.00(100.00%)
                                            0.0002  0.0045 -0.6542 -0.7545  0.0510
   706. (0.00013) RY*( 3) H  57           s(  0.00%)p 1.00(100.00%)
                                            0.0052  0.0030 -0.7167  0.5971 -0.3603
   707. (0.00004) RY*( 4) H  57           s(  1.62%)p60.66( 98.38%)
   708. (0.00296) RY*( 1) H  58           s( 99.11%)p 0.01(  0.89%)
                                            0.0045  0.9955  0.0716 -0.0143 -0.0596
   709. (0.00021) RY*( 2) H  58           s(  0.31%)p99.99( 99.69%)
                                           -0.0000  0.0560  0.0688  0.1361  0.9867
   710. (0.00013) RY*( 3) H  58           s(  0.17%)p99.99( 99.83%)
                                           -0.0040  0.0410 -0.4708  0.8766 -0.0904
   711. (0.00005) RY*( 4) H  58           s(  0.49%)p99.99( 99.51%)
   712. (0.00154) RY*( 1) H  59           s( 98.38%)p 0.02(  1.62%)
                                            0.0046  0.9918 -0.0487  0.0753  0.0906
   713. (0.00022) RY*( 2) H  59           s(  0.00%)p 1.00(100.00%)
                                            0.0005  0.0054  0.9010 -0.0095  0.4337
   714. (0.00012) RY*( 3) H  59           s(  0.01%)p 1.00( 99.99%)
                                            0.0050  0.0081 -0.2408 -0.8425  0.4817
   715. (0.00004) RY*( 4) H  59           s(  1.69%)p58.17( 98.31%)
   716. (0.00142) RY*( 1) H  60           s( 98.13%)p 0.02(  1.87%)
                                            0.0049  0.9906 -0.0667  0.0805 -0.0882
   717. (0.00023) RY*( 2) H  60           s(  0.01%)p 1.00( 99.99%)
                                           -0.0003  0.0083  0.8274 -0.0305 -0.5607
   718. (0.00012) RY*( 3) H  60           s(  0.01%)p 1.00( 99.99%)
                                            0.0059 -0.0039 -0.3626 -0.7914 -0.4921
   719. (0.00004) RY*( 4) H  60           s(  1.94%)p50.66( 98.06%)
   720. (0.00242) RY*( 1) H  61           s( 99.55%)p 0.00(  0.45%)
                                            0.0048  0.9978 -0.0347  0.0241  0.0518
   721. (0.00018) RY*( 2) H  61           s(  0.00%)p 1.00(100.00%)
                                            0.0034  0.0003  0.5083 -0.6038  0.6140
   722. (0.00010) RY*( 3) H  61           s(  0.00%)p 1.00(100.00%)
                                           -0.0018  0.0049  0.7247  0.6851  0.0737
   723. (0.00005) RY*( 4) H  61           s(  0.52%)p99.99( 99.48%)
   724. (0.00254) RY*( 1) H  62           s( 99.89%)p 0.00(  0.11%)
                                            0.0033  0.9995  0.0013  0.0218 -0.0241
   725. (0.00022) RY*( 2) H  62           s(  0.02%)p99.99( 99.98%)
                                           -0.0037  0.0145 -0.3998  0.3147  0.8608
   726. (0.00014) RY*( 3) H  62           s(  0.01%)p99.99( 99.99%)
                                            0.0097  0.0054 -0.8599 -0.4537 -0.2336
   727. (0.00007) RY*( 4) H  62           s(  0.15%)p99.99( 99.85%)
   728. (0.00318) RY*( 1) H  63           s( 99.85%)p 0.00(  0.15%)
                                            0.0056  0.9992  0.0291 -0.0080  0.0244
   729. (0.00016) RY*( 2) H  63           s(  0.04%)p99.99( 99.96%)
                                           -0.0024  0.0188 -0.9066 -0.3786  0.1857
   730. (0.00011) RY*( 3) H  63           s(  0.00%)p 1.00(100.00%)
                                            0.0026  0.0010  0.2181 -0.7979 -0.5619
   731. (0.00005) RY*( 4) H  63           s(  0.19%)p99.99( 99.81%)
   732. (0.00206) RY*( 1) H  64           s( 99.36%)p 0.01(  0.64%)
                                            0.0053  0.9968  0.0352  0.0118  0.0709
   733. (0.00020) RY*( 2) H  64           s(  0.03%)p99.99( 99.97%)
                                            0.0002  0.0173  0.1734 -0.9705 -0.1669
   734. (0.00010) RY*( 3) H  64           s(  0.18%)p99.99( 99.82%)
                                           -0.0106  0.0411  0.4719  0.2312 -0.8498
   735. (0.00006) RY*( 4) H  64           s(  0.52%)p99.99( 99.48%)
   736. (0.00206) RY*( 1) H  65           s( 99.08%)p 0.01(  0.92%)
                                            0.0049  0.9954 -0.0647  0.0118  0.0700
   737. (0.00021) RY*( 2) H  65           s(  0.19%)p99.99( 99.81%)
                                            0.0028  0.0440  0.5506  0.7952 -0.2501
   738. (0.00014) RY*( 3) H  65           s(  0.05%)p99.99( 99.95%)
                                           -0.0045  0.0222  0.7852 -0.3951  0.4762
   739. (0.00004) RY*( 4) H  65           s(  0.76%)p99.99( 99.24%)
   740. (0.00228) RY*( 1) H  66           s( 99.28%)p 0.01(  0.72%)
                                            0.0054  0.9964 -0.0590 -0.0480  0.0374
   741. (0.00022) RY*( 2) H  66           s(  0.19%)p99.99( 99.81%)
                                            0.0037  0.0430  0.7106 -0.4187 -0.5638
   742. (0.00019) RY*( 3) H  66           s(  0.23%)p99.99( 99.77%)
                                           -0.0076  0.0478  0.6951  0.5214  0.4925
   743. (0.00006) RY*( 4) H  66           s(  0.37%)p99.99( 99.63%)
   744. (0.00312) RY*( 1) H  67           s( 99.84%)p 0.00(  0.16%)
                                            0.0044  0.9992 -0.0257  0.0203 -0.0224
   745. (0.00017) RY*( 2) H  67           s(  0.04%)p99.99( 99.96%)
                                            0.0056  0.0179  0.9014  0.4104  0.1369
   746. (0.00013) RY*( 3) H  67           s(  0.03%)p99.99( 99.97%)
                                           -0.0001  0.0173 -0.1632  0.0288  0.9860
   747. (0.00006) RY*( 4) H  67           s(  0.17%)p99.99( 99.83%)
   748. (0.00160) RY*( 1) H  68           s( 99.16%)p 0.01(  0.84%)
                                            0.0036  0.9958 -0.0829 -0.0281  0.0277
   749. (0.00026) RY*( 2) H  68           s(  0.13%)p99.99( 99.87%)
                                           -0.0029  0.0364  0.6450  0.1284  0.7524
   750. (0.00016) RY*( 3) H  68           s(  0.11%)p99.99( 99.89%)
                                           -0.0087  0.0320  0.5365 -0.7764 -0.3291
   751. (0.00006) RY*( 4) H  68           s(  0.67%)p99.99( 99.33%)
   752. (0.00140) RY*( 1) H  69           s( 98.92%)p 0.01(  1.08%)
                                            0.0037  0.9946  0.0963 -0.0284  0.0266
   753. (0.00021) RY*( 2) H  69           s(  0.15%)p99.99( 99.85%)
                                           -0.0016  0.0382 -0.5989  0.0529  0.7982
   754. (0.00018) RY*( 3) H  69           s(  0.13%)p99.99( 99.87%)
                                           -0.0095  0.0349 -0.5049 -0.7978 -0.3277
   755. (0.00006) RY*( 4) H  69           s(  0.88%)p99.99( 99.12%)
   756. (0.00119) RY*( 1) H  70           s( 99.17%)p 0.01(  0.83%)
                                            0.0027  0.9958 -0.0434 -0.0300 -0.0742
   757. (0.00025) RY*( 2) H  70           s(  0.08%)p99.99( 99.92%)
                                            0.0038  0.0277  0.9717  0.0691 -0.2244
   758. (0.00017) RY*( 3) H  70           s(  0.37%)p99.99( 99.63%)
                                           -0.0090  0.0598  0.2286 -0.4615  0.8550
   759. (0.00006) RY*( 4) H  70           s(  0.46%)p99.99( 99.54%)
   760. (0.00245) RY*( 1) H  71           s( 99.53%)p 0.00(  0.47%)
                                            0.0055  0.9976  0.0255  0.0610 -0.0173
   761. (0.00019) RY*( 2) H  71           s(  0.01%)p 1.00( 99.99%)
                                           -0.0025  0.0096  0.5740 -0.1686  0.8013
   762. (0.00012) RY*( 3) H  71           s(  0.04%)p99.99( 99.96%)
                                           -0.0007  0.0205 -0.7856  0.1623  0.5967
   763. (0.00004) RY*( 4) H  71           s(  0.50%)p99.99( 99.50%)
   764. (0.00214) RY*( 1) H  72           s( 99.75%)p 0.00(  0.25%)
                                            0.0037  0.9987  0.0236 -0.0177  0.0405
   765. (0.00019) RY*( 2) H  72           s(  0.01%)p 1.00( 99.99%)
                                           -0.0018  0.0098  0.4800  0.8655 -0.1430
   766. (0.00012) RY*( 3) H  72           s(  0.01%)p 1.00( 99.99%)
                                           -0.0015  0.0076 -0.7431  0.4877  0.4581
   767. (0.00005) RY*( 4) H  72           s(  0.32%)p99.99( 99.68%)
   768. (0.00313) RY*( 1) H  73           s( 99.70%)p 0.00(  0.30%)
                                            0.0057  0.9985  0.0261 -0.0444  0.0181
   769. (0.00022) RY*( 2) H  73           s(  0.04%)p99.99( 99.96%)
                                           -0.0059  0.0187 -0.3059  0.5549  0.7734
   770. (0.00013) RY*( 3) H  73           s(  0.12%)p99.99( 99.88%)
                                            0.0008  0.0344 -0.9079  0.0718 -0.4115
   771. (0.00005) RY*( 4) H  73           s(  0.22%)p99.99( 99.78%)
   772. (0.00291) RY*( 1) H  74           s( 99.52%)p 0.00(  0.48%)
                                            0.0046  0.9976 -0.0188  0.0268  0.0611
   773. (0.00019) RY*( 2) H  74           s(  0.00%)p 1.00(100.00%)
                                            0.0031 -0.0006  0.3041  0.9060 -0.2945
   774. (0.00015) RY*( 3) H  74           s(  0.01%)p99.99( 99.99%)
                                           -0.0008  0.0104 -0.8610  0.1291 -0.4918
   775. (0.00004) RY*( 4) H  74           s(  0.55%)p99.99( 99.45%)
   776. (0.00315) RY*( 1) H  75           s( 99.77%)p 0.00(  0.23%)
                                            0.0078  0.9988 -0.0190  0.0348  0.0266
   777. (0.00017) RY*( 2) H  75           s(  0.04%)p99.99( 99.96%)
                                            0.0039  0.0205 -0.3355 -0.0525 -0.9403
   778. (0.00008) RY*( 3) H  75           s(  0.21%)p99.99( 99.79%)
   779. (0.00003) RY*( 4) H  75           s(  0.06%)p99.99( 99.94%)
   780. (0.00191) RY*( 1) H  76           s( 89.68%)p 0.12( 10.32%)
                                            0.0141  0.9469 -0.3172  0.0510 -0.0009
   781. (0.00156) RY*( 2) H  76           s(  1.13%)p87.77( 98.87%)
                                            0.0042  0.1061  0.1860 -0.8031  0.5561
   782. (0.00085) RY*( 3) H  76           s(  6.24%)p15.03( 93.76%)
                                            0.0070  0.2497  0.8139  0.4298  0.3008
   783. (0.00002) RY*( 4) H  76           s(  3.35%)p28.85( 96.65%)
   784. (0.00140) RY*( 1) H  77           s( 98.10%)p 0.02(  1.90%)
                                            0.0050  0.9905  0.0353  0.1301 -0.0279
   785. (0.00021) RY*( 2) H  77           s(  0.00%)p 1.00(100.00%)
                                            0.0010  0.0004  0.7412 -0.3294 -0.5849
   786. (0.00013) RY*( 3) H  77           s(  0.04%)p99.99( 99.96%)
                                           -0.0046  0.0181 -0.6479 -0.1234 -0.7515
   787. (0.00004) RY*( 4) H  77           s(  1.94%)p50.63( 98.06%)
   788. (0.00134) RY*( 1) H  78           s( 98.78%)p 0.01(  1.22%)
                                            0.0036  0.9939  0.0265 -0.0297 -0.1031
   789. (0.00025) RY*( 2) H  78           s(  0.10%)p99.99( 99.90%)
                                           -0.0011  0.0312 -0.9183 -0.3577  0.1670
   790. (0.00012) RY*( 3) H  78           s(  0.01%)p 1.00( 99.99%)
                                            0.0070 -0.0063  0.3926 -0.8723  0.2915
   791. (0.00005) RY*( 4) H  78           s(  1.19%)p82.90( 98.81%)
   792. (0.00312) RY*( 1) H  79           s( 99.31%)p 0.01(  0.69%)
                                            0.0044  0.9966 -0.0578 -0.0315  0.0503
   793. (0.00023) RY*( 2) H  79           s(  0.01%)p 1.00( 99.99%)
                                            0.0001  0.0087  0.0551  0.8920  0.4486
   794. (0.00013) RY*( 3) H  79           s(  0.43%)p99.99( 99.57%)
                                           -0.0059  0.0655  0.1176  0.4389 -0.8884
   795. (0.00005) RY*( 4) H  79           s(  0.33%)p99.99( 99.67%)
   796. (0.00150) RY*( 1) H  80           s( 99.70%)p 0.00(  0.30%)
                                            0.0038  0.9985 -0.0092 -0.0087 -0.0530
   797. (0.00020) RY*( 2) H  80           s(  0.11%)p99.99( 99.89%)
                                           -0.0048  0.0333 -0.0279 -0.6701  0.7410
   798. (0.00011) RY*( 3) H  80           s(  0.18%)p99.99( 99.82%)
                                           -0.0133  0.0409  0.5370  0.6157  0.5751
   799. (0.00005) RY*( 4) H  80           s(  0.08%)p99.99( 99.92%)
   800. (0.00209) RY*( 1) H  81           s( 99.32%)p 0.01(  0.68%)
                                            0.0042  0.9966 -0.0003  0.0611  0.0553
   801. (0.00022) RY*( 2) H  81           s(  0.68%)p99.99( 99.32%)
                                           -0.0039  0.0823  0.0337 -0.7624 -0.6410
   802. (0.00012) RY*( 3) H  81           s(  0.01%)p 1.00( 99.99%)
                                            0.0095  0.0003 -0.8182 -0.3907  0.4216
   803. (0.00006) RY*( 4) H  81           s(  0.07%)p99.99( 99.93%)
   804. (0.00336) RY*( 1) H  82           s( 85.27%)p 0.17( 14.73%)
                                            0.0222  0.9232 -0.3153 -0.1635  0.1455
   805. (0.00146) RY*( 2) H  82           s(  1.88%)p52.09( 98.12%)
                                            0.0114  0.1368 -0.2609  0.6754 -0.6760
   806. (0.00082) RY*( 3) H  82           s(  5.61%)p16.83( 94.39%)
                                            0.0242  0.2356  0.5748  0.6341  0.4598
   807. (0.00003) RY*( 4) H  82           s(  7.67%)p12.04( 92.33%)
   808. (0.00358) RY*( 1) H  83           s( 99.71%)p 0.00(  0.29%)
                                            0.0072  0.9985  0.0016  0.0488  0.0226
   809. (0.00015) RY*( 2) H  83           s(  0.08%)p99.99( 99.92%)
                                            0.0011  0.0285 -0.0255 -0.1238 -0.9916
   810. (0.00011) RY*( 3) H  83           s(  0.00%)p 1.00(100.00%)
                                            0.0011 -0.0002  0.9996 -0.0172 -0.0236
   811. (0.00004) RY*( 4) H  83           s(  0.29%)p99.99( 99.71%)
   812. (0.00205) RY*( 1) H  84           s( 99.69%)p 0.00(  0.31%)
                                            0.0047  0.9985 -0.0034 -0.0520  0.0184
   813. (0.00023) RY*( 2) H  84           s(  0.05%)p99.99( 99.95%)
                                           -0.0051  0.0222 -0.5422  0.1693 -0.8227
   814. (0.00015) RY*( 3) H  84           s(  0.04%)p99.99( 99.96%)
                                           -0.0024  0.0195  0.8399  0.1334 -0.5257
   815. (0.00006) RY*( 4) H  84           s(  0.29%)p99.99( 99.71%)
   816. (0.00198) RY*( 1) H  85           s( 99.43%)p 0.01(  0.57%)
                                            0.0036  0.9971 -0.0674 -0.0104 -0.0324
   817. (0.00018) RY*( 2) H  85           s(  0.00%)p 1.00(100.00%)
                                            0.0041  0.0025 -0.1350  0.9900  0.0403
   818. (0.00014) RY*( 3) H  85           s(  0.22%)p99.99( 99.78%)
                                           -0.0031  0.0471  0.8866  0.1386 -0.4388
   819. (0.00005) RY*( 4) H  85           s(  0.42%)p99.99( 99.58%)
   820. (0.00211) RY*( 1) H  86           s( 99.58%)p 0.00(  0.42%)
                                            0.0041  0.9979  0.0421 -0.0251 -0.0428
   821. (0.00018) RY*( 2) H  86           s(  0.01%)p99.99( 99.99%)
                                           -0.0033  0.0104  0.0405  0.9590 -0.2802
   822. (0.00013) RY*( 3) H  86           s(  0.03%)p99.99( 99.97%)
                                            0.0005  0.0166 -0.8938 -0.0907 -0.4388
   823. (0.00004) RY*( 4) H  86           s(  0.46%)p99.99( 99.54%)
   824. (0.00238) RY*( 1) H  87           s( 99.64%)p 0.00(  0.36%)
                                            0.0040  0.9982  0.0281  0.0521 -0.0071
   825. (0.00020) RY*( 2) H  87           s(  0.00%)p 1.00(100.00%)
                                            0.0041 -0.0015 -0.4572  0.3839  0.8022
   826. (0.00017) RY*( 3) H  87           s(  0.25%)p99.99( 99.75%)
                                           -0.0080  0.0495 -0.8161 -0.5369 -0.2080
   827. (0.00006) RY*( 4) H  87           s(  0.18%)p99.99( 99.82%)
   828. (0.00139) RY*( 1) H  88           s( 99.50%)p 0.00(  0.50%)
                                            0.0020  0.9975 -0.0428 -0.0509 -0.0235
   829. (0.00025) RY*( 2) H  88           s(  0.04%)p99.99( 99.96%)
                                            0.0032  0.0202 -0.1482  0.0651  0.9866
   830. (0.00016) RY*( 3) H  88           s(  0.07%)p99.99( 99.93%)
                                           -0.0106  0.0244  0.9161 -0.3662  0.1613
   831. (0.00007) RY*( 4) H  88           s(  0.46%)p99.99( 99.54%)
   832. (0.00123) RY*( 1) H  89           s( 99.03%)p 0.01(  0.97%)
                                            0.0033  0.9951  0.0683 -0.0409 -0.0581
   833. (0.00026) RY*( 2) H  89           s(  0.07%)p99.99( 99.93%)
                                           -0.0042  0.0261 -0.8270 -0.5429 -0.1436
   834. (0.00016) RY*( 3) H  89           s(  0.01%)p99.99( 99.99%)
                                            0.0086 -0.0064 -0.2366  0.5683 -0.7880
   835. (0.00006) RY*( 4) H  89           s(  0.96%)p99.99( 99.04%)
   836. (0.00120) RY*( 1) H  90           s( 99.02%)p 0.01(  0.98%)
                                            0.0033  0.9951  0.0575  0.0038  0.0806
   837. (0.00023) RY*( 2) H  90           s(  0.02%)p99.99( 99.98%)
                                           -0.0031  0.0132 -0.8394 -0.3040  0.4503
   838. (0.00012) RY*( 3) H  90           s(  0.21%)p99.99( 99.79%)
                                           -0.0071  0.0447  0.0234 -0.8468 -0.5294
   839. (0.00005) RY*( 4) H  90           s(  0.83%)p99.99( 99.17%)
   840. (0.00136) RY*( 1) H  91           s( 99.25%)p 0.01(  0.75%)
                                            0.0026  0.9962  0.0320  0.0531 -0.0607
   841. (0.00026) RY*( 2) H  91           s(  0.08%)p99.99( 99.92%)
                                            0.0046  0.0280  0.4935  0.1550  0.8554
   842. (0.00015) RY*( 3) H  91           s(  0.06%)p99.99( 99.94%)
                                           -0.0098  0.0221 -0.7923  0.4858  0.3684
   843. (0.00007) RY*( 4) H  91           s(  0.69%)p99.99( 99.31%)
   844. (0.00125) RY*( 1) H  92           s( 98.72%)p 0.01(  1.28%)
                                            0.0038  0.9936 -0.0213  0.0558  0.0962
   845. (0.00023) RY*( 2) H  92           s(  0.00%)p 1.00(100.00%)
                                            0.0021  0.0064 -0.8979 -0.4399 -0.0104
   846. (0.00012) RY*( 3) H  92           s(  0.12%)p99.99( 99.88%)
                                           -0.0097  0.0332 -0.2828  0.5953 -0.7513
   847. (0.00004) RY*( 4) H  92           s(  1.23%)p79.98( 98.77%)
   848. (0.00137) RY*( 1) H  93           s( 99.04%)p 0.01(  0.96%)
                                            0.0038  0.9952 -0.0780  0.0383 -0.0450
   849. (0.00024) RY*( 2) H  93           s(  0.03%)p99.99( 99.97%)
                                           -0.0048  0.0173  0.7318  0.5111 -0.4505
   850. (0.00016) RY*( 3) H  93           s(  0.02%)p99.99( 99.98%)
                                            0.0099 -0.0083  0.0021 -0.6627 -0.7488
   851. (0.00006) RY*( 4) H  93           s(  0.98%)p99.99( 99.02%)
   852. (0.00207) RY*( 1) H  94           s( 99.73%)p 0.00(  0.27%)
                                            0.0032  0.9986 -0.0367 -0.0369  0.0012
   853. (0.00023) RY*( 2) H  94           s(  0.00%)p 1.00(100.00%)
                                            0.0057  0.0022  0.5034 -0.4172  0.7566
   854. (0.00017) RY*( 3) H  94           s(  0.23%)p99.99( 99.77%)
                                           -0.0088  0.0477  0.8383  0.4435 -0.3133
   855. (0.00006) RY*( 4) H  94           s(  0.11%)p99.99( 99.89%)
   856. (0.00210) RY*( 1) H  95           s( 99.55%)p 0.00(  0.45%)
                                            0.0040  0.9977 -0.0442  0.0356 -0.0358
   857. (0.00018) RY*( 2) H  95           s(  0.04%)p99.99( 99.96%)
                                           -0.0034  0.0197 -0.2404 -0.9638 -0.1133
   858. (0.00013) RY*( 3) H  95           s(  0.04%)p99.99( 99.96%)
                                           -0.0002  0.0198  0.8065 -0.1331 -0.5757
   859. (0.00004) RY*( 4) H  95           s(  0.45%)p99.99( 99.55%)
   860. (0.00185) RY*( 1) H  96           s( 99.34%)p 0.01(  0.66%)
                                            0.0045  0.9967  0.0287  0.0703  0.0294
   861. (0.00023) RY*( 2) H  96           s(  0.04%)p99.99( 99.96%)
                                           -0.0040  0.0191  0.6510 -0.2335 -0.7220
   862. (0.00013) RY*( 3) H  96           s(  0.30%)p99.99( 99.70%)
                                           -0.0033  0.0547 -0.7585 -0.2085 -0.6150
   863. (0.00005) RY*( 4) H  96           s(  0.40%)p99.99( 99.60%)
   864. (0.00233) RY*( 1) H  97           s( 99.43%)p 0.01(  0.57%)
                                            0.0050  0.9971  0.0497 -0.0037 -0.0569
   865. (0.00017) RY*( 2) H  97           s(  0.00%)p 1.00(100.00%)
                                            0.0047  0.0036 -0.0404 -0.9948  0.0928
   866. (0.00011) RY*( 3) H  97           s(  0.03%)p99.99( 99.97%)
                                            0.0015  0.0161 -0.8756 -0.0094 -0.4827
   867. (0.00004) RY*( 4) H  97           s(  0.62%)p99.99( 99.38%)
   868. (0.00132) RY*( 1) H  98           s( 99.33%)p 0.01(  0.67%)
                                            0.0023  0.9967 -0.0801 -0.0152  0.0037
   869. (0.00023) RY*( 2) H  98           s(  0.01%)p99.99( 99.99%)
                                           -0.0006  0.0120  0.1866  0.0434  0.9814
   870. (0.00013) RY*( 3) H  98           s(  0.18%)p99.99( 99.82%)
                                           -0.0072  0.0422  0.6610 -0.7433 -0.0933
   871. (0.00006) RY*( 4) H  98           s(  0.54%)p99.99( 99.46%)
   872. (0.00284) RY*( 1) H  99           s( 98.97%)p 0.01(  1.03%)
                                            0.0051  0.9948  0.0910  0.0204  0.0400
   873. (0.00022) RY*( 2) H  99           s(  0.37%)p99.99( 99.63%)
                                           -0.0046  0.0610 -0.8505 -0.1549  0.4989
   874. (0.00014) RY*( 3) H  99           s(  0.32%)p99.99( 99.68%)
                                           -0.0078  0.0564 -0.1867 -0.7964 -0.5724
   875. (0.00006) RY*( 4) H  99           s(  0.41%)p99.99( 99.59%)
   876. (0.00196) RY*( 1) H 100           s( 99.01%)p 0.01(  0.99%)
                                            0.0041  0.9951  0.0358 -0.0569 -0.0731
   877. (0.00022) RY*( 2) H 100           s(  0.00%)p 1.00(100.00%)
                                            0.0002  0.0013  0.9051  0.0496  0.4222
   878. (0.00012) RY*( 3) H 100           s(  0.00%)p 1.00(100.00%)
                                            0.0051 -0.0007  0.2078  0.8148 -0.5413
   879. (0.00004) RY*( 4) H 100           s(  1.06%)p93.34( 98.94%)
   880. (0.00451) RY*( 1) H 101           s( 99.95%)p 0.00(  0.05%)
                                            0.0067  0.9997 -0.0070  0.0006 -0.0213
   881. (0.00014) RY*( 2) H 101           s(  0.00%)p 1.00(100.00%)
                                            0.0036  0.0024  0.6304  0.7731 -0.0701
   882. (0.00010) RY*( 3) H 101           s(  0.01%)p99.99( 99.99%)
                                            0.0118  0.0027  0.7616 -0.6334 -0.1365
   883. (0.00004) RY*( 4) H 101           s(  0.12%)p99.99( 99.88%)
   884. (0.00655) RY*( 1) H 102           s( 99.98%)p 0.00(  0.02%)
                                            0.0125  0.9998  0.0144 -0.0020  0.0017
   885. (0.00017) RY*( 2) H 102           s(  0.02%)p99.99( 99.98%)
                                            0.0066  0.0117 -0.7696 -0.1917 -0.6090
   886. (0.00007) RY*( 3) H 102           s(  0.01%)p 1.00( 99.99%)
   887. (0.00005) RY*( 4) H 102           s(  0.09%)p99.99( 99.91%)
   888. (0.00258) RY*( 1) H 103           s( 99.51%)p 0.00(  0.49%)
                                            0.0044  0.9976 -0.0289 -0.0001 -0.0634
   889. (0.00016) RY*( 2) H 103           s(  0.29%)p99.99( 99.71%)
                                            0.0080  0.0535  0.1194 -0.6003  0.7889
   890. (0.00010) RY*( 3) H 103           s(  0.15%)p99.99( 99.85%)
                                           -0.0159  0.0346  0.9313  0.3427  0.1177
   891. (0.00003) RY*( 4) H 103           s(  0.14%)p99.99( 99.86%)
   892. (0.00320) RY*( 1) H 104           s( 99.81%)p 0.00(  0.19%)
                                            0.0078  0.9990  0.0339  0.0244 -0.0113
   893. (0.00020) RY*( 2) H 104           s(  0.11%)p99.99( 99.89%)
                                           -0.0021  0.0326 -0.5975 -0.6917 -0.4043
   894. (0.00013) RY*( 3) H 104           s(  0.02%)p99.99( 99.98%)
                                            0.0123  0.0017 -0.6512  0.7135 -0.2582
   895. (0.00003) RY*( 4) H 104           s(  0.16%)p99.99( 99.84%)
   896. (0.00303) RY*( 1) H 105           s( 99.89%)p 0.00(  0.11%)
                                            0.0034  0.9995 -0.0195 -0.0221  0.0141
   897. (0.00021) RY*( 2) H 105           s(  0.04%)p99.99( 99.96%)
                                            0.0084  0.0179  0.8027  0.3886  0.4519
   898. (0.00009) RY*( 3) H 105           s(  0.05%)p99.99( 99.95%)
   899. (0.00004) RY*( 4) H 105           s(  0.10%)p99.99( 99.90%)
   900. (0.00368) RY*( 1) H 106           s( 98.01%)p 0.02(  1.99%)
                                            0.0170  0.9898 -0.1362 -0.0370  0.0045
   901. (0.00143) RY*( 2) H 106           s(  0.56%)p99.99( 99.44%)
                                            0.0022  0.0751  0.3951  0.6343  0.6602
   902. (0.00096) RY*( 3) H 106           s(  0.00%)p 1.00(100.00%)
                                            0.0003  0.0053  0.2665 -0.7700  0.5797
   903. (0.00003) RY*( 4) H 106           s(  1.84%)p53.47( 98.16%)
   904. (0.00583) RY*( 1) H 107           s( 99.89%)p 0.00(  0.11%)
                                            0.0094  0.9994  0.0206 -0.0131 -0.0215
   905. (0.00016) RY*( 2) H 107           s(  0.04%)p99.99( 99.96%)
                                           -0.0078  0.0191 -0.9814  0.1335 -0.1365
   906. (0.00011) RY*( 3) H 107           s(  0.05%)p99.99( 99.95%)
                                            0.0089  0.0209  0.0494  0.8671  0.4951
   907. (0.00004) RY*( 4) H 107           s(  0.11%)p99.99( 99.89%)
   908. (0.00440) RY*( 1) H 108           s( 99.96%)p 0.00(  0.04%)
                                            0.0094  0.9997  0.0033  0.0183 -0.0100
   909. (0.00014) RY*( 2) H 108           s(  0.02%)p99.99( 99.98%)
                                           -0.0061  0.0138  0.3341 -0.9210 -0.1996
   910. (0.00008) RY*( 3) H 108           s(  0.01%)p99.99( 99.99%)
   911. (0.00005) RY*( 4) H 108           s(  0.10%)p99.99( 99.90%)
   912. (0.00694) RY*( 1) H 109           s( 99.93%)p 0.00(  0.07%)
                                            0.0114  0.9996 -0.0211 -0.0120  0.0096
   913. (0.00016) RY*( 2) H 109           s(  0.00%)p 1.00(100.00%)
                                            0.0009  0.0036 -0.3899  0.9164 -0.0898
   914. (0.00008) RY*( 3) H 109           s(  0.07%)p99.99( 99.93%)
   915. (0.00004) RY*( 4) H 109           s(  0.09%)p99.99( 99.91%)
   916. (0.00398) RY*( 1) H 110           s( 99.89%)p 0.00(  0.11%)
                                            0.0088  0.9994 -0.0039 -0.0311 -0.0120
   917. (0.00023) RY*( 2) H 110           s(  0.09%)p99.99( 99.91%)
                                            0.0001  0.0299 -0.0970  0.9935 -0.0525
   918. (0.00012) RY*( 3) H 110           s(  0.02%)p99.99( 99.98%)
                                            0.0150 -0.0046  0.7209  0.0340 -0.6920
   919. (0.00003) RY*( 4) H 110           s(  0.08%)p99.99( 99.92%)
   920. (0.00278) RY*( 1) H 111           s( 99.87%)p 0.00(  0.13%)
                                            0.0048  0.9993  0.0111  0.0344  0.0022
   921. (0.00022) RY*( 2) H 111           s(  0.01%)p 1.00( 99.99%)
                                            0.0034  0.0082 -0.1306 -0.2595  0.9568
   922. (0.00010) RY*( 3) H 111           s(  0.15%)p99.99( 99.85%)
   923. (0.00004) RY*( 4) H 111           s(  0.06%)p99.99( 99.94%)
   924. (0.00334) RY*( 1) H 112           s( 88.58%)p 0.13( 11.42%)
                                            0.0241  0.9409  0.3334  0.0395 -0.0382
   925. (0.00149) RY*( 2) H 112           s(  0.25%)p99.99( 99.75%)
                                            0.0070  0.0494 -0.0068 -0.1708  0.9840
   926. (0.00088) RY*( 3) H 112           s(  4.90%)p19.42( 95.10%)
                                            0.0192  0.2205 -0.5472 -0.7927 -0.1526
   927. (0.00003) RY*( 4) H 112           s(  6.71%)p13.91( 93.29%)
   928. (0.00536) RY*( 1) H 113           s( 99.96%)p 0.00(  0.04%)
                                            0.0104  0.9997 -0.0098 -0.0071 -0.0157
   929. (0.00016) RY*( 2) H 113           s(  0.00%)p 1.00(100.00%)
                                            0.0020  0.0045  0.0571  0.9794 -0.1937
   930. (0.00007) RY*( 3) H 113           s(  0.03%)p99.99( 99.97%)
   931. (0.00003) RY*( 4) H 113           s(  0.10%)p99.99( 99.90%)
   932. (0.00295) RY*( 1) H 114           s( 97.35%)p 0.03(  2.65%)
                                            0.0177  0.9865  0.1381 -0.0843  0.0173
   933. (0.00142) RY*( 2) H 114           s(  0.12%)p99.99( 99.88%)
                                           -0.0029  0.0345  0.0385  0.2699 -0.9615
   934. (0.00093) RY*( 3) H 114           s(  0.59%)p99.99( 99.41%)
                                            0.0050  0.0767 -0.8384 -0.5107 -0.1742
   935. (0.00003) RY*( 4) H 114           s(  2.36%)p41.30( 97.64%)
   936. (0.00550) RY*( 1) H 115           s( 99.82%)p 0.00(  0.18%)
                                            0.0107  0.9990 -0.0352  0.0114  0.0207
   937. (0.00015) RY*( 2) H 115           s(  0.10%)p99.99( 99.90%)
                                            0.0021  0.0319  0.8919  0.3850 -0.2351
   938. (0.00007) RY*( 3) H 115           s(  0.05%)p99.99( 99.95%)
   939. (0.00004) RY*( 4) H 115           s(  0.12%)p99.99( 99.88%)
   940. (0.00324) RY*( 1) H 116           s( 96.27%)p 0.04(  3.73%)
                                            0.0179  0.9810 -0.0024 -0.1888 -0.0408
   941. (0.00149) RY*( 2) H 116           s(  0.14%)p99.99( 99.86%)
                                           -0.0031  0.0373  0.6995  0.0304  0.7130
   942. (0.00093) RY*( 3) H 116           s(  1.30%)p76.07( 98.70%)
                                            0.0068  0.1137 -0.6376  0.4700  0.5996
   943. (0.00003) RY*( 4) H 116           s(  2.72%)p35.80( 97.28%)
   944. (0.00680) RY*( 1) H 117           s( 99.78%)p 0.00(  0.22%)
                                            0.0098  0.9989 -0.0189  0.0428  0.0033
   945. (0.00020) RY*( 2) H 117           s(  0.11%)p99.99( 99.89%)
                                           -0.0029  0.0337  0.9218 -0.3829  0.0508
   946. (0.00010) RY*( 3) H 117           s(  0.13%)p99.99( 99.87%)
                                            0.0166  0.0313 -0.3297 -0.8463 -0.4168
   947. (0.00005) RY*( 4) H 117           s(  0.06%)p99.99( 99.94%)
   948. (0.00431) RY*( 1) H 118           s( 92.20%)p 0.08(  7.80%)
                                            0.0290  0.9598 -0.1871 -0.1306  0.1610
   949. (0.00137) RY*( 2) H 118           s(  0.37%)p99.99( 99.63%)
                                            0.0020  0.0608  0.1591 -0.6708 -0.7219
   950. (0.00076) RY*( 3) H 118           s(  1.72%)p57.26( 98.28%)
                                            0.0222  0.1291 -0.3558  0.6433 -0.6652
   951. (0.00008) RY*( 4) H 118           s(  6.17%)p15.20( 93.83%)
   952. (0.00642) RY*( 1) H 119           s( 99.87%)p 0.00(  0.13%)
                                            0.0106  0.9993  0.0217 -0.0262  0.0123
   953. (0.00016) RY*( 2) H 119           s(  0.09%)p99.99( 99.91%)
                                            0.0035  0.0297 -0.9476  0.2762 -0.1576
   954. (0.00008) RY*( 3) H 119           s(  0.03%)p99.99( 99.97%)
   955. (0.00004) RY*( 4) H 119           s(  0.10%)p99.99( 99.90%)
   956. (0.00398) RY*( 1) H 120           s( 98.46%)p 0.02(  1.54%)
                                            0.0189  0.9921  0.1040  0.0360  0.0572
   957. (0.00146) RY*( 2) H 120           s(  0.06%)p99.99( 99.94%)
                                           -0.0032  0.0240 -0.6266 -0.0789  0.7750
   958. (0.00092) RY*( 3) H 120           s(  0.01%)p99.99( 99.99%)
                                            0.0041  0.0102  0.2044 -0.9766  0.0656
   959. (0.00005) RY*( 4) H 120           s(  1.90%)p51.70( 98.10%)
   960. (0.00218) RY*( 1) H 121           s( 99.57%)p 0.00(  0.43%)
                                            0.0050  0.9979  0.0361  0.0488 -0.0239
   961. (0.00014) RY*( 2) H 121           s(  0.05%)p99.99( 99.95%)
                                            0.0010  0.0214  0.0489 -0.7794 -0.6243
   962. (0.00009) RY*( 3) H 121           s(  0.39%)p99.99( 99.61%)
   963. (0.00006) RY*( 4) H 121           s(  0.07%)p99.99( 99.93%)
   964. (0.00335) RY*( 1) H 122           s( 88.75%)p 0.13( 11.25%)
                                            0.0222  0.9418  0.2657  0.1884  0.0803
   965. (0.00142) RY*( 2) H 122           s(  1.30%)p75.90( 98.70%)
                                            0.0086  0.1137  0.3085 -0.7736 -0.5417
   966. (0.00081) RY*( 3) H 122           s(  4.20%)p22.82( 95.80%)
                                            0.0223  0.2037 -0.4887 -0.5908  0.6084
   967. (0.00012) RY*( 4) H 122           s(  6.16%)p15.23( 93.84%)
                                           -0.0564  0.2417 -0.7705  0.1287 -0.5728
   968. (0.02726) BD*( 1) C   1 - C   2  
                ( 51.22%)   0.7156* C   1 s( 29.98%)p 2.33( 69.98%)d 0.00(  0.04%)
                                            0.0006  0.5475 -0.0082 -0.4138  0.0026
                                            0.2646  0.0025 -0.6771  0.0073 -0.0057
                                            0.0137 -0.0089  0.0026  0.0098
                ( 48.78%)  -0.6985* C   2 s( 25.14%)p 2.98( 74.81%)d 0.00(  0.04%)
                                           -0.0000  0.5014  0.0040  0.4417  0.0036
                                           -0.3043  0.0067  0.6784  0.0086 -0.0064
                                            0.0146 -0.0103  0.0025  0.0091
   969. (0.00918) BD*( 1) C   1 - H  55
[truncated: 319,950 more chars]
