# Supplementary material for: Machine-Learning-Guided Discovery of Electrochemical Reactions
Source: J Am Chem Soc. 2022 Dec 2;144(49):22599–610. doi: 10.1021/jacs.2c08997 (PMC9756344; doi:10.1021/jacs.2c08997)
Supplement: Supplementary file 3 — ja2c08997_si_003.zip [file ja2c08997_si_003.zip › Oxidation Site Selectivity/Ologs_notimes/22.log]

 Entering Gaussian System, Link 0=g16
 Input=22.com
 Output=22.log
 Initial command:
  
 Copyright (c) 1988-2019, Gaussian, Inc.  All Rights Reserved.
  
 This is part of the Gaussian(R) 16 program.  It is based on
 the Gaussian(R) 09 system (copyright 2009, Gaussian, Inc.),
 the Gaussian(R) 03 system (copyright 2003, Gaussian, Inc.),
 the Gaussian(R) 98 system (copyright 1998, Gaussian, Inc.),
 the Gaussian(R) 94 system (copyright 1995, Gaussian, Inc.),
 the Gaussian 92(TM) system (copyright 1992, Gaussian, Inc.),
 the Gaussian 90(TM) system (copyright 1990, Gaussian, Inc.),
 the Gaussian 88(TM) system (copyright 1988, Gaussian, Inc.),
 the Gaussian 86(TM) system (copyright 1986, Carnegie Mellon
 University), and the Gaussian 82(TM) system (copyright 1983,
 Carnegie Mellon University). Gaussian is a federally registered
 trademark of Gaussian, Inc.
  
 This software contains proprietary and confidential information,
 including trade secrets, belonging to Gaussian, Inc.
  
 This software is provided under written license and may be
 used, copied, transmitted, or stored only in accord with that
 written license.
  
 The following legend is applicable only to US Government
 contracts under FAR:
  
                    RESTRICTED RIGHTS LEGEND
  
 Use, reproduction and disclosure by the US Government is
 subject to restrictions as set forth in subparagraphs (a)
 and (c) of the Commercial Computer Software - Restricted
 Rights clause in FAR 52.227-19.
  
 Gaussian, Inc.
 340 Quinnipiac St., Bldg. 40, Wallingford CT 06492
  
  
 ---------------------------------------------------------------
 Warning -- This program may not be used in any manner that
 competes with the business of Gaussian, Inc. or will provide
 assistance to any competitor of Gaussian, Inc.  The licensee
 of this program is prohibited from giving any competitor of
 Gaussian, Inc. access to this program.  By using this program,
 the user acknowledges that Gaussian, Inc. is engaged in the
 business of creating and licensing software in the field of
 computational chemistry and represents and warrants to the
 licensee that it is not a competitor of Gaussian, Inc. and that
 it will not use this program in any manner prohibited above.
 ---------------------------------------------------------------
  

 Cite this work as:
 Gaussian 16, Revision C.01,
 M. J. Frisch, G. W. Trucks, H. B. Schlegel, G. E. Scuseria, 
 M. A. Robb, J. R. Cheeseman, G. Scalmani, V. Barone, 
 G. A. Petersson, H. Nakatsuji, X. Li, M. Caricato, A. V. Marenich, 
 J. Bloino, B. G. Janesko, R. Gomperts, B. Mennucci, H. P. Hratchian, 
 J. V. Ortiz, A. F. Izmaylov, J. L. Sonnenberg, D. Williams-Young, 
 F. Ding, F. Lipparini, F. Egidi, J. Goings, B. Peng, A. Petrone, 
 T. Henderson, D. Ranasinghe, V. G. Zakrzewski, J. Gao, N. Rega, 
 G. Zheng, W. Liang, M. Hada, M. Ehara, K. Toyota, R. Fukuda, 
 J. Hasegawa, M. Ishida, T. Nakajima, Y. Honda, O. Kitao, H. Nakai, 
 T. Vreven, K. Throssell, J. A. Montgomery, Jr., J. E. Peralta, 
 F. Ogliaro, M. J. Bearpark, J. J. Heyd, E. N. Brothers, K. N. Kudin, 
 V. N. Staroverov, T. A. Keith, R. Kobayashi, J. Normand, 
 K. Raghavachari, A. P. Rendell, J. C. Burant, S. S. Iyengar, 
 J. Tomasi, M. Cossi, J. M. Millam, M. Klene, C. Adamo, R. Cammi, 
 J. W. Ochterski, R. L. Martin, K. Morokuma, O. Farkas, 
 J. B. Foresman, and D. J. Fox, Gaussian, Inc., Wallingford CT, 2019.
 
 ******************************************
 Gaussian 16:  ES64L-G16RevC.01  3-Jul-2019
                 8-Jan-2021 
 ******************************************
 %nprocshared=16
 Will use up to   16 processors via shared memory.
 %mem=7GB
 -----------------------------------------
 # b3lyp/def2svp geom=NewRedundant pop=NBO
 -----------------------------------------
 1/29=4000,38=1,172=1/1;
 2/12=2,17=6,18=5,40=1/2;
 3/5=43,7=101,11=2,25=1,30=1,74=-5/1,2,3;
 4//1;
 5/5=2,38=5/2;
 6/7=2,8=2,9=2,10=2,28=1,40=1/1,7;
 99/5=1,9=1/99;
 --
 22
 --
 Symbolic Z-matrix:
 Charge =  1 Multiplicity = 2
 C                    -0.34712   0.00078   0.00702 
 O                     0.92947  -0.23023  -0.5375 
 H                    -1.09029  -0.33043  -0.73482 
 H                    -0.5455    1.0713    0.21856 
 H                    -0.5346   -0.56894   0.93997 
 H                     1.58803   0.0575    0.10676 
 
                          Input orientation:                          
 ---------------------------------------------------------------------
 Center     Atomic      Atomic             Coordinates (Angstroms)
 Number     Number       Type             X           Y           Z
 ---------------------------------------------------------------------
      1          6           0       -0.347117    0.000782    0.007020
      2          8           0        0.929472   -0.230226   -0.537498
      3          1           0       -1.090286   -0.330425   -0.734817
      4          1           0       -0.545497    1.071303    0.218564
      5          1           0       -0.534602   -0.568939    0.939966
      6          1           0        1.588030    0.057505    0.106764
 ---------------------------------------------------------------------
                    Distance matrix (angstroms):
                    1          2          3          4          5
     1  C    0.000000
     2  O    1.406963   0.000000
     3  H    1.101054   2.031845   0.000000
     4  H    1.109108   2.107402   1.780610   0.000000
     5  H    1.109108   2.107402   1.780610   1.791907   0.000000
     6  H    1.938545   0.965174   2.834100   2.364788   2.364788
                    6
     6  H    0.000000
 Stoichiometry    CH4O(1+,2)
 Framework group  CS[SG(CH2O),X(H2)]
 Deg. of freedom     8
 Full point group                 CS      NOp   2
 Largest Abelian subgroup         CS      NOp   2
 Largest concise Abelian subgroup CS      NOp   2
                         Standard orientation:                         
 ---------------------------------------------------------------------
 Center     Atomic      Atomic             Coordinates (Angstroms)
 Number     Number       Type             X           Y           Z
 ---------------------------------------------------------------------
      1          6           0        0.046601    0.653085   -0.000000
      2          8           0        0.046601   -0.753878    0.000000
      3          1           0        1.096149    0.985905   -0.000000
      4          1           0       -0.439055    1.090721    0.895954
      5          1           0       -0.439055    1.090721   -0.895954
      6          1           0       -0.870454   -1.054829    0.000000
 ---------------------------------------------------------------------
 Rotational constants (GHZ):         126.9964489          24.9713369          24.0865651
 Standard basis: def2SVP (5D, 7F)
 There are    35 symmetry adapted cartesian basis functions of A'  symmetry.
 There are    15 symmetry adapted cartesian basis functions of A"  symmetry.
 There are    33 symmetry adapted basis functions of A'  symmetry.
 There are    15 symmetry adapted basis functions of A"  symmetry.
    48 basis functions,    78 primitive gaussians,    50 cartesian basis functions
     9 alpha electrons        8 beta electrons
       nuclear repulsion energy        40.3117087805 Hartrees.
 NAtoms=    6 NActive=    6 NUniq=    5 SFac= 1.44D+00 NAtFMM=   60 NAOKFM=F Big=F
 Integral buffers will be    131072 words long.
 Raffenetti 2 integral format.
 Two-electron integral symmetry is turned on.
 One-electron integrals computed using PRISM.
   2 Symmetry operations used in ECPInt.
 ECPInt:  NShTT=     300 NPrTT=    1028 LenC2=     301 LenP2D=     972.
 LDataN:  DoStor=T MaxTD1= 4 Len=   56
 NBasis=    48 RedAO= T EigKep=  1.19D-02  NBF=    33    15
 NBsUse=    48 1.00D-06 EigRej= -1.00D+00 NBFU=    33    15
 ExpMin= 1.22D-01 ExpMax= 2.27D+03 ExpMxC= 3.41D+02 IAcc=3 IRadAn=         5 AccDes= 0.00D+00
 Harris functional with IExCor=  402 and IRadAn=       5 diagonalized for initial guess.
 HarFok:  IExCor=  402 AccDes= 0.00D+00 IRadAn=         5 IDoV= 1 UseB2=F ITyADJ=14
 ICtDFT=  3500011 ScaDFX=  1.000000  1.000000  1.000000  1.000000
 FoFCou: FMM=F IPFlag=           0 FMFlag=      100000 FMFlg1=           0
         NFxFlg=           0 DoJE=T BraDBF=F KetDBF=T FulRan=T
         wScrn=  0.000000 ICntrl=       500 IOpCl=  0 I1Cent=   200000004 NGrid=           0
         NMat0=    1 NMatS0=      1 NMatT0=    0 NMatD0=    1 NMtDS0=    0 NMtDT0=    0
 Petite list used in FoFCou.
 Initial guess orbital symmetries:
 Alpha Orbitals:
       Occupied  (A') (A') (A') (A') (A') (A") (A') (A') (A")
       Virtual   (A') (A') (A') (A") (A') (A') (A") (A') (A') (A')
                 (A") (A') (A') (A') (A") (A') (A") (A') (A') (A")
                 (A") (A') (A") (A') (A') (A") (A') (A') (A') (A")
                 (A') (A') (A") (A') (A") (A") (A') (A') (A')
 Beta  Orbitals:
       Occupied  (A') (A') (A') (A') (A') (A") (A') (A')
       Virtual   (A") (A') (A') (A') (A") (A') (A') (A") (A') (A')
                 (A') (A") (A') (A') (A') (A") (A') (A") (A') (A')
                 (A") (A") (A') (A") (A') (A') (A") (A') (A') (A')
                 (A") (A') (A') (A") (A') (A") (A") (A') (A') (A')
 The electronic state of the initial guess is 2-A".
 Initial guess <Sx>= 0.0000 <Sy>= 0.0000 <Sz>= 0.5000 <S**2>= 0.7500 S= 0.5000
 Keep R1 and R2 ints in memory in symmetry-blocked form, NReq=14677828.
 Requested convergence on RMS density matrix=1.00D-08 within 128 cycles.
 Requested convergence on MAX density matrix=1.00D-06.
 Requested convergence on             energy=1.00D-06.
 No special actions if energy rises.
 Integral accuracy reduced to 1.0D-05 until final iterations.
 Initial convergence to 1.0D-05 achieved.  Increase integral accuracy.
 SCF Done:  E(UB3LYP) =  -115.238835472     A.U. after   14 cycles
            NFock= 14  Conv=0.17D-08     -V/T= 2.0084
 <Sx>= 0.0000 <Sy>= 0.0000 <Sz>= 0.5000 <S**2>= 0.7539 S= 0.5019
 <L.S>= 0.000000000000E+00
 Annihilation of the first spin contaminant:
 S**2 before annihilation     0.7539,   after     0.7500

 **********************************************************************

            Population analysis using the SCF Density.

 **********************************************************************

 Orbital symmetries:
 Alpha Orbitals:
       Occupied  (A') (A') (A') (A') (A') (A") (A') (A") (A')
       Virtual   (A') (A') (A') (A") (A') (A') (A") (A') (A') (A")
                 (A') (A') (A') (A") (A') (A') (A") (A') (A') (A")
                 (A") (A') (A") (A') (A') (A") (A') (A') (A') (A")
                 (A') (A') (A") (A') (A") (A") (A') (A') (A')
 Beta  Orbitals:
       Occupied  (A') (A') (A') (A') (A') (A') (A") (A')
       Virtual   (A") (A') (A') (A') (A") (A') (A') (A') (A") (A')
                 (A") (A') (A') (A') (A') (A") (A') (A") (A') (A')
                 (A") (A") (A') (A") (A') (A') (A") (A') (A') (A')
                 (A") (A') (A') (A") (A') (A") (A") (A') (A') (A')
 The electronic state is 2-A".
 Alpha  occ. eigenvalues --  -19.58488 -10.54198  -1.42223  -1.01060  -0.87036
 Alpha  occ. eigenvalues --   -0.81291  -0.77670  -0.67499  -0.66659
 Alpha virt. eigenvalues --   -0.22085  -0.14850  -0.11745  -0.11255  -0.09324
 Alpha virt. eigenvalues --    0.16581   0.17282   0.18116   0.28187   0.37292
 Alpha virt. eigenvalues --    0.37300   0.39641   0.43145   0.58355   0.60131
 Alpha virt. eigenvalues --    0.67965   0.88564   0.98295   1.08006   1.12162
 Alpha virt. eigenvalues --    1.23370   1.25183   1.42398   1.46349   1.50872
 Alpha virt. eigenvalues --    1.52919   1.64092   1.83253   1.91372   2.00694
 Alpha virt. eigenvalues --    2.04708   2.31062   2.42830   2.50666   2.52626
 Alpha virt. eigenvalues --    2.69803   2.76158   2.92859   3.36242
  Beta  occ. eigenvalues --  -19.56367 -10.54126  -1.37563  -0.99430  -0.85017
  Beta  occ. eigenvalues --   -0.76103  -0.73254  -0.65597
  Beta virt. eigenvalues --   -0.51753  -0.21365  -0.14046  -0.11339  -0.10069
  Beta virt. eigenvalues --   -0.08859   0.17054   0.18521   0.19333   0.28724
  Beta virt. eigenvalues --    0.38583   0.38743   0.39782   0.43898   0.61355
  Beta virt. eigenvalues --    0.64360   0.69175   0.90633   0.99035   1.09680
  Beta virt. eigenvalues --    1.13801   1.25011   1.26340   1.43986   1.47568
  Beta virt. eigenvalues --    1.51671   1.54937   1.64573   1.84347   1.93175
  Beta virt. eigenvalues --    2.02180   2.05882   2.32954   2.45914   2.51381
  Beta virt. eigenvalues --    2.57816   2.73495   2.79427   2.95147   3.37725
          Condensed to atoms (all electrons):
               1          2          3          4          5          6
     1  C    4.532574   0.294616   0.398653   0.365469   0.365469  -0.016620
     2  O    0.294616   7.316779  -0.019844  -0.006676  -0.006676   0.320285
     3  H    0.398653  -0.019844   0.481599  -0.012531  -0.012531   0.004460
     4  H    0.365469  -0.006676  -0.012531   0.461054  -0.004290  -0.003537
     5  H    0.365469  -0.006676  -0.012531  -0.004290   0.461054  -0.003537
     6  H   -0.016620   0.320285   0.004460  -0.003537  -0.003537   0.421521
          Atomic-Atomic Spin Densities.
               1          2          3          4          5          6
     1  C    0.001946  -0.057837   0.001972   0.035144   0.035144   0.001533
     2  O   -0.057837   0.836383   0.000240  -0.010071  -0.010071   0.001144
     3  H    0.001972   0.000240  -0.003556  -0.000369  -0.000369  -0.000183
     4  H    0.035144  -0.010071  -0.000369   0.109524  -0.012857   0.000044
     5  H    0.035144  -0.010071  -0.000369  -0.012857   0.109524   0.000044
     6  H    0.001533   0.001144  -0.000183   0.000044   0.000044  -0.020838
 Mulliken charges and spin densities:
               1          2
     1  C    0.059841   0.017903
     2  O    0.101515   0.759787
     3  H    0.160194  -0.002265
     4  H    0.200511   0.121415
     5  H    0.200511   0.121415
     6  H    0.277428  -0.018255
 Sum of Mulliken charges =   1.00000   1.00000
 Mulliken charges and spin densities with hydrogens summed into heavy atoms:
               1          2
     1  C    0.621056   0.258468
     2  O    0.378944   0.741532
 Electronic spatial extent (au):  <R**2>=             74.0838
 Charge=              1.0000 electrons
 Dipole moment (field-independent basis, Debye):
    X=             -1.9159    Y=              0.8580    Z=             -0.0000  Tot=              2.0993
 Quadrupole moment (field-independent basis, Debye-Ang):
   XX=             -8.7825   YY=             -6.5057   ZZ=             -9.6651
   XY=              2.1457   XZ=             -0.0000   YZ=              0.0000
 Traceless Quadrupole moment (field-independent basis, Debye-Ang):
   XX=             -0.4648   YY=              1.8121   ZZ=             -1.3473
   XY=              2.1457   XZ=             -0.0000   YZ=              0.0000
 Octapole moment (field-independent basis, Debye-Ang**2):
  XXX=             -1.2163  YYY=             -1.7008  ZZZ=             -0.0000  XYY=             -3.0967
  XXY=             -1.5242  XXZ=              0.0000  XZZ=             -1.3912  YZZ=              0.9311
  YYZ=              0.0000  XYZ=             -0.0000
 Hexadecapole moment (field-independent basis, Debye-Ang**3):
 XXXX=            -12.9453 YYYY=            -44.4307 ZZZZ=            -12.1776 XXXY=              2.2566
 XXXZ=             -0.0000 YYYX=              1.1994 YYYZ=              0.0000 ZZZX=              0.0000
 ZZZY=             -0.0000 XXYY=             -7.7742 XXZZ=             -4.7088 YYZZ=             -8.1172
 XXYZ=              0.0000 YYXZ=             -0.0000 ZZXY=             -1.6571
 N-N= 4.031170878050D+01 E-N=-3.447583286140D+02  KE= 1.142778364257D+02
 Symmetry A'   KE= 1.093073310232D+02
 Symmetry A"   KE= 4.970505402437D+00
 Symmetry A'   SP= 3.816561053738D-16
 Symmetry A"   SP= 1.000000000000D+00
                          Isotropic Fermi Contact Couplings
        Atom                 a.u.       MegaHertz       Gauss      10(-4) cm-1
     1  C(13)             -0.04499     -50.57957     -18.04805     -16.87153
     2  O(17)              0.28468    -172.57182     -61.57792     -57.56376
     3  H(1)              -0.00125      -5.59418      -1.99614      -1.86602
     4  H(1)               0.05740     256.56143      91.54750      85.57968
     5  H(1)               0.05740     256.56143      91.54750      85.57968
     6  H(1)              -0.01054     -47.10670     -16.80884     -15.71310
 --------------------------------------------------------
       Center         ----  Spin Dipole Couplings  ----
                      3XX-RR        3YY-RR        3ZZ-RR
 --------------------------------------------------------
     1   Atom       -0.119407     -0.057841      0.177248
     2   Atom       -1.549014     -1.525335      3.074349
     3   Atom        0.011541     -0.000543     -0.010998
     4   Atom       -0.004140      0.002508      0.001632
     5   Atom       -0.004140      0.002508      0.001632
     6   Atom        0.113637     -0.075074     -0.038563
 --------------------------------------------------------
                        XY            XZ            YZ
 --------------------------------------------------------
     1   Atom        0.001048      0.000000     -0.000000
     2   Atom        0.022340      0.000000     -0.000000
     3   Atom        0.014851      0.000000      0.000000
     4   Atom       -0.017527     -0.023723      0.023100
     5   Atom       -0.017527      0.023723     -0.023100
     6   Atom        0.073530      0.000000      0.000000
 --------------------------------------------------------


 ---------------------------------------------------------------------------------
              Anisotropic Spin Dipole Couplings in Principal Axis System
 ---------------------------------------------------------------------------------

       Atom             a.u.   MegaHertz   Gauss  10(-4) cm-1        Axes

              Baa    -0.1194   -16.026    -5.718    -5.346  0.9999 -0.0170 -0.0000
     1 C(13)  Bbb    -0.0578    -7.759    -2.769    -2.588  0.0170  0.9999  0.0000
              Bcc     0.1772    23.785     8.487     7.934  0.0000 -0.0000  1.0000
 
              Baa    -1.5625   113.058    40.342    37.712  0.8568 -0.5156 -0.0000
     2 O(17)  Bbb    -1.5119   109.399    39.036    36.492  0.5156  0.8568  0.0000
              Bcc     3.0743  -222.458   -79.378   -74.204  0.0000 -0.0000  1.0000
 
              Baa    -0.0110    -5.868    -2.094    -1.957 -0.0000  0.0000  1.0000
     3 H(1)   Bbb    -0.0105    -5.621    -2.006    -1.875 -0.5582  0.8297 -0.0000
              Bcc     0.0215    11.489     4.099     3.832  0.8297  0.5582  0.0000
 
              Baa    -0.0256   -13.658    -4.874    -4.556  0.6496 -0.1982  0.7340
     4 H(1)   Bbb    -0.0176    -9.400    -3.354    -3.135  0.5488  0.7904 -0.2722
              Bcc     0.0432    23.058     8.228     7.691 -0.5262  0.5796  0.6222
 
              Baa    -0.0256   -13.658    -4.874    -4.556 -0.6496  0.1982  0.7340
     5 H(1)   Bbb    -0.0176    -9.400    -3.354    -3.135  0.5488  0.7904  0.2722
              Bcc     0.0432    23.058     8.228     7.691  0.5262 -0.5796  0.6222
 
              Baa    -0.1003   -53.538   -19.104   -17.858 -0.3250  0.9457 -0.0000
     6 H(1)   Bbb    -0.0386   -20.575    -7.342    -6.863  0.0000  0.0000  1.0000
              Bcc     0.1389    74.113    26.445    24.721  0.9457  0.3250 -0.0000
 

 ---------------------------------------------------------------------------------

 ******************************Gaussian NBO Version 3.1******************************
             N A T U R A L   A T O M I C   O R B I T A L   A N D
          N A T U R A L   B O N D   O R B I T A L   A N A L Y S I S
 ******************************Gaussian NBO Version 3.1******************************
       /RESON  / : Allow strongly delocalized NBO set

 Analyzing the SCF density

 Job title: 22                                                              

 Storage needed:      7158 in NPA,      9410 in NBO ( 939523856 available)
 GSVD:  LWork=        1062 too small for GESVD, short by        1215 words or        1215 for optimal perf.


 NATURAL POPULATIONS:  Natural atomic orbital occupancies 
                                                          
   NAO  Atom  No  lang   Type(AO)    Occupancy
 --------------------------------------------
     1    C    1  S      Cor( 1S)     1.99918
     2    C    1  S      Val( 2S)     1.14650
     3    C    1  S      Ryd( 3S)     0.00170
     4    C    1  px     Val( 2p)     1.28489
     5    C    1  px     Ryd( 3p)     0.00096
     6    C    1  py     Val( 2p)     0.68545
     7    C    1  py     Ryd( 3p)     0.00386
     8    C    1  pz     Val( 2p)     1.14782
     9    C    1  pz     Ryd( 3p)     0.00046
    10    C    1  dxy    Ryd( 3d)     0.00125
    11    C    1  dxz    Ryd( 3d)     0.00060
    12    C    1  dyz    Ryd( 3d)     0.00078
    13    C    1  dx2y2  Ryd( 3d)     0.00198
    14    C    1  dz2    Ryd( 3d)     0.00088

    15    O    2  S      Cor( 1S)     1.99977
    16    O    2  S      Val( 2S)     1.71087
    17    O    2  S      Ryd( 3S)     0.00083
    18    O    2  px     Val( 2p)     1.66360
    19    O    2  px     Ryd( 3p)     0.00113
    20    O    2  py     Val( 2p)     1.53789
    21    O    2  py     Ryd( 3p)     0.00154
    22    O    2  pz     Val( 2p)     1.24401
    23    O    2  pz     Ryd( 3p)     0.00059
    24    O    2  dxy    Ryd( 3d)     0.00128
    25    O    2  dxz    Ryd( 3d)     0.00054
    26    O    2  dyz    Ryd( 3d)     0.00058
    27    O    2  dx2y2  Ryd( 3d)     0.00171
    28    O    2  dz2    Ryd( 3d)     0.00109

    29    H    3  S      Val( 1S)     0.73122
    30    H    3  S      Ryd( 2S)     0.00069
    31    H    3  px     Ryd( 2p)     0.00082
    32    H    3  py     Ryd( 2p)     0.00014
    33    H    3  pz     Ryd( 2p)     0.00008

    34    H    4  S      Val( 1S)     0.67188
    35    H    4  S      Ryd( 2S)     0.00053
    36    H    4  px     Ryd( 2p)     0.00031
    37    H    4  py     Ryd( 2p)     0.00032
    38    H    4  pz     Ryd( 2p)     0.00069

    39    H    5  S      Val( 1S)     0.67188
    40    H    5  S      Ryd( 2S)     0.00053
    41    H    5  px     Ryd( 2p)     0.00031
    42    H    5  py     Ryd( 2p)     0.00032
    43    H    5  pz     Ryd( 2p)     0.00069

    44    H    6  S      Val( 1S)     0.47241
    45    H    6  S      Ryd( 2S)     0.00092
    46    H    6  px     Ryd( 2p)     0.00228
    47    H    6  py     Ryd( 2p)     0.00147
    48    H    6  pz     Ryd( 2p)     0.00079


 Summary of Natural Population Analysis:                  
                                                          
                                       Natural Population 
                Natural  -----------------------------------------------
    Atom  No    Charge         Core      Valence    Rydberg      Total
 -----------------------------------------------------------------------
      C    1   -0.27630      1.99918     4.26466    0.01246     6.27630
      O    2   -0.16543      1.99977     6.15636    0.00930     8.16543
      H    3    0.26705      0.00000     0.73122    0.00173     0.73295
      H    4    0.32628      0.00000     0.67188    0.00184     0.67372
      H    5    0.32628      0.00000     0.67188    0.00184     0.67372
      H    6    0.52213      0.00000     0.47241    0.00546     0.47787
 =======================================================================
   * Total *    1.00000      3.99895    12.96841    0.03264    17.00000

                                 Natural Population      
 --------------------------------------------------------
   Core                       3.99895 ( 99.9737% of   4)
   Valence                   12.96841 ( 99.7570% of  13)
   Natural Minimal Basis     16.96736 ( 99.8080% of  17)
   Natural Rydberg Basis      0.03264 (  0.1920% of  17)
 --------------------------------------------------------

    Atom  No          Natural Electron Configuration
 ----------------------------------------------------------------------------
      C    1      [core]2S( 1.15)2p( 3.12)3p( 0.01)3d( 0.01)
      O    2      [core]2S( 1.71)2p( 4.45)3d( 0.01)
      H    3            1S( 0.73)
      H    4            1S( 0.67)
      H    5            1S( 0.67)
      H    6            1S( 0.47)


 ***************************************************
 *******         Alpha spin orbitals         *******
 ***************************************************


 NATURAL POPULATIONS:  Natural atomic orbital occupancies 
                                                          
   NAO  Atom  No  lang   Type(AO)    Occupancy      Energy
 ----------------------------------------------------------
     1    C    1  S      Cor( 1S)     0.99958     -10.45144
     2    C    1  S      Val( 2S)     0.56929      -0.58873
     3    C    1  S      Ryd( 3S)     0.00079       0.41770
     4    C    1  px     Val( 2p)     0.63842      -0.39579
     5    C    1  px     Ryd( 3p)     0.00045       0.25376
     6    C    1  py     Val( 2p)     0.33298      -0.36827
     7    C    1  py     Ryd( 3p)     0.00193       0.21920
     8    C    1  pz     Val( 2p)     0.62282      -0.40839
     9    C    1  pz     Ryd( 3p)     0.00022       0.27084
    10    C    1  dxy    Ryd( 3d)     0.00061       1.84783
    11    C    1  dxz    Ryd( 3d)     0.00034       1.91926
    12    C    1  dyz    Ryd( 3d)     0.00068       1.85626
    13    C    1  dx2y2  Ryd( 3d)     0.00094       1.99516
    14    C    1  dz2    Ryd( 3d)     0.00046       1.95932

    15    O    2  S      Cor( 1S)     0.99988     -19.40596
    16    O    2  S      Val( 2S)     0.86288      -1.30453
    17    O    2  S      Ryd( 3S)     0.00039       1.09647
    18    O    2  px     Val( 2p)     0.83647      -0.68326
    19    O    2  px     Ryd( 3p)     0.00050       0.74907
    20    O    2  py     Val( 2p)     0.77551      -0.68632
    21    O    2  py     Ryd( 3p)     0.00076       0.70944
    22    O    2  pz     Val( 2p)     0.98857      -0.75284
    23    O    2  pz     Ryd( 3p)     0.00054       0.62136
    24    O    2  dxy    Ryd( 3d)     0.00066       2.55945
    25    O    2  dxz    Ryd( 3d)     0.00043       2.33455
    26    O    2  dyz    Ryd( 3d)     0.00029       2.31041
    27    O    2  dx2y2  Ryd( 3d)     0.00087       2.89427
    28    O    2  dz2    Ryd( 3d)     0.00047       2.52408

    29    H    3  S      Val( 1S)     0.36452      -0.17142
    30    H    3  S      Ryd( 2S)     0.00035       0.11195
    31    H    3  px     Ryd( 2p)     0.00040       2.04723
    32    H    3  py     Ryd( 2p)     0.00007       1.48171
    33    H    3  pz     Ryd( 2p)     0.00006       1.46776

    34    H    4  S      Val( 1S)     0.38210      -0.22987
    35    H    4  S      Ryd( 2S)     0.00032       0.09301
    36    H    4  px     Ryd( 2p)     0.00021       1.54173
    37    H    4  py     Ryd( 2p)     0.00017       1.48104
    38    H    4  pz     Ryd( 2p)     0.00037       1.82480

    39    H    5  S      Val( 1S)     0.38210      -0.22987
    40    H    5  S      Ryd( 2S)     0.00032       0.09301
    41    H    5  px     Ryd( 2p)     0.00021       1.54173
    42    H    5  py     Ryd( 2p)     0.00017       1.48104
    43    H    5  pz     Ryd( 2p)     0.00037       1.82480

    44    H    6  S      Val( 1S)     0.22764      -0.19074
    45    H    6  S      Ryd( 2S)     0.00043       0.13741
    46    H    6  px     Ryd( 2p)     0.00109       2.04533
    47    H    6  py     Ryd( 2p)     0.00072       1.48621
    48    H    6  pz     Ryd( 2p)     0.00062       1.30118


 Summary of Natural Population Analysis:                  
                                                          
                                       Natural Population 
                Natural  -----------------------------------------------
    Atom  No    Charge         Core      Valence    Rydberg      Total
 -----------------------------------------------------------------------
      C    1   -0.16952      0.99958     2.16352    0.00642     3.16952
      O    2   -0.46822      0.99988     3.46343    0.00491     4.46822
      H    3    0.13459      0.00000     0.36452    0.00089     0.36541
      H    4    0.11683      0.00000     0.38210    0.00107     0.38317
      H    5    0.11683      0.00000     0.38210    0.00107     0.38317
      H    6    0.26949      0.00000     0.22764    0.00287     0.23051
 =======================================================================
   * Total *   -0.00000      1.99947     6.98331    0.01722     9.00000

                                 Natural Population      
 --------------------------------------------------------
   Core                       1.99947 ( 99.9734% of   2)
   Valence                    6.98331 ( 99.7616% of   7)
   Natural Minimal Basis      8.98278 ( 99.8086% of   9)
   Natural Rydberg Basis      0.01722 (  0.1914% of   9)
 --------------------------------------------------------

    Atom  No          Natural Electron Configuration
 ----------------------------------------------------------------------------
      C    1      [core]2S( 0.57)2p( 1.59)
      O    2      [core]2S( 0.86)2p( 2.60)
      H    3            1S( 0.36)
      H    4            1S( 0.38)
      H    5            1S( 0.38)
      H    6            1S( 0.23)


 NATURAL BOND ORBITAL ANALYSIS, alpha spin orbitals:

                       Occupancies       Lewis Structure    Low   High
           Occ.    -------------------  -----------------   occ   occ
  Cycle   Thresh.   Lewis   Non-Lewis     CR  BD  3C  LP    (L)   (NL)   Dev
 =============================================================================
   1(1)    0.90     8.97231   0.02769      2   5   0   2     0      0    0.00
 -----------------------------------------------------------------------------

 Structure accepted: No low occupancy Lewis orbitals

 --------------------------------------------------------
   Core                      1.99947 ( 99.973% of   2)
   Valence Lewis             6.97284 ( 99.612% of   7)
  ==================       ============================
   Total Lewis               8.97231 ( 99.692% of   9)
  -----------------------------------------------------
   Valence non-Lewis         0.02106 (  0.234% of   9)
   Rydberg non-Lewis         0.00664 (  0.074% of   9)
  ==================       ============================
   Total non-Lewis           0.02769 (  0.308% of   9)
 --------------------------------------------------------


       (Occupancy)   Bond orbital/ Coefficients/ Hybrids
 ---------------------------------------------------------------------------------
     1. (0.99948) BD ( 1) C   1 - O   2  
                ( 28.64%)   0.5352* C   1 s( 21.06%)p 3.73( 78.63%)d 0.01(  0.31%)
                                            0.0000  0.4563  0.0494 -0.0358  0.0108
                                           -0.8836 -0.0636  0.0000 -0.0000  0.0070
                                           -0.0000  0.0000 -0.0486 -0.0271
                ( 71.36%)   0.8448* O   2 s( 31.74%)p 2.15( 68.20%)d 0.00(  0.07%)
                                           -0.0000  0.5633 -0.0059 -0.0159 -0.0110
                                            0.8256  0.0079  0.0000  0.0000 -0.0126
                                            0.0000  0.0000 -0.0192 -0.0114
     2. (0.99620) BD ( 1) C   1 - H   3  
                ( 63.65%)   0.7978* C   1 s( 25.85%)p 2.87( 74.11%)d 0.00(  0.04%)
                                           -0.0000  0.5084 -0.0023  0.8300 -0.0143
                                            0.2282 -0.0041 -0.0000  0.0000  0.0064
                                            0.0000 -0.0000  0.0172 -0.0066
                ( 36.35%)   0.6029* H   3 s( 99.89%)p 0.00(  0.11%)
                                            0.9994 -0.0021 -0.0305 -0.0128  0.0000
     3. (0.99883) BD ( 1) C   1 - H   4  
                ( 62.08%)   0.7879* C   1 s( 26.64%)p 2.75( 73.30%)d 0.00(  0.06%)
                                            0.0001  0.5161 -0.0082 -0.3931  0.0073
                                            0.2804  0.0120  0.7068 -0.0031 -0.0054
                                           -0.0166  0.0095  0.0049  0.0137
                ( 37.92%)   0.6158* H   4 s( 99.86%)p 0.00(  0.14%)
                                            0.9993 -0.0013  0.0149 -0.0196 -0.0277
     4. (0.99883) BD ( 1) C   1 - H   5  
                ( 62.08%)   0.7879* C   1 s( 26.64%)p 2.75( 73.30%)d 0.00(  0.06%)
                                            0.0001  0.5161 -0.0082 -0.3931  0.0073
                                            0.2804  0.0120 -0.7068  0.0031 -0.0054
                                            0.0166 -0.0095  0.0049  0.0137
                ( 37.92%)   0.6158* H   5 s( 99.86%)p 0.00(  0.14%)
                                            0.9993 -0.0013  0.0149 -0.0196  0.0277
     5. (0.99620) BD ( 1) O   2 - H   6  
                ( 77.27%)   0.8790* O   2 s( 20.10%)p 3.97( 79.80%)d 0.00(  0.09%)
                                           -0.0001 -0.4480  0.0178  0.8328 -0.0149
                                            0.3214 -0.0297  0.0000  0.0000 -0.0039
                                            0.0000  0.0000 -0.0274  0.0130
                ( 22.73%)   0.4768* H   6 s( 99.48%)p 0.01(  0.52%)
                                           -0.9974  0.0066 -0.0657 -0.0302  0.0000
     6. (0.99958) CR ( 1) C   1           s(100.00%)
                                            1.0000 -0.0001 -0.0000  0.0001 -0.0000
                                           -0.0000  0.0000  0.0000 -0.0000  0.0000
                                           -0.0000  0.0000  0.0000 -0.0000
     7. (0.99988) CR ( 1) O   2           s(100.00%)
                                            1.0000 -0.0001  0.0000  0.0001 -0.0000
                                            0.0001 -0.0000  0.0000  0.0000 -0.0000
                                            0.0000  0.0000 -0.0000  0.0000
     8. (0.99410) LP ( 1) O   2           s( 48.17%)p 1.07( 51.77%)d 0.00(  0.07%)
                                            0.0000  0.6939  0.0105  0.5513  0.0068
                                           -0.4623 -0.0007  0.0000  0.0000  0.0199
                                            0.0000  0.0000 -0.0049  0.0155
     9. (0.98920) LP ( 2) O   2           s(  0.00%)p 1.00( 99.94%)d 0.00(  0.06%)
                                            0.0000  0.0000  0.0000  0.0000  0.0000
                                            0.0000  0.0000  0.9997  0.0028  0.0000
                                           -0.0209  0.0139  0.0000  0.0000
    10. (0.00089) RY*( 1) C   1           s(  2.04%)p43.62( 89.16%)d 4.30(  8.79%)
                                            0.0000 -0.0223  0.1412  0.0006  0.4563
                                            0.0795 -0.8229 -0.0000  0.0000 -0.0288
                                            0.0000 -0.0000 -0.2661 -0.1277
    11. (0.00082) RY*( 2) C   1           s(  0.00%)p 1.00( 26.51%)d 2.77( 73.49%)
                                            0.0000  0.0000 -0.0000 -0.0000  0.0000
                                            0.0000  0.0000 -0.0141 -0.5146 -0.0000
                                           -0.0135  0.8572  0.0000  0.0000
    12. (0.00061) RY*( 3) C   1           s(  0.44%)p12.15(  5.39%)d99.99( 94.17%)
                                           -0.0000 -0.0027  0.0665 -0.0160 -0.1723
                                            0.0133 -0.1542 -0.0000  0.0000  0.9608
                                            0.0000 -0.0000  0.1322 -0.0317
    13. (0.00003) RY*( 4) C   1           s( 40.35%)p 1.36( 54.83%)d 0.12(  4.83%)
    14. (0.00000) RY*( 5) C   1           s( 55.84%)p 0.77( 43.02%)d 0.02(  1.14%)
    15. (0.00000) RY*( 6) C   1           s(  0.00%)p 1.00(  0.06%)d99.99( 99.94%)
    16. (0.00000) RY*( 7) C   1           s(  0.00%)p 1.00( 73.51%)d 0.36( 26.49%)
    17. (0.00000) RY*( 8) C   1           s(  0.81%)p 8.04(  6.54%)d99.99( 92.65%)
    18. (0.00000) RY*( 9) C   1           s(  0.32%)p 5.24(  1.66%)d99.99( 98.03%)
    19. (0.00063) RY*( 1) O   2           s(  0.00%)p 1.00( 84.76%)d 0.18( 15.24%)
                                            0.0000  0.0000  0.0000  0.0000  0.0000
                                            0.0000  0.0000  0.0034  0.9206  0.0000
                                            0.0267 -0.3895  0.0000  0.0000
    20. (0.00039) RY*( 2) O   2           s(  4.69%)p12.03( 56.48%)d 8.27( 38.83%)
                                           -0.0000  0.0075  0.2165 -0.0057  0.6928
                                           -0.0005 -0.2912  0.0000  0.0000 -0.6028
                                            0.0000  0.0000 -0.0703  0.1413
    21. (0.00002) RY*( 3) O   2           s(  0.37%)p99.99( 83.51%)d43.95( 16.12%)
    22. (0.00000) RY*( 4) O   2           s( 91.62%)p 0.09(  8.36%)d 0.00(  0.02%)
    23. (0.00000) RY*( 5) O   2           s(  2.89%)p11.92( 34.41%)d21.72( 62.70%)
    24. (0.00000) RY*( 6) O   2           s(  0.00%)p 1.00(  0.10%)d99.99( 99.90%)
    25. (0.00000) RY*( 7) O   2           s(  0.00%)p 1.00( 15.20%)d 5.58( 84.80%)
    26. (0.00001) RY*( 8) O   2           s(  0.02%)p99.99(  7.23%)d99.99( 92.75%)
    27. (0.00000) RY*( 9) O   2           s(  0.41%)p25.09( 10.24%)d99.99( 89.35%)
    28. (0.00036) RY*( 1) H   3           s( 99.86%)p 0.00(  0.14%)
                                            0.0026  0.9993  0.0254 -0.0277  0.0000
    29. (0.00006) RY*( 2) H   3           s(  0.00%)p 1.00(100.00%)
    30. (0.00005) RY*( 3) H   3           s(  0.17%)p99.99( 99.83%)
    31. (0.00001) RY*( 4) H   3           s(  0.08%)p99.99( 99.92%)
    32. (0.00033) RY*( 1) H   4           s( 93.51%)p 0.07(  6.49%)
                                            0.0076  0.9670 -0.2373  0.0845  0.0387
    33. (0.00013) RY*( 2) H   4           s(  3.63%)p26.57( 96.37%)
                                            0.0002  0.1905  0.8148 -0.1343  0.5308
    34. (0.00006) RY*( 3) H   4           s(  1.04%)p95.40( 98.96%)
    35. (0.00000) RY*( 4) H   4           s(  1.97%)p49.85( 98.03%)
    36. (0.00033) RY*( 1) H   5           s( 93.51%)p 0.07(  6.49%)
                                            0.0076  0.9670 -0.2373  0.0845 -0.0387
    37. (0.00013) RY*( 2) H   5           s(  3.63%)p26.57( 96.37%)
                                            0.0002  0.1905  0.8148 -0.1343 -0.5308
    38. (0.00006) RY*( 3) H   5           s(  1.04%)p95.40( 98.96%)
    39. (0.00000) RY*( 4) H   5           s(  1.97%)p49.85( 98.03%)
    40. (0.00063) RY*( 1) H   6           s(  9.22%)p 9.84( 90.78%)
                                            0.0091  0.3036  0.3071 -0.9019 -0.0000
    41. (0.00062) RY*( 2) H   6           s(  0.00%)p 1.00(100.00%)
                                            0.0000  0.0000  0.0000  0.0000  1.0000
    42. (0.00042) RY*( 3) H   6           s( 89.66%)p 0.12( 10.34%)
                                            0.0120  0.9468 -0.2024  0.2499  0.0000
    43. (0.00002) RY*( 4) H   6           s(  1.64%)p59.96( 98.36%)
    44. (0.00111) BD*( 1) C   1 - O   2  
                ( 71.36%)   0.8448* C   1 s( 21.06%)p 3.73( 78.63%)d 0.01(  0.31%)
                                            0.0000  0.4563  0.0494 -0.0358  0.0108
                                           -0.8836 -0.0636  0.0000 -0.0000  0.0070
                                           -0.0000  0.0000 -0.0486 -0.0271
                ( 28.64%)  -0.5352* O   2 s( 31.74%)p 2.15( 68.20%)d 0.00(  0.07%)
                                           -0.0000  0.5633 -0.0059 -0.0159 -0.0110
                                            0.8256  0.0079  0.0000  0.0000 -0.0126
                                            0.0000  0.0000 -0.0192 -0.0114
    45. (0.00445) BD*( 1) C   1 - H   3  
                ( 36.35%)   0.6029* C   1 s( 25.85%)p 2.87( 74.11%)d 0.00(  0.04%)
                                            0.0000 -0.5084  0.0023 -0.8300  0.0143
                                           -0.2282  0.0041  0.0000 -0.0000 -0.0064
                                           -0.0000  0.0000 -0.0172  0.0066
                ( 63.65%)  -0.7978* H   3 s( 99.89%)p 0.00(  0.11%)
                                           -0.9994  0.0021  0.0305  0.0128 -0.0000
    46. (0.00622) BD*( 1) C   1 - H   4  
                ( 37.92%)   0.6158* C   1 s( 26.64%)p 2.75( 73.30%)d 0.00(  0.06%)
                                           -0.0001 -0.5161  0.0082  0.3931 -0.0073
                                           -0.2804 -0.0120 -0.7068  0.0031  0.0054
                                            0.0166 -0.0095 -0.0049 -0.0137
                ( 62.08%)  -0.7879* H   4 s( 99.86%)p 0.00(  0.14%)
                                           -0.9993  0.0013 -0.0149  0.0196  0.0277
    47. (0.00622) BD*( 1) C   1 - H   5  
                ( 37.92%)   0.6158* C   1 s( 26.64%)p 2.75( 73.30%)d 0.00(  0.06%)
                                           -0.0001 -0.5161  0.0082  0.3931 -0.0073
                                           -0.2804 -0.0120  0.7068 -0.0031  0.0054
                                           -0.0166  0.0095 -0.0049 -0.0137
                ( 62.08%)  -0.7879* H   5 s( 99.86%)p 0.00(  0.14%)
                                           -0.9993  0.0013 -0.0149  0.0196 -0.0277
    48. (0.00307) BD*( 1) O   2 - H   6  
                ( 22.73%)   0.4768* O   2 s( 20.10%)p 3.97( 79.80%)d 0.00(  0.09%)
                                            0.0001  0.4480 -0.0178 -0.8328  0.0149
                                           -0.3214  0.0297 -0.0000 -0.0000  0.0039
                                           -0.0000 -0.0000  0.0274 -0.0130
                ( 77.27%)  -0.8790* H   6 s( 99.48%)p 0.01(  0.52%)
                                            0.9974 -0.0066  0.0657  0.0302 -0.0000


 NHO Directionality and "Bond Bending" (deviations from line of nuclear centers)

         [Thresholds for printing:  angular deviation  >  1.0 degree]
                                    hybrid p-character > 25.0%
                                    orbital occupancy  >  0.10e

                                Line of Centers        Hybrid 1              Hybrid 2
                                ---------------  -------------------   ------------------
                NBO               Theta   Phi    Theta   Phi    Dev    Theta   Phi    Dev
 ========================================================================================
     1. BD (   1) C   1 - O   2    90.0  270.0    90.0  268.5   1.5     90.0   91.8   1.8
     2. BD (   1) C   1 - H   3    90.0   17.6    90.0   15.4   2.2      --     --    --
     3. BD (   1) C   1 - H   4    36.1  138.0    34.5  142.8   3.2      --     --    --
     4. BD (   1) C   1 - H   5   143.9  138.0   145.5  142.8   3.2      --     --    --
     5. BD (   1) O   2 - H   6    90.0  198.2    90.0  199.6   1.5      --     --    --
     8. LP (   1) O   2             --     --     90.0  320.3   --       --     --    --
     9. LP (   2) O   2             --     --      0.0    0.0   --       --     --    --


 Second Order Perturbation Theory Analysis of Fock Matrix in NBO Basis

     Threshold for printing:   0.25 kcal/mol
                                                                              E(2)  E(j)-E(i) F(i,j)
         Donor NBO (i)                     Acceptor NBO (j)                 kcal/mol   a.u.    a.u. 
 ===================================================================================================

 within unit  1
   2. BD (   1) C   1 - H   3        / 20. RY*(   2) O   2                    0.29    2.21    0.032
   2. BD (   1) C   1 - H   3        / 48. BD*(   1) O   2 - H   6            1.08    0.90    0.039
   3. BD (   1) C   1 - H   4        / 19. RY*(   1) O   2                    0.29    1.66    0.028
   3. BD (   1) C   1 - H   4        / 44. BD*(   1) C   1 - O   2            0.47    0.78    0.024
   4. BD (   1) C   1 - H   5        / 19. RY*(   1) O   2                    0.29    1.66    0.028
   4. BD (   1) C   1 - H   5        / 44. BD*(   1) C   1 - O   2            0.47    0.78    0.024
   5. BD (   1) O   2 - H   6        / 10. RY*(   1) C   1                    0.88    1.43    0.045
   5. BD (   1) O   2 - H   6        / 45. BD*(   1) C   1 - H   3            1.17    1.29    0.049
   6. CR (   1) C   1                / 28. RY*(   1) H   3                    0.42   10.57    0.084
   6. CR (   1) C   1                / 32. RY*(   1) H   4                    0.57   10.67    0.098
   6. CR (   1) C   1                / 36. RY*(   1) H   5                    0.57   10.67    0.098
   6. CR (   1) C   1                / 44. BD*(   1) C   1 - O   2            0.75   10.41    0.111
   7. CR (   1) O   2                / 10. RY*(   1) C   1                    0.97   19.75    0.175
   7. CR (   1) O   2                / 13. RY*(   4) C   1                    0.29   19.77    0.095
   8. LP (   1) O   2                / 10. RY*(   1) C   1                    0.54    1.33    0.034
   8. LP (   1) O   2                / 12. RY*(   3) C   1                    0.34    2.78    0.039
   8. LP (   1) O   2                / 40. RY*(   1) H   6                    0.45    2.27    0.040
   8. LP (   1) O   2                / 45. BD*(   1) C   1 - H   3            0.73    1.18    0.037
   8. LP (   1) O   2                / 46. BD*(   1) C   1 - H   4            0.53    1.13    0.031
   8. LP (   1) O   2                / 47. BD*(   1) C   1 - H   5            0.53    1.13    0.031
   9. LP (   2) O   2                / 11. RY*(   2) C   1                    0.81    2.19    0.053
   9. LP (   2) O   2                / 41. RY*(   2) H   6                    0.89    2.06    0.054
   9. LP (   2) O   2                / 46. BD*(   1) C   1 - H   4            2.35    0.90    0.058
   9. LP (   2) O   2                / 47. BD*(   1) C   1 - H   5            2.35    0.90    0.058


 Natural Bond Orbitals (Summary):

                                                            Principal Delocalizations
           NBO                        Occupancy    Energy   (geminal,vicinal,remote)
 ====================================================================================
 Molecular unit  1  (CH4O)
     1. BD (   1) C   1 - O   2          0.99948    -1.20935   
     2. BD (   1) C   1 - H   3          0.99620    -0.78392  48(v),20(v)
     3. BD (   1) C   1 - H   4          0.99883    -0.82256  44(g),19(v)
     4. BD (   1) C   1 - H   5          0.99883    -0.82256  44(g),19(v)
     5. BD (   1) O   2 - H   6          0.99620    -1.09122  45(v),10(v)
     6. CR (   1) C   1                  0.99958   -10.45128  44(g),32(v),36(v),28(v)
     7. CR (   1) O   2                  0.99988   -19.40618  10(v),13(v)
     8. LP (   1) O   2                  0.99410    -0.98504  45(v),10(v),46(v),47(v)
                                                    40(v),12(v)
     9. LP (   2) O   2                  0.98920    -0.75389  46(v),47(v),41(v),11(v)
    10. RY*(   1) C   1                  0.00089     0.34029   
    11. RY*(   2) C   1                  0.00082     1.43551   
    12. RY*(   3) C   1                  0.00061     1.79335   
    13. RY*(   4) C   1                  0.00003     0.36377   
    14. RY*(   5) C   1                  0.00000     0.40702   
    15. RY*(   6) C   1                  0.00000     1.91038   
    16. RY*(   7) C   1                  0.00000     0.69558   
    17. RY*(   8) C   1                  0.00000     1.83118   
    18. RY*(   9) C   1                  0.00000     1.92766   
    19. RY*(   1) O   2                  0.00063     0.83591   
    20. RY*(   2) O   2                  0.00039     1.43094   
    21. RY*(   3) O   2                  0.00002     0.98317   
    22. RY*(   4) O   2                  0.00000     1.06558   
    23. RY*(   5) O   2                  0.00000     1.90658   
    24. RY*(   6) O   2                  0.00000     2.33506   
    25. RY*(   7) O   2                  0.00000     2.09639   
    26. RY*(   8) O   2                  0.00001     2.79328   
    27. RY*(   9) O   2                  0.00000     2.35028   
    28. RY*(   1) H   3                  0.00036     0.11591   
    29. RY*(   2) H   3                  0.00006     1.46776   
    30. RY*(   3) H   3                  0.00005     1.86127   
    31. RY*(   4) H   3                  0.00001     1.65503   
    32. RY*(   1) H   4                  0.00033     0.22002   
    33. RY*(   2) H   4                  0.00013     1.37932   
    34. RY*(   3) H   4                  0.00006     1.54773   
    35. RY*(   4) H   4                  0.00000     1.78427   
    36. RY*(   1) H   5                  0.00033     0.22002   
    37. RY*(   2) H   5                  0.00013     1.37932   
    38. RY*(   3) H   5                  0.00006     1.54773   
    39. RY*(   4) H   5                  0.00000     1.78427   
    40. RY*(   1) H   6                  0.00063     1.27997   
    41. RY*(   2) H   6                  0.00062     1.30118   
    42. RY*(   3) H   6                  0.00042     0.30702   
    43. RY*(   4) H   6                  0.00002     2.04962   
    44. BD*(   1) C   1 - O   2          0.00111    -0.04321   
    45. BD*(   1) C   1 - H   3          0.00445     0.19383   
    46. BD*(   1) C   1 - H   4          0.00622     0.14458   
    47. BD*(   1) C   1 - H   5          0.00622     0.14458   
    48. BD*(   1) O   2 - H   6          0.00307     0.11480   
       -------------------------------
              Total Lewis    8.97231  ( 99.6923%)
        Valence non-Lewis    0.02106  (  0.2340%)
        Rydberg non-Lewis    0.00664  (  0.0737%)
       -------------------------------
            Total unit  1    9.00000  (100.0000%)
           Charge unit  1    0.00000


 ***************************************************
 *******         Beta  spin orbitals         *******
 ***************************************************


 NATURAL POPULATIONS:  Natural atomic orbital occupancies 
                                                          
   NAO  Atom  No  lang   Type(AO)    Occupancy      Energy
 ----------------------------------------------------------
     1    C    1  S      Cor( 1S)     0.99960     -10.45076
     2    C    1  S      Val( 2S)     0.57721      -0.58463
     3    C    1  S      Ryd( 3S)     0.00091       0.42240
     4    C    1  px     Val( 2p)     0.64647      -0.39660
     5    C    1  px     Ryd( 3p)     0.00051       0.25536
     6    C    1  py     Val( 2p)     0.35247      -0.37077
     7    C    1  py     Ryd( 3p)     0.00193       0.22116
     8    C    1  pz     Val( 2p)     0.52499      -0.38543
     9    C    1  pz     Ryd( 3p)     0.00024       0.27868
    10    C    1  dxy    Ryd( 3d)     0.00064       1.84553
    11    C    1  dxz    Ryd( 3d)     0.00026       1.92592
    12    C    1  dyz    Ryd( 3d)     0.00010       1.86331
    13    C    1  dx2y2  Ryd( 3d)     0.00104       1.99352
    14    C    1  dz2    Ryd( 3d)     0.00042       1.96895

    15    O    2  S      Cor( 1S)     0.99988     -19.38672
    16    O    2  S      Val( 2S)     0.84799      -1.23183
    17    O    2  S      Ryd( 3S)     0.00044       1.11831
    18    O    2  px     Val( 2p)     0.82713      -0.65648
    19    O    2  px     Ryd( 3p)     0.00063       0.75950
    20    O    2  py     Val( 2p)     0.76238      -0.65935
    21    O    2  py     Ryd( 3p)     0.00078       0.72097
    22    O    2  pz     Val( 2p)     0.25544      -0.55292
    23    O    2  pz     Ryd( 3p)     0.00005       0.68670
    24    O    2  dxy    Ryd( 3d)     0.00063       2.57147
    25    O    2  dxz    Ryd( 3d)     0.00011       2.39960
    26    O    2  dyz    Ryd( 3d)     0.00030       2.37361
    27    O    2  dx2y2  Ryd( 3d)     0.00085       2.90618
    28    O    2  dz2    Ryd( 3d)     0.00062       2.60678

    29    H    3  S      Val( 1S)     0.36670      -0.17225
    30    H    3  S      Ryd( 2S)     0.00033       0.11186
    31    H    3  px     Ryd( 2p)     0.00042       2.04723
    32    H    3  py     Ryd( 2p)     0.00007       1.48120
    33    H    3  pz     Ryd( 2p)     0.00002       1.46827

    34    H    4  S      Val( 1S)     0.28977      -0.18506
    35    H    4  S      Ryd( 2S)     0.00021       0.09988
    36    H    4  px     Ryd( 2p)     0.00010       1.56535
    37    H    4  py     Ryd( 2p)     0.00015       1.50316
    38    H    4  pz     Ryd( 2p)     0.00032       1.84665

    39    H    5  S      Val( 1S)     0.28977      -0.18506
    40    H    5  S      Ryd( 2S)     0.00021       0.09988
    41    H    5  px     Ryd( 2p)     0.00010       1.56535
    42    H    5  py     Ryd( 2p)     0.00015       1.50316
    43    H    5  pz     Ryd( 2p)     0.00032       1.84665

    44    H    6  S      Val( 1S)     0.24477      -0.19641
    45    H    6  S      Ryd( 2S)     0.00049       0.13742
    46    H    6  px     Ryd( 2p)     0.00119       2.04531
    47    H    6  py     Ryd( 2p)     0.00075       1.48346
    48    H    6  pz     Ryd( 2p)     0.00017       1.30465


 Summary of Natural Population Analysis:                  
                                                          
                                       Natural Population 
                Natural  -----------------------------------------------
    Atom  No    Charge         Core      Valence    Rydberg      Total
 -----------------------------------------------------------------------
      C    1   -0.10678      0.99960     2.10114    0.00604     3.10678
      O    2    0.30279      0.99988     2.69294    0.00439     3.69721
      H    3    0.13246      0.00000     0.36670    0.00084     0.36754
      H    4    0.20945      0.00000     0.28977    0.00078     0.29055
      H    5    0.20945      0.00000     0.28977    0.00078     0.29055
      H    6    0.25264      0.00000     0.24477    0.00260     0.24736
 =======================================================================
   * Total *    1.00000      1.99948     5.98510    0.01542     8.00000

                                 Natural Population      
 --------------------------------------------------------
   Core                       1.99948 ( 99.9739% of   2)
   Valence                    5.98510 ( 99.7517% of   6)
   Natural Minimal Basis      7.98458 ( 99.8073% of   8)
   Natural Rydberg Basis      0.01542 (  0.1927% of   8)
 --------------------------------------------------------

    Atom  No          Natural Electron Configuration
 ----------------------------------------------------------------------------
      C    1      [core]2S( 0.58)2p( 1.52)
      O    2      [core]2S( 0.85)2p( 1.84)
      H    3            1S( 0.37)
      H    4            1S( 0.29)
      H    5            1S( 0.29)
      H    6            1S( 0.24)


 NATURAL BOND ORBITAL ANALYSIS, beta spin orbitals:

                       Occupancies       Lewis Structure    Low   High
           Occ.    -------------------  -----------------   occ   occ
  Cycle   Thresh.   Lewis   Non-Lewis     CR  BD  3C  LP    (L)   (NL)   Dev
 =============================================================================
   1(1)    0.90     7.14768   0.85232      2   3   0   3     2      0    0.17
   2(2)    0.90     7.14768   0.85232      2   3   0   3     2      0    0.17
   3(1)    0.80     7.72527   0.27473      2   5   0   1     0      0    0.03
 -----------------------------------------------------------------------------

 Structure accepted: No low occupancy Lewis orbitals

 --------------------------------------------------------
   Core                      1.99948 ( 99.974% of   2)
   Valence Lewis             5.72579 ( 95.430% of   6)
  ==================       ============================
   Total Lewis               7.72527 ( 96.566% of   8)
  -----------------------------------------------------
   Valence non-Lewis         0.27021 (  3.378% of   8)
   Rydberg non-Lewis         0.00453 (  0.057% of   8)
  ==================       ============================
   Total non-Lewis           0.27473 (  3.434% of   8)
 --------------------------------------------------------


       (Occupancy)   Bond orbital/ Coefficients/ Hybrids
 ---------------------------------------------------------------------------------
     1. (0.99941) BD ( 1) C   1 - O   2  
                ( 30.59%)   0.5530* C   1 s( 20.80%)p 3.79( 78.86%)d 0.02(  0.34%)
                                            0.0001  0.4536  0.0476 -0.0270  0.0090
                                           -0.8853 -0.0627 -0.0000 -0.0000  0.0072
                                           -0.0000  0.0000 -0.0505 -0.0281
                ( 69.41%)   0.8332* O   2 s( 32.48%)p 2.08( 67.42%)d 0.00(  0.10%)
                                           -0.0000  0.5699 -0.0040 -0.0087 -0.0104
                                            0.8209  0.0104  0.0000  0.0000 -0.0123
                                            0.0000  0.0000 -0.0198 -0.0205
     2. (0.99594) BD ( 1) C   1 - H   3  
                ( 63.44%)   0.7965* C   1 s( 26.36%)p 2.79( 73.60%)d 0.00(  0.04%)
                                           -0.0000  0.5134 -0.0021  0.8243 -0.0135
                                            0.2373 -0.0039  0.0000  0.0000  0.0053
                                            0.0000 -0.0000  0.0174 -0.0077
                ( 36.56%)   0.6046* H   3 s( 99.89%)p 0.00(  0.11%)
                                            0.9994 -0.0015 -0.0306 -0.0129  0.0000
     3. (0.87027) BD ( 1) C   1 - H   4  
                ( 66.88%)   0.8178* C   1 s( 26.51%)p 2.77( 73.44%)d 0.00(  0.05%)
                                           -0.0003  0.5148 -0.0127 -0.3993  0.0115
                                            0.2740  0.0096  0.7067 -0.0150 -0.0052
                                           -0.0158 -0.0097  0.0048  0.0104
                ( 33.12%)   0.5755* H   4 s( 99.87%)p 0.00(  0.13%)
                                            0.9993 -0.0023  0.0066 -0.0187 -0.0309
     4. (0.87027) BD ( 1) C   1 - H   5  
                ( 66.88%)   0.8178* C   1 s( 26.51%)p 2.77( 73.44%)d 0.00(  0.05%)
                                           -0.0003  0.5148 -0.0127 -0.3993  0.0115
                                            0.2740  0.0096 -0.7067  0.0150 -0.0052
                                            0.0158  0.0097  0.0048  0.0104
                ( 33.12%)   0.5755* H   5 s( 99.87%)p 0.00(  0.13%)
                                            0.9993 -0.0023  0.0066 -0.0187  0.0309
     5. (0.99619) BD ( 1) O   2 - H   6  
                ( 75.54%)   0.8692* O   2 s( 20.95%)p 3.77( 78.94%)d 0.01(  0.12%)
                                           -0.0001 -0.4573  0.0176  0.8258 -0.0136
                                            0.3263 -0.0283  0.0000  0.0000 -0.0039
                                            0.0000  0.0000 -0.0271  0.0201
                ( 24.46%)   0.4945* H   6 s( 99.48%)p 0.01(  0.52%)
                                           -0.9974  0.0013 -0.0659 -0.0300  0.0000
     6. (0.99959) CR ( 1) C   1           s(100.00%)p 0.00(  0.00%)
                                            1.0000  0.0003 -0.0000 -0.0002  0.0000
                                            0.0002  0.0000  0.0000  0.0000 -0.0000
                                            0.0000 -0.0000  0.0000  0.0000
     7. (0.99988) CR ( 1) O   2           s(100.00%)
                                            1.0000 -0.0001  0.0000  0.0001 -0.0000
                                            0.0001 -0.0000  0.0000  0.0000 -0.0000
                                            0.0000  0.0000 -0.0000  0.0000
     8. (0.99372) LP ( 1) O   2           s( 46.55%)p 1.15( 53.41%)d 0.00(  0.04%)
                                            0.0000  0.6822  0.0133  0.5619  0.0143
                                           -0.4670 -0.0075  0.0000  0.0000  0.0193
                                            0.0000  0.0000 -0.0049  0.0030
     9. (0.25589) LP*( 2) O   2           s(  0.00%)p 1.00( 99.84%)d 0.00(  0.16%)
                                            0.0000  0.0000  0.0000  0.0000  0.0000
                                            0.0000  0.0000  0.9991  0.0136  0.0000
                                           -0.0209  0.0340  0.0000  0.0000
    10. (0.00088) RY*( 1) C   1           s(  3.86%)p23.22( 89.57%)d 1.70(  6.58%)
                                            0.0000 -0.0253  0.1948 -0.0003  0.4320
                                            0.0772 -0.8385  0.0000  0.0000  0.1132
                                            0.0000 -0.0000 -0.2031 -0.1083
    11. (0.00063) RY*( 2) C   1           s(  0.89%)p 3.43(  3.04%)d99.99( 96.08%)
                                            0.0000  0.0024  0.0941 -0.0144 -0.1734
                                           -0.0001  0.0103  0.0000  0.0000  0.9584
                                            0.0000 -0.0000  0.2048  0.0147
    12. (0.00002) RY*( 3) C   1           s( 32.07%)p 1.95( 62.45%)d 0.17(  5.48%)
    13. (0.00000) RY*( 4) C   1           s(  0.00%)p 1.00(100.00%)d 0.00(  0.00%)
    14. (0.00000) RY*( 5) C   1           s( 61.05%)p 0.64( 38.95%)d 0.00(  0.00%)
    15. (0.00000) RY*( 6) C   1           s(  0.00%)p 1.00(  0.05%)d99.99( 99.95%)
    16. (0.00000) RY*( 7) C   1           s(  0.00%)p 1.00(  0.02%)d99.99( 99.98%)
    17. (0.00000) RY*( 8) C   1           s(  1.32%)p 3.89(  5.15%)d70.72( 93.53%)
    18. (0.00000) RY*( 9) C   1           s(  0.63%)p 2.32(  1.45%)d99.99( 97.93%)
    19. (0.00041) RY*( 1) O   2           s(  4.98%)p11.46( 57.00%)d 7.64( 38.03%)
                                           -0.0000  0.0044  0.2230 -0.0106  0.6950
                                            0.0030 -0.2947  0.0000  0.0000 -0.5979
                                            0.0000  0.0000 -0.0759  0.1306
    20. (0.00002) RY*( 2) O   2           s(  0.99%)p97.87( 96.46%)d 2.59(  2.56%)
    21. (0.00000) RY*( 3) O   2           s( 91.45%)p 0.09(  8.25%)d 0.00(  0.29%)
    22. (0.00000) RY*( 4) O   2           s(  0.00%)p 1.00(100.00%)
    23. (0.00000) RY*( 5) O   2           s(  2.53%)p13.05( 32.98%)d25.53( 64.50%)
    24. (0.00000) RY*( 6) O   2           s(  0.00%)p 1.00(  0.04%)d99.99( 99.96%)
    25. (0.00000) RY*( 7) O   2           s(  0.00%)p 1.00(  0.12%)d99.99( 99.88%)
    26. (0.00001) RY*( 8) O   2           s(  0.03%)p15.00(  0.44%)d99.99( 99.53%)
    27. (0.00000) RY*( 9) O   2           s(  0.05%)p99.05(  5.11%)d99.99( 94.84%)
    28. (0.00033) RY*( 1) H   3           s( 99.98%)p 0.00(  0.02%)
                                            0.0016  0.9999  0.0085 -0.0096  0.0000
    29. (0.00006) RY*( 2) H   3           s(  0.08%)p99.99( 99.92%)
    30. (0.00002) RY*( 3) H   3           s(  0.00%)p 1.00(100.00%)
    31. (0.00001) RY*( 4) H   3           s(  0.05%)p99.99( 99.95%)
    32. (0.00026) RY*( 1) H   4           s( 79.35%)p 0.26( 20.65%)
                                            0.0055  0.8908 -0.4399  0.1051 -0.0442
    33. (0.00011) RY*( 2) H   4           s(  4.99%)p19.04( 95.01%)
                                            0.0148  0.2229  0.2553 -0.4813  0.8082
    34. (0.00004) RY*( 3) H   4           s( 11.90%)p 7.41( 88.10%)
    35. (0.00000) RY*( 4) H   4           s(  3.90%)p24.65( 96.10%)
    36. (0.00026) RY*( 1) H   5           s( 79.35%)p 0.26( 20.65%)
                                            0.0055  0.8908 -0.4399  0.1051  0.0442
    37. (0.00011) RY*( 2) H   5           s(  4.99%)p19.04( 95.01%)
                                            0.0148  0.2229  0.2553 -0.4813 -0.8082
    38. (0.00004) RY*( 3) H   5           s( 11.90%)p 7.41( 88.10%)
    39. (0.00000) RY*( 4) H   5           s(  3.90%)p24.65( 96.10%)
    40. (0.00068) RY*( 1) H   6           s( 17.14%)p 4.83( 82.86%)
                                            0.0063  0.4139  0.3033 -0.8583 -0.0000
    41. (0.00046) RY*( 2) H   6           s( 80.22%)p 0.25( 19.78%)
                                            0.0114  0.8956 -0.3040  0.3246  0.0000
    42. (0.00017) RY*( 3) H   6           s(  0.00%)p 1.00(100.00%)
                                            0.0000  0.0000  0.0000  0.0000  1.0000
    43. (0.00001) RY*( 4) H   6           s(  3.16%)p30.63( 96.84%)
    44. (0.00067) BD*( 1) C   1 - O   2  
                ( 69.41%)   0.8332* C   1 s( 20.80%)p 3.79( 78.86%)d 0.02(  0.34%)
                                            0.0001  0.4536  0.0476 -0.0270  0.0090
                                           -0.8853 -0.0627 -0.0000 -0.0000  0.0072
                                           -0.0000  0.0000 -0.0505 -0.0281
                ( 30.59%)  -0.5530* O   2 s( 32.48%)p 2.08( 67.42%)d 0.00(  0.10%)
                                           -0.0000  0.5699 -0.0040 -0.0087 -0.0104
                                            0.8209  0.0104  0.0000  0.0000 -0.0123
                                            0.0000  0.0000 -0.0198 -0.0205
    45. (0.00478) BD*( 1) C   1 - H   3  
                ( 36.56%)   0.6046* C   1 s( 26.36%)p 2.79( 73.60%)d 0.00(  0.04%)
                                            0.0000 -0.5134  0.0021 -0.8243  0.0135
                                           -0.2373  0.0039 -0.0000 -0.0000 -0.0053
                                           -0.0000  0.0000 -0.0174  0.0077
                ( 63.44%)  -0.7965* H   3 s( 99.89%)p 0.00(  0.11%)
                                           -0.9994  0.0015  0.0306  0.0129 -0.0000
    46. (0.00284) BD*( 1) C   1 - H   4  
                ( 33.12%)   0.5755* C   1 s( 26.51%)p 2.77( 73.44%)d 0.00(  0.05%)
                                            0.0003 -0.5148  0.0127  0.3993 -0.0115
                                           -0.2740 -0.0096 -0.7067  0.0150  0.0052
                                            0.0158  0.0097 -0.0048 -0.0104
                ( 66.88%)  -0.8178* H   4 s( 99.87%)p 0.00(  0.13%)
                                           -0.9993  0.0023 -0.0066  0.0187  0.0309
    47. (0.00284) BD*( 1) C   1 - H   5  
                ( 33.12%)   0.5755* C   1 s( 26.51%)p 2.77( 73.44%)d 0.00(  0.05%)
                                            0.0003 -0.5148  0.0127  0.3993 -0.0115
                                           -0.2740 -0.0096  0.7067 -0.0150  0.0052
                                           -0.0158 -0.0097 -0.0048 -0.0104
                ( 66.88%)  -0.8178* H   5 s( 99.87%)p 0.00(  0.13%)
                                           -0.9993  0.0023 -0.0066  0.0187 -0.0309
    48. (0.00318) BD*( 1) O   2 - H   6  
                ( 24.46%)   0.4945* O   2 s( 20.95%)p 3.77( 78.94%)d 0.01(  0.12%)
                                            0.0001  0.4573 -0.0176 -0.8258  0.0136
                                           -0.3263  0.0283 -0.0000 -0.0000  0.0039
                                           -0.0000 -0.0000  0.0271 -0.0201
                ( 75.54%)  -0.8692* H   6 s( 99.48%)p 0.01(  0.52%)
                                            0.9974 -0.0013  0.0659  0.0300 -0.0000


 NHO Directionality and "Bond Bending" (deviations from line of nuclear centers)

         [Thresholds for printing:  angular deviation  >  1.0 degree]
                                    hybrid p-character > 25.0%
                                    orbital occupancy  >  0.10e

                                Line of Centers        Hybrid 1              Hybrid 2
                                ---------------  -------------------   ------------------
                NBO               Theta   Phi    Theta   Phi    Dev    Theta   Phi    Dev
 ========================================================================================
     1. BD (   1) C   1 - O   2    90.0  270.0    90.0  268.9   1.1     90.0   91.3   1.3
     2. BD (   1) C   1 - H   3    90.0   17.6    90.0   16.1   1.5      --     --    --
     3. BD (   1) C   1 - H   4    36.1  138.0    34.8  143.8   3.6      --     --    --
     4. BD (   1) C   1 - H   5   143.9  138.0   145.2  143.8   3.6      --     --    --
     5. BD (   1) O   2 - H   6    90.0  198.2    90.0  200.1   2.0      --     --    --
     8. LP (   1) O   2             --     --     90.0  320.5   --       --     --    --
     9. LP*(   2) O   2             --     --      0.0    0.0   --       --     --    --


 Second Order Perturbation Theory Analysis of Fock Matrix in NBO Basis

     Threshold for printing:   0.25 kcal/mol
                                                                              E(2)  E(j)-E(i) F(i,j)
         Donor NBO (i)                     Acceptor NBO (j)                 kcal/mol   a.u.    a.u. 
 ===================================================================================================

 within unit  1
   2. BD (   1) C   1 - H   3        / 19. RY*(   1) O   2                    0.28    2.21    0.032
   2. BD (   1) C   1 - H   3        / 48. BD*(   1) O   2 - H   6            1.12    0.91    0.040
   3. BD (   1) C   1 - H   4        /  9. LP*(   2) O   2                   11.87    0.23    0.071
   3. BD (   1) C   1 - H   4        / 44. BD*(   1) C   1 - O   2            0.26    0.76    0.019
   3. BD (   1) C   1 - H   4        / 46. BD*(   1) C   1 - H   4            0.39    0.95    0.026
   4. BD (   1) C   1 - H   5        /  9. LP*(   2) O   2                   11.87    0.23    0.071
   4. BD (   1) C   1 - H   5        / 44. BD*(   1) C   1 - O   2            0.26    0.76    0.019
   4. BD (   1) C   1 - H   5        / 47. BD*(   1) C   1 - H   5            0.39    0.95    0.026
   5. BD (   1) O   2 - H   6        / 10. RY*(   1) C   1                    0.59    1.38    0.036
   5. BD (   1) O   2 - H   6        / 11. RY*(   2) C   1                    0.36    2.90    0.041
   5. BD (   1) O   2 - H   6        / 45. BD*(   1) C   1 - H   3            1.19    1.27    0.049
   6. CR (   1) C   1                / 28. RY*(   1) H   3                    0.42   10.56    0.084
   6. CR (   1) C   1                / 32. RY*(   1) H   4                    0.48   10.88    0.091
   6. CR (   1) C   1                / 36. RY*(   1) H   5                    0.48   10.88    0.091
   6. CR (   1) C   1                / 44. BD*(   1) C   1 - O   2            0.61   10.42    0.100
   7. CR (   1) O   2                / 10. RY*(   1) C   1                    1.02   19.69    0.179
   7. CR (   1) O   2                / 12. RY*(   3) C   1                    0.28   19.76    0.093
   8. LP (   1) O   2                / 10. RY*(   1) C   1                    0.74    1.24    0.038
   8. LP (   1) O   2                / 11. RY*(   2) C   1                    0.25    2.76    0.033
   8. LP (   1) O   2                / 40. RY*(   1) H   6                    0.42    2.11    0.038
   8. LP (   1) O   2                / 45. BD*(   1) C   1 - H   3            0.81    1.13    0.038
   8. LP (   1) O   2                / 46. BD*(   1) C   1 - H   4            0.50    1.10    0.030
   8. LP (   1) O   2                / 47. BD*(   1) C   1 - H   5            0.50    1.10    0.030
   9. LP*(   2) O   2                / 22. RY*(   4) O   2                    0.34    1.24    0.051
   9. LP*(   2) O   2                / 25. RY*(   7) O   2                    0.26    2.93    0.069
   9. LP*(   2) O   2                / 42. RY*(   3) H   6                    0.27    1.86    0.056
   9. LP*(   2) O   2                / 46. BD*(   1) C   1 - H   4            0.88    0.72    0.063
   9. LP*(   2) O   2                / 47. BD*(   1) C   1 - H   5            0.88    0.72    0.063


 Natural Bond Orbitals (Summary):

                                                            Principal Delocalizations
           NBO                        Occupancy    Energy   (geminal,vicinal,remote)
 ====================================================================================
 Molecular unit  1  (CH4O)
     1. BD (   1) C   1 - O   2          0.99941    -1.18920   
     2. BD (   1) C   1 - H   3          0.99594    -0.78364  48(v),19(v)
     3. BD (   1) C   1 - H   4          0.87027    -0.78679  9(v),46(g),44(g)
     4. BD (   1) C   1 - H   5          0.87027    -0.78679  9(v),47(g),44(g)
     5. BD (   1) O   2 - H   6          0.99619    -1.07254  45(v),10(v),11(v)
     6. CR (   1) C   1                  0.99959   -10.45112  44(g),32(v),36(v),28(v)
     7. CR (   1) O   2                  0.99988   -19.38691  10(v),12(v)
     8. LP (   1) O   2                  0.99372    -0.93455  45(v),10(v),46(v),47(v)
                                                    40(v),11(v)
     9. LP*(   2) O   2                  0.25589    -0.55387  46(v),47(v),22(g),42(v)
                                                    25(g)
    10. RY*(   1) C   1                  0.00088     0.30370   
    11. RY*(   2) C   1                  0.00063     1.82827   
    12. RY*(   3) C   1                  0.00002     0.36965   
    13. RY*(   4) C   1                  0.00000     0.28074   
    14. RY*(   5) C   1                  0.00000     0.39857   
    15. RY*(   6) C   1                  0.00000     1.92293   
    16. RY*(   7) C   1                  0.00000     1.86473   
    17. RY*(   8) C   1                  0.00000     1.83628   
    18. RY*(   9) C   1                  0.00000     1.94188   
    19. RY*(   1) O   2                  0.00041     1.42653   
    20. RY*(   2) O   2                  0.00002     0.82632   
    21. RY*(   3) O   2                  0.00000     1.13431   
    22. RY*(   4) O   2                  0.00000     0.68839   
    23. RY*(   5) O   2                  0.00000     1.92364   
    24. RY*(   6) O   2                  0.00000     2.40016   
    25. RY*(   7) O   2                  0.00000     2.37231   
    26. RY*(   8) O   2                  0.00001     2.87225   
    27. RY*(   9) O   2                  0.00000     2.49692   
    28. RY*(   1) H   3                  0.00033     0.11242   
    29. RY*(   2) H   3                  0.00006     1.87026   
    30. RY*(   3) H   3                  0.00002     1.46827   
    31. RY*(   4) H   3                  0.00001     1.64913   
    32. RY*(   1) H   4                  0.00026     0.43140   
    33. RY*(   2) H   4                  0.00011     1.45360   
    34. RY*(   3) H   4                  0.00004     1.28618   
    35. RY*(   4) H   4                  0.00000     1.83446   
    36. RY*(   1) H   5                  0.00026     0.43140   
    37. RY*(   2) H   5                  0.00011     1.45360   
    38. RY*(   3) H   5                  0.00004     1.28618   
    39. RY*(   4) H   5                  0.00000     1.83446   
    40. RY*(   1) H   6                  0.00068     1.17289   
    41. RY*(   2) H   6                  0.00046     0.45832   
    42. RY*(   3) H   6                  0.00017     1.30465   
    43. RY*(   4) H   6                  0.00001     2.00471   
    44. BD*(   1) C   1 - O   2          0.00067    -0.02800   
    45. BD*(   1) C   1 - H   3          0.00478     0.19500   
    46. BD*(   1) C   1 - H   4          0.00284     0.16349   
    47. BD*(   1) C   1 - H   5          0.00284     0.16349   
    48. BD*(   1) O   2 - H   6          0.00318     0.12505   
       -------------------------------
              Total Lewis    7.72527  ( 96.5658%)
        Valence non-Lewis    0.27021  (  3.3776%)
        Rydberg non-Lewis    0.00453  (  0.0566%)
       -------------------------------
            Total unit  1    8.00000  (100.0000%)
           Charge unit  1    1.00000
 Unable to Open any file for archive entry.
 1\1\GINC-COMPUTE-0-2\SP\UB3LYP\def2SVP\C1H4O1(1+,2)\ZAHRT2\08-Jan-2021
 \0\\# b3lyp/def2svp geom=NewRedundant pop=NBO\\22\\1,2\C,0,-0.34711676
 21,0.0007819506,0.0070203392\O,0,0.9294721174,-0.2302256621,-0.5374984
 763\H,0,-1.0902856077,-0.3304252524,-0.7348167786\H,0,-0.5454974736,1.
 0713028521,0.2185642951\H,0,-0.5346022557,-0.5689387205,0.9399663714\H
 ,0,1.5880297713,0.0575046915,0.1067638204\\Version=ES64L-G16RevC.01\St
 ate=2-A"\HF=-115.2388355\S2=0.753875\S2-1=0.\S2A=0.750011\RMSD=1.657e-
 09\Dipole=0.0105768,0.3325401,0.7559319\Quadrupole=2.2649015,-1.042263
 6,-1.2226379,0.1734944,0.3451369,-0.0948864\PG=CS [SG(C1H2O1),X(H2)]\\
 @
 The archive entry for this job was punched.


 Age does not diminish the extreme disappointment of
 having a scoop of ice cream fall from the cone.
 -- Jim Fiebig
 File lengths (MBytes):  RWF=      6 Int=      0 D2E=      0 Chk=      1 Scr=      1
 Normal termination of Gaussian 16
