# Supplementary material for: Machine-Learning-Guided Discovery of Electrochemical Reactions
Source: J Am Chem Soc. 2022 Dec 2;144(49):22599–610. doi: 10.1021/jacs.2c08997 (PMC9756344; doi:10.1021/jacs.2c08997)
Supplement: Supplementary file 3 — ja2c08997_si_003.zip [file ja2c08997_si_003.zip › Oxidation Site Selectivity/Ologs_notimes/24.log]

 Entering Gaussian System, Link 0=g16
 Input=24.com
 Output=24.log
 Initial command:
  
 Copyright (c) 1988-2019, Gaussian, Inc.  All Rights Reserved.
  
 This is part of the Gaussian(R) 16 program.  It is based on
 the Gaussian(R) 09 system (copyright 2009, Gaussian, Inc.),
 the Gaussian(R) 03 system (copyright 2003, Gaussian, Inc.),
 the Gaussian(R) 98 system (copyright 1998, Gaussian, Inc.),
 the Gaussian(R) 94 system (copyright 1995, Gaussian, Inc.),
 the Gaussian 92(TM) system (copyright 1992, Gaussian, Inc.),
 the Gaussian 90(TM) system (copyright 1990, Gaussian, Inc.),
 the Gaussian 88(TM) system (copyright 1988, Gaussian, Inc.),
 the Gaussian 86(TM) system (copyright 1986, Carnegie Mellon
 University), and the Gaussian 82(TM) system (copyright 1983,
 Carnegie Mellon University). Gaussian is a federally registered
 trademark of Gaussian, Inc.
  
 This software contains proprietary and confidential information,
 including trade secrets, belonging to Gaussian, Inc.
  
 This software is provided under written license and may be
 used, copied, transmitted, or stored only in accord with that
 written license.
  
 The following legend is applicable only to US Government
 contracts under FAR:
  
                    RESTRICTED RIGHTS LEGEND
  
 Use, reproduction and disclosure by the US Government is
 subject to restrictions as set forth in subparagraphs (a)
 and (c) of the Commercial Computer Software - Restricted
 Rights clause in FAR 52.227-19.
  
 Gaussian, Inc.
 340 Quinnipiac St., Bldg. 40, Wallingford CT 06492
  
  
 ---------------------------------------------------------------
 Warning -- This program may not be used in any manner that
 competes with the business of Gaussian, Inc. or will provide
 assistance to any competitor of Gaussian, Inc.  The licensee
 of this program is prohibited from giving any competitor of
 Gaussian, Inc. access to this program.  By using this program,
 the user acknowledges that Gaussian, Inc. is engaged in the
 business of creating and licensing software in the field of
 computational chemistry and represents and warrants to the
 licensee that it is not a competitor of Gaussian, Inc. and that
 it will not use this program in any manner prohibited above.
 ---------------------------------------------------------------
  

 Cite this work as:
 Gaussian 16, Revision C.01,
 M. J. Frisch, G. W. Trucks, H. B. Schlegel, G. E. Scuseria, 
 M. A. Robb, J. R. Cheeseman, G. Scalmani, V. Barone, 
 G. A. Petersson, H. Nakatsuji, X. Li, M. Caricato, A. V. Marenich, 
 J. Bloino, B. G. Janesko, R. Gomperts, B. Mennucci, H. P. Hratchian, 
 J. V. Ortiz, A. F. Izmaylov, J. L. Sonnenberg, D. Williams-Young, 
 F. Ding, F. Lipparini, F. Egidi, J. Goings, B. Peng, A. Petrone, 
 T. Henderson, D. Ranasinghe, V. G. Zakrzewski, J. Gao, N. Rega, 
 G. Zheng, W. Liang, M. Hada, M. Ehara, K. Toyota, R. Fukuda, 
 J. Hasegawa, M. Ishida, T. Nakajima, Y. Honda, O. Kitao, H. Nakai, 
 T. Vreven, K. Throssell, J. A. Montgomery, Jr., J. E. Peralta, 
 F. Ogliaro, M. J. Bearpark, J. J. Heyd, E. N. Brothers, K. N. Kudin, 
 V. N. Staroverov, T. A. Keith, R. Kobayashi, J. Normand, 
 K. Raghavachari, A. P. Rendell, J. C. Burant, S. S. Iyengar, 
 J. Tomasi, M. Cossi, J. M. Millam, M. Klene, C. Adamo, R. Cammi, 
 J. W. Ochterski, R. L. Martin, K. Morokuma, O. Farkas, 
 J. B. Foresman, and D. J. Fox, Gaussian, Inc., Wallingford CT, 2019.
 
 ******************************************
 Gaussian 16:  ES64L-G16RevC.01  3-Jul-2019
                 8-Jan-2021 
 ******************************************
 %nprocshared=16
 Will use up to   16 processors via shared memory.
 %mem=7GB
 -----------------------------------------
 # b3lyp/def2svp geom=NewRedundant pop=NBO
 -----------------------------------------
 1/29=4000,38=1,172=1/1;
 2/12=2,17=6,18=5,40=1/2;
 3/5=43,7=101,11=2,25=1,30=1,74=-5/1,2,3;
 4//1;
 5/5=2,38=5/2;
 6/7=2,8=2,9=2,10=2,28=1,40=1/1,7;
 99/5=1,9=1/99;
 --
 24
 --
 Symbolic Z-matrix:
 Charge =  1 Multiplicity = 2
 C                     1.681     0.24355  -0.07318 
 C                     0.50844  -0.39221  -0.08919 
 C                    -0.80365   0.18101   0.38065 
 O                    -1.80446  -0.79938   0.2008 
 H                     2.59385  -0.23846  -0.43165 
 H                     1.77794   1.27      0.29791 
 H                     0.43625  -1.41926  -0.46526 
 H                    -1.02908   1.10591  -0.19144 
 H                    -0.71447   0.48447   1.44532 
 H                    -2.64582  -0.43563   0.50062 
 
                          Input orientation:                          
 ---------------------------------------------------------------------
 Center     Atomic      Atomic             Coordinates (Angstroms)
 Number     Number       Type             X           Y           Z
 ---------------------------------------------------------------------
      1          6           0        1.681005    0.243551   -0.073182
      2          6           0        0.508437   -0.392209   -0.089185
      3          6           0       -0.803645    0.181007    0.380654
      4          8           0       -1.804459   -0.799377    0.200795
      5          1           0        2.593845   -0.238457   -0.431652
      6          1           0        1.777937    1.270001    0.297910
      7          1           0        0.436250   -1.419265   -0.465264
      8          1           0       -1.029082    1.105909   -0.191443
      9          1           0       -0.714472    0.484467    1.445323
     10          1           0       -2.645817   -0.435626    0.500625
 ---------------------------------------------------------------------
                    Distance matrix (angstroms):
                    1          2          3          4          5
     1  C    0.000000
     2  C    1.333927   0.000000
     3  C    2.526532   1.506946   0.000000
     4  O    3.648455   2.366297   1.412491   0.000000
     5  H    1.092754   2.118927   3.518342   4.478806   0.000000
     6  H    1.095767   2.127068   2.803091   4.138275   1.863710
     7  H    2.113788   1.096124   2.194034   2.418403   2.459808
     8  H    2.846440   2.149135   1.110657   2.094081   3.871773
     9  H    2.846437   2.149135   1.110657   2.094081   3.871772
    10  H    4.417230   3.209218   1.946336   0.964414   5.325606
                    6          7          8          9         10
     6  H    0.000000
     7  H    3.100759   0.000000
     8  H    2.854076   2.932351   0.000000
     9  H    2.854071   2.932353   1.778812   0.000000
    10  H    4.745509   3.376333   2.338614   2.338614   0.000000
 Stoichiometry    C3H6O(1+,2)
 Framework group  C1[X(C3H6O)]
 Deg. of freedom    24
 Full point group                 C1      NOp   1
 Largest Abelian subgroup         C1      NOp   1
 Largest concise Abelian subgroup C1      NOp   1
                         Standard orientation:                         
 ---------------------------------------------------------------------
 Center     Atomic      Atomic             Coordinates (Angstroms)
 Number     Number       Type             X           Y           Z
 ---------------------------------------------------------------------
      1          6           0       -1.914468    0.049696   -0.000001
      2          6           0       -0.651283   -0.378938    0.000001
      3          6           0        0.571214    0.502191    0.000001
      4          8           0        1.714452   -0.327350   -0.000001
      5          1           0       -2.752612   -0.651464   -0.000001
      6          1           0       -2.163680    1.116748   -0.000003
      7          1           0       -0.426645   -1.451796    0.000003
      8          1           0        0.547809    1.166997    0.889408
      9          1           0        0.547808    1.167000   -0.889403
     10          1           0        2.498931    0.233620   -0.000001
 ---------------------------------------------------------------------
 Rotational constants (GHZ):          34.5585128           4.1762768           3.8157135
 Standard basis: def2SVP (5D, 7F)
 There are    90 symmetry adapted cartesian basis functions of A   symmetry.
 There are    86 symmetry adapted basis functions of A   symmetry.
    86 basis functions,   142 primitive gaussians,    90 cartesian basis functions
    16 alpha electrons       15 beta electrons
       nuclear repulsion energy       116.0041053828 Hartrees.
 NAtoms=   10 NActive=   10 NUniq=   10 SFac= 1.00D+00 NAtFMM=   60 NAOKFM=F Big=F
 Integral buffers will be    131072 words long.
 Raffenetti 2 integral format.
 Two-electron integral symmetry is turned on.
 One-electron integrals computed using PRISM.
   1 Symmetry operations used in ECPInt.
 ECPInt:  NShTT=     903 NPrTT=    3151 LenC2=     903 LenP2D=    2763.
 LDataN:  DoStor=T MaxTD1= 4 Len=   56
 NBasis=    86 RedAO= T EigKep=  2.36D-03  NBF=    86
 NBsUse=    86 1.00D-06 EigRej= -1.00D+00 NBFU=    86
 ExpMin= 1.22D-01 ExpMax= 2.27D+03 ExpMxC= 3.41D+02 IAcc=3 IRadAn=         5 AccDes= 0.00D+00
 Harris functional with IExCor=  402 and IRadAn=       5 diagonalized for initial guess.
 HarFok:  IExCor=  402 AccDes= 0.00D+00 IRadAn=         5 IDoV= 1 UseB2=F ITyADJ=14
 ICtDFT=  3500011 ScaDFX=  1.000000  1.000000  1.000000  1.000000
 FoFCou: FMM=F IPFlag=           0 FMFlag=      100000 FMFlg1=           0
         NFxFlg=           0 DoJE=T BraDBF=F KetDBF=T FulRan=T
         wScrn=  0.000000 ICntrl=       500 IOpCl=  0 I1Cent=   200000004 NGrid=           0
         NMat0=    1 NMatS0=      1 NMatT0=    0 NMatD0=    1 NMtDS0=    0 NMtDT0=    0
 Petite list used in FoFCou.
 Initial guess <Sx>= 0.0000 <Sy>= 0.0000 <Sz>= 0.5000 <S**2>= 0.7500 S= 0.5000
 Keep R1 and R2 ints in memory in canonical form, NReq=28629126.
 Requested convergence on RMS density matrix=1.00D-08 within 128 cycles.
 Requested convergence on MAX density matrix=1.00D-06.
 Requested convergence on             energy=1.00D-06.
 No special actions if energy rises.
 Integral accuracy reduced to 1.0D-05 until final iterations.
 Initial convergence to 1.0D-05 achieved.  Increase integral accuracy.
 SCF Done:  E(UB3LYP) =  -192.626707974     A.U. after   17 cycles
            NFock= 17  Conv=0.54D-08     -V/T= 2.0096
 <Sx>= 0.0000 <Sy>= 0.0000 <Sz>= 0.5000 <S**2>= 0.7536 S= 0.5018
 <L.S>= 0.000000000000E+00
 Annihilation of the first spin contaminant:
 S**2 before annihilation     0.7536,   after     0.7500

 **********************************************************************

            Population analysis using the SCF Density.

 **********************************************************************

 Orbital symmetries:
 Alpha Orbitals:
       Occupied  (A) (A) (A) (A) (A) (A) (A) (A) (A) (A) (A) (A)
                 (A) (A) (A) (A)
       Virtual   (A) (A) (A) (A) (A) (A) (A) (A) (A) (A) (A) (A)
                 (A) (A) (A) (A) (A) (A) (A) (A) (A) (A) (A) (A)
                 (A) (A) (A) (A) (A) (A) (A) (A) (A) (A) (A) (A)
                 (A) (A) (A) (A) (A) (A) (A) (A) (A) (A) (A) (A)
                 (A) (A) (A) (A) (A) (A) (A) (A) (A) (A) (A) (A)
                 (A) (A) (A) (A) (A) (A) (A) (A) (A) (A)
 Beta  Orbitals:
       Occupied  (A) (A) (A) (A) (A) (A) (A) (A) (A) (A) (A) (A)
                 (A) (A) (A)
       Virtual   (A) (A) (A) (A) (A) (A) (A) (A) (A) (A) (A) (A)
                 (A) (A) (A) (A) (A) (A) (A) (A) (A) (A) (A) (A)
                 (A) (A) (A) (A) (A) (A) (A) (A) (A) (A) (A) (A)
                 (A) (A) (A) (A) (A) (A) (A) (A) (A) (A) (A) (A)
                 (A) (A) (A) (A) (A) (A) (A) (A) (A) (A) (A) (A)
                 (A) (A) (A) (A) (A) (A) (A) (A) (A) (A) (A)
 The electronic state is 2-A.
 Alpha  occ. eigenvalues --  -19.40181 -10.49281 -10.46513 -10.46135  -1.27035
 Alpha  occ. eigenvalues --   -1.04681  -0.92896  -0.80820  -0.76616  -0.71464
 Alpha  occ. eigenvalues --   -0.70683  -0.67214  -0.61612  -0.58077  -0.56153
 Alpha  occ. eigenvalues --   -0.52642
 Alpha virt. eigenvalues --   -0.25765  -0.14843  -0.12066  -0.10091  -0.07438
 Alpha virt. eigenvalues --   -0.06910  -0.04599  -0.01301   0.03080   0.09024
 Alpha virt. eigenvalues --    0.17506   0.22003   0.23891   0.24795   0.25565
 Alpha virt. eigenvalues --    0.31121   0.35065   0.36360   0.38990   0.40322
 Alpha virt. eigenvalues --    0.43318   0.44187   0.44566   0.45615   0.47673
 Alpha virt. eigenvalues --    0.56777   0.60935   0.73777   0.78583   0.82473
 Alpha virt. eigenvalues --    0.94683   0.97169   1.00778   1.03077   1.15467
 Alpha virt. eigenvalues --    1.23545   1.28539   1.30715   1.37565   1.42821
 Alpha virt. eigenvalues --    1.44513   1.46169   1.48032   1.52875   1.55290
 Alpha virt. eigenvalues --    1.57910   1.61121   1.67715   1.72063   1.75074
 Alpha virt. eigenvalues --    1.89615   1.89705   1.92429   1.98779   2.04660
 Alpha virt. eigenvalues --    2.12930   2.19500   2.21818   2.22974   2.43381
 Alpha virt. eigenvalues --    2.52368   2.57225   2.57566   2.68595   2.69612
 Alpha virt. eigenvalues --    2.80887   2.92505   3.01189   3.08281   3.52090
  Beta  occ. eigenvalues --  -19.39505 -10.49244 -10.46205 -10.45548  -1.25665
  Beta  occ. eigenvalues --   -1.03063  -0.91595  -0.79861  -0.75979  -0.70119
  Beta  occ. eigenvalues --   -0.69014  -0.66650  -0.61082  -0.57504  -0.50774
  Beta virt. eigenvalues --   -0.43463  -0.22302  -0.14562  -0.11711  -0.09890
  Beta virt. eigenvalues --   -0.07028  -0.06023  -0.04246  -0.00997   0.03425
  Beta virt. eigenvalues --    0.09579   0.18511   0.22196   0.25021   0.26063
  Beta virt. eigenvalues --    0.26105   0.33402   0.35696   0.37918   0.39569
  Beta virt. eigenvalues --    0.41052   0.43719   0.44950   0.45006   0.45915
  Beta virt. eigenvalues --    0.48094   0.57527   0.61737   0.75733   0.79087
  Beta virt. eigenvalues --    0.82671   0.95922   0.98241   1.02375   1.03411
  Beta virt. eigenvalues --    1.15904   1.24175   1.29845   1.31505   1.37527
  Beta virt. eigenvalues --    1.43208   1.45353   1.47369   1.48528   1.53985
  Beta virt. eigenvalues --    1.56471   1.59248   1.62277   1.68149   1.73261
  Beta virt. eigenvalues --    1.76393   1.90305   1.91347   1.93087   1.99513
  Beta virt. eigenvalues --    2.05232   2.14597   2.20087   2.23591   2.23915
  Beta virt. eigenvalues --    2.44464   2.52728   2.58089   2.58967   2.70223
  Beta virt. eigenvalues --    2.70313   2.82434   2.93399   3.01564   3.09128
  Beta virt. eigenvalues --    3.52562
          Condensed to atoms (all electrons):
               1          2          3          4          5          6
     1  C    4.651484   0.491921  -0.030919   0.004501   0.386241   0.396248
     2  C    0.491921   4.939515   0.333107  -0.062720  -0.006430  -0.023671
     3  C   -0.030919   0.333107   4.522285   0.335752   0.006100  -0.014009
     4  O    0.004501  -0.062720   0.335752   7.585533  -0.000086   0.000029
     5  H    0.386241  -0.006430   0.006100  -0.000086   0.515144  -0.028454
     6  H    0.396248  -0.023671  -0.014009   0.000029  -0.028454   0.543677
     7  H   -0.017226   0.396438  -0.041942   0.005869  -0.011245   0.005661
     8  H    0.001730  -0.016449   0.360221  -0.016536  -0.000211   0.001910
     9  H    0.001730  -0.016449   0.360221  -0.016536  -0.000211   0.001910
    10  H   -0.000593   0.006357  -0.008043   0.320069   0.000009   0.000005
               7          8          9         10
     1  C   -0.017226   0.001730   0.001730  -0.000593
     2  C    0.396438  -0.016449  -0.016449   0.006357
     3  C   -0.041942   0.360221   0.360221  -0.008043
     4  O    0.005869  -0.016536  -0.016536   0.320069
     5  H   -0.011245  -0.000211  -0.000211   0.000009
     6  H    0.005661   0.001910   0.001910   0.000005
     7  H    0.526502   0.003444   0.003444  -0.000130
     8  H    0.003444   0.535537  -0.011966  -0.003735
     9  H    0.003444  -0.011966   0.535538  -0.003735
    10  H   -0.000130  -0.003735  -0.003735   0.461547
          Atomic-Atomic Spin Densities.
               1          2          3          4          5          6
     1  C    0.349782   0.067385  -0.007270   0.000405   0.002095   0.001306
     2  C    0.067385   0.191327  -0.026026   0.010325  -0.002814  -0.000959
     3  C   -0.007270  -0.026026  -0.012031  -0.024751  -0.000127   0.000194
     4  O    0.000405   0.010325  -0.024751   0.278382   0.000001  -0.000004
     5  H    0.002095  -0.002814  -0.000127   0.000001  -0.018070   0.000842
     6  H    0.001306  -0.000959   0.000194  -0.000004   0.000842  -0.017747
     7  H   -0.001326   0.001604   0.000506  -0.000138   0.000370  -0.000151
     8  H   -0.003194  -0.010775   0.026825  -0.006766  -0.000002   0.000006
     9  H   -0.003194  -0.010775   0.026825  -0.006766  -0.000002   0.000006
    10  H    0.000011  -0.000025   0.000396   0.000813  -0.000000  -0.000000
               7          8          9         10
     1  C   -0.001326  -0.003194  -0.003194   0.000011
     2  C    0.001604  -0.010775  -0.010775  -0.000025
     3  C    0.000506   0.026825   0.026825   0.000396
     4  O   -0.000138  -0.006766  -0.006766   0.000813
     5  H    0.000370  -0.000002  -0.000002  -0.000000
     6  H   -0.000151   0.000006   0.000006  -0.000000
     7  H   -0.010889  -0.000000  -0.000000   0.000001
     8  H   -0.000000   0.104264  -0.015555   0.000009
     9  H   -0.000000  -0.015555   0.104264   0.000009
    10  H    0.000001   0.000009   0.000009  -0.007913
 Mulliken charges and spin densities:
               1          2
     1  C    0.114882   0.405999
     2  C   -0.041620   0.219269
     3  C    0.177228  -0.015461
     4  O   -0.155875   0.251501
     5  H    0.139144  -0.017705
     6  H    0.116695  -0.016506
     7  H    0.129186  -0.010023
     8  H    0.146054   0.094812
     9  H    0.146054   0.094812
    10  H    0.228251  -0.006698
 Sum of Mulliken charges =   1.00000   1.00000
 Mulliken charges and spin densities with hydrogens summed into heavy atoms:
               1          2
     1  C    0.370721   0.371788
     2  C    0.087566   0.209245
     3  C    0.469336   0.174164
     4  O    0.072376   0.244803
 Electronic spatial extent (au):  <R**2>=            323.1858
 Charge=              1.0000 electrons
 Dipole moment (field-independent basis, Debye):
    X=             -1.0071    Y=              2.0871    Z=              0.0000  Tot=              2.3173
 Quadrupole moment (field-independent basis, Debye-Ang):
   XX=             -5.9418   YY=            -18.8917   ZZ=            -22.3382
   XY=              3.7004   XZ=              0.0000   YZ=             -0.0000
 Traceless Quadrupole moment (field-independent basis, Debye-Ang):
   XX=              9.7821   YY=             -3.1678   ZZ=             -6.6143
   XY=              3.7004   XZ=              0.0000   YZ=             -0.0000
 Octapole moment (field-independent basis, Debye-Ang**2):
  XXX=              7.8609  YYY=              0.5536  ZZZ=              0.0000  XYY=             -0.3125
  XXY=              5.0646  XXZ=             -0.0000  XZZ=              3.5960  YZZ=              1.9420
  YYZ=              0.0000  XYZ=              0.0000
 Hexadecapole moment (field-independent basis, Debye-Ang**3):
 XXXX=           -176.7586 YYYY=            -51.4815 ZZZZ=            -25.4951 XXXY=             15.9111
 XXXZ=             -0.0000 YYYX=              0.0569 YYYZ=             -0.0000 ZZZX=              0.0000
 ZZZY=              0.0000 XXYY=            -52.8210 XXZZ=            -55.9035 YYZZ=            -12.3384
 XXYZ=             -0.0000 YYXZ=              0.0000 ZZXY=              0.9099
 N-N= 1.160041053828D+02 E-N=-6.731769414431D+02  KE= 1.907872884315D+02
                          Isotropic Fermi Contact Couplings
        Atom                 a.u.       MegaHertz       Gauss      10(-4) cm-1
     1  C(13)              0.06012      67.58566      24.11625      22.54415
     2  C(13)              0.02133      23.98329       8.55784       7.99997
     3  C(13)             -0.03370     -37.88924     -13.51982     -12.63849
     4  O(17)              0.09131     -55.34947     -19.75007     -18.46259
     5  H(1)              -0.00560     -25.02845      -8.93077      -8.34859
     6  H(1)              -0.00538     -24.02722      -8.57351      -8.01462
     7  H(1)              -0.00326     -14.55852      -5.19484      -4.85620
     8  H(1)               0.04672     208.82458      74.51380      69.65638
     9  H(1)               0.04672     208.82388      74.51355      69.65615
    10  H(1)              -0.00358     -15.98584      -5.70415      -5.33230
 --------------------------------------------------------
       Center         ----  Spin Dipole Couplings  ----
                      3XX-RR        3YY-RR        3ZZ-RR
 --------------------------------------------------------
     1   Atom       -0.219005     -0.232752      0.451758
     2   Atom       -0.111112     -0.140272      0.251383
     3   Atom       -0.046147     -0.068321      0.114468
     4   Atom       -0.495196     -0.516106      1.011302
     5   Atom        0.016641     -0.009772     -0.006869
     6   Atom       -0.018952      0.026645     -0.007694
     7   Atom       -0.007852      0.016695     -0.008843
     8   Atom       -0.008232      0.006853      0.001379
     9   Atom       -0.008232      0.006853      0.001379
    10   Atom        0.024061     -0.008716     -0.015345
 --------------------------------------------------------
                        XY            XZ            YZ
 --------------------------------------------------------
     1   Atom       -0.004757     -0.000001      0.000001
     2   Atom       -0.005824     -0.000000      0.000001
     3   Atom       -0.005774      0.000000     -0.000000
     4   Atom       -0.003873      0.000000     -0.000001
     5   Atom        0.029573     -0.000000      0.000000
     6   Atom       -0.019662      0.000000     -0.000000
     7   Atom       -0.013184      0.000000     -0.000000
     8   Atom        0.000572      0.000495      0.021037
     9   Atom        0.000572     -0.000495     -0.021037
    10   Atom        0.036204      0.000000     -0.000000
 --------------------------------------------------------


 ---------------------------------------------------------------------------------
              Anisotropic Spin Dipole Couplings in Principal Axis System
 ---------------------------------------------------------------------------------

       Atom             a.u.   MegaHertz   Gauss  10(-4) cm-1        Axes

              Baa    -0.2342   -31.433   -11.216   -10.485  0.2981  0.9545 -0.0000
     1 C(13)  Bbb    -0.2175   -29.189   -10.415    -9.736  0.9545 -0.2981  0.0000
              Bcc     0.4518    60.622    21.631    20.221 -0.0000  0.0000  1.0000
 
              Baa    -0.1414   -18.973    -6.770    -6.329  0.1889  0.9820 -0.0000
     2 C(13)  Bbb    -0.1100   -14.760    -5.267    -4.923  0.9820 -0.1889  0.0000
              Bcc     0.2514    33.733    12.037    11.252 -0.0000  0.0000  1.0000
 
              Baa    -0.0697    -9.358    -3.339    -3.121  0.2378  0.9713  0.0000
     3 C(13)  Bbb    -0.0447    -6.003    -2.142    -2.002  0.9713 -0.2378 -0.0000
              Bcc     0.1145    15.360     5.481     5.124  0.0000 -0.0000  1.0000
 
              Baa    -0.5168    37.395    13.344    12.474  0.1764  0.9843  0.0000
     4 O(17)  Bbb    -0.4945    35.782    12.768    11.936  0.9843 -0.1764 -0.0000
              Bcc     1.0113   -73.177   -26.111   -24.409  0.0000 -0.0000  1.0000
 
              Baa    -0.0290   -15.448    -5.512    -5.153 -0.5442  0.8390 -0.0000
     5 H(1)   Bbb    -0.0069    -3.665    -1.308    -1.222 -0.0000  0.0000  1.0000
              Bcc     0.0358    19.113     6.820     6.375  0.8390  0.5442  0.0000
 
              Baa    -0.0263   -14.011    -4.999    -4.673  0.9374  0.3484  0.0000
     6 H(1)   Bbb    -0.0077    -4.105    -1.465    -1.369 -0.0000  0.0000  1.0000
              Bcc     0.0340    18.115     6.464     6.043 -0.3484  0.9374 -0.0000
 
              Baa    -0.0136    -7.251    -2.587    -2.419  0.9169  0.3991  0.0000
     7 H(1)   Bbb    -0.0088    -4.718    -1.684    -1.574 -0.0000  0.0000  1.0000
              Bcc     0.0224    11.970     4.271     3.993 -0.3991  0.9169 -0.0000
 
              Baa    -0.0171    -9.123    -3.255    -3.043  0.0006 -0.6599  0.7513
     8 H(1)   Bbb    -0.0082    -4.401    -1.571    -1.468  0.9997 -0.0165 -0.0153
              Bcc     0.0253    13.524     4.826     4.511  0.0225  0.7511  0.6598
 
              Baa    -0.0171    -9.123    -3.255    -3.043 -0.0006  0.6599  0.7513
     9 H(1)   Bbb    -0.0082    -4.401    -1.571    -1.468  0.9997 -0.0165  0.0153
              Bcc     0.0253    13.524     4.826     4.511  0.0225  0.7511 -0.6598
 
              Baa    -0.0321   -17.110    -6.105    -5.707 -0.5420  0.8404  0.0000
    10 H(1)   Bbb    -0.0153    -8.187    -2.921    -2.731  0.0000 -0.0000  1.0000
              Bcc     0.0474    25.297     9.027     8.438  0.8404  0.5420  0.0000
 

 ---------------------------------------------------------------------------------

 ******************************Gaussian NBO Version 3.1******************************
             N A T U R A L   A T O M I C   O R B I T A L   A N D
          N A T U R A L   B O N D   O R B I T A L   A N A L Y S I S
 ******************************Gaussian NBO Version 3.1******************************
       /RESON  / : Allow strongly delocalized NBO set

 Analyzing the SCF density

 Job title: 24                                                              

 Storage needed:     22586 in NPA,     29956 in NBO ( 939523496 available)
 GSVD:  LWork=        4204 too small for GESVD, short by        1838 words or        1838 for optimal perf.


 NATURAL POPULATIONS:  Natural atomic orbital occupancies 
                                                          
   NAO  Atom  No  lang   Type(AO)    Occupancy
 --------------------------------------------
     1    C    1  S      Cor( 1S)     1.99902
     2    C    1  S      Val( 2S)     1.09930
     3    C    1  S      Ryd( 3S)     0.00099
     4    C    1  px     Val( 2p)     1.12532
     5    C    1  px     Ryd( 3p)     0.00253
     6    C    1  py     Val( 2p)     1.20654
     7    C    1  py     Ryd( 3p)     0.00416
     8    C    1  pz     Val( 2p)     0.68379
     9    C    1  pz     Ryd( 3p)     0.00051
    10    C    1  dxy    Ryd( 3d)     0.00067
    11    C    1  dxz    Ryd( 3d)     0.00083
    12    C    1  dyz    Ryd( 3d)     0.00008
    13    C    1  dx2y2  Ryd( 3d)     0.00079
    14    C    1  dz2    Ryd( 3d)     0.00040

    15    C    2  S      Cor( 1S)     1.99904
    16    C    2  S      Val( 2S)     1.02542
    17    C    2  S      Ryd( 3S)     0.00255
    18    C    2  px     Val( 2p)     1.06419
    19    C    2  px     Ryd( 3p)     0.00517
    20    C    2  py     Val( 2p)     1.18688
    21    C    2  py     Ryd( 3p)     0.00301
    22    C    2  pz     Val( 2p)     0.75943
    23    C    2  pz     Ryd( 3p)     0.00176
    24    C    2  dxy    Ryd( 3d)     0.00091
    25    C    2  dxz    Ryd( 3d)     0.00080
    26    C    2  dyz    Ryd( 3d)     0.00045
    27    C    2  dx2y2  Ryd( 3d)     0.00072
    28    C    2  dz2    Ryd( 3d)     0.00040

    29    C    3  S      Cor( 1S)     1.99904
    30    C    3  S      Val( 2S)     1.03934
    31    C    3  S      Ryd( 3S)     0.00271
    32    C    3  px     Val( 2p)     0.83361
    33    C    3  px     Ryd( 3p)     0.00286
    34    C    3  py     Val( 2p)     1.04449
    35    C    3  py     Ryd( 3p)     0.00298
    36    C    3  pz     Val( 2p)     1.18539
    37    C    3  pz     Ryd( 3p)     0.00083
    38    C    3  dxy    Ryd( 3d)     0.00201
    39    C    3  dxz    Ryd( 3d)     0.00156
    40    C    3  dyz    Ryd( 3d)     0.00089
    41    C    3  dx2y2  Ryd( 3d)     0.00155
    42    C    3  dz2    Ryd( 3d)     0.00089

    43    O    4  S      Cor( 1S)     1.99975
    44    O    4  S      Val( 2S)     1.68899
    45    O    4  S      Ryd( 3S)     0.00101
    46    O    4  px     Val( 2p)     1.41927
    47    O    4  px     Ryd( 3p)     0.00212
    48    O    4  py     Val( 2p)     1.70514
    49    O    4  py     Ryd( 3p)     0.00080
    50    O    4  pz     Val( 2p)     1.72549
    51    O    4  pz     Ryd( 3p)     0.00182
    52    O    4  dxy    Ryd( 3d)     0.00164
    53    O    4  dxz    Ryd( 3d)     0.00007
    54    O    4  dyz    Ryd( 3d)     0.00114
    55    O    4  dx2y2  Ryd( 3d)     0.00094
    56    O    4  dz2    Ryd( 3d)     0.00072

    57    H    5  S      Val( 1S)     0.74985
    58    H    5  S      Ryd( 2S)     0.00105
    59    H    5  px     Ryd( 2p)     0.00061
    60    H    5  py     Ryd( 2p)     0.00041
    61    H    5  pz     Ryd( 2p)     0.00008

    62    H    6  S      Val( 1S)     0.77189
    63    H    6  S      Ryd( 2S)     0.00142
    64    H    6  px     Ryd( 2p)     0.00019
    65    H    6  py     Ryd( 2p)     0.00083
    66    H    6  pz     Ryd( 2p)     0.00009

    67    H    7  S      Val( 1S)     0.73494
    68    H    7  S      Ryd( 2S)     0.00214
    69    H    7  px     Ryd( 2p)     0.00012
    70    H    7  py     Ryd( 2p)     0.00087
    71    H    7  pz     Ryd( 2p)     0.00005

    72    H    8  S      Val( 1S)     0.69497
    73    H    8  S      Ryd( 2S)     0.00150
    74    H    8  px     Ryd( 2p)     0.00020
    75    H    8  py     Ryd( 2p)     0.00041
    76    H    8  pz     Ryd( 2p)     0.00070

    77    H    9  S      Val( 1S)     0.69497
    78    H    9  S      Ryd( 2S)     0.00150
    79    H    9  px     Ryd( 2p)     0.00020
    80    H    9  py     Ryd( 2p)     0.00041
    81    H    9  pz     Ryd( 2p)     0.00070

    82    H   10  S      Val( 1S)     0.49160
    83    H   10  S      Ryd( 2S)     0.00076
    84    H   10  px     Ryd( 2p)     0.00222
    85    H   10  py     Ryd( 2p)     0.00132
    86    H   10  pz     Ryd( 2p)     0.00126


 Summary of Natural Population Analysis:                  
                                                          
                                       Natural Population 
                Natural  -----------------------------------------------
    Atom  No    Charge         Core      Valence    Rydberg      Total
 -----------------------------------------------------------------------
      C    1   -0.12493      1.99902     4.11495    0.01096     6.12493
      C    2   -0.05073      1.99904     4.03592    0.01577     6.05073
      C    3   -0.11815      1.99904     4.10283    0.01628     6.11815
      O    4   -0.54891      1.99975     6.53889    0.01027     8.54891
      H    5    0.24800      0.00000     0.74985    0.00215     0.75200
      H    6    0.22558      0.00000     0.77189    0.00253     0.77442
      H    7    0.26188      0.00000     0.73494    0.00318     0.73812
      H    8    0.30221      0.00000     0.69497    0.00282     0.69779
      H    9    0.30221      0.00000     0.69497    0.00282     0.69779
      H   10    0.50284      0.00000     0.49160    0.00557     0.49716
 =======================================================================
   * Total *    1.00000      7.99685    22.93080    0.07235    31.00000

                                 Natural Population      
 --------------------------------------------------------
   Core                       7.99685 ( 99.9606% of   8)
   Valence                   22.93080 ( 99.6991% of  23)
   Natural Minimal Basis     30.92765 ( 99.7666% of  31)
   Natural Rydberg Basis      0.07235 (  0.2334% of  31)
 --------------------------------------------------------

    Atom  No          Natural Electron Configuration
 ----------------------------------------------------------------------------
      C    1      [core]2S( 1.10)2p( 3.02)3p( 0.01)
      C    2      [core]2S( 1.03)2p( 3.01)3p( 0.01)
      C    3      [core]2S( 1.04)2p( 3.06)3p( 0.01)3d( 0.01)
      O    4      [core]2S( 1.69)2p( 4.85)
      H    5            1S( 0.75)
      H    6            1S( 0.77)
      H    7            1S( 0.73)
      H    8            1S( 0.69)
      H    9            1S( 0.69)
      H   10            1S( 0.49)


 ***************************************************
 *******         Alpha spin orbitals         *******
 ***************************************************


 NATURAL POPULATIONS:  Natural atomic orbital occupancies 
                                                          
   NAO  Atom  No  lang   Type(AO)    Occupancy      Energy
 ----------------------------------------------------------
     1    C    1  S      Cor( 1S)     0.99952     -10.34027
     2    C    1  S      Val( 2S)     0.55679      -0.48422
     3    C    1  S      Ryd( 3S)     0.00049       0.32881
     4    C    1  px     Val( 2p)     0.56384      -0.28030
     5    C    1  px     Ryd( 3p)     0.00129       0.33488
     6    C    1  py     Val( 2p)     0.60713      -0.29231
     7    C    1  py     Ryd( 3p)     0.00209       0.60871
     8    C    1  pz     Val( 2p)     0.52059      -0.38739
     9    C    1  pz     Ryd( 3p)     0.00026       0.28089
    10    C    1  dxy    Ryd( 3d)     0.00034       2.26875
    11    C    1  dxz    Ryd( 3d)     0.00063       1.68792
    12    C    1  dyz    Ryd( 3d)     0.00007       1.62889
    13    C    1  dx2y2  Ryd( 3d)     0.00040       2.22465
    14    C    1  dz2    Ryd( 3d)     0.00009       1.94604

    15    C    2  S      Cor( 1S)     0.99952     -10.34427
    16    C    2  S      Val( 2S)     0.51560      -0.45996
    17    C    2  S      Ryd( 3S)     0.00126       0.29315
    18    C    2  px     Val( 2p)     0.53087      -0.29748
    19    C    2  px     Ryd( 3p)     0.00256       0.41620
    20    C    2  py     Val( 2p)     0.59501      -0.30884
    21    C    2  py     Ryd( 3p)     0.00153       0.63301
    22    C    2  pz     Val( 2p)     0.48575      -0.37520
    23    C    2  pz     Ryd( 3p)     0.00109       0.31249
    24    C    2  dxy    Ryd( 3d)     0.00045       2.14483
    25    C    2  dxz    Ryd( 3d)     0.00069       1.69776
    26    C    2  dyz    Ryd( 3d)     0.00022       1.63170
    27    C    2  dx2y2  Ryd( 3d)     0.00036       2.24700
    28    C    2  dz2    Ryd( 3d)     0.00013       1.92166

    29    C    3  S      Cor( 1S)     0.99952     -10.39094
    30    C    3  S      Val( 2S)     0.51655      -0.49181
    31    C    3  S      Ryd( 3S)     0.00129       0.50287
    32    C    3  px     Val( 2p)     0.41418      -0.32433
    33    C    3  px     Ryd( 3p)     0.00145       0.30761
    34    C    3  py     Val( 2p)     0.51582      -0.32847
    35    C    3  py     Ryd( 3p)     0.00149       0.29819
    36    C    3  pz     Val( 2p)     0.61925      -0.35122
    37    C    3  pz     Ryd( 3p)     0.00046       0.42097
    38    C    3  dxy    Ryd( 3d)     0.00098       2.02013
    39    C    3  dxz    Ryd( 3d)     0.00068       1.71494
    40    C    3  dyz    Ryd( 3d)     0.00073       2.16660
    41    C    3  dx2y2  Ryd( 3d)     0.00076       1.88140
    42    C    3  dz2    Ryd( 3d)     0.00046       1.98765

    43    O    4  S      Cor( 1S)     0.99988     -19.22185
    44    O    4  S      Val( 2S)     0.84692      -1.12151
    45    O    4  S      Ryd( 3S)     0.00048       1.15455
    46    O    4  px     Val( 2p)     0.71250      -0.52402
    47    O    4  px     Ryd( 3p)     0.00108       0.97077
    48    O    4  py     Val( 2p)     0.85353      -0.54839
    49    O    4  py     Ryd( 3p)     0.00037       0.88820
    50    O    4  pz     Val( 2p)     0.98247      -0.56291
    51    O    4  pz     Ryd( 3p)     0.00082       0.79062
    52    O    4  dxy    Ryd( 3d)     0.00082       3.10605
    53    O    4  dxz    Ryd( 3d)     0.00003       2.52672
    54    O    4  dyz    Ryd( 3d)     0.00060       2.48185
    55    O    4  dx2y2  Ryd( 3d)     0.00047       2.65311
    56    O    4  dz2    Ryd( 3d)     0.00034       2.75190

    57    H    5  S      Val( 1S)     0.36966      -0.13265
    58    H    5  S      Ryd( 2S)     0.00053       0.14622
    59    H    5  px     Ryd( 2p)     0.00029       1.92967
    60    H    5  py     Ryd( 2p)     0.00019       1.82559
    61    H    5  pz     Ryd( 2p)     0.00006       1.40057

    62    H    6  S      Val( 1S)     0.38076      -0.15237
    63    H    6  S      Ryd( 2S)     0.00070       0.14706
    64    H    6  px     Ryd( 2p)     0.00009       1.61038
    65    H    6  py     Ryd( 2p)     0.00040       2.12056
    66    H    6  pz     Ryd( 2p)     0.00007       1.39203

    67    H    7  S      Val( 1S)     0.36450      -0.12657
    68    H    7  S      Ryd( 2S)     0.00104       0.14907
    69    H    7  px     Ryd( 2p)     0.00006       1.73101
    70    H    7  py     Ryd( 2p)     0.00042       2.13238
    71    H    7  pz     Ryd( 2p)     0.00004       1.42834

    72    H    8  S      Val( 1S)     0.38490      -0.18144
    73    H    8  S      Ryd( 2S)     0.00093       0.13504
    74    H    8  px     Ryd( 2p)     0.00009       1.48787
    75    H    8  py     Ryd( 2p)     0.00024       1.75748
    76    H    8  pz     Ryd( 2p)     0.00037       1.88758

    77    H    9  S      Val( 1S)     0.38490      -0.18144
    78    H    9  S      Ryd( 2S)     0.00093       0.13504
    79    H    9  px     Ryd( 2p)     0.00009       1.48787
    80    H    9  py     Ryd( 2p)     0.00024       1.75749
    81    H    9  pz     Ryd( 2p)     0.00037       1.88758

    82    H   10  S      Val( 1S)     0.24281      -0.08973
    83    H   10  S      Ryd( 2S)     0.00037       0.21954
    84    H   10  px     Ryd( 2p)     0.00110       2.03333
    85    H   10  py     Ryd( 2p)     0.00065       1.77035
    86    H   10  pz     Ryd( 2p)     0.00068       1.41473


 Summary of Natural Population Analysis:                  
                                                          
                                       Natural Population 
                Natural  -----------------------------------------------
    Atom  No    Charge         Core      Valence    Rydberg      Total
 -----------------------------------------------------------------------
      C    1   -0.25352      0.99952     2.24835    0.00565     3.25352
      C    2   -0.13504      0.99952     2.12724    0.00829     3.13504
      C    3   -0.07363      0.99952     2.06580    0.00831     3.07363
      O    4   -0.40031      0.99988     3.39542    0.00502     4.40031
      H    5    0.12927      0.00000     0.36966    0.00107     0.37073
      H    6    0.11799      0.00000     0.38076    0.00125     0.38201
      H    7    0.13393      0.00000     0.36450    0.00157     0.36607
      H    8    0.11346      0.00000     0.38490    0.00163     0.38654
      H    9    0.11346      0.00000     0.38490    0.00163     0.38654
      H   10    0.25438      0.00000     0.24281    0.00281     0.24562
 =======================================================================
   * Total *   -0.00000      3.99843    11.96434    0.03723    16.00000

                                 Natural Population      
 --------------------------------------------------------
   Core                       3.99843 ( 99.9607% of   4)
   Valence                   11.96434 ( 99.7028% of  12)
   Natural Minimal Basis     15.96277 ( 99.7673% of  16)
   Natural Rydberg Basis      0.03723 (  0.2327% of  16)
 --------------------------------------------------------

    Atom  No          Natural Electron Configuration
 ----------------------------------------------------------------------------
      C    1      [core]2S( 0.56)2p( 1.69)
      C    2      [core]2S( 0.52)2p( 1.61)3p( 0.01)
      C    3      [core]2S( 0.52)2p( 1.55)
      O    4      [core]2S( 0.85)2p( 2.55)
      H    5            1S( 0.37)
      H    6            1S( 0.38)
      H    7            1S( 0.36)
      H    8            1S( 0.38)
      H    9            1S( 0.38)
      H   10            1S( 0.24)


 NATURAL BOND ORBITAL ANALYSIS, alpha spin orbitals:

                       Occupancies       Lewis Structure    Low   High
           Occ.    -------------------  -----------------   occ   occ
  Cycle   Thresh.   Lewis   Non-Lewis     CR  BD  3C  LP    (L)   (NL)   Dev
 =============================================================================
   1(1)    0.90    15.89929   0.10071      4  10   0   2     0      0    0.01
 -----------------------------------------------------------------------------

 Structure accepted: No low occupancy Lewis orbitals

 --------------------------------------------------------
   Core                      3.99843 ( 99.961% of   4)
   Valence Lewis            11.90086 ( 99.174% of  12)
  ==================       ============================
   Total Lewis              15.89929 ( 99.371% of  16)
  -----------------------------------------------------
   Valence non-Lewis         0.07909 (  0.494% of  16)
   Rydberg non-Lewis         0.02162 (  0.135% of  16)
  ==================       ============================
   Total non-Lewis           0.10071 (  0.629% of  16)
 --------------------------------------------------------


       (Occupancy)   Bond orbital/ Coefficients/ Hybrids
 ---------------------------------------------------------------------------------
     1. (0.99643) BD ( 1) C   1 - C   2  
                ( 48.94%)   0.6996* C   1 s( 39.00%)p 1.56( 60.94%)d 0.00(  0.06%)
                                            0.0002  0.6241 -0.0200  0.7408  0.0196
                                           -0.2449 -0.0158 -0.0000  0.0000 -0.0130
                                           -0.0000  0.0000  0.0194 -0.0077
                ( 51.06%)   0.7146* C   2 s( 38.45%)p 1.60( 61.50%)d 0.00(  0.05%)
                                            0.0001  0.6195  0.0262 -0.7386 -0.0325
                                            0.2612 -0.0102 -0.0000  0.0000 -0.0146
                                            0.0000 -0.0000  0.0156 -0.0083
     2. (0.99387) BD ( 2) C   1 - C   2  
                ( 51.78%)   0.7196* C   1 s(  0.00%)p 1.00( 99.87%)d 0.00(  0.13%)
                                            0.0000  0.0000 -0.0000  0.0000  0.0000
                                            0.0000 -0.0000  0.9992 -0.0184  0.0000
                                            0.0350 -0.0110  0.0000  0.0000
                ( 48.22%)   0.6944* C   2 s(  0.00%)p 1.00( 99.86%)d 0.00(  0.14%)
                                            0.0000  0.0000  0.0000 -0.0000 -0.0000
                                            0.0000 -0.0000  0.9990 -0.0246 -0.0000
                                           -0.0343  0.0148  0.0000 -0.0000
     3. (0.99123) BD ( 1) C   1 - H   5  
                ( 62.88%)   0.7930* C   1 s( 30.87%)p 2.24( 69.10%)d 0.00(  0.03%)
                                            0.0002 -0.5556 -0.0075  0.6416  0.0072
                                            0.5282 -0.0184 -0.0000  0.0000 -0.0150
                                            0.0000  0.0000  0.0011  0.0058
                ( 37.12%)   0.6093* H   5 s( 99.90%)p 0.00(  0.10%)
                                           -0.9995  0.0039 -0.0258 -0.0195  0.0000
     4. (0.99258) BD ( 1) C   1 - H   6  
                ( 61.91%)   0.7868* C   1 s( 30.18%)p 2.31( 69.79%)d 0.00(  0.03%)
                                            0.0002 -0.5491 -0.0151  0.1928  0.0287
                                           -0.8123  0.0071  0.0000  0.0000  0.0028
                                           -0.0000  0.0000  0.0157  0.0068
                ( 38.09%)   0.6172* H   6 s( 99.90%)p 0.00(  0.10%)
                                           -0.9995  0.0048 -0.0105  0.0303 -0.0000
     5. (0.99244) BD ( 1) C   2 - C   3  
                ( 49.93%)   0.7066* C   2 s( 32.61%)p 2.07( 67.35%)d 0.00(  0.04%)
                                            0.0001  0.5710 -0.0002  0.6538  0.0098
                                            0.4957 -0.0145  0.0000  0.0000  0.0168
                                            0.0000 -0.0000  0.0030 -0.0106
                ( 50.07%)   0.7076* C   3 s( 28.95%)p 2.45( 71.00%)d 0.00(  0.05%)
                                            0.0002  0.5379  0.0104 -0.6747  0.0093
                                           -0.5046 -0.0061 -0.0000 -0.0000  0.0200
                                            0.0000  0.0000  0.0056 -0.0094
     6. (0.98760) BD ( 1) C   2 - H   7  
                ( 63.62%)   0.7976* C   2 s( 29.01%)p 2.45( 70.97%)d 0.00(  0.02%)
                                            0.0003 -0.5380  0.0250 -0.1578  0.0055
                                            0.8274 -0.0097 -0.0000  0.0000  0.0048
                                           -0.0000  0.0000  0.0125  0.0072
                ( 36.38%)   0.6032* H   7 s( 99.89%)p 0.00(  0.11%)
                                           -0.9994  0.0059  0.0065 -0.0324  0.0000
     7. (0.99783) BD ( 1) C   3 - O   4  
                ( 32.76%)   0.5724* C   3 s( 21.54%)p 3.63( 78.19%)d 0.01(  0.28%)
                                           -0.0000 -0.4621 -0.0426 -0.7353 -0.0278
                                            0.4899  0.0211  0.0000  0.0000  0.0422
                                            0.0000 -0.0000 -0.0176  0.0262
                ( 67.24%)   0.8200* O   4 s( 30.25%)p 2.30( 69.68%)d 0.00(  0.07%)
                                            0.0000 -0.5500 -0.0041  0.6567  0.0026
                                           -0.5153  0.0035 -0.0000 -0.0000  0.0218
                                            0.0000 -0.0000  0.0051  0.0144
     8. (0.99020) BD ( 1) C   3 - H   8  
                ( 61.89%)   0.7867* C   3 s( 24.82%)p 3.03( 75.13%)d 0.00(  0.06%)
                                           -0.0001  0.4980 -0.0128  0.0220  0.0082
                                            0.5011  0.0013  0.7068 -0.0096  0.0012
                                           -0.0032  0.0184 -0.0076  0.0125
                ( 38.11%)   0.6173* H   8 s( 99.88%)p 0.00(  0.12%)
                                            0.9994 -0.0018 -0.0003 -0.0213 -0.0274
     9. (0.99020) BD ( 1) C   3 - H   9  
                ( 61.89%)   0.7867* C   3 s( 24.82%)p 3.03( 75.13%)d 0.00(  0.06%)
                                           -0.0001  0.4980 -0.0128  0.0220  0.0082
                                            0.5011  0.0013 -0.7068  0.0096  0.0012
                                            0.0032 -0.0184 -0.0076  0.0125
                ( 38.11%)   0.6173* H   9 s( 99.88%)p 0.00(  0.12%)
                                            0.9994 -0.0018 -0.0003 -0.0213  0.0274
    10. (0.99426) BD ( 1) O   4 - H  10  
                ( 75.61%)   0.8696* O   4 s( 20.89%)p 3.78( 79.02%)d 0.00(  0.08%)
                                            0.0001  0.4568  0.0178  0.7524  0.0341
                                            0.4721 -0.0028 -0.0000 -0.0000  0.0254
                                            0.0000  0.0000 -0.0065 -0.0124
                ( 24.39%)   0.4938* H  10 s( 99.50%)p 0.01(  0.50%)
                                            0.9975 -0.0034 -0.0630 -0.0317  0.0000
    11. (0.99952) CR ( 1) C   1           s(100.00%)p 0.00(  0.00%)
                                            1.0000  0.0001  0.0000 -0.0004 -0.0000
                                            0.0001  0.0000 -0.0000 -0.0000  0.0000
                                           -0.0000 -0.0000 -0.0000 -0.0000
    12. (0.99952) CR ( 1) C   2           s(100.00%)p 0.00(  0.00%)
                                            1.0000  0.0000 -0.0000  0.0000 -0.0000
                                           -0.0003  0.0000  0.0000 -0.0000 -0.0000
                                           -0.0000 -0.0000 -0.0000  0.0000
    13. (0.99952) CR ( 1) C   3           s(100.00%)p 0.00(  0.00%)
                                            1.0000 -0.0001 -0.0000  0.0001 -0.0000
                                            0.0002  0.0000 -0.0000  0.0000 -0.0000
                                            0.0000 -0.0000 -0.0000  0.0000
    14. (0.99988) CR ( 1) O   4           s(100.00%)p 0.00(  0.00%)
                                            1.0000 -0.0001 -0.0000 -0.0001 -0.0000
                                           -0.0000  0.0000  0.0000  0.0000 -0.0000
                                           -0.0000  0.0000  0.0000  0.0000
    15. (0.99107) LP ( 1) O   4           s( 48.85%)p 1.05( 51.10%)d 0.00(  0.04%)
                                            0.0000  0.6989 -0.0102  0.0243  0.0058
                                           -0.7144  0.0064 -0.0000  0.0000  0.0018
                                           -0.0000 -0.0000  0.0191  0.0088
    16. (0.98313) LP ( 2) O   4           s(  0.00%)p 1.00( 99.94%)d 0.00(  0.06%)
                                            0.0000  0.0000  0.0000  0.0000 -0.0000
                                           -0.0000  0.0000  0.9997 -0.0098  0.0000
                                           -0.0012  0.0241  0.0000  0.0000
    17. (0.00232) RY*( 1) C   1           s(  1.73%)p53.17( 91.73%)d 3.79(  6.54%)
                                            0.0000 -0.0060  0.1312 -0.0068 -0.4148
                                           -0.0259 -0.8629  0.0000  0.0000 -0.2003
                                            0.0000 -0.0000 -0.1590  0.0038
    18. (0.00034) RY*( 2) C   1           s( 16.37%)p 5.05( 82.62%)d 0.06(  1.01%)
                                           -0.0000 -0.0047  0.4046  0.0388 -0.7812
                                           -0.0206  0.4626  0.0000 -0.0000 -0.0570
                                           -0.0000 -0.0000 -0.0663 -0.0500
    19. (0.00006) RY*( 3) C   1           s( 45.18%)p 0.12(  5.52%)d 1.09( 49.29%)
    20. (0.00006) RY*( 4) C   1           s(  0.00%)p 1.00( 91.89%)d 0.09(  8.11%)
    21. (0.00000) RY*( 5) C   1           s( 31.01%)p 0.49( 15.28%)d 1.73( 53.72%)
    22. (0.00000) RY*( 6) C   1           s(  0.00%)p 1.00(  6.36%)d14.72( 93.64%)
    23. (0.00000) RY*( 7) C   1           s(  0.00%)p 1.00(  1.89%)d52.03( 98.11%)
    24. (0.00001) RY*( 8) C   1           s(  2.82%)p 1.33(  3.73%)d33.20( 93.45%)
    25. (0.00000) RY*( 9) C   1           s(  2.86%)p 0.45(  1.28%)d33.56( 95.86%)
    26. (0.00235) RY*( 1) C   2           s(  0.48%)p99.99( 96.15%)d 7.09(  3.37%)
                                            0.0000  0.0077  0.0685 -0.0214  0.8163
                                           -0.0155 -0.5426 -0.0000  0.0000  0.0295
                                           -0.0000  0.0000  0.1784 -0.0322
    27. (0.00145) RY*( 2) C   2           s( 13.49%)p 5.50( 74.21%)d 0.91( 12.30%)
                                            0.0000 -0.0169  0.3669  0.0207 -0.5345
                                           -0.0274 -0.6747  0.0000  0.0000  0.2809
                                            0.0000  0.0000  0.2095  0.0139
    28. (0.00120) RY*( 3) C   2           s(  0.00%)p 1.00( 77.31%)d 0.29( 22.69%)
                                           -0.0000  0.0000 -0.0000 -0.0000  0.0000
                                            0.0000  0.0000  0.0320  0.8787 -0.0000
                                            0.4092  0.2437 -0.0000  0.0000
    29. (0.00040) RY*( 4) C   2           s( 82.40%)p 0.12( 10.18%)d 0.09(  7.42%)
                                            0.0000  0.0023  0.9077  0.0238  0.1241
                                           -0.0178  0.2924  0.0000  0.0000 -0.2697
                                            0.0000  0.0000  0.0240  0.0299
    30. (0.00006) RY*( 5) C   2           s(  2.49%)p 4.76( 11.87%)d34.33( 85.63%)
    31. (0.00002) RY*( 6) C   2           s(  0.00%)p 1.00(  3.98%)d24.14( 96.02%)
    32. (0.00001) RY*( 7) C   2           s(  1.05%)p 6.99(  7.31%)d87.64( 91.64%)
    33. (0.00000) RY*( 8) C   2           s(  0.00%)p 1.00( 18.85%)d 4.31( 81.15%)
    34. (0.00001) RY*( 9) C   2           s(  0.03%)p14.56(  0.45%)d99.99( 99.52%)
    35. (0.00195) RY*( 1) C   3           s(  4.91%)p17.37( 85.18%)d 2.02(  9.91%)
                                           -0.0000  0.0207  0.2205  0.0064 -0.6827
                                            0.0003  0.6211 -0.0000 -0.0000 -0.0483
                                            0.0000  0.0000  0.3079 -0.0447
    36. (0.00140) RY*( 2) C   3           s( 27.33%)p 1.45( 39.72%)d 1.21( 32.95%)
                                            0.0000 -0.0096  0.5227 -0.0111 -0.1659
                                            0.0361 -0.6069  0.0000  0.0000  0.2490
                                           -0.0000 -0.0000  0.5151 -0.0465
    37. (0.00090) RY*( 3) C   3           s(  0.00%)p 1.00(  0.18%)d99.99( 99.82%)
                                           -0.0000 -0.0000  0.0000  0.0000  0.0000
                                           -0.0000 -0.0000  0.0174 -0.0388 -0.0000
                                            0.8397 -0.5414 -0.0000 -0.0000
    38. (0.00055) RY*( 4) C   3           s(  0.00%)p 1.00( 66.82%)d 0.50( 33.18%)
                                            0.0000 -0.0000  0.0000 -0.0000  0.0000
                                            0.0000 -0.0000 -0.0228 -0.8171  0.0000
                                            0.2853  0.5004 -0.0000  0.0000
    39. (0.00024) RY*( 5) C   3           s( 26.53%)p 0.20(  5.39%)d 2.57( 68.08%)
                                           -0.0000 -0.0088  0.5150 -0.0396 -0.1450
                                            0.0227 -0.1755  0.0000  0.0000 -0.6876
                                           -0.0000 -0.0000 -0.4518 -0.0626
    40. (0.00010) RY*( 6) C   3           s(  5.69%)p 9.19( 52.26%)d 7.39( 42.05%)
    41. (0.00006) RY*( 7) C   3           s( 33.02%)p 0.53( 17.44%)d 1.50( 49.54%)
    42. (0.00000) RY*( 8) C   3           s(  0.00%)p 1.00( 33.07%)d 2.02( 66.93%)
    43. (0.00000) RY*( 9) C   3           s(  2.41%)p 0.21(  0.50%)d40.30( 97.09%)
    44. (0.00078) RY*( 1) O   4           s(  0.00%)p 1.00( 92.90%)d 0.08(  7.10%)
                                            0.0000 -0.0000 -0.0000  0.0000  0.0000
                                           -0.0000 -0.0000  0.0050  0.9638  0.0000
                                           -0.2014  0.1745 -0.0000  0.0000
    45. (0.00063) RY*( 2) O   4           s( 18.88%)p 3.65( 68.97%)d 0.64( 12.15%)
                                           -0.0000  0.0046  0.4345  0.0030 -0.4388
                                           -0.0037 -0.7051 -0.0000  0.0000  0.1539
                                           -0.0000 -0.0000  0.3067 -0.0612
    46. (0.00003) RY*( 3) O   4           s( 44.94%)p 1.15( 51.68%)d 0.08(  3.39%)
    47. (0.00003) RY*( 4) O   4           s( 35.12%)p 1.23( 43.07%)d 0.62( 21.81%)
    48. (0.00001) RY*( 5) O   4           s(  0.67%)p34.37( 22.87%)d99.99( 76.46%)
    49. (0.00000) RY*( 6) O   4           s(  0.00%)p 1.00(  4.18%)d22.90( 95.82%)
    50. (0.00000) RY*( 7) O   4           s(  0.00%)p 1.00(  2.97%)d32.62( 97.03%)
    51. (0.00000) RY*( 8) O   4           s(  0.33%)p40.15( 13.08%)d99.99( 86.59%)
    52. (0.00000) RY*( 9) O   4           s(  0.07%)p 7.32(  0.52%)d99.99( 99.40%)
    53. (0.00054) RY*( 1) H   5           s( 98.77%)p 0.01(  1.23%)
                                            0.0070  0.9938 -0.1103 -0.0130  0.0000
    54. (0.00005) RY*( 2) H   5           s(  0.03%)p99.99( 99.97%)
    55. (0.00006) RY*( 3) H   5           s(  0.00%)p 1.00(100.00%)
    56. (0.00003) RY*( 4) H   5           s(  1.31%)p75.20( 98.69%)
    57. (0.00071) RY*( 1) H   6           s( 99.36%)p 0.01(  0.64%)
                                            0.0073  0.9968 -0.0227  0.0769  0.0000
    58. (0.00006) RY*( 2) H   6           s(  0.07%)p99.99( 99.93%)
    59. (0.00007) RY*( 3) H   6           s(  0.00%)p 1.00(100.00%)
    60. (0.00003) RY*( 4) H   6           s(  0.68%)p99.99( 99.32%)
    61. (0.00106) RY*( 1) H   7           s( 99.66%)p 0.00(  0.34%)
                                            0.0078  0.9983  0.0138 -0.0567  0.0000
    62. (0.00004) RY*( 2) H   7           s(  0.17%)p99.99( 99.83%)
    63. (0.00004) RY*( 3) H   7           s(  0.00%)p 1.00(100.00%)
    64. (0.00003) RY*( 4) H   7           s(  0.28%)p99.99( 99.72%)
    65. (0.00095) RY*( 1) H   8           s( 98.06%)p 0.02(  1.94%)
                                            0.0037  0.9902  0.0380  0.1303 -0.0316
    66. (0.00013) RY*( 2) H   8           s(  1.42%)p69.45( 98.58%)
                                            0.0014  0.1191 -0.5867 -0.6079  0.5216
    67. (0.00007) RY*( 3) H   8           s(  0.04%)p99.99( 99.96%)
    68. (0.00001) RY*( 4) H   8           s(  0.61%)p99.99( 99.39%)
    69. (0.00095) RY*( 1) H   9           s( 98.06%)p 0.02(  1.94%)
                                            0.0037  0.9902  0.0380  0.1303  0.0316
    70. (0.00013) RY*( 2) H   9           s(  1.42%)p69.45( 98.58%)
                                            0.0014  0.1191 -0.5867 -0.6079 -0.5216
    71. (0.00007) RY*( 3) H   9           s(  0.04%)p99.99( 99.96%)
    72. (0.00001) RY*( 4) H   9           s(  0.61%)p99.99( 99.39%)
    73. (0.00068) RY*( 1) H  10           s(  0.00%)p 1.00(100.00%)
                                            0.0000 -0.0000  0.0000 -0.0000  1.0000
    74. (0.00058) RY*( 2) H  10           s( 19.63%)p 4.09( 80.37%)
                                            0.0105  0.4430  0.5117 -0.7361 -0.0000
    75. (0.00034) RY*( 3) H  10           s( 77.02%)p 0.30( 22.98%)
                                            0.0130  0.8775 -0.0800  0.4727  0.0000
    76. (0.00001) RY*( 4) H  10           s(  3.85%)p25.00( 96.15%)
    77. (0.00239) BD*( 1) C   1 - C   2  
                ( 51.06%)   0.7146* C   1 s( 39.00%)p 1.56( 60.94%)d 0.00(  0.06%)
                                            0.0002  0.6241 -0.0200  0.7408  0.0196
                                           -0.2449 -0.0158 -0.0000  0.0000 -0.0130
                                           -0.0000  0.0000  0.0194 -0.0077
                ( 48.94%)  -0.6996* C   2 s( 38.45%)p 1.60( 61.50%)d 0.00(  0.05%)
                                            0.0001  0.6195  0.0262 -0.7386 -0.0325
                                            0.2612 -0.0102 -0.0000  0.0000 -0.0146
                                            0.0000 -0.0000  0.0156 -0.0083
    78. (0.01414) BD*( 2) C   1 - C   2  
                ( 48.22%)   0.6944* C   1 s(  0.00%)p 1.00( 99.87%)d 0.00(  0.13%)
                                           -0.0000 -0.0000  0.0000 -0.0000 -0.0000
                                           -0.0000  0.0000 -0.9992  0.0184 -0.0000
                                           -0.0350  0.0110 -0.0000 -0.0000
                ( 51.78%)  -0.7196* C   2 s(  0.00%)p 1.00( 99.86%)d 0.00(  0.14%)
                                           -0.0000 -0.0000 -0.0000  0.0000  0.0000
                                           -0.0000  0.0000 -0.9990  0.0246  0.0000
                                            0.0343 -0.0148 -0.0000  0.0000
    79. (0.00332) BD*( 1) C   1 - H   5  
                ( 37.12%)   0.6093* C   1 s( 30.87%)p 2.24( 69.10%)d 0.00(  0.03%)
                                           -0.0002  0.5556  0.0075 -0.6416 -0.0072
                                           -0.5282  0.0184  0.0000 -0.0000  0.0150
                                           -0.0000 -0.0000 -0.0011 -0.0058
                ( 62.88%)  -0.7930* H   5 s( 99.90%)p 0.00(  0.10%)
                                            0.9995 -0.0039  0.0258  0.0195 -0.0000
    80. (0.00492) BD*( 1) C   1 - H   6  
                ( 38.09%)   0.6172* C   1 s( 30.18%)p 2.31( 69.79%)d 0.00(  0.03%)
                                           -0.0002  0.5491  0.0151 -0.1928 -0.0287
                                            0.8123 -0.0071 -0.0000 -0.0000 -0.0028
                                            0.0000 -0.0000 -0.0157 -0.0068
                ( 61.91%)  -0.7868* H   6 s( 99.90%)p 0.00(  0.10%)
                                            0.9995 -0.0048  0.0105 -0.0303  0.0000
    81. (0.01299) BD*( 1) C   2 - C   3  
                ( 50.07%)   0.7076* C   2 s( 32.61%)p 2.07( 67.35%)d 0.00(  0.04%)
                                            0.0001  0.5710 -0.0002  0.6538  0.0098
                                            0.4957 -0.0145  0.0000  0.0000  0.0168
                                            0.0000 -0.0000  0.0030 -0.0106
                ( 49.93%)  -0.7066* C   3 s( 28.95%)p 2.45( 71.00%)d 0.00(  0.05%)
                                            0.0002  0.5379  0.0104 -0.6747  0.0093
                                           -0.5046 -0.0061 -0.0000 -0.0000  0.0200
                                            0.0000  0.0000  0.0056 -0.0094
    82. (0.00880) BD*( 1) C   2 - H   7  
                ( 36.38%)   0.6032* C   2 s( 29.01%)p 2.45( 70.97%)d 0.00(  0.02%)
                                           -0.0003  0.5380 -0.0250  0.1578 -0.0055
                                           -0.8274  0.0097  0.0000 -0.0000 -0.0048
                                            0.0000 -0.0000 -0.0125 -0.0072
                ( 63.62%)  -0.7976* H   7 s( 99.89%)p 0.00(  0.11%)
                                            0.9994 -0.0059 -0.0065  0.0324 -0.0000
    83. (0.00463) BD*( 1) C   3 - O   4  
                ( 67.24%)   0.8200* C   3 s( 21.54%)p 3.63( 78.19%)d 0.01(  0.28%)
                                           -0.0000 -0.4621 -0.0426 -0.7353 -0.0278
                                            0.4899  0.0211  0.0000  0.0000  0.0422
                                            0.0000 -0.0000 -0.0176  0.0262
                ( 32.76%)  -0.5724* O   4 s( 30.25%)p 2.30( 69.68%)d 0.00(  0.07%)
                                            0.0000 -0.5500 -0.0041  0.6567  0.0026
                                           -0.5153  0.0035 -0.0000 -0.0000  0.0218
                                            0.0000 -0.0000  0.0051  0.0144
    84. (0.01292) BD*( 1) C   3 - H   8  
                ( 38.11%)   0.6173* C   3 s( 24.82%)p 3.03( 75.13%)d 0.00(  0.06%)
                                            0.0001 -0.4980  0.0128 -0.0220 -0.0082
                                           -0.5011 -0.0013 -0.7068  0.0096 -0.0012
                                            0.0032 -0.0184  0.0076 -0.0125
                ( 61.89%)  -0.7867* H   8 s( 99.88%)p 0.00(  0.12%)
                                           -0.9994  0.0018  0.0003  0.0213  0.0274
    85. (0.01292) BD*( 1) C   3 - H   9  
                ( 38.11%)   0.6173* C   3 s( 24.82%)p 3.03( 75.13%)d 0.00(  0.06%)
                                            0.0001 -0.4980  0.0128 -0.0220 -0.0082
                                           -0.5011 -0.0013  0.7068 -0.0096 -0.0012
                                           -0.0032  0.0184  0.0076 -0.0125
                ( 61.89%)  -0.7867* H   9 s( 99.88%)p 0.00(  0.12%)
                                           -0.9994  0.0018  0.0003  0.0213 -0.0274
    86. (0.00205) BD*( 1) O   4 - H  10  
                ( 24.39%)   0.4938* O   4 s( 20.89%)p 3.78( 79.02%)d 0.00(  0.08%)
                                           -0.0001 -0.4568 -0.0178 -0.7524 -0.0341
                                           -0.4721  0.0028  0.0000  0.0000 -0.0254
                                           -0.0000 -0.0000  0.0065  0.0124
                ( 75.61%)  -0.8696* H  10 s( 99.50%)p 0.01(  0.50%)
                                           -0.9975  0.0034  0.0630  0.0317 -0.0000


 NHO Directionality and "Bond Bending" (deviations from line of nuclear centers)

         [Thresholds for printing:  angular deviation  >  1.0 degree]
                                    hybrid p-character > 25.0%
                                    orbital occupancy  >  0.10e

                                Line of Centers        Hybrid 1              Hybrid 2
                                ---------------  -------------------   ------------------
                NBO               Theta   Phi    Theta   Phi    Dev    Theta   Phi    Dev
 ========================================================================================
     2. BD (   2) C   1 - C   2    90.0  341.3     0.0    0.0  90.0      0.0    0.0  90.0
     3. BD (   1) C   1 - H   5    90.0  219.9    90.0  218.2   1.8      --     --    --
     4. BD (   1) C   1 - H   6    90.0  103.1    90.0  105.4   2.2      --     --    --
     5. BD (   1) C   2 - C   3    90.0   35.8     --     --    --      90.0  217.5   1.7
     6. BD (   1) C   2 - H   7    90.0  281.8    90.0  280.6   1.3      --     --    --
     7. BD (   1) C   3 - O   4    90.0  324.0    90.0  326.2   2.2     90.0  142.2   1.9
     8. BD (   1) C   3 - H   8    36.8   92.0    35.8   86.6   3.4      --     --    --
     9. BD (   1) C   3 - H   9   143.2   92.0   144.2   86.6   3.4      --     --    --
    10. BD (   1) O   4 - H  10    90.0   35.6    90.0   30.8   4.7      --     --    --
    15. LP (   1) O   4             --     --     90.0  272.4   --       --     --    --
    16. LP (   2) O   4             --     --      0.0    0.0   --       --     --    --


 Second Order Perturbation Theory Analysis of Fock Matrix in NBO Basis

     Threshold for printing:   0.25 kcal/mol
                                                                              E(2)  E(j)-E(i) F(i,j)
         Donor NBO (i)                     Acceptor NBO (j)                 kcal/mol   a.u.    a.u. 
 ===================================================================================================

 within unit  1
   1. BD (   1) C   1 - C   2        / 35. RY*(   1) C   3                    0.70    1.52    0.041
   1. BD (   1) C   1 - C   2        / 81. BD*(   1) C   2 - C   3            0.50    1.18    0.031
   1. BD (   1) C   1 - C   2        / 82. BD*(   1) C   2 - H   7            0.44    1.26    0.030
   1. BD (   1) C   1 - C   2        / 83. BD*(   1) C   3 - O   4            0.52    1.06    0.030
   2. BD (   2) C   1 - C   2        / 38. RY*(   4) C   3                    0.32    1.56    0.028
   2. BD (   2) C   1 - C   2        / 84. BD*(   1) C   3 - H   8            0.92    0.74    0.033
   2. BD (   2) C   1 - C   2        / 85. BD*(   1) C   3 - H   9            0.92    0.74    0.033
   3. BD (   1) C   1 - H   5        / 26. RY*(   1) C   2                    0.54    1.32    0.034
   3. BD (   1) C   1 - H   5        / 81. BD*(   1) C   2 - C   3            3.25    0.92    0.069
   3. BD (   1) C   1 - H   5        / 82. BD*(   1) C   2 - H   7            0.28    1.00    0.021
   4. BD (   1) C   1 - H   6        / 27. RY*(   2) C   2                    0.79    1.50    0.044
   4. BD (   1) C   1 - H   6        / 82. BD*(   1) C   2 - H   7            2.65    1.00    0.065
   5. BD (   1) C   2 - C   3        / 17. RY*(   1) C   1                    0.94    1.67    0.050
   5. BD (   1) C   2 - C   3        / 45. RY*(   2) O   4                    0.42    2.03    0.037
   5. BD (   1) C   2 - C   3        / 77. BD*(   1) C   1 - C   2            0.65    1.29    0.037
   5. BD (   1) C   2 - C   3        / 79. BD*(   1) C   1 - H   5            1.10    1.13    0.045
   5. BD (   1) C   2 - C   3        / 86. BD*(   1) O   4 - H  10            0.80    1.11    0.038
   6. BD (   1) C   2 - H   7        / 17. RY*(   1) C   1                    0.45    1.53    0.033
   6. BD (   1) C   2 - H   7        / 35. RY*(   1) C   3                    0.35    1.25    0.027
   6. BD (   1) C   2 - H   7        / 77. BD*(   1) C   1 - C   2            0.31    1.15    0.024
   6. BD (   1) C   2 - H   7        / 79. BD*(   1) C   1 - H   5            0.27    1.00    0.021
   6. BD (   1) C   2 - H   7        / 80. BD*(   1) C   1 - H   6            2.17    0.98    0.058
   6. BD (   1) C   2 - H   7        / 83. BD*(   1) C   3 - O   4            1.00    0.80    0.036
   6. BD (   1) C   2 - H   7        / 84. BD*(   1) C   3 - H   8            0.47    0.93    0.027
   6. BD (   1) C   2 - H   7        / 85. BD*(   1) C   3 - H   9            0.47    0.93    0.027
   7. BD (   1) C   3 - O   4        / 77. BD*(   1) C   1 - C   2            0.94    1.48    0.047
   8. BD (   1) C   3 - H   8        / 28. RY*(   3) C   2                    0.53    1.37    0.034
   8. BD (   1) C   3 - H   8        / 44. RY*(   1) O   4                    0.34    1.63    0.030
   8. BD (   1) C   3 - H   8        / 78. BD*(   2) C   1 - C   2            1.71    0.55    0.039
   8. BD (   1) C   3 - H   8        / 82. BD*(   1) C   2 - H   7            0.61    1.01    0.031
   9. BD (   1) C   3 - H   9        / 28. RY*(   3) C   2                    0.53    1.37    0.034
   9. BD (   1) C   3 - H   9        / 44. RY*(   1) O   4                    0.34    1.63    0.030
   9. BD (   1) C   3 - H   9        / 78. BD*(   2) C   1 - C   2            1.71    0.55    0.039
   9. BD (   1) C   3 - H   9        / 82. BD*(   1) C   2 - H   7            0.61    1.01    0.031
  10. BD (   1) O   4 - H  10        / 26. RY*(   1) C   2                    0.28    1.51    0.026
  10. BD (   1) O   4 - H  10        / 35. RY*(   1) C   3                    0.43    1.46    0.031
  10. BD (   1) O   4 - H  10        / 39. RY*(   5) C   3                    0.35    2.43    0.037
  10. BD (   1) O   4 - H  10        / 81. BD*(   1) C   2 - C   3            1.57    1.11    0.053
  11. CR (   1) C   1                / 26. RY*(   1) C   2                    0.87   10.91    0.123
  11. CR (   1) C   1                / 27. RY*(   2) C   2                    0.37   11.08    0.081
  11. CR (   1) C   1                / 29. RY*(   4) C   2                    0.28   10.82    0.069
  11. CR (   1) C   1                / 53. RY*(   1) H   5                    0.47   10.52    0.089
  11. CR (   1) C   1                / 57. RY*(   1) H   6                    0.44   10.51    0.086
  11. CR (   1) C   1                / 81. BD*(   1) C   2 - C   3            0.52   10.51    0.094
  11. CR (   1) C   1                / 82. BD*(   1) C   2 - H   7            0.30   10.59    0.072
  12. CR (   1) C   2                / 18. RY*(   2) C   1                    1.09   10.64    0.136
  12. CR (   1) C   2                / 36. RY*(   2) C   3                    0.45   11.21    0.090
  12. CR (   1) C   2                / 40. RY*(   6) C   3                    0.26   11.34    0.069
  12. CR (   1) C   2                / 61. RY*(   1) H   7                    0.49   10.51    0.090
  13. CR (   1) C   3                / 65. RY*(   1) H   8                    0.48   10.56    0.090
  13. CR (   1) C   3                / 69. RY*(   1) H   9                    0.48   10.56    0.090
  13. CR (   1) C   3                / 77. BD*(   1) C   1 - C   2            0.34   10.80    0.076
  13. CR (   1) C   3                / 83. BD*(   1) C   3 - O   4            0.47   10.44    0.089
  14. CR (   1) O   4                / 35. RY*(   1) C   3                    0.55   19.73    0.132
  14. CR (   1) O   4                / 40. RY*(   6) C   3                    0.33   20.22    0.103
  15. LP (   1) O   4                / 36. RY*(   2) C   3                    0.71    1.70    0.044
  15. LP (   1) O   4                / 74. RY*(   2) H  10                    0.34    2.10    0.034
  15. LP (   1) O   4                / 81. BD*(   1) C   2 - C   3            0.53    1.00    0.029
  15. LP (   1) O   4                / 84. BD*(   1) C   3 - H   8            0.64    1.02    0.032
  15. LP (   1) O   4                / 85. BD*(   1) C   3 - H   9            0.64    1.02    0.032
  16. LP (   2) O   4                / 37. RY*(   3) C   3                    0.78    2.42    0.055
  16. LP (   2) O   4                / 73. RY*(   1) H  10                    0.97    1.98    0.056
  16. LP (   2) O   4                / 84. BD*(   1) C   3 - H   8            3.06    0.75    0.061
  16. LP (   2) O   4                / 85. BD*(   1) C   3 - H   9            3.06    0.75    0.061


 Natural Bond Orbitals (Summary):

                                                            Principal Delocalizations
           NBO                        Occupancy    Energy   (geminal,vicinal,remote)
 ====================================================================================
 Molecular unit  1  (C3H6O)
     1. BD (   1) C   1 - C   2          0.99643    -1.00908  35(v),83(v),81(g),82(g)
     2. BD (   2) C   1 - C   2          0.99387    -0.54985  84(v),85(v),38(v)
     3. BD (   1) C   1 - H   5          0.99123    -0.74907  81(v),26(v),82(v)
     4. BD (   1) C   1 - H   6          0.99258    -0.75396  82(v),27(v)
     5. BD (   1) C   2 - C   3          0.99244    -0.88012  79(v),17(v),86(v),77(g)
                                                    45(v)
     6. BD (   1) C   2 - H   7          0.98760    -0.74419  80(v),83(v),84(v),85(v)
                                                    17(v),35(v),77(g),79(v)
     7. BD (   1) C   3 - O   4          0.99783    -1.07137  77(v)
     8. BD (   1) C   3 - H   8          0.99020    -0.75974  78(v),82(v),28(v),44(v)
     9. BD (   1) C   3 - H   9          0.99020    -0.75974  78(v),82(v),28(v),44(v)
    10. BD (   1) O   4 - H  10          0.99426    -0.94624  81(v),35(v),39(v),26(r)
    11. CR (   1) C   1                  0.99952   -10.34045  26(v),81(v),53(v),57(v)
                                                    27(v),82(v),29(v)
    12. CR (   1) C   2                  0.99952   -10.34431  18(v),61(v),36(v),40(v)
    13. CR (   1) C   3                  0.99952   -10.39085  65(v),69(v),83(g),77(v)
    14. CR (   1) O   4                  0.99988   -19.22202  35(v),40(v)
    15. LP (   1) O   4                  0.99107    -0.83167  36(v),84(v),85(v),81(v)
                                                    74(v)
    16. LP (   2) O   4                  0.98313    -0.56384  84(v),85(v),73(v),37(v)
    17. RY*(   1) C   1                  0.00232     0.78662   
    18. RY*(   2) C   1                  0.00034     0.29292   
    19. RY*(   3) C   1                  0.00006     1.26659   
    20. RY*(   4) C   1                  0.00006     0.37921   
    21. RY*(   5) C   1                  0.00000     1.35133   
    22. RY*(   6) C   1                  0.00000     1.61776   
    23. RY*(   7) C   1                  0.00000     1.60105   
    24. RY*(   8) C   1                  0.00001     2.08280   
    25. RY*(   9) C   1                  0.00000     1.91054   
    26. RY*(   1) C   2                  0.00235     0.56717   
    27. RY*(   2) C   2                  0.00145     0.74326   
    28. RY*(   3) C   2                  0.00120     0.60717   
    29. RY*(   4) C   2                  0.00040     0.47503   
    30. RY*(   5) C   2                  0.00006     1.84925   
    31. RY*(   6) C   2                  0.00002     1.60099   
    32. RY*(   7) C   2                  0.00001     2.06654   
    33. RY*(   8) C   2                  0.00000     1.43440   
    34. RY*(   9) C   2                  0.00001     1.93825   
    35. RY*(   1) C   3                  0.00195     0.50888   
    36. RY*(   2) C   3                  0.00140     0.86561   
    37. RY*(   3) C   3                  0.00090     1.85874   
    38. RY*(   4) C   3                  0.00055     1.00843   
    39. RY*(   5) C   3                  0.00024     1.48481   
    40. RY*(   6) C   3                  0.00010     0.99775   
    41. RY*(   7) C   3                  0.00006     1.19245   
    42. RY*(   8) C   3                  0.00000     1.43068   
    43. RY*(   9) C   3                  0.00000     1.92551   
    44. RY*(   1) O   4                  0.00078     0.87435   
    45. RY*(   2) O   4                  0.00063     1.14926   
    46. RY*(   3) O   4                  0.00003     1.00534   
    47. RY*(   4) O   4                  0.00003     1.52294   
    48. RY*(   5) O   4                  0.00001     2.65955   
    49. RY*(   6) O   4                  0.00000     2.47553   
    50. RY*(   7) O   4                  0.00000     2.45025   
    51. RY*(   8) O   4                  0.00000     2.44274   
    52. RY*(   9) O   4                  0.00000     2.74088   
    53. RY*(   1) H   5                  0.00054     0.18413   
    54. RY*(   2) H   5                  0.00005     1.72801   
    55. RY*(   3) H   5                  0.00006     1.40057   
    56. RY*(   4) H   5                  0.00003     1.97975   
    57. RY*(   1) H   6                  0.00071     0.17224   
    58. RY*(   2) H   6                  0.00006     1.65015   
    59. RY*(   3) H   6                  0.00007     1.39203   
    60. RY*(   4) H   6                  0.00003     2.04591   
    61. RY*(   1) H   7                  0.00106     0.16432   
    62. RY*(   2) H   7                  0.00004     1.87217   
    63. RY*(   3) H   7                  0.00004     1.42834   
    64. RY*(   4) H   7                  0.00003     1.96538   
    65. RY*(   1) H   8                  0.00095     0.17229   
    66. RY*(   2) H   8                  0.00013     1.49324   
    67. RY*(   3) H   8                  0.00007     1.62061   
    68. RY*(   4) H   8                  0.00001     1.97268   
    69. RY*(   1) H   9                  0.00095     0.17229   
    70. RY*(   2) H   9                  0.00013     1.49324   
    71. RY*(   3) H   9                  0.00007     1.62061   
    72. RY*(   4) H   9                  0.00001     1.97268   
    73. RY*(   1) H  10                  0.00068     1.41473   
    74. RY*(   2) H  10                  0.00058     1.27330   
    75. RY*(   3) H  10                  0.00034     0.61793   
    76. RY*(   4) H  10                  0.00001     2.10012   
    77. BD*(   1) C   1 - C   2          0.00239     0.40795   
    78. BD*(   2) C   1 - C   2          0.01414    -0.21368   
    79. BD*(   1) C   1 - H   5          0.00332     0.25244   
    80. BD*(   1) C   1 - H   6          0.00492     0.23553   
    81. BD*(   1) C   2 - C   3          0.01299     0.16686   
    82. BD*(   1) C   2 - H   7          0.00880     0.25069   
    83. BD*(   1) C   3 - O   4          0.00463     0.05403   
    84. BD*(   1) C   3 - H   8          0.01292     0.19078   
    85. BD*(   1) C   3 - H   9          0.01292     0.19078   
    86. BD*(   1) O   4 - H  10          0.00205     0.22824   
       -------------------------------
              Total Lewis   15.89929  ( 99.3706%)
        Valence non-Lewis    0.07909  (  0.4943%)
        Rydberg non-Lewis    0.02162  (  0.1351%)
       -------------------------------
            Total unit  1   16.00000  (100.0000%)
           Charge unit  1    0.00000


 ***************************************************
 *******         Beta  spin orbitals         *******
 ***************************************************


 NATURAL POPULATIONS:  Natural atomic orbital occupancies 
                                                          
   NAO  Atom  No  lang   Type(AO)    Occupancy      Energy
 ----------------------------------------------------------
     1    C    1  S      Cor( 1S)     0.99951     -10.33494
     2    C    1  S      Val( 2S)     0.54251      -0.45124
     3    C    1  S      Ryd( 3S)     0.00049       0.33887
     4    C    1  px     Val( 2p)     0.56148      -0.26920
     5    C    1  px     Ryd( 3p)     0.00124       0.33719
     6    C    1  py     Val( 2p)     0.59942      -0.28063
     7    C    1  py     Ryd( 3p)     0.00207       0.61186
     8    C    1  pz     Val( 2p)     0.16320      -0.30859
     9    C    1  pz     Ryd( 3p)     0.00026       0.30190
    10    C    1  dxy    Ryd( 3d)     0.00033       2.27456
    11    C    1  dxz    Ryd( 3d)     0.00020       1.71919
    12    C    1  dyz    Ryd( 3d)     0.00001       1.65972
    13    C    1  dx2y2  Ryd( 3d)     0.00039       2.23042
    14    C    1  dz2    Ryd( 3d)     0.00031       1.98439

    15    C    2  S      Cor( 1S)     0.99952     -10.34148
    16    C    2  S      Val( 2S)     0.50982      -0.44225
    17    C    2  S      Ryd( 3S)     0.00129       0.30027
    18    C    2  px     Val( 2p)     0.53332      -0.29143
    19    C    2  px     Ryd( 3p)     0.00262       0.41864
    20    C    2  py     Val( 2p)     0.59187      -0.30300
    21    C    2  py     Ryd( 3p)     0.00148       0.63530
    22    C    2  pz     Val( 2p)     0.27368      -0.32990
    23    C    2  pz     Ryd( 3p)     0.00067       0.32491
    24    C    2  dxy    Ryd( 3d)     0.00046       2.14769
    25    C    2  dxz    Ryd( 3d)     0.00011       1.71664
    26    C    2  dyz    Ryd( 3d)     0.00023       1.64824
    27    C    2  dx2y2  Ryd( 3d)     0.00036       2.25041
    28    C    2  dz2    Ryd( 3d)     0.00027       1.94243

    29    C    3  S      Cor( 1S)     0.99952     -10.39059
    30    C    3  S      Val( 2S)     0.52279      -0.48989
    31    C    3  S      Ryd( 3S)     0.00142       0.50652
    32    C    3  px     Val( 2p)     0.41943      -0.32532
    33    C    3  px     Ryd( 3p)     0.00141       0.30860
    34    C    3  py     Val( 2p)     0.52868      -0.33041
    35    C    3  py     Ryd( 3p)     0.00149       0.29997
    36    C    3  pz     Val( 2p)     0.56613      -0.33810
    37    C    3  pz     Ryd( 3p)     0.00037       0.42718
    38    C    3  dxy    Ryd( 3d)     0.00102       2.01893
    39    C    3  dxz    Ryd( 3d)     0.00088       1.71768
    40    C    3  dyz    Ryd( 3d)     0.00016       2.17146
    41    C    3  dx2y2  Ryd( 3d)     0.00078       1.87990
    42    C    3  dz2    Ryd( 3d)     0.00043       1.99334

    43    O    4  S      Cor( 1S)     0.99988     -19.21571
    44    O    4  S      Val( 2S)     0.84207      -1.09864
    45    O    4  S      Ryd( 3S)     0.00052       1.16197
    46    O    4  px     Val( 2p)     0.70677      -0.51475
    47    O    4  px     Ryd( 3p)     0.00104       0.97438
    48    O    4  py     Val( 2p)     0.85161      -0.54058
    49    O    4  py     Ryd( 3p)     0.00043       0.89210
    50    O    4  pz     Val( 2p)     0.74302      -0.50081
    51    O    4  pz     Ryd( 3p)     0.00100       0.81220
    52    O    4  dxy    Ryd( 3d)     0.00082       3.11007
    53    O    4  dxz    Ryd( 3d)     0.00004       2.54743
    54    O    4  dyz    Ryd( 3d)     0.00055       2.50194
    55    O    4  dx2y2  Ryd( 3d)     0.00047       2.65712
    56    O    4  dz2    Ryd( 3d)     0.00039       2.77711

    57    H    5  S      Val( 1S)     0.38020      -0.13596
    58    H    5  S      Ryd( 2S)     0.00053       0.14551
    59    H    5  px     Ryd( 2p)     0.00032       1.92932
    60    H    5  py     Ryd( 2p)     0.00021       1.82466
    61    H    5  pz     Ryd( 2p)     0.00002       1.40183

    62    H    6  S      Val( 1S)     0.39113      -0.15553
    63    H    6  S      Ryd( 2S)     0.00071       0.14646
    64    H    6  px     Ryd( 2p)     0.00010       1.60930
    65    H    6  py     Ryd( 2p)     0.00043       2.12045
    66    H    6  pz     Ryd( 2p)     0.00003       1.39322

    67    H    7  S      Val( 1S)     0.37043      -0.12850
    68    H    7  S      Ryd( 2S)     0.00109       0.14871
    69    H    7  px     Ryd( 2p)     0.00006       1.73073
    70    H    7  py     Ryd( 2p)     0.00045       2.13218
    71    H    7  pz     Ryd( 2p)     0.00001       1.42917

    72    H    8  S      Val( 1S)     0.31007      -0.14669
    73    H    8  S      Ryd( 2S)     0.00057       0.14034
    74    H    8  px     Ryd( 2p)     0.00012       1.50461
    75    H    8  py     Ryd( 2p)     0.00017       1.77499
    76    H    8  pz     Ryd( 2p)     0.00033       1.90459

    77    H    9  S      Val( 1S)     0.31007      -0.14669
    78    H    9  S      Ryd( 2S)     0.00057       0.14034
    79    H    9  px     Ryd( 2p)     0.00012       1.50461
    80    H    9  py     Ryd( 2p)     0.00017       1.77500
    81    H    9  pz     Ryd( 2p)     0.00033       1.90459

    82    H   10  S      Val( 1S)     0.24879      -0.09167
    83    H   10  S      Ryd( 2S)     0.00039       0.21954
    84    H   10  px     Ryd( 2p)     0.00112       2.03288
    85    H   10  py     Ryd( 2p)     0.00067       1.76970
    86    H   10  pz     Ryd( 2p)     0.00058       1.41562


 Summary of Natural Population Analysis:                  
                                                          
                                       Natural Population 
                Natural  -----------------------------------------------
    Atom  No    Charge         Core      Valence    Rydberg      Total
 -----------------------------------------------------------------------
      C    1    0.12858      0.99951     1.86660    0.00531     2.87142
      C    2    0.08431      0.99952     1.90868    0.00748     2.91569
      C    3   -0.04452      0.99952     2.03703    0.00797     3.04452
      O    4   -0.14859      0.99988     3.14347    0.00525     4.14859
      H    5    0.11872      0.00000     0.38020    0.00108     0.38128
      H    6    0.10758      0.00000     0.39113    0.00128     0.39242
      H    7    0.12795      0.00000     0.37043    0.00161     0.37205
      H    8    0.18875      0.00000     0.31007    0.00119     0.31125
      H    9    0.18875      0.00000     0.31007    0.00119     0.31125
      H   10    0.24845      0.00000     0.24879    0.00276     0.25155
 =======================================================================
   * Total *    1.00000      3.99842    10.96646    0.03511    15.00000

                                 Natural Population      
 --------------------------------------------------------
   Core                       3.99842 ( 99.9606% of   4)
   Valence                   10.96646 ( 99.6951% of  11)
   Natural Minimal Basis     14.96489 ( 99.7659% of  15)
   Natural Rydberg Basis      0.03511 (  0.2341% of  15)
 --------------------------------------------------------

    Atom  No          Natural Electron Configuration
 ----------------------------------------------------------------------------
      C    1      [core]2S( 0.54)2p( 1.32)
      C    2      [core]2S( 0.51)2p( 1.40)
      C    3      [core]2S( 0.52)2p( 1.51)
      O    4      [core]2S( 0.84)2p( 2.30)
      H    5            1S( 0.38)
      H    6            1S( 0.39)
      H    7            1S( 0.37)
      H    8            1S( 0.31)
      H    9            1S( 0.31)
      H   10            1S( 0.25)


 NATURAL BOND ORBITAL ANALYSIS, beta spin orbitals:

                       Occupancies       Lewis Structure    Low   High
           Occ.    -------------------  -----------------   occ   occ
  Cycle   Thresh.   Lewis   Non-Lewis     CR  BD  3C  LP    (L)   (NL)   Dev
 =============================================================================
   1(1)    0.90    14.49047   0.50953      4   9   0   2     1      0    0.07
   2(2)    0.90    14.49047   0.50953      4   9   0   2     1      0    0.07
   3(1)    0.80    14.59689   0.40311      4  10   0   1     0      0    0.07
 -----------------------------------------------------------------------------

 Structure accepted: No low occupancy Lewis orbitals

           --- Apparent excited state configuration ---
 The following "inverted" NBO labels reflect the actual hybrid overlap:

                 NBO   2 has been relabelled BD*

                 NBO  78 has been relabelled BD 

 --------------------------------------------------------
   Core                      3.99842 ( 99.961% of   4)
   Valence Lewis             9.80533 ( 89.139% of  11)
  ==================       ============================
   Total Lewis              13.80375 ( 92.025% of  15)
  -----------------------------------------------------
   Valence non-Lewis         1.17629 (  7.842% of  15)
   Rydberg non-Lewis         0.01996 (  0.133% of  15)
  ==================       ============================
   Total non-Lewis           1.19625 (  7.975% of  15)
 --------------------------------------------------------


       (Occupancy)   Bond orbital/ Coefficients/ Hybrids
 ---------------------------------------------------------------------------------
     1. (0.99605) BD ( 1) C   1 - C   2  
                ( 48.61%)   0.6972* C   1 s( 39.01%)p 1.56( 60.92%)d 0.00(  0.08%)
                                            0.0002  0.6241 -0.0240  0.7407  0.0205
                                           -0.2445 -0.0164  0.0000  0.0000 -0.0122
                                            0.0000 -0.0000  0.0188 -0.0171
                ( 51.39%)   0.7169* C   2 s( 38.66%)p 1.59( 61.28%)d 0.00(  0.06%)
                                            0.0001  0.6210  0.0302 -0.7371 -0.0335
                                            0.2612 -0.0091 -0.0000 -0.0000 -0.0144
                                            0.0000 -0.0000  0.0147 -0.0146
     2. (0.85030) BD*( 1) C   1 - O   4  
                ( 13.42%)   0.3663* C   1 s(  0.00%)p 1.00( 99.88%)d 0.00(  0.12%)
                                           -0.0000  0.0000  0.0000  0.0000 -0.0000
                                           -0.0000  0.0000 -0.9983  0.0469 -0.0000
                                           -0.0328  0.0088  0.0000 -0.0000
                ( 86.58%)  -0.9305* O   4 s(  0.00%)p 1.00( 99.93%)d 0.00(  0.07%)
                                            0.0000  0.0000 -0.0000 -0.0000  0.0000
                                            0.0000 -0.0000 -0.9994  0.0239 -0.0000
                                            0.0029 -0.0263 -0.0000 -0.0000
     3. (0.99130) BD ( 1) C   1 - H   5  
                ( 61.81%)   0.7862* C   1 s( 30.86%)p 2.24( 69.11%)d 0.00(  0.04%)
                                            0.0002 -0.5555 -0.0038  0.6417  0.0059
                                            0.5282 -0.0176 -0.0000  0.0000 -0.0152
                                            0.0000  0.0000  0.0009  0.0116
                ( 38.19%)   0.6180* H   5 s( 99.89%)p 0.00(  0.11%)
                                           -0.9994 -0.0000 -0.0267 -0.0199  0.0000
     4. (0.99263) BD ( 1) C   1 - H   6  
                ( 60.85%)   0.7801* C   1 s( 30.14%)p 2.32( 69.82%)d 0.00(  0.04%)
                                            0.0002 -0.5489 -0.0117  0.1933  0.0275
                                           -0.8124  0.0075  0.0000  0.0000  0.0029
                                           -0.0000  0.0000  0.0158  0.0124
                ( 39.15%)   0.6257* H   6 s( 99.89%)p 0.00(  0.11%)
                                           -0.9995  0.0012 -0.0110  0.0312 -0.0000
     5. (0.99227) BD ( 1) C   2 - C   3  
                ( 49.55%)   0.7039* C   2 s( 32.50%)p 2.07( 67.45%)d 0.00(  0.05%)
                                            0.0002  0.5701  0.0017  0.6554  0.0100
                                            0.4946 -0.0143 -0.0000  0.0000  0.0173
                                            0.0000 -0.0000  0.0032 -0.0136
                ( 50.45%)   0.7103* C   3 s( 29.34%)p 2.41( 70.61%)d 0.00(  0.05%)
                                            0.0002  0.5416  0.0095 -0.6746  0.0093
                                           -0.5008 -0.0062 -0.0000  0.0000  0.0204
                                            0.0000  0.0000  0.0054 -0.0100
     6. (0.98766) BD ( 1) C   2 - H   7  
                ( 63.02%)   0.7939* C   2 s( 28.88%)p 2.46( 71.09%)d 0.00(  0.03%)
                                            0.0003 -0.5369  0.0225 -0.1582  0.0063
                                            0.8281 -0.0098 -0.0000  0.0000  0.0051
                                           -0.0000  0.0000  0.0124  0.0103
                ( 36.98%)   0.6081* H   7 s( 99.89%)p 0.00(  0.11%)
                                           -0.9994  0.0037  0.0067 -0.0329  0.0000
     7. (0.99778) BD ( 1) C   3 - O   4  
                ( 33.41%)   0.5780* C   3 s( 21.36%)p 3.67( 78.36%)d 0.01(  0.28%)
                                           -0.0000 -0.4602 -0.0424 -0.7351 -0.0279
                                            0.4920  0.0205  0.0000  0.0000  0.0426
                                            0.0000 -0.0000 -0.0176  0.0266
                ( 66.59%)   0.8160* O   4 s( 30.48%)p 2.28( 69.44%)d 0.00(  0.08%)
                                            0.0000 -0.5521 -0.0038  0.6566  0.0018
                                           -0.5131  0.0041 -0.0000  0.0000  0.0219
                                            0.0000 -0.0000  0.0049  0.0171
     8. (0.90256) BD ( 1) C   3 - H   8  
                ( 66.06%)   0.8128* C   3 s( 24.72%)p 3.04( 75.26%)d 0.00(  0.02%)
                                           -0.0003  0.4969 -0.0161  0.0260  0.0080
                                            0.5019 -0.0021  0.7069 -0.0122  0.0010
                                           -0.0022  0.0086 -0.0074  0.0105
                ( 33.94%)   0.5826* H   8 s( 99.88%)p 0.00(  0.12%)
                                            0.9994 -0.0070 -0.0009 -0.0178 -0.0294
     9. (0.90256) BD ( 1) C   3 - H   9  
                ( 66.06%)   0.8128* C   3 s( 24.72%)p 3.04( 75.26%)d 0.00(  0.02%)
                                           -0.0003  0.4969 -0.0161  0.0260  0.0080
                                            0.5019 -0.0021 -0.7069  0.0122  0.0010
                                            0.0022 -0.0086 -0.0074  0.0105
                ( 33.94%)   0.5826* H   9 s( 99.88%)p 0.00(  0.12%)
                                            0.9994 -0.0070 -0.0009 -0.0178  0.0294
    10. (0.99435) BD ( 1) O   4 - H  10  
                ( 75.02%)   0.8661* O   4 s( 21.15%)p 3.72( 78.76%)d 0.00(  0.09%)
                                            0.0002  0.4596  0.0180  0.7526  0.0335
                                            0.4691 -0.0028 -0.0000 -0.0000  0.0253
                                            0.0000  0.0000 -0.0064 -0.0146
                ( 24.98%)   0.4998* H  10 s( 99.50%)p 0.00(  0.50%)
                                            0.9975 -0.0015 -0.0628 -0.0317  0.0000
    11. (0.99951) CR ( 1) C   1           s(100.00%)p 0.00(  0.00%)
                                            1.0000  0.0001  0.0000 -0.0003 -0.0000
                                            0.0001  0.0000 -0.0000  0.0000  0.0000
                                           -0.0000  0.0000 -0.0000 -0.0000
    12. (0.99952) CR ( 1) C   2           s(100.00%)p 0.00(  0.00%)
                                            1.0000  0.0000 -0.0000 -0.0000 -0.0000
                                           -0.0003  0.0000  0.0000 -0.0000 -0.0000
                                           -0.0000 -0.0000 -0.0000  0.0000
    13. (0.99952) CR ( 1) C   3           s(100.00%)p 0.00(  0.00%)
                                            1.0000  0.0002 -0.0000  0.0001  0.0000
                                            0.0004  0.0000 -0.0000  0.0000 -0.0000
                                            0.0000 -0.0000 -0.0000  0.0000
    14. (0.99988) CR ( 1) O   4           s(100.00%)p 0.00(  0.00%)
                                            1.0000 -0.0000 -0.0000 -0.0001 -0.0000
                                           -0.0000  0.0000  0.0000 -0.0000 -0.0000
                                           -0.0000  0.0000  0.0000  0.0000
    15. (0.27401) LP*( 1) C   2           s(  0.00%)p 1.00( 99.91%)d 0.00(  0.09%)
                                           -0.0000 -0.0000 -0.0000 -0.0000  0.0000
                                            0.0000 -0.0000  0.9994 -0.0175 -0.0000
                                           -0.0088  0.0284  0.0000 -0.0000
    16. (0.99101) LP ( 1) O   4           s( 48.36%)p 1.07( 51.60%)d 0.00(  0.04%)
                                            0.0000  0.6953 -0.0115  0.0231  0.0056
                                           -0.7179  0.0096 -0.0000  0.0000  0.0017
                                           -0.0000 -0.0000  0.0189  0.0049
    17. (0.00231) RY*( 1) C   1           s(  1.73%)p53.20( 91.90%)d 3.69(  6.38%)
                                            0.0000 -0.0051  0.1313 -0.0067 -0.4162
                                           -0.0258 -0.8632  0.0000  0.0000 -0.1976
                                            0.0000 -0.0000 -0.1571  0.0022
    18. (0.00034) RY*( 2) C   1           s( 17.65%)p 4.61( 81.43%)d 0.05(  0.92%)
                                           -0.0000  0.0003  0.4202  0.0384 -0.7726
                                           -0.0208  0.4642  0.0000 -0.0000 -0.0662
                                            0.0000 -0.0000 -0.0678 -0.0139
    19. (0.00007) RY*( 3) C   1           s(  0.00%)p 1.00( 95.04%)d 0.05(  4.96%)
    20. (0.00005) RY*( 4) C   1           s( 43.42%)p 0.14(  6.04%)d 1.16( 50.54%)
    21. (0.00000) RY*( 5) C   1           s( 32.82%)p 0.51( 16.83%)d 1.53( 50.35%)
    22. (0.00000) RY*( 6) C   1           s(  0.00%)p 1.00(  3.34%)d28.97( 96.66%)
    23. (0.00000) RY*( 7) C   1           s(  0.00%)p 1.00(  1.74%)d56.53( 98.26%)
    24. (0.00001) RY*( 8) C   1           s(  2.32%)p 1.51(  3.51%)d40.59( 94.17%)
    25. (0.00000) RY*( 9) C   1           s(  2.05%)p 0.22(  0.46%)d47.56( 97.49%)
    26. (0.00237) RY*( 1) C   2           s(  0.49%)p99.99( 96.11%)d 6.96(  3.40%)
                                            0.0000  0.0089  0.0694 -0.0226  0.8305
                                           -0.0153 -0.5201 -0.0000 -0.0000  0.0226
                                           -0.0000  0.0000  0.1801 -0.0329
    27. (0.00142) RY*( 2) C   2           s( 13.48%)p 5.49( 73.96%)d 0.93( 12.56%)
                                            0.0000 -0.0183  0.3667  0.0203 -0.5146
                                           -0.0273 -0.6882  0.0000  0.0000  0.2831
                                            0.0000  0.0000  0.2127  0.0141
    28. (0.00068) RY*( 3) C   2           s(  0.00%)p 1.00( 86.24%)d 0.16( 13.76%)
                                           -0.0000  0.0000 -0.0000 -0.0000  0.0000
                                            0.0000  0.0000  0.0164  0.9285 -0.0000
                                            0.3552  0.1066 -0.0000  0.0000
    29. (0.00040) RY*( 4) C   2           s( 81.40%)p 0.12(  9.92%)d 0.11(  8.69%)
                                            0.0000 -0.0023  0.9022  0.0259  0.1097
                                           -0.0177  0.2935  0.0000 -0.0000 -0.2902
                                           -0.0000  0.0000  0.0386  0.0337
    30. (0.00006) RY*( 5) C   2           s(  2.92%)p 4.63( 13.51%)d28.63( 83.57%)
    31. (0.00002) RY*( 6) C   2           s(  1.60%)p 3.97(  6.35%)d57.49( 92.05%)
    32. (0.00001) RY*( 7) C   2           s(  0.07%)p 4.86(  0.33%)d99.99( 99.60%)
    33. (0.00000) RY*( 8) C   2           s(  0.00%)p 1.00( 12.77%)d 6.83( 87.23%)
    34. (0.00000) RY*( 9) C   2           s(  0.00%)p 1.00(  1.07%)d92.14( 98.93%)
    35. (0.00188) RY*( 1) C   3           s(  4.33%)p19.37( 83.86%)d 2.73( 11.81%)
                                            0.0000  0.0230  0.2068  0.0064 -0.6743
                                            0.0029  0.6196 -0.0000 -0.0000 -0.0409
                                            0.0000 -0.0000  0.3382 -0.0445
    36. (0.00146) RY*( 2) C   3           s( 27.71%)p 1.47( 40.61%)d 1.14( 31.67%)
                                            0.0000 -0.0096  0.5263 -0.0103 -0.1662
                                            0.0347 -0.6142  0.0000  0.0000  0.2580
                                           -0.0000 -0.0000  0.4987 -0.0389
    37. (0.00115) RY*( 3) C   3           s(  0.00%)p 1.00( 15.84%)d 5.31( 84.16%)
                                            0.0000 -0.0000  0.0000 -0.0000  0.0000
                                            0.0000 -0.0000 -0.0008 -0.3979  0.0000
                                            0.8760 -0.2724 -0.0000 -0.0000
    38. (0.00023) RY*( 4) C   3           s( 26.27%)p 0.18(  4.79%)d 2.62( 68.93%)
                                            0.0000 -0.0074  0.5125 -0.0412 -0.1476
                                            0.0240 -0.1545  0.0000 -0.0000 -0.7150
                                           -0.0000  0.0000 -0.4178 -0.0596
    39. (0.00010) RY*( 5) C   3           s(  5.48%)p 9.83( 53.84%)d 7.43( 40.68%)
                                            0.0000 -0.0195  0.2332 -0.0330  0.6587
                                            0.0298  0.3202 -0.0000 -0.0000 -0.3390
                                           -0.0000  0.0000  0.5330 -0.0885
    40. (0.00005) RY*( 6) C   3           s( 33.20%)p 0.50( 16.58%)d 1.51( 50.22%)
    41. (0.00000) RY*( 7) C   3           s(  0.00%)p 1.00(  1.29%)d76.79( 98.71%)
    42. (0.00000) RY*( 8) C   3           s(  0.00%)p 1.00( 82.89%)d 0.21( 17.11%)
    43. (0.00000) RY*( 9) C   3           s(  2.88%)p 0.28(  0.81%)d33.42( 96.31%)
    44. (0.00073) RY*( 1) O   4           s(  0.00%)p 1.00( 94.04%)d 0.06(  5.96%)
                                            0.0000 -0.0000 -0.0000  0.0000  0.0000
                                            0.0000  0.0000  0.0189  0.9696 -0.0000
                                           -0.1997  0.1405 -0.0000  0.0000
    45. (0.00066) RY*( 2) O   4           s( 20.52%)p 3.29( 67.44%)d 0.59( 12.04%)
                                           -0.0000  0.0059  0.4530  0.0024 -0.4372
                                           -0.0061 -0.6951  0.0000  0.0000  0.1560
                                           -0.0000  0.0000  0.3041 -0.0596
    46. (0.00004) RY*( 3) O   4           s( 10.87%)p 7.11( 77.30%)d 1.09( 11.83%)
    47. (0.00002) RY*( 4) O   4           s( 68.15%)p 0.28( 19.36%)d 0.18( 12.49%)
    48. (0.00001) RY*( 5) O   4           s(  0.17%)p99.99( 20.51%)d99.99( 79.32%)
    49. (0.00000) RY*( 6) O   4           s(  0.00%)p 1.00(  4.07%)d23.58( 95.93%)
    50. (0.00000) RY*( 7) O   4           s(  0.00%)p 1.00(  1.96%)d49.94( 98.04%)
    51. (0.00000) RY*( 8) O   4           s(  0.27%)p55.86( 15.13%)d99.99( 84.60%)
    52. (0.00000) RY*( 9) O   4           s(  0.02%)p26.41(  0.46%)d99.99( 99.52%)
    53. (0.00053) RY*( 1) H   5           s( 98.14%)p 0.02(  1.86%)
                                            0.0041  0.9907 -0.1335 -0.0272 -0.0000
    54. (0.00006) RY*( 2) H   5           s(  0.02%)p99.99( 99.98%)
    55. (0.00004) RY*( 3) H   5           s(  1.95%)p50.34( 98.05%)
    56. (0.00002) RY*( 4) H   5           s(  0.00%)p 1.00(100.00%)
    57. (0.00072) RY*( 1) H   6           s( 98.96%)p 0.01(  1.04%)
                                            0.0045  0.9948 -0.0318  0.0971 -0.0000
    58. (0.00006) RY*( 2) H   6           s(  0.06%)p99.99( 99.94%)
    59. (0.00004) RY*( 3) H   6           s(  1.10%)p90.26( 98.90%)
    60. (0.00003) RY*( 4) H   6           s(  0.00%)p 1.00(100.00%)
    61. (0.00111) RY*( 1) H   7           s( 99.55%)p 0.00(  0.45%)
                                            0.0060  0.9977  0.0152 -0.0655 -0.0000
    62. (0.00005) RY*( 2) H   7           s(  0.23%)p99.99( 99.77%)
    63. (0.00003) RY*( 3) H   7           s(  0.34%)p99.99( 99.66%)
    64. (0.00001) RY*( 4) H   7           s(  0.00%)p 1.00(100.00%)
    65. (0.00060) RY*( 1) H   8           s( 94.36%)p 0.06(  5.64%)
                                            0.0081  0.9714  0.0026  0.2194 -0.0908
    66. (0.00015) RY*( 2) H   8           s(  1.88%)p52.17( 98.12%)
                                            0.0025  0.1371 -0.8082 -0.4522  0.3513
    67. (0.00007) RY*( 3) H   8           s(  1.69%)p58.33( 98.31%)
    68. (0.00001) RY*( 4) H   8           s(  2.19%)p44.64( 97.81%)
    69. (0.00060) RY*( 1) H   9           s( 94.36%)p 0.06(  5.64%)
                                            0.0081  0.9714  0.0026  0.2194  0.0908
    70. (0.00015) RY*( 2) H   9           s(  1.88%)p52.17( 98.12%)
                                            0.0025  0.1371 -0.8082 -0.4522 -0.3513
    71. (0.00007) RY*( 3) H   9           s(  1.69%)p58.33( 98.31%)
    72. (0.00001) RY*( 4) H   9           s(  2.19%)p44.64( 97.81%)
    73. (0.00059) RY*( 1) H  10           s( 22.48%)p 3.45( 77.52%)
                                            0.0093  0.4741  0.5020 -0.7233  0.0000
    74. (0.00058) RY*( 2) H  10           s(  0.00%)p 1.00(100.00%)
                                           -0.0000 -0.0000 -0.0000  0.0000  1.0000
    75. (0.00035) RY*( 3) H  10           s( 73.54%)p 0.36( 26.46%)
                                            0.0126  0.8575 -0.0773  0.5085  0.0000
    76. (0.00001) RY*( 4) H  10           s(  4.47%)p21.36( 95.53%)
    77. (0.00275) BD*( 1) C   1 - C   2  
                ( 51.39%)   0.7169* C   1 s( 39.01%)p 1.56( 60.92%)d 0.00(  0.08%)
                                            0.0002  0.6241 -0.0240  0.7407  0.0205
                                           -0.2445 -0.0164  0.0000  0.0000 -0.0122
                                            0.0000 -0.0000  0.0188 -0.0171
                ( 48.61%)  -0.6972* C   2 s( 38.66%)p 1.59( 61.28%)d 0.00(  0.06%)
                                            0.0001  0.6210  0.0302 -0.7371 -0.0335
                                            0.2612 -0.0091 -0.0000 -0.0000 -0.0144
                                            0.0000 -0.0000  0.0147 -0.0146
    78. (0.05717) BD ( 1) C   1 - O   4  
                ( 86.58%)   0.9305* C   1 s(  0.00%)p 1.00( 99.88%)d 0.00(  0.12%)
                                           -0.0000  0.0000  0.0000  0.0000 -0.0000
                                           -0.0000  0.0000 -0.9983  0.0469 -0.0000
                                           -0.0328  0.0088  0.0000 -0.0000
                ( 13.42%)   0.3663* O   4 s(  0.00%)p 1.00( 99.93%)d 0.00(  0.07%)
                                            0.0000  0.0000 -0.0000 -0.0000  0.0000
                                            0.0000 -0.0000 -0.9994  0.0239 -0.0000
                                            0.0029 -0.0263 -0.0000 -0.0000
    79. (0.00336) BD*( 1) C   1 - H   5  
                ( 38.19%)   0.6180* C   1 s( 30.86%)p 2.24( 69.11%)d 0.00(  0.04%)
                                           -0.0002  0.5555  0.0038 -0.6417 -0.0059
                                           -0.5282  0.0176  0.0000 -0.0000  0.0152
                                           -0.0000 -0.0000 -0.0009 -0.0116
                ( 61.81%)  -0.7862* H   5 s( 99.89%)p 0.00(  0.11%)
                                            0.9994  0.0000  0.0267  0.0199 -0.0000
    80. (0.00489) BD*( 1) C   1 - H   6  
                ( 39.15%)   0.6257* C   1 s( 30.14%)p 2.32( 69.82%)d 0.00(  0.04%)
                                           -0.0002  0.5489  0.0117 -0.1933 -0.0275
                                            0.8124 -0.0075 -0.0000 -0.0000 -0.0029
                                            0.0000 -0.0000 -0.0158 -0.0124
                ( 60.85%)  -0.7801* H   6 s( 99.89%)p 0.00(  0.11%)
                                            0.9995 -0.0012  0.0110 -0.0312  0.0000
    81. (0.01293) BD*( 1) C   2 - C   3  
                ( 50.45%)   0.7103* C   2 s( 32.50%)p 2.07( 67.45%)d 0.00(  0.05%)
                                            0.0002  0.5701  0.0017  0.6554  0.0100
                                            0.4946 -0.0143 -0.0000  0.0000  0.0173
                                            0.0000 -0.0000  0.0032 -0.0136
                ( 49.55%)  -0.7039* C   3 s( 29.34%)p 2.41( 70.61%)d 0.00(  0.05%)
                                            0.0002  0.5416  0.0095 -0.6746  0.0093
                                           -0.5008 -0.0062 -0.0000  0.0000  0.0204
                                            0.0000  0.0000  0.0054 -0.0100
    82. (0.00897) BD*( 1) C   2 - H   7  
                ( 36.98%)   0.6081* C   2 s( 28.88%)p 2.46( 71.09%)d 0.00(  0.03%)
                                           -0.0003  0.5369 -0.0225  0.1582 -0.0063
                                           -0.8281  0.0098  0.0000 -0.0000 -0.0051
                                            0.0000 -0.0000 -0.0124 -0.0103
                ( 63.02%)  -0.7939* H   7 s( 99.89%)p 0.00(  0.11%)
                                            0.9994 -0.0037 -0.0067  0.0329 -0.0000
    83. (0.00455) BD*( 1) C   3 - O   4  
                ( 66.59%)   0.8160* C   3 s( 21.36%)p 3.67( 78.36%)d 0.01(  0.28%)
                                           -0.0000 -0.4602 -0.0424 -0.7351 -0.0279
                                            0.4920  0.0205  0.0000  0.0000  0.0426
                                            0.0000 -0.0000 -0.0176  0.0266
                ( 33.41%)  -0.5780* O   4 s( 30.48%)p 2.28( 69.44%)d 0.00(  0.08%)
                                            0.0000 -0.5521 -0.0038  0.6566  0.0018
                                           -0.5131  0.0041 -0.0000  0.0000  0.0219
                                            0.0000 -0.0000  0.0049  0.0171
    84. (0.00621) BD*( 1) C   3 - H   8  
                ( 33.94%)   0.5826* C   3 s( 24.72%)p 3.04( 75.26%)d 0.00(  0.02%)
                                            0.0003 -0.4969  0.0161 -0.0260 -0.0080
                                           -0.5019  0.0021 -0.7069  0.0122 -0.0010
                                            0.0022 -0.0086  0.0074 -0.0105
                ( 66.06%)  -0.8128* H   8 s( 99.88%)p 0.00(  0.12%)
                                           -0.9994  0.0070  0.0009  0.0178  0.0294
    85. (0.00621) BD*( 1) C   3 - H   9  
                ( 33.94%)   0.5826* C   3 s( 24.72%)p 3.04( 75.26%)d 0.00(  0.02%)
                                            0.0003 -0.4969  0.0161 -0.0260 -0.0080
                                           -0.5019  0.0021  0.7069 -0.0122 -0.0010
                                           -0.0022  0.0086  0.0074 -0.0105
                ( 66.06%)  -0.8128* H   9 s( 99.88%)p 0.00(  0.12%)
                                           -0.9994  0.0070  0.0009  0.0178 -0.0294
    86. (0.00212) BD*( 1) O   4 - H  10  
                ( 24.98%)   0.4998* O   4 s( 21.15%)p 3.72( 78.76%)d 0.00(  0.09%)
                                           -0.0002 -0.4596 -0.0180 -0.7526 -0.0335
                                           -0.4691  0.0028  0.0000  0.0000 -0.0253
                                           -0.0000 -0.0000  0.0064  0.0146
                ( 75.02%)  -0.8661* H  10 s( 99.50%)p 0.00(  0.50%)
                                           -0.9975  0.0015  0.0628  0.0317 -0.0000


 NHO Directionality and "Bond Bending" (deviations from line of nuclear centers)

         [Thresholds for printing:  angular deviation  >  1.0 degree]
                                    hybrid p-character > 25.0%
                                    orbital occupancy  >  0.10e

                                Line of Centers        Hybrid 1              Hybrid 2
                                ---------------  -------------------   ------------------
                NBO               Theta   Phi    Theta   Phi    Dev    Theta   Phi    Dev
 ========================================================================================
     2. BD*(   1) C   1 - O   4    90.0  354.1   180.0    0.0  90.0    180.0    0.0  90.0
     3. BD (   1) C   1 - H   5    90.0  219.9    90.0  218.3   1.7      --     --    --
     4. BD (   1) C   1 - H   6    90.0  103.1    90.0  105.3   2.2      --     --    --
     5. BD (   1) C   2 - C   3    90.0   35.8     --     --    --      90.0  217.3   1.5
     6. BD (   1) C   2 - H   7    90.0  281.8    90.0  280.5   1.3      --     --    --
     7. BD (   1) C   3 - O   4    90.0  324.0    90.0  326.1   2.1     90.0  142.3   1.7
     8. BD (   1) C   3 - H   8    36.8   92.0    35.8   86.1   3.6      --     --    --
     9. BD (   1) C   3 - H   9   143.2   92.0   144.2   86.1   3.6      --     --    --
    10. BD (   1) O   4 - H  10    90.0   35.6    90.0   30.7   4.9      --     --    --
    15. LP*(   1) C   2             --     --      0.0    0.0   --       --     --    --
    16. LP (   1) O   4             --     --     90.0  272.3   --       --     --    --


 Second Order Perturbation Theory Analysis of Fock Matrix in NBO Basis

     Threshold for printing:   0.25 kcal/mol
                                                                              E(2)  E(j)-E(i) F(i,j)
         Donor NBO (i)                     Acceptor NBO (j)                 kcal/mol   a.u.    a.u. 
 ===================================================================================================

 within unit  1
   1. BD (   1) C   1 - C   2        / 35. RY*(   1) C   3                    0.64    1.52    0.040
   1. BD (   1) C   1 - C   2        / 79. BD*(   1) C   1 - H   5            0.25    1.25    0.022
   1. BD (   1) C   1 - C   2        / 81. BD*(   1) C   2 - C   3            0.56    1.16    0.032
   1. BD (   1) C   1 - C   2        / 82. BD*(   1) C   2 - H   7            0.53    1.24    0.032
   1. BD (   1) C   1 - C   2        / 83. BD*(   1) C   3 - O   4            0.53    1.05    0.030
   2. BD*(   1) C   1 - O   4        / 15. LP*(   1) C   2                   16.14    0.15    0.067
   2. BD*(   1) C   1 - O   4        / 19. RY*(   3) C   1                    0.43    0.85    0.026
   2. BD*(   1) C   1 - O   4        / 37. RY*(   3) C   3                    0.69    2.03    0.051
   2. BD*(   1) C   1 - O   4        / 74. RY*(   2) H  10                    0.82    1.90    0.054
   2. BD*(   1) C   1 - O   4        / 78. BD (   1) C   1 - O   4           12.51    0.15    0.057
   2. BD*(   1) C   1 - O   4        / 84. BD*(   1) C   3 - H   8            2.82    0.69    0.060
   2. BD*(   1) C   1 - O   4        / 85. BD*(   1) C   3 - H   9            2.82    0.69    0.060
   3. BD (   1) C   1 - H   5        / 26. RY*(   1) C   2                    0.50    1.31    0.032
   3. BD (   1) C   1 - H   5        / 77. BD*(   1) C   1 - C   2            0.33    1.17    0.025
   3. BD (   1) C   1 - H   5        / 81. BD*(   1) C   2 - C   3            3.17    0.91    0.068
   3. BD (   1) C   1 - H   5        / 82. BD*(   1) C   2 - H   7            0.28    1.00    0.021
   4. BD (   1) C   1 - H   6        / 27. RY*(   2) C   2                    0.76    1.50    0.043
   4. BD (   1) C   1 - H   6        / 82. BD*(   1) C   2 - H   7            2.59    1.00    0.064
   5. BD (   1) C   2 - C   3        / 17. RY*(   1) C   1                    0.95    1.67    0.050
   5. BD (   1) C   2 - C   3        / 45. RY*(   2) O   4                    0.42    2.03    0.037
   5. BD (   1) C   2 - C   3        / 77. BD*(   1) C   1 - C   2            0.72    1.30    0.039
   5. BD (   1) C   2 - C   3        / 79. BD*(   1) C   1 - H   5            1.07    1.14    0.044
   5. BD (   1) C   2 - C   3        / 84. BD*(   1) C   3 - H   8            0.33    1.09    0.024
   5. BD (   1) C   2 - C   3        / 85. BD*(   1) C   3 - H   9            0.33    1.09    0.024
   5. BD (   1) C   2 - C   3        / 86. BD*(   1) O   4 - H  10            0.81    1.11    0.038
   6. BD (   1) C   2 - H   7        / 17. RY*(   1) C   1                    0.44    1.53    0.033
   6. BD (   1) C   2 - H   7        / 35. RY*(   1) C   3                    0.35    1.27    0.027
   6. BD (   1) C   2 - H   7        / 77. BD*(   1) C   1 - C   2            0.40    1.17    0.027
   6. BD (   1) C   2 - H   7        / 79. BD*(   1) C   1 - H   5            0.28    1.00    0.021
   6. BD (   1) C   2 - H   7        / 80. BD*(   1) C   1 - H   6            2.14    0.98    0.058
   6. BD (   1) C   2 - H   7        / 83. BD*(   1) C   3 - O   4            0.99    0.80    0.036
   6. BD (   1) C   2 - H   7        / 84. BD*(   1) C   3 - H   8            0.44    0.95    0.026
   6. BD (   1) C   2 - H   7        / 85. BD*(   1) C   3 - H   9            0.44    0.95    0.026
   7. BD (   1) C   3 - O   4        / 77. BD*(   1) C   1 - C   2            0.94    1.49    0.047
   8. BD (   1) C   3 - H   8        /  2. BD*(   1) C   1 - O   4            1.74    0.25    0.053
   8. BD (   1) C   3 - H   8        / 15. LP*(   1) C   2                    4.96    0.40    0.062
   8. BD (   1) C   3 - H   8        / 28. RY*(   3) C   2                    0.49    1.24    0.033
   8. BD (   1) C   3 - H   8        / 44. RY*(   1) O   4                    0.38    1.61    0.033
   8. BD (   1) C   3 - H   8        / 78. BD (   1) C   1 - O   4            0.76    0.40    0.022
   8. BD (   1) C   3 - H   8        / 82. BD*(   1) C   2 - H   7            0.60    0.99    0.032
   8. BD (   1) C   3 - H   8        / 84. BD*(   1) C   3 - H   8            0.37    0.94    0.025
   9. BD (   1) C   3 - H   9        /  2. BD*(   1) C   1 - O   4            1.74    0.25    0.053
   9. BD (   1) C   3 - H   9        / 15. LP*(   1) C   2                    4.96    0.40    0.062
   9. BD (   1) C   3 - H   9        / 28. RY*(   3) C   2                    0.49    1.24    0.033
   9. BD (   1) C   3 - H   9        / 44. RY*(   1) O   4                    0.38    1.61    0.033
   9. BD (   1) C   3 - H   9        / 78. BD (   1) C   1 - O   4            0.76    0.40    0.022
   9. BD (   1) C   3 - H   9        / 82. BD*(   1) C   2 - H   7            0.60    0.99    0.032
   9. BD (   1) C   3 - H   9        / 85. BD*(   1) C   3 - H   9            0.37    0.94    0.025
  10. BD (   1) O   4 - H  10        / 26. RY*(   1) C   2                    0.27    1.51    0.026
  10. BD (   1) O   4 - H  10        / 35. RY*(   1) C   3                    0.46    1.48    0.033
  10. BD (   1) O   4 - H  10        / 38. RY*(   4) C   3                    0.32    2.45    0.036
  10. BD (   1) O   4 - H  10        / 81. BD*(   1) C   2 - C   3            1.55    1.11    0.053
  11. CR (   1) C   1                / 26. RY*(   1) C   2                    0.90   10.90    0.125
  11. CR (   1) C   1                / 27. RY*(   2) C   2                    0.35   11.09    0.078
  11. CR (   1) C   1                / 29. RY*(   4) C   2                    0.31   10.84    0.073
  11. CR (   1) C   1                / 53. RY*(   1) H   5                    0.47   10.54    0.088
  11. CR (   1) C   1                / 57. RY*(   1) H   6                    0.44   10.52    0.086
  11. CR (   1) C   1                / 81. BD*(   1) C   2 - C   3            0.53   10.51    0.095
  11. CR (   1) C   1                / 82. BD*(   1) C   2 - H   7            0.31   10.59    0.072
  12. CR (   1) C   2                / 18. RY*(   2) C   1                    1.12   10.64    0.138
  12. CR (   1) C   2                / 36. RY*(   2) C   3                    0.46   11.19    0.090
  12. CR (   1) C   2                / 39. RY*(   5) C   3                    0.26   11.32    0.069
  12. CR (   1) C   2                / 61. RY*(   1) H   7                    0.48   10.51    0.090
  12. CR (   1) C   2                / 77. BD*(   1) C   1 - C   2            0.25   10.77    0.066
  12. CR (   1) C   2                / 80. BD*(   1) C   1 - H   6            0.25   10.58    0.065
  13. CR (   1) C   3                / 65. RY*(   1) H   8                    0.48   10.62    0.090
  13. CR (   1) C   3                / 69. RY*(   1) H   9                    0.48   10.62    0.090
  13. CR (   1) C   3                / 77. BD*(   1) C   1 - C   2            0.33   10.82    0.076
  13. CR (   1) C   3                / 83. BD*(   1) C   3 - O   4            0.43   10.45    0.085
  14. CR (   1) O   4                / 35. RY*(   1) C   3                    0.55   19.75    0.132
  14. CR (   1) O   4                / 39. RY*(   5) C   3                    0.34   20.19    0.105
  15. LP*(   1) C   2                / 19. RY*(   3) C   1                    1.24    0.70    0.071
  15. LP*(   1) C   2                / 28. RY*(   3) C   2                    0.74    0.84    0.060
  15. LP*(   1) C   2                / 84. BD*(   1) C   3 - H   8            1.08    0.54    0.058
  15. LP*(   1) C   2                / 85. BD*(   1) C   3 - H   9            1.08    0.54    0.058
  16. LP (   1) O   4                / 36. RY*(   2) C   3                    0.73    1.66    0.044
  16. LP (   1) O   4                / 73. RY*(   1) H  10                    0.33    2.05    0.033
  16. LP (   1) O   4                / 81. BD*(   1) C   2 - C   3            0.54    0.99    0.029
  16. LP (   1) O   4                / 84. BD*(   1) C   3 - H   8            0.60    1.02    0.031
  16. LP (   1) O   4                / 85. BD*(   1) C   3 - H   9            0.60    1.02    0.031


 Natural Bond Orbitals (Summary):

                                                            Principal Delocalizations
           NBO                        Occupancy    Energy   (geminal,vicinal,remote)
 ====================================================================================
 Molecular unit  1  (C3H6O)
     1. BD (   1) C   1 - C   2          0.99605    -0.98926  35(v),81(g),82(g),83(v)
     2. BD*(   1) C   1 - O   4          0.85030    -0.48336  15(v),78(g),84(v),85(v)
                                                    74(v),37(v),19(g)
     3. BD (   1) C   1 - H   5          0.99130    -0.74186  81(v),26(v),77(g),82(v)
     4. BD (   1) C   1 - H   6          0.99263    -0.74696  82(v),27(v)
     5. BD (   1) C   2 - C   3          0.99227    -0.87879  79(v),17(v),86(v),77(g)
                                                    45(v),84(g),85(g)
     6. BD (   1) C   2 - H   7          0.98766    -0.74001  80(v),83(v),17(v),84(v)
                                                    85(v),77(g),35(v),79(v)
     7. BD (   1) C   3 - O   4          0.99778    -1.06567  77(v)
     8. BD (   1) C   3 - H   8          0.90256    -0.73402  2(v),15(v),78(v),82(v),28(v)
                                                    44(v),84(g)
     9. BD (   1) C   3 - H   9          0.90256    -0.73402  2(v),15(v),78(v),82(v),28(v)
                                                    44(v),85(g)
    10. BD (   1) O   4 - H  10          0.99435    -0.94046  81(v),35(v),38(v),26(r)
    11. CR (   1) C   1                  0.99951   -10.33510  26(v),81(v),53(v),57(v)
                                                    27(v),29(v),82(v)
    12. CR (   1) C   2                  0.99952   -10.34151  18(v),61(v),36(v),39(v)
                                                    77(g),80(v)
    13. CR (   1) C   3                  0.99952   -10.39088  65(v),69(v),83(g),77(v)
    14. CR (   1) O   4                  0.99988   -19.21587  35(v),39(v)
    15. LP*(   1) C   2                  0.27401    -0.33085  78(v),2(v),19(v),84(v),85(v)
                                                    28(g)
    16. LP (   1) O   4                  0.99101    -0.81556  36(v),84(v),85(v),81(v)
                                                    73(v)
    17. RY*(   1) C   1                  0.00231     0.78644   
    18. RY*(   2) C   1                  0.00034     0.29460   
    19. RY*(   3) C   1                  0.00007     0.36790   
    20. RY*(   4) C   1                  0.00005     1.31206   
    21. RY*(   5) C   1                  0.00000     1.29556   
    22. RY*(   6) C   1                  0.00000     1.68454   
    23. RY*(   7) C   1                  0.00000     1.63377   
    24. RY*(   8) C   1                  0.00001     2.10037   
    25. RY*(   9) C   1                  0.00000     1.96466   
    26. RY*(   1) C   2                  0.00237     0.56482   
    27. RY*(   2) C   2                  0.00142     0.75614   
    28. RY*(   3) C   2                  0.00068     0.50870   
    29. RY*(   4) C   2                  0.00040     0.50179   
    30. RY*(   5) C   2                  0.00006     1.83006   
    31. RY*(   6) C   2                  0.00002     2.07061   
    32. RY*(   7) C   2                  0.00001     1.95320   
    33. RY*(   8) C   2                  0.00000     1.53816   
    34. RY*(   9) C   2                  0.00000     1.64388   
    35. RY*(   1) C   3                  0.00188     0.53469   
    36. RY*(   2) C   3                  0.00146     0.84439   
    37. RY*(   3) C   3                  0.00115     1.54316   
    38. RY*(   4) C   3                  0.00023     1.50752   
    39. RY*(   5) C   3                  0.00010     0.97495   
    40. RY*(   6) C   3                  0.00005     1.20280   
    41. RY*(   7) C   3                  0.00000     2.12324   
    42. RY*(   8) C   3                  0.00000     0.64860   
    43. RY*(   9) C   3                  0.00000     1.92040   
    44. RY*(   1) O   4                  0.00073     0.88066   
    45. RY*(   2) O   4                  0.00066     1.15312   
    46. RY*(   3) O   4                  0.00004     1.06428   
    47. RY*(   4) O   4                  0.00002     1.47921   
    48. RY*(   5) O   4                  0.00001     2.71257   
    49. RY*(   6) O   4                  0.00000     2.49797   
    50. RY*(   7) O   4                  0.00000     2.48450   
    51. RY*(   8) O   4                  0.00000     2.40573   
    52. RY*(   9) O   4                  0.00000     2.75393   
    53. RY*(   1) H   5                  0.00053     0.20184   
    54. RY*(   2) H   5                  0.00006     1.71462   
    55. RY*(   3) H   5                  0.00004     1.97456   
    56. RY*(   4) H   5                  0.00002     1.40183   
    57. RY*(   1) H   6                  0.00072     0.18481   
    58. RY*(   2) H   6                  0.00006     1.63077   
    59. RY*(   3) H   6                  0.00004     2.05192   
    60. RY*(   4) H   6                  0.00003     1.39322   
    61. RY*(   1) H   7                  0.00111     0.16866   
    62. RY*(   2) H   7                  0.00005     1.87947   
    63. RY*(   3) H   7                  0.00003     1.95354   
    64. RY*(   4) H   7                  0.00001     1.42917   
    65. RY*(   1) H   8                  0.00060     0.23141   
    66. RY*(   2) H   8                  0.00015     1.48061   
    67. RY*(   3) H   8                  0.00007     1.67615   
    68. RY*(   4) H   8                  0.00001     1.92514   
    69. RY*(   1) H   9                  0.00060     0.23141   
    70. RY*(   2) H   9                  0.00015     1.48061   
    71. RY*(   3) H   9                  0.00007     1.67615   
    72. RY*(   4) H   9                  0.00001     1.92514   
    73. RY*(   1) H  10                  0.00059     1.23375   
    74. RY*(   2) H  10                  0.00058     1.41562   
    75. RY*(   3) H  10                  0.00035     0.67625   
    76. RY*(   4) H  10                  0.00001     2.08117   
    77. BD*(   1) C   1 - C   2          0.00275     0.42571   
    78. BD (   1) C   1 - O   4          0.05717    -0.33300   
    79. BD*(   1) C   1 - H   5          0.00336     0.25834   
    80. BD*(   1) C   1 - H   6          0.00489     0.24164   
    81. BD*(   1) C   2 - C   3          0.01293     0.17157   
    82. BD*(   1) C   2 - H   7          0.00897     0.25389   
    83. BD*(   1) C   3 - O   4          0.00455     0.05920   
    84. BD*(   1) C   3 - H   8          0.00621     0.20750   
    85. BD*(   1) C   3 - H   9          0.00621     0.20750   
    86. BD*(   1) O   4 - H  10          0.00212     0.23137   
       -------------------------------
              Total Lewis   13.80375  ( 92.0250%)
        Valence non-Lewis    1.17629  (  7.8419%)
        Rydberg non-Lewis    0.01996  (  0.1331%)
       -------------------------------
            Total unit  1   15.00000  (100.0000%)
           Charge unit  1    1.00000
 Unable to Open any file for archive entry.
 1\1\GINC-COMPUTE-0-13\SP\UB3LYP\def2SVP\C3H6O1(1+,2)\ZAHRT2\08-Jan-202
 1\0\\# b3lyp/def2svp geom=NewRedundant pop=NBO\\24\\1,2\C,0,1.68100473
 69,0.2435508752,-0.0731823303\C,0,0.5084371668,-0.392209404,-0.0891854
 955\C,0,-0.8036451129,0.1810070889,0.3806535406\O,0,-1.8044591171,-0.7
 993771383,0.2007952784\H,0,2.5938454564,-0.2384571995,-0.4316521738\H,
 0,1.7779372716,1.2700010536,0.2979100989\H,0,0.4362502411,-1.419264753
 4,-0.4652640439\H,0,-1.0290823177,1.1059089684,-0.1914428119\H,0,-0.71
 44716847,0.4844665325,1.4453225371\H,0,-2.6458166403,-0.4356260235,0.5
 006248857\\Version=ES64L-G16RevC.01\State=2-A\HF=-192.626708\S2=0.7535
 61\S2-1=0.\S2A=0.750009\RMSD=5.416e-09\Dipole=0.2738613,0.8291451,0.26
 21675\Quadrupole=7.4449186,-3.28201,-4.1629086,-0.425743,-2.5378872,0.
 7028288\PG=C01 [X(C3H6O1)]\\@
 The archive entry for this job was punched.


 ... IT IS NO ONE DREAME THAT
     CAN PLEASE THESE ALL ...

                -- BEN JONSON
 File lengths (MBytes):  RWF=     10 Int=      0 D2E=      0 Chk=      2 Scr=      1
 Normal termination of Gaussian 16
